# Supplementary material for: Unraveling the Contributions to Spin–Lattice Relaxation in Kramers Single-Molecule Magnets
Source: J Am Chem Soc. 2022 Dec 9;144(50):22965–75. doi: 10.1021/jacs.2c08876 (PMC9782788; doi:10.1021/jacs.2c08876)
Supplement: Supplementary file 2 — ja2c08876_si_002.zip [file ja2c08876_si_002.zip]

Archive with 135 entries (135 files):
- phonon_Co/mol-1/coord_relaxed.xyz
- phonon_Co/mol-1/mode-1-10/4/Cart_disp.xyz
- phonon_Co/mol-1/mode-1-10/10/Cart_disp.xyz
- phonon_Co/mol-1/mode-1-10/11/Cart_disp.xyz
- phonon_Co/mol-1/mode-1-10/12/Cart_disp.xyz
- phonon_Co/mol-1/mode-1-10/13/Cart_disp.xyz
- phonon_Co/mol-1/mode-1-10/5/Cart_disp.xyz
- phonon_Co/mol-1/mode-1-10/6/Cart_disp.xyz
- phonon_Co/mol-1/mode-1-10/7/Cart_disp.xyz
- phonon_Co/mol-1/mode-1-10/8/Cart_disp.xyz
- phonon_Co/mol-1/mode-1-10/9/Cart_disp.xyz
- phonon_Co/mol-2/coord_relaxed.xyz
- phonon_Co/mol-3/coord_relaxed.xyz
- phonon_Co/mol-4/coord_relaxed.xyz
- phonon_Co/mol-5/coord_relaxed.xyz
- phonon_Co/mol-2/mode-1-10/10/Cart_disp.xyz
- phonon_Co/mol-2/mode-1-10/11/Cart_disp.xyz
- phonon_Co/mol-2/mode-1-10/12/Cart_disp.xyz
- phonon_Co/mol-2/mode-1-10/13/Cart_disp.xyz
- phonon_Co/mol-2/mode-1-10/3/Cart_disp.xyz
- phonon_Co/mol-2/mode-1-10/4/Cart_disp.xyz
- phonon_Co/mol-2/mode-1-10/5/Cart_disp.xyz
- phonon_Co/mol-2/mode-1-10/6/Cart_disp.xyz
- phonon_Co/mol-2/mode-1-10/7/Cart_disp.xyz
- phonon_Co/mol-2/mode-1-10/8/Cart_disp.xyz
- phonon_Co/mol-2/mode-1-10/9/Cart_disp.xyz
- phonon_Co/mol-3/mode-1-10/10/Cart_disp.xyz
- phonon_Co/mol-3/mode-1-10/11/Cart_disp.xyz
- phonon_Co/mol-3/mode-1-10/12/Cart_disp.xyz
- phonon_Co/mol-3/mode-1-10/13/Cart_disp.xyz
- phonon_Co/mol-3/mode-1-10/3/Cart_disp.xyz
- phonon_Co/mol-3/mode-1-10/4/Cart_disp.xyz
- phonon_Co/mol-3/mode-1-10/5/Cart_disp.xyz
- phonon_Co/mol-3/mode-1-10/6/Cart_disp.xyz
- phonon_Co/mol-3/mode-1-10/7/Cart_disp.xyz
- phonon_Co/mol-3/mode-1-10/8/Cart_disp.xyz
- phonon_Co/mol-3/mode-1-10/9/Cart_disp.xyz
- phonon_Co/mol-4/mode-1-10/10/Cart_disp.xyz
- phonon_Co/mol-4/mode-1-10/11/Cart_disp.xyz
- phonon_Co/mol-4/mode-1-10/12/Cart_disp.xyz
- phonon_Co/mol-4/mode-1-10/13/Cart_disp.xyz
- phonon_Co/mol-4/mode-1-10/3/Cart_disp.xyz
- phonon_Co/mol-4/mode-1-10/4/Cart_disp.xyz
- phonon_Co/mol-4/mode-1-10/5/Cart_disp.xyz
- phonon_Co/mol-4/mode-1-10/6/Cart_disp.xyz
- phonon_Co/mol-4/mode-1-10/7/Cart_disp.xyz
- phonon_Co/mol-4/mode-1-10/8/Cart_disp.xyz
- phonon_Co/mol-4/mode-1-10/9/Cart_disp.xyz
- phonon_Co/mol-5/mode-1-10/10/Cart_disp.xyz
- phonon_Co/mol-5/mode-1-10/11/Cart_disp.xyz
- phonon_Co/mol-5/mode-1-10/12/Cart_disp.xyz
- phonon_Co/mol-5/mode-1-10/13/Cart_disp.xyz
- phonon_Co/mol-5/mode-1-10/3/Cart_disp.xyz
- phonon_Co/mol-5/mode-1-10/4/Cart_disp.xyz
- phonon_Co/mol-5/mode-1-10/5/Cart_disp.xyz
- phonon_Co/mol-5/mode-1-10/6/Cart_disp.xyz
- phonon_Co/mol-5/mode-1-10/7/Cart_disp.xyz
- phonon_Co/mol-5/mode-1-10/8/Cart_disp.xyz
- phonon_Co/mol-5/mode-1-10/9/Cart_disp.xyz
- phonon_Co/mol-6/mode-1-10/10/Cart_disp.xyz
- phonon_Co/mol-6/mode-1-10/11/Cart_disp.xyz
- phonon_Co/mol-6/mode-1-10/12/Cart_disp.xyz
- phonon_Co/mol-6/mode-1-10/13/Cart_disp.xyz
- phonon_Co/mol-6/mode-1-10/3/Cart_disp.xyz
- phonon_Co/mol-6/mode-1-10/4/Cart_disp.xyz
- phonon_Co/mol-6/mode-1-10/5/Cart_disp.xyz
- phonon_Co/mol-6/mode-1-10/6/Cart_disp.xyz
- phonon_Co/mol-6/mode-1-10/7/Cart_disp.xyz
- phonon_Co/mol-6/mode-1-10/8/Cart_disp.xyz
- phonon_Co/mol-6/mode-1-10/9/Cart_disp.xyz
- phonon_Dy/mol-10/coord_relaxed.xyz
- phonon_Dy/mol-11/coord_relaxed.xyz
- phonon_Dy/mol-7/coord_relaxed.xyz
- phonon_Dy/mol-8/coord_relaxed.xyz
- phonon_Dy/mol-9/coord_relaxed.xyz
- phonon_Dy/mol-10/mode-1-10/10/Cart_disp.xyz
- phonon_Dy/mol-10/mode-1-10/11/Cart_disp.xyz
- phonon_Dy/mol-10/mode-1-10/12/Cart_disp.xyz
- phonon_Dy/mol-10/mode-1-10/13/Cart_disp.xyz
- phonon_Dy/mol-10/mode-1-10/4/Cart_disp.xyz
- phonon_Dy/mol-10/mode-1-10/5/Cart_disp.xyz
- phonon_Dy/mol-10/mode-1-10/6/Cart_disp.xyz
- phonon_Dy/mol-10/mode-1-10/7/Cart_disp.xyz
- phonon_Dy/mol-10/mode-1-10/8/Cart_disp.xyz
- phonon_Dy/mol-10/mode-1-10/9/Cart_disp.xyz
- phonon_Dy/mol-11/mode-1-10/10/Cart_disp.xyz
- phonon_Dy/mol-11/mode-1-10/11/Cart_disp.xyz
- phonon_Dy/mol-11/mode-1-10/12/Cart_disp.xyz
- phonon_Dy/mol-11/mode-1-10/13/Cart_disp.xyz
- phonon_Dy/mol-11/mode-1-10/4/Cart_disp.xyz
- phonon_Dy/mol-11/mode-1-10/5/Cart_disp.xyz
- phonon_Dy/mol-11/mode-1-10/6/Cart_disp.xyz
- phonon_Dy/mol-11/mode-1-10/7/Cart_disp.xyz
- phonon_Dy/mol-11/mode-1-10/8/Cart_disp.xyz
- phonon_Dy/mol-11/mode-1-10/9/Cart_disp.xyz
- phonon_Dy/mol-12/mode-1-10/10/Cart_disp.xyz
- phonon_Dy/mol-12/mode-1-10/11/Cart_disp.xyz
- phonon_Dy/mol-12/mode-1-10/12/Cart_disp.xyz
- phonon_Dy/mol-12/mode-1-10/13/Cart_disp.xyz
- phonon_Dy/mol-12/mode-1-10/4/Cart_disp.xyz
- phonon_Dy/mol-12/mode-1-10/5/Cart_disp.xyz
- phonon_Dy/mol-12/mode-1-10/6/Cart_disp.xyz
- phonon_Dy/mol-12/mode-1-10/7/Cart_disp.xyz
- phonon_Dy/mol-12/mode-1-10/8/Cart_disp.xyz
- phonon_Dy/mol-12/mode-1-10/9/Cart_disp.xyz
- phonon_Dy/mol-7/mode-1-10/10/Cart_disp.xyz
- phonon_Dy/mol-7/mode-1-10/11/Cart_disp.xyz
- phonon_Dy/mol-7/mode-1-10/12/Cart_disp.xyz
- phonon_Dy/mol-7/mode-1-10/13/Cart_disp.xyz
- phonon_Dy/mol-7/mode-1-10/4/Cart_disp.xyz
- phonon_Dy/mol-7/mode-1-10/5/Cart_disp.xyz
- phonon_Dy/mol-7/mode-1-10/6/Cart_disp.xyz
- phonon_Dy/mol-7/mode-1-10/7/Cart_disp.xyz
- phonon_Dy/mol-7/mode-1-10/8/Cart_disp.xyz
- phonon_Dy/mol-7/mode-1-10/9/Cart_disp.xyz
- phonon_Dy/mol-8/mode-1-10/10/Cart_disp.xyz
- phonon_Dy/mol-8/mode-1-10/11/Cart_disp.xyz
- phonon_Dy/mol-8/mode-1-10/12/Cart_disp.xyz
- phonon_Dy/mol-8/mode-1-10/13/Cart_disp.xyz
- phonon_Dy/mol-8/mode-1-10/4/Cart_disp.xyz
- phonon_Dy/mol-8/mode-1-10/5/Cart_disp.xyz
- phonon_Dy/mol-8/mode-1-10/6/Cart_disp.xyz
- phonon_Dy/mol-8/mode-1-10/7/Cart_disp.xyz
- phonon_Dy/mol-8/mode-1-10/8/Cart_disp.xyz
- phonon_Dy/mol-8/mode-1-10/9/Cart_disp.xyz
- phonon_Dy/mol-9/mode-1-10/10/Cart_disp.xyz
- phonon_Dy/mol-9/mode-1-10/11/Cart_disp.xyz
- phonon_Dy/mol-9/mode-1-10/12/Cart_disp.xyz
- phonon_Dy/mol-9/mode-1-10/13/Cart_disp.xyz
- phonon_Dy/mol-9/mode-1-10/4/Cart_disp.xyz
- phonon_Dy/mol-9/mode-1-10/5/Cart_disp.xyz
- phonon_Dy/mol-9/mode-1-10/6/Cart_disp.xyz
- phonon_Dy/mol-9/mode-1-10/7/Cart_disp.xyz
- phonon_Dy/mol-9/mode-1-10/8/Cart_disp.xyz
- phonon_Dy/mol-9/mode-1-10/9/Cart_disp.xyz
