# Supplementary material for: Unraveling the Contributions to Spin–Lattice Relaxation in Kramers Single-Molecule Magnets
Source: J Am Chem Soc. 2022 Dec 9;144(50):22965–75. doi: 10.1021/jacs.2c08876 (PMC9782788; doi:10.1021/jacs.2c08876)
Supplement: Supplementary file 2 — ja2c08876_si_002.zip [file ja2c08876_si_002.zip › phonon_Co/mol-1/coord_relaxed.xyz]

     226
 i =     1900, E =     -1229.4690082755
 Co         6.7718512677       14.0741631181        4.9686234908
  S         7.0716665439       13.9197226860        7.1873922879
  S         5.6690434256       16.0409184201        5.1248128697
  S         8.7191795419       13.8904667307        3.8412592129
  S         5.7789959524       12.4520444174        3.7674072904
  C         6.3604303268       15.4186186933        7.7175952248
  C         5.7858511980       16.3199376661        6.8414446468
  C         8.3218375222       12.5966952379        2.7435674849
  C         7.0802102948       11.9900586435        2.7023125517
  S         6.3843170621       15.9029295659        9.3939168041
  S         5.2292332631       17.8099180273        7.5737986225
  S         9.4947211556       11.9753947292        1.6087633859
  S         6.8985596579       10.7323409813        1.4926429049
  C         5.7040172890       17.4861746725        9.2187650552
  C         8.5189620852       10.7613963224        0.8419083292
  S         5.5658116468       18.5770595279       10.4795329204
  S         9.0958576266        9.7733935081       -0.3760610616
  P         9.0961947966       20.6671553446       14.5953577129
  C         8.4137109377       19.0508324863       15.0307596329
  C        10.8179331544       20.3696056918       14.1908004988
  C         8.9274462122       21.7464055168       16.0180147829
  C         8.2684622809       21.4399234236       13.1998315106
  C         9.1635764645       17.8825020542       14.8001943208
  C         7.1775044847       18.9770894219       15.7010370704
  C        11.7284720272       20.1581461950       15.2368091323
  C        11.1925287382       20.1121028261       12.8637903153
  C         9.1179669994       21.2211243854       17.3081896627
  C         8.6626698130       23.1150629733       15.8394130611
  C         6.9060110308       21.1796546415       12.9775857909
  C         8.9347786869       22.4179714048       12.4392226100
  H        10.1392979300       17.9319855742       14.3231092478
  C         8.6762273840       16.6519587847       15.2473616544
  H         6.6305890803       19.8824672540       15.9621124868
  C         6.6862748248       17.7349634752       16.1092767269
  H        11.4380716982       20.3480668617       16.2673039003
  C        13.0020718231       19.6661375341       14.9580956095
  H        10.4936090299       20.2728497873       12.0500035308
  C        12.4626088188       19.6073493274       12.5930862954
  H         9.2900849791       20.1575160843       17.4541005905
  C         9.0594904870       22.0696506908       18.4112531280
  H         8.5336389728       23.5416019273       14.8465870963
  C         8.5758691858       23.9451502734       16.9569378572
  H         6.3883772170       20.4374954973       13.5771714111
  C         6.2119875300       21.8924591470       12.0005519943
  C         8.2334773062       23.1131456287       11.4499667426
  H         9.9847624152       22.6611491980       12.6072752409
  H         9.2884738798       15.7595956498       15.1290382252
  C         7.4365835265       16.5740441375       15.8879925244
  H         5.7258417686       17.6688609466       16.6207670374
  C        13.3565598972       19.3645646919       13.6399157842
  H        13.6966529266       19.5101249087       15.7788329105
  H        12.7480258147       19.3835698474       11.5660011268
  H         9.2223131956       21.6627142834       19.4072490345
  C         8.7755013857       23.4258550010       18.2379242399
  H         8.3389237563       24.9958387497       16.8151177410
  C         6.8751811416       22.8593033069       11.2369143782
  H         5.1500360578       21.7087049440       11.8538673563
  H         8.7633123517       23.8707845083       10.8724042684
  H         7.0668021261       15.6172678000       16.2638641277
  H        14.3268746298       18.9218592873       13.4180808982
  H         8.7092018620       24.0760392279       19.1090228218
  H         6.3246227890       23.4268841389       10.4893692020
  P        10.5198022925       15.0178012362       10.6920468634
  C        10.3236757105       16.7561383069       10.2330988018
  C         8.9386383385       14.2788528932       11.1345704995
  C        11.5905857257       14.9057419009       12.1396881867
  C        11.2815561020       14.1843559685        9.2890013003
  C        11.3273186070       17.3410338459        9.4370505769
  C         9.2393783285       17.5332123726       10.6808725024
  C         8.2940896563       14.7718287946       12.2872572991
  C         8.3475461977       13.2419479143       10.3965597357
  C        12.5458264492       15.8958743267       12.4306930827
  C        11.4536201090       13.7823187627       12.9758048929
  C        10.5880323559       14.1266486978        8.0640743039
  C        12.5947278565       13.6917364960        9.3812273279
  H        12.1651547661       16.7464059978        9.0771412361
  C        11.2431497954       18.6913777862        9.0920164713
  H         8.4405880734       17.0997940394       11.2765981883
  C         9.1663722750       18.8829138500       10.3305663287
  H         8.7631774255       15.5421771683       12.8947540942
  C         7.0587020744       14.2589637903       12.6692107593
  H         8.8398786387       12.8243877350        9.5234912136
  C         7.1073610949       12.7299583843       10.7961132285
  H        12.6634372094       16.7694203301       11.7911868184
  C        13.3493831273       15.7559069616       13.5656262169
  H        10.7019670688       13.0171089351       12.7735567409
  C        12.2647437102       13.6564795883       14.1042941372
  H         9.5697361239       14.5057366080        7.9748107243
  C        11.2060320274       13.5646747591        6.9441900983
  H        13.1392194739       13.7487596219       10.3219135248
  C        13.2087825039       13.1524023055        8.2490572338
  H        12.0073959624       19.1436218665        8.4604379740
  C        10.1661377180       19.4596365218        9.5400734787
  H         8.3131823435       19.4714570697       10.6652286908
  H         6.5744437552       14.6404876458       13.5640944482
  C         6.4592064663       13.2390336122       11.9215691439
  H         6.6572080245       11.9221611043       10.2231033083
  C        13.2107704067       14.6430064263       14.4028807128
  H        14.0797208843       16.5271620672       13.8025775462
  H        12.1455134389       12.7882561349       14.7512595216
  C        12.5216213749       13.0938532472        7.0339273039
  H        10.6560950789       13.5159296131        6.0026256703
  H        14.2373419183       12.8028194699        8.3034945769
  H        10.1059942933       20.5116929746        9.2684579737
  H         5.5007700829       12.8285780726       12.2361688968
  H        13.8293619289       14.5492522076       15.2972890351
  H        13.0238804065       12.6909514284        6.1548014680
  C        12.2519812738       15.0062418359        2.9671059021
  H        11.3310615406       14.7863360654        3.5316940271
  H        12.3868297316       16.0957200171        2.9171819245
  H        13.1191236694       14.5698186283        3.4869072110
  C        12.1372622276       14.4526226789        1.6358154750
  N        12.0093215473       13.9975040362        0.5686126063
 Co         8.3438149835        9.3767881927       12.1537071911
  S         8.0439999059        9.5312287094        9.9349373750
  S         9.4466106703        7.4100221667       11.9975187623
  S         6.3964907581        9.5604897597       13.2810631785
  S         9.3366709768       10.9989012105       13.3549281252
  C         8.7552239746        8.0323285941        9.4047356722
  C         9.3298068876        7.1310105564       10.2808857843
  C         6.7938287248       10.8542575371       14.3787634001
  C         8.0354531649       11.4608980748       14.4200153933
  S         8.7313421684        7.5480187124        7.7284137200
  S         9.8864205569        5.6410285310        9.5485320083
  S         5.6209420448       11.4755612600       15.5135628116
  S         8.2171065770       12.7186113682       15.6296877679
  C         9.4116405193        5.9647738388        7.9035651651
  C         6.5967022657       12.6895579356       16.2804204582
  S         9.5498470589        4.8738892073        6.6427967157
  S         6.0198069498       13.6775606844       17.4983895873
  P         6.0194659206        2.7837970974        2.5269731033
  C         6.7019502818        4.4001199986        2.0915718448
  C         4.2977271953        3.0813472942        2.9315289448
  C         6.1882151996        1.7045468766        1.1043164272
  C         6.8471975582        2.0110284204        3.9224995493
  C         5.9520844354        5.5684504038        2.3221368342
  C         7.9381566752        4.4738637743        1.4212943994
  C         3.3871887814        3.2928071404        1.8855199917
  C         3.9231308701        3.3388496036        4.2585391085
  C         5.9976950780        2.2298271923       -0.1858589025
  C         6.4529900008        0.3358891576        1.2829191044
  C         8.2096497330        2.2712953895        4.1447423651
  C         6.1808816217        1.0329813438        4.6831099219
  H         4.9763632816        5.5189666595        2.7992226083
  C         6.4394326053        6.7989937356        1.8749686265
  H         8.4850726819        3.5684864008        1.1602190486
  C         8.4293856148        5.7159898742        1.0130541928
  H         3.6775895906        3.1028871562        0.8550251223
  C         2.1135885965        3.7848153006        2.1642332778
  H         4.6220505288        3.1781030472        5.0723260251
  C         2.6530505291        3.8436023112        4.5292428932
  H         5.8255785571        3.2934356657       -0.3317707010
  C         6.0561703289        1.3812999471       -1.2889217803
  H         6.5820200883       -0.0906496626        2.2757451217
  C         6.5397895436       -0.4941990460        0.1653950146
  H         8.7272832484        3.0134537356        3.5451555896
  C         8.9036747079        1.5584900025        5.1217743136
  C         6.8821845549        0.3378062405        5.6723640357
  H         5.1308975908        0.7898041611        4.5150588602
  H         5.8271852666        7.6913563862        1.9932916416
  C         7.6790762994        6.8769089721        1.2343375340
  H         9.3898186123        5.7820927297        0.5015637957
  C         1.7590997448        4.0863870718        3.4824130376
  H         1.4190077824        3.9408285366        1.3434957191
  H         2.3676329112        4.0673812689        5.5563280847
  H         5.8933477831        1.7882355367       -2.2849180209
  C         6.3401582589        0.0250955673       -1.1155918174
  H         6.7767332269       -1.5448877653        0.3072157820
  C         8.2404814895        0.5916467035        5.8854133753
  H         9.9656268477        1.7422426912        5.2684561135
  H         6.3523501949       -0.4198322673        6.2499274868
  H         8.0488572133        7.8336852703        0.8584651561
  H         0.7887846743        4.5290918390        3.7042477628
  H         6.4064575106       -0.6250889865       -1.9866901561
  H         8.7910407647        0.0240650188        6.6329572798
  P         4.5958582623        8.4331484054        6.4302814566
  C         4.7919828709        6.6948114689        6.8892308461
  C         6.1770230630        9.1720954026        5.9877584921
  C         3.5250750465        8.5452088303        4.9826397909
  C         3.8341051333        9.2665948515        7.8333265380
  C         3.7883383964        6.1099166140        7.6852775638
  C         5.8762808305        5.9177368100        6.4414593217
  C         6.8215724326        8.6791193488        4.8350723484
  C         6.7681149088       10.2090007274        6.7257694040
  C         2.5698336336        7.5550773480        4.6916335565
  C         3.6620413178        9.6686329435        4.1465245270
  C         4.5276287829        9.3243018735        9.0582536957
  C         2.5209336219        9.7592144777        7.7411002682
  H         2.9505018331        6.7045446420        8.0451855647
  C         3.8725061018        4.7595726237        8.0303119037
  H         6.6750725689        6.3511546583        5.8457351413
  C         5.9492856718        4.5680353946        6.7917657402
  H         6.3524853736        7.9087705682        4.2275754004
  C         8.0569603507        9.1919845560        4.4531194515
  H         6.2757817837       10.6265611255        7.5988374531
  C         8.0083000671       10.7209900031        6.3262167089
  H         2.4522212438        6.6815310852        5.3311391350
  C         1.7662779247        7.6950463326        3.5566998799
  H         4.4136946250       10.4338421469        4.3487739611
  C         2.8509181900        9.7944739385        3.0180350431
  H         5.5459250010        8.9452138979        9.1475171561
  C         3.9096288855        9.8862756342       10.1781377940
  H         1.9764422494        9.7021919545        6.8004138853
  C         1.9068786442       10.2985481590        8.8732705157
  H         3.1082585536        4.3073290238        8.6618889733
  C         4.9495185642        3.9913132996        7.5822570051
  H         6.8024759031        3.9794917742        6.4571048130
  H         8.5412190558        8.8104603812        3.5582362115
  C         8.6564554000       10.2119147787        5.2007609166
  H         8.4584533245       11.5287867996        6.8992271006
  C         1.9048916540        8.8079476578        2.7194465709
  H         1.0359400292        6.9237917664        3.3197471391
  H         2.9701492041       10.6626983011        2.3710711177
  C         2.5940394666       10.3570970469       10.0884003788
  H         4.4595656534        9.9350204099       11.1197022919
  H         0.8783188899       10.6481295964        8.8188337109
  H         5.0096613203        2.9392569877        7.8538732552
  H         9.6148917377       10.6223706516        4.8861616043
  H         1.2863009341        8.9017029977        1.8250377970
  H         2.0917801817       10.7599987024       10.9675261646
  C         2.8636829951        8.4447036948       14.1552215912
  H         3.7846030350        8.6646062068       13.5906327135
  H         2.7288361228        7.3552256175       14.2051550284
  H         1.9965402609        8.8811204834       13.6354152488
  C         2.9783997208        8.9983348836       15.4865073134
  N         3.1063391070        9.4534632654       16.5537063539
