# Supplementary material for: Unraveling the Contributions to Spin–Lattice Relaxation in Kramers Single-Molecule Magnets
Source: J Am Chem Soc. 2022 Dec 9;144(50):22965–75. doi: 10.1021/jacs.2c08876 (PMC9782788; doi:10.1021/jacs.2c08876)
Supplement: Supplementary file 2 — ja2c08876_si_002.zip [file ja2c08876_si_002.zip › phonon_Co/mol-1/mode-1-10/4/Cart_disp.xyz]

         226

 Co   6.8648982547721911        14.045702301083194        4.9078024057073444     
 S   7.1856770733409050        13.917446594736338        7.1252742159471332     
 S   5.7626464224534502        16.015568909663838        5.0636878979719961     
 S   8.7966306590732835        13.856076998899475        3.7538920429844511     
 S   5.8608965222291305        12.403114413276485        3.7347923672192183     
 C   6.4631701729434283        15.409823535714848        7.6568981364986515     
 C   5.8838992266468679        16.306537841442744        6.7789480083027449     
 C   8.3797206253329044        12.570445138440256        2.6528900265540765     
 C   7.1407609692447451        11.956904459754131        2.6361239219310209     
 S   6.4733851256417658        15.889150983567149        9.3346500716987570     
 S   5.3208476851282889        17.794822417372757        7.5118590936268435     
 S   9.5264991242680832        11.970848152500976        1.4774266513711616     
 S   6.9379564361837289        10.706254709056964        1.4215660774249026     
 C   5.7777951283724489        17.466587701436339        9.1617596142938957     
 C   8.5430356710706352        10.748882142237507       0.73062715458836014     
 S   5.6053102986505383        18.545450850819382        10.431015395148515     
 S   9.0995342813185545        9.7613860898960638      -0.49687011373407486     
 P   9.0506830579400930        20.644283007164177        14.552483030621724     
 C   8.3702347730397459        19.029516395402780        14.999824218509087     
 C   10.761686187604708        20.346437126099019        14.102336092776319     
 C   8.9241465378426810        21.719248609332521        15.983695243568247     
 C   8.1847407105593799        21.430536111922951        13.187679728999630     
 C   9.1149019516169449        17.857722481760522        14.771321012830532     
 C   7.1358339905656294        18.962086639523704        15.674818969098093     
 C   11.707645854420331        20.166723892349030        15.123670248651797     
 C   11.093366961804609        20.054525991079512        12.769349913430972     
 C   9.1312502620616520        21.184867414611119        17.267820268106597     
 C   8.6799386050441871        23.093005115815245        15.816836709989300     
 C   6.8063235968549582        21.202551521720046        13.023156197380180     
 C   8.8356392783228372        22.412010414174180        12.417786663947957     
 H   10.090406833817303        17.902683638967943        14.293197186692071     
 C   8.6232654287859170        16.630493540444569        15.223985272756304     
 H   6.5941525134357315        19.871392770995136        15.935012371795894     
 C   6.6395785746857827        17.723294871340578        16.086831810707668     
 H   11.451757045331792        20.385480501423054        16.158663272616096     
 C   12.971385778764137        19.665725336162190        14.814906566666421     
 H   10.366831428068846        20.198513931594121        11.975940188084648     
 C   12.354435355021597        19.541750287444870        12.468850789032183     
 H   9.2911349158067082        20.118056753895829        17.404575008304427     
 C   9.1082935772057567        22.029734886363780        18.375305847681005     
 H   8.5355921484209407        23.527099948670788        14.829317294388934     
 C   8.6346645255426875        23.921004094212133        16.939309304619528     
 H   6.3004266925413468        20.459260895730988        13.631305784322233     
 C   6.0799471979866153        21.955043465950137        12.098311837238112     
 C   8.0995498104835999        23.150350409439831        11.483399096123653     
 H   9.8976438264505191        22.631269425522326        12.546832635787322     
 H   9.2325692086090712        15.735533123508745        15.111351172101275     
 C   7.3848197549716499        16.558715497770990        15.867158980634688     
 H   5.6777251016013546        17.661545950478626        16.596148955679137     
 C   13.282178177320016        19.327120970239367        13.493680800311436     
 H   13.693289046009969        19.532056605433009        15.616471031339943     
 H   12.610938188741756        19.295035404390557        11.438889440375842     
 H   9.2845731953833965        21.616677849548999        19.366467871582444     
 C   8.8484720110494202        23.392889795666690        18.213708361305169     
 H   8.4201284312251108        24.977791420730178        16.805539879122602     
 C   6.7249413577121668        22.932112906254378        11.331708746045070     
 H   5.0061726576145507        21.798877101746061        12.000278162841001     
 H   8.6156671214720255        23.914333853588996        10.901907927990536     
 H   7.0137316265779708        15.605388137161105        16.249770124933406     
 H   14.247446707023668        18.884524245867574        13.250044807330498     
 H   8.8136152570164885        24.040545194582588        19.089264837571992     
 H   6.1477987633776507        23.535978920546953        10.631141224169541     
 P   10.660120350504036        14.908941352816015        10.595535703426116     
 C   10.448505236880841        16.642206734574817        10.127235798199717     
 C   9.0757337471188162        14.192190302321846        11.060833968945863     
 C   11.742858002545344        14.815775381451020        12.037010660236160     
 C   11.407307111842380        14.077634314155560        9.1841531973930213     
 C   11.432055018484853        17.231674299627993        9.3103787903412414     
 C   9.3607295032736904        17.408249568031781        10.584478820540278     
 C   8.4710426170152733        14.680509052770514        12.238315778432783     
 C   8.4278363137094630        13.201736826992528        10.304602238520072     
 C   12.731858027936742        15.791144351174317        12.270170078025579     
 C   11.570403189926132        13.744684450004032        12.938709560667588     
 C   10.703085442938674        14.026171754399577        7.9649645582720074     
 C   12.723901271385200        13.591958572622175        9.2605227866061632     
 H   12.271399433969366        16.644066118740948        8.9428493648226812     
 C   11.324694378382874        18.577453017103373        8.9548548448993337     
 H   8.5805715138564977        16.968468248140478        11.200182055523607     
 C   9.2614190397115639        18.752197918881919        10.219663630970027     
 H   8.9824944448488679        15.417279586915761        12.855749709295351     
 C   7.2212551737085198        14.208592865127558        12.627721001573072     
 H   8.8856107885834010        12.791201549833646        9.4091059931334193     
 C   7.1729154205518668        12.731312564691203        10.711933866083209     
 H   12.878539278640863        16.625912024445430        11.582282495728506     
 C   13.531383732067926        15.692821147097209        13.412919553899957     
 H   10.790917976201749        12.994355772200393        12.783955243342573     
 C   12.377293132812085        13.661404358410698        14.075383481342595     
 H   9.6841758827928164        14.406602908385434        7.8857120159926453     
 C   11.311547404474782        13.472051485221035        6.8361561912279596     
 H   13.277510189818660        13.646884300187905        10.196008942621798     
 C   13.330046419185139        13.064771651141914        8.1184223956998025     
 H   12.074495499230959        19.039447051433505        8.3129637096304023     
 C   10.242103626341194        19.333891031736769        9.4086833419469809     
 H   8.4032180662229887        19.330877677356739        10.560912106339339     
 H   6.7695488686407739        14.586286153217037        13.541614943388701     
 C   6.5658108079374253        13.234655071265864        11.862709858766628     
 H   6.6773924693790629        11.961339792274250        10.121674061297862     
 C   13.354401137510159        14.635393825210913        14.317189195820019     
 H   14.288033687908730        16.454139784384637        13.601776273347971     
 H   12.230201100947266        12.837219891488466        14.775748592133322     
 C   12.630400870058654        13.007236159135637        6.9104256420549230     
 H   10.752522956910257        13.427286265173727        5.8996474273663635     
 H   14.363878176963111        12.729148393971258        8.1586263403597066     
 H   10.165728722467319        20.382125771875664        9.1270501869058247     
 H   5.5960764652010386        12.855087910650131        12.183107588515480     
 H   13.964437445595520        14.575847478128219        15.220462007124761     
 H   13.126088616116283        12.612283013283424        6.0238062518594315     
 C   12.345893332071673        14.943295654087972        2.8577669484295125     
 H   11.438366259173510        14.714556377507069        3.4404430347824349     
 H   12.520756148255115        16.031362597680108        2.8876015150289325     
 H   13.216878086872212        14.430263396495674        3.3074366813852047     
 C   12.158659119732624        14.497350800143685        1.4876386152360885     
 N   11.974916693770290        14.126929958017783       0.39092908012956518     
 Co   8.2509899210814286        9.4050623033390561        12.214573960185360     
 S   7.9306388420745924        9.5335421992437581        9.9970486665551288     
 S   9.3528125476562050        7.4348797064476013        12.058689551520288     
 S   6.3192185502501523        9.5948055597431630        13.368337619459412     
 S   9.2549548810690450        11.047491242782646        13.387654268952414     
 C   8.6527414487932148        8.0409955689837354        9.4654242484667463     
 C   9.2318519453412460        7.1441725127397140        10.343380027334684     
 C   6.7361353781266393        10.880317131165343        14.469517866968577     
 C   7.9750426283101294        11.493937123088504        14.486211444998832     
 S   8.6426726465167913        7.5617671407012903        7.7876351642903137     
 S   9.7946215289176379        5.6557806468659724        9.6104625436092128     
 S   5.5893159555564642        11.479947823955966        15.644901705306664     
 S   8.1778631208991683        12.744540283472142        15.700804883326319     
 C   9.3378807895659470        5.9841760239645829        7.9605362550231797     
 C   6.5727730539460776        12.701903525087788        16.391731964352072     
 S   9.5101952159306737        4.9053046426869660        6.6912649040000849     
 S   6.0162411190841576        13.689367633631784        17.619237262264171     
 P   6.0647648105920720        2.8065469388220947        2.5698716123122720     
 C   6.7452283172079870        4.4212935455465878        2.1224803293230696     
 C   4.3537668747308915        3.1044049530490061        3.0200199098806575     
 C   6.1912754528748151        1.7315220960907862        1.1387068122597357     
 C   6.9307328140599083        2.0203294625039852        3.9346794859129224     
 C   6.0005987604667661        5.5931095261520438        2.3509910912526202     
 C   7.9796164515968577        4.4886880130548876        1.4474589641826940     
 C   3.4077952897384662        3.2840564790823739        1.9986840629925406     
 C   4.0220964787610001        3.3963690200989136        4.3529989483637079     
 C   5.9842027153180801        2.2658459702810210      -0.14544570294802178     
 C   6.4354033111610045       0.35775972291196972        1.3056414802697105     
 C   8.3091807395150621        2.2482642324969508        4.0990729296814017     
 C   6.2798613171155653        1.0389036465572370        4.7046598482951696     
 H   5.0250973633502980        5.5481778130759238        2.8291252044890496     
 C   6.4922665149439860        6.8203236973242651        1.8983181977323060     
 H   8.5212660467650725        3.5793719983988117        1.1872427790692528     
 C   8.4759034583950967        5.7274629303150961        1.0354347696825965     
 H   3.6636840570890183        3.0652669875324237       0.96369677133323062     
 C   2.1440478228876403        3.7850459659018547        2.3074352619810972     
 H   4.7486455797266602        3.2524427555914102        5.1464107539093256     
 C   2.7610161513133771        3.9091179105518634        4.6534859941693103     
 H   5.8243741772313804        3.3326574998635357      -0.28225501477103365     
 C   6.0071244673812547        1.4209165550535043       -1.2528859944314696     
 H   6.5797354812825244       -7.6294456185258375E-002   2.2931799759062752     
 C   6.4806218521326437      -0.47030392118759856       0.18321572289046364     
 H   8.8150518158796363        2.9915158212090867        3.4908534257572259     
 C   9.0356184987316848        1.4957763021409560        5.0238748375087772     
 C   7.0160141521107020       0.30056676521690895        5.6390064076286821     
 H   5.2178415468124006       0.81966316926536797        4.5756862036027313     
 H   5.8829897101274611        7.7153009099069658        2.0109619568318009     
 C   7.7307049367708469        6.8920660207914306        1.2551255373834076     
 H   9.4377429012019576        5.7891734504545438       0.52608805401317560     
 C   1.8332582609212862        4.1236860599942968        3.6286533064629265     
 H   1.4221417929828750        3.9186865816665728        1.5058654906287794     
 H   2.5045075541245656        4.1558592889494905        5.6834400199759880     
 H   5.8308749632232004        1.8339240920713276       -2.2440721193588451     
 C   6.2668678753775664        5.7756892978388319E-002  -1.0912122501660868     
 H   6.6950772962141301       -1.5271002347779070       0.31704328952557342     
 C   8.3906509898964394       0.51876144189569673        5.7905690709116566     
 H   10.109413624742240        1.6519080521006013        5.1218094495812787     
 H   6.4999264715703671      -0.46339300415266615        6.2205575062541518     
 H   8.1018183849768324        7.8453834399490825       0.87251240922892681     
 H  0.86798135884535388        4.5662674611766656        3.8722850920791481     
 H   6.3017061773607947      -0.58994587457277969       -1.9667331340960206     
 H   8.9678367545759752       -8.5095811126618626E-002   6.4911109022093685     
 P   4.4558266430782840        8.5418495262942535        6.5268696520321798     
 C   4.6672932599065104        6.8085813045212085        6.9952161056850137     
 C   6.0402316999948908        9.2584886351509788        6.0614512921328458     
 C   3.3730180377391568        8.6350108564667547        5.0854401762166326     
 C   3.7088092754951791        9.3732855267705482        7.9382638525469424     
 C   3.6836175999871932        6.2191960709392307        7.8119783886990852     
 C   5.7550335360336815        6.0424462907432446        6.5380513870264636     
 C   6.6448468258976430        8.7700610616642418        4.8839748319057801     
 C   6.6881835390726696        10.249006097940875        6.8175526942618747     
 C   2.3840368403702179        7.6596243435190141        4.8522774385691436     
 C   3.5454535752168326        9.7060968586374141        4.1837332013324584     
 C   4.4131478099263646        9.4247697702085240        9.1573847736003167     
 C   2.3922407565227588        9.8590452041408057        7.8619785276774756     
 H   2.8442963607545733        6.8068774498733351        8.1794452442274803     
 C   3.7908134954646227        4.8734004167384812        8.1674758569413708     
 H   6.5352896180432163        6.4821617236715783        5.9224297515351783     
 C   5.8541773046057850        4.6984815668973940        6.9028428646558435     
 H   6.1333503666368339        8.0332429676685386        4.2666351908590388     
 C   7.8946183388398952        9.2419280105597821        4.4944516107519519     
 H   6.2304643680949052        10.659630412117119        7.7130384303414496     
 C   7.9430870940651062        10.719378985815112        6.4101024446779373     
 H   2.2373679511292188        6.8248534106530379        5.5401605181659139     
 C   1.5845179140643091        7.7579257247300220        3.7095201575489969     
 H   4.3249348932796057        10.456430503729548        4.3384791109019210     
 C   2.7385687953362154        9.7893578154935526        3.0470536024988331     
 H   5.4320422025537178        9.0442806574978505        9.2365646158225498     
 C   3.8048241658813415        9.9790010206999842        10.286214674609511     
 H   1.8385519193141973        9.8041054365248019        6.9265392395729632     
 C   1.7862296626244480        10.386334034072927        9.0041034907607411     
 H   3.0409122390878887        4.4114664052912911        8.8092872750379989     
 C   4.8733683323035688        4.1168671712305427        7.7137224841342187     
 H   6.7123502984869683        4.1197272379292684        6.5616543857363370     
 H   8.3462617641447832        8.8641471240353003        3.5805613258774418     
 C   8.5501226703982880        10.215923734262566        5.2593361027823855     
 H   8.4386577489297956        11.489394680292586        7.0002641851998098     
 C   1.7614829266754828        8.8153490406070834        2.8052429703235271     
 H  0.82788739747594575        6.9965886256773366        3.5206662317088182     
 H   2.8856532540507169        10.613538832631804        2.3466827074647747     
 C   2.4859934459221980        10.443892895201433        10.212032149969941     
 H   4.3639338943248669        10.023794070581925        11.222672974753481     
 H  0.75240783929620503        10.721997583892666        8.9639787694675608     
 H   4.9496193071941468        3.0686221826334865        7.9953449459622385     
 H   9.5198525046363880        10.595436663632809        4.9388543766566091     
 H   1.1514491767943484        8.8748772302098011        1.9019659390545220     
 H   1.9904194782703857        10.838934999795413        11.098676848889015     
 C   2.7698514824459863        8.5069576931507296        14.264466770329431     
 H   3.6774068880382420        8.7354926530135941        13.681761380117331     
 H   2.5950765658865156        7.4189037794110417        14.235180758958030     
 H   1.8988808300638962        9.0196425755843510        13.814481065163911     
 C   2.9569254801389362        8.9535710900900316        15.634331379219722     
 N   3.1405681502006377        9.3244981870269772        16.730837647551422     
         226

 Co   6.8602459054185818        14.047125341934034        4.9108434599619768     
 S   7.1799765468688594        13.917560399299521        7.1283801195447767     
 S   5.7579662726107772        16.016836385185648        5.0667441465583964     
 S   8.7927581032146183        13.857796485489501        3.7582604014802286     
 S   5.8568014937376738        12.405560913482660        3.7364231133782573     
 C   6.4580331806362574        15.410263293594104        7.6599329909137186     
 C   5.8789968252145242        16.307207832675605        6.7820728402276078     
 C   8.3768264701762600        12.571757643413243        2.6574238994713726     
 C   7.1377334355225077        11.958562168941425        2.6394333534194701     
 S   6.4689317224646778        15.889839912683790        9.3376134083188198     
 S   5.3162669640268740        17.795577197869118        7.5149560700705011     
 S   9.5249102258346792        11.971075481335927        1.4839934880976036     
 S   6.9359865972695420        10.707559022669116        1.4251199187986574     
 C   5.7741062364038269        17.467567049989523        9.1646098863392016     
 C   8.5418319917771033        10.749507851245633       0.73619121331894211     
 S   5.6033353660580110        18.547031284673412        10.433441271411089     
 S   9.0993504485826264        9.7619864608062610      -0.49082966112737114     
 P   9.0529586448730885        20.645426624035967        14.554626764735639     
 C   8.3724085812727580        19.030582199947641        15.001370989228633     
 C   10.764498535944472        20.347595554384071        14.106759313077504     
 C   8.9243115215605471        21.720606454705894        15.985411220534836     
 C   8.1889267890764117        21.431005477506805        13.188287318079647     
 C   9.1173356772610976        17.858961460382496        14.772764678229006     
 C   7.1379175152723482        18.962836778642522        15.676129874163188     
 C   11.708687163059315        20.166295007481580        15.129327192834207     
 C   11.098325050624378        20.057404832830535        12.774071933524423     
 C   9.1305860989285694        21.186680263150564        17.269838737836267     
 C   8.6790751654419775        23.094108008689481        15.817965527544835     
 C   6.8113079685522102        21.201406677709045        13.020877677056172     
 C   8.8405962487516945        22.412308463705468        12.418858461250560     
 H   10.092851388626439        17.904148735729546        14.294692789747467     
 C   8.6259135265466220        16.631566802657343        15.225154091838489     
 H   6.5959743417789456        19.871946495145380        15.936367377546100     
 C   6.6419133871914928        17.723878301533549        16.087954056517283     
 H   11.451072777975202        20.383609819436902        16.164095304000288     
 C   12.972920080980931        19.665745946059079        14.822066018808099     
 H   10.373170308160402        20.202230724379415        11.979643355220416     
 C   12.359844028210517        19.545030239442628        12.475062564350573     
 H   9.2910824189713725        20.120029720416039        17.407051287414205     
 C   9.1058534226954695        22.031730676585592        18.377103211696955     
 H   8.5354944896398930        23.527825047602249        14.830180784484488     
 C   8.6317247585555528        23.922211403171527        16.940190732248549     
 H   6.3048242187642796        20.458172625809439        13.628599065661120     
 C   6.0865492145872846        21.951914250002631        12.093423845091207     
 C   8.1062461852694199        23.148490170402841        11.481727478447469     
 H   9.9019997558879922        22.632763414146208        12.549854766042957     
 H   9.2353644421686187        15.736736249823309        15.112235524756210     
 C   7.3874079435480677        16.559481929757439        15.868200657822953     
 H   5.6801309349512863        17.661911700284694        16.597379859765180     
 C   13.285897263314016        19.328993156322397        13.500992549505865     
 H   13.693457240039470        19.530960020596357        15.624589125297945     
 H   12.617792570039667        19.299462126541030        11.445245024697050     
 H   9.2814601953942280        21.618979671241551        19.368506929728323     
 C   8.8448234797819492        23.394538055933356        18.214919155234913     
 H   8.4160681974788556        24.978693787178671        16.806018772216472     
 C   6.7324533469065591        22.928472426286660        11.326969027652817     
 H   5.0133658276238231        21.794368493858759        11.992957622513952     
 H   8.6230493829834245        23.912156386324547        10.900432745011008     
 H   7.0163851515540721        15.605982120303050        16.250474825071738     
 H   14.251418103162484        18.886390997939198        13.258446611873975     
 H   8.8083945872656653        24.042319896248458        19.090252736783391     
 H   6.1566399646587682        23.530524181464603        10.624052623061065     
 P   10.653104447603834        14.914384346985214        10.600361261424808     
 C   10.442263760561799        16.647903313191076        10.132528948379731     
 C   9.0688789766878752        14.196523431865755        11.064520795473570     
 C   11.735244388703077        14.820273707423469        12.042144536559350     
 C   11.401019561350262        14.082970396872781        9.1893956025383705     
 C   11.426818197910610        17.237142276941594        9.3167123796691786     
 C   9.3546619445350068        17.414497708260193        10.589298504633263     
 C   8.4621949689795102        14.685075039861989        12.240762854466144     
 C   8.4238218079089897        13.203747381357902        10.309200113379068     
 C   12.722556448999905        15.796380849950602        12.278196228259299     
 C   11.564564035879826        13.746566165638830        12.940564327279208     
 C   10.697332788586740        14.031195601569598        7.9699200455534074     
 C   12.717442600640940        13.596947468791067        9.2665580136708545     
 H   12.266087200575898        16.649183112693901        8.9495639583865465     
 C   11.320617149233730        18.583149255558205        8.9617129262193682     
 H   8.5735723418336729        16.975034537703454        11.204002862162428     
 C   9.2566667014759858        18.758733715437820        10.225208765856525     
 H   8.9715285938814251        15.423524465984974        12.857699928540583     
 C   7.2131275187430939        14.211111411386181        12.629795489459417     
 H   8.8833241810892307        12.792860859091965        9.4148252541567494     
 C   7.1696377042692738        12.731244855671642        10.716142834204048     
 H   12.867784175178821        16.633087439728158        11.592727711862082     
 C   13.522283701829529        15.695975437822348        13.420554887049960     
 H   10.786470430831661        12.995493430345373        12.783435318220445     
 C   12.371665661681480        13.661158119905162        14.076829014135464     
 H   9.6784538948481771        14.411559593366162        7.8901669514080126     
 C   11.306271635621043        13.476682648914984        6.8415578865815618     
 H   13.270595654022726        13.651978066273509        10.202304171730709     
 C   13.323983223420882        13.069153183859818        8.1249541376048136     
 H   12.071140522389411        19.044655792186830        8.3203374228488816     
 C   10.238305330924135        19.340178306239931        9.4152528487846308     
 H   8.3987162800868393        19.337906646973902        10.566127935562372     
 H   6.7597936129687355        14.588996227846184        13.542738918629267     
 C   6.5604805908555539        13.234873998312571        11.865652823023296     
 H   6.6763832471351101        11.959380857875539        10.126745523647969     
 C   13.347219600969652        14.635774455265368        14.321473771669018     
 H   14.277618047728293        16.457790898525406        13.611816336990572     
 H   12.225966717844901        12.834771703659042        14.774524138606656     
 C   12.624961895300721        13.011567013538855        6.9166007251471768     
 H   10.747701563009745        13.431718432570040        5.9047963395130454     
 H   14.357551364029955        12.732831947767695        8.1658697521867207     
 H   10.162742001008954        20.388604132011881        9.1341205762455342     
 H   5.5913111460859861        12.853762418747625        12.185760653929705     
 H   13.957683669760744        14.574517714601809        15.224303358523523     
 H   13.120978205635469        12.616216434039252        6.0303560126664602     
 C   12.341197729158090        14.946442963178573        2.8632338961130368     
 H   11.433001023244834        14.718145361901716        3.4450055843983129     
 H   12.514059827422360        16.034580468651100        2.8890805355024858     
 H   13.211990365998602        14.437241158085889        3.3164102078659443     
 C   12.157589275125993        14.495114394081503        1.4950474582242841     
 N   11.976636936446775        14.120458661926895       0.39981325643808685     
 Co   8.2556311742023585        9.4036485978071038        12.211530621731091     
 S   7.9363068952658624        9.5334265247515688        9.9939431019773739     
 S   9.3575024537883955        7.4336368294602213        12.055631012059274     
 S   6.3230821606426444        9.5930897697410060        13.363973897411441     
 S   9.2590406858555934        11.045061741168514        13.386017961764791     
 C   8.6578655750835534        8.0405622202395488        9.4623898196534100     
 C   9.2367496924541825        7.1435144149227288        10.340255315182949     
 C   6.7390200454603066        10.879014151462076        14.464980143625148     
 C   7.9780631551396226        11.492285170674078        14.482901642413889     
 S   8.6471061226109516        7.5610797192862256        7.7846740920757984     
 S   9.7992114803167549        5.6550430410726733        9.6073660168437520     
 S   5.5908972600186404        11.479728495758168        15.638334760621330     
 S   8.1798252937042086        12.743243837708535        15.697249027555003     
 C   9.3415687760526502        5.9832059147063532        7.9576877005270203     
 C   6.5739695145337738        12.701286245613398        16.386166389044469     
 S   9.5121778080791408        4.9037338709176170        6.6888414945850814     
 S   6.0164194106199496        13.688777286170195        17.613194878515962     
 P   6.0624998660924687        2.8054094467509900        2.5677266868616586     
 C   6.7430644154375869        4.4202348681992580        2.1209349050969162     
 C   4.3509648907593466        3.1032520701065560        3.0155953616266249     
 C   6.1911224402110747        1.7301733351162469        1.1369872930067488     
 C   6.9265560512669122        2.0198644103987862        3.9340704890822762     
 C   5.9981730442134280        5.5918765700344419        2.3495483783999891     
 C   7.9775434627770148        4.4879468011171433        1.4461507359435593     
 C   3.4067649643215430        3.2844940121482553        1.9930258594279135     
 C   4.0171481983279502        3.3934930492739679        4.3482759563705224     
 C   5.9848773334521761        2.2640450313819698      -0.14746636292562071     
 C   6.4362826456429545       0.35666619464637123        1.3045053614762250     
 C   8.3042041891893099        2.2494157903471033        4.1013564014523309     
 C   6.2749123323447868        1.0386075314193752        4.7035823519754114     
 H   5.0226606592627832        5.5467172553971276        2.8276300746795973     
 C   6.4896248194617865        6.8192571992380522        1.8971507191706907     
 H   8.5194563785218183        3.5788277185188715        1.1858915925457900     
 C   8.4735775662153419        5.7268892775093416        1.0343157408384667     
 H   3.6643793337645674        3.0671479959658026       0.95826318888156903     
 C   2.1425248615682579        3.7850344326367620        2.3002751627720421     
 H   4.7423158271803274        3.2487257701718399        5.1427065174688593     
 C   2.7556178702027081        3.9058421305842703        4.6472738391208450     
 H   5.8244343962248113        3.3306964081553589      -0.28473079908248194     
 C   6.0095767604571915        1.4189357246558292       -1.2546877837248962     
 H   6.5798497116333987       -7.7012216505995448E-002   2.2923082331959614     
 C   6.4835802367060111      -0.47149867742821866       0.18232468747594047     
 H   8.8106633875056541        2.9926127169286323        3.4935685339493645     
 C   9.0290213091901013        1.4989119871589083        5.0287698113133379     
 C   7.0093226722501667       0.30242873898106348        5.6406742890322477     
 H   5.2134943490117811       0.81817021885709962        4.5726548364325943     
 H   5.8801994879510886        7.7141036837216177        2.0100784410702106     
 C   7.7281235049023049        6.8913081683568596        1.2540861372142371     
 H   9.4353466867568603        5.7888194144168166       0.52486184109751677     
 C   1.8295503351152220        4.1218211105845821        3.6213412930197801     
 H   1.4219850924537314        3.9197936794132442        1.4977470020523405     
 H   2.4976638219783371        4.1514353879470161        5.6770844232121886     
 H   5.8339986042170402        1.8316396643027613       -2.2461144144359029     
 C   6.2705323945536886        5.6123826694468901E-002  -1.0924312285277824     
 H   6.6991600927484241       -1.5279896113040117       0.31655191414929473     
 C   8.3831425148766172       0.52240570497591199        5.7953112861310734     
 H   10.102224285890129        1.6564247840555713        5.1291417827772152     
 H   6.4925476577368482      -0.46121496731003281        6.2220260052814442     
 H   8.0991703263929917        7.8447985314666289       0.87181004657248051     
 H  0.86402152461808623        4.5644086800678325        3.8638832256151905     
 H   6.3069437440227549      -0.59170303016914061       -1.9677309851962195     
 H   8.9589969550821760       -7.9637769630287653E-002   6.4982032210889002     
 P   4.4628282240393693        8.5364144702495413        6.5220402422605703     
 C   4.6735277404561852        6.8028928127401480        6.9899168427057630     
 C   6.0470712681451460        9.2541689735234289        6.0577666521312032     
 C   3.3806208881771989        8.6305207551584164        5.0803001569508011     
 C   3.7150740683854204        9.3679509930070211        7.9330169868195952     
 C   3.6888536398078333        6.2137320980922697        7.8056433474541311     
 C   5.7610959007569980        6.0362108167060828        6.5332217837601405     
 C   6.6536831062327604        8.7655139760210297        4.8815297077304916     
 C   6.6921801075590359        10.247005829413830        6.8129635297487807     
 C   2.3933266800317070        7.6543969937430640        4.8442452444656867     
 C   3.5512829623459909        9.7042236628805423        4.1818727676158360     
 C   4.4188718585750468        9.4197463753730979        9.1524282197053015     
 C   2.3986753997916210        9.8540536678187642        7.8559346147036022     
 H   2.8496066343718445        6.8017608094796689        8.1727322602511059     
 C   3.7948981257813914        4.8677090270865566        8.1606176592793034     
 H   6.5422787655860555        6.4756113704029987        5.9185950210234193     
 C   5.8589327229654957        4.6919592582825240        6.8972890084330505     
 H   6.1443071169849919        8.0270193476951111        4.2646822013360870     
 C   7.9027354394329006        9.2394308378317920        4.4923850027893542     
 H   6.2327302388751598        10.657976947786263        7.7073283814793774     
 C   7.9463477427168510        10.719459536679356        6.4059081578890407     
 H   2.2481106157627577        6.8176872943803852        5.5297094490076182     
 C   1.5936059145960937        7.7547817551235214        3.7018791436665470     
 H   4.3293728798656250        10.455301085888070        4.3389938534118251     
 C   2.7441862650694047        9.7896136216438752        3.0456026745288911     
 H   5.4377363424760317        9.0393273195179589        9.2321122428364220     
 C   3.8100644018622742        9.9743647513749849        10.280810830579036     
 H   1.8454464358184872        9.7990097624235624        6.9202329718593152     
 C   1.7922621117032256        10.381944740319280        8.9975618420077055     
 H   3.0442795548134942        4.4062595362167265        8.8019173599510996     
 C   4.8771758438983905        4.1105894776490155        7.7071492101825072     
 H   6.7168565787176195        4.1127154647428048        6.5564269070995200     
 H   8.3560096287275432        8.8614627868935365        3.5794450701585694     
 C   8.5554393068783732        10.215723286484437        5.2564073434732661     
 H   8.4396475277083063        11.491364286257957        6.9952123309698191     
 C   1.7686533630417087        8.8149789714667293        2.8009531503523508     
 H  0.83829002906214856        6.9929487827134693        3.5106202770783770     
 H   2.8898780515531812        10.615996806055213        2.3479021279765360     
 C   2.4913957469560883        10.439553102786361        10.205850561411443     
 H   4.3687154822786232        10.019355387547829        11.217524440610807     
 H  0.75870339182639479        10.718304184518033        8.9567215165391829     
 H   4.9526214078494402        3.0621539228868122        7.9882713614241263     
 H   9.5246044662895688        10.596783363031168        4.9362197380387780     
 H   1.1581917646596309        8.8762185185843112        1.8981195319517958     
 H   1.9954875134418664        10.834988184925642        11.092119314674564     
 C   2.7745430580786872        8.5038449932331925        14.259004511372959     
 H   3.6827666953863298        8.7319483307029131        13.677204946786464     
 H   2.6017645437321897        7.4157198713154893        14.233679472430129     
 H   1.9037638016057015        9.0127164709751337        13.805527774345716     
 C   2.9579991921719890        8.9558092797655302        15.626940175928736     
 N   3.1388566980406059        9.3309464409456275        16.721981082868851     
         226

 Co   6.8555935560649726        14.048548382784874        4.9138845142166092     
 S   7.1742760203968139        13.917674203862704        7.1314860231424202     
 S   5.7532861227681051        16.018103860707456        5.0698003951447967     
 S   8.7888855473559548        13.859515972079528        3.7626287599760055     
 S   5.8527064652462180        12.408007413688836        3.7380538595372963     
 C   6.4528961883290856        15.410703051473362        7.6629678453287866     
 C   5.8740944237821813        16.307877823908470        6.7851976721524707     
 C   8.3739323150196139        12.573070148386231        2.6619577723886687     
 C   7.1347059018002703        11.960219878128719        2.6427427849079188     
 S   6.4644783192875890        15.890528841800434        9.3405767449388808     
 S   5.3116862429254601        17.796331978365480        7.5180530465141588     
 S   9.5233213274012751        11.971302810170878        1.4905603248240455     
 S   6.9340167583553560        10.708863336281269        1.4286737601724124     
 C   5.7704173444352040        17.468546398542706        9.1674601583845057     
 C   8.5406283124835713        10.750133560253758       0.74175527204952407     
 S   5.6013604334654845        18.548611718527443        10.435867147673664     
 S   9.0991666158466984        9.7625868317164581      -0.48478920852066737     
 P   9.0552342318060841        20.646570240907760        14.556770498849552     
 C   8.3745823895057718        19.031648004492503        15.002917759948179     
 C   10.767310884284237        20.348753982669120        14.111182533378688     
 C   8.9244765052784114        21.721964300079271        15.987127197501422     
 C   8.1931128675934417        21.431474843090655        13.188894907159666     
 C   9.1197694029052503        17.860200439004469        14.774208343627478     
 C   7.1400010399790661        18.963586917761337        15.677440779228284     
 C   11.709728471698298        20.165866122614126        15.134984137016618     
 C   11.103283139444148        20.060283674581559        12.778793953617875     
 C   9.1299219357954868        21.188493111690004        17.271857207565937     
 C   8.6782117258397680        23.095210901563721        15.819094345100369     
 C   6.8162923402494622        21.200261833698043        13.018599156732162     
 C   8.8455532191805535        22.412606513236760        12.419930258553162     
 H   10.095295943435573        17.905613832491149        14.296188392802863     
 C   8.6285616243073253        16.632640064870113        15.226322910920674     
 H   6.5977961701221588        19.872500219295624        15.937722383296306     
 C   6.6442481996972038        17.724461731726521        16.089076302326902     
 H   11.450388510618613        20.381739137450747        16.169527335384483     
 C   12.974454383197724        19.665766555955969        14.829225470949778     
 H   10.379509188251960        20.205947517164709        11.983346522356184     
 C   12.365252701399436        19.548310191440386        12.481274339668964     
 H   9.2910299221360368        20.122002686936245        17.409527566523984     
 C   9.1034132681851805        22.033726466807405        18.378900575712905     
 H   8.5353968308588470        23.528550146533711        14.831044274580041     
 C   8.6287849915684181        23.923418712130921        16.941072159877574     
 H   6.3092217449872123        20.457084355887890        13.625892347000010     
 C   6.0931512311879539        21.948785034055124        12.088535852944302     
 C   8.1129425600552398        23.146629931365851        11.480055860771287     
 H   9.9063556853254671        22.634257402770093        12.552876896298590     
 H   9.2381596757281645        15.737939376137872        15.113119877411147     
 C   7.3899961321244856        16.560248361743891        15.869242335011219     
 H   5.6825367683012189        17.662277450090762        16.598610763851223     
 C   13.289616349308016        19.330865342405431        13.508304298700294     
 H   13.693625434068972        19.529863435759708        15.632707219255948     
 H   12.624646951337580        19.303888848691503        11.451600609018257     
 H   9.2783471954050576        21.621281492934102        19.370545987874202     
 C   8.8411749485144782        23.396186316200023        18.216129949164653     
 H   8.4120079637325986        24.979596153627163        16.806497665310342     
 C   6.7399653361009504        22.924831946318939        11.322229309260562     
 H   5.0205589976330955        21.789859885971456        11.985637082186901     
 H   8.6304316444948235        23.909978919060098        10.898957562031482     
 H   7.0190386765301733        15.606576103444993        16.251179525210066     
 H   14.255389499301302        18.888257750010819        13.266848416417449     
 H   8.8031739175148402        24.044094597914327        19.091240635994794     
 H   6.1654811659398856        23.525069442382254        10.616964021952588     
 P   10.646088544703632        14.919827341154415        10.605186819423503     
 C   10.436022284242757        16.653599891807335        10.137822098559745     
 C   9.0620242062569343        14.200856561409662        11.068207622001276     
 C   11.727630774860810        14.824772033395918        12.047278412882543     
 C   11.394732010858142        14.088306479590004        9.1946380076837197     
 C   11.421581377336366        17.242610254255194        9.3230459689971177     
 C   9.3485943857963214        17.420745848488604        10.594118188726249     
 C   8.4533473209437453        14.689641026953463        12.243209930499505     
 C   8.4198073021085165        13.205757935723275        10.313797988238065     
 C   12.713254870063068        15.801617348726886        12.286222378493020     
 C   11.558724881833520        13.748447881273629        12.942419093890829     
 C   10.691580134234806        14.036219448739619        7.9748755328348064     
 C   12.710983929896679        13.601936364959958        9.2725932407355458     
 H   12.260774967182428        16.654300106646854        8.9562785519504136     
 C   11.316539920084587        18.588845494013036        8.9685710075394010     
 H   8.5665731698108480        16.981600827266430        11.207823668801247     
 C   9.2519143632404077        18.765269511993726        10.230753900743023     
 H   8.9605627429139822        15.429769345054185        12.859650147785816     
 C   7.2049998637776680        14.213629957644802        12.631869977345763     
 H   8.8810375735950622        12.794520168350282        9.4205445151800777     
 C   7.1663599879866799        12.731177146652083        10.720351802324886     
 H   12.857029071716777        16.640262855010889        11.603172927995656     
 C   13.513183671591133        15.699129728547488        13.428190220199962     
 H   10.782022885461574        12.996631088490354        12.782915393098316     
 C   12.366038190550876        13.660911881399628        14.078274546928336     
 H   9.6727319069035360        14.416516278346890        7.8946218868233808     
 C   11.300995866767304        13.481313812608931        6.8469595819351641     
 H   13.263681118226794        13.657071832359113        10.208599400839619     
 C   13.317920027656625        13.073534716577724        8.1314858795098228     
 H   12.067785545547862        19.049864532940155        8.3277111360673608     
 C   10.234507035507075        19.346465580743093        9.4218223556222824     
 H   8.3942144939506900        19.344935616591066        10.571343764785405     
 H   6.7500383572966962        14.591706302475332        13.543862893869832     
 C   6.5551503737736825        13.235092925359277        11.868595787279965     
 H   6.6753740248911573        11.957421923476826        10.131816985998077     
 C   13.340038064429145        14.636155085319823        14.325758347518017     
 H   14.267202407547858        16.461442012666172        13.621856400633174     
 H   12.221732334742539        12.832323515829620        14.773299685079989     
 C   12.619522920542789        13.015897867942073        6.9227758082394306     
 H   10.742880169109231        13.436150599966354        5.9099452516597273     
 H   14.351224551096799        12.736515501564131        8.1731131640137367     
 H   10.159755279550588        20.395082492148095        9.1411909655852419     
 H   5.5865458269709345        12.852436926845117        12.188413719343933     
 H   13.950929893925968        14.573187951075397        15.228144709922285     
 H   13.115867795154655        12.620149854795082        6.0369057734734888     
 C   12.336502126244506        14.949590272269175        2.8687008437965611     
 H   11.427635787316159        14.721734346296362        3.4495681340141910     
 H   12.507363506589604        16.037798339622096        2.8905595559760391     
 H   13.207102645124991        14.444218919676105        3.3253837343466843     
 C   12.156519430519362        14.492877988019318        1.5024563012124796     
 N   11.978357179123261        14.113987365836005       0.40869743274660864     
 Co   8.2602724273232866        9.4022348922751515        12.208487283276824     
 S   7.9419749484571325        9.5333108502593813        9.9908375373996172     
 S   9.3621923599205843        7.4323939524728413        12.052572472598261     
 S   6.3269457710351364        9.5913739797388473        13.359610175363470     
 S   9.2631264906421400        11.042632239554381        13.384381654577171     
 C   8.6629897013738937        8.0401288714953623        9.4593553908400718     
 C   9.2416474395671209        7.1428563171057426        10.337130603031216     
 C   6.7419047127939749        10.877711171758810        14.460442420281719     
 C   7.9810836819691167        11.490633218259655        14.479591839828949     
 S   8.6515395987051118        7.5603922978711617        7.7817130198612823     
 S   9.8038014317158737        5.6543054352793751        9.6042694900782912     
 S   5.5924785644808175        11.479509167560369        15.631767815935998     
 S   8.1817874665092507        12.741947391944928        15.693693171783686     
 C   9.3452567625393517        5.9822358054481244        7.9548391460308618     
 C   6.5751659751214699        12.700668966139009        16.380600813736866     
 S   9.5141604002276079        4.9021630991482690        6.6864180851700770     
 S   6.0165977021557424        13.688186938708606        17.607152494767753     
 P   6.0602349215928646        2.8042719546798853        2.5655817614110448     
 C   6.7409005136671878        4.4191761908519291        2.1193894808707627     
 C   4.3481629067878025        3.1020991871641055        3.0111708133725918     
 C   6.1909694275473335        1.7288245741417074        1.1352677737537622     
 C   6.9223792884739170        2.0193993582935867        3.9334614922516300     
 C   5.9957473279600890        5.5906436139168401        2.3481056655473580     
 C   7.9754704739571718        4.4872055891793989        1.4448425077044247     
 C   3.4057346389046197        3.2849315452141363        1.9873676558632865     
 C   4.0121999178949004        3.3906170784490222        4.3435529643773370     
 C   5.9855519515862721        2.2622440924829186      -0.14948702290321961     
 C   6.4371619801249036       0.35557266638077278        1.3033692426827395     
 C   8.2992276388635560        2.2505673481972557        4.1036398732232611     
 C   6.2699633475740084        1.0383114162815132        4.7025048556556532     
 H   5.0202239551752674        5.5452566977183313        2.8261349448701445     
 C   6.4869831239795870        6.8181907011518383        1.8959832406090753     
 H   8.5176467102785640        3.5782834386389308        1.1845404060223275     
 C   8.4712516740355870        5.7263156247035862        1.0331967119943368     
 H   3.6650746104401164        3.0690290043991815       0.95282960642990755     
 C   2.1410019002488760        3.7850228993716692        2.2931150635629876     
 H   4.7359860746339937        3.2450087847522693        5.1390022810283931     
 C   2.7502195890920396        3.9025663506166772        4.6410616840723797     
 H   5.8244946152182422        3.3287353164471822      -0.28720658339393024     
 C   6.0120290535331291        1.4169548942581538       -1.2564895730183228     
 H   6.5799639419842721       -7.7729976826732536E-002   2.2914364904856477     
 C   6.4865386212793794      -0.47269343366883870       0.18143365206141729     
 H   8.8062749591316720        2.9937096126481779        3.4962836421415036     
 C   9.0224241196485160        1.5020476721768605        5.0336647851178995     
 C   7.0026311923896314       0.30429071274521807        5.6423421704358141     
 H   5.2091471512111607       0.81667726844883115        4.5696234692624582     
 H   5.8774092657747152        7.7129064575362696        2.0091949253086208     
 C   7.7255420730337621        6.8905503159222876        1.2530467370450669     
 H   9.4329504723117612        5.7884653783790894       0.52363562818185805     
 C   1.8258424093091576        4.1199561611748674        3.6140292795766338     
 H   1.4218283919245875        3.9209007771599156        1.4896285134759015     
 H   2.4908200898321087        4.1470114869445416        5.6707288264483893     
 H   5.8371222452108809        1.8293552365341947       -2.2481567095129606     
 C   6.2741969137298099        5.4490760410549482E-002  -1.0936502068894780     
 H   6.7032428892827172       -1.5288789878301163       0.31606053877301610     
 C   8.3756340398567950       0.52604996805612714        5.8000535013504901     
 H   10.095034947038016        1.6609415160105412        5.1364741159731508     
 H   6.4851688439033301      -0.45903693046739946        6.2234945043087366     
 H   8.0965222678091493        7.8442136229841743       0.87110768391603421     
 H  0.86006169039081848        4.5625498989589994        3.8554813591512334     
 H   6.3121813106847151      -0.59346018576550164       -1.9687288362964184     
 H   8.9501571555883768       -7.4179728133956666E-002   6.5052955399684320     
 P   4.4698298050004555        8.5309794142048290        6.5172108324889617     
 C   4.6797622210058591        6.7972043209590876        6.9846175797265122     
 C   6.0539108362954011        9.2498493118958809        6.0540820121295607     
 C   3.3882237386152410        8.6260306538500782        5.0751601376849687     
 C   3.7213388612756613        9.3626164592434939        7.9277701210922480     
 C   3.6940896796284739        6.2082681252453078        7.7993083062091770     
 C   5.7671582654803135        6.0299753426689202        6.5283921804938174     
 C   6.6625193865678787        8.7609668903778175        4.8790845835552021     
 C   6.6961766760454031        10.245005560886787        6.8083743652356867     
 C   2.4026165196931961        7.6491696439671131        4.8362130503622298     
 C   3.5571123494751493        9.7023504671236722        4.1800123338992128     
 C   4.4245959072237282        9.4147229805376718        9.1474716658102864     
 C   2.4051100430604828        9.8490621314967246        7.8498907017297288     
 H   2.8549169079891157        6.7966441690860018        8.1660192762747315     
 C   3.7989827560981606        4.8620176374346329        8.1537594616172342     
 H   6.5492679131288947        6.4690610171344201        5.9147602905116603     
 C   5.8636881413252073        4.6854369496676549        6.8917351522102583     
 H   6.1552638673331508        8.0207957277216853        4.2627292118131352     
 C   7.9108525400259060        9.2369336651038036        4.4903183948267564     
 H   6.2349961096554143        10.656323483455408        7.7016183326173042     
 C   7.9496083913685958        10.719540087543601        6.4017138711001440     
 H   2.2588532803962971        6.8105211781077335        5.5192583798493224     
 C   1.6026939151278781        7.7516377855170200        3.6942381297840972     
 H   4.3338108664516453        10.454171668046593        4.3395085959217292     
 C   2.7498037348025939        9.7898694277941978        3.0441517465589496     
 H   5.4434304823983464        9.0343739815380655        9.2276598698502941     
 C   3.8153046378432074        9.9697284820499856        10.275406986548559     
 H   1.8523409523227774        9.7939140883223228        6.9139267041456671     
 C   1.7982945607820033        10.377555446565635        8.9910201932546681     
 H   3.0476468705390998        4.4010526671421619        8.7945474448641985     
 C   4.8809833554932123        4.1043117840674883        7.7005759362307966     
 H   6.7213628589482717        4.1057036915563412        6.5511994284627031     
 H   8.3657574933103049        8.8587784497517710        3.5783288144396974     
 C   8.5607559433584584        10.215522838706308        5.2534785841641467     
 H   8.4406373064868170        11.493333892223328        6.9901604767398284     
 C   1.7758237994079344        8.8146089023263752        2.7966633303811745     
 H  0.84869266064835125        6.9893089397496029        3.5005743224479362     
 H   2.8941028490556451        10.618454779478624        2.3491215484882972     
 C   2.4967980479899783        10.435213310371291        10.199668972852946     
 H   4.3734970702323803        10.014916704513732        11.212375906468134     
 H  0.76499894435658444        10.714610785143400        8.9494642636108050     
 H   4.9556235085047327        3.0556856631401379        7.9811977768860141     
 H   9.5293564279427478        10.598130062429528        4.9335850994209478     
 H   1.1649343525249134        8.8775598069588213        1.8942731248490698     
 H   2.0005555486133471        10.831041370055871        11.085561780460115     
 C   2.7792346337113876        8.5007322933156555        14.253542252416489     
 H   3.6881265027344181        8.7284040083922338        13.672648513455599     
 H   2.6084525215778642        7.4125359632199377        14.232178185902228     
 H   1.9086467731475065        9.0057903663659165        13.796574483527520     
 C   2.9590729042050423        8.9580474694410288        15.619548972637750     
 N   3.1371452458805740        9.3373946948642779        16.713124518186280     
         226

 Co   6.8509412067113624        14.049971423635714        4.9169255684712425     
 S   7.1685754939247692        13.917788008425887        7.1345919267400637     
 S   5.7486059729254322        16.019371336229263        5.0728566437311970     
 S   8.7850129914972914        13.861235458669555        3.7669971184717830     
 S   5.8486114367547613        12.410453913895012        3.7396846056963353     
 C   6.4477591960219138        15.411142809352620        7.6660026997438537     
 C   5.8691920223498375        16.308547815141331        6.7883225040773336     
 C   8.3710381598629695        12.574382653359217        2.6664916453059648     
 C   7.1316783680780329        11.961877587316012        2.6460522163963676     
 S   6.4600249161105010        15.891217770917075        9.3435400815589436     
 S   5.3071055218240453        17.797086758861841        7.5211500229578165     
 S   9.5217324289678693        11.971530139005829        1.4971271615504873     
 S   6.9320469194411691        10.710167649893419        1.4322276015461672     
 C   5.7667284524665821        17.469525747095886        9.1703104304298115     
 C   8.5394246331900394        10.750759269261883       0.74731933078010604     
 S   5.5993855008729572        18.550192152381474        10.438293023936238     
 S   9.0989827831107721        9.7631872026266553      -0.47874875591396365     
 P   9.0575098187390797        20.647713857779550        14.558914232963465     
 C   8.3767561977387839        19.032713809037364        15.004464530667724     
 C   10.770123232624002        20.349912410954168        14.115605753679873     
 C   8.9246414889962775        21.723322145452645        15.988843174468011     
 C   8.1972989461104735        21.431944208674508        13.189502496239685     
 C   9.1222031285494030        17.861439417626443        14.775652009025952     
 C   7.1420845646857849        18.964337056880151        15.678751684293379     
 C   11.710769780337282        20.165437237746676        15.140641081199027     
 C   11.108241228263918        20.063162516332586        12.783515973711326     
 C   9.1292577726624042        21.190305960229448        17.273875677295607     
 C   8.6773482862375584        23.096313794437958        15.820223162655905     
 C   6.8212767119467141        21.199116989687042        13.016320636408153     
 C   8.8505101896094107        22.412904562768052        12.421002055855764     
 H   10.097740498244708        17.907078929252751        14.297683995858259     
 C   8.6312097220680304        16.633713327082887        15.227491730002859     
 H   6.5996179984653720        19.873053943445868        15.939077389046510     
 C   6.6465830122029148        17.725045161919489        16.090198548136517     
 H   11.449704243262023        20.379868455464596        16.174959366768679     
 C   12.975988685414517        19.665787165852862        14.836384923091458     
 H   10.385848068343519        20.209664309950004        11.987049689491950     
 C   12.370661374588357        19.551590143438141        12.487486114987355     
 H   9.2909774253007011        20.123975653456455        17.412003845633762     
 C   9.1009731136748933        22.035722257029214        18.380697939728854     
 H   8.5352991720777993        23.529275245465172        14.831907764675595     
 C   8.6258452245812833        23.924626021090315        16.941953587506596     
 H   6.3136192712101451        20.455996085966341        13.623185628338899     
 C   6.0997532477886232        21.945655818107618        12.083647860797395     
 C   8.1196389348410598        23.144769692328858        11.478384243095105     
 H   9.9107116147629402        22.635751391393978        12.555899026554224     
 H   9.2409549092877104        15.739142502452435        15.114004230066083     
 C   7.3925843207009025        16.561014793730340        15.870284012199484     
 H   5.6849426016511506        17.662643199896831        16.599841667937266     
 C   13.293335435302014        19.332737528488462        13.515616047894721     
 H   13.693793628098472        19.528766850923056        15.640825313213950     
 H   12.631501332635491        19.308315570841973        11.457956193339465     
 H   9.2752341954158872        21.623583314626650        19.372585046020077     
 C   8.8375264172470072        23.397834576466686        18.217340743094393     
 H   8.4079477299863434        24.980498520075653        16.806976558404212     
 C   6.7474773252953417        22.921191466351221        11.317489590868309     
 H   5.0277521676423680        21.785351278084153        11.978316541859851     
 H   8.6378139060062225        23.907801451795649        10.897482379051954     
 H   7.0216922015062746        15.607170086586938        16.251884225348395     
 H   14.259360895440118        18.890124502082440        13.275250220960924     
 H   8.7979532477640152        24.045869299580200        19.092228535206193     
 H   6.1743223672210030        23.519614703299908        10.609875420844110     
 P   10.639072641803430        14.925270335323614        10.610012377422198     
 C   10.429780807923715        16.659296470423595        10.143115248739759     
 C   9.0551694358259951        14.205189690953569        11.071894448528983     
 C   11.720017161018543        14.829270359368367        12.052412289205735     
 C   11.388444460366024        14.093642562307226        9.1998804128290690     
 C   11.416344556762125        17.248078231568794        9.3293795583250549     
 C   9.3425268270576378        17.426993988717015        10.598937872819235     
 C   8.4444996729079822        14.694207014044936        12.245657006532866     
 C   8.4157927963080432        13.207768490088650        10.318395863097061     
 C   12.703953291126231        15.806853847503170        12.294248528726742     
 C   11.552885727787212        13.750329596908427        12.944273860502449     
 C   10.685827479882873        14.041243295909640        7.9798310201162064     
 C   12.704525259152419        13.606925261128849        9.2786284678002389     
 H   12.255462733788960        16.659417100599807        8.9629931455142788     
 C   11.312462690935444        18.594541732467867        8.9754290888594337     
 H   8.5595739977880232        16.988167116829406        11.211644475440066     
 C   9.2471620250048296        18.771805308549631        10.236299035629523     
 H   8.9495968919465376        15.436014224123397        12.861600367031048     
 C   7.1968722088122421        14.216148503903424        12.633944465232110     
 H   8.8787509661008919        12.796179477608600        9.4262637762034061     
 C   7.1630822717040870        12.731109437632522        10.724560770445727     
 H   12.846273968254733        16.647438270293616        11.613618144129230     
 C   13.504083641352736        15.702284019272627        13.435825553349964     
 H   10.777575340091486        12.997768746635334        12.782395467976187     
 C   12.360410719420271        13.660665642894093        14.079720079721206     
 H   9.6670099189588949        14.421472963327618        7.8990768222387482     
 C   11.295720097913565        13.485944976302880        6.8523612772887654     
 H   13.256766582430860        13.662165598444719        10.214894629948528     
 C   13.311856831892369        13.077916249295628        8.1380176214148321     
 H   12.064430568706314        19.055073273693480        8.3350848492858418     
 C   10.230708740090014        19.352752855246255        9.4283918624599341     
 H   8.3897127078145406        19.351964586208229        10.576559594008438     
 H   6.7402831016246578        14.594416377104482        13.544986869110396     
 C   6.5498201566918111        13.235311852405985        11.871538751536633     
 H   6.6743648026472036        11.955462989078113        10.136888448348182     
 C   13.332856527888636        14.636535715374277        14.330042923367015     
 H   14.256786767367421        16.465093126806941        13.631896464275775     
 H   12.217497951640174        12.829875328000195        14.772075231553323     
 C   12.614083945784856        13.020228722345291        6.9289508913316844     
 H   10.738058775208719        13.440582767362667        5.9150941638064092     
 H   14.344897738163644        12.740199055360568        8.1803565758407508     
 H   10.156768558092223        20.401560852284312        9.1482613549249514     
 H   5.5817805078558829        12.851111434942611        12.191066784758158     
 H   13.944176118091191        14.571858187548987        15.231986061321047     
 H   13.110757384673839        12.624083275550911        6.0434555342805165     
 C   12.331806523330922        14.952737581359777        2.8741677914800854     
 H   11.422270551387484        14.725323330691008        3.4541306836300696     
 H   12.500667185756848        16.041016210593092        2.8920385764495924     
 H   13.202214924251381        14.451196681266323        3.3343572608274239     
 C   12.155449585912731        14.490641581957133        1.5098651442006752     
 N   11.980077421799747        14.107516069745117       0.41758160905513031     
 Co   8.2649136804442147        9.4008211867431974        12.205443944822555     
 S   7.9476430016484034        9.5331951757671938        9.9877319728218605     
 S   9.3668822660527749        7.4311510754854613        12.049513933137245     
 S   6.3308093814276294        9.5896581897366886        13.355246453315500     
 S   9.2672122954286884        11.040202737940248        13.382745347389550     
 C   8.6681138276642322        8.0396955227511757        9.4563209620267354     
 C   9.2465451866800592        7.1421982192887565        10.334005890879482     
 C   6.7447893801276431        10.876408192055543        14.455904696938290     
 C   7.9841042087986098        11.488981265845229        14.476282037244006     
 S   8.6559730747992720        7.5597048764560970        7.7787519476467661     
 S   9.8083913831149925        5.6535678294860761        9.6011729633128304     
 S   5.5940598689429937        11.479289839362570        15.625200871250664     
 S   8.1837496393142928        12.740650946181320        15.690137316012370     
 C   9.3489447490260549        5.9812656961898956        7.9519905915347024     
 C   6.5763624357091661        12.700051686664619        16.375035238429263     
 S   9.5161429923760732        4.9005923273789209        6.6839946757550726     
 S   6.0167759936915344        13.687596591247017        17.601110111019544     
 P   6.0579699770932613        2.8031344626087806        2.5634368359604314     
 C   6.7387366118967886        4.4181175135045994        2.1178440566446093     
 C   4.3453609228162575        3.1009463042216554        3.0067462651185588     
 C   6.1908164148835931        1.7274758131671681        1.1335482545007753     
 C   6.9182025256809219        2.0189343061883878        3.9328524954209838     
 C   5.9933216117067509        5.5894106577992373        2.3466629526947269     
 C   7.9733974851373288        4.4864643772416546        1.4435342794652899     
 C   3.4047043134876964        3.2853690782800178        1.9817094522986596     
 C   4.0072516374618496        3.3877411076240769        4.3388299723841524     
 C   5.9862265697203680        2.2604431535838678      -0.15150768288081851     
 C   6.4380413146068536       0.35447913811517429        1.3022331238892539     
 C   8.2942510885378038        2.2517189060474085        4.1059233449941912     
 C   6.2650143628032300        1.0380153011436515        4.7014273593358942     
 H   5.0177872510877526        5.5437961400395350        2.8246398150606922     
 C   6.4843414284973884        6.8171242030656254        1.8948157620474602     
 H   8.5158370420353116        3.5777391587589902        1.1831892194988647     
 C   8.4689257818558321        5.7257419718978317        1.0320776831502070     
 H   3.6657698871156654        3.0709100128325604       0.94739602397824596     
 C   2.1394789389294941        3.7850113661065765        2.2859549643539325     
 H   4.7296563220876608        3.2412917993326986        5.1352980445879268     
 C   2.7448213079813706        3.8992905706490841        4.6348495290239136     
 H   5.8245548342116731        3.3267742247390055      -0.28968236770537859     
 C   6.0144813466090659        1.4149740638604786       -1.2582913623117491     
 H   6.5800781723351456       -7.8447737147469609E-002   2.2905647477753339     
 C   6.4894970058527468      -0.47388818990945880       0.18054261664689411     
 H   8.8018865307576899        2.9948065083677236        3.4989987503336422     
 C   9.0158269301069325        1.5051833571948128        5.0385597589224602     
 C   6.9959397125290961       0.30615268650937266        5.6440100518393796     
 H   5.2047999534105411       0.81518431804056279        4.5665921020923212     
 H   5.8746190435983419        7.7117092313509206        2.0083114095470309     
 C   7.7229606411652201        6.8897924634877166        1.2520073368758964     
 H   9.4305542578666639        5.7881113423413622       0.52240941526619922     
 C   1.8221344835030933        4.1180912117651527        3.6067172661334874     
 H   1.4216716913954437        3.9220078749065870        1.4815100248994624     
 H   2.4839763576858807        4.1425875859420671        5.6643732296845899     
 H   5.8402458862047206        1.8270708087656284       -2.2501990045900184     
 C   6.2778614329059321        5.2857694126630071E-002  -1.0948691852511736     
 H   6.7073256858170103       -1.5297683643562210       0.31556916339673741     
 C   8.3681255648369728       0.52969423113634240        5.8047957165699078     
 H   10.087845608185905        1.6654582479655111        5.1438064491690874     
 H   6.4777900300698112      -0.45685889362476612        6.2249630033360290     
 H   8.0938742092253069        7.8436287145017207       0.87040532125958781     
 H  0.85610185616355083        4.5606911178501655        3.8470794926872758     
 H   6.3174188773466753      -0.59521734136186266       -1.9697266873966173     
 H   8.9413173560945793       -6.8721686637625692E-002   6.5123878588479638     
 P   4.4768313859615416        8.5255443581601167        6.5123814227173531     
 C   4.6859967015555339        6.7915158291780271        6.9793183167472623     
 C   6.0607504044456570        9.2455296502683328        6.0503973721279189     
 C   3.3958265890532835        8.6215405525417417        5.0700201184191371     
 C   3.7276036541659021        9.3572819254799668        7.9225232553649008     
 C   3.6993257194491140        6.2028041523983459        7.7929732649642220     
 C   5.7732206302036291        6.0237398686317585        6.5235625772274943     
 C   6.6713556669029961        8.7564198047346053        4.8766394593799127     
 C   6.7001732445317694        10.243005292359744        6.8037852007225936     
 C   2.4119063593546852        7.6439422941911630        4.8281808562587720     
 C   3.5629417366043077        9.7004772713668022        4.1781519001825904     
 C   4.4303199558724105        9.4096995857022456        9.1425151119152694     
 C   2.4115446863293450        9.8440705951746850        7.8438467887558545     
 H   2.8602271816063873        6.7915275286923347        8.1593062922983588     
 C   3.8030673864149294        4.8563262477827092        8.1469012639551650     
 H   6.5562570606717339        6.4625106638658414        5.9109255599999013     
 C   5.8684435596849180        4.6789146410527849        6.8861812959874662     
 H   6.1662206176813088        8.0145721077482577        4.2607762222901826     
 C   7.9189696406189114        9.2344364923758153        4.4882517868641587     
 H   6.2372619804356688        10.654670019124552        7.6959082837552319     
 C   7.9528690400203406        10.719620638407845        6.3975195843112465     
 H   2.2695959450298360        6.8033550618350818        5.5088073106910267     
 C   1.6117819156596627        7.7484938159105186        3.6865971159016473     
 H   4.3382488530376646        10.453042250205115        4.3400233384316333     
 C   2.7554212045357831        9.7901252339445186        3.0427008185890081     
 H   5.4491246223206602        9.0294206435581739        9.2232074968641662     
 C   3.8205448738241401        9.9650922127249864        10.270003142518084     
 H   1.8592354688270676        9.7888184142210815        6.9076204364320191     
 C   1.8043270098607809        10.373166152811988        8.9844785445016306     
 H   3.0510141862647053        4.3958457980675973        8.7871775297772992     
 C   4.8847908670880331        4.0980340904859611        7.6940026622790851     
 H   6.7258691391789229        4.0986919183698785        6.5459719498258861     
 H   8.3755053578930649        8.8560941126100055        3.5772125587208254     
 C   8.5660725798385453        10.215322390928181        5.2505498248550273     
 H   8.4416270852653277        11.495303498188697        6.9851086225098378     
 C   1.7829942357741604        8.8142388331860211        2.7923735104099983     
 H  0.85909529223455394        6.9856690967857356        3.4905283678174954     
 H   2.8983276465581094        10.620912752902033        2.3503409690000585     
 C   2.5022003490238682        10.430873517956218        10.193487384294450     
 H   4.3782786581861366        10.010478021479637        11.207227372325459     
 H  0.77129449688677409        10.710917385768767        8.9422070106824272     
 H   4.9586256091600251        3.0492174033934636        7.9741241923479027     
 H   9.5341083895959287        10.599476761827887        4.9309504608031176     
 H   1.1716769403901961        8.8789010953333314        1.8904267177463436     
 H   2.0056235837848275        10.827094555186100        11.079004246245663     
 C   2.7839262093440884        8.4976195933981202        14.248079993460017     
 H   3.6934863100825059        8.7248596860815546        13.668092080124731     
 H   2.6151404994235383        7.4093520551243852        14.230676899374325     
 H   1.9135297446893118        8.9988642617566992        13.787621192709324     
 C   2.9601466162380956        8.9602856591165274        15.612157769346764     
 N   3.1354337937205421        9.3438429487829300        16.704267953503710     
         226

 Co   6.8462888573577532        14.051394464486556        4.9199666227258749     
 S   7.1628749674527237        13.917901812989070        7.1376978303377072     
 S   5.7439258230827601        16.020638811751070        5.0759128923175973     
 S   8.7811404356386262        13.862954945259581        3.7713654769675604     
 S   5.8445164082633045        12.412900414101188        3.7413153518553743     
 C   6.4426222037147429        15.411582567231878        7.6690375541589209     
 C   5.8642896209174937        16.309217806374196        6.7914473360021956     
 C   8.3681440047063234        12.575695158332206        2.6710255182232614     
 C   7.1286508343557964        11.963535296503306        2.6493616478848168     
 S   6.4555715129334121        15.891906700033719        9.3465034181790063     
 S   5.3025248007226313        17.797841539358203        7.5242469994014742     
 S   9.5201435305344653        11.971757467840780        1.5036939982769293     
 S   6.9300770805269822        10.711471963505572        1.4357814429199220     
 C   5.7630395604979592        17.470505095649070        9.1731607024751174     
 C   8.5382209538965075        10.751384978270007       0.75288338951068812     
 S   5.5974105682804307        18.551772586235508        10.440718900198814     
 S   9.0987989503748441        9.7637875735368524      -0.47270830330725988     
 P   9.0597854056720735        20.648857474651340        14.561057967077380     
 C   8.3789300059717959        19.033779613582226        15.006011301387270     
 C   10.772935580963766        20.351070839239217        14.120028973981055     
 C   8.9248064727141436        21.724679990826019        15.990559151434597     
 C   8.2014850246275035        21.432413574258362        13.190110085319702     
 C   9.1246368541935556        17.862678396248416        14.777095674424427     
 C   7.1441680893925028        18.965087195998965        15.680062589358474     
 C   11.711811088976265        20.165008352879223        15.146298025381437     
 C   11.113199317083687        20.066041358083609        12.788237993804778     
 C   9.1285936095293216        21.192118808768893        17.275894147025276     
 C   8.6764848466353488        23.097416687312197        15.821351980211441     
 C   6.8262610836439661        21.197972145676037        13.014042116084143     
 C   8.8554671600382697        22.413202612299344        12.422073853158366     
 H   10.100185053053844        17.908544026014354        14.299179598913655     
 C   8.6338578198287337        16.634786589295658        15.228660549085044     
 H   6.6014398268085852        19.873607667596108        15.940432394796716     
 C   6.6489178247086258        17.725628592112461        16.091320793946135     
 H   11.449019975905433        20.377997773478445        16.180391398152874     
 C   12.977522987631311        19.665807775749752        14.843544375233137     
 H   10.392186948435077        20.213381102735298        11.990752856627719     
 C   12.376070047777278        19.554870095435898        12.493697890305747     
 H   9.2909249284653654        20.125948619976665        17.414480124743541     
 C   9.0985329591646060        22.037718047251026        18.382495303744804     
 H   8.5352015132967534        23.530000344396630        14.832771254771147     
 C   8.6229054575941486        23.925833330049709        16.942835015135621     
 H   6.3180167974330779        20.454907816044791        13.620478909677786     
 C   6.1063552643892924        21.942526602160111        12.078759868650490     
 C   8.1263353096268798        23.142909453291868        11.476712625418923     
 H   9.9150675442004150        22.637245380017859        12.558921156809857     
 H   9.2437501428472562        15.740345628766997        15.114888582721019     
 C   7.3951725092773204        16.561781225716793        15.871325689387749     
 H   5.6873484350010832        17.663008949702899        16.601072572023309     
 C   13.297054521296014        19.334609714571492        13.522927797089149     
 H   13.693961822127974        19.527670266086407        15.648943407171954     
 H   12.638355713933404        19.312742292992446        11.464311777660672     
 H   9.2721211954267186        21.625885136319202        19.374624104165957     
 C   8.8338778859795362        23.399482836733352        18.218551537024137     
 H   8.4038874962400882        24.981400886524145        16.807455451498083     
 C   6.7549893144897339        22.917550986383503        11.312749872476056     
 H   5.0349453376516404        21.780842670196851        11.970996001532802     
 H   8.6451961675176214        23.905623984531196        10.896007196072429     
 H   7.0243457264823768        15.607764069728884        16.252588925486727     
 H   14.263332291578935        18.891991254154060        13.283652025504399     
 H   8.7927325780131920        24.047644001246070        19.093216434417592     
 H   6.1831635685021213        23.514159964217558        10.602786819735634     
 P   10.632056738903229        14.930713329492812        10.614837935420892     
 C   10.423539331604672        16.664993049039854        10.148408398919774     
 C   9.0483146653950541        14.209522820497478        11.075581275056690     
 C   11.712403547176276        14.833768685340816        12.057546165528926     
 C   11.382156909873904        14.098978645024447        9.2051228179744182     
 C   11.411107736187882        17.253546208882394        9.3357131476529922     
 C   9.3364592683189525        17.433242128945427        10.603757556912221     
 C   8.4356520248722191        14.698773001136411        12.248104082566227     
 C   8.4117782905075718        13.209779044454024        10.322993737956057     
 C   12.694651712189394        15.812090346279454        12.302274678960464     
 C   11.547046573740905        13.752211312543226        12.946128627114069     
 C   10.680074825530939        14.046267143079662        7.9847865073976063     
 C   12.698066588408158        13.611914157297742        9.2846636948649302     
 H   12.250150500395492        16.664534094552760        8.9697077390781441     
 C   11.308385461786299        18.600237970922699        8.9822871701794682     
 H   8.5525748257651983        16.994733406392381        11.215465282078886     
 C   9.2424096867692516        18.778341105105536        10.241844170516021     
 H   8.9386310409790948        15.442259103192608        12.863550586276281     
 C   7.1887445538468162        14.218667050162047        12.636018953118457     
 H   8.8764643586067216        12.797838786866917        9.4319830372267361     
 C   7.1598045554214931        12.731041728612961        10.728769738566566     
 H   12.835518864792689        16.654613685576344        11.624063360262806     
 C   13.494983611114341        15.705438309997767        13.443460886499967     
 H   10.773127794721399        12.998906404780314        12.781875542854058     
 C   12.354783248289667        13.660419404388557        14.081165612514075     
 H   9.6612879310142539        14.426429648308346        7.9035317576541164     
 C   11.290444329059826        13.490576139996827        6.8577629726423677     
 H   13.249852046634928        13.667259364530324        10.221189859057439     
 C   13.305793636128112        13.082297782013532        8.1445493633198431     
 H   12.061075591864766        19.060282014446805        8.3424585625043211     
 C   10.226910444672955        19.359040129749417        9.4349613692975840     
 H   8.3852109216783912        19.358993555825393        10.581775423231472     
 H   6.7305278459526194        14.597126451733629        13.546110844350961     
 C   6.5444899396099405        13.235530779452692        11.874481715793301     
 H   6.6733555804032507        11.953504054679401        10.141959910698290     
 C   13.325674991348128        14.636916345428732        14.334327499216014     
 H   14.246371127186984        16.468744240947711        13.641936527918377     
 H   12.213263568537812        12.827427140170773        14.770850778026658     
 C   12.608644971026925        13.024559576748510        6.9351259744239382     
 H   10.733237381308205        13.445014934758982        5.9202430759530911     
 H   14.338570925230488        12.743882609157007        8.1875999876677650     
 H   10.153781836633856        20.408039212420530        9.1553317442646591     
 H   5.5770151887408304        12.849785943040105        12.193719850172384     
 H   13.937422342256415        14.570528424022575        15.235827412719809     
 H   13.105646974193025        12.628016696306739        6.0500052950875451     
 C   12.327110920417338        14.955884890450378        2.8796347391636101     
 H   11.416905315458809        14.728912315085655        3.4586932332459477     
 H   12.493970864924092        16.044234081564085        2.8935175969231457     
 H   13.197327203377769        14.458174442856539        3.3433307873081639     
 C   12.154379741306100        14.488405175894949        1.5172739871888707     
 N   11.981797664476233        14.101044773654227       0.42646578536365209     
 Co   8.2695549335651428        9.3994074812112451        12.202400606368288     
 S   7.9533110548396735        9.5330795012750063        9.9846264082441039     
 S   9.3715721721849636        7.4299081984980813        12.046455393676231     
 S   6.3346729918201214        9.5879423997345299        13.350882731267529     
 S   9.2712981002152368        11.037773236326117        13.381109040201929     
 C   8.6732379539545725        8.0392621740069892        9.4532865332133973     
 C   9.2514429337929958        7.1415401214717713        10.330881178727747     
 C   6.7476740474613113        10.875105212352274        14.451366973594862     
 C   7.9871247356281030        11.487329313430804        14.472972234659064     
 S   8.6604065508934323        7.5590174550410323        7.7757908754322509     
 S   9.8129813345141095        5.6528302236927779        9.5980764365473696     
 S   5.5956411734051708        11.479070511164773        15.618633926565330     
 S   8.1857118121193349        12.739354500417715        15.686581460241054     
 C   9.3526327355127581        5.9802955869316659        7.9491420370385439     
 C   6.5775588962968623        12.699434407190230        16.369469663121659     
 S   9.5181255845245403        4.8990215556095720        6.6815712663400681     
 S   6.0169542852273263        13.687006243785426        17.595067727271335     
 P   6.0557050325936581        2.8019969705376759        2.5612919105098175     
 C   6.7365727101263886        4.4170588361572705        2.1162986324184558     
 C   4.3425589388447134        3.0997934212792049        3.0023217168645262     
 C   6.1906634022198519        1.7261270521926289        1.1318287352477885     
 C   6.9140257628879258        2.0184692540831883        3.9322434985903376     
 C   5.9908958954534128        5.5881777016816354        2.3452202398420958     
 C   7.9713244963174859        4.4857231653039102        1.4422260512261553     
 C   3.4036739880707727        3.2858066113458992        1.9760512487340325     
 C   4.0023033570287998        3.3848651367991311        4.3341069803909669     
 C   5.9869011878544640        2.2586422146848166      -0.15352834285841743     
 C   6.4389206490888036       0.35338560984957584        1.3010970050957684     
 C   8.2892745382120498        2.2528704638975610        4.1082068167651213     
 C   6.2600653780324524        1.0377191860057897        4.7003498630161360     
 H   5.0153505470002377        5.5423355823607396        2.8231446852512398     
 C   6.4816997330151889        6.8160577049794124        1.8936482834858448     
 H   8.5140273737920573        3.5771948788790495        1.1818380329754021     
 C   8.4665998896760772        5.7251683190920772        1.0309586543060771     
 H   3.6664651637912145        3.0727910212659388       0.94196244152658448     
 C   2.1379559776101118        3.7849998328414838        2.2787948651448775     
 H   4.7233265695413280        3.2375748139131284        5.1315938081474606     
 C   2.7394230268707016        3.8960147906814910        4.6286373739754483     
 H   5.8246150532051040        3.3248131330308284      -0.29215815201682693     
 C   6.0169336396850035        1.4129932334628035       -1.2600931516051757     
 H   6.5801924026860199       -7.9165497468206697E-002   2.2896930050650202     
 C   6.4924553904261151      -0.47508294615007884       0.17965158123237093     
 H   8.7974981023837078        2.9959034040872696        3.5017138585257808     
 C   9.0092297405653490        1.5083190422127650        5.0434547327270218     
 C   6.9892482326685617       0.30801466027352725        5.6456779332429461     
 H   5.2004527556099207       0.81369136763229433        4.5635607349221852     
 H   5.8718288214219694        7.7105120051655724        2.0074278937854406     
 C   7.7203792092966772        6.8890346110531446        1.2509679367067261     
 H   9.4281580434215666        5.7877573063036349       0.52118320235054050     
 C   1.8184265576970291        4.1162262623554380        3.5994052526903411     
 H   1.4215149908663001        3.9231149726532579        1.4733915363230234     
 H   2.4771326255396522        4.1381636849395926        5.6580176329207905     
 H   5.8433695271985604        1.8247863809970619       -2.2522412996670758     
 C   6.2815259520820534        5.1224627842710660E-002  -1.0960881636128694     
 H   6.7114084823513043       -1.5306577408823256       0.31507778802045872     
 C   8.3606170898171506       0.53333849421655755        5.8095379317893245     
 H   10.080656269333792        1.6699749799204811        5.1511387823650230     
 H   6.4704112162362932      -0.45468085678213271        6.2264315023633214     
 H   8.0912261506414662        7.8430438060192662       0.86970295860314151     
 H  0.85214202193628319        4.5588323367413324        3.8386776262233182     
 H   6.3226564440086364      -0.59697449695822369       -1.9707245384968164     
 H   8.9324775566007801       -6.3263645141294719E-002   6.5194801777274956     
 P   4.4838329669226269        8.5201093021154044        6.5075520129457436     
 C   4.6922311821052078        6.7858273373969666        6.9740190537680116     
 C   6.0675899725959122        9.2412099886407830        6.0467127321262764     
 C   3.4034294394913256        8.6170504512334034        5.0648800991533056     
 C   3.7338684470561434        9.3519473917164397        7.9172763896375535     
 C   3.7045617592697546        6.1973401795513849        7.7866382237192679     
 C   5.7792829949269455        6.0175043945945959        6.5187329739611712     
 C   6.6801919472381144        8.7518727190913950        4.8741943352046242     
 C   6.7041698130181366        10.241005023832699        6.7991960362094996     
 C   2.4211961990161743        7.6387149444152120        4.8201486621553151     
 C   3.5687711237334661        9.6986040756099303        4.1762914664659672     
 C   4.4360440045210918        9.4046761908668195        9.1375585580202543     
 C   2.4179793295982073        9.8390790588526436        7.8378028757819811     
 H   2.8655374552236585        6.7864108882986685        8.1525933083219844     
 C   3.8071520167316981        4.8506348581307845        8.1400430662930976     
 H   6.5632462082145731        6.4559603105972618        5.9070908294881423     
 C   5.8731989780446288        4.6723923324379149        6.8806274397646741     
 H   6.1771773680294668        8.0083484877748301        4.2588232327672308     
 C   7.9270867412119168        9.2319393196478252        4.4861851789015610     
 H   6.2395278512159242        10.653016554793696        7.6901982348931597     
 C   7.9561296886720845        10.719701189272090        6.3933252975223498     
 H   2.2803386096633749        6.7961889455624300        5.4983562415327309     
 C   1.6208699161914473        7.7453498463040180        3.6789561020191974     
 H   4.3426868396236848        10.451912832363638        4.3405380809415366     
 C   2.7610386742689723        9.7903810400948412        3.0412498906190661     
 H   5.4548187622429740        9.0244673055782805        9.2187551238780401     
 C   3.8257851098050732        9.9604559433999871        10.264599298487608     
 H   1.8661299853313578        9.7837227401198419        6.9013141687183701     
 C   1.8103594589395584        10.368776859058343        8.9779368957485932     
 H   3.0543815019903109        4.3906389289930328        8.7798076146903998     
 C   4.8885983786828549        4.0917563969044348        7.6874293883273745     
 H   6.7303754194095751        4.0916801451834148        6.5407444711890692     
 H   8.3852532224758267        8.8534097754682417        3.5760963030019535     
 C   8.5713892163186305        10.215121943150052        5.2476210655459088     
 H   8.4426168640438366        11.497273104154068        6.9800567682798471     
 C   1.7901646721403863        8.8138687640456670        2.7880836904388220     
 H  0.86949792382075664        6.9820292538218691        3.4804824131870546     
 H   2.9025524440605737        10.623370726325444        2.3515603895118198     
 C   2.5076026500577586        10.426533725541146        10.187305795735952     
 H   4.3830602461398938        10.006039338445539        11.202078838182786     
 H  0.77759004941696386        10.707223986394132        8.9349497577540475     
 H   4.9616277098153176        3.0427491436467893        7.9670506078097905     
 H   9.5388603512491095        10.600823461226247        4.9283158221852874     
 H   1.1784195282554788        8.8802423837078415        1.8865803106436176     
 H   2.0106916189563084        10.823147740316330        11.072446712031212     
 C   2.7886177849767892        8.4945068934805832        14.242617734503545     
 H   3.6988461174305938        8.7213153637708754        13.663535646793864     
 H   2.6218284772692129        7.4061681470288336        14.229175612846424     
 H   1.9184127162311171        8.9919381571474801        13.778667901891129     
 C   2.9612203282711489        8.9625238487920260        15.604766566055778     
 N   3.1337223415605102        9.3502912027015803        16.695411388821139     
         226

 Co   6.8416365080041439        14.052817505337396        4.9230076769805082     
 S   7.1571744409806790        13.918015617552253        7.1408037339353498     
 S   5.7392456732400872        16.021906287272877        5.0789691409039976     
 S   8.7772678797799628        13.864674431849608        3.7757338354633379     
 S   5.8404213797718478        12.415346914307364        3.7429460980144138     
 C   6.4374852114075711        15.412022325111135        7.6720724085739889     
 C   5.8593872194851508        16.309887797607058        6.7945721679270585     
 C   8.3652498495496790        12.577007663305192        2.6755593911405575     
 C   7.1256233006335590        11.965193005690599        2.6526710793732655     
 S   6.4511181097563242        15.892595629150360        9.3494667547990673     
 S   5.2979440796212165        17.798596319854568        7.5273439758451319     
 S   9.5185546321010612        11.971984796675731        1.5102608350033713     
 S   6.9281072416127962        10.712776277117724        1.4393352842936769     
 C   5.7593506685293372        17.471484444202254        9.1760109745204215     
 C   8.5370172746029755        10.752010687278132       0.75844744824127008     
 S   5.5954356356879034        18.553353020089538        10.443144776461388     
 S   9.0986151176389161        9.7643879444470478      -0.46666785070055616     
 P   9.0620609926050690        20.650001091523134        14.563201701191293     
 C   8.3811038142048098        19.034845418127084        15.007558072106816     
 C   10.775747929303531        20.352229267524265        14.124452194282240     
 C   8.9249714564320097        21.726037836199392        15.992275128401186     
 C   8.2056711031445353        21.432882939842212        13.190717674399721     
 C   9.1270705798377083        17.863917374870390        14.778539339822899     
 C   7.1462516140992216        18.965837335117779        15.681373494423569     
 C   11.712852397615249        20.164579468011773        15.151954969563848     
 C   11.118157405903457        20.068920199834633        12.792960013898229     
 C   9.1279294463962390        21.193931657308337        17.277912616754946     
 C   8.6756214070331410        23.098519580186434        15.822480797766975     
 C   6.8312454553412181        21.196827301665035        13.011763595760135     
 C   8.8604241304671270        22.413500661830636        12.423145650460969     
 H   10.102629607862978        17.910009122775957        14.300675201969051     
 C   8.6365059175894388        16.635859851508428        15.229829368167229     
 H   6.6032616551517993        19.874161391746352        15.941787400546922     
 C   6.6512526372143368        17.726212022305432        16.092443039755750     
 H   11.448335708548843        20.376127091492290        16.185823429537070     
 C   12.979057289848104        19.665828385646641        14.850703827374815     
 H   10.398525828526633        20.217097895520592        11.994456023763487     
 C   12.381478720966197        19.558150047433656        12.499909665624136     
 H   9.2908724316300297        20.127921586496871        17.416956403853320     
 C   9.0960928046543170        22.039713837472835        18.384292667760754     
 H   8.5351038545157056        23.530725443328091        14.833634744866702     
 C   8.6199656906070157        23.927040639009100        16.943716442764643     
 H   6.3224143236560106        20.453819546123242        13.617772191016675     
 C   6.1129572809899617        21.939397386212605        12.073871876503585     
 C   8.1330316844126997        23.141049214254878        11.475041007742739     
 H   9.9194234736378899        22.638739368641744        12.561943287065493     
 H   9.2465453764068037        15.741548755081560        15.115772935375956     
 C   7.3977606978537374        16.562547657703242        15.872367366576015     
 H   5.6897542683510158        17.663374699508967        16.602303476109352     
 C   13.300773607290013        19.336481900654526        13.530239546283578     
 H   13.694130016157477        19.526573681249754        15.657061501129956     
 H   12.645210095231315        19.317169015142920        11.470667361981880     
 H   9.2690081954375483        21.628186958011753        19.376663162311836     
 C   8.8302293547120652        23.401131097000018        18.219762330953877     
 H   8.3998272624938330        24.982303252972638        16.807934344591953     
 C   6.7625013036841253        22.913910506415785        11.308010154083803     
 H   5.0421385076609138        21.776334062309548        11.963675461205751     
 H   8.6525784290290186        23.903446517266747        10.894532013092901     
 H   7.0269992514584780        15.608358052870829        16.253293625625055     
 H   14.267303687717751        18.893858006225681        13.292053830047873     
 H   8.7875119082623669        24.049418702911943        19.094204333628994     
 H   6.1920047697832388        23.508705225135213        10.595698218627156     
 P   10.625040836003027        14.936156323662011        10.619663493419585     
 C   10.417297855285630        16.670689627656113        10.153701549099788     
 C   9.0414598949641132        14.213855950041385        11.079268101584397     
 C   11.704789933334007        14.838267011313265        12.062680041852119     
 C   11.375869359381785        14.104314727741670        9.2103652231197657     
 C   11.405870915613638        17.259014186195994        9.3420467369809312     
 C   9.3303917095802689        17.439490269173838        10.608577241005207     
 C   8.4268043768364542        14.703338988227886        12.250551158599588     
 C   8.4077637847070985        13.211789598819397        10.327591612815054     
 C   12.685350133252557        15.817326845055739        12.310300829194183     
 C   11.541207419694599        13.754093028178024        12.947983393725691     
 C   10.674322171179005        14.051290990249683        7.9897419946790054     
 C   12.691607917663898        13.616903053466633        9.2906989219296214     
 H   12.244838267002024        16.669651088505709        8.9764223326420112     
 C   11.304308232637156        18.605934209377530        8.9891452514995009     
 H   8.5455756537423735        17.001299695955357        11.219286088717705     
 C   9.2376573485336735        18.784876901661441        10.247389305402519     
 H   8.9276651900116519        15.448503982261821        12.865500805521512     
 C   7.1806168988813903        14.221185596420669        12.638093441004802     
 H   8.8741777511125512        12.799498096125236        9.4377022982500645     
 C   7.1565268391389001        12.730974019593402        10.732978706687405     
 H   12.824763761330647        16.661789100859075        11.634508576396380     
 C   13.485883580875944        15.708592600722907        13.451096219649967     
 H   10.768680249351311        13.000044062925294        12.781355617731929     
 C   12.349155777159062        13.660173165883023        14.082611145306945     
 H   9.6555659430696128        14.431386333289074        7.9079866930694838     
 C   11.285168560206086        13.495207303690776        6.8631646679959699     
 H   13.242937510838994        13.672353130615928        10.227485088166349     
 C   13.299730440363854        13.086679314731436        8.1510811052248524     
 H   12.057720615023218        19.065490755200130        8.3498322757228003     
 C   10.223112149255895        19.365327404252579        9.4415308761352357     
 H   8.3807091355422418        19.366022525442556        10.586991252454505     
 H   6.7207725902805802        14.599836526362777        13.547234819591527     
 C   6.5391597225280691        13.235749706499398        11.877424680049970     
 H   6.6723463581592979        11.951545120280688        10.147031373048398     
 C   13.318493454807619        14.637296975483187        14.338612075065013     
 H   14.235955487006548        16.472395355088477        13.651976591560977     
 H   12.209029185435449        12.824978952341349        14.769626324499990     
 C   12.603205996268992        13.028890431151728        6.9413010575161920     
 H   10.728415987407693        13.449447102155295        5.9253919880997730     
 H   14.332244112297332        12.747566162953444        8.1948433994947791     
 H   10.150795115175491        20.414517572556747        9.1624021336043686     
 H   5.5722498696257787        12.848460451137598        12.196372915586609     
 H   13.930668566421639        14.569198660496165        15.239668764118571     
 H   13.100536563712211        12.631950117062567        6.0565550558945738     
 C   12.322415317503754        14.959032199540980        2.8851016868471344     
 H   11.411540079530132        14.732501299480301        3.4632557828618258     
 H   12.487274544091337        16.047451952535081        2.8949966173966990     
 H   13.192439482504160        14.465152204446754        3.3523043137889035     
 C   12.153309896699469        14.486168769832764        1.5246828301770663     
 N   11.983517907152718        14.094573477563339       0.43534996167217377     
 Co   8.2741961866860727        9.3979937756792928        12.199357267914021     
 S   7.9589791080309444        9.5329638267828187        9.9815208436663472     
 S   9.3762620783171542        7.4286653215107012        12.043396854215217     
 S   6.3385366022126135        9.5862266097323729        13.346519009219559     
 S   9.2753839050017834        11.035343734711985        13.379472733014309     
 C   8.6783620802449111        8.0388288252628026        9.4502521044000609     
 C   9.2563406809059341        7.1408820236547852        10.327756466576012     
 C   6.7505587147949795        10.873802232649007        14.446829250251433     
 C   7.9901452624575970        11.485677361016378        14.469662432074124     
 S   8.6648400269875925        7.5583300336259676        7.7728298032177348     
 S   9.8175712859132283        5.6520926178994788        9.5949799097819088     
 S   5.5972224778673478        11.478851182966974        15.612066981879996     
 S   8.1876739849243751        12.738058054654108        15.683025604469739     
 C   9.3563207219994595        5.9793254776734370        7.9462934825423845     
 C   6.5787553568845585        12.698817127715841        16.363904087814053     
 S   9.5201081766730056        4.8974507838402239        6.6791478569250637     
 S   6.0171325767631183        13.686415896323837        17.589025343523126     
 P   6.0534400880940540        2.8008594784665712        2.5591469850592041     
 C   6.7344088083559894        4.4160001588099407        2.1147532081923019     
 C   4.3397569548731685        3.0986405383367548        2.9978971686104932     
 C   6.1905103895561107        1.7247782912180896        1.1301092159948016     
 C   6.9098490000949306        2.0180042019779889        3.9316345017596919     
 C   5.9884701792000747        5.5869447455640326        2.3437775269894652     
 C   7.9692515074976438        4.4849819533661659        1.4409178229870205     
 C   3.4026436626538494        3.2862441444117803        1.9703930451694054     
 C   3.9973550765957500        3.3819891659741854        4.3293839883977814     
 C   5.9875758059885600        2.2568412757857654      -0.15554900283601633     
 C   6.4397999835707527       0.35229208158397740        1.2999608863022829     
 C   8.2842979878862977        2.2540220217477134        4.1104902885360506     
 C   6.2551163932616740        1.0374230708679277        4.6992723666963778     
 H   5.0129138429127229        5.5408750246819434        2.8216495554417871     
 C   6.4790580375329894        6.8149912068931995        1.8924808049242294     
 H   8.5122177055488031        3.5766505989991089        1.1804868464519396     
 C   8.4642739974963224        5.7245946662863219        1.0298396254619475     
 H   3.6671604404667635        3.0746720296993177       0.93652885907492300     
 C   2.1364330162907299        3.7849882995763910        2.2716347659358229     
 H   4.7169968169949952        3.2338578284935577        5.1278895717069943     
 C   2.7340247457600331        3.8927390107138979        4.6224252189269830     
 H   5.8246752721985358        3.3228520413226517      -0.29463393632827523     
 C   6.0193859327609411        1.4110124030651283       -1.2618949408986022     
 H   6.5803066330368933       -7.9883257788943771E-002   2.2888212623547064     
 C   6.4954137749994825      -0.47627770239069894       0.17876054581784773     
 H   8.7931096740097274        2.9970002998068153        3.5044289667179194     
 C   9.0026325510237637        1.5114547272307173        5.0483497065315825     
 C   6.9825567528080263       0.30987663403768179        5.6473458146465116     
 H   5.1961055578093012       0.81219841722402597        4.5605293677520482     
 H   5.8690385992455960        7.7093147789802243        2.0065443780238508     
 C   7.7177977774281352        6.8882767586185736        1.2499285365375556     
 H   9.4257618289764675        5.7874032702659077       0.51995698943488167     
 C   1.8147186318909647        4.1143613129457224        3.5920932392471947     
 H   1.4213582903371562        3.9242220703999293        1.4652730477465845     
 H   2.4702888933934237        4.1337397839371182        5.6516620361569911     
 H   5.8464931681924002        1.8225019532284956       -2.2542835947441335     
 C   6.2851904712581748        4.9591561558791242E-002  -1.0973071419745650     
 H   6.7154912788855974       -1.5315471174084303       0.31458641264418002     
 C   8.3531086147973284       0.53698275729677281        5.8142801470087422     
 H   10.073466930481681        1.6744917118754512        5.1584711155609595     
 H   6.4630324024027752      -0.45250281993949937        6.2279000013906138     
 H   8.0885780920576238        7.8424588975368126       0.86900059594669510     
 H  0.84818218770901543        4.5569735556324993        3.8302757597593611     
 H   6.3278940106705965      -0.59873165255458471       -1.9717223895970153     
 H   8.9236377571069809       -5.7805603644963746E-002   6.5265724966070264     
 P   4.4908345478837131        8.5146742460706921        6.5027226031741350     
 C   4.6984656626548826        6.7801388456159062        6.9687197907887608     
 C   6.0744295407461673        9.2368903270132350        6.0430280921246338     
 C   3.4110322899293677        8.6125603499250651        5.0597400798874741     
 C   3.7401332399463842        9.3466128579529126        7.9120295239102063     
 C   3.7097977990903948        6.1918762067044231        7.7803031824743139     
 C   5.7853453596502611        6.0112689205574332        6.5139033706948481     
 C   6.6890282275732318        8.7473256334481828        4.8717492110293348     
 C   6.7081663815045030        10.239004755305656        6.7946068716964056     
 C   2.4304860386776634        7.6334875946392611        4.8121164680518582     
 C   3.5746005108626244        9.6967308798530603        4.1744310327493439     
 C   4.4417680531697741        9.3996527960313934        9.1326020041252374     
 C   2.4244139728670691        9.8340875225306039        7.8317589628081068     
 H   2.8708477288409298        6.7812942479050013        8.1458803243456099     
 C   3.8112366470484673        4.8449434684788608        8.1331848686310284     
 H   6.5702353557574114        6.4494099573286832        5.9032560989763834     
 C   5.8779543964043395        4.6658700238230457        6.8750735835418819     
 H   6.1881341183776257        8.0021248678014043        4.2568702432442791     
 C   7.9352038418049213        9.2294421469198369        4.4841185709389633     
 H   6.2417937219961788        10.651363090462839        7.6844881860310874     
 C   7.9593903373238293        10.719781740136334        6.3891310107334531     
 H   2.2910812742969142        6.7890228292897783        5.4879051723744352     
 C   1.6299579167232319        7.7422058766975166        3.6713150881367476     
 H   4.3471248262097042        10.450783414522160        4.3410528234514407     
 C   2.7666561440021615        9.7906368462451638        3.0397989626491246     
 H   5.4605129021652887        9.0195139675983889        9.2143027508919122     
 C   3.8310253457860060        9.9558196740749878        10.259195454457133     
 H   1.8730245018356479        9.7786270660186023        6.8950079010047221     
 C   1.8163919080183362        10.364387565304696        8.9713952469955558     
 H   3.0577488177159164        4.3854320599184682        8.7724376996034987     
 C   4.8924058902776766        4.0854787033229076        7.6808561143756631     
 H   6.7348816996402263        4.0846683719969512        6.5355169925522523     
 H   8.3950010870585867        8.8507254383264762        3.5749800472830811     
 C   8.5767058527987157        10.214921495371925        5.2446923062367894     
 H   8.4436066428223473        11.499242710119439        6.9750049140498565     
 C   1.7973351085066120        8.8134986949053129        2.7837938704676453     
 H  0.87990055540695944        6.9783894108580027        3.4704364585566134     
 H   2.9067772415630375        10.625828699748853        2.3527798100235811     
 C   2.5130049510916486        10.422193933126074        10.181124207177456     
 H   4.3878418340936500        10.001600655411444        11.196930304040110     
 H  0.78388560194715362        10.703530587019499        8.9276925048256697     
 H   4.9646298104706101        3.0362808839001150        7.9599770232716782     
 H   9.5436123129022903        10.602170160624606        4.9256811835674563     
 H   1.1851621161207613        8.8815836720823516        1.8827339035408914     
 H   2.0157596541277893        10.819200925446559        11.065889177816763     
 C   2.7933093606094896        8.4913941935630461        14.237155475547073     
 H   3.7042059247786816        8.7177710414601943        13.658979213462999     
 H   2.6285164551148870        7.4029842389332821        14.227674326318523     
 H   1.9232956877729224        8.9850120525382629        13.769714611072933     
 C   2.9622940403042022        8.9647620384675246        15.597375362764792     
 N   3.1320108894004783        9.3567394566202324        16.686554824138568     
         226

 Co   6.8369841586505338        14.054240546188236        4.9260487312351406     
 S   7.1514739145086335        13.918129422115436        7.1439096375329934     
 S   5.7345655233974151        16.023173762794688        5.0820253894903979     
 S   8.7733953239212976        13.866393918439634        3.7801021939591153     
 S   5.8363263512803911        12.417793414513540        3.7445768441734528     
 C   6.4323482191003993        15.412462082990393        7.6751072629890560     
 C   5.8544848180528071        16.310557788839919        6.7976969998519214     
 C   8.3623556943930328        12.578320168278179        2.6800932640578536     
 C   7.1225957669113216        11.966850714877893        2.6559805108617143     
 S   6.4466647065792362        15.893284558267004        9.3524300914191301     
 S   5.2933633585198026        17.799351100350929        7.5304409522887905     
 S   9.5169657336676572        11.972212125510682        1.5168276717298133     
 S   6.9261374026986093        10.714080590729877        1.4428891256674319     
 C   5.7556617765607143        17.472463792755438        9.1788612465657273     
 C   8.5358135953094436        10.752636396286256       0.76401150697185205     
 S   5.5934607030953769        18.554933453943569        10.445570652723962     
 S   9.0984312849029880        9.7649883153572450      -0.46062739809385239     
 P   9.0643365795380646        20.651144708394924        14.565345435305208     
 C   8.3832776224378218        19.035911222671945        15.009104842826360     
 C   10.778560277643296        20.353387695809314        14.128875414583424     
 C   8.9251364401498758        21.727395681572766        15.993991105367773     
 C   8.2098571816615653        21.433352305426066        13.191325263479738     
 C   9.1295043054818610        17.865156353492367        14.779983005221373     
 C   7.1483351388059404        18.966587474236594        15.682684399488664     
 C   11.713893706254233        20.164150583144320        15.157611913746258     
 C   11.123115494723226        20.071799041585656        12.797682033991681     
 C   9.1272652832631564        21.195744505847781        17.279931086484616     
 C   8.6747579674309314        23.099622473060670        15.823609615322511     
 C   6.8362298270384709        21.195682457654033        13.009485075436126     
 C   8.8653811008959860        22.413798711361924        12.424217447763571     
 H   10.105074162672112        17.911474219537560        14.302170805024449     
 C   8.6391540153501420        16.636933113721202        15.230998187249414     
 H   6.6050834834950125        19.874715115896596        15.943142406297126     
 C   6.6535874497200478        17.726795452498404        16.093565285565369     
 H   11.447651441192255        20.374256409506138        16.191255460921266     
 C   12.980591592064897        19.665848995543534        14.857863279516495     
 H   10.404864708618192        20.220814688305886        11.998159190899253     
 C   12.386887394155117        19.561429999431411        12.506121440942527     
 H   9.2908199347946940        20.129894553017081        17.419432682963098     
 C   9.0936526501440298        22.041709627694647        18.386090031776703     
 H   8.5350061957346579        23.531450542259552        14.834498234962254     
 C   8.6170259236198810        23.928247947968494        16.944597870393668     
 H   6.3268118498789434        20.452731276201693        13.615065472355562     
 C   6.1195592975906310        21.936268170265098        12.068983884356680     
 C   8.1397280591985197        23.139188975217884        11.473369390066557     
 H   9.9237794030753630        22.640233357265629        12.564965417321126     
 H   9.2493406099663495        15.742751881396122        15.116657288030892     
 C   7.4003488864301552        16.563314089689694        15.873409043764282     
 H   5.6921601017009475        17.663740449315036        16.603534380195395     
 C   13.304492693284011        19.338354086737557        13.537551295478005     
 H   13.694298210186977        19.525477096413105        15.665179595087960     
 H   12.652064476529228        19.321595737293389        11.477022946303087     
 H   9.2658951954483779        21.630488779704301        19.378702220457711     
 C   8.8265808234445942        23.402779357266684        18.220973124883617     
 H   8.3957670287475779        24.983205619421128        16.808413237685823     
 C   6.7700132928785166        22.910270026448064        11.303270435691548     
 H   5.0493316776701862        21.771825454422245        11.956354920878701     
 H   8.6599606905404176        23.901269050002298        10.893056830113375     
 H   7.0296527764345793        15.608952036012774        16.253998325763384     
 H   14.271275083856569        18.895724758297305        13.300455634591350     
 H   8.7822912385115419        24.051193404577813        19.095192232840393     
 H   6.2008459710643562        23.503250486052863        10.588609617518680     
 P   10.618024933102825        14.941599317831210        10.624489051418280     
 C   10.411056378966588        16.676386206272372        10.158994699279802     
 C   9.0346051245331722        14.218189079585292        11.082954928112104     
 C   11.697176319491740        14.842765337285714        12.067813918175311     
 C   11.369581808889667        14.109650810458891        9.2156076282651149     
 C   11.400634095039397        17.264482163509594        9.3483803263088685     
 C   9.3243241508415835        17.445738409402249        10.613396925098193     
 C   8.4179567288006911        14.707904975319359        12.252998234632948     
 C   8.4037492789066253        13.213800153184771        10.332189487674050     
 C   12.676048554315718        15.822563343832023        12.318326979427905     
 C   11.535368265648293        13.755974743812823        12.949838160337311     
 C   10.668569516827072        14.056314837419704        7.9946974819604053     
 C   12.685149246919638        13.621891949635524        9.2967341489943127     
 H   12.239526033608556        16.674768082458662        8.9831369262058764     
 C   11.300231003488014        18.611630447832361        8.9960033328195337     
 H   8.5385764817195486        17.007865985518333        11.223106895356525     
 C   9.2329050102980954        18.791412698217343        10.252934440289019     
 H   8.9166993390442073        15.454748861331034        12.867451024766744     
 C   7.1724892439159644        14.223704142679290        12.640167928891149     
 H   8.8718911436183809        12.801157405383552        9.4434215592733928     
 C   7.1532491228563062        12.730906310573841        10.737187674808245     
 H   12.814008657868603        16.668964516141802        11.644953792529954     
 C   13.476783550637547        15.711746891448046        13.458731552799970     
 H   10.764232703981225        13.001181721070274        12.780835692609800     
 C   12.343528306028459        13.659926927377489        14.084056678099817     
 H   9.6498439551249717        14.436343018269802        7.9124416284848520     
 C   11.279892791352347        13.499838467384725        6.8685663633495722     
 H   13.236022975043062        13.677446896701532        10.233780317275260     
 C   13.293667244599597        13.091060847449340        8.1576128471298617     
 H   12.054365638181670        19.070699495953455        8.3572059889412813     
 C   10.219313853838836        19.371614678755741        9.4481003829728856     
 H   8.3762073494060925        19.373051495059720        10.592207081677538     
 H   6.7110173346085418        14.602546600991925        13.548358794832090     
 C   6.5338295054461977        13.235968633546104        11.880367644306640     
 H   6.6713371359153442        11.949586185881977        10.152102835398503     
 C   13.311311918267112        14.637677605537640        14.342896650914012     
 H   14.225539846826111        16.476046469229246        13.662016655203580     
 H   12.204794802333085        12.822530764511926        14.768401870973324     
 C   12.597767021511059        13.033221285554946        6.9474761406084458     
 H   10.723594593507180        13.453879269551608        5.9305409002464549     
 H   14.325917299364177        12.751249716749880        8.2020868113217951     
 H   10.147808393717124        20.420995932692964        9.1694725229440781     
 H   5.5674845505107262        12.847134959235092        12.199025981000837     
 H   13.923914790586863        14.567868896969754        15.243510115517333     
 H   13.095426153231397        12.635883537818398        6.0631048167016024     
 C   12.317719714590170        14.962179508631580        2.8905686345306587     
 H   11.406174843601457        14.736090283874947        3.4678183324777043     
 H   12.480578223258581        16.050669823506077        2.8964756378702528     
 H   13.187551761630548        14.472129966036970        3.3612778402696435     
 C   12.152240052092838        14.483932363770579        1.5320916731652618     
 N   11.985238149829204        14.088102181472449       0.44423413798069555     
 Co   8.2788374398070008        9.3965800701473388        12.196313929459752     
 S   7.9646471612222145        9.5328481522906312        9.9784152790885905     
 S   9.3809519844493430        7.4274224445233212        12.040338314754202     
 S   6.3424002126051064        9.5845108197302142        13.342155287171588     
 S   9.2794697097883319        11.032914233097852        13.377836425826688     
 C   8.6834862065352496        8.0383954765186161        9.4472176755867228     
 C   9.2612384280188724        7.1402239258378000        10.324631754424278     
 C   6.7534433821286468        10.872499252945740        14.442291526908004     
 C   7.9931657892870902        11.484025408601953        14.466352629489181     
 S   8.6692735030817527        7.5576426122109028        7.7698687310032195     
 S   9.8221612373123470        5.6513550121061806        9.5918833830164481     
 S   5.5988037823295240        11.478631854769176        15.605500037194664     
 S   8.1896361577294172        12.736761608890500        15.679469748698423     
 C   9.3600087084861627        5.9783553684152073        7.9434449280462260     
 C   6.5799518174722547        12.698199848241451        16.358338512506450     
 S   9.5220907688214727        4.8958800120708759        6.6767244475100593     
 S   6.0173108682989103        13.685825548862248        17.582982959774920     
 P   6.0511751435944507        2.7997219863954665        2.5570020596085907     
 C   6.7322449065855903        4.4149414814626118        2.1132077839661485     
 C   4.3369549709016235        3.0974876553943043        2.9934726203564601     
 C   6.1903573768923703        1.7234295302435503        1.1283896967418150     
 C   6.9056722373019355        2.0175391498727899        3.9310255049290457     
 C   5.9860444629467366        5.5857117894464308        2.3423348141368341     
 C   7.9671785186778008        4.4842407414284216        1.4396095947478857     
 C   3.4016133372369262        3.2866816774776617        1.9647348416047785     
 C   3.9924067961627001        3.3791131951492397        4.3246609964045959     
 C   5.9882504241226560        2.2550403368867147      -0.15756966281361526     
 C   6.4406793180527027       0.35119855331837890        1.2988247675087974     
 C   8.2793214375605437        2.2551735795978658        4.1127737603069807     
 C   6.2501674084908956        1.0371269557300660        4.6981948703766188     
 H   5.0104771388252081        5.5394144670031471        2.8201544256323348     
 C   6.4764163420507899        6.8139247088069856        1.8913133263626143     
 H   8.5104080373055488        3.5761063191191687        1.1791356599284768     
 C   8.4619481053165675        5.7240210134805674        1.0287205966178177     
 H   3.6678557171423125        3.0765530381326966       0.93109527662326141     
 C   2.1349100549713480        3.7849767663112983        2.2644746667267679     
 H   4.7106670644486623        3.2301408430739871        5.1241853352665272     
 C   2.7286264646493641        3.8894632307463044        4.6162130638785177     
 H   5.8247354911919667        3.3208909496144750      -0.29710972063972352     
 C   6.0218382258368779        1.4090315726674529       -1.2636967301920288     
 H   6.5804208633877668       -8.0601018109680844E-002   2.2879495196443926     
 C   6.4983721595728507      -0.47747245863131899       0.17786951040332455     
 H   8.7887212456357453        2.9980971955263609        3.5071440749100584     
 C   8.9960353614821802        1.5145904122486695        5.0532446803361442     
 C   6.9758652729474910       0.31173860780183638        5.6490136960500772     
 H   5.1917583600086807       0.81070546681575761        4.5574980005819121     
 H   5.8662483770692226        7.7081175527948762        2.0056608622622605     
 C   7.7152163455595923        6.8875189061840016        1.2488891363683852     
 H   9.4233656145313702        5.7870492342281805       0.51873077651922295     
 C   1.8110107060849003        4.1124963635360077        3.5847812258040483     
 H   1.4212015898080126        3.9253291681466007        1.4571545591701454     
 H   2.4634451612471957        4.1293158829346437        5.6453064393931918     
 H   5.8496168091862399        1.8202175254599293       -2.2563258898211913     
 C   6.2888549904342970        4.7958495274871824E-002  -1.0985261203362606     
 H   6.7195740754198914       -1.5324364939345347       0.31409503726790139     
 C   8.3456001397775079       0.54062702037698795        5.8190223622281589     
 H   10.066277591629568        1.6790084438304211        5.1658034487568951     
 H   6.4556535885692563      -0.45032478309686602        6.2293685004179062     
 H   8.0859300334737831        7.8418739890543581       0.86829823329024880     
 H  0.84422235348174779        4.5551147745236662        3.8218738932954035     
 H   6.3331315773325567      -0.60048880815094574       -1.9727202406972142     
 H   8.9147979576131817       -5.2347562148632773E-002   6.5336648154865582     
 P   4.4978361288447992        8.5092391900259798        6.4978931934025264     
 C   4.7047001432045574        6.7744503538348466        6.9634205278095100     
 C   6.0812691088964232        9.2325706653856852        6.0393434521229921     
 C   3.4186351403674098        8.6080702486167286        5.0546000606216426     
 C   3.7463980328366255        9.3412783241893838        7.9067826581828591     
 C   3.7150338389110353        6.1864122338574621        7.7739681412293598     
 C   5.7914077243735775        6.0050334465202715        6.5090737674285242     
 C   6.6978645079083501        8.7427785478049707        4.8693040868540463     
 C   6.7121629499908693        10.237004486778613        6.7900177071833125     
 C   2.4397758783391525        7.6282602448633110        4.8040842739484004     
 C   3.5804298979917828        9.6948576840961902        4.1725705990327215     
 C   4.4474921018184554        9.3946294011959672        9.1276454502302222     
 C   2.4308486161359313        9.8290959862085643        7.8257150498342334     
 H   2.8761580024582010        6.7761776075113351        8.1391673403692355     
 C   3.8153212773652361        4.8392520788269362        8.1263266709689592     
 H   6.5772245033002505        6.4428596040601045        5.8994213684646244     
 C   5.8827098147640502        4.6593477152081757        6.8695197273190898     
 H   6.1990908687257837        7.9959012478279767        4.2549172537213273     
 C   7.9433209423979267        9.2269449741918468        4.4820519629763655     
 H   6.2440595927764333        10.649709626131983        7.6787781371690143     
 C   7.9626509859755741        10.719862291000579        6.3849367239445565     
 H   2.3018239389304531        6.7818567130171257        5.4774541032161395     
 C   1.6390459172550162        7.7390619070910152        3.6636740742542977     
 H   4.3515628127957235        10.449653996680683        4.3415675659613449     
 C   2.7722736137353508        9.7908926523954865        3.0383480346791831     
 H   5.4662070420876026        9.0145606296184955        9.2098503779057843     
 C   3.8362655817669391        9.9511834047499885        10.253791610426656     
 H   1.8799190183399381        9.7735313919173610        6.8887016332910740     
 C   1.8224243570971137        10.359998271551049        8.9648535982425201     
 H   3.0611161334415220        4.3802251908439036        8.7650677845165994     
 C   4.8962134018724983        4.0792010097413804        7.6742828404239525     
 H   6.7393879798708776        4.0776565988104876        6.5302895139154353     
 H   8.4047489516413485        8.8480411011847107        3.5738637915642091     
 C   8.5820224892788008        10.214721047593796        5.2417635469276700     
 H   8.4445964216008580        11.501212316084811        6.9699530598198658     
 C   1.8045055448728380        8.8131286257649588        2.7795040504964690     
 H  0.89030318699316213        6.9747495678941354        3.4603905039261726     
 H   2.9110020390655018        10.628286673172264        2.3539992305353423     
 C   2.5184072521255385        10.417854140711004        10.174942618618958     
 H   4.3926234220474072        9.9971619723773468        11.191781769897437     
 H  0.79018115447734327        10.699837187644865        8.9204352518972918     
 H   4.9676319111259026        3.0298126241534407        7.9529034387335669     
 H   9.5483642745554711        10.603516860022967        4.9230465449496261     
 H   1.1919047039860440        8.8829249604568616        1.8788874964381654     
 H   2.0208276892992698        10.815254110576788        11.059331643602311     
 C   2.7980009362421905        8.4882814936455091        14.231693216590601     
 H   3.7095657321267694        8.7142267191495151        13.654422780132132     
 H   2.6352044329605611        7.3998003308377296        14.226173039790622     
 H   1.9281786593147274        8.9780859479290456        13.760761320254737     
 C   2.9633677523372555        8.9670002281430232        15.589984159473806     
 N   3.1302994372404465        9.3631877105388828        16.677698259455997     
         226

 Co   6.8323318092969245        14.055663587039076        4.9290897854897739     
 S   7.1457733880365888        13.918243226678619        7.1470155411306369     
 S   5.7298853735547421        16.024441238316495        5.0850816380767974     
 S   8.7695227680626342        13.868113405029659        3.7844705524548927     
 S   5.8322313227889353        12.420239914719716        3.7462075903324918     
 C   6.4272112267932284        15.412901840869651        7.6781421174041231     
 C   5.8495824166204642        16.311227780072784        6.8008218317767843     
 C   8.3594615392363885        12.579632673251167        2.6846271369751498     
 C   7.1195682331890842        11.968508424065186        2.6592899423501635     
 S   6.4422113034021473        15.893973487383645        9.3553934280391928     
 S   5.2887826374183877        17.800105880847291        7.5335379287324482     
 S   9.5153768352342532        11.972439454345633        1.5233945084562550     
 S   6.9241675637844233        10.715384904342027        1.4464429670411867     
 C   5.7519728845920923        17.473443141308621        9.1817115186110332     
 C   8.5346099160159117        10.753262105294381       0.76957556570243413     
 S   5.5914857705028496        18.556513887797600        10.447996528986536     
 S   9.0982474521670618        9.7655886862674421      -0.45458694548714867     
 P   9.0666121664710602        20.652288325266717        14.567489169419121     
 C   8.3854514306708339        19.036977027216807        15.010651613545907     
 C   10.781372625983060        20.354546124094362        14.133298634884609     
 C   8.9253014238677419        21.728753526946139        15.995707082334361     
 C   8.2140432601785971        21.433821671009920        13.191932852559757     
 C   9.1319380311260137        17.866395332114340        14.781426670619846     
 C   7.1504186635126583        18.967337613355408        15.683995304553759     
 C   11.714935014893214        20.163721698276870        15.163268857928667     
 C   11.128073583542996        20.074677883336683        12.802404054085132     
 C   9.1266011201300739        21.197557354387225        17.281949556214286     
 C   8.6738945278287218        23.100725365934910        15.824738432878044     
 C   6.8412141987357229        21.194537613643032        13.007206555112116     
 C   8.8703380713248432        22.414096760893216        12.425289245066173     
 H   10.107518717481247        17.912939316299163        14.303666408079845     
 C   8.6418021131108471        16.638006375933973        15.232167006331599     
 H   6.6069053118382257        19.875268840046839        15.944497412047332     
 C   6.6559222622257579        17.727378882691376        16.094687531374984     
 H   11.446967173835665        20.372385727519987        16.196687492305461     
 C   12.982125894281690        19.665869605440424        14.865022731658174     
 H   10.411203588709750        20.224531481091180        12.001862358035021     
 C   12.392296067344038        19.564709951429169        12.512333216260918     
 H   9.2907674379593583        20.131867519537288        17.421908962072877     
 C   9.0912124956337426        22.043705417916460        18.387887395792653     
 H   8.5349085369536120        23.532175641191014        14.835361725057808     
 C   8.6140861566327462        23.929455256927888        16.945479298022693     
 H   6.3312093761018753        20.451643006280143        13.612358753694451     
 C   6.1261613141913003        21.933138954317592        12.064095892209773     
 C   8.1464244339843397        23.137328736180894        11.471697772390375     
 H   9.9281353325128379        22.641727345889510        12.567987547576760     
 H   9.2521358435258954        15.743955007710685        15.117541640685829     
 C   7.4029370750065722        16.564080521676143        15.874450720952547     
 H   5.6945659350508802        17.664106199121107        16.604765284281438     
 C   13.308211779278011        19.340226272820587        13.544863044672434     
 H   13.694466404216479        19.524380511576453        15.673297689045961     
 H   12.658918857827141        19.326022459443863        11.483378530624297     
 H   9.2627821954592076        21.632790601396852        19.380741278603590     
 C   8.8229322921771232        23.404427617533347        18.222183918813357     
 H   8.3917067950013227        24.984107985869620        16.808892130779693     
 C   6.7775252820729088        22.906629546480346        11.298530717299295     
 H   5.0565248476794586        21.767316846534943        11.949034380551652     
 H   8.6673429520518166        23.899091582737849        10.891581647133847     
 H   7.0323063014106806        15.609546019154719        16.254703025901716     
 H   14.275246479995385        18.897591510368926        13.308857439134824     
 H   8.7770705687607187        24.052968106243682        19.096180132051796     
 H   6.2096871723454736        23.497795746970517        10.581521016410202     
 P   10.611009030202624        14.947042312000411        10.629314609416975     
 C   10.404814902647546        16.682082784888632        10.164287849459816     
 C   9.0277503541022313        14.222522209129201        11.086641754639812     
 C   11.689562705649474        14.847263663258163        12.072947794498504     
 C   11.363294258397547        14.114986893176113        9.2208500334104642     
 C   11.395397274465154        17.269950140823195        9.3547139156368075     
 C   9.3182565921028999        17.451986549630657        10.618216609191180     
 C   8.4091090807649280        14.712470962410833        12.255445310666309     
 C   8.3997347731061520        13.215810707550144        10.336787362533048     
 C   12.666746975378882        15.827799842608307        12.326353129661626     
 C   11.529529111601986        13.757856459447622        12.951692926948931     
 C   10.662816862475138        14.061338684589725        7.9996529692418052     
 C   12.678690576175379        13.626880845804415        9.3027693760590058     
 H   12.234213800215088        16.679885076411615        8.9898515197697417     
 C   11.296153774338869        18.617326686287196        9.0028614141395664     
 H   8.5315773096967238        17.014432275081308        11.226927701995345     
 C   9.2281526720625173        18.797948494773248        10.258479575175517     
 H   8.9057334880767645        15.460993740400244        12.869401244011977     
 C   7.1643615889505385        14.226222688937913        12.642242416777496     
 H   8.8696045361242106        12.802816714641871        9.4491408202967211     
 C   7.1499714065737132        12.730838601554280        10.741396642929084     
 H   12.803253554406560        16.676139931424530        11.655399008663530     
 C   13.467683520399151        15.714901182173186        13.466366885949972     
 H   10.759785158611137        13.002319379215255        12.780315767487673     
 C   12.337900834897853        13.659680688871953        14.085502210892686     
 H   9.6441219671803307        14.441299703250531        7.9168965639002193     
 C   11.274617022498608        13.504469631078672        6.8739680587031735     
 H   13.229108439247128        13.682540662787138        10.240075546384169     
 C   13.287604048835341        13.095442380167245        8.1641445890348727     
 H   12.051010661340122        19.075908236706780        8.3645797021597605     
 C   10.215515558421776        19.377901953258899        9.4546698898105372     
 H   8.3717055632699431        19.380080464676883        10.597422910900571     
 H   6.7012620789365025        14.605256675621074        13.549482770072656     
 C   6.5284992883643262        13.236187560592812        11.883310608563308     
 H   6.6703279136713913        11.947627251483263        10.157174297748611     
 C   13.304130381726603        14.638058235592094        14.347181226763013     
 H   14.215124206645674        16.479697583370015        13.672056718846180     
 H   12.200560419230722        12.820082576682502        14.767177417446659     
 C   12.592328046753126        13.037552139958164        6.9536512237007004     
 H   10.718773199606668        13.458311436947922        5.9356898123931359     
 H   14.319590486431022        12.754933270546317        8.2093302231488092     
 H   10.144821672258757        20.427474292829181        9.1765429122837858     
 H   5.5627192313956746        12.845809467332584        12.201679046415062     
 H   13.917161014752088        14.566539133443342        15.247351466916095     
 H   13.090315742750583        12.639816958574226        6.0696545775086301     
 C   12.313024111676588        14.965326817722183        2.8960355822141830     
 H   11.400809607672782        14.739679268269594        3.4723808820935824     
 H   12.473881902425825        16.053887694477069        2.8979546583438061     
 H   13.182664040756938        14.479107727627188        3.3702513667503831     
 C   12.151170207486206        14.481695957708396        1.5395005161534576     
 N   11.986958392505690        14.081630885381559       0.45311831428921723     
 Co   8.2834786929279289        9.3951663646153865        12.193270591005485     
 S   7.9703152144134846        9.5327324777984419        9.9753097145108338     
 S   9.3856418905815335        7.4261795675359412        12.037279775293188     
 S   6.3462638229975985        9.5827950297280555        13.337791565123617     
 S   9.2835555145748803        11.030484731483719        13.376200118639067     
 C   8.6886103328255899        8.0379621277744295        9.4441832467733846     
 C   9.2661361751318090        7.1395658280208139        10.321507042272543     
 C   6.7563280494623150        10.871196273242473        14.437753803564576     
 C   7.9961863161165843        11.482373456187528        14.463042826904241     
 S   8.6737069791759129        7.5569551907958381        7.7669076587887034     
 S   9.8267511887114640        5.6506174063128816        9.5887868562509873     
 S   5.6003850867917011        11.478412526571377        15.598933092509331     
 S   8.1915983305344593        12.735465163126893        15.675913892927106     
 C   9.3636966949728659        5.9773852591569785        7.9405963735500666     
 C   6.5811482780599508        12.697582568767062        16.352772937198846     
 S   9.5240733609699380        4.8943092403015278        6.6743010380950549     
 S   6.0174891598347031        13.685235201400658        17.576940576026711     
 P   6.0489101990948466        2.7985844943243618        2.5548571341579769     
 C   6.7300810048151911        4.4138828041152829        2.1116623597399951     
 C   4.3341529869300794        3.0963347724518542        2.9890480721024275     
 C   6.1902043642286291        1.7220807692690110        1.1266701774888281     
 C   6.9014954745089394        2.0170740977675905        3.9304165080983995     
 C   5.9836187466933985        5.5844788333288289        2.3408921012842030     
 C   7.9651055298579578        4.4834995294906763        1.4383013665087512     
 C   3.4005830118200029        3.2871192105435432        1.9590766380401514     
 C   3.9874585157296498        3.3762372243242940        4.3199380044114104     
 C   5.9889250422567528        2.2532393979876635      -0.15959032279121416     
 C   6.4415586525346527       0.35010502505278046        1.2976886487153119     
 C   8.2743448872347898        2.2563251374480182        4.1150572320779109     
 C   6.2452184237201172        1.0368308405922042        4.6971173740568606     
 H   5.0080404347376932        5.5379539093243508        2.8186592958228820     
 C   6.4737746465685904        6.8128582107207727        1.8901458478009989     
 H   8.5085983690622964        3.5755620392392280        1.1777844734050142     
 C   8.4596222131368126        5.7234473606748129        1.0276015677736878     
 H   3.6685509938178615        3.0784340465660756       0.92566169417159994     
 C   2.1333870936519657        3.7849652330462056        2.2573145675177133     
 H   4.7043373119023295        3.2264238576544169        5.1204810988260610     
 C   2.7232281835386951        3.8861874507787113        4.6100009088300515     
 H   5.8247957101853975        3.3189298579062982      -0.29958550495117187     
 C   6.0242905189128155        1.4070507422697778       -1.2654985194854553     
 H   6.5805350937386402       -8.1318778430417932E-002   2.2870777769340789     
 C   6.5013305441462181      -0.47866721487193908       0.17697847498880137     
 H   8.7843328172617632        2.9991940912459065        3.5098591831021970     
 C   8.9894381719405949        1.5177260972666218        5.0581396541407049     
 C   6.9691737930869566       0.31360058156599097        5.6506815774536436     
 H   5.1874111622080612       0.80921251640748915        4.5544666334117752     
 H   5.8634581548928502        7.7069203266095281        2.0047773465006706     
 C   7.7126349136910504        6.8867610537494306        1.2478497361992149     
 H   9.4209694000862729        5.7866951981904542       0.51750456360356412     
 C   1.8073027802788360        4.1106314141262930        3.5774692123609020     
 H   1.4210448892788687        3.9264362658932721        1.4490360705937064     
 H   2.4566014291009672        4.1248919819321692        5.6389508426293924     
 H   5.8527404501800806        1.8179330976913628       -2.2583681848982491     
 C   6.2925195096104183        4.6325428990952405E-002  -1.0997450986979562     
 H   6.7236568719541845       -1.5333258704606394       0.31360366189162270     
 C   8.3380916647576857       0.54427128345720321        5.8237645774475766     
 H   10.059088252777457        1.6835251757853911        5.1731357819528316     
 H   6.4482747747357383      -0.44814674625423268        6.2308369994451986     
 H   8.0832819748899407        7.8412890805719035       0.86759587063380239     
 H  0.84026251925448014        4.5532559934148331        3.8134720268314464     
 H   6.3383691439945169      -0.60224596374730677       -1.9737180917974133     
 H   8.9059581581193843       -4.6889520652301786E-002   6.5407571343660900     
 P   4.5048377098058845        8.5038041339812658        6.4930637836309169     
 C   4.7109346237542313        6.7687618620537862        6.9581212648302593     
 C   6.0881086770466784        9.2282510037581371        6.0356588121213495     
 C   3.4262379908054519        8.6035801473083904        5.0494600413558111     
 C   3.7526628257268664        9.3359437904258566        7.9015357924555119     
 C   3.7202698787316755        6.1809482610105002        7.7676330999844057     
 C   5.7974700890968931        5.9987979724831089        6.5042441641622011     
 C   6.7067007882434675        8.7382314621617585        4.8668589626787568     
 C   6.7161595184772365        10.235004218251568        6.7854285426702186     
 C   2.4490657180006417        7.6230328950873600        4.7960520798449435     
 C   3.5862592851209412        9.6929844883393184        4.1707101653160983     
 C   4.4532161504671368        9.3896060063605393        9.1226888963352053     
 C   2.4372832594047931        9.8241044498865229        7.8196711368603591     
 H   2.8814682760754726        6.7710609671176680        8.1324543563928628     
 C   3.8194059076820048        4.8335606891750125        8.1194684733068918     
 H   6.5842136508430897        6.4363092507915249        5.8955866379528654     
 C   5.8874652331237609        4.6528254065933057        6.8639658710962976     
 H   6.2100476190739418        7.9896776278545500        4.2529642641983756     
 C   7.9514380429909322        9.2244478014638585        4.4799853550137678     
 H   6.2463254635566887        10.648056161801128        7.6730680883069420     
 C   7.9659116346273189        10.719942841864823        6.3807424371556589     
 H   2.3125666035639920        6.7746905967444739        5.4670030340578437     
 C   1.6481339177868009        7.7359179374845146        3.6560330603718478     
 H   4.3560007993817438        10.448524578839205        4.3420823084712490     
 C   2.7778910834685400        9.7911484585458091        3.0368971067092412     
 H   5.4719011820099164        9.0096072916386039        9.2053980049196564     
 C   3.8415058177478718        9.9465471354249892        10.248387766396181     
 H   1.8868135348442281        9.7684357178161214        6.8823953655774259     
 C   1.8284568061758912        10.355608977797404        8.9583119494894827     
 H   3.0644834491671276        4.3750183217693390        8.7576978694297001     
 C   4.9000209134673200        4.0729233161598533        7.6677095664722410     
 H   6.7438942601015297        4.0706448256240249        6.5250620352786184     
 H   8.4144968162241085        8.8453567640429451        3.5727475358453371     
 C   8.5873391257588878        10.214520599815668        5.2388347876185506     
 H   8.4455862003793687        11.503181922050182        6.9649012055898751     
 C   1.8116759812390639        8.8127585566246047        2.7752142305252927     
 H  0.90070581857936483        6.9711097249302689        3.4503445492957319     
 H   2.9152268365679661        10.630744646595673        2.3552186510471036     
 C   2.5238095531594289        10.413514348295932        10.168761030060461     
 H   4.3974050100011635        9.9927232893432514        11.186633235754762     
 H  0.79647670700753292        10.696143788270232        8.9131779989689139     
 H   4.9706340117811951        3.0233443644067668        7.9458298541954546     
 H   9.5531162362086519        10.604863559421327        4.9204119063317959     
 H   1.1986472918513265        8.8842662488313699        1.8750410893354392     
 H   2.0258957244707507        10.811307295707017        11.052774109387860     
 C   2.8026925118748913        8.4851687937279738        14.226230957634131     
 H   3.7149255394748573        8.7106823968388358        13.649866346801266     
 H   2.6418924108062356        7.3966164227421780        14.224671753262720     
 H   1.9330616308565327        8.9711598433198283        13.751808029436543     
 C   2.9644414643703083        8.9692384178185200        15.582592956182820     
 N   3.1285879850804146        9.3696359644575349        16.668841694773423     
         226

 Co   6.8276794599433144        14.057086627889916        4.9321308397444064     
 S   7.1400728615645432        13.918357031241802        7.1501214447282804     
 S   5.7252052237120701        16.025708713838302        5.0881378866631977     
 S   8.7656502122039708        13.869832891619685        3.7888389109506702     
 S   5.8281362942974786        12.422686414925892        3.7478383364915309     
 C   6.4220742344860566        15.413341598748907        7.6811769718191911     
 C   5.8446800151881204        16.311897771305645        6.8039466637016472     
 C   8.3565673840797423        12.580945178224153        2.6891610098924459     
 C   7.1165406994668468        11.970166133252480        2.6625993738386122     
 S   6.4377579002250593        15.894662416500289        9.3583567646592538     
 S   5.2842019163169738        17.800860661343652        7.5366349051761059     
 S   9.5137879368008491        11.972666783180584        1.5299613451826970     
 S   6.9221977248702364        10.716689217954180        1.4499968084149415     
 C   5.7482839926234695        17.474422489861805        9.1845617906563373     
 C   8.5334062367223797        10.753887814302505       0.77513962443301609     
 S   5.5895108379103231        18.558094321651630        10.450422405249110     
 S   9.0980636194311337        9.7661890571776393      -0.44854649288044490     
 P   9.0688877534040557        20.653431942138507        14.569632903533035     
 C   8.3876252389038477        19.038042831761668        15.012198384265453     
 C   10.784184974322825        20.355704552379411        14.137721855185791     
 C   8.9254664075856081        21.730111372319513        15.997423059300949     
 C   8.2182293386956271        21.434291036593770        13.192540441639776     
 C   9.1343717567701663        17.867634310736314        14.782870336018320     
 C   7.1525021882193771        18.968087752474222        15.685306209618854     
 C   11.715976323532198        20.163292813409416        15.168925802111078     
 C   11.133031672362765        20.077556725087707        12.807126074178584     
 C   9.1259369569969913        21.199370202926669        17.283968025943956     
 C   8.6730310882265123        23.101828258809146        15.825867250433580     
 C   6.8461985704329749        21.193392769632030        13.004928034788108     
 C   8.8752950417537022        22.414394810424508        12.426361042368775     
 H   10.109963272290383        17.914404413060765        14.305162011135241     
 C   8.6444502108715504        16.639079638146743        15.233335825413782     
 H   6.6087271401814389        19.875822564197083        15.945852417797537     
 C   6.6582570747314689        17.727962312884348        16.095809777184598     
 H   11.446282906479075        20.370515045533832        16.202119523689657     
 C   12.983660196498484        19.665890215337317        14.872182183799852     
 H   10.417542468801306        20.228248273876474        12.005565525170789     
 C   12.397704740532959        19.567989903426927        12.518544991579310     
 H   9.2907149411240244        20.133840486057498        17.424385241182655     
 C   9.0887723411234536        22.045701208138269        18.389684759808603     
 H   8.5348108781725642        23.532900740122471        14.836225215153361     
 C   8.6111463896456115        23.930662565887282        16.946360725651715     
 H   6.3356069023248081        20.450554736358594        13.609652035033340     
 C   6.1327633307919687        21.930009738370082        12.059207900062868     
 C   8.1531208087701597        23.135468497143901        11.470026154714191     
 H   9.9324912619503110        22.643221334513395        12.571009677832393     
 H   9.2549310770854429        15.745158134025248        15.118425993340765     
 C   7.4055252635829900        16.564846953662595        15.875492398140812     
 H   5.6969717684008128        17.664471948927176        16.605996188367481     
 C   13.311930865272009        19.342098458903621        13.552174793866861     
 H   13.694634598245981        19.523283926739804        15.681415783003965     
 H   12.665773239125052        19.330449181594336        11.489734114945504     
 H   9.2596691954700390        21.635092423089404        19.382780336749466     
 C   8.8192837609096522        23.406075877800014        18.223394712743101     
 H   8.3876465612550675        24.985010352318113        16.809371023873563     
 C   6.7850372712673002        22.902989066512628        11.293790998907042     
 H   5.0637180176887311        21.762808238647640        11.941713840224601     
 H   8.6747252135632156        23.896914115473400        10.890106464154321     
 H   7.0349598263867819        15.610140002296664        16.255407726040044     
 H   14.279217876134201        18.899458262440547        13.317259243678299     
 H   8.7718498990098936        24.054742807909555        19.097168031263195     
 H   6.2185283736265911        23.492341007888168        10.574432415301725     
 P   10.603993127302422        14.952485306169610        10.634140167415667     
 C   10.398573426328504        16.687779363504891        10.169580999639830     
 C   9.0208955836712903        14.226855338673108        11.090328581167519     
 C   11.681949091807207        14.851761989230612        12.078081670821694     
 C   11.357006707905429        14.120322975893336        9.2260924385558134     
 C   11.390160453890912        17.275418118136795        9.3610475049647448     
 C   9.3121890333642146        17.458234689859069        10.623036293284166     
 C   8.4002614327291649        14.717036949502308        12.257892386699670     
 C   8.3957202673056788        13.217821261915518        10.341385237392045     
 C   12.657445396442045        15.833036341384592        12.334379279895346     
 C   11.523689957555678        13.759738175082420        12.953547693560552     
 C   10.657064208123204        14.066362531759745        8.0046084565232043     
 C   12.672231905431119        13.631869741973306        9.3088046031236971     
 H   12.228901566821619        16.685002070364568        8.9965661133336088     
 C   11.292076545189726        18.623022924742028        9.0097194954596009     
 H   8.5245781376738972        17.020998564644287        11.230748508634164     
 C   9.2234003338269375        18.804484291329153        10.264024710062015     
 H   8.8947676371093216        15.467238619469457        12.871351463257209     
 C   7.1562339339851126        14.228741235196535        12.644316904663841     
 H   8.8673179286300403        12.804476023900190        9.4548600813200512     
 C   7.1466936902911202        12.730770892534721        10.745605611049923     
 H   12.792498450944517        16.683315346707261        11.665844224797103     
 C   13.458583490160754        15.718055472898326        13.474002219099974     
 H   10.755337613241050        13.003457037360235        12.779795842365544     
 C   12.332273363767250        13.659434450366419        14.086947743685556     
 H   9.6383999792356896        14.446256388231260        7.9213514993155876     
 C   11.269341253644869        13.509100794772621        6.8793697540567758     
 H   13.222193903451195        13.687634428872743        10.246370775493078     
 C   13.281540853071084        13.099823912885149        8.1706763309398820     
 H   12.047655684498574        19.081116977460102        8.3719534153782416     
 C   10.211717263004717        19.384189227762061        9.4612393966481889     
 H   8.3672037771337937        19.387109434294043        10.602638740123604     
 H   6.6915068232644641        14.607966750250222        13.550606745313219     
 C   6.5231690712824548        13.236406487639519        11.886253572819976     
 H   6.6693186914274376        11.945668317084550        10.162245760098717     
 C   13.296948845186096        14.638438865646549        14.351465802612012     
 H   14.204708566465237        16.483348697510781        13.682096782488783     
 H   12.196326036128358        12.817634388853079        14.765952963919993     
 C   12.586889071995193        13.041882994361382        6.9598263067929542     
 H   10.713951805706154        13.462743604344237        5.9408387245398178     
 H   14.313263673497865        12.758616824342754        8.2165736349758234     
 H   10.141834950800392        20.433952652965399        9.1836133016234953     
 H   5.5579539122806230        12.844483975430078        12.204332111829288     
 H   13.910407238917312        14.565209369916932        15.251192818314857     
 H   13.085205332269769        12.643750379330054        6.0762043383156588     
 C   12.308328508763005        14.968474126812785        2.9015025298977073     
 H   11.395444371744107        14.743268252664242        3.4769434317094610     
 H   12.467185581593069        16.057105565448065        2.8994336788173594     
 H   13.177776319883327        14.486085489217404        3.3792248932311231     
 C   12.150100362879575        14.479459551646212        1.5469093591416532     
 N   11.988678635182175        14.075159589290671       0.46200249059773901     
 Co   8.2881199460488570        9.3937526590834342        12.190227252551216     
 S   7.9759832676047555        9.5326168033062544        9.9722041499330771     
 S   9.3903317967137223        7.4249366905485612        12.034221235832172     
 S   6.3501274333900914        9.5810792397258968        13.333427843075647     
 S   9.2876413193614269        11.028055229869587        13.374563811451447     
 C   8.6937344591159285        8.0375287790302412        9.4411488179600482     
 C   9.2710339222447473        7.1389077302038286        10.318382330120809     
 C   6.7592127167959832        10.869893293539207        14.433216080221147     
 C   7.9992068429460774        11.480721503773102        14.459733024319299     
 S   8.6781404552700732        7.5562677693807743        7.7639465865741881     
 S   9.8313411401105828        5.6498798005195834        9.5856903294855282     
 S   5.6019663912538782        11.478193198373580        15.592366147823997     
 S   8.1935605033394996        12.734168717363286        15.672358037155790     
 C   9.3673846814595674        5.9764151498987497        7.9377478190539073     
 C   6.5823447386476470        12.696965289292672        16.347207361891243     
 S   9.5260559531184050        4.8927384685321789        6.6718776286800505     
 S   6.0176674513704951        13.684644853939069        17.570898192278502     
 P   6.0466452545952434        2.7974470022532567        2.5527122087073635     
 C   6.7279171030447911        4.4128241267679531        2.1101169355138416     
 C   4.3313510029585345        3.0951818895094036        2.9846235238483945     
 C   6.1900513515648887        1.7207320082944717        1.1249506582358413     
 C   6.8973187117159442        2.0166090456623911        3.9298075112677533     
 C   5.9811930304400605        5.5832458772112261        2.3394493884315719     
 C   7.9630325410381149        4.4827583175529320        1.4369931382696164     
 C   3.3995526864030796        3.2875567436094242        1.9534184344755243     
 C   3.9825102352966000        3.3733612534993482        4.3152150124182249     
 C   5.9895996603908488        2.2514384590886127      -0.16161098276881308     
 C   6.4424379870166018       0.34901149678718196        1.2965525299218263     
 C   8.2693683369090376        2.2574766952981711        4.1173407038488410     
 C   6.2402694389493387        1.0365347254543424        4.6960398777371015     
 H   5.0056037306501784        5.5364933516455546        2.8171641660134297     
 C   6.4711329510863909        6.8117917126345597        1.8889783692393836     
 H   8.5067887008190421        3.5750177593592873        1.1764332868815517     
 C   8.4572963209570577        5.7228737078690575        1.0264825389295580     
 H   3.6692462704934106        3.0803150549994545       0.92022811171993835     
 C   2.1318641323325838        3.7849536997811128        2.2501544683086583     
 H   4.6980075593559958        3.2227068722348462        5.1167768623855947     
 C   2.7178299024280266        3.8829116708111182        4.6037887537815863     
 H   5.8248559291788284        3.3169687661981215      -0.30206128926262016     
 C   6.0267428119887523        1.4050699118721026       -1.2673003087788817     
 H   6.5806493240895145       -8.2036538751155005E-002   2.2862060342237651     
 C   6.5042889287195864      -0.47986197111255913       0.17608743957427819     
 H   8.7799443888877811        3.0002909869654522        3.5125742912943356     
 C   8.9828409823990114        1.5208617822845740        5.0630346279452656     
 C   6.9624823132264213       0.31546255533014556        5.6523494588572092     
 H   5.1830639644074408       0.80771956599922079        4.5514352662416391     
 H   5.8606679327164768        7.7057231004241791        2.0038938307390803     
 C   7.7100534818225075        6.8860032013148587        1.2468103360300444     
 H   9.4185731856411739        5.7863411621527270       0.51627835068790540     
 C   1.8035948544727718        4.1087664647165782        3.5701571989177556     
 H   1.4208881887497249        3.9275433636399435        1.4409175820172675     
 H   2.4497576969547392        4.1204680809296947        5.6325952458655930     
 H   5.8558640911739204        1.8156486699227965       -2.2604104799753069     
 C   6.2961840287865405        4.4692362707032994E-002  -1.1009640770596520     
 H   6.7277396684884785       -1.5342152469867441       0.31311228651534401     
 C   8.3305831897378635       0.54791554653741836        5.8285067926669933     
 H   10.051898913925344        1.6880419077403610        5.1804681151487673     
 H   6.4408959609022203      -0.44596870941159927        6.2323054984724910     
 H   8.0806339163061001        7.8407041720894499       0.86689350797735609     
 H  0.83630268502721239        4.5513972123059991        3.8050701603674888     
 H   6.3436067106564771      -0.60400311934366779       -1.9747159428976122     
 H   8.8971183586255851       -4.1431479155970813E-002   6.5478494532456217     
 P   4.5118392907669707        8.4983690779365535        6.4882343738593082     
 C   4.7171691043039061        6.7630733702727257        6.9528220018510085     
 C   6.0949482451969343        9.2239313421305891        6.0319741721197069     
 C   3.4338408412434940        8.5990900460000539        5.0443200220899795     
 C   3.7589276186171077        9.3306092566623295        7.8962889267281646     
 C   3.7255059185523161        6.1754842881635383        7.7612980587394507     
 C   5.8035324538202087        5.9925624984459471        6.4994145608958780     
 C   6.7155370685785858        8.7336843765185463        4.8644138385034683     
 C   6.7201560869636028        10.233003949724525        6.7808393781571246     
 C   2.4583555576621308        7.6178055453114091        4.7880198857414866     
 C   3.5920886722500995        9.6911112925824483        4.1688497315994750     
 C   4.4589401991158191        9.3845826115251132        9.1177323424401902     
 C   2.4437179026736553        9.8191129135644832        7.8136272238864857     
 H   2.8867785496927438        6.7659443267240009        8.1257413724164884     
 C   3.8234905379987740        4.8278692995230887        8.1126102756448226     
 H   6.5912027983859289        6.4297588975229463        5.8917519074411064     
 C   5.8922206514834716        4.6463030979784365        6.8584120148735055     
 H   6.2210043694220998        7.9834540078811234        4.2510112746754229     
 C   7.9595551435839376        9.2219506287358683        4.4779187470511701     
 H   6.2485913343369432        10.646402697470272        7.6673580394448697     
 C   7.9691722832790637        10.720023392729068        6.3765481503667623     
 H   2.3233092681975314        6.7675244804718222        5.4565519648995480     
 C   1.6572219183185855        7.7327739678780132        3.6483920464893980     
 H   4.3604387859677631        10.447395160997729        4.3425970509811531     
 C   2.7835085532017292        9.7914042646961317        3.0354461787392997     
 H   5.4775953219322302        9.0046539536587105        9.2009456319335303     
 C   3.8467460537288050        9.9419108660999900        10.242983922365706     
 H   1.8937080513485183        9.7633400437148801        6.8760890978637779     
 C   1.8344892552546690        10.351219684043757        8.9517703007364453     
 H   3.0678507648927331        4.3698114526947744        8.7503279543427990     
 C   4.9038284250621409        4.0666456225783261        7.6611362925205304     
 H   6.7484005403321810        4.0636330524375612        6.5198345566418014     
 H   8.4242446808068703        8.8426724269011814        3.5716312801264651     
 C   8.5926557622389730        10.214320152037541        5.2359060283094312     
 H   8.4465759791578776        11.505151528015551        6.9598493513598854     
 C   1.8188464176052896        8.8123884874842506        2.7709244105541164     
 H  0.91110845016556752        6.9674698819664016        3.4402985946652906     
 H   2.9194516340704304        10.633202620019084        2.3564380715588649     
 C   2.5292118541933188        10.409174555880860        10.162579441501965     
 H   4.4021865979549197        9.9882846063091559        11.181484701612089     
 H  0.80277225953772269        10.692450388895599        8.9059207460405361     
 H   4.9736361124364876        3.0168761046600925        7.9387562696573433     
 H   9.5578681978618310        10.606210258819686        4.9177772677139648     
 H   1.2053898797166092        8.8856075372058800        1.8711946822327132     
 H   2.0309637596422312        10.807360480837248        11.046216575173409     
 C   2.8073840875075917        8.4820560938104368        14.220768698677659     
 H   3.7202853468229451        8.7071380745281566        13.645309913470399     
 H   2.6485803886519097        7.3934325146466255        14.223170466734818     
 H   1.9379446023983380        8.9642337387106110        13.742854738618346     
 C   2.9655151764033616        8.9714766074940187        15.575201752891834     
 N   3.1268765329203827        9.3760842183761852        16.659985130090853     
         226

 Co   6.8230271105897051        14.058509668740756        4.9351718939990388     
 S   7.1343723350924977        13.918470835804985        7.1532273483259230     
 S   5.7205250738693971        16.026976189360109        5.0911941352495980     
 S   8.7617776563453056        13.871552378209712        3.7932072694464476     
 S   5.8240412658060219        12.425132915132066        3.7494690826505699     
 C   6.4169372421788848        15.413781356628165        7.6842118262342582     
 C   5.8397776137557766        16.312567762538510        6.8070714956265101     
 C   8.3536732289230979        12.582257683197142        2.6936948828097420     
 C   7.1135131657446102        11.971823842439774        2.6659088053270610     
 S   6.4333044970479705        15.895351345616930        9.3613201012793166     
 S   5.2796211952155589        17.801615441840013        7.5397318816197636     
 S   9.5121990383674451        11.972894112015535        1.5365281819091390     
 S   6.9202278859560495        10.717993531566332        1.4535506497886963     
 C   5.7445951006548475        17.475401838414989        9.1874120627016431     
 C   8.5322025574288478        10.754513523310630       0.78070368316359806     
 S   5.5875359053177958        18.559674755505661        10.452848281511685     
 S   9.0978797866952057        9.7667894280878365      -0.44250604027374119     
 P   9.0711633403370513        20.654575559010297        14.571776637646948     
 C   8.3897990471368598        19.039108636306530        15.013745154984999     
 C   10.786997322662589        20.356862980664463        14.142145075486976     
 C   8.9256313913034742        21.731469217692887        15.999139036267536     
 C   8.2224154172126589        21.434760402177623        13.193148030719794     
 C   9.1368054824143190        17.868873289358287        14.784314001416792     
 C   7.1545857129260959        18.968837891593040        15.686617114683949     
 C   11.717017632171181        20.162863928541967        15.174582746293488     
 C   11.137989761182535        20.080435566838730        12.811848094272035     
 C   9.1252727938639087        21.201183051466113        17.285986495673630     
 C   8.6721676486243027        23.102931151683386        15.826996067989114     
 C   6.8511829421302268        21.192247925621025        13.002649514464098     
 C   8.8802520121825594        22.414692859955800        12.427432839671376     
 H   10.112407827099517        17.915869509822368        14.306657614190637     
 C   8.6470983086322555        16.640152900359517        15.234504644495967     
 H   6.6105489685246530        19.876376288347327        15.947207423547741     
 C   6.6605918872371799        17.728545743077319        16.096932022994217     
 H   11.445598639122485        20.368644363547681        16.207551555073852     
 C   12.985194498715277        19.665910825234207        14.879341635941532     
 H   10.423881348892865        20.231965066661768        12.009268692306556     
 C   12.403113413721877        19.571269855424681        12.524756766897699     
 H   9.2906624442886887        20.135813452577704        17.426861520292434     
 C   9.0863321866131663        22.047696998360081        18.391482123824552     
 H   8.5347132193915183        23.533625839053933        14.837088705248915     
 C   8.6082066226584768        23.931869874846672        16.947242153280740     
 H   6.3400044285477408        20.449466466437045        13.606945316372228     
 C   6.1393653473926380        21.926880522422575        12.054319907915962     
 C   8.1598171835559796        23.133608258106911        11.468354537038008     
 H   9.9368471913877858        22.644715323137280        12.574031808088026     
 H   9.2577263106449887        15.746361260339810        15.119310345995702     
 C   7.4081134521594079        16.565613385649044        15.876534075329078     
 H   5.6993776017507445        17.664837698733244        16.607227092453524     
 C   13.315649951266009        19.343970644986651        13.559486543061290     
 H   13.694802792275482        19.522187341903152        15.689533876961967     
 H   12.672627620422965        19.334875903744805        11.496089699266712     
 H   9.2565561954808686        21.637394244781955        19.384819394895345     
 C   8.8156352296421812        23.407724138066680        18.224605506672841     
 H   8.3835863275088105        24.985912718766603        16.809849916967433     
 C   6.7925492604616915        22.899348586544910        11.289051280514789     
 H   5.0709111876980035        21.758299630760337        11.934393299897550     
 H   8.6821074750746128        23.894736648208948        10.888631281174794     
 H   7.0376133513628831        15.610733985438609        16.256112426178372     
 H   14.283189272273018        18.901325014512167        13.325661048221773     
 H   8.7666292292590686        24.056517509575425        19.098155930474594     
 H   6.2273695749077085        23.486886268805819        10.567343814193249     
 P   10.596977224402220        14.957928300338809        10.638965725414362     
 C   10.392331950009462        16.693475942121150        10.174874149819845     
 C   9.0140408132403493        14.231188468217015        11.094015407695226     
 C   11.674335477964940        14.856260315203061        12.083215547144887     
 C   11.350719157413309        14.125659058610557        9.2313348437011626     
 C   11.384923633316669        17.280886095450395        9.3673810942926821     
 C   9.3061214746255310        17.464482830087480        10.627855977377152     
 C   8.3914137846934000        14.721602936593783        12.260339462733031     
 C   8.3917057615052055        13.219831816280891        10.345983112251041     
 C   12.648143817505208        15.838272840160876        12.342405430129068     
 C   11.517850803509372        13.761619890717219        12.955402460172174     
 C   10.651311553771270        14.071386378929768        8.0095639438046042     
 C   12.665773234686858        13.636858638142197        9.3148398301883883     
 H   12.223589333428150        16.690119064317518        9.0032807068974741     
 C   11.287999316040581        18.628719163196859        9.0165775767796337     
 H   8.5175789656510723        17.027564854207263        11.234569315272983     
 C   9.2186479955913594        18.811020087885058        10.269569844948515     
 H   8.8838017861418770        15.473483498538668        12.873301682502442     
 C   7.1481062790196868        14.231259781455158        12.646391392550187     
 H   8.8650313211358700        12.806135333158506        9.4605793423433795     
 C   7.1434159740085263        12.730703183515161        10.749814579170764     
 H   12.781743347482474        16.690490761989988        11.676289440930677     
 C   13.449483459922359        15.721209763623465        13.481637552249975     
 H   10.750890067870962        13.004594695505217        12.779275917243416     
 C   12.326645892636645        13.659188211860885        14.088393276478428     
 H   9.6326779912910503        14.451213073211989        7.9258064347309549     
 C   11.264065484791129        13.513731958466570        6.8847714494103780     
 H   13.215279367655262        13.692728194958347        10.252666004601990     
 C   13.275477657306826        13.104205445603053        8.1772080728448913     
 H   12.044300707657026        19.086325718213427        8.3793271285967208     
 C   10.207918967587657        19.390476502265223        9.4678089034858388     
 H   8.3627019909976443        19.394138403911207        10.607854569346637     
 H   6.6817515675924257        14.610676824879370        13.551730720553785     
 C   6.5178388542005843        13.236625414686225        11.889196537076645     
 H   6.6683094691834848        11.943709382685839        10.167317222448824     
 C   13.289767308645589        14.638819495701004        14.355750378461011     
 H   14.194292926284803        16.486999811651550        13.692136846131383     
 H   12.192091653025996        12.815186201023655        14.764728510393326     
 C   12.581450097237260        13.046213848764600        6.9660013898852080     
 H   10.709130411805642        13.467175771740550        5.9459876366864997     
 H   14.306936860564710        12.762300378139193        8.2238170468028393     
 H   10.138848229342026        20.440431013101616        9.1906836909632030     
 H   5.5531885931655705        12.843158483527572        12.206985177243514     
 H   13.903653463082536        14.563879606390522        15.255034169713619     
 H   13.080094921788955        12.647683800085884        6.0827540991226874     
 C   12.303632905849421        14.971621435903385        2.9069694775812320     
 H   11.390079135815430        14.746857237058888        3.4815059813253391     
 H   12.460489260760314        16.060323436419058        2.9009126992909127     
 H   13.172888599009717        14.493063250807619        3.3881984197118626     
 C   12.149030518272944        14.477223145584027        1.5543182021298487     
 N   11.990398877858659        14.068688293199781       0.47088666690626074     
 Co   8.2927611991697852        9.3923389535514801        12.187183914096948     
 S   7.9816513207960256        9.5325011288140669        9.9690985853553222     
 S   9.3950217028459129        7.4236938135611812        12.031162696371158     
 S   6.3539910437825835        9.5793634497237381        13.329064121027676     
 S   9.2917271241479753        11.025625728255456        13.372927504263826     
 C   8.6988585854062688        8.0370954302860547        9.4381143891467101     
 C   9.2759316693576856        7.1382496323868425        10.315257617969076     
 C   6.7620973841296514        10.868590313835940        14.428678356877718     
 C   8.0022273697755715        11.479069551358677        14.456423221734356     
 S   8.6825739313642334        7.5555803479657095        7.7609855143596720     
 S   9.8359310915096998        5.6491421947262843        9.5825938027200674     
 S   5.6035476957160544        11.477973870175781        15.585799203138663     
 S   8.1955226761445417        12.732872271599678        15.668802181384475     
 C   9.3710726679462706        5.9754450406405200        7.9348992645577487     
 C   6.5835411992353432        12.696348009818283        16.341641786583640     
 S   9.5280385452668721        4.8911676967628308        6.6694542192650461     
 S   6.0178457429062870        13.684054506477480        17.564855808530293     
 P   6.0443803100956401        2.7963095101821520        2.5505672832567496     
 C   6.7257532012743919        4.4117654494206242        2.1085715112876882     
 C   4.3285490189869904        3.0940290065669536        2.9801989755943619     
 C   6.1898983389011475        1.7193832473199324        1.1232311389828546     
 C   6.8931419489229491        2.0161439935571921        3.9291985144371071     
 C   5.9787673141867215        5.5820129210936242        2.3380066755789408     
 C   7.9609595522182719        4.4820171056151876        1.4356849100304818     
 C   3.3985223609861563        3.2879942766753056        1.9477602309108974     
 C   3.9775619548635497        3.3704852826744025        4.3104920204250394     
 C   5.9902742785249448        2.2496375201895615      -0.16363164274641198     
 C   6.4433173214985517       0.34791796852158352        1.2954164111283408     
 C   8.2643917865832837        2.2586282531483235        4.1196241756197711     
 C   6.2353204541785612        1.0362386103164805        4.6949623814173433     
 H   5.0031670265626635        5.5350327939667583        2.8156690362039773     
 C   6.4684912556041914        6.8107252145483468        1.8878108906777682     
 H   8.5049790325757879        3.5744734794793467        1.1750821003580889     
 C   8.4549704287773029        5.7223000550633030        1.0253635100854281     
 H   3.6699415471689596        3.0821960634328329       0.91479452926827687     
 C   2.1303411710132019        3.7849421665160201        2.2429943690996037     
 H   4.6916778068096630        3.2189898868152755        5.1130726259451285     
 C   2.7124316213173576        3.8796358908435251        4.5975765987331210     
 H   5.8249161481722593        3.3150076744899448      -0.30453707357406851     
 C   6.0291951050646899        1.4030890814744275       -1.2691020980723082     
 H   6.5807635544403880       -8.2754299071892093E-002   2.2853342915134514     
 C   6.5072473132929538      -0.48105672735317923       0.17519640415975501     
 H   8.7755559605137989        3.0013878826849978        3.5152893994864742     
 C   8.9762437928574261        1.5239974673025263        5.0679296017498272     
 C   6.9557908333658860       0.31732452909430009        5.6540173402607756     
 H   5.1787167666068212       0.80622661559095232        4.5484038990715021     
 H   5.8578777105401034        7.7045258742388310        2.0030103149774905     
 C   7.7074720499539655        6.8852453488802876        1.2457709358608742     
 H   9.4161769711960766        5.7859871261149998       0.51505213777224657     
 C   1.7998869286667074        4.1069015153068635        3.5628451854746093     
 H   1.4207314882205813        3.9286504613866149        1.4327990934408286     
 H   2.4429139648085108        4.1160441799272203        5.6262396491017936     
 H   5.8589877321677601        1.8133642421542300       -2.2624527750523646     
 C   6.2998485479626618        4.3059296423113583E-002  -1.1021830554213476     
 H   6.7318224650227716       -1.5351046235128487       0.31262091113906532     
 C   8.3230747147180413       0.55155980961763362        5.8332490078864110     
 H   10.044709575073233        1.6925586396953309        5.1878004483447038     
 H   6.4335171470687014      -0.44379067256896593        6.2337739974997834     
 H   8.0779858577222576        7.8401192636069954       0.86619114532090979     
 H  0.83234285079994474        4.5495384311971661        3.7966682939035312     
 H   6.3488442773184373      -0.60576027494002871       -1.9757137939978111     
 H   8.8882785591317859       -3.5973437659639840E-002   6.5549417721251526     
 P   4.5188408717280559        8.4929340218918412        6.4834049640876987     
 C   4.7234035848535800        6.7573848784916652        6.9475227388717578     
 C   6.1017878133471894        9.2196116805030393        6.0282895321180652     
 C   3.4414436916815361        8.5945999446917156        5.0391800028241471     
 C   3.7651924115073485        9.3252747228988024        7.8910420610008174     
 C   3.7307419583729562        6.1700203153165774        7.7549630174944966     
 C   5.8095948185435251        5.9863270244087845        6.4945849576295549     
 C   6.7243733489137032        8.7291372908753342        4.8619687143281789     
 C   6.7241526554499700        10.231003681197482        6.7762502136440315     
 C   2.4676453973236199        7.6125781955354590        4.7799876916380288     
 C   3.5979180593792579        9.6892380968255782        4.1669892978828527     
 C   4.4646642477645004        9.3795592166896871        9.1127757885451750     
 C   2.4501525459425175        9.8141213772424436        7.8075833109126123     
 H   2.8920888233100150        6.7608276863303347        8.1190283884401140     
 C   3.8275751683155428        4.8221779098711641        8.1057520779827534     
 H   6.5981919459287681        6.4232085442543676        5.8879171769293475     
 C   5.8969760698431823        4.6397807893635665        6.8528581586507133     
 H   6.2319611197702587        7.9772303879076958        4.2490582851524712     
 C   7.9676722441769430        9.2194534560078800        4.4758521390885724     
 H   6.2508572051171978        10.644749233139416        7.6616479905827974     
 C   7.9724329319308076        10.720103943593312        6.3723538635778656     
 H   2.3340519328310703        6.7603583641991705        5.4461008957412522     
 C   1.6663099188503701        7.7296299982715118        3.6407510326069481     
 H   4.3648767725537834        10.446265743156252        4.3431117934910564     
 C   2.7891260229349184        9.7916600708464543        3.0339952507693582     
 H   5.4832894618545449        8.9997006156788188        9.1964932589474024     
 C   3.8519862897097377        9.9372745967749907        10.237580078335231     
 H   1.9006025678528085        9.7582443696136405        6.8697828301501298     
 C   1.8405217043334465        10.346830390290110        8.9452286519834079     
 H   3.0712180806183387        4.3646045836202108        8.7429580392558996     
 C   4.9076359366569626        4.0603679289967989        7.6545630185688189     
 H   6.7529068205628331        4.0566212792510976        6.5146070780049845     
 H   8.4339925453896303        8.8399880897594159        3.5705150244075932     
 C   8.5979723987190582        10.214119704259412        5.2329772690003118     
 H   8.4475657579363883        11.507121133980922        6.9547974971298947     
 C   1.8260168539715156        8.8120184183438948        2.7666345905829397     
 H  0.92151108175177021        6.9638300390025352        3.4302526400348499     
 H   2.9236764315728943        10.635660593442493        2.3576574920706261     
 C   2.5346141552272088        10.404834763465789        10.156397852943467     
 H   4.4069681859086769        9.9838459232750587        11.176336167469415     
 H  0.80906781206791245        10.688756989520966        8.8986634931121582     
 H   4.9766382130917810        3.0104078449134182        7.9316826851192310     
 H   9.5626201595150118        10.607556958218046        4.9151426290961346     
 H   1.2121324675818916        8.8869488255803901        1.8673482751299870     
 H   2.0360317948137121        10.803413665967478        11.039659040958959     
 C   2.8120756631402926        8.4789433938928997        14.215306439721187     
 H   3.7256451541710334        8.7035937522174756        13.640753480139532     
 H   2.6552683664975842        7.3902486065510740        14.221669180206916     
 H   1.9428275739401433        8.9573076341013937        13.733901447800150     
 C   2.9665888884364149        8.9737147971695173        15.567810549600848     
 N   3.1251650807603508        9.3825324722948373        16.651128565408282     
         226

 Co   6.8183747612360959        14.059932709591596        4.9382129482536721     
 S   7.1286718086204530        13.918584640368168        7.1563332519235665     
 S   5.7158449240267251        16.028243664881920        5.0942503838359983     
 S   8.7579051004866422        13.873271864799738        3.7975756279422250     
 S   5.8199462373145652        12.427579415338242        3.7510998288096089     
 C   6.4118002498717139        15.414221114507423        7.6872466806493254     
 C   5.8348752123234338        16.313237753771372        6.8101963275513731     
 C   8.3507790737664518        12.583570188170128        2.6982287557270381     
 C   7.1104856320223728        11.973481551627067        2.6692182368155102     
 S   6.4288510938708825        15.896040274733574        9.3642834378993776     
 S   5.2750404741141441        17.802370222336375        7.5428288580634213     
 S   9.5106101399340410        11.973121440850486        1.5430950186355807     
 S   6.9182580470418635        10.719297845178485        1.4571044911624513     
 C   5.7409062086862246        17.476381186968172        9.1902623347469490     
 C   8.5309988781353159        10.755139232318754       0.78626774189418003     
 S   5.5855609727252693        18.561255189359692        10.455274157774259     
 S   9.0976959539592777        9.7673897989980336      -0.43646558766703747     
 P   9.0734389272700469        20.655719175882091        14.573920371760863     
 C   8.3919728553698736        19.040174440851391        15.015291925704544     
 C   10.789809671002354        20.358021408949512        14.146568295788160     
 C   8.9257963750213403        21.732827063066260        16.000855013234123     
 C   8.2266014957296889        21.435229767761477        13.193755619799813     
 C   9.1392392080584717        17.870112267980261        14.785757666815266     
 C   7.1566692376328138        18.969588030711854        15.687928019749044     
 C   11.718058940810165        20.162435043674517        15.180239690475897     
 C   11.142947850002304        20.083314408589754        12.816570114365485     
 C   9.1246086307308261        21.202995900005558        17.288004965403299     
 C   8.6713042090220931        23.104034044557622        15.828124885544650     
 C   6.8561673138274788        21.191103081610024        13.000370994140090     
 C   8.8852089826114184        22.414990909487088        12.428504636973978     
 H   10.114852381908651        17.917334606583971        14.308153217246034     
 C   8.6497464063929588        16.641226162572288        15.235673463578152     
 H   6.6123707968678662        19.876930012497567        15.948562429297947     
 C   6.6629266997428909        17.729129173270287        16.098054268803832     
 H   11.444914371765895        20.366773681561529        16.212983586458048     
 C   12.986728800932070        19.665931435131096        14.886501088083211     
 H   10.430220228984423        20.235681859447062        12.012971859442324     
 C   12.408522086910798        19.574549807422439        12.530968542216090     
 H   9.2906099474533530        20.137786419097914        17.429337799402212     
 C   9.0838920321028791        22.049692788581890        18.393279487840502     
 H   8.5346155606104706        23.534350937985394        14.837952195344467     
 C   8.6052668556713421        23.933077183806066        16.948123580909762     
 H   6.3444019547706736        20.448378196515499        13.604238597711117     
 C   6.1459673639933072        21.923751306475069        12.049431915769057     
 C   8.1665135583417996        23.131748019069921        11.466682919361826     
 H   9.9412031208252589        22.646209311761162        12.577053938343662     
 H   9.2605215442045345        15.747564386654373        15.120194698650637     
 C   7.4107016407358248        16.566379817635493        15.877575752517343     
 H   5.7017834351006771        17.665203448539312        16.608457996539567     
 C   13.319369037260008        19.345842831069685        13.566798292255719     
 H   13.694970986304984        19.521090757066503        15.697651970919969     
 H   12.679482001720876        19.339302625895279        11.502445283587919     
 H   9.2534431954916982        21.639696066474503        19.386858453041224     
 C   8.8119866983747102        23.409372398333346        18.225816300602581     
 H   8.3795260937625553        24.986815085215095        16.810328810061304     
 C   6.8000612496560837        22.895708106577189        11.284311562122534     
 H   5.0781043577072760        21.753791022873035        11.927072759570502     
 H   8.6894897365860118        23.892559180944499        10.887156098195268     
 H   7.0402668763389844        15.611327968580552        16.256817126316705     
 H   14.287160668411834        18.903191766583792        13.334062852765250     
 H   8.7614085595082454        24.058292211241298        19.099143829685996     
 H   6.2362107761888259        23.481431529723473        10.560255213084771     
 P   10.589961321502019        14.963371294508008        10.643791283413057     
 C   10.386090473690420        16.699172520737410        10.180167299999859     
 C   9.0071860428094084        14.235521597760924        11.097702234222933     
 C   11.666721864122673        14.860758641175510        12.088349423468079     
 C   11.344431606921191        14.130995141327780        9.2365772488465119     
 C   11.379686812742426        17.286354072763995        9.3737146836206211     
 C   9.3000539158868456        17.470730970315891        10.632675661470138     
 C   8.3825661366576369        14.726168923685256        12.262786538766392     
 C   8.3876912557047323        13.221842370646266        10.350580987110037     
 C   12.638842238568371        15.843509338937160        12.350431580362789     
 C   11.512011649463066        13.763501606352015        12.957257226783794     
 C   10.645558899419337        14.076410226099789        8.0145194310860042     
 C   12.659314563942598        13.641847534311088        9.3208750572530814     
 H   12.218277100034681        16.695236058270471        9.0099953004613411     
 C   11.283922086891438        18.634415401651690        9.0234356580996664     
 H   8.5105797936282475        17.034131143770239        11.238390121911804     
 C   9.2138956573557813        18.817555884440960        10.275114979835013     
 H   8.8728359351744341        15.479728377607881        12.875251901747674     
 C   7.1399786240542609        14.233778327713779        12.648465880436534     
 H   8.8627447136417015        12.807794642416825        9.4662986033667078     
 C   7.1401382577259334        12.730635474495600        10.754023547291602     
 H   12.770988244020430        16.697666177272716        11.686734657064253     
 C   13.440383429683962        15.724364054348605        13.489272885399977     
 H   10.746442522500875        13.005732353650197        12.778755992121287     
 C   12.321018421506041        13.658941973355349        14.089838809271297     
 H   9.6269560033464092        14.456169758192717        7.9302613701463223     
 C   11.258789715937390        13.518363122160517        6.8901731447639802     
 H   13.208364831859329        13.697821961043951        10.258961233710899     
 C   13.269414461542569        13.108586978320957        8.1837398147499023     
 H   12.040945730815478        19.091534458966752        8.3867008418152000     
 C   10.204120672170596        19.396763776768385        9.4743784103234905     
 H   8.3582002048614932        19.401167373528370        10.613070398569668     
 H   6.6719963119203864        14.613386899508518        13.552854695794350     
 C   6.5125086371187129        13.236844341732931        11.892139501333313     
 H   6.6673002469395319        11.941750448287126        10.172388684798932     
 C   13.282585772105080        14.639200125755458        14.360034954310009     
 H   14.183877286104366        16.490650925792320        13.702176909773986     
 H   12.187857269923631        12.812738013194233        14.763504056866660     
 C   12.576011122479327        13.050544703167818        6.9721764729774618     
 H   10.704309017905128        13.471607939136863        5.9511365488331815     
 H   14.300610047631555        12.765983931935629        8.2310604586298535     
 H   10.135861507883661        20.446909373237830        9.1977540803029125     
 H   5.5484232740505188        12.841832991625065        12.209638242657741     
 H   13.896899687247760        14.562549842864110        15.258875521112381     
 H   13.074984511308140        12.651617220841713        6.0893038599297160     
 C   12.298937302935837        14.974768744993987        2.9124364252647563     
 H   11.384713899886755        14.750446221453535        3.4860685309412172     
 H   12.453792939927558        16.063541307390054        2.9023917197644660     
 H   13.168000878136105        14.500041012397837        3.3971719461926022     
 C   12.147960673666311        14.474986739521842        1.5617270451180443     
 N   11.992119120535145        14.062216997108893       0.47977084321478247     
 Co   8.2974024522907150        9.3909252480195278        12.184140575642679     
 S   7.9873193739872956        9.5323854543218793        9.9659930207775655     
 S   9.3997116089781034        7.4224509365738012        12.028104156910144     
 S   6.3578546541750756        9.5776476597215812        13.324700398979706     
 S   9.2958129289345237        11.023196226641323        13.371291197076205     
 C   8.7039827116966073        8.0366620815418681        9.4350799603333737     
 C   9.2808294164706222        7.1375915345698573        10.312132905817341     
 C   6.7649820514633188        10.867287334132673        14.424140633534288     
 C   8.0052478966050646        11.477417598944252        14.453113419149416     
 S   8.6870074074583936        7.5548929265506448        7.7580244421451567     
 S   9.8405210429088186        5.6484045889329861        9.5794972759546066     
 S   5.6051290001782315        11.477754541977983        15.579232258453331     
 S   8.1974848489495837        12.731575825836071        15.665246325613159     
 C   9.3747606544329720        5.9744749313822911        7.9320507100615893     
 C   6.5847376598230394        12.695730730343893        16.336076211276037     
 S   9.5300211374153374        4.8895969249934828        6.6670308098500417     
 S   6.0180240344420790        13.683464159015891        17.558813424782084     
 P   6.0421153655960360        2.7951720181110473        2.5484223578061362     
 C   6.7235892995039928        4.4107067720732944        2.1070260870615347     
 C   4.3257470350154454        3.0928761236245030        2.9757744273403288     
 C   6.1897453262374071        1.7180344863453931        1.1215116197298678     
 C   6.8889651861299530        2.0156789414519927        3.9285895176064609     
 C   5.9763415979333834        5.5807799649760224        2.3365639627263097     
 C   7.9588865633984289        4.4812758936774433        1.4343766817913470     
 C   3.3974920355692331        3.2884318097411871        1.9421020273462704     
 C   3.9726136744304998        3.3676093118494568        4.3057690284318539     
 C   5.9909488966590407        2.2478365812905103      -0.16565230272401088     
 C   6.4441966559805017       0.34682444025598502        1.2942802923348553     
 C   8.2594152362575315        2.2597798109984759        4.1219076473907004     
 C   6.2303714694077827        1.0359424951786187        4.6938848850975852     
 H   5.0007303224751487        5.5335722362879629        2.8141739063945246     
 C   6.4658495601219927        6.8096587164621329        1.8866434121161531     
 H   8.5031693643325337        3.5739291995994065        1.1737309138346264     
 C   8.4526445365975480        5.7217264022575476        1.0242444812412983     
 H   3.6706368238445086        3.0840770718662118       0.90936094681661528     
 C   2.1288182096938195        3.7849306332509274        2.2358342698905487     
 H   4.6853480542633301        3.2152729013957053        5.1093683895046622     
 C   2.7070333402066886        3.8763601108759320        4.5913644436846557     
 H   5.8249763671656902        3.3130465827817677      -0.30701285788551680     
 C   6.0316473981406267        1.4011082510767521       -1.2709038873657348     
 H   6.5808777847912614       -8.3472059392629167E-002   2.2844625488031376     
 C   6.5102056978663221      -0.48225148359379927       0.17430536874523184     
 H   8.7711675321398168        3.0024847784045439        3.5180045076786133     
 C   8.9696466033158426        1.5271331523204785        5.0728245755543879     
 C   6.9490993535053507       0.31918650285845468        5.6556852216643412     
 H   5.1743695688062008       0.80473366518268397        4.5453725319013651     
 H   5.8550874883637309        7.7033286480534828        2.0021267992159002     
 C   7.7048906180854235        6.8844874964457157        1.2447315356917037     
 H   9.4137807567509793        5.7856330900772726       0.51382592485658773     
 C   1.7961790028606430        4.1050365658971488        3.5555331720314634     
 H   1.4205747876914374        3.9297575591332863        1.4246806048643896     
 H   2.4360702326622823        4.1116202789247458        5.6198840523379943     
 H   5.8621113731615999        1.8110798143856637       -2.2644950701294224     
 C   6.3035130671387840        4.1426230139194165E-002  -1.1034020337830432     
 H   6.7359052615570656       -1.5359940000389534       0.31212953576278668     
 C   8.3155662396982191       0.55520407269784877        5.8379912231058277     
 H   10.037520236221120        1.6970753716503009        5.1951327815406394     
 H   6.4261383332351834      -0.44161263572633258        6.2352424965270759     
 H   8.0753377991384170        7.8395343551245418       0.86548878266446339     
 H  0.82838301657267710        4.5476796500883330        3.7882664274395741     
 H   6.3540818439803974      -0.60751743053638974       -1.9767116450980102     
 H   8.8794387596379867       -3.0515396163308867E-002   6.5620340910046844     
 P   4.5258424526891421        8.4874989658471289        6.4785755543160901     
 C   4.7296380654032548        6.7516963867106048        6.9422234758925070     
 C   6.1086273814974446        9.2152920188754912        6.0246048921164226     
 C   3.4490465421195786        8.5901098433833774        5.0340399835583156     
 C   3.7714572043975898        9.3199401891352753        7.8857951952734702     
 C   3.7359779981935963        6.1645563424696155        7.7486279762495425     
 C   5.8156571832668407        5.9800915503716228        6.4897553543632318     
 C   6.7332096292488215        8.7245902052321220        4.8595235901528904     
 C   6.7281492239363363        10.229003412670437        6.7716610491309375     
 C   2.4769352369851090        7.6073508457595080        4.7719554975345719     
 C   3.6037474465084163        9.6873649010687064        4.1651288641662294     
 C   4.4703882964131827        9.3745358218542609        9.1078192346501581     
 C   2.4565871892113793        9.8091298409204022        7.8015393979387380     
 H   2.8973990969272867        6.7557110459366676        8.1123154044637396     
 C   3.8316597986323115        4.8164865202192404        8.0988938803206860     
 H   6.6051810934716073        6.4166581909857880        5.8840824464175885     
 C   5.9017314882028931        4.6332584807486974        6.8473043024279212     
 H   6.2429178701184167        7.9710067679342691        4.2471052956295194     
 C   7.9757893447699484        9.2169562832798899        4.4737855311259747     
 H   6.2531230758974532        10.643095768808561        7.6559379417207243     
 C   7.9756935805825524        10.720184494457556        6.3681595767889689     
 H   2.3447945974646096        6.7531922479265187        5.4356498265829565     
 C   1.6753979193821544        7.7264860286650112        3.6331100187244982     
 H   4.3693147591398027        10.445136325314774        4.3436265360009605     
 C   2.7947434926681076        9.7919158769967751        3.0325443227994162     
 H   5.4889836017768587        8.9947472776989255        9.1920408859612746     
 C   3.8572265256906708        9.9326383274499914        10.232176234304754     
 H   1.9074970843570986        9.7531486955124009        6.8634765624364817     
 C   1.8465541534122241        10.342441096536465        8.9386870032303705     
 H   3.0745853963439442        4.3593977145456462        8.7355881241690003     
 C   4.9114434482517844        4.0540902354152717        7.6479897446171083     
 H   6.7574131007934843        4.0496095060646340        6.5093795993681676     
 H   8.4437404099723921        8.8373037526176503        3.5693987686887207     
 C   8.6032890351991433        10.213919256481283        5.2300485096911924     
 H   8.4485555367148990        11.509090739946293        6.9497456428999040     
 C   1.8331872903377415        8.8116483492035407        2.7623447706117634     
 H  0.93191371333797290        6.9601901960386678        3.4202066854044091     
 H   2.9279012290753585        10.638118566865904        2.3588769125823874     
 C   2.5400164562610992        10.400494971050717        10.150216264384969     
 H   4.4117497738624332        9.9794072402409633        11.171187633326740     
 H  0.81536336459810210        10.685063590146333        8.8914062401837803     
 H   4.9796403137470735        3.0039395851667439        7.9246091005811188     
 H   9.5673721211681926        10.608903657616406        4.9125079904783044     
 H   1.2188750554471743        8.8882901139549002        1.8635018680272610     
 H   2.0410998299851926        10.799466851097707        11.033101506744508     
 C   2.8167672387729934        8.4758306939753645        14.209844180764716     
 H   3.7310049615191212        8.7000494299067963        13.636197046808666     
 H   2.6619563443432583        7.3870646984555215        14.220167893679015     
 H   1.9477105454819483        8.9503815294921765        13.724948156981956     
 C   2.9676626004694682        8.9759529868450159        15.560419346309862     
 N   3.1234536286003189        9.3889807262134877        16.642272000725711     
         226

 Co   6.8137224118824857        14.061355750442438        4.9412540025083045     
 S   7.1229712821484075        13.918698444931351        7.1594391555212100     
 S   5.7111647741840521        16.029511140403727        5.0973066324223986     
 S   8.7540325446279788        13.874991351389765        3.8019439864380025     
 S   5.8158512088231085        12.430025915544418        3.7527305749686484     
 C   6.4066632575645421        15.414660872386682        7.6902815350643934     
 C   5.8299728108910900        16.313907745004233        6.8133211594762351     
 C   8.3478849186098074        12.584882693143115        2.7027626286443343     
 C   7.1074580983001354        11.975139260814361        2.6725276683039589     
 S   6.4243976906937936        15.896729203850215        9.3672467745194403     
 S   5.2704597530127302        17.803125002832736        7.5459258345070790     
 S   9.5090212415006370        11.973348769685437        1.5496618553620227     
 S   6.9162882081276766        10.720602158790635        1.4606583325362061     
 C   5.7372173167176026        17.477360535521356        9.1931126067922531     
 C   8.5297951988417839        10.755764941326879       0.79183180062476211     
 S   5.5835860401327420        18.562835623213722        10.457700034036833     
 S   9.0975121212233514        9.7679901699082308      -0.43042513506033370     
 P   9.0757145142030424        20.656862792753881        14.576064105874776     
 C   8.3941466636028856        19.041240245396249        15.016838696424090     
 C   10.792622019342119        20.359179837234560        14.150991516089343     
 C   8.9259613587392064        21.734184908439634        16.002570990200713     
 C   8.2307875742467207        21.435699133345327        13.194363208879830     
 C   9.1416729337026243        17.871351246602234        14.787201332213739     
 C   7.1587527623395326        18.970338169830669        15.689238924814140     
 C   11.719100249449149        20.162006158807063        15.185896634658308     
 C   11.147905938822074        20.086193250340781        12.821292134458936     
 C   9.1239444675977435        21.204808748545002        17.290023435132969     
 C   8.6704407694198853        23.105136937431858        15.829253703100186     
 C   6.8611516855247308        21.189958237599022        12.998092473816081     
 C   8.8901659530402757        22.415288959018380        12.429576434276580     
 H   10.117296936717786        17.918799703345574        14.309648820301430     
 C   8.6523945041536638        16.642299424785062        15.236842282660337     
 H   6.6141926252110794        19.877483736647811        15.949917435048153     
 C   6.6652615122486019        17.729712603463259        16.099176514613450     
 H   11.444230104409305        20.364902999575374        16.218415617842243     
 C   12.988263103148864        19.665952045027989        14.893660540224889     
 H   10.436559109075981        20.239398652232353        12.016675026578092     
 C   12.413930760099719        19.577829759420197        12.537180317534482     
 H   9.2905574506180173        20.139759385618124        17.431814078511987     
 C   9.0814518775925901        22.051688578803702        18.395076851856452     
 H   8.5345179018294228        23.535076036916855        14.838815685440021     
 C   8.6023270886842091        23.934284492765460        16.949005008538787     
 H   6.3487994809936064        20.447289926593950        13.601531879050004     
 C   6.1525693805939765        21.920622090527562        12.044543923622150     
 C   8.1732099331276196        23.129887780032927        11.465011301685644     
 H   9.9455590502627338        22.647703300385047        12.580076068599295     
 H   9.2633167777640804        15.748767512968936        15.121079051305573     
 C   7.4132898293122427        16.567146249621945        15.878617429705608     
 H   5.7041892684506088        17.665569198345381        16.609688900625610     
 C   13.323088123254006        19.347715017152716        13.574110041450146     
 H   13.695139180334484        19.519994172229850        15.705770064877973     
 H   12.686336383018789        19.343729348045752        11.508800867909127     
 H   9.2503301955025279        21.641997888167054        19.388897511187100     
 C   8.8083381671072392        23.411020658600009        18.227027094532321     
 H   8.3754658600163001        24.987717451663588        16.810807703155174     
 C   6.8075732388504751        22.892067626609471        11.279571843730281     
 H   5.0852975277165484        21.749282414985728        11.919752219243451     
 H   8.6968719980974107        23.890381713680050        10.885680915215740     
 H   7.0429204013150866        15.611921951722497        16.257521826455033     
 H   14.291132064550652        18.905058518655412        13.342464657308724     
 H   8.7561878897574204        24.060066912907168        19.100131728897395     
 H   6.2450519774699433        23.475976790641123        10.553166611976295     
 P   10.582945418601817        14.968814288677207        10.648616841411751     
 C   10.379848997371379        16.704869099353669        10.185460450179873     
 C   9.0003312723784674        14.239854727304831        11.101389060750639     
 C   11.659108250280404        14.865256967147959        12.093483299791270     
 C   11.338144056429071        14.136331224045001        9.2418196539918593     
 C   11.374449992168184        17.291822050077595        9.3800482729485584     
 C   9.2939863571481620        17.476979110544303        10.637495345563124     
 C   8.3737184886218738        14.730734910776730        12.265233614799753     
 C   8.3836767499042590        13.223852925011640        10.355178861969033     
 C   12.629540659631534        15.848745837713444        12.358457730596511     
 C   11.506172495416759        13.765383321986814        12.959111993395414     
 C   10.639806245067403        14.081434073269810        8.0194749183674041     
 C   12.652855893198337        13.646836430479979        9.3269102843177727     
 H   12.212964866641213        16.700353052223424        9.0167098940252064     
 C   11.279844857742296        18.640111640106522        9.0302937394197009     
 H   8.5035806216054226        17.040697433333214        11.242210928550623     
 C   9.2091433191202032        18.824091680996865        10.280660114721512     
 H   8.8618700842069913        15.485973256677092        12.877202120992907     
 C   7.1318509690888341        14.236296873972401        12.650540368322881     
 H   8.8604581061475312        12.809453951675142        9.4720178643900379     
 C   7.1368605414433395        12.730567765476041        10.758232515412441     
 H   12.760233140558386        16.704841592555447        11.697179873197827     
 C   13.431283399445565        15.727518345073744        13.496908218549979     
 H   10.741994977130787        13.006870011795177        12.778236066999158     
 C   12.315390950375436        13.658695734849815        14.091284342064167     
 H   9.6212340154017681        14.461126443173445        7.9347163055616905     
 C   11.253513947083650        13.522994285854466        6.8955748401175816     
 H   13.201450296063395        13.702915727129557        10.265256462819810     
 C   13.263351265778313        13.112968511038861        8.1902715566549116     
 H   12.037590753973930        19.096743199720077        8.3940745550336811     
 C   10.200322376753537        19.403051051271547        9.4809479171611422     
 H   8.3536984187253438        19.408196343145534        10.618286227792701     
 H   6.6622410562483481        14.616096974137667        13.553978671034914     
 C   6.5071784200368414        13.237063268779639        11.895082465589981     
 H   6.6662910246955782        11.939791513888412        10.177460147149038     
 C   13.275404235564572        14.639580755809913        14.364319530159008     
 H   14.173461645923929        16.494302039933086        13.712216973416586     
 H   12.183622886821269        12.810289825364809        14.762279603339994     
 C   12.570572147721395        13.054875557571037        6.9783515560697156     
 H   10.699487624004616        13.476040106533178        5.9562854609798634     
 H   14.294283234698398        12.769667485732066        8.2383038704568676     
 H   10.132874786425294        20.453387733374047        9.2048244696426220     
 H   5.5436579549354672        12.840507499722559        12.212291308071967     
 H   13.890145911412985        14.561220079337700        15.262716872511144     
 H   13.069874100827326        12.655550641597541        6.0958536207367437     
 C   12.294241700022253        14.977916054084588        2.9179033729482806     
 H   11.379348663958080        14.754035205848181        3.4906310805570957     
 H   12.447096619094802        16.066759178361050        2.9038707402380193     
 H   13.163113157262496        14.507018773988053        3.4061454726733422     
 C   12.146890829059680        14.472750333459658        1.5691358881062398     
 N   11.993839363211631        14.055745701018003       0.48865501952330420     
 Co   8.3020437054116432        9.3895115424875755        12.181097237188412     
 S   7.9929874271785666        9.5322697798296918        9.9628874561998089     
 S   9.4044015151102922        7.4212080595864212        12.025045617449129     
 S   6.3617182645675685        9.5759318697194225        13.320336676931735     
 S   9.2998987337210703        11.020766725027190        13.369654889888585     
 C   8.7091068379869458        8.0362287327976816        9.4320455315200356     
 C   9.2857271635835605        7.1369334367528712        10.309008193665607     
 C   6.7678667187969870        10.865984354429404        14.419602910190859     
 C   8.0082684234345578        11.475765646529826        14.449803616564473     
 S   8.6914408835525538        7.5542055051355801        7.7550633699306406     
 S   9.8451109943079373        5.6476669831396871        9.5764007491891459     
 S   5.6067103046404076        11.477535213780184        15.572665313767997     
 S   8.1994470217546258        12.730279380072464        15.661690469841844     
 C   9.3784486409196752        5.9735048221240614        7.9292021555654308     
 C   6.5859341204107356        12.695113450869504        16.330510635968430     
 S   9.5320037295638045        4.8880261532241347        6.6646074004350373     
 S   6.0182023259778710        13.682873811554302        17.552771041033875     
 P   6.0398504210964328        2.7940345260399426        2.5462774323555224     
 C   6.7214253977335936        4.4096480947259655        2.1054806628353813     
 C   4.3229450510439014        3.0917232406820530        2.9713498790862958     
 C   6.1895923135736659        1.7166857253708538        1.1197921004768809     
 C   6.8847884233369578        2.0152138893467937        3.9279805207758152     
 C   5.9739158816800453        5.5795470088584196        2.3351212498736786     
 C   7.9568135745785868        4.4805346817396989        1.4330684535522122     
 C   3.3964617101523094        3.2888693428070681        1.9364438237816433     
 C   3.9676653939974496        3.3647333410245110        4.3010460364386685     
 C   5.9916235147931367        2.2460356423914596      -0.16767296270160981     
 C   6.4450759904624508       0.34573091199038658        1.2931441735413698     
 C   8.2544386859317775        2.2609313688486283        4.1241911191616305     
 C   6.2254224846370043        1.0356463800407569        4.6928073887778261     
 H   4.9982936183876339        5.5321116786091666        2.8126787765850723     
 C   6.4632078646397932        6.8085922183759200        1.8854759335545377     
 H   8.5013596960892812        3.5733849197194658        1.1723797273111636     
 C   8.4503186444177931        5.7211527494517931        1.0231254523971685     
 H   3.6713321005200577        3.0859580802995907       0.90392736436495380     
 C   2.1272952483744376        3.7849190999858346        2.2286741706814936     
 H   4.6790183017169973        3.2115559159761347        5.1056641530641960     
 C   2.7016350590960196        3.8730843309083389        4.5851522886361895     
 H   5.8250365861591211        3.3110854910735910      -0.30948864219696515     
 C   6.0340996912165643        1.3991274206790769       -1.2727056766591613     
 H   6.5809920151421357       -8.4189819713366240E-002   2.2835908060928238     
 C   6.5131640824396895      -0.48344623983441937       0.17341433333070866     
 H   8.7667791037658365        3.0035816741240895        3.5207196158707519     
 C   8.9630494137742591        1.5302688373384308        5.0777195493589495     
 C   6.9424078736448163       0.32104847662260927        5.6573531030679067     
 H   5.1700223710055813       0.80324071477441561        4.5423411647312291     
 H   5.8522972661873576        7.7021314218681347        2.0012432834543104     
 C   7.7023091862168807        6.8837296440111446        1.2436921355225332     
 H   9.4113845423058802        5.7852790540395453       0.51259971194092901     
 C   1.7924710770545786        4.1031716164874341        3.5482211585883170     
 H   1.4204180871622938        3.9308646568799572        1.4165621162879505     
 H   2.4292265005160543        4.1071963779222704        5.6135284555741949     
 H   5.8652350141554397        1.8087953866170974       -2.2665373652064802     
 C   6.3071775863149053        3.9793163855274746E-002  -1.1046210121447391     
 H   6.7399880580913587       -1.5368833765650580       0.31163816038650799     
 C   8.3080577646783969       0.55884833577806403        5.8427334383252454     
 H   10.030330897369009        1.7015921036052708        5.2024651147365759     
 H   6.4187595194016644      -0.43943459888369923        6.2367109955543683     
 H   8.0726897405545746        7.8389494466420873       0.86478642000801709     
 H  0.82442318234540934        4.5458208689794999        3.7798645609756165     
 H   6.3593194106423576      -0.60927458613275076       -1.9777094961982091     
 H   8.8705989601441892       -2.5057354666977887E-002   6.5691264098842161     
 P   4.5328440336502283        8.4820639098024166        6.4737461445444815     
 C   4.7358725459529296        6.7460078949295443        6.9369242129132562     
 C   6.1154669496477005        9.2109723572479432        6.0209202521147800     
 C   3.4566493925576207        8.5856197420750409        5.0288999642924841     
 C   3.7777219972878306        9.3146056553717482        7.8805483295461229     
 C   3.7412140380142369        6.1590923696226545        7.7422929350045884     
 C   5.8217195479901571        5.9738560763344601        6.4849257510969087     
 C   6.7420459095839389        8.7200431195889117        4.8570784659776010     
 C   6.7321457924227026        10.227003144143394        6.7670718846178435     
 C   2.4862250766465981        7.6021234959835580        4.7639233034311150     
 C   3.6095768336375746        9.6854917053118363        4.1632684304496070     
 C   4.4761123450618641        9.3695124270188348        9.1028626807551429     
 C   2.4630218324802415        9.8041383045983626        7.7954954849648646     
 H   2.9027093705445579        6.7505944055430014        8.1056024204873669     
 C   3.8357444289490807        4.8107951305673158        8.0920356826586168     
 H   6.6121702410144456        6.4101078377172094        5.8802477159058295     
 C   5.9064869065626038        4.6267361721338274        6.8417504462051291     
 H   6.2538746204665747        7.9647831479608424        4.2451523061065677     
 C   7.9839064453629529        9.2144591105519016        4.4717189231633778     
 H   6.2553889466777077        10.641442304477703        7.6502278928586520     
 C   7.9789542292342972        10.720265045321801        6.3639652900000714     
 H   2.3555372620981485        6.7460261316538670        5.4251987574246607     
 C   1.6844859199139390        7.7233420590585098        3.6254690048420484     
 H   4.3737527457258221        10.444006907473296        4.3441412785108646     
 C   2.8003609624012968        9.7921716831470977        3.0310933948294747     
 H   5.4946777416991726        8.9897939397190338        9.1875885129751467     
 C   3.8624667616716035        9.9280020581249921        10.226772390274279     
 H   1.9143916008613888        9.7480530214111596        6.8571702947228337     
 C   1.8525866024910018        10.338051802782818        8.9321453544773330     
 H   3.0779527120695498        4.3541908454710816        8.7282182090820992     
 C   4.9152509598466061        4.0478125418337445        7.6414164706653969     
 H   6.7619193810241356        4.0425977328781713        6.5041521207313506     
 H   8.4534882745551521        8.8346194154758848        3.5682825129698488     
 C   8.6086056716792303        10.213718808703156        5.2271197503820739     
 H   8.4495453154934079        11.511060345911664        6.9446937886699134     
 C   1.8403577267039672        8.8112782800631866        2.7580549506405871     
 H  0.94231634492417560        6.9565503530748014        3.4101607307739683     
 H   2.9321260265778228        10.640576540289313        2.3600963330941487     
 C   2.5454187572949891        10.396155178635645        10.144034675826473     
 H   4.4165313618161903        9.9749685572068660        11.166039099184067     
 H  0.82165891712829175        10.681370190771700        8.8841489872554025     
 H   4.9826424144023660        2.9974713254200696        7.9175355160430074     
 H   9.5721240828213734        10.610250357014765        4.9098733518604742     
 H   1.2256176433124568        8.8896314023294103        1.8596554609245348     
 H   2.0461678651566735        10.795520036227936        11.026543972530057     
 C   2.8214588144056938        8.4727179940578274        14.204381921808244     
 H   3.7363647688672090        8.6965051075961171        13.631640613477799     
 H   2.6686443221889324        7.3838807903599699        14.218666607151114     
 H   1.9525935170237536        8.9434554248829574        13.715994866163760     
 C   2.9687363125025215        8.9781911765205145        15.553028143018876     
 N   3.1217421764402871        9.3954289801321398        16.633415436043141     
         226

 Co   6.8090700625288765        14.062778791293278        4.9442950567629378     
 S   7.1172707556763628        13.918812249494534        7.1625450591188535     
 S   5.7064846243413800        16.030778615925534        5.1003628810087989     
 S   8.7501599887693136        13.876710837979791        3.8063123449337799     
 S   5.8117561803316526        12.432472415750594        3.7543613211276874     
 C   6.4015262652573703        15.415100630265938        7.6933163894794605     
 C   5.8250704094587471        16.314577736237098        6.8164459914010980     
 C   8.3449907634531613        12.586195198116103        2.7072965015616304     
 C   7.1044305645778980        11.976796970001653        2.6758370997924077     
 S   6.4199442875167056        15.897418132966859        9.3702101111395031     
 S   5.2658790319113153        17.803879783329098        7.5490228109507376     
 S   9.5074323430672329        11.973576098520388        1.5562286920884647     
 S   6.9143183692134906        10.721906472402788        1.4642121739099609     
 C   5.7335284247489797        17.478339884074540        9.1959628788375589     
 C   8.5285915195482538        10.756390650335003       0.79739585935534407     
 S   5.5816111075402155        18.564416057067753        10.460125910299407     
 S   9.0973282884874234        9.7685905408184279      -0.42438468245362998     
 P   9.0779901011360380        20.658006409625671        14.578207839988689     
 C   8.3963204718358977        19.042306049941111        15.018385467143636     
 C   10.795434367681883        20.360338265519609        14.155414736390528     
 C   8.9261263424570725        21.735542753813007        16.004286967167300     
 C   8.2349736527637507        21.436168498929181        13.194970797959849     
 C   9.1441066593467788        17.872590225224208        14.788644997612213     
 C   7.1608362870462514        18.971088308949483        15.690549829879235     
 C   11.720141558088132        20.161577273939614        15.191553578840718     
 C   11.152864027641844        20.089072092091804        12.826014154552388     
 C   9.1232803044646609        21.206621597084446        17.292041904862639     
 C   8.6695773298176757        23.106239830306098        15.830382520655720     
 C   6.8661360572219836        21.188813393588021        12.995813953492071     
 C   8.8951229234691347        22.415587008549672        12.430648231579182     
 H   10.119741491526922        17.920264800107176        14.311144423356826     
 C   8.6550426019143671        16.643372686997832        15.238011101742522     
 H   6.6160144535542926        19.878037460798055        15.951272440798359     
 C   6.6675963247543120        17.730296033656231        16.100298760423065     
 H   11.443545837052715        20.363032317589223        16.223847649226439     
 C   12.989797405365655        19.665972654924879        14.900819992366568     
 H   10.442897989167538        20.243115445017647        12.020378193713860     
 C   12.419339433288638        19.581109711417952        12.543392092852873     
 H   9.2905049537826816        20.141732352138330        17.434290357621766     
 C   9.0790117230823029        22.053684369025511        18.396874215872401     
 H   8.5344202430483769        23.535801135848317        14.839679175535574     
 C   8.5993873216970744        23.935491801724854        16.949886436167809     
 H   6.3531970072165391        20.446201656672400        13.598825160388893     
 C   6.1591713971946458        21.917492874580056        12.039655931475245     
 C   8.1799063079134395        23.128027540995937        11.463339684009460     
 H   9.9499149797002069        22.649197289008931        12.583098198854929     
 H   9.2661120113236279        15.749970639283498        15.121963403960510     
 C   7.4158780178886596        16.567912681608394        15.879659106893875     
 H   5.7065951018005414        17.665934948151449        16.610919804711653     
 C   13.326807209248006        19.349587203235746        13.581421790644574     
 H   13.695307374363987        19.518897587393202        15.713888158835974     
 H   12.693190764316700        19.348156070196222        11.515156452230334     
 H   9.2472171955133593        21.644299709859606        19.390936569332979     
 C   8.8046896358397682        23.412668918866675        18.228237888462065     
 H   8.3714056262700449        24.988619818112078        16.811286596249044     
 C   6.8150852280448664        22.888427146641753        11.274832125338028     
 H   5.0924906977258209        21.744773807098426        11.912431678916400     
 H   8.7042542596088097        23.888204246415601        10.884205732236214     
 H   7.0455739262911878        15.612515934864442        16.258226526593361     
 H   14.295103460689468        18.906925270727033        13.350866461852199     
 H   8.7509672200065953        24.061841614573041        19.101119628108798     
 H   6.2538931787510608        23.470522051558778        10.546078010867816     
 P   10.575929515701613        14.974257282846406        10.653442399410444     
 C   10.373607521052337        16.710565677969928        10.190753600359887     
 C   8.9934765019475265        14.244187856848738        11.105075887278346     
 C   11.651494636438137        14.869755293120408        12.098617176114463     
 C   11.331856505936953        14.141667306762223        9.2470620591372086     
 C   11.369213171593941        17.297290027391199        9.3863818622764974     
 C   9.2879187984094767        17.483227250772714        10.642315029656110     
 C   8.3648708405861090        14.735300897868205        12.267680690833114     
 C   8.3796622441037858        13.225863479377013        10.359776736828030     
 C   12.620239080694697        15.853982336489729        12.366483880830231     
 C   11.500333341370453        13.767265037621613        12.960966760007034     
 C   10.634053590715469        14.086457920439830        8.0244304056488023     
 C   12.646397222454077        13.651825326648870        9.3329455113824640     
 H   12.207652633247745        16.705470046176377        9.0234244875890717     
 C   11.275767628593151        18.645807878561353        9.0371518207397337     
 H   8.4965814495825978        17.047263722896190        11.246031735189442     
 C   9.2043909808846252        18.830627477552770        10.286205249608011     
 H   8.8509042332395484        15.492218135746304        12.879152340238139     
 C   7.1237233141234082        14.238815420231024        12.652614856209226     
 H   8.8581714986533608        12.811113260933460        9.4777371254133662     
 C   7.1335828251607465        12.730500056456480        10.762441483533280     
 H   12.749478037096344        16.712017007838174        11.707625089331401     
 C   13.422183369207168        15.730672635798884        13.504543551699982     
 H   10.737547431760699        13.008007669940158        12.777716141877029     
 C   12.309763479244832        13.658449496344280        14.092729874857039     
 H   9.6155120274571271        14.466083128154173        7.9391712409770578     
 C   11.248238178229911        13.527625449548415        6.9009765354711838     
 H   13.194535760267463        13.708009493215162        10.271551691928719     
 C   13.257288070014056        13.117350043756767        8.1968032985599208     
 H   12.034235777132382        19.101951940473402        8.4014482682521603     
 C   10.196524081336477        19.409338325774709        9.4875174239987921     
 H   8.3491966325891944        19.415225312762697        10.623502057015735     
 H   6.6524858005763088        14.618807048766815        13.555102646275479     
 C   6.5018482029549700        13.237282195826346        11.898025429846651     
 H   6.6652818024516254        11.937832579489701        10.182531609499145     
 C   13.268222699024063        14.639961385864366        14.368604106008007     
 H   14.163046005743492        16.497953154073855        13.722257037059189     
 H   12.179388503718904        12.807841637535386        14.761055149813327     
 C   12.565133172963462        13.059206411974255        6.9845266391619694     
 H   10.694666230104103        13.480472273929491        5.9614343731265453     
 H   14.287956421765243        12.773351039528503        8.2455472822838836     
 H   10.129888064966929        20.459866093510264        9.2118948589823297     
 H   5.5388926358204147        12.839182007820051        12.214944373486192     
 H   13.883392135578209        14.559890315811289        15.266558223909904     
 H   13.064763690346512        12.659484062353371        6.1024033815437724     
 C   12.289546097108669        14.981063363175190        2.9233703206318049     
 H   11.373983428029405        14.757624190242828        3.4951936301729738     
 H   12.440400298262047        16.069977049332042        2.9053497607115730     
 H   13.158225436388884        14.513996535578269        3.4151189991540818     
 C   12.145820984453049        14.470513927397475        1.5765447310944354     
 N   11.995559605888117        14.049274404927115       0.49753919583182593     
 Co   8.3066849585325713        9.3880978369556214        12.178053898734145     
 S   7.9986554803698366        9.5321541053375025        9.9597818916220522     
 S   9.4090914212424828        7.4199651825990411        12.021987077988115     
 S   6.3655818749600606        9.5742160797172637        13.315972954883765     
 S   9.3039845385076188        11.018337223413058        13.368018582700964     
 C   8.7142309642772862        8.0357953840534950        9.4290111027066992     
 C   9.2906249106964989        7.1362753389358851        10.305883481513872     
 C   6.7707513861306552        10.864681374726137        14.415065186847430     
 C   8.0112889502640510        11.474113694115401        14.446493813979533     
 S   8.6958743596467141        7.5535180837205154        7.7521022977161245     
 S   9.8497009457070543        5.6469293773463889        9.5733042224236851     
 S   5.6082916091025847        11.477315885582385        15.566098369082663     
 S   8.2014091945596661        12.728982934308856        15.658134614070528     
 C   9.3821366274063784        5.9725347128658326        7.9263536010692714     
 C   6.5871305809984317        12.694496171395114        16.324945060660827     
 S   9.5339863217122698        4.8864553814547858        6.6621839910200329     
 S   6.0183806175136629        13.682283464092713        17.546728657285669     
 P   6.0375854765968286        2.7928970339688379        2.5441325069049090     
 C   6.7192614959631936        4.4085894173786357        2.1039352386092278     
 C   4.3201430670723564        3.0905703577396024        2.9669253308322632     
 C   6.1894393009099247        1.7153369643963146        1.1180725812238943     
 C   6.8806116605439627        2.0147488372415943        3.9273715239451690     
 C   5.9714901654267072        5.5783140527408177        2.3336785370210475     
 C   7.9547405857587439        4.4797934698019546        1.4317602253130777     
 C   3.3954313847353861        3.2893068758729496        1.9307856202170162     
 C   3.9627171135643997        3.3618573701995653        4.2963230444454830     
 C   5.9922981329272327        2.2442347034924084      -0.16969362267920871     
 C   6.4459553249444008       0.34463738372478814        1.2920080547478843     
 C   8.2494621356060254        2.2620829266987807        4.1264745909325606     
 C   6.2204734998662259        1.0353502649028949        4.6917298924580679     
 H   4.9958569143001190        5.5306511209303704        2.8111836467756199     
 C   6.4605661691575937        6.8075257202897070        1.8843084549929223     
 H   8.4995500278460270        3.5728406398395252        1.1710285407877010     
 C   8.4479927522380382        5.7205790966460386        1.0220064235530386     
 H   3.6720273771956067        3.0878390887329696       0.89849378191329232     
 C   2.1257722870550557        3.7849075667207419        2.2215140714724391     
 H   4.6726885491706645        3.2078389305565640        5.1019599166237297     
 C   2.6962367779853511        3.8698085509407458        4.5789401335877242     
 H   5.8250968051525520        3.3091243993654142      -0.31196442650841344     
 C   6.0365519842925011        1.3971465902814018       -1.2745074659525879     
 H   6.5811062454930092       -8.4907580034103328E-002   2.2827190633825101     
 C   6.5161224670130578      -0.48464099607503941       0.17252329791618545     
 H   8.7623906753918543        3.0046785698436351        3.5234347240628905     
 C   8.9564522242326738        1.5334045223563830        5.0826145231635103     
 C   6.9357163937842810       0.32291045038676380        5.6590209844714732     
 H   5.1656751732049608       0.80174776436614714        4.5393097975610921     
 H   5.8495070440109842        7.7009341956827866        2.0003597676927205     
 C   7.6997277543483387        6.8829717915765736        1.2426527353533630     
 H   9.4089883278607829        5.7849250180018181       0.51137349902527018     
 C   1.7887631512485145        4.1013066670777194        3.5409091451451706     
 H   1.4202613866331499        3.9319717546266286        1.4084436277115115     
 H   2.4223827683698258        4.1027724769197960        5.6071728588103946     
 H   5.8683586551492803        1.8065109588485309       -2.2685796602835380     
 C   6.3108421054910266        3.8160097571355335E-002  -1.1058399905064347     
 H   6.7440708546256518       -1.5377727530911625       0.31114678501022930     
 C   8.3005492896585746       0.56249259885827918        5.8474756535446621     
 H   10.023141558516896        1.7061088355602407        5.2097974479325115     
 H   6.4113807055681464      -0.43725656204106589        6.2381794945816607     
 H   8.0700416819707321        7.8383645381596336       0.86408405735157068     
 H  0.82046334811814170        4.5439620878706668        3.7714626945116594     
 H   6.3645569773043178      -0.61103174172911179       -1.9787073472984080     
 H   8.8617591606503900       -1.9599313170646913E-002   6.5762187287637479     
 P   4.5398456146113135        8.4766288537577044        6.4689167347728720     
 C   4.7421070265026035        6.7403194031484839        6.9316249499340055     
 C   6.1223065177979556        9.2066526956203933        6.0172356121131374     
 C   3.4642522429956628        8.5811296407667026        5.0237599450266526     
 C   3.7839867901780715        9.3092711216082193        7.8753014638187757     
 C   3.7464500778348770        6.1536283967756926        7.7359578937596343     
 C   5.8277819127134727        5.9676206022972984        6.4800961478305847     
 C   6.7508821899190572        8.7154960339456995        4.8546333418023115     
 C   6.7361423609090698        10.225002875616351        6.7624827201047504     
 C   2.4955149163080872        7.5968961462076070        4.7558911093276572     
 C   3.6154062207667330        9.6836185095549663        4.1614079967329838     
 C   4.4818363937105463        9.3644890321834087        9.0979061268601260     
 C   2.4694564757491033        9.7991467682763229        7.7894515719909903     
 H   2.9080196441618291        6.7454777651493343        8.0988894365109925     
 C   3.8398290592658495        4.8051037409153921        8.0851774849965476     
 H   6.6191593885572848        6.4035574844486307        5.8764129853940705     
 C   5.9112423249223145        4.6202138635189574        6.8361965899823369     
 H   6.2648313708147336        7.9585595279874148        4.2431993165836159     
 C   7.9920235459559583        9.2119619378239133        4.4696523152007801     
 H   6.2576548174579623        10.639788840146847        7.6445178439965797     
 C   7.9822148778860420        10.720345596186045        6.3597710032111747     
 H   2.3662799267316874        6.7388600153812144        5.4147476882663650     
 C   1.6935739204457236        7.7201980894520084        3.6178279909595985     
 H   4.3781907323118423        10.442877489631819        4.3446560210207688     
 C   2.8059784321344861        9.7924274892974204        3.0296424668595332     
 H   5.5003718816214873        8.9848406017391405        9.1831361399890188     
 C   3.8677069976525367        9.9233657887999929        10.221368546243804     
 H   1.9212861173656788        9.7429573473099200        6.8508640270091856     
 C   1.8586190515697794        10.333662509029171        8.9256037057242974     
 H   3.0813200277951553        4.3489839763965170        8.7208482939951999     
 C   4.9190584714414278        4.0415348482522173        7.6348431967136863     
 H   6.7664256612547877        4.0355859596917076        6.4989246420945337     
 H   8.4632361391379121        8.8319350783341211        3.5671662572509768     
 C   8.6139223081593155        10.213518360925027        5.2241909910729545     
 H   8.4505350942719186        11.513029951877035        6.9396419344399227     
 C   1.8475281630701932        8.8109082109228325        2.7537651306694109     
 H  0.95271897651037840        6.9529105101109350        3.4001147761435271     
 H   2.9363508240802867        10.643034513712724        2.3613157536059100     
 C   2.5508210583288791        10.391815386220575        10.137853087267976     
 H   4.4213129497699466        9.9705298741727706        11.160890565041392     
 H  0.82795446965848152        10.677676791397067        8.8768917343270246     
 H   4.9856445150576585        2.9910030656733952        7.9104619315048952     
 H   9.5768760444745542        10.611597056413125        4.9072387132426432     
 H   1.2323602311777395        8.8909726907039204        1.8558090538218088     
 H   2.0512359003281544        10.791573221358165        11.019986438315607     
 C   2.8261503900383946        8.4696052941402904        14.198919662851772     
 H   3.7417245762152969        8.6929607852854378        13.627084180146932     
 H   2.6753323000346070        7.3806968822644174        14.217165320623213     
 H   1.9574764885655589        8.9365293202737401        13.707041575345563     
 C   2.9698100245355743        8.9804293661960131        15.545636939727890     
 N   3.1200307242802552        9.4018772340507901        16.624558871360570     
         226

 Co   6.8044177131752672        14.064201832144118        4.9473361110175702     
 S   7.1115702292043173        13.918926054057717        7.1656509627164970     
 S   5.7018044744987071        16.032046091447341        5.1034191295951992     
 S   8.7462874329106501        13.878430324569818        3.8106807034295573     
 S   5.8076611518401959        12.434918915956770        3.7559920672867264     
 C   6.3963892729501994        15.415540388145196        7.6963512438945285     
 C   5.8201680080264033        16.315247727469959        6.8195708233259609     
 C   8.3420966082965169        12.587507703089090        2.7118303744789265     
 C   7.1014030308556615        11.978454679188946        2.6791465312808569     
 S   6.4154908843396168        15.898107062083501        9.3731734477595641     
 S   5.2612983108099014        17.804634563825459        7.5521197873943953     
 S   9.5058434446338289        11.973803427355339        1.5627955288149065     
 S   6.9123485302993037        10.723210786014940        1.4677660152837158     
 C   5.7298395327803577        17.479319232627724        9.1988131508828648     
 C   8.5273878402547219        10.757016359343128       0.80295991808592604     
 S   5.5796361749476882        18.565996490921783        10.462551786561981     
 S   9.0971444557514953        9.7691909117286251      -0.41834422984692621     
 P   9.0802656880690336        20.659150026497464        14.580351574102604     
 C   8.3984942800689115        19.043371854485972        15.019932237863181     
 C   10.798246716021648        20.361496693804657        14.159837956691712     
 C   8.9262913261749386        21.736900599186381        16.006002944133886     
 C   8.2391597312807825        21.436637864513035        13.195578387039868     
 C   9.1465403849909315        17.873829203846181        14.790088663010685     
 C   7.1629198117529693        18.971838448068297        15.691860734944330     
 C   11.721182866727116        20.161148389072160        15.197210523023127     
 C   11.157822116461613        20.091950933842828        12.830736174645839     
 C   9.1226161413315783        21.208434445623890        17.294060374592309     
 C   8.6687138902154661        23.107342723180334        15.831511338211255     
 C   6.8711204289192356        21.187668549577019        12.993535433168063     
 C   8.9000798938979919        22.415885058080963        12.431720028881784     
 H   10.122186046336056        17.921729896868779        14.312640026412222     
 C   8.6576906996750722        16.644445949210603        15.239179920824707     
 H   6.6178362818975058        19.878591184948299        15.952627446548563     
 C   6.6699311372600230        17.730879463849202        16.101421006232684     
 H   11.442861569696126        20.361161635603068        16.229279680610635     
 C   12.991331707582448        19.665993264821768        14.907979444508248     
 H   10.449236869259096        20.246832237802941        12.024081360849626     
 C   12.424748106477558        19.584389663415710        12.549603868171264     
 H   9.2904524569473459        20.143705318658540        17.436766636731544     
 C   9.0765715685720139        22.055680159247324        18.398671579888351     
 H   8.5343225842673291        23.536526234779775        14.840542665631128     
 C   8.5964475547099397        23.936699110684248        16.950767863796834     
 H   6.3575945334394719        20.445113386750851        13.596118441727782     
 C   6.1657734137953151        21.914363658632549        12.034767939328340     
 C   8.1866026826992595        23.126167301958947        11.461668066333278     
 H   9.9542709091376818        22.650691277632813        12.586120329110562     
 H   9.2689072448831737        15.751173765598061        15.122847756615446     
 C   7.4184662064650775        16.568679113594847        15.880700784082141     
 H   5.7090009351504740        17.666300697957517        16.612150708797699     
 C   13.330526295242006        19.351459389318780        13.588733539839003     
 H   13.695475568393489        19.517801002556549        15.722006252793978     
 H   12.700045145614613        19.352582792346695        11.521512036551542     
 H   9.2441041955241889        21.646601531552154        19.392975627478858     
 C   8.8010411045722972        23.414317179133342        18.229448682391805     
 H   8.3673453925237897        24.989522184560570        16.811765489342914     
 C   6.8225972172392586        22.884786666674035        11.270092406945775     
 H   5.0996838677350933        21.740265199211123        11.905111138589351     
 H   8.7116365211202087        23.886026779151152        10.882730549256687     
 H   7.0482274512672891        15.613109918006387        16.258931226731693     
 H   14.299074856828286        18.908792022798654        13.359268266395674     
 H   8.7457465502557721        24.063616316238910        19.102107527320197     
 H   6.2627343800321782        23.465067312476428        10.538989409759340     
 P   10.568913612801412        14.979700277015606        10.658267957409139     
 C   10.367366044733295        16.716262256586184        10.196046750539901     
 C   8.9866217315165855        14.248520986392647        11.108762713806053     
 C   11.643881022595870        14.874253619092858        12.103751052437655     
 C   11.325568955444833        14.147003389479446        9.2523044642825578     
 C   11.363976351019698        17.302758004704799        9.3927154516044347     
 C   9.2818512396707931        17.489475391001125        10.647134713749097     
 C   8.3560231925503459        14.739866884959678        12.270127766866475     
 C   8.3756477383033126        13.227874033742387        10.364374611687026     
 C   12.610937501757860        15.859218835266013        12.374510031063952     
 C   11.494494187324145        13.769146753256411        12.962821526618654     
 C   10.628300936363535        14.091481767609853        8.0293858929302022     
 C   12.639938551709816        13.656814222817761        9.3389807384471570     
 H   12.202340399854277        16.710587040129329        9.0301390811529387     
 C   11.271690399444008        18.651504117016184        9.0440099020597664     
 H   8.4895822775597729        17.053830012459166        11.249852541828263     
 C   9.1996386426490471        18.837163274108676        10.291750384494510     
 H   8.8399383822721038        15.498463014815515        12.881102559483372     
 C   7.1155956591579823        14.241333966489647        12.654689344095573     
 H   8.8558848911591905        12.812772570191777        9.4834563864366945     
 C   7.1303051088781526        12.730432347436921        10.766650451654121     
 H   12.738722933634300        16.719192423120901        11.718070305464977     
 C   13.413083338968772        15.733826926524024        13.512178884849984     
 H   10.733099886390612        13.009145328085138        12.777196216754900     
 C   12.304136008114227        13.658203257838744        14.094175407649908     
 H   9.6097900395124860        14.471039813134901        7.9436261763924261     
 C   11.242962409376172        13.532256613242362        6.9063782308247861     
 H   13.187621224471529        13.713103259300766        10.277846921037629     
 C   13.251224874249798        13.121731576474671        8.2033350404649319     
 H   12.030880800290834        19.107160681226727        8.4088219814706395     
 C   10.192725785919418        19.415625600277870        9.4940869308364437     
 H   8.3446948464530450        19.422254282379861        10.628717886238768     
 H   6.6427305449042704        14.621517123395963        13.556226621516045     
 C   6.4965179858730995        13.237501122873052        11.900968394103320     
 H   6.6642725802076725        11.935873645090988        10.187603071849253     
 C   13.261041162483556        14.640342015918820        14.372888681857006     
 H   14.152630365563056        16.501604268214621        13.732297100701789     
 H   12.175154120616542        12.805393449705962        14.759830696286661     
 C   12.559694198205529        13.063537266377473        6.9907017222542231     
 H   10.689844836203591        13.484904441325805        5.9665832852732272     
 H   14.281629608832088        12.777034593324942        8.2527906941108977     
 H   10.126901343508562        20.466344453646482        9.2189652483220392     
 H   5.5341273167053631        12.837856515917546        12.217597438900418     
 H   13.876638359743433        14.558560552284877        15.270399575308666     
 H   13.059653279865698        12.663417483109200        6.1089531423508010     
 C   12.284850494195085        14.984210672265792        2.9288372683153296     
 H   11.368618192100730        14.761213174637474        3.4997561797888519     
 H   12.433703977429291        16.073194920303038        2.9068287811851263     
 H   13.153337715515274        14.520974297168486        3.4240925256348218     
 C   12.144751139846418        14.468277521335290        1.5839535740826309     
 N   11.997279848564602        14.042803108836225       0.50642337214034761     
 Co   8.3113262116534994        9.3866841314236691        12.175010560279876     
 S   8.0043235335611076        9.5320384308453150        9.9566763270442955     
 S   9.4137813273746715        7.4187223056116611        12.018928538527101     
 S   6.3694454853525526        9.5725002897151050        13.311609232835794     
 S   9.3080703432941672        11.015907721798925        13.366382275513343     
 C   8.7193550905676247        8.0353620353093085        9.4259766738933610     
 C   9.2955226578094354        7.1356172411188998        10.302758769362137     
 C   6.7736360534643234        10.863378395022870        14.410527463504001     
 C   8.0143094770935459        11.472461741700975        14.443184011394591     
 S   8.7003078357408761        7.5528306623054515        7.7491412255016092     
 S   9.8542908971061731        5.6461917715530898        9.5702076956582243     
 S   5.6098729135647618        11.477096557384588        15.559531424397330     
 S   8.2033713673647082        12.727686488545249        15.654578758299211     
 C   9.3858246138930799        5.9715646036076038        7.9235050465731129     
 C   6.5883270415861279        12.693878891920725        16.319379485353224     
 S   9.5359689138607369        4.8848846096854377        6.6597605816050285     
 S   6.0185589090494558        13.681693116631124        17.540686273537460     
 P   6.0353205320972254        2.7917595418977332        2.5419875814542952     
 C   6.7170975941927944        4.4075307400313068        2.1023898143830744     
 C   4.3173410831008123        3.0894174747971523        2.9625007825782301     
 C   6.1892862882461843        1.7139882034217753        1.1163530619709074     
 C   6.8764348977509666        2.0142837851363948        3.9267625271145228     
 C   5.9690644491733691        5.5770810966232158        2.3322358241684165     
 C   7.9526675969389009        4.4790522578642102        1.4304519970739429     
 C   3.3944010593184628        3.2897444089388306        1.9251274166523893     
 C   3.9577688331313494        3.3589813993746196        4.2916000524522975     
 C   5.9929727510613287        2.2424337645933572      -0.17171428265680763     
 C   6.4468346594263508       0.34354385545918964        1.2908719359543985     
 C   8.2444855852802714        2.2632344845489336        4.1287580627034908     
 C   6.2155245150954475        1.0350541497650332        4.6906523961383098     
 H   4.9934202102126042        5.5291905632515741        2.8096885169661672     
 C   6.4579244736753942        6.8064592222034941        1.8831409764313072     
 H   8.4977403596027727        3.5722963599595845        1.1696773542642385     
 C   8.4456668600582834        5.7200054438402832        1.0208873947089088     
 H   3.6727226538711557        3.0897200971663485       0.89306019946163073     
 C   2.1242493257356734        3.7848960334556492        2.2143539722633840     
 H   4.6663587966243307        3.2041219451369938        5.0982556801832635     
 C   2.6908384968746821        3.8665327709731527        4.5727279785392589     
 H   5.8251570241459829        3.3071633076572375      -0.31444021081986179     
 C   6.0390042773684387        1.3951657598837266       -1.2763092552460142     
 H   6.5812204758438826       -8.5625340354840401E-002   2.2818473206721963     
 C   6.5190808515864251      -0.48583575231565951       0.17163226250166227     
 H   8.7580022470178722        3.0057754655631808        3.5261498322550291     
 C   8.9498550346910903        1.5365402073743353        5.0875094969680719     
 C   6.9290249139237456       0.32477242415091839        5.6606888658750387     
 H   5.1613279754043413       0.80025481395787879        4.5362784303909560     
 H   5.8467168218346117        7.6997369694974376        1.9994762519311302     
 C   7.6971463224797958        6.8822139391420016        1.2416133351841925     
 H   9.4065921134156856        5.7845709819640909       0.51014728610961146     
 C   1.7850552254424501        4.0994417176680047        3.5335971317020243     
 H   1.4201046861040061        3.9330788523733000        1.4003251391350726     
 H   2.4155390362235973        4.0983485759173215        5.6008172620465952     
 H   5.8714822961431201        1.8042265310799646       -2.2706219553605957     
 C   6.3145066246671488        3.6527031287435917E-002  -1.1070589688681303     
 H   6.7481536511599458       -1.5386621296172671       0.31065540963395061     
 C   8.2930408146387524       0.56613686193849444        5.8522178687640798     
 H   10.015952219664785        1.7106255675152107        5.2171297811284481     
 H   6.4040018917346284      -0.43507852519843249        6.2396479936089531     
 H   8.0673936233868915        7.8377796296771791       0.86338169469512438     
 H  0.81650351389087406        4.5421033067618328        3.7630608280477018     
 H   6.3697945439662780      -0.61278889732547281       -1.9797051983986071     
 H   8.8529193611565908       -1.4141271674315940E-002   6.5833110476432797     
 P   4.5468471955723997        8.4711937977129921        6.4640873250012634     
 C   4.7483415070522783        6.7346309113674234        6.9263256869547547     
 C   6.1291460859482108        9.2023330339928453        6.0135509721114957     
 C   3.4718550934337049        8.5766395394583643        5.0186199257608211     
 C   3.7902515830683128        9.3039365878446922        7.8700545980914285     
 C   3.7516861176555176        6.1481644239287307        7.7296228525146793     
 C   5.8338442774367882        5.9613851282601358        6.4752665445642617     
 C   6.7597184702541746        8.7109489483024873        4.8521882176270230     
 C   6.7401389293954361        10.223002607089306        6.7578935555916564     
 C   2.5048047559695763        7.5916687964316560        4.7478589152242003     
 C   3.6212356078958914        9.6817453137980944        4.1595475630163605     
 C   4.4875604423592277        9.3594656373479825        9.0929495729651109     
 C   2.4758911190179655        9.7941552319542815        7.7834076590171168     
 H   2.9133299177791008        6.7403611247556672        8.0921764525346180     
 C   3.8439136895826187        4.7994123512634683        8.0783192873344802     
 H   6.6261485361001240        6.3970071311800512        5.8725782548823116     
 C   5.9159977432820252        4.6136915549040882        6.8306427337595448     
 H   6.2757881211628916        7.9523359080139882        4.2412463270606633     
 C   8.0001406465489637        9.2094647650959232        4.4675857072381824     
 H   6.2599206882382177        10.638135375815992        7.6388077951345075     
 C   7.9854755265377859        10.720426147050290        6.3555767164222781     
 H   2.3770225913652268        6.7316938991085626        5.4042966191080701     
 C   1.7026619209775082        7.7170541198455078        3.6101869770771482     
 H   4.3826287188978617        10.441748071790341        4.3451707635306720     
 C   2.8115959018676753        9.7926832954477430        3.0281915388895912     
 H   5.5060660215438011        8.9798872637592488        9.1786837670028927     
 C   3.8729472336334694        9.9187295194749954        10.215964702213329     
 H   1.9281806338699690        9.7378616732086805        6.8445577592955376     
 C   1.8646515006485571        10.329273215275526        8.9190620569712600     
 H   3.0846873435207609        4.3437771073219524        8.7134783789082988     
 C   4.9228659830362487        4.0352571546706901        7.6282699227619748     
 H   6.7709319414854390        4.0285741865052440        6.4936971634577167     
 H   8.4729840037206738        8.8292507411923555        3.5660500015321048     
 C   8.6192389446394007        10.213317913146899        5.2212622317638351     
 H   8.4515248730504293        11.514999557842405        6.9345900802099321     
 C   1.8546985994364191        8.8105381417824784        2.7494753106982346     
 H  0.96312160809658109        6.9492706671470676        3.3900688215130863     
 H   2.9405756215827510        10.645492487136133        2.3625351741176712     
 C   2.5562233593627695        10.387475593805503        10.131671498709478     
 H   4.4260945377237038        9.9660911911386734        11.155742030898718     
 H  0.83425002218867128        10.673983392022434        8.8696344813986467     
 H   4.9886466157129510        2.9845348059267209        7.9033883469667829     
 H   9.5816280061277332        10.612943755811484        4.9046040746248130     
 H   1.2391028190430220        8.8923139790784305        1.8519626467190826     
 H   2.0563039354996349        10.787626406488394        11.013428904101156     
 C   2.8308419656710955        8.4664925942227551        14.193457403895302     
 H   3.7470843835633847        8.6894164629747586        13.622527746816067     
 H   2.6820202778802811        7.3775129741688659        14.215664034095310     
 H   1.9623594601073642        8.9296032156645229        13.698088284527369     
 C   2.9708837365686276        8.9826675558715117        15.538245736436904     
 N   3.1183192721202233        9.4083254879694422        16.615702306677999     
         226

 Co   6.7997653638216571        14.065624872994958        4.9503771652722026     
 S   7.1058697027322717        13.919039858620900        7.1687568663141397     
 S   5.6971243246560350        16.033313566969152        5.1064753781815995     
 S   8.7424148770519849        13.880149811159844        3.8150490619253343     
 S   5.8035661233487392        12.437365416162946        3.7576228134457654     
 C   6.3912522806430276        15.415980146024454        7.6993860983095956     
 C   5.8152656065940604        16.315917718702824        6.8226956552508238     
 C   8.3392024531398707        12.588820208062078        2.7163642473962226     
 C   7.0983754971334241        11.980112388376240        2.6824559627693056     
 S   6.4110374811625288        15.898795991200144        9.3761367843796268     
 S   5.2567175897084866        17.805389344321821        7.5552167638380530     
 S   9.5042545462004249        11.974030756190290        1.5693623655413484     
 S   6.9103786913851177        10.724515099627093        1.4713198566574708     
 C   5.7261506408117349        17.480298581180907        9.2016634229281689     
 C   8.5261841609611899        10.757642068351252       0.80852397681650801     
 S   5.5776612423551617        18.567576924775814        10.464977662824555     
 S   9.0969606230155673        9.7697912826388222      -0.41230377724022249     
 P   9.0825412750020291        20.660293643369254        14.582495308216517     
 C   8.4006680883019236        19.044437659030834        15.021479008582727     
 C   10.801059064361413        20.362655122089706        14.164261176992897     
 C   8.9264563098928029        21.738258444559758        16.007718921100473     
 C   8.2433458097978125        21.437107230096885        13.196185976119885     
 C   9.1489741106350841        17.875068182468155        14.791532328409160     
 C   7.1650033364596881        18.972588587187111        15.693171640009426     
 C   11.722224175366099        20.160719504204710        15.202867467205538     
 C   11.162780205281383        20.094829775593851        12.835458194739291     
 C   9.1219519781984957        21.210247294163334        17.296078844321979     
 C   8.6678504506132565        23.108445616054574        15.832640155766789     
 C   6.8761048006164875        21.186523705566014        12.991256912844053     
 C   8.9050368643268509        22.416183107612252        12.432791826184387     
 H   10.124630601145190        17.923194993630382        14.314135629467618     
 C   8.6603387974357755        16.645519211423377        15.240348739906892     
 H   6.6196581102407199        19.879144909098542        15.953982452298769     
 C   6.6722659497657340        17.731462894042174        16.102543252042299     
 H   11.442177302339536        20.359290953616917        16.234711711994827     
 C   12.992866009799242        19.666013874718661        14.915138896649927     
 H   10.455575749350654        20.250549030588235        12.027784527985395     
 C   12.430156779666479        19.587669615413468        12.555815643489654     
 H   9.2903999601120102        20.145678285178747        17.439242915841323     
 C   9.0741314140617266        22.057675949469136        18.400468943904301     
 H   8.5342249254862832        23.537251333711236        14.841406155726681     
 C   8.5935077877228050        23.937906419643639        16.951649291425859     
 H   6.3619920596624047        20.444025116829302        13.593411723066669     
 C   6.1723754303959844        21.911234442685043        12.029879947181435     
 C   8.1932990574850795        23.124307062921954        11.459996448657096     
 H   9.9586268385751566        22.652185266256698        12.589142459366197     
 H   9.2717024784427196        15.752376891912625        15.123732109270383     
 C   7.4210543950414953        16.569445545581296        15.881742461270406     
 H   5.7114067685004057        17.666666447763586        16.613381612883742     
 C   13.334245381236004        19.353331575401810        13.596045289033430     
 H   13.695643762422989        19.516704417719900        15.730124346751980     
 H   12.706899526912526        19.357009514497168        11.527867620872749     
 H   9.2409911955350186        21.648903353244705        19.395014685624734     
 C   8.7973925733048262        23.415965439400008        18.230659476321545     
 H   8.3632851587775345        24.990424551009063        16.812244382436781     
 C   6.8301092064336499        22.881146186706314        11.265352688553520     
 H   5.1068770377443657        21.735756591323820        11.897790598262301     
 H   8.7190187826316059        23.883849311886699        10.881255366277161     
 H   7.0508809762433904        15.613703901148332        16.259635926870022     
 H   14.303046252967102        18.910658774870278        13.367670070939150     
 H   8.7405258805049471        24.065391017904780        19.103095426531599     
 H   6.2715755813132956        23.459612573394079        10.531900808650864     
 P   10.561897709901210        14.985143271184805        10.663093515407834     
 C   10.361124568414253        16.721958835202443        10.201339900719915     
 C   8.9797669610856445        14.252854115936554        11.112449540333760     
 C   11.636267408753604        14.878751945065307        12.108884928760848     
 C   11.319281404952713        14.152339472196667        9.2575468694279071     
 C   11.358739530445456        17.308225982018399        9.3990490409323737     
 C   9.2757836809321077        17.495723531229537        10.651954397842083     
 C   8.3471755445145828        14.744432872051153        12.272574842899836     
 C   8.3716332325028393        13.229884588107760        10.368972486546022     
 C   12.601635922821023        15.864455334042297        12.382536181297674     
 C   11.488655033277839        13.771028468891210        12.964676293230276     
 C   10.622548282011602        14.096505614779874        8.0343413802116022     
 C   12.633479880965556        13.661803118986652        9.3450159655118483     
 H   12.197028166460809        16.715704034082279        9.0368536747168040     
 C   11.267613170294863        18.657200355471016        9.0508679833797991     
 H   8.4825831055369481        17.060396302022141        11.253673348467082     
 C   9.1948863044134690        18.843699070664577        10.297295519381008     
 H   8.8289725313046610        15.504707893884728        12.883052778728604     
 C   7.1074680041925564        14.243852512748267        12.656763831981920     
 H   8.8535982836650202        12.814431879450096        9.4891756474600228     
 C   7.1270273925955596        12.730364638417360        10.770859419774959     
 H   12.727967830172256        16.726367838403633        11.728515521598551     
 C   13.403983308730377        15.736981217249163        13.519814217999985     
 H   10.728652341020524        13.010282986230118        12.776676291632771     
 C   12.298508536983624        13.657957019333210        14.095620940442778     
 H   9.6040680515678449        14.475996498115629        7.9480811118077934     
 C   11.237686640522433        13.536887776936311        6.9117799261783883     
 H   13.180706688675597        13.718197025386370        10.284142150146540     
 C   13.245161678485541        13.126113109192575        8.2098667823699412     
 H   12.027525823449285        19.112369421980052        8.4161956946891205     
 C   10.188927490502358        19.421912874781032        9.5006564376740936     
 H   8.3401930603168957        19.429283251997024        10.633933715461801     
 H   6.6329752892322311        14.624227198025110        13.557350596756608     
 C   6.4911877687912281        13.237720049919758        11.903911358359988     
 H   6.6632633579637188        11.933914710692276        10.192674534199359     
 C   13.253859625943049        14.640722645973275        14.377173257706005     
 H   14.142214725382619        16.505255382355390        13.742337164344391     
 H   12.170919737514179        12.802945261876539        14.758606242759996     
 C   12.554255223447596        13.067868120780691        6.9968768053464769     
 H   10.685023442303077        13.489336608722118        5.9717321974199091     
 H   14.275302795898931        12.780718147121378        8.2600341059379119     
 H   10.123914622050195        20.472822813782699        9.2260356376617469     
 H   5.5293619975903106        12.836531024015038        12.220250504314645     
 H   13.869884583908657        14.557230788758467        15.274240926707428     
 H   13.054542869384884        12.667350903865028        6.1155029031578296     
 C   12.280154891281502        14.987357981356393        2.9343042159988539     
 H   11.363252956172053        14.764802159032120        3.5043187294047304     
 H   12.427007656596535        16.076412791274031        2.9083078016586796     
 H   13.148449994641663        14.527952058758702        3.4330660521155614     
 C   12.143681295239787        14.466041115273105        1.5913624170708265     
 N   11.999000091241088        14.036331812745335       0.51530754844886939     
 Co   8.3159674647744293        9.3852704258917168        12.171967221825609     
 S   8.0099915867523777        9.5319227563531275        9.9535707624665388     
 S   9.4184712335068621        7.4174794286242811        12.015869999066085     
 S   6.3733090957450456        9.5707844997129481        13.307245510787823     
 S   9.3121561480807138        11.013478220184794        13.364745968325721     
 C   8.7244792168579650        8.0349286865651219        9.4229422450800229     
 C   9.3004204049223738        7.1349591433019137        10.299634057210403     
 C   6.7765207207979907        10.862075415319604        14.405989740160573     
 C   8.0173300039230391        11.470809789286552        14.439874208809650     
 S   8.7047413118350363        7.5521432408903868        7.7461801532870931     
 S   9.8588808485052901        5.6454541657597916        9.5671111688927635     
 S   5.6114542180269380        11.476877229186789        15.552964479711997     
 S   8.2053335401697503        12.726390042781642        15.651022902527895     
 C   9.3895126003797831        5.9705944943493741        7.9206564920769535     
 C   6.5895235021738241        12.693261612446337        16.313813910045621     
 S   9.5379515060092039        4.8833138379160896        6.6573371721900250     
 S   6.0187372005852477        13.681102769169534        17.534643889789251     
 P   6.0330555875976213        2.7906220498266285        2.5398426560036818     
 C   6.7149336924223952        4.4064720626839780        2.1008443901569209     
 C   4.3145390991292674        3.0882645918547018        2.9580762343241975     
 C   6.1891332755824431        1.7126394424472358        1.1146335427179206     
 C   6.8722581349579714        2.0138187330311959        3.9261535302838766     
 C   5.9666387329200310        5.5758481405056131        2.3307931113157854     
 C   7.9505946081190579        4.4783110459264659        1.4291437688348083     
 C   3.3933707339015395        3.2901819420047120        1.9194692130877622     
 C   3.9528205526982996        3.3561054285496739        4.2868770604591120     
 C   5.9936473691954246        2.2406328256943064      -0.17373494263440653     
 C   6.4477139939082999       0.34245032719359120        1.2897358171609130     
 C   8.2395090349545175        2.2643860423990860        4.1310415344744200     
 C   6.2105755303246699        1.0347580346271714        4.6895748998185507     
 H   4.9909835061250893        5.5277300055727778        2.8081933871567148     
 C   6.4552827781931947        6.8053927241172802        1.8819734978696918     
 H   8.4959306913595185        3.5717520800796443        1.1683261677407757     
 C   8.4433409678785285        5.7194317910345287        1.0197683658647789     
 H   3.6734179305467047        3.0916011055997270       0.88762661700996925     
 C   2.1227263644162915        3.7848845001905564        2.2071938730543295     
 H   4.6600290440779979        3.2004049597174231        5.0945514437427972     
 C   2.6854402157640131        3.8632569910055596        4.5665158234907937     
 H   5.8252172431394138        3.3052022159490608      -0.31691599513131008     
 C   6.0414565704443763        1.3931849294860512       -1.2781110445394408     
 H   6.5813347061947560       -8.6343100675577489E-002   2.2809755779618825     
 C   6.5220392361597934      -0.48703050855627955       0.17074122708713910     
 H   8.7536138186438901        3.0068723612827264        3.5288649404471681     
 C   8.9432578451495051        1.5396758923922875        5.0924044707726326     
 C   6.9223334340632103       0.32663439791507298        5.6623567472786052     
 H   5.1569807776037209       0.79876186354961032        4.5332470632208191     
 H   5.8439265996582384        7.6985397433120895        1.9985927361695401     
 C   7.6945648906112538        6.8814560867074306        1.2405739350150222     
 H   9.4041958989705865        5.7842169459263637       0.50892107319395263     
 C   1.7813472996363857        4.0975767682582900        3.5262851182588779     
 H   1.4199479855748625        3.9341859501199714        1.3922066505586335     
 H   2.4086953040773693        4.0939246749148470        5.5944616652827959     
 H   5.8746059371369599        1.8019421033113980       -2.2726642504376535     
 C   6.3181711438432702        3.4893965003516506E-002  -1.1082779472298259     
 H   6.7522364476942389       -1.5395515061433718       0.31016403425767197     
 C   8.2855323396189302       0.56978112501870959        5.8569600839834965     
 H   10.008762880812672        1.7151422994701806        5.2244621143243837     
 H   6.3966230779011095      -0.43290048835579914        6.2411164926362455     
 H   8.0647455648030490        7.8371947211947246       0.86267933203867808     
 H  0.81254367966360630        4.5402445256529997        3.7546589615837447     
 H   6.3750321106282382      -0.61454605292183384       -1.9807030494988060     
 H   8.8440795616627916       -8.6832301779849602E-003   6.5904033665228106     
 P   4.5538487765334850        8.4657587416682798        6.4592579152296539     
 C   4.7545759876019522        6.7289424195863630        6.9210264239755039     
 C   6.1359856540984667        9.1980133723652955        6.0098663321098531     
 C   3.4794579438717470        8.5721494381500278        5.0134799064949895     
 C   3.7965163759585536        9.2986020540811651        7.8648077323640813     
 C   3.7569221574761578        6.1427004510817698        7.7232878112697252     
 C   5.8399066421601047        5.9551496542229732        6.4704369412979386     
 C   6.7685547505892929        8.7064018626592752        4.8497430934517336     
 C   6.7441354978818033        10.221002338562263        6.7533043910785624     
 C   2.5140945956310654        7.5864414466557060        4.7398267211207434     
 C   3.6270649950250498        9.6798721180412244        4.1576871292997382     
 C   4.4932844910079091        9.3544422425125564        9.0879930190700957     
 C   2.4823257622868273        9.7891636956322419        7.7773637460432434     
 H   2.9186401913963720        6.7352444843620010        8.0854634685582436     
 C   3.8479983198993875        4.7937209616115437        8.0714610896724110     
 H   6.6331376836429632        6.3904567779114725        5.8687435243705526     
 C   5.9207531616417359        4.6071692462892182        6.8250888775367526     
 H   6.2867448715110497        7.9461122880405615        4.2392933375377115     
 C   8.0082577471419683        9.2069675923679348        4.4655190992755847     
 H   6.2621865590184722        10.636481911485136        7.6330977462724343     
 C   7.9887361751895307        10.720506697914534        6.3513824296333814     
 H   2.3877652559987657        6.7245277828359109        5.3938455499497744     
 C   1.7117499215092926        7.7139101502390064        3.6025459631946983     
 H   4.3870667054838819        10.440618653948864        4.3456855060405761     
 C   2.8172133716008645        9.7929391015980656        3.0267406109196497     
 H   5.5117601614661149        8.9749339257793554        9.1742313940167648     
 C   3.8781874696144025        9.9140932501499961        10.210560858182852     
 H   1.9350751503742591        9.7327659991074391        6.8382514915818895     
 C   1.8706839497273346        10.324883921521879        8.9125204082182226     
 H   3.0880546592463665        4.3385702382473879        8.7061084638213995     
 C   4.9266734946310704        4.0289794610891629        7.6216966488102642     
 H   6.7754382217160911        4.0215624133187804        6.4884696848208998     
 H   8.4827318683034338        8.8265664040505900        3.5649337458132324     
 C   8.6245555811194858        10.213117465368772        5.2183334724547157     
 H   8.4525146518289400        11.516969163807776        6.9295382259799414     
 C   1.8618690358026448        8.8101680726421243        2.7451854907270579     
 H  0.97352423968278379        6.9456308241832012        3.3800228668826455     
 H   2.9448004190852153        10.647950460559544        2.3637545946294320     
 C   2.5616256603966594        10.383135801390431        10.125489910150982     
 H   4.4308761256774600        9.9616525081045779        11.150593496756045     
 H  0.84054557471886093        10.670289992647801        8.8623772284702689     
 H   4.9916487163682435        2.9780665461800466        7.8963147624286716     
 H   9.5863799677809141        10.614290455209844        4.9019694360069828     
 H   1.2458454069083047        8.8936552674529405        1.8481162396163566     
 H   2.0613719706711158        10.783679591618624        11.006871369886705     
 C   2.8355335413037959        8.4633798943052181        14.187995144938830     
 H   3.7524441909114725        8.6858721406640775        13.617971313485199     
 H   2.6887082557259556        7.3743290660733143        14.214162747567409     
 H   1.9672424316491692        8.9226771110553056        13.689134993709173     
 C   2.9719574486016809        8.9849057455470103        15.530854533145916     
 N   3.1166078199601914        9.4147737418880926        16.606845741995429     
         226

 Co   6.7951130144680478        14.067047913845798        4.9534182195268359     
 S   7.1001691762602270        13.919153663184083        7.1718627699117832     
 S   5.6924441748133621        16.034581042490959        5.1095316267679998     
 S   8.7385423211933215        13.881869297749871        3.8194174204211118     
 S   5.7994710948572825        12.439811916369122        3.7592535596048045     
 C   6.3861152883358558        15.416419903903710        7.7024209527246628     
 C   5.8103632051617167        16.316587709935686        6.8258204871756867     
 C   8.3363082979832264        12.590132713035064        2.7208981203135192     
 C   7.0953479634111867        11.981770097563533        2.6857653942577544     
 S   6.4065840779854399        15.899484920316786        9.3791001209996896     
 S   5.2521368686070726        17.806144124818186        7.5583137402817107     
 S   9.5026656477670208        11.974258085025241        1.5759292022677904     
 S   6.9084088524709308        10.725819413239243        1.4748736980312256     
 C   5.7224617488431129        17.481277929734087        9.2045136949734747     
 C   8.5249804816676580        10.758267777359377       0.81408803554709008     
 S   5.5756863097626344        18.569157358629848        10.467403539087130     
 S   9.0967767902796410        9.7703916535490176      -0.40626332463351872     
 P   9.0848168619350229        20.661437260241044        14.584639042330432     
 C   8.4028418965349356        19.045503463575695        15.023025779302273     
 C   10.803871412701177        20.363813550374754        14.168684397294079     
 C   8.9266212936106690        21.739616289933132        16.009434898067063     
 C   8.2475318883148443        21.437576595680738        13.196793565199904     
 C   9.1514078362792368        17.876307161090129        14.792975993807632     
 C   7.1670868611664069        18.973338726305926        15.694482545074521     
 C   11.723265484005083        20.160290619337257        15.208524411387948     
 C   11.167738294101152        20.097708617344878        12.840180214832742     
 C   9.1212878150654131        21.212060142702779        17.298097314051649     
 C   8.6669870110110470        23.109548508928810        15.833768973322325     
 C   6.8810891723137395        21.185378861555012        12.988978392520044     
 C   8.9099938347557082        22.416481157143544        12.433863623486989     
 H   10.127075155954326        17.924660090391985        14.315631232523014     
 C   8.6629868951964806        16.646592473636147        15.241517558989077     
 H   6.6214799385839331        19.879698633248786        15.955337458048975     
 C   6.6746007622714449        17.732046324235146        16.103665497851917     
 H   11.441493034982946        20.357420271630765        16.240143743379022     
 C   12.994400312016035        19.666034484615551        14.922298348791605     
 H   10.461914629442211        20.254265823373530        12.031487695121163     
 C   12.435565452855398        19.590949567411226        12.562027418808045     
 H   9.2903474632766745        20.147651251698957        17.441719194951101     
 C   9.0716912595514394        22.059671739690945        18.402266307920250     
 H   8.5341272667052355        23.537976432642697        14.842269645822235     
 C   8.5905680207356703        23.939113728603033        16.952530719054881     
 H   6.3663895858853374        20.442936846907752        13.590705004405558     
 C   6.1789774469966536        21.908105226737536        12.024991955034528     
 C   8.1999954322708994        23.122446823884964        11.458324830980912     
 H   9.9629827680126297        22.653679254880583        12.592164589621831     
 H   9.2744977120022671        15.753580018227188        15.124616461925319     
 C   7.4236425836179123        16.570211977567748        15.882784138458671     
 H   5.7138126018503383        17.667032197569654        16.614612516969785     
 C   13.337964467230004        19.355203761484841        13.603357038227859     
 H   13.695811956452491        19.515607832883248        15.738242440709984     
 H   12.713753908210437        19.361436236647641        11.534223205193957     
 H   9.2378781955458500        21.651205174937257        19.397053743770613     
 C   8.7937440420373552        23.417613699666671        18.231870270251289     
 H   8.3592249250312793        24.991326917457556        16.812723275530651     
 C   6.8376211956280413        22.877505706738596        11.260612970161267     
 H   5.1140702077536391        21.731247983436518        11.890470057935250     
 H   8.7264010441430049        23.881671844622250        10.879780183297633     
 H   7.0535345012194917        15.614297884290277        16.260340627008350     
 H   14.307017649105919        18.912525526941899        13.376071875482625     
 H   8.7353052107541220        24.067165719570653        19.104083325742998     
 H   6.2804167825944139        23.454157834311733        10.524812207542386     
 P   10.554881807001008        14.990586265354004        10.667919073406527     
 C   10.354883092095211        16.727655413818702        10.206633050899930     
 C   8.9729121906547054        14.257187245480461        11.116136366861467     
 C   11.628653794911337        14.883250271037756        12.114018805084038     
 C   11.312993854460595        14.157675554913888        9.2627892745732563     
 C   11.353502709871213        17.313693959331999        9.4053826302603110     
 C   9.2697161221934241        17.501971671457948        10.656774081935069     
 C   8.3383278964788179        14.748998859142628        12.275021918933197     
 C   8.3676187267023661        13.231895142473133        10.373570361405019     
 C   12.592334343884186        15.869691832818582        12.390562331531394     
 C   11.482815879231532        13.772910184526008        12.966531059841897     
 C   10.616795627659668        14.101529461949895        8.0392968674930021     
 C   12.627021210221296        13.666792015155545        9.3510511925765396     
 H   12.191715933067341        16.720821028035232        9.0435682682806693     
 C   11.263535941145721        18.662896593925847        9.0577260646998337     
 H   8.4755839335141232        17.066962591585117        11.257494155105901     
 C   9.1901339661778909        18.850234867220482        10.302840654267506     
 H   8.8180066803372181        15.510952772953939        12.885002997973837     
 C   7.0993403492271305        14.246371059006890        12.658838319868265     
 H   8.8513116761708499        12.816091188708413        9.4948949084833529     
 C   7.1237496763129657        12.730296929397799        10.775068387895798     
 H   12.717212726710214        16.733543253686360        11.738960737732125     
 C   13.394883278491980        15.740135507974303        13.527449551149987     
 H   10.724204795650436        13.011420644375098        12.776156366510643     
 C   12.292881065853019        13.657710780827676        14.097066473235648     
 H   9.5983460636232039        14.480953183096357        7.9525360472231617     
 C   11.232410871668694        13.541518940630260        6.9171816215319897     
 H   13.173792152879663        13.723290791471976        10.290437379255449     
 C   13.239098482721285        13.130494641910479        8.2163985242749504     
 H   12.024170846607737        19.117578162733377        8.4235694079075998     
 C   10.185129195085299        19.428200149284194        9.5072259445117453     
 H   8.3356912741807463        19.436312221614187        10.639149544684834     
 H   6.6232200335601927        14.626937272654260        13.558474571997174     
 C   6.4858575517093566        13.237938976966467        11.906854322616656     
 H   6.6622541357197660        11.931955776293563        10.197745996549466     
 C   13.246678089402540        14.641103276027730        14.381457833555004     
 H   14.131799085202182        16.508906496496159        13.752377227986992     
 H   12.166685354411815        12.800497074047115        14.757381789233328     
 C   12.548816248689665        13.072198975183909        7.0030518884387307     
 H   10.680202048402565        13.493768776118433        5.9768811095665910     
 H   14.268975982965776        12.784401700917815        8.2672775177649260     
 H   10.120927900591830        20.479301173918916        9.2331060270014564     
 H   5.5245966784752589        12.835205532112532        12.222903569728871     
 H   13.863130808073880        14.555901025232057        15.278082278106190     
 H   13.049432458904070        12.671284324620856        6.1220526639648574     
 C   12.275459288367918        14.990505290446995        2.9397711636823782     
 H   11.357887720243378        14.768391143426767        3.5088812790206085     
 H   12.420311335763779        16.079630662245027        2.9097868221322329     
 H   13.143562273768053        14.534929820348918        3.4420395785963014     
 C   12.142611450633156        14.463804709210921        1.5987712600590220     
 N   12.000720333917574        14.029860516654447       0.52419172475739106     
 Co   8.3206087178953574        9.3838567203597645        12.168923883371340     
 S   8.0156596399436477        9.5318070818609399        9.9504651978887821     
 S   9.4231611396390509        7.4162365516369011        12.012811459605071     
 S   6.3771727061375376        9.5690687097107894        13.302881788739853     
 S   9.3162419528672622        11.011048718570661        13.363109661138100     
 C   8.7296033431483036        8.0344953378209354        9.4199078162666865     
 C   9.3053181520353121        7.1343010454849285        10.296509345058668     
 C   6.7794053881316589        10.860772435616337        14.401452016817144     
 C   8.0203505307525322        11.469157836872126        14.436564406224708     
 S   8.7091747879291965        7.5514558194753221        7.7432190810725778     
 S   9.8634707999044089        5.6447165599664926        9.5640146421273027     
 S   5.6130355224891151        11.476657900988991        15.546397535026664     
 S   8.2072957129747905        12.725093597018036        15.647467046756580     
 C   9.3932005868664863        5.9696243850911452        7.9178079375807950     
 C   6.5907199627615203        12.692644332971946        16.308248334738018     
 S   9.5399340981576692        4.8817430661467407        6.6549137627750206     
 S   6.0189154921210397        13.680512421707945        17.528601506041042     
 P   6.0307906430980180        2.7894845577555238        2.5376977305530679     
 C   6.7127697906519952        4.4054133853366482        2.0992989659307670     
 C   4.3117371151577233        3.0871117089122517        2.9536516860701645     
 C   6.1889802629187027        1.7112906814726965        1.1129140234649340     
 C   6.8680813721649763        2.0133536809259964        3.9255445334532304     
 C   5.9642130166666929        5.5746151843880112        2.3293503984631547     
 C   7.9485216192992150        4.4775698339887215        1.4278355405956735     
 C   3.3923404084846163        3.2906194750705935        1.9138110095231351     
 C   3.9478722722652493        3.3532294577247286        4.2821540684659274     
 C   5.9943219873295206        2.2388318867952552      -0.17575560261200546     
 C   6.4485933283902499       0.34135679892799270        1.2885996983674275     
 C   8.2345324846287653        2.2655376002492384        4.1333250062453502     
 C   6.2056265455538915        1.0344619194893094        4.6884974034987925     
 H   4.9885468020375745        5.5262694478939816        2.8066982573472625     
 C   6.4526410827109952        6.8043262260310673        1.8808060193080764     
 H   8.4941210231162660        3.5712078001997036        1.1669749812173131     
 C   8.4410150756987736        5.7188581382287742        1.0186493370206493     
 H   3.6741132072222538        3.0934821140331059       0.88219303455830766     
 C   2.1212034030969096        3.7848729669254637        2.2000337738452744     
 H   4.6536992915316651        3.1966879742978525        5.0908472073023310     
 C   2.6800419346533446        3.8599812110379665        4.5603036684423275     
 H   5.8252774621328456        3.3032411242408841      -0.31939177944275843     
 C   6.0439088635203131        1.3912040990883761       -1.2799128338328674     
 H   6.5814489365456303       -8.7060860996314562E-002   2.2801038352515688     
 C   6.5249976207331608      -0.48822526479689965       0.16985019167261592     
 H   8.7492253902699080        3.0079692570022720        3.5315800486393067     
 C   8.9366606556079216        1.5428115774102398        5.0972994445771942     
 C   6.9156419542026759       0.32849637167922752        5.6640246286821707     
 H   5.1526335798031013       0.79726891314134196        4.5302156960506830     
 H   5.8411363774818650        7.6973425171267413        1.9977092204079501     
 C   7.6919834587427109        6.8806982342728586        1.2395345348458517     
 H   9.4017996845254892        5.7838629098886365       0.50769486027829391     
 C   1.7776393738303216        4.0957118188485744        3.5189731048157316     
 H   1.4197912850457186        3.9352930478666428        1.3840881619821945     
 H   2.4018515719311408        4.0895007739123725        5.5881060685189965     
 H   5.8777295781307997        1.7996576755428317       -2.2747065455147113     
 C   6.3218356630193924        3.3260898719597087E-002  -1.1094969255915217     
 H   6.7563192442285329       -1.5404408826694764       0.30967265888139328     
 C   8.2780238645991080       0.57342538809892485        5.8617022992029142     
 H   10.001573541960560        1.7196590314251505        5.2317944475203202     
 H   6.3892442640675915      -0.43072245151316579        6.2425849916635379     
 H   8.0620975062192084        7.8366098127122710       0.86197696938223167     
 H  0.80858384543633866        4.5383857445441667        3.7462570951197871     
 H   6.3802696772901992      -0.61630320851819487       -1.9817009005990049     
 H   8.8352397621689942       -3.2251886816539871E-003   6.5974956854023423     
 P   4.5608503574945711        8.4603236856235675        6.4544285054580453     
 C   4.7608104681516270        6.7232539278053025        6.9157271609962541     
 C   6.1428252222487219        9.1936937107377474        6.0061816921082105     
 C   3.4870607943097891        8.5676593368416896        5.0083398872291580     
 C   3.8027811688487949        9.2932675203176380        7.8595608666367340     
 C   3.7621581972967983        6.1372364782348079        7.7169527700247711     
 C   5.8459690068834202        5.9489141801858114        6.4656073380316155     
 C   6.7773910309244103        8.7018547770160630        4.8472979692764451     
 C   6.7481320663681696        10.219002070035220        6.7487152265654684     
 C   2.5233844352925545        7.5812140968797550        4.7317945270172865     
 C   3.6328943821542081        9.6779989222843543        4.1558266955831149     
 C   4.4990085396565913        9.3494188476771303        9.0830364651750788     
 C   2.4887604055556896        9.7841721593102022        7.7713198330693691     
 H   2.9239504650136432        6.7301278439683339        8.0787504845818709     
 C   3.8520829502161562        4.7880295719596200        8.0646028920103419     
 H   6.6401268311858024        6.3839064246428938        5.8649087938587936     
 C   5.9255085800014466        4.6006469376743482        6.8195350213139605     
 H   6.2977016218592077        7.9398886680671348        4.2373403480147598     
 C   8.0163748477349746        9.2044704196399447        4.4634524913129869     
 H   6.2644524297987267        10.634828447154280        7.6273876974103620     
 C   7.9919968238412755        10.720587248778779        6.3471881428444838     
 H   2.3985079206323046        6.7173616665632592        5.3833944807914786     
 C   1.7208379220410772        7.7107661806325050        3.5949049493122485     
 H   4.3915046920699012        10.439489236107386        4.3462002485504803     
 C   2.8228308413340537        9.7931949077483882        3.0252896829497082     
 H   5.5174543013884296        8.9699805877994638        9.1697790210306369     
 C   3.8834277055953352        9.9094569808249968        10.205157014152377     
 H   1.9419696668785493        9.7276703250061995        6.8319452238682405     
 C   1.8767163988061122        10.320494627768232        8.9059787594651851     
 H   3.0914219749719720        4.3333633691728233        8.6987385487345001     
 C   4.9304810062258921        4.0227017675076358        7.6151233748585527     
 H   6.7799445019467424        4.0145506401323177        6.4832422061840829     
 H   8.4924797328861956        8.8238820669088263        3.5638174900943604     
 C   8.6298722175995728        10.212917017590643        5.2154047131455963     
 H   8.4535044306074489        11.518938769773147        6.9244863717499507     
 C   1.8690394721688708        8.8097980035017702        2.7408956707558816     
 H  0.98392687126898648        6.9419909812193339        3.3699769122522043     
 H   2.9490252165876791        10.650408433982953        2.3649740151411933     
 C   2.5670279614305493        10.378796008975359        10.119308321592484     
 H   4.4356577136312172        9.9572138250704807        11.145444962613370     
 H  0.84684112724905058        10.666596593273166        8.8551199755418892     
 H   4.9946508170235360        2.9715982864333723        7.8892411778905593     
 H   9.5911319294340949        10.615637154608203        4.8993347973891517     
 H   1.2525879947735872        8.8949965558274506        1.8442698325136304     
 H   2.0664400058425962        10.779732776748853        11.000313835672255     
 C   2.8402251169364967        8.4602671943876810        14.182532885982358     
 H   3.7578039982595604        8.6823278183533983        13.613414880154332     
 H   2.6953962335716297        7.3711451579777618        14.212661461039508     
 H   1.9721254031909745        8.9157510064460883        13.680181702890977     
 C   2.9730311606347342        8.9871439352225089        15.523463329854930     
 N   3.1148963678001595        9.4212219958067447        16.597989177312858     
         226

 Co   6.7904606651144377        14.068470954696638        4.9564592737814683     
 S   7.0944686497881815        13.919267467747266        7.1749686735094267     
 S   5.6877640249706900        16.035848518012767        5.1125878753543992     
 S   8.7346697653346581        13.883588784339896        3.8237857789168892     
 S   5.7953760663658258        12.442258416575298        3.7608843057638435     
 C   6.3809782960286849        15.416859661782969        7.7054558071397308     
 C   5.8054608037293729        16.317257701168547        6.8289453191005496     
 C   8.3334141428265802        12.591445218008051        2.7254319932308153     
 C   7.0923204296889493        11.983427806750827        2.6890748257462036     
 S   6.4021306748083520        15.900173849433429        9.3820634576197506     
 S   5.2475561475056578        17.806898905314547        7.5614107167253684     
 S   9.5010767493336168        11.974485413860192        1.5824960389942322     
 S   6.9064390135567439        10.727123726851396        1.4784275394049804     
 C   5.7187728568744900        17.482257278287271        9.2073639670187788     
 C   8.5237768023741260        10.758893486367501       0.81965209427767205     
 S   5.5737113771701079        18.570737792483879        10.469829415349704     
 S   9.0965929575437130        9.7709920244592148      -0.40022287202681500     
 P   9.0870924488680185        20.662580877112838        14.586782776444345     
 C   8.4050157047679495        19.046569268120557        15.024572550021817     
 C   10.806683761040942        20.364971978659803        14.173107617595264     
 C   8.9267862773285351        21.740974135306505        16.011150875033650     
 C   8.2517179668318743        21.438045961264589        13.197401154279923     
 C   9.1538415619233895        17.877546139712106        14.794419659206106     
 C   7.1691703858731248        18.974088865424740        15.695793450139616     
 C   11.724306792644066        20.159861734469807        15.214181355570357     
 C   11.172696382920922        20.100587459095902        12.844902234926193     
 C   9.1206236519323305        21.213872991242223        17.300115783781319     
 C   8.6661235714088374        23.110651401803047        15.834897790877861     
 C   6.8860735440109915        21.184234017544011        12.986699872196036     
 C   8.9149508051845672        22.416779206674835        12.434935420789591     
 H   10.129519710763461        17.926125187153588        14.317126835578412     
 C   8.6656349929571839        16.647665735848918        15.242686378071260     
 H   6.6233017669271463        19.880252357399030        15.956692463799179     
 C   6.6769355747771559        17.732629754428118        16.104787743661532     
 H   11.440808767626358        20.355549589644610        16.245575774763218     
 C   12.995934614232828        19.666055094512444        14.929457800933285     
 H   10.468253509533769        20.257982616158824        12.035190862256929     
 C   12.440974126044319        19.594229519408980        12.568239194126436     
 H   9.2902949664413406        20.149624218219166        17.444195474060880     
 C   9.0692511050411504        22.061667529912757        18.404063671936200     
 H   8.5340296079241877        23.538701531574159        14.843133135917787     
 C   8.5876282537485356        23.940321037562427        16.953412146683906     
 H   6.3707871121082693        20.441848576986203        13.587998285744447     
 C   6.1855794635973229        21.904976010790026        12.020103962887623     
 C   8.2066918070567194        23.120586584847970        11.456653213304730     
 H   9.9673386974501046        22.655173243504464        12.595186719877464     
 H   9.2772929455618129        15.754783144541751        15.125500814580255     
 C   7.4262307721943301        16.570978409554197        15.883825815646937     
 H   5.7162184352002710        17.667397947375726        16.615843421055828     
 C   13.341683553224001        19.357075947567875        13.610668787422286     
 H   13.695980150481994        19.514511248046599        15.746360534667986     
 H   12.720608289508350        19.365862958798111        11.540578789515166     
 H   9.2347651955566796        21.653506996629805        19.399092801916488     
 C   8.7900955107698842        23.419261959933337        18.233081064181029     
 H   8.3551646912850241        24.992229283906045        16.813202168624521     
 C   6.8451331848224335        22.873865226770878        11.255873251769014     
 H   5.1212633777629115        21.726739375549215        11.883149517608201     
 H   8.7337833056544039        23.879494377357801        10.878305000318107     
 H   7.0561880261955929        15.614891867432222        16.261045327146682     
 H   14.310989045244735        18.914392279013519        13.384473680026099     
 H   8.7300845410032988        24.068940421236523        19.105071224954397     
 H   6.2892579838755314        23.448703095229384        10.517723606433909     
 P   10.547865904100806        14.996029259523203        10.672744631405221     
 C   10.348641615776168        16.733351992434962        10.211926201079944     
 C   8.9660574202237644        14.261520375024370        11.119823193389173     
 C   11.621040181069070        14.887748597010205        12.119152681407231     
 C   11.306706303968475        14.163011637631111        9.2680316797186055     
 C   11.348265889296972        17.319161936645600        9.4117162195882482     
 C   9.2636485634547387        17.508219811686356        10.661593766028055     
 C   8.3294802484430548        14.753564846234100        12.277468994966556     
 C   8.3636042209018928        13.233905696838507        10.378168236264015     
 C   12.583032764947347        15.874928331594866        12.398588481765115     
 C   11.476976725185226        13.774791900160807        12.968385826453517     
 C   10.611042973307734        14.106553309119915        8.0442523547744020     
 C   12.620562539477037        13.671780911324436        9.3570864196412327     
 H   12.186403699673873        16.725938021988185        9.0502828618445363     
 C   11.259458711996578        18.668592832380682        9.0645841460198664     
 H   8.4685847614912966        17.073528881148096        11.261314961744722     
 C   9.1853816279423111        18.856770663776388        10.308385789154006     
 H   8.8070408293697735        15.517197652023151        12.886953217219070     
 C   7.0912126942617046        14.248889605265513        12.660912807754611     
 H   8.8490250686766796        12.817750497966731        9.5006141695066813     
 C   7.1204719600303727        12.730229220378240        10.779277356016639     
 H   12.706457623248170        16.740718668969091        11.749405953865701     
 C   13.385783248253583        15.743289798699443        13.535084884299989     
 H   10.719757250280351        13.012558302520079        12.775636441388516     
 C   12.287253594722415        13.657464542322140        14.098512006028519     
 H   9.5926240756785628        14.485909868077087        7.9569909826385290     
 C   11.227135102814955        13.546150104324207        6.9225833168855919     
 H   13.166877617083731        13.728384557557581        10.296732608364358     
 C   13.233035286957028        13.134876174628383        8.2229302661799615     
 H   12.020815869766189        19.122786903486698        8.4309431211260808     
 C   10.181330899668239        19.434487423787353        9.5137954513493970     
 H   8.3311894880445969        19.443341191231347        10.644365373907867     
 H   6.6134647778881543        14.629647347283408        13.559598547237737     
 C   6.4805273346274852        13.238157904013173        11.909797286873324     
 H   6.6612449134758123        11.929996841894850        10.202817458899572     
 C   13.239496552862033        14.641483906082184        14.385742409404005     
 H   14.121383445021745        16.512557610636925        13.762417291629594     
 H   12.162450971309452        12.798048886217693        14.756157335706662     
 C   12.543377273931732        13.076529829587127        7.0092269715309845     
 H   10.675380654502051        13.498200943514746        5.9820300217132720     
 H   14.262649170032619        12.788085254714252        8.2745209295919420     
 H   10.117941179133464        20.485779534055133        9.2401764163411659     
 H   5.5198313593602073        12.833880040210026        12.225556635143096     
 H   13.856377032239104        14.554571261705645        15.281923629504952     
 H   13.044322048423256        12.675217745376687        6.1286024247718860     
 C   12.270763685454336        14.993652599537597        2.9452381113659025     
 H   11.352522484314703        14.771980127821415        3.5134438286364871     
 H   12.413615014931024        16.082848533216023        2.9112658426057862     
 H   13.138674552894441        14.541907581939135        3.4510131050770410     
 C   12.141541606026525        14.461568303148736        1.6061801030472178     
 N   12.002440576594060        14.023389220563557       0.53307590106591285     
 Co   8.3252499710162855        9.3824430148278104        12.165880544917073     
 S   8.0213276931349178        9.5316914073687524        9.9473596333110255     
 S   9.4278510457712414        7.4149936746495211        12.009752920144056     
 S   6.3810363165300306        9.5673529197086307        13.298518066691882     
 S   9.3203277576538088        11.008619216956529        13.361473353950480     
 C   8.7347274694386421        8.0340619890767471        9.4168733874533483     
 C   9.3102158991482487        7.1336429476679424        10.293384632906934     
 C   6.7822900554653271        10.859469455913070        14.396914293473715     
 C   8.0233710575820254        11.467505884457701        14.433254603639766     
 S   8.7136082640233568        7.5507683980602573        7.7402580088580617     
 S   9.8680607513035277        5.6439789541731944        9.5609181153618437     
 S   5.6146168269512922        11.476438572791192        15.539830590341330     
 S   8.2092578857798326        12.723797151254429        15.643911190985264     
 C   9.3968885733531877        5.9686542758329164        7.9149593830846356     
 C   6.5919164233492165        12.692027053497558        16.302682759430414     
 S   9.5419166903061363        4.8801722943773926        6.6524903533600162     
 S   6.0190937836568317        13.679922074246356        17.522559122292833     
 P   6.0285256985984148        2.7883470656844187        2.5355528051024545     
 C   6.7106058888815960        4.4043547079893193        2.0977535417046136     
 C   4.3089351311861783        3.0859588259698012        2.9492271378161314     
 C   6.1888272502549615        1.7099419204981572        1.1111945042119471     
 C   6.8639046093719802        2.0128886288207970        3.9249355366225842     
 C   5.9617873004133548        5.5733822282704084        2.3279076856105236     
 C   7.9464486304793720        4.4768286220509772        1.4265273123565387     
 C   3.3913100830676930        3.2910570081364745        1.9081528059585082     
 C   3.9429239918321994        3.3503534868997829        4.2774310764727419     
 C   5.9949966054636175        2.2370309478962045      -0.17777626258960436     
 C   6.4494726628721990       0.34026327066239426        1.2874635795739420     
 C   8.2295559343030114        2.2666891580993909        4.1356084780162803     
 C   6.2006775607831131        1.0341658043514477        4.6874199071790335     
 H   4.9861100979500597        5.5248088902151853        2.8052031275378098     
 C   6.4499993872287957        6.8032597279448543        1.8796385407464613     
 H   8.4923113548730118        3.5706635203197630        1.1656237946938506     
 C   8.4386891835190188        5.7182844854230188        1.0175303081765195     
 H   3.6748084838978028        3.0953631224664848       0.87675945210664619     
 C   2.1196804417775272        3.7848614336603710        2.1928736746362194     
 H   4.6473695389853322        3.1929709888782822        5.0871429708618647     
 C   2.6746436535426756        3.8567054310703730        4.5540915133938622     
 H   5.8253376811262765        3.3012800325327074      -0.32186756375420672     
 C   6.0463611565962507        1.3892232686907009       -1.2817146231262939     
 H   6.5815631668965038       -8.7778621317051636E-002   2.2792320925412550     
 C   6.5279560053065291      -0.48942002103751969       0.16895915625809274     
 H   8.7448369618959259        3.0090661527218177        3.5342951568314454     
 C   8.9300634660663381        1.5459472624281920        5.1021944183817549     
 C   6.9089504743421406       0.33035834544338211        5.6656925100857363     
 H   5.1482863820024809       0.79577596273307361        4.5271843288805460     
 H   5.8383461553054925        7.6961452909413932        1.9968257046463602     
 C   7.6894020268741690        6.8799403818382876        1.2384951346766813     
 H   9.3994034700803901        5.7835088738509093       0.50646864736263508     
 C   1.7739314480242572        4.0938468694388597        3.5116610913725852     
 H   1.4196345845165748        3.9364001456133142        1.3759696734057556     
 H   2.3950078397849128        4.0850768729098981        5.5817504717551971     
 H   5.8808532191246394        1.7973732477742654       -2.2767488405917691     
 C   6.3255001821955137        3.1627832435677669E-002  -1.1107159039532173     
 H   6.7604020407628260       -1.5413302591955811       0.30918128350511459     
 C   8.2705153895792876       0.57706965117914000        5.8664445144223309     
 H   9.9943842031084476        1.7241757633801207        5.2391267807162558     
 H   6.3818654502340735      -0.42854441467053245        6.2440534906908303     
 H   8.0594494476353660        7.8360249042298165       0.86127460672578537     
 H  0.80462401120907090        4.5365269634353336        3.7378552286558295     
 H   6.3855072439521594      -0.61806036411455589       -1.9826987516992041     
 H   8.8263999626751950        2.2328528146769895E-003   6.6045880042818741     
 P   4.5678519384556573        8.4548886295788535        6.4495990956864366     
 C   4.7670449487013018        6.7175654360242429        6.9104278980170033     
 C   6.1496647903989778        9.1893740491101994        6.0024970521065688     
 C   3.4946636447478312        8.5631692355333531        5.0031998679633265     
 C   3.8090459617390358        9.2879329865541109        7.8543140009093868     
 C   3.7673942371174385        6.1317725053878460        7.7106177287798170     
 C   5.8520313716067358        5.9426787061486488        6.4607777347652924     
 C   6.7862273112595286        8.6973076913728509        4.8448528451011557     
 C   6.7521286348545360        10.217001801508175        6.7441260620523753     
 C   2.5326742749540436        7.5759867471038040        4.7237623329138287     
 C   3.6387237692833665        9.6761257265274825        4.1539662618664916     
 C   4.5047325883052727        9.3443954528417024        9.0780799112800636     
 C   2.4951950488245518        9.7791806229881608        7.7652759200954957     
 H   2.9292607386309149        6.7250112035746668        8.0720375006054965     
 C   3.8561675805329254        4.7823381823076963        8.0577446943482745     
 H   6.6471159787286416        6.3773560713743143        5.8610740633470346     
 C   5.9302639983611574        4.5941246290594790        6.8139811650911684     
 H   6.3086583722073666        7.9336650480937072        4.2353873584918080     
 C   8.0244919483279791        9.2019732469119564        4.4613858833503892     
 H   6.2667183005789822        10.633174982823425        7.6216776485482898     
 C   7.9952574724930203        10.720667799643023        6.3429938560555872     
 H   2.4092505852658439        6.7101955502906074        5.3729434116331829     
 C   1.7299259225728618        7.7076222110260044        3.5872639354297986     
 H   4.3959426786559206        10.438359818265910        4.3467149910603844     
 C   2.8284483110672429        9.7934507138987108        3.0238387549797663     
 H   5.5231484413107435        8.9650272498195704        9.1653266480445090     
 C   3.8886679415762684        9.9048207114999975        10.199753170121902     
 H   1.9488641833828395        9.7225746509049582        6.8256389561545925     
 C   1.8827488478848899        10.316105334014587        8.8994371107121477     
 H   3.0947892906975776        4.3281565000982587        8.6913686336475990     
 C   4.9342885178207139        4.0164240739261086        7.6085501009068421     
 H   6.7844507821773936        4.0075388669458540        6.4780147275472659     
 H   8.5022275974689556        8.8211977297670607        3.5627012343754885     
 C   8.6351888540796580        10.212716569812516        5.2124759538364769     
 H   8.4544942093859596        11.520908375738518        6.9194345175199610     
 C   1.8762099085350965        8.8094279343614161        2.7366058507847053     
 H  0.99432950285518917        6.9383511382554675        3.3599309576217635     
 H   2.9532500140901434        10.652866407406364        2.3661934356529546     
 C   2.5724302624644397        10.374456216560288        10.113126733033988     
 H   4.4404393015849735        9.9527751420363852        11.140296428470696     
 H  0.85313667977924035        10.662903193898533        8.8478627226135114     
 H   4.9976529176788285        2.9651300266866980        7.8821675933524480     
 H   9.5958838910872757        10.616983854006563        4.8967001587713215     
 H   1.2593305826388699        8.8963378442019589        1.8404234254109044     
 H   2.0715080410140772        10.775785961879084        10.993756301457804     
 C   2.8449166925691971        8.4571544944701458        14.177070627025886     
 H   3.7631638056076482        8.6787834960427190        13.608858446823467     
 H   2.7020842114173038        7.3679612498822102        14.211160174511607     
 H   1.9770083747327798        8.9088249018368710        13.671228412072782     
 C   2.9741048726677874        8.9893821248980057        15.516072126563945     
 N   3.1131849156401277        9.4276702497253950        16.589132612630284     
         226

 Co   6.7858083157608284        14.069893995547480        4.9595003280361016     
 S   7.0887681233161368        13.919381272310449        7.1780745771070702     
 S   5.6830838751280170        16.037115993534574        5.1156441239407995     
 S   8.7307972094759929        13.885308270929922        3.8281541374126666     
 S   5.7912810378743691        12.444704916781472        3.7625150519228829     
 C   6.3758413037215131        15.417299419662227        7.7084906615547979     
 C   5.8005584022970300        16.317927692401412        6.8320701510254116     
 C   8.3305199876699358        12.592757722981039        2.7299658661481114     
 C   7.0892928959667119        11.985085515938120        2.6923842572346524     
 S   6.3976772716312631        15.900862778550071        9.3850267942398133     
 S   5.2429754264042439        17.807653685810909        7.5645076931690260     
 S   9.4994878509002127        11.974712742695143        1.5890628757206742     
 S   6.9044691746425579        10.728428040463548        1.4819813807787352     
 C   5.7150839649058680        17.483236626840455        9.2102142390640847     
 C   8.5225731230805941        10.759519195375626       0.82521615300825402     
 S   5.5717364445775805        18.572318226337909        10.472255291612278     
 S   9.0964091248077850        9.7715923953694119      -0.39418241942011123     
 P   9.0893680358010140        20.663724493984628        14.588926510558260     
 C   8.4071895130009615        19.047635072665415        15.026119320741364     
 C   10.809496109380706        20.366130406944855        14.177530837896448     
 C   8.9269512610464012        21.742331980679879        16.012866852000236     
 C   8.2559040453489061        21.438515326848442        13.198008743359940     
 C   9.1562752875675422        17.878785118334079        14.795863324604579     
 C   7.1712539105798436        18.974839004543558        15.697104355204711     
 C   11.725348101283050        20.159432849602354        15.219838299752768     
 C   11.177654471740691        20.103466300846925        12.849624255019645     
 C   9.1199594887992479        21.215685839781667        17.302134253510989     
 C   8.6652601318066296        23.111754294677286        15.836026608433395     
 C   6.8910579157082434        21.183089173533009        12.984421351872026     
 C   8.9199077756134244        22.417077256206127        12.436007218092193     
 H   10.131964265572595        17.927590283915190        14.318622438633808     
 C   8.6682830907178889        16.648738998061692        15.243855197153446     
 H   6.6251235952703595        19.880806081549270        15.958047469549385     
 C   6.6792703872828669        17.733213184621086        16.105909989471151     
 H   11.440124500269768        20.353678907658459        16.251007806147413     
 C   12.997468916449622        19.666075704409334        14.936617253074964     
 H   10.474592389625327        20.261699408944118        12.038894029392697     
 C   12.446382799233239        19.597509471406738        12.574450969444827     
 H   9.2902424696060049        20.151597184739373        17.446671753170659     
 C   9.0668109505308632        22.063663320134566        18.405861035952150     
 H   8.5339319491431418        23.539426630505620        14.843996626013341     
 C   8.5846884867614026        23.941528346521821        16.954293574312928     
 H   6.3751846383312021        20.440760307064654        13.585291567083335     
 C   6.1921814801979922        21.901846794842520        12.015215970740718     
 C   8.2133881818425394        23.118726345810980        11.454981595628547     
 H   9.9716946268875777        22.656667232128349        12.598208850133098     
 H   9.2800881791213587        15.755986270856313        15.126385167235192     
 C   7.4288189607707471        16.571744841540649        15.884867492835202     
 H   5.7186242685502027        17.667763697181794        16.617074325141871     
 C   13.345402639218001        19.358948133650905        13.617980536616715     
 H   13.696148344511494        19.513414663209947        15.754478628625989     
 H   12.727462670806261        19.370289680948584        11.546934373836374     
 H   9.2316521955675093        21.655808818322356        19.401131860062367     
 C   8.7864469795024132        23.420910220200003        18.234291858110769     
 H   8.3511044575387672        24.993131650354538        16.813681061718391     
 C   6.8526451740168248        22.870224746803160        11.251133533376761     
 H   5.1284565477721840        21.722230767661912        11.875828977281151     
 H   8.7411655671658028        23.877316910093352        10.876829817338580     
 H   7.0588415511716951        15.615485850574165        16.261750027285011     
 H   14.314960441383553        18.916259031085140        13.392875484569574     
 H   8.7248638712524738        24.070715122902396        19.106059124165800     
 H   6.2980991851566488        23.443248356147038        10.510635005325431     
 P   10.540850001200605        15.001472253692402        10.677570189403916     
 C   10.342400139457126        16.739048571051221        10.217219351259958     
 C   8.9592026497928234        14.265853504568277        11.123510019916880     
 C   11.613426567226801        14.892246922982654        12.124286557730423     
 C   11.300418753476357        14.168347720348333        9.2732740848639530     
 C   11.343029068722728        17.324629913959200        9.4180498089161873     
 C   9.2575810047160552        17.514467951914767        10.666413450121041     
 C   8.3206326004072917        14.758130833325575        12.279916070999917     
 C   8.3595897151014196        13.235916251203882        10.382766111123011     
 C   12.573731186010511        15.880164830371150        12.406614631998837     
 C   11.471137571138920        13.776673615795605        12.970240593065137     
 C   10.605290318955801        14.111577156289936        8.0492078420558020     
 C   12.614103868732776        13.676769807493327        9.3631216467059240     
 H   12.181091466280403        16.731055015941138        9.0569974554084016     
 C   11.255381482847433        18.674289070835513        9.0714422273398991     
 H   8.4615855894684717        17.080095170711072        11.265135768383541     
 C   9.1806292897067330        18.863306460332293        10.313930924040504     
 H   8.7960749784023307        15.523442531092362        12.888903436464302     
 C   7.0830850392962788        14.251408151524135        12.662987295640958     
 H   8.8467384611825111        12.819409807225048        9.5063334305300096     
 C   7.1171942437477789        12.730161511358679        10.783486324137478     
 H   12.695702519786126        16.747894084251818        11.759851169999274     
 C   13.376683218015186        15.746444089424582        13.542720217449991     
 H   10.715309704910263        13.013695960665059        12.775116516266387     
 C   12.281626123591810        13.657218303816606        14.099957538821389     
 H   9.5869020877339235        14.490866553057815        7.9614459180538972     
 C   11.221859333961216        13.550781268018156        6.9279850122391942     
 H   13.159963081287797        13.733478323643185        10.303027837473270     
 C   13.226972091192771        13.139257707346287        8.2294620080849707     
 H   12.017460892924641        19.127995644240023        8.4383168343445600     
 C   10.177532604251178        19.440774698290515        9.5203649581870469     
 H   8.3266877019084475        19.450370160848511        10.649581203130900     
 H   6.6037095222161151        14.632357421912555        13.560722522478303     
 C   6.4751971175456138        13.238376831059879        11.912740251129993     
 H   6.6602356912318594        11.928037907496138        10.207888921249680     
 C   13.232315016321524        14.641864536136639        14.390026985253003     
 H   14.110967804841311        16.516208724777695        13.772457355272195     
 H   12.158216588207088        12.795600698388268        14.754932882179997     
 C   12.537938299173799        13.080860683990347        7.0154020546232383     
 H   10.670559260601539        13.502633110911059        5.9871789338599539     
 H   14.256322357099464        12.791768808510689        8.2817643414189561     
 H   10.114954457675099        20.492257894191347        9.2472468056808736     
 H   5.5150660402451548        12.832554548307519        12.228209700557322     
 H   13.849623256404328        14.553241498179235        15.285764980903714     
 H   13.039211637942440        12.679151166132515        6.1351521855789146     
 C   12.266068082540752        14.996799908628198        2.9507050590494268     
 H   11.347157248386027        14.775569112216061        3.5180063782523652     
 H   12.406918694098268        16.086066404187015        2.9127448630793396     
 H   13.133786832020832        14.548885343529351        3.4599866315577810     
 C   12.140471761419894        14.459331897086551        1.6135889460354134     
 N   12.004160819270545        14.016917924472668       0.54196007737443452     
 Co   8.3298912241372136        9.3810293092958581        12.162837206462804     
 S   8.0269957463261878        9.5315757328765649        9.9442540687332706     
 S   9.4325409519034302        7.4137507976621411        12.006694380683042     
 S   6.3848999269225226        9.5656371297064720        13.294154344643912     
 S   9.3244135624403572        11.006189715342396        13.359837046762859     
 C   8.7398515957289824        8.0336286403325605        9.4138389586400120     
 C   9.3151136462611870        7.1329848498509572        10.290259920755201     
 C   6.7851747227989954        10.858166476209801        14.392376570130287     
 C   8.0263915844115186        11.465853932043276        14.429944801054825     
 S   8.7180417401175170        7.5500809766451926        7.7372969366435465     
 S   9.8726507027026447        5.6432413483798953        9.5578215885963829     
 S   5.6161981314134684        11.476219244593395        15.533263645655996     
 S   8.2112200585848747        12.722500705490821        15.640355335213949     
 C   9.4005765598398909        5.9676841665746867        7.9121108285884771     
 C   6.5931128839369126        12.691409774023168        16.297117184122808     
 S   9.5438992824546016        4.8786015226080446        6.6500669439450117     
 S   6.0192720751926236        13.679331726784767        17.516516738544624     
 P   6.0262607540988107        2.7872095736133140        2.5334078796518407     
 C   6.7084419871111969        4.4032960306419895        2.0962081174784601     
 C   4.3061331472146342        3.0848059430273511        2.9448025895620988     
 C   6.1886742375912212        1.7085931595236179        1.1094749849589602     
 C   6.8597278465789850        2.0124235767155980        3.9243265397919385     
 C   5.9593615841600158        5.5721492721528065        2.3264649727578925     
 C   7.9443756416595299        4.4760874101132329        1.4252190841174042     
 C   3.3902797576507693        3.2914945412023560        1.9024946023938811     
 C   3.9379757113991491        3.3474775160748371        4.2727080844795564     
 C   5.9956712235977134        2.2352300089971533      -0.17979692256720328     
 C   6.4503519973541490       0.33916974239679576        1.2863274607804565     
 C   8.2245793839772592        2.2678407159495433        4.1378919497872104     
 C   6.1957285760123346        1.0338696892135859        4.6863424108592753     
 H   4.9836733938625448        5.5233483325363899        2.8037079977283574     
 C   6.4473576917465971        6.8021932298586414        1.8784710621848459     
 H   8.4905016866297576        3.5701192404398223        1.1642726081703878     
 C   8.4363632913392639        5.7177108326172643        1.0164112793323896     
 H   3.6755037605733518        3.0972441308998637       0.87132586965498460     
 C   2.1181574804581453        3.7848499003952782        2.1857135754271648     
 H   4.6410397864389994        3.1892540034587116        5.0834387344213985     
 C   2.6692453724320067        3.8534296511027799        4.5478793583453969     
 H   5.8253979001197074        3.2993189408245303      -0.32434334806565507     
 C   6.0488134496721875        1.3872424382930257       -1.2835164124197205     
 H   6.5816773972473772       -8.8496381637788724E-002   2.2783603498309413     
 C   6.5309143898798965      -0.49061477727813979       0.16806812084356954     
 H   8.7404485335219455        3.0101630484413637        3.5370102650235840     
 C   8.9234662765247528        1.5490829474461443        5.1070893921863165     
 C   6.9022589944816053       0.33222031920753670        5.6673603914893027     
 H   5.1439391842018614       0.79428301232480514        4.5241529617104099     
 H   5.8355559331291191        7.6949480647560451        1.9959421888847702     
 C   7.6868205950056261        6.8791825294037157        1.2374557345075110     
 H   9.3970072556352928        5.7831548378131821       0.50524243444697636     
 C   1.7702235222181928        4.0919819200291450        3.5043490779294388     
 H   1.4194778839874311        3.9375072433599851        1.3678511848293167     
 H   2.3881641076386844        4.0806529719074236        5.5753948749913977     
 H   5.8839768601184792        1.7950888200056989       -2.2787911356688269     
 C   6.3291647013716359        2.9994766151758258E-002  -1.1119348823149129     
 H   6.7644848372971200       -1.5422196357216857       0.30868990812883590     
 C   8.2630069145594653       0.58071391425935526        5.8711867296417486     
 H   9.9871948642563364        1.7286924953350906        5.2464591139121923     
 H   6.3744866364005546      -0.42636637782789910        6.2455219897181227     
 H   8.0568013890515253        7.8354399957473628       0.86057224406933897     
 H  0.80066417698180326        4.5346681823265005        3.7294533621918724     
 H   6.3907448106141196      -0.61981751971091681       -1.9836966027994030     
 H   8.8175601631813958        7.6908943110079661E-003   6.6116803231614059     
 P   4.5748535194167426        8.4494535735341412        6.4447696859148271     
 C   4.7732794292509757        6.7118769442431825        6.9051286350377525     
 C   6.1565043585492329        9.1850543874826496        5.9988124121049262     
 C   3.5022664951858737        8.5586791342250148        4.9980598486974941     
 C   3.8153107546292770        9.2825984527905838        7.8490671351820396     
 C   3.7726302769380791        6.1263085325408850        7.7042826875348629     
 C   5.8580937363300523        5.9364432321114871        6.4559481314989693     
 C   6.7950635915946460        8.6927606057296405        4.8424077209258671     
 C   6.7561252033409032        10.215001532981132        6.7395368975392813     
 C   2.5419641146155327        7.5707593973278540        4.7157301388103718     
 C   3.6445531564125249        9.6742525307706124        4.1521058281498693     
 C   4.5104566369539549        9.3393720580062762        9.0731233573850467     
 C   2.5016296920934136        9.7741890866661212        7.7592320071216214     
 H   2.9345710122481861        6.7198945631810005        8.0653245166291221     
 C   3.8602522108496942        4.7766467926557716        8.0508864966862053     
 H   6.6541051262714799        6.3708057181057356        5.8572393328352756     
 C   5.9350194167208681        4.5876023204446090        6.8084273088683762     
 H   6.3196151225555246        7.9274414281202805        4.2334343689688563     
 C   8.0326090489209854        9.1994760741839663        4.4593192753877915     
 H   6.2689841713592367        10.631521518492567        7.6159675996862175     
 C   7.9985181211447651        10.720748350507268        6.3387995692666905     
 H   2.4199932498993828        6.7030294340179557        5.3624923424748872     
 C   1.7390139231046464        7.7044782414195030        3.5796229215473487     
 H   4.4003806652419408        10.437230400424433        4.3472297335702885     
 C   2.8340657808004321        9.7937065200490316        3.0223878270098248     
 H   5.5288425812330573        8.9600739118396788        9.1608742750583811     
 C   3.8939081775572011        9.9001844421749983        10.194349326091427     
 H   1.9557586998871297        9.7174789768037186        6.8193326884409444     
 C   1.8887812969636675        10.311716040260940        8.8928954619591103     
 H   3.0981566064231831        4.3229496310236941        8.6839987185606997     
 C   4.9380960294155356        4.0101463803445814        7.6019768269551307     
 H   6.7889570624080458        4.0005270937593904        6.4727872489104490     
 H   8.5119754620517174        8.8185133926252952        3.5615849786566165     
 C   8.6405054905597432        10.212516122034387        5.2095471945273584     
 H   8.4554839881644703        11.522877981703889        6.9143826632899703     
 C   1.8833803449013224        8.8090578652210620        2.7323160308135290     
 H   1.0047321344413920        6.9347112952916001        3.3498850029913227     
 H   2.9574748115926077        10.655324380829773        2.3674128561647159     
 C   2.5778325634983297        10.370116424145216        10.106945144475491     
 H   4.4452208895387306        9.9483364590022880        11.135147894328021     
 H  0.85943223230943011        10.659209794523900        8.8406054696851335     
 H   5.0006550183341218        2.9586617669400237        7.8750940088143357     
 H   9.6006358527404565        10.618330553404922        4.8940655201534913     
 H   1.2660731705041524        8.8976791325764690        1.8365770183081782     
 H   2.0765760761855576        10.771839147009313        10.987198767243353     
 C   2.8496082682018979        8.4540417945526087        14.171608368069414     
 H   3.7685236129557365        8.6752391737320398        13.604302013492600     
 H   2.7087721892629784        7.3647773417866578        14.209658887983705     
 H   1.9818913462745851        8.9018987972276520        13.662275121254586     
 C   2.9751785847008407        8.9916203145735043        15.508680923272959     
 N   3.1114734634800958        9.4341185036440471        16.580276047947713     
         226

 Co   6.7811559664072192        14.071317036398320        4.9625413822907340     
 S   7.0830675968440913        13.919495076873632        7.1811804807047128     
 S   5.6784037252853450        16.038383469056384        5.1187003725271998     
 S   8.7269246536173295        13.887027757519949        3.8325224959084441     
 S   5.7871860093829133        12.447151416987648        3.7641457980819220     
 C   6.3707043114143413        15.417739177541485        7.7115255159698650     
 C   5.7956560008646862        16.318597683634273        6.8351949829502745     
 C   8.3276258325132897        12.594070227954026        2.7344997390654076     
 C   7.0862653622444753        11.986743225125414        2.6956936887231011     
 S   6.3932238684541751        15.901551707666714        9.3879901308598761     
 S   5.2383947053028290        17.808408466307270        7.5676046696126846     
 S   9.4978989524668087        11.974940071530094        1.5956297124471162     
 S   6.9024993357283710        10.729732354075701        1.4855352221524902     
 C   5.7113950729372451        17.484215975393639        9.2130645111093905     
 C   8.5213694437870622        10.760144904383750       0.83078021173883598     
 S   5.5697615119850541        18.573898660191940        10.474681167874852     
 S   9.0962252920718569        9.7721927662796091      -0.38814196681340751     
 P   9.0916436227340096        20.664868110856418        14.591070244672173     
 C   8.4093633212339736        19.048700877210276        15.027666091460910     
 C   10.812308457720471        20.367288835229903        14.181954058197633     
 C   8.9271162447642673        21.743689826053252        16.014582828966823     
 C   8.2600901238659361        21.438984692432296        13.198616332439959     
 C   9.1587090132116948        17.880024096956053        14.797306990003053     
 C   7.1733374352865624        18.975589143662372        15.698415260269806     
 C   11.726389409922033        20.159003964734904        15.225495243935178     
 C   11.182612560560461        20.106345142597949        12.854346275113096     
 C   9.1192953256661653        21.217498688321111        17.304152723240659     
 C   8.6643966922044200        23.112857187551523        15.837155425988930     
 C   6.8960422874054963        21.181944329522004        12.982142831548018     
 C   8.9248647460422834        22.417375305737416        12.437079015394795     
 H   10.134408820381729        17.929055380676793        14.320118041689204     
 C   8.6709311884785922        16.649812260274462        15.245024016235631     
 H   6.6269454236135736        19.881359805699514        15.959402475299591     
 C   6.6816051997885770        17.733796614814057        16.107032235280766     
 H   11.439440232913178        20.351808225672308        16.256439837531609     
 C   12.999003218666415        19.666096314306223        14.943776705216642     
 H   10.480931269716885        20.265416201729412        12.042597196528465     
 C   12.451791472422160        19.600789423404496        12.580662744763217     
 H   9.2901899727706692        20.153570151259583        17.449148032280437     
 C   9.0643707960205759        22.065659110356378        18.407658399968099     
 H   8.5338342903620941        23.540151729437078        14.844860116108894     
 C   8.5817487197742679        23.942735655481211        16.955175001941953     
 H   6.3795821645541348        20.439672037143104        13.582584848422224     
 C   6.1987834967986615        21.898717578895013        12.010327978593812     
 C   8.2200845566283594        23.116866106773990        11.453309977952365     
 H   9.9760505563250526        22.658161220752234        12.601230980388733     
 H   9.2828834126809046        15.757189397170876        15.127269519890127     
 C   7.4314071493471650        16.572511273527098        15.885909170023469     
 H   5.7210301019001353        17.668129446987862        16.618305229227914     
 C   13.349121725212001        19.360820319733936        13.625292285811144     
 H   13.696316538540996        19.512318078373298        15.762596722583991     
 H   12.734317052104174        19.374716403099058        11.553289958157581     
 H   9.2285391955783389        21.658110640014907        19.403170918208247     
 C   8.7827984482349422        23.422558480466670        18.235502652040509     
 H   8.3470442237925120        24.994034016803031        16.814159954812261     
 C   6.8601571632112162        22.866584266835439        11.246393814984506     
 H   5.1356497177814564        21.717722159774610        11.868508436954100     
 H   8.7485478286772000        23.875139442828900        10.875354634359054     
 H   7.0614950761477964        15.616079833716110        16.262454727423339     
 H   14.318931837522369        18.918125783156764        13.401277289113050     
 H   8.7196432015016487        24.072489824568265        19.107047023377199     
 H   6.3069403864377662        23.437793617064688        10.503546404216955     
 P   10.533834098300403        15.006915247861603        10.682395747402611     
 C   10.336158663138084        16.744745149667480        10.222512501439972     
 C   8.9523478793618825        14.270186634112184        11.127196846444587     
 C   11.605812953384534        14.896745248955103        12.129420434053616     
 C   11.294131202984238        14.173683803065554        9.2785164900093022     
 C   11.337792248148485        17.330097891272800        9.4243833982441245     
 C   9.2515134459773698        17.520716092143179        10.671233134214027     
 C   8.3117849523715286        14.762696820417050        12.282363147033278     
 C   8.3555752093009463        13.237926805569256        10.387363985982008     
 C   12.564429607073674        15.885401329147435        12.414640782232558     
 C   11.465298417092612        13.778555331430404        12.972095359676759     
 C   10.599537664603867        14.116601003459959        8.0541633293372001     
 C   12.607645197988516        13.681758703662219        9.3691568737706152     
 H   12.175779232886935        16.736172009894087        9.0637120489722669     
 C   11.251304253698290        18.679985309290345        9.0783003086599319     
 H   8.4545864174456469        17.086661460274048        11.268956575022360     
 C   9.1758769514711549        18.869842256888194        10.319476058927002     
 H   8.7851091274348878        15.529687410161575        12.890853655709535     
 C   7.0749573843308529        14.253926697782756        12.665061783527305     
 H   8.8444518536883407        12.821069116483367        9.5120526915533379     
 C   7.1139165274651859        12.730093802339118        10.787695292258316     
 H   12.684947416324082        16.755069499534546        11.770296386132848     
 C   13.367583187776791        15.749598380149722        13.550355550599992     
 H   10.710862159540175        13.014833618810039        12.774596591144258     
 C   12.275998652461206        13.656972065311072        14.101403071614259     
 H   9.5811800997892824        14.495823238038543        7.9659008534692646     
 C   11.216583565107477        13.555412431712105        6.9333867075927964     
 H   13.153048545491865        13.738572089728789        10.309323066582179     
 C   13.220908895428513        13.143639240064193        8.2359937499899800     
 H   12.014105916083093        19.133204384993348        8.4456905475630393     
 C   10.173734308834119        19.447061972793676        9.5269344650246985     
 H   8.3221859157722982        19.457399130465674        10.654797032353933     
 H   6.5939542665440767        14.635067496541703        13.561846497718868     
 C   6.4698669004637432        13.238595758106586        11.915683215386663     
 H   6.6592264689879066        11.926078973097425        10.212960383599787     
 C   13.225133479781016        14.642245166191092        14.394311561102002     
 H   14.100552164660874        16.519859838918464        13.782497418914797     
 H   12.153982205104725        12.793152510558846        14.753708428653331     
 C   12.532499324415866        13.085191538393564        7.0215771377154921     
 H   10.665737866701026        13.507065278307373        5.9923278460066358     
 H   14.249995544166309        12.795452362307127        8.2890077532459703     
 H   10.111967736216732        20.498736254327564        9.2543171950205831     
 H   5.5103007211301032        12.831229056405013        12.230862765971549     
 H   13.842869480569552        14.551911734652824        15.289606332302476     
 H   13.034101227461626        12.683084586888343        6.1417019463859432     
 C   12.261372479627168        14.999947217718800        2.9561720067329516     
 H   11.341792012457351        14.779158096610708        3.5225689278682433     
 H   12.400222373265512        16.089284275158011        2.9142238835528933     
 H   13.128899111147220        14.555863105119567        3.4689601580385205     
 C   12.139401916813263        14.457095491024369        1.6209977890236089     
 N   12.005881061947031        14.010446628381779       0.55084425368295631     
 Co   8.3345324772581435        9.3796156037639058        12.159793868008537     
 S   8.0326637995174597        9.5314600583843756        9.9411485041555139     
 S   9.4372308580356208        7.4125079206747611        12.003635841222028     
 S   6.3887635373150147        9.5639213397043150        13.289790622595941     
 S   9.3284993672269056        11.003760213728265        13.358200739575238     
 C   8.7449757220193209        8.0331952915883740        9.4108045298266738     
 C   9.3200113933741253        7.1323267520339710        10.287135208603466     
 C   6.7880593901326627        10.856863496506534        14.387838846786858     
 C   8.0294121112410135        11.464201979628850        14.426634998469883     
 S   8.7224752162116772        7.5493935552301288        7.7343358644290303     
 S   9.8772406541017634        5.6425037425865971        9.5547250618309221     
 S   5.6177794358756454        11.475999916395596        15.526696700970664     
 S   8.2131822313899168        12.721204259727214        15.636799479442631     
 C   9.4042645463265941        5.9667140573164579        7.9092622740923177     
 C   6.5943093445246088        12.690792494548779        16.291551608815205     
 S   9.5458818746030687        4.8770307508386965        6.6476435345300073     
 S   6.0194503667284165        13.678741379323178        17.510474354796418     
 P   6.0239958095992074        2.7860720815422093        2.5312629542012273     
 C   6.7062780853407977        4.4022373532946606        2.0946626932523067     
 C   4.3033311632430893        3.0836530600849006        2.9403780413080658     
 C   6.1885212249274799        1.7072443985490786        1.1077554657059734     
 C   6.8555510837859899        2.0119585246103986        3.9237175429612923     
 C   5.9569358679066777        5.5709163160352047        2.3250222599052615     
 C   7.9423026528396869        4.4753461981754885        1.4239108558782694     
 C   3.3892494322338460        3.2919320742682374        1.8968363988292540     
 C   3.9330274309660993        3.3446015452498914        4.2679850924863709     
 C   5.9963458417318094        2.2334290700981021      -0.18181758254480218     
 C   6.4512313318360990       0.33807621413119732        1.2851913419869709     
 C   8.2196028336515052        2.2689922737996961        4.1401754215581397     
 C   6.1907795912415571        1.0335735740757241        4.6852649145395171     
 H   4.9812366897750300        5.5218877748575936        2.8022128679189051     
 C   6.4447159962643976        6.8011267317724275        1.8773035836232306     
 H   8.4886920183865033        3.5695749605598821        1.1629214216469252     
 C   8.4340373991595090        5.7171371798115098        1.0152922504882598     
 H   3.6761990372489008        3.0991251393332422       0.86589228720332312     
 C   2.1166345191387634        3.7848383671301855        2.1785534762181098     
 H   4.6347100338926657        3.1855370180391409        5.0797344979809322     
 C   2.6638470913213377        3.8501538711351868        4.5416672032969316     
 H   5.8254581191131383        3.2973578491163535      -0.32681913237710336     
 C   6.0512657427481251        1.3852616078953504       -1.2853182017131468     
 H   6.5817916275982506       -8.9214141958525797E-002   2.2774886071206275     
 C   6.5338727744532648      -0.49180953351875983       0.16717708542904636     
 H   8.7360601051479634        3.0112599441609094        3.5397253732157230     
 C   8.9168690869831693        1.5522186324640965        5.1119843659908772     
 C   6.8955675146210700       0.33408229297169129        5.6690282728928683     
 H   5.1395919864012409       0.79279006191653678        4.5211215945402730     
 H   5.8327657109527458        7.6937508385706961        1.9950586731231801     
 C   7.6842391631370841        6.8784246769691446        1.2364163343383405     
 H   9.3946110411901955        5.7828008017754549       0.50401622153131753     
 C   1.7665155964121284        4.0901169706194302        3.4970370644862925     
 H   1.4193211834582873        3.9386143411066565        1.3597326962528777     
 H   2.3813203754924559        4.0762290709049491        5.5690392782275984     
 H   5.8871005011123199        1.7928043922371326       -2.2808334307458846     
 C   6.3328292205477572        2.8361699867838840E-002  -1.1131538606766085     
 H   6.7685676338314131       -1.5431090122477902       0.30819853275255726     
 C   8.2554984395396431       0.58435817733957041        5.8759289448611653     
 H   9.9800055254042235        1.7332092272900606        5.2537914471081280     
 H   6.3671078225670366      -0.42418834098526570        6.2469904887454151     
 H   8.0541533304676829        7.8348550872649083       0.85986988141289267     
 H  0.79670434275453561        4.5328094012176665        3.7210514957279148     
 H   6.3959823772760798      -0.62157467530727784       -1.9846944538996019     
 H   8.8087203636875966        1.3148935807338941E-002   6.6187726420409367     
 P   4.5818551003778287        8.4440185174894289        6.4399402761432185     
 C   4.7795139098006505        6.7061884524621220        6.8998293720585018     
 C   6.1633439266994881        9.1807347258551015        5.9951277721032836     
 C   3.5098693456239158        8.5541890329166765        4.9929198294316626     
 C   3.8215755475195179        9.2772639190270549        7.8438202694546924     
 C   3.7778663167587192        6.1208445596939232        7.6979476462899079     
 C   5.8641561010533678        5.9302077580743244        6.4511185282326453     
 C   6.8038998719297643        8.6882135200864283        4.8399625967505777     
 C   6.7601217718272695        10.213001264454089        6.7349477330261873     
 C   2.5512539542770218        7.5655320475519030        4.7076979447069149     
 C   3.6503825435416832        9.6723793350137424        4.1502453944332460     
 C   4.5161806856026363        9.3343486631708501        9.0681668034900316     
 C   2.5080643353622758        9.7691975503440815        7.7531880941477480     
 H   2.9398812858654573        6.7147779227873334        8.0586115326527477     
 C   3.8643368411664629        4.7709554030038479        8.0440282990241361     
 H   6.6610942738143191        6.3642553648371569        5.8534046023235167     
 C   5.9397748350805788        4.5810800118297390        6.8028734526455841     
 H   6.3305718729036826        7.9212178081468538        4.2314813794459036     
 C   8.0407261495139899        9.1969789014559780        4.4572526674251938     
 H   6.2712500421394912        10.629868054161712        7.6102575508241443     
 C   8.0017787697965090        10.720828901371512        6.3346052824777939     
 H   2.4307359145329217        6.6958633177453031        5.3520412733165914     
 C   1.7481019236364308        7.7013342718130016        3.5719819076648989     
 H   4.4048186518279602        10.436100982582955        4.3477444760801918     
 C   2.8396832505336214        9.7939623261993543        3.0209368990398833     
 H   5.5345367211553711        8.9551205738597854        9.1564219020722550     
 C   3.8991484135381342        9.8955481728499990        10.188945482060950     
 H   1.9626532163914197        9.7123833027024791        6.8130264207272964     
 C   1.8948137460424450        10.307326746507293        8.8863538132060746     
 H   3.1015239221487887        4.3177427619491295        8.6766288034738004     
 C   4.9419035410103564        4.0038686867630542        7.5954035530034201     
 H   6.7934633426386970        3.9935153205729272        6.4675597702736320     
 H   8.5217233266344774        8.8158290554835297        3.5604687229377441     
 C   8.6458221270398283        10.212315674256258        5.2066184352182390     
 H   8.4564737669429810        11.524847587669258        6.9093308090599797     
 C   1.8905507812675484        8.8086877960807080        2.7280262108423523     
 H   1.0151347660275947        6.9310714523277337        3.3398390483608820     
 H   2.9616996090950720        10.657782354253184        2.3686322766764771     
 C   2.5832348645322196        10.365776631730144        10.100763555916993     
 H   4.4500024774924869        9.9438977759681926        11.129999360185348     
 H  0.86572778483961976        10.655516395149267        8.8333482167567556     
 H   5.0036571189894143        2.9521935071933494        7.8680204242762235     
 H   9.6053878143936355        10.619677252803282        4.8914308815356611     
 H   1.2728157583694351        8.8990204209509791        1.8327306112054522     
 H   2.0816441113570385        10.767892332139542        10.980641233028901     
 C   2.8542998438345988        8.4509290946350717        14.166146109112944     
 H   3.7738834203038243        8.6716948514213588        13.599745580161732     
 H   2.7154601671086525        7.3615934336911062        14.208157601455802     
 H   1.9867743178163901        8.8949726926184347        13.653321830436390     
 C   2.9762522967338936        8.9938585042490029        15.501289719981973     
 N   3.1097620113200639        9.4405667575626975        16.571419483265142     
         226

 Co   6.7765036170536090        14.072740077249160        4.9655824365453674     
 S   7.0773670703720466        13.919608881436815        7.1842863843023563     
 S   5.6737235754426720        16.039650944578192        5.1217566211136001     
 S   8.7230520977586643        13.888747244109975        3.8368908544042215     
 S   5.7830909808914566        12.449597917193824        3.7657765442409610     
 C   6.3655673191071704        15.418178935420741        7.7145603703849330     
 C   5.7907535994323434        16.319267674867138        6.8383198148751374     
 C   8.3247316773566453        12.595382732927014        2.7390336119827037     
 C   7.0832378285222379        11.988400934312708        2.6990031202115503     
 S   6.3887704652770863        15.902240636783356        9.3909534674799371     
 S   5.2338139842014151        17.809163246803632        7.5707016460563423     
 S   9.4963100540334047        11.975167400365045        1.6021965491735579     
 S   6.9005294968141850        10.731036667687851        1.4890890635262450     
 C   5.7077061809686231        17.485195323946822        9.2159147831546946     
 C   8.5201657644935302        10.760770613391875       0.83634427046941806     
 S   5.5677865793925267        18.575479094045971        10.477107044137426     
 S   9.0960414593359307        9.7727931371898062      -0.38210151420670374     
 P   9.0939192096670052        20.666011727728211        14.593213978786087     
 C   8.4115371294669874        19.049766681755138        15.029212862180454     
 C   10.815120806060236        20.368447263514952        14.186377278498815     
 C   8.9272812284821335        21.745047671426626        16.016298805933413     
 C   8.2642762023829679        21.439454058016146        13.199223921519977     
 C   9.1611427388558475        17.881263075578026        14.798750655401525     
 C   7.1754209599932803        18.976339282781186        15.699726165334901     
 C   11.727430718561017        20.158575079867450        15.231152188117587     
 C   11.187570649380230        20.109223984348976        12.859068295206548     
 C   9.1186311625330827        21.219311536860555        17.306171192970329     
 C   8.6635332526022104        23.113960080425763        15.838284243544464     
 C   6.9010266591027483        21.180799485511002        12.979864311224008     
 C   8.9298217164711406        22.417673355268708        12.438150812697398     
 H   10.136853375190865        17.930520477438396        14.321613644744600     
 C   8.6735792862392973        16.650885522487236        15.246192835317816     
 H   6.6287672519567868        19.881913529849758        15.960757481049795     
 C   6.6839400122942880        17.734380045007029        16.108154481090384     
 H   11.438755965556588        20.349937543686153        16.261871868915804     
 C   13.000537520883208        19.666116924203116        14.950936157358322     
 H   10.487270149808442        20.269132994514706        12.046300363664232     
 C   12.457200145611079        19.604069375402251        12.586874520081608     
 H   9.2901374759353335        20.155543117779789        17.451624311390216     
 C   9.0619306415102869        22.067654900578187        18.409455763984049     
 H   8.5337366315810481        23.540876828368539        14.845723606204448     
 C   8.5788089527871332        23.943942964440605        16.956056429570975     
 H   6.3839796907770676        20.438583767221555        13.579878129761111     
 C   6.2053855133993308        21.895588362947507        12.005439986446905     
 C   8.2267809314141793        23.115005867736997        11.451638360276181     
 H   9.9804064857625256        22.659655209376115        12.604253110644366     
 H   9.2856786462404521        15.758392523485439        15.128153872545065     
 C   7.4339953379235819        16.573277705513551        15.886950847211734     
 H   5.7234359352500670        17.668495196793931        16.619536133313957     
 C   13.352840811205999        19.362692505816970        13.632604035005571     
 H   13.696484732570497        19.511221493536645        15.770714816541995     
 H   12.741171433402085        19.379143125249527        11.559645542478789     
 H   9.2254261955891703        21.660412461707455        19.405209976354122     
 C   8.7791499169674712        23.424206740733332        18.236713445970253     
 H   8.3429839900462568        24.994936383251520        16.814638847906132     
 C   6.8676691524056084        22.862943786867721        11.241654096592253     
 H   5.1428428877907288        21.713213551887307        11.861187896627051     
 H   8.7559300901885990        23.872961975564451        10.873879451379526     
 H   7.0641486011238976        15.616673816858055        16.263159427561671     
 H   14.322903233661187        18.919992535228385        13.409679093656525     
 H   8.7144225317508255        24.074264526234138        19.108034922588601     
 H   6.3157815877188836        23.432338877982342        10.496457803108477     
 P   10.526818195400201        15.012358242030801        10.687221305401303     
 C   10.329917186819042        16.750441728283739        10.227805651619986     
 C   8.9454931089309415        14.274519763656093        11.130883672972294     
 C   11.598199339542267        14.901243574927552        12.134554310376807     
 C   11.287843652492120        14.179019885782777        9.2837588951546515     
 C   11.332555427574244        17.335565868586400        9.4307169875720636     
 C   9.2454458872386862        17.526964232371590        10.676052818307014     
 C   8.3029373043357637        14.767262807508523        12.284810223066639     
 C   8.3515607035004731        13.239937359934629        10.391961860841004     
 C   12.555128028136837        15.890637827923719        12.422666932466278     
 C   11.459459263046305        13.780437047065202        12.973950126288379     
 C   10.593785010251933        14.121624850629980        8.0591188166186001     
 C   12.601186527244256        13.686747599831110        9.3751921008353083     
 H   12.170466999493467        16.741289003847040        9.0704266425361340     
 C   11.247227024549145        18.685681547745176        9.0851583899799664     
 H   8.4475872454228220        17.093227749837023        11.272777381661180     
 C   9.1711246132355768        18.876378053444100        10.325021193813502     
 H   8.7741432764674432        15.535932289230786        12.892803874954767     
 C   7.0668297293654270        14.256445244041378        12.667136271413650     
 H   8.8421652461941704        12.822728425741683        9.5177719525766680     
 C   7.1106388111825920        12.730026093319559        10.791904260379157     
 H   12.674192312862040        16.762244914817277        11.780741602266424     
 C   13.358483157538394        15.752752670874861        13.557990883749994     
 H   10.706414614170088        13.015971276955019        12.774076666022129     
 C   12.270371181330601        13.656725826805536        14.102848604407130     
 H   9.5754581118446414        14.500779923019271        7.9703557888846328     
 C   11.211307796253738        13.560043595406052        6.9387884029463978     
 H   13.146134009695931        13.743665855814395        10.315618295691090     
 C   13.214845699664258        13.148020772782097        8.2425254918949911     
 H   12.010750939241545        19.138413125746673        8.4530642607815203     
 C   10.169936013417059        19.453349247296838        9.5335039718623484     
 H   8.3176841296361488        19.464428100082838        10.660012861576966     
 H   6.5841990108720374        14.637777571170853        13.562970472959432     
 C   6.4645366833818718        13.238814685153294        11.918626179643331     
 H   6.6582172467439529        11.924120038698714        10.218031845949893     
 C   13.217951943240507        14.642625796245547        14.398596136951001     
 H   14.090136524480437        16.523510953059230        13.792537482557398     
 H   12.149747822002361        12.790704322729422        14.752483975126664     
 C   12.527060349657933        13.089522392796782        7.0277522208077459     
 H   10.660916472800514        13.511497445703688        5.9974767581533177     
 H   14.243668731233152        12.799135916103564        8.2962511650729862     
 H   10.108981014758367        20.505214614463782        9.2613875843602909     
 H   5.5055354020150506        12.829903564502505        12.233515831385775     
 H   13.836115704734777        14.550581971126412        15.293447683701238     
 H   13.028990816980812        12.687018007644173        6.1482517071929710     
 C   12.256676876713584        15.003094526809400        2.9616389544164758     
 H   11.336426776528675        14.782747081005354        3.5271314774841218     
 H   12.393526052432756        16.092502146129004        2.9157029040264466     
 H   13.124011390273610        14.562840866709784        3.4779336845192605     
 C   12.138332072206632        14.454859084962184        1.6284066320118045     
 N   12.007601304623517        14.003975332290890       0.55972842999147798     
 Co   8.3391737303790716        9.3782018982319517        12.156750529554268     
 S   8.0383318527087297        9.5313443838921881        9.9380429395777572     
 S   9.4419207641678096        7.4112650436873810        12.000577301761012     
 S   6.3926271477075076        9.5622055497021563        13.285426900547971     
 S   9.3325851720134523        11.001330712114132        13.356564432387618     
 C   8.7500998483096613        8.0327619428441874        9.4077701010133374     
 C   9.3249091404870619        7.1316686542169858        10.284010496451732     
 C   6.7909440574663309        10.855560516803267        14.383301123443429     
 C   8.0324326380705067        11.462550027214425        14.423325195884942     
 S   8.7269086923058374        7.5487061338150641        7.7313747922145151     
 S   9.8818306055008804        5.6417661367932981        9.5516285350654613     
 S   5.6193607403378216        11.475780588197798        15.520129756285330     
 S   8.2151444041949571        12.719907813963607        15.633243623671316     
 C   9.4079525328132956        5.9657439480582282        7.9064137195961592     
 C   6.5955058051123050        12.690175215074389        16.285986033507601     
 S   9.5478644667515340        4.8754599790693476        6.6452201251150029     
 S   6.0196286582642085        13.678151031861589        17.504431971048209     
 P   6.0217308650996033        2.7849345894711046        2.5291180287506134     
 C   6.7041141835703977        4.4011786759473308        2.0931172690261532     
 C   4.3005291792715452        3.0825001771424505        2.9359534930540332     
 C   6.1883682122637396        1.7058956375745393        1.1060359464529868     
 C   6.8513743209929938        2.0114934725051996        3.9231085461306461     
 C   5.9545101516533396        5.5696833599176019        2.3235795470526304     
 C   7.9402296640198440        4.4746049862377442        1.4226026276391348     
 C   3.3882191068169227        3.2923696073341184        1.8911781952646272     
 C   3.9280791505330490        3.3417255744249457        4.2632621004931854     
 C   5.9970204598659054        2.2316281311990513      -0.18383824252240111     
 C   6.4521106663180481       0.33698268586559882        1.2840552231934854     
 C   8.2146262833257531        2.2701438316498486        4.1424588933290698     
 C   6.1858306064707786        1.0332774589378622        4.6841874182197580     
 H   4.9787999856875151        5.5204272171787974        2.8007177381094523     
 C   6.4420743007821981        6.8000602336862146        1.8761361050616154     
 H   8.4868823501432509        3.5690306806799414        1.1615702351234625     
 C   8.4317115069797541        5.7165635270057544        1.0141732216441299     
 H   3.6768943139244499        3.1010061477666211       0.86045870475166153     
 C   2.1151115578193811        3.7848268338650928        2.1713933770090552     
 H   4.6283802813463328        3.1818200326195707        5.0760302615404660     
 C   2.6584488102106691        3.8468780911675937        4.5354550482484655     
 H   5.8255183381065692        3.2953967574081768      -0.32929491668855171     
 C   6.0537180358240619        1.3832807774976752       -1.2871199910065734     
 H   6.5819058579491250       -8.9931902279262885E-002   2.2766168644103137     
 C   6.5368311590266321      -0.49300428975937993       0.16628605001452318     
 H   8.7316716767739813        3.0123568398804550        3.5424404814078616     
 C   8.9102718974415840        1.5553543174820488        5.1168793397954389     
 C   6.8888760347605356       0.33594426673584582        5.6706961542964347     
 H   5.1352447886006214       0.79129711150826831        4.5180902273701369     
 H   5.8299754887763733        7.6925536123853480        1.9941751573615900     
 C   7.6816577312685412        6.8776668245345727        1.2353769341691703     
 H   9.3922148267450964        5.7824467657377276       0.50279000861565881     
 C   1.7628076706060642        4.0882520212097155        3.4897250510431461     
 H   1.4191644829291437        3.9397214388533279        1.3516142076764386     
 H   2.3744766433462279        4.0718051699024747        5.5626836814637990     
 H   5.8902241421061596        1.7905199644685661       -2.2828757258229424     
 C   6.3364937397238794        2.6728633583919425E-002  -1.1143728390383043     
 H   6.7726504303657071       -1.5439983887738948       0.30770715737627857     
 C   8.2479899645198209       0.58800244041978567        5.8806711600805830     
 H   9.9728161865521123        1.7377259592450305        5.2611237803040645     
 H   6.3597290087335177      -0.42201030414263235        6.2484589877727075     
 H   8.0515052718838422        7.8342701787824547       0.85916751875644626     
 H  0.79274450852726785        4.5309506201088334        3.7126496292639577     
 H   6.4012199439380399      -0.62333183090363886       -1.9856923049998010     
 H   8.7998805641937992        1.8606977303669916E-002   6.6258649609204685     
 P   4.5888566813389140        8.4385834614447166        6.4351108663716090     
 C   4.7857483903503244        6.7004999606810616        6.8945301090792510     
 C   6.1701834948497440        9.1764150642275517        5.9914431321016419     
 C   3.5174721960619579        8.5496989316083400        4.9877798101658311     
 C   3.8278403404097592        9.2719293852635278        7.8385734037273451     
 C   3.7831023565793598        6.1153805868469622        7.6916126050449538     
 C   5.8702184657766843        5.9239722840371627        6.4462889249663222     
 C   6.8127361522648817        8.6836664344432162        4.8375174725752892     
 C   6.7641183403136367        10.211000995927044        6.7303585685130942     
 C   2.5605437939385109        7.5603046977759529        4.6996657506034571     
 C   3.6562119306708416        9.6705061392568705        4.1483849607166237     
 C   4.5219047342513186        9.3293252683354240        9.0632102495950146     
 C   2.5144989786311376        9.7642060140220401        7.7471441811738737     
 H   2.9451915594827289        6.7096612823936672        8.0518985486763750     
 C   3.8684214714832321        4.7652640133519233        8.0371701013620687     
 H   6.6680834213571583        6.3577050115685774        5.8495698718117577     
 C   5.9445302534402895        4.5745577032148699        6.7973195964227919     
 H   6.3415286232518415        7.9149941881734263        4.2295283899229519     
 C   8.0488432501069962        9.1944817287279879        4.4551860594625960     
 H   6.2735159129197466        10.628214589830856        7.6045475019620721     
 C   8.0050394184482538        10.720909452235757        6.3304109956888963     
 H   2.4414785791664610        6.6886972014726513        5.3415902041582957     
 C   1.7571899241682154        7.6981903022065010        3.5643408937824490     
 H   4.4092566384139804        10.434971564741478        4.3482592185900959     
 C   2.8453007202668106        9.7942181323496769        3.0194859710699413     
 H   5.5402308610776858        8.9501672358798938        9.1519695290861272     
 C   3.9043886495190669        9.8909119035249997        10.183541638030475     
 H   1.9695477328957098        9.7072876286012377        6.8067201530136483     
 C   1.9008461951212228        10.302937452753648        8.8798121644530372     
 H   3.1048912378743942        4.3125358928745650        8.6692588883868993     
 C   4.9457110526051782        3.9975909931815270        7.5888302790517086     
 H   6.7979696228693491        3.9865035473864636        6.4623322916368151     
 H   8.5314711912172392        8.8131447183417659        3.5593524672188721     
 C   8.6511387635199153        10.212115226478131        5.2036896759091196     
 H   8.4574635457214900        11.526817193634630        6.9042789548299890     
 C   1.8977212176337741        8.8083177269403539        2.7237363908711760     
 H   1.0255373976137974        6.9274316093638664        3.3297930937304407     
 H   2.9659244065975359        10.660240327676593        2.3698516971882384     
 C   2.5886371655661100        10.361436839315074        10.094581967358497     
 H   4.4547840654462441        9.9394590929340954        11.124850826042673     
 H  0.87202333736980941        10.651822995774634        8.8260909638283778     
 H   5.0066592196447068        2.9457252474466751        7.8609468397381121     
 H   9.6101397760468164        10.621023952201641        4.8887962429178300     
 H   1.2795583462347175        8.9003617093254892        1.8288842041027260     
 H   2.0867121465285190        10.763945517269772        10.974083698814452     
 C   2.8589914194672992        8.4478163947175364        14.160683850156472     
 H   3.7792432276519121        8.6681505291106795        13.595189146830867     
 H   2.7221481449543270        7.3584095255955537        14.206656314927901     
 H   1.9916572893581954        8.8880465880092174        13.644368539618196     
 C   2.9773260087669469        8.9960966939245015        15.493898516690987     
 N   3.1080505591600320        9.4470150114813496        16.562562918582572     
         226

 Co   6.7718512676999998        14.074163118100000        4.9686234907999998     
 S   7.0716665439000010        13.919722685999998        7.1873922878999998     
 S   5.6690434256000000        16.040918420099999        5.1248128697000004     
 S   8.7191795419000009        13.890466730700002        3.8412592128999989     
 S   5.7789959523999999        12.452044417400000        3.7674072904000000     
 C   6.3604303267999986        15.418618693299999        7.7175952248000002     
 C   5.7858511979999996        16.319937666100000        6.8414446468000003     
 C   8.3218375221999992        12.596695237900001        2.7435674848999998     
 C   7.0802102948000005        11.990058643500001        2.7023125516999991     
 S   6.3843170620999983        15.902929565899999        9.3939168040999999     
 S   5.2292332631000003        17.809918027299993        7.5737986225000000     
 S   9.4947211556000006        11.975394729199996        1.6087633858999999     
 S   6.8985596578999981        10.732340981300004        1.4926429048999998     
 C   5.7040172890000003        17.486174672500006        9.2187650552000004     
 C   8.5189620851999983        10.761396322400000       0.84190832920000003     
 S   5.5658116468000003        18.577059527900001        10.479532920400001     
 S   9.0958576266000026        9.7733935081000034      -0.37606106160000002     
 P   9.0961947966000007        20.667155344600001        14.595357712900000     
 C   8.4137109376999994        19.050832486299999        15.030759632900001     
 C   10.817933154400000        20.369605691800000        14.190800498800000     
 C   8.9274462121999996        21.746405516799999        16.018014782900000     
 C   8.2684622808999979        21.439923423600000        13.199831510599996     
 C   9.1635764645000002        17.882502054200000        14.800194320799999     
 C   7.1775044846999991        18.977089421900001        15.701037070399996     
 C   11.728472027200000        20.158146195000000        15.236809132299998     
 C   11.192528738200000        20.112102826099999        12.863790315299999     
 C   9.1179669994000001        21.221124385400000        17.308189662699998     
 C   8.6626698130000008        23.115062973299999        15.839413061100000     
 C   6.9060110308000002        21.179654641500001        12.977585790899999     
 C   8.9347786868999997        22.417971404799999        12.439222610000000     
 H   10.139297930000000        17.931985574199999        14.323109247799996     
 C   8.6762273840000006        16.651958784700007        15.247361654400001     
 H   6.6305890803000000        19.882467254000002        15.962112486800001     
 C   6.6862748247999990        17.734963475200001        16.109276726899999     
 H   11.438071698199998        20.348066861700001        16.267303900300000     
 C   13.002071823100001        19.666137534100006        14.958095609500001     
 H   10.493609029900000        20.272849787300000        12.050003530800000     
 C   12.462608818800000        19.607349327400009        12.593086295399999     
 H   9.2900849790999978        20.157516084299999        17.454100590499994     
 C   9.0594904869999997        22.069650690800000        18.411253127999998     
 H   8.5336389728000004        23.541601927300000        14.846587096300000     
 C   8.5758691857999985        23.945150273399999        16.956937857200000     
 H   6.3883772170000004        20.437495497300006        13.577171411100000     
 C   6.2119875300000000        21.892459147000000        12.000551994300000     
 C   8.2334773061999993        23.113145628700007        11.449966742599999     
 H   9.9847624152000005        22.661149198000000        12.607275240900000     
 H   9.2884738797999979        15.759595649800001        15.129038225200000     
 C   7.4365835264999998        16.574044137500000        15.887992524400000     
 H   5.7258417685999996        17.668860946599999        16.620767037400000     
 C   13.356559897199999        19.364564691900000        13.639915784199999     
 H   13.696652926599999        19.510124908699996        15.778832910499997     
 H   12.748025814699998        19.383569847400000        11.566001126799996     
 H   9.2223131956000000        21.662714283400007        19.407249034500001     
 C   8.7755013857000002        23.425855000999999        18.237924239899993     
 H   8.3389237563000016        24.995838749700013        16.815117741000002     
 C   6.8751811415999997        22.859303306900003        11.236914378200000     
 H   5.1500360578000013        21.708704944000004        11.853867356300000     
 H   8.7633123516999980        23.870784508300002        10.872404268400000     
 H   7.0668021260999989        15.617267800000000        16.263864127700000     
 H   14.326874629800002        18.921859287300006        13.418080898199999     
 H   8.7092018620000005        24.076039227900008        19.109022821800000     
 H   6.3246227890000011        23.426884138899993        10.489369202000001     
 P   10.519802292500000        15.017801236200000        10.692046863399998     
 C   10.323675710500000        16.756138306899999        10.233098801800001     
 C   8.9386383385000006        14.278852893200000        11.134570499500001     
 C   11.590585725700000        14.905741900900001        12.139688186699999     
 C   11.281556102000000        14.184355968499998        9.2890013003000007     
 C   11.327318607000000        17.341033845900000        9.4370505769000008     
 C   9.2393783285000008        17.533212372600001        10.680872502400000     
 C   8.2940896563000006        14.771828794599998        12.287257299100000     
 C   8.3475461976999998        13.241947914300003        10.396559735700000     
 C   12.545826449200000        15.895874326700003        12.430693082700000     
 C   11.453620108999999        13.782318762700001        12.975804892899999     
 C   10.588032355899999        14.126648697800000        8.0640743039000000     
 C   12.594727856499995        13.691736496000001        9.3812273278999996     
 H   12.165154766099999        16.746405997799993        9.0771412360999992     
 C   11.243149795400003        18.691377786200007        9.0920164712999991     
 H   8.4405880733999972        17.099794039399999        11.276598188299999     
 C   9.1663722749999987        18.882913850000005        10.330566328700000     
 H   8.7631774255000003        15.542177168299999        12.894754094200000     
 C   7.0587020744000011        14.258963790300001        12.669210759299997     
 H   8.8398786387000001        12.824387735000002        9.5234912135999963     
 C   7.1073610948999990        12.729958384299998        10.796113228499996     
 H   12.663437209399996        16.769420330100004        11.791186818399998     
 C   13.349383127299998        15.755906961600001        13.565626216899997     
 H   10.701967068800000        13.017108935100000        12.773556740900000     
 C   12.264743710199998        13.656479588300002        14.104294137200000     
 H   9.5697361239000003        14.505736607999999        7.9748107243000002     
 C   11.206032027399999        13.564674759100001        6.9441900983000000     
 H   13.139219473899999        13.748759621900000        10.321913524799999     
 C   13.208782503900000        13.152402305500001        8.2490572338000003     
 H   12.007395962399997        19.143621866499998        8.4604379739999995     
 C   10.166137718000000        19.459636521800000        9.5400734787000001     
 H   8.3131823434999994        19.471457069700001        10.665228690799999     
 H   6.5744437551999990        14.640487645800000        13.564094448199997     
 C   6.4592064663000004        13.239033612200000        11.921569143899999     
 H   6.6572080245000000        11.922161104300001        10.223103308300001     
 C   13.210770406700000        14.643006426300001        14.402880712800000     
 H   14.079720884300000        16.527162067199999        13.802577546200000     
 H   12.145513438899998        12.788256134899999        14.751259521599998     
 C   12.521621374900000        13.093853247200000        7.0339273038999997     
 H   10.656095078900000        13.515929613100001        6.0026256702999996     
 H   14.237341918299997        12.802819469900001        8.3034945769000004     
 H   10.105994293300000        20.511692974599999        9.2684579737000004     
 H   5.5007700828999990        12.828578072599999        12.236168896800001     
 H   13.829361928900001        14.549252207600002        15.297289035100000     
 H   13.023880406499998        12.690951428400002        6.1548014679999996     
 C   12.251981273800000        15.006241835900003        2.9671059021000001     
 H   11.331061540600000        14.786336065400000        3.5316940270999999     
 H   12.386829731600001        16.095720017100000        2.9171819244999999     
 H   13.119123669399999        14.569818628300000        3.4869072110000001     
 C   12.137262227600001        14.452622678899999        1.6358154750000000     
 N   12.009321547300003        13.997504036200000       0.56861260629999977     
 Co   8.3438149834999997        9.3767881926999994        12.153707191100001     
 S   8.0439999058999998        9.5312287094000006        9.9349373750000005     
 S   9.4466106703000001        7.4100221667000010        11.997518762299999     
 S   6.3964907580999997        9.5604897596999976        13.281063178500000     
 S   9.3366709768000007        10.998901210500000        13.354928125199997     
 C   8.7552239745999998        8.0323285941000009        9.4047356721999993     
 C   9.3298068876000002        7.1310105563999997        10.280885784299997     
 C   6.7938287247999991        10.854257537100001        14.378763400100000     
 C   8.0354531648999998        11.460898074799999        14.420015393300000     
 S   8.7313421683999977        7.5480187123999993        7.7284137199999989     
 S   9.8864205568999992        5.6410285309999999        9.5485320083000005     
 S   5.6209420447999987        11.475561259999999        15.513562811599996     
 S   8.2171065769999991        12.718611368199999        15.629687767900000     
 C   9.4116405192999988        5.9647738387999993        7.9035651650999998     
 C   6.5967022657000012        12.689557935600000        16.280420458199998     
 S   9.5498470589000011        4.8738892072999995        6.6427967156999985     
 S   6.0198069498000004        13.677560684400000        17.498389587300000     
 P   6.0194659206000001        2.7837970973999999        2.5269731033000000     
 C   6.7019502817999985        4.4001199986000019        2.0915718447999998     
 C   4.2977271953000002        3.0813472942000000        2.9315289448000001     
 C   6.1882151995999983        1.7045468766000000        1.1043164271999999     
 C   6.8471975581999986        2.0110284204000002        3.9224995492999999     
 C   5.9520844354000015        5.5684504038000000        2.3221368341999993     
 C   7.9381566752000010        4.4738637742999998        1.4212943994000000     
 C   3.3871887813999995        3.2928071403999999        1.8855199917000001     
 C   3.9231308700999992        3.3388496035999999        4.2585391084999999     
 C   5.9976950780000013        2.2298271923000001      -0.18585890250000001     
 C   6.4529900007999981       0.33588915760000038        1.2829191043999999     
 C   8.2096497329999991        2.2712953895000010        4.1447423650999999     
 C   6.1808816217000002        1.0329813438000004        4.6831099218999999     
 H   4.9763632816000003        5.5189666595000011        2.7992226083000000     
 C   6.4394326052999986        6.7989937356000016        1.8749686265000001     
 H   8.4850726818999966        3.5684864008000008        1.1602190485999999     
 C   8.4293856147999993        5.7159898741999999        1.0130541928000001     
 H   3.6775895905999989        3.1028871562000000       0.85502512230000005     
 C   2.1135885964999992        3.7848153006000000        2.1642332778000002     
 H   4.6220505288000000        3.1781030472000000        5.0723260250999997     
 C   2.6530505291000002        3.8436023112000006        4.5292428932000002     
 H   5.8255785571000001        3.2934356657000001      -0.33177070100000000     
 C   6.0561703288999995        1.3812999471000000       -1.2889217802999999     
 H   6.5820200882999984       -9.0649662599999958E-002   2.2757451217000000     
 C   6.5397895436000004      -0.49419904599999998       0.16539501460000000     
 H   8.7272832483999991        3.0134537356000006        3.5451555896000002     
 C   8.9036747079000005        1.5584900025000010        5.1217743135999996     
 C   6.8821845549000003       0.33780624050000041        5.6723640357000003     
 H   5.1308975908000010       0.78980416109999996        4.5150588601999999     
 H   5.8271852665999999        7.6913563861999998        1.9932916415999999     
 C   7.6790762993999993        6.8769089721000016        1.2343375339999998     
 H   9.3898186122999991        5.7820927297000004       0.50156379569999998     
 C   1.7590997447999999        4.0863870718000008        3.4824130375999998     
 H   1.4190077823999998        3.9408285365999993        1.3434957190999997     
 H   2.3676329111999994        4.0673812689000002        5.5563280846999996     
 H   5.8933477830999994        1.7882355366999998       -2.2849180209000002     
 C   6.3401582589000007        2.5095567300000010E-002  -1.1155918173999999     
 H   6.7767332269000002       -1.5448877652999995       0.30721578199999988     
 C   8.2404814894999987       0.59164670350000081        5.8854133752999997     
 H   9.9656268476999994        1.7422426912000004        5.2684561135000001     
 H   6.3523501948999996      -0.41983226729999901        6.2499274867999999     
 H   8.0488572132999998        7.8336852703000002       0.85846515609999996     
 H  0.78878467430000021        4.5290918390000003        3.7042477628000001     
 H   6.4064575106000001      -0.62508898649999989       -1.9866901560999999     
 H   8.7910407647000000        2.4065018800000892E-002   6.6329572798000003     
 P   4.5958582623000002        8.4331484054000043        6.4302814566000004     
 C   4.7919828708999992        6.6948114689000011        6.8892308461000002     
 C   6.1770230629999991        9.1720954026000037        5.9877584920999993     
 C   3.5250750465000000        8.5452088303000018        4.9826397908999995     
 C   3.8341051333000000        9.2665948515000007        7.8333265379999979     
 C   3.7883383963999999        6.1099166140000003        7.6852775637999997     
 C   5.8762808304999998        5.9177368100000001        6.4414593216999991     
 C   6.8215724326000000        8.6791193488000040        4.8350723483999998     
 C   6.7681149088000030        10.209000727400001        6.7257694040000002     
 C   2.5698336336000001        7.5550773480000020        4.6916335565000002     
 C   3.6620413178000000        9.6686329435000005        4.1465245270000004     
 C   4.5276287828999999        9.3243018734999978        9.0582536956999995     
 C   2.5209336218999998        9.7592144777000005        7.7411002682000003     
 H   2.9505018331000001        6.7045446420000001        8.0451855647000006     
 C   3.8725061018000009        4.7595726236999996        8.0303119036999995     
 H   6.6750725688999974        6.3511546582999987        5.8457351412999987     
 C   5.9492856718000002        4.5680353945999999        6.7917657401999998     
 H   6.3524853735999995        7.9087705681999996        4.2275754004000001     
 C   8.0569603507000007        9.1919845559999995        4.4531194514999983     
 H   6.2757817837000012        10.626561125500000        7.5988374530999998     
 C   8.0083000670999986        10.720990003100001        6.3262167088999997     
 H   2.4522212438000000        6.6815310851999996        5.3311391349999999     
 C   1.7662779247000000        7.6950463325999996        3.5566998798999991     
 H   4.4136946249999998        10.433842146900000        4.3487739611000000     
 C   2.8509181899999998        9.7944739384999995        3.0180350430999998     
 H   5.5459250009999996        8.9452138979000004        9.1475171560999993     
 C   3.9096288855000001        9.8862756342000004        10.178137794000000     
 H   1.9764422494000000        9.7021919544999982        6.8004138853000002     
 C   1.9068786442000003        10.298548159000001        8.8732705156999998     
 H   3.1082585535999998        4.3073290238000004        8.6618889733000000     
 C   4.9495185641999999        3.9913132995999998        7.5822570050999980     
 H   6.8024759031000004        3.9794917742000004        6.4571048129999982     
 H   8.5412190557999992        8.8104603812000004        3.5582362115000001     
 C   8.6564554000000005        10.211914778700002        5.2007609166000002     
 H   8.4584533245000006        11.528786799600001        6.8992271005999983     
 C   1.9048916540000000        8.8079476577999998        2.7194465708999997     
 H   1.0359400292000001        6.9237917663999999        3.3197471391000000     
 H   2.9701492041000002        10.662698301100004        2.3710711176999997     
 C   2.5940394666000000        10.357097046900002        10.088400378799999     
 H   4.4595656534000003        9.9350204098999999        11.119702291899999     
 H  0.87831888989999918        10.648129596400000        8.8188337108999999     
 H   5.0096613202999993        2.9392569877000008        7.8538732551999999     
 H   9.6148917376999972        10.622370651600001        4.8861616042999998     
 H   1.2863009341000002        8.9017029976999993        1.8250377970000000     
 H   2.0917801816999999        10.759998702400001        10.967526164600001     
 C   2.8636829951000000        8.4447036947999994        14.155221591200000     
 H   3.7846030349999999        8.6646062068000003        13.590632713500000     
 H   2.7288361228000011        7.3552256175000021        14.205155028400000     
 H   1.9965402609000007        8.8811204834000002        13.635415248799999     
 C   2.9783997208000001        8.9983348836000001        15.486507313400001     
 N   3.1063391070000002        9.4534632653999999        16.553706353900001     
         226

 Co   6.7671989183463905        14.075586158950840        4.9716645450546322     
 S   7.0659660174279555        13.919836490563181        7.1904981914976434     
 S   5.6643632757573279        16.042185895621806        5.1278691182864007     
 S   8.7153069860413375        13.892186217290028        3.8456275713957764     
 S   5.7749009239085431        12.454490917606176        3.7690380365590390     
 C   6.3552933344928269        15.419058451179257        7.7206300792150673     
 C   5.7809487965676558        16.320607657332861        6.8445694787248632     
 C   8.3189433670433530        12.598007742872987        2.7481013578172959     
 C   7.0771827610777631        11.991716352687295        2.7056219831884478     
 S   6.3798636589229103        15.903618495016643        9.3968801407200626     
 S   5.2246525419985854        17.810672807796355        7.5768955989436577     
 S   9.4931322571665966        11.975622058034947        1.6153302226264419     
 S   6.8965898189858112        10.733645294912156        1.4961967462737547     
 C   5.7003283970313774        17.487154021053190        9.2216153272453063     
 C   8.5177584059064664        10.762022031408124       0.84747238793058199     
 S   5.5638367142074738        18.578639961754032        10.481958796662575     
 S   9.0956737938640746        9.7739938790102006      -0.37002060899329631     
 P   9.0984703835329963        20.668298961471791        14.597501447013913     
 C   8.4158847459330115        19.051898290844861        15.032306403619547     
 C   10.820745502739765        20.370764120085049        14.195223719101184     
 C   8.9276111959178657        21.747763362173373        16.019730759866587     
 C   8.2726483594170279        21.440392789183853        13.200439099680015     
 C   9.1660101901441529        17.883741032821973        14.801637986198473     
 C   7.1795880094067179        18.977839561018815        15.702347975465091     
 C   11.729513335838984        20.157717310132551        15.242466076482408     
 C   11.197486827019770        20.114981667851023        12.868512335393451     
 C   9.1173028362669175        21.222937233939444        17.310208132429668     
 C   8.6618063733977912        23.116165866174235        15.840541878655536     
 C   6.9109954024972522        21.178509797488999        12.975307270575991     
 C   8.9397356573288587        22.418269454331291        12.440294407302602     
 H   10.141742484809134        17.933450670961602        14.324604850855392     
 C   8.6788754817607039        16.653032046912777        15.248530473482186     
 H   6.6324109086432133        19.883020978150245        15.963467492550206     
 C   6.6886096373057100        17.735546905392972        16.110398972709614     
 H   11.437387430843408        20.346196179713850        16.272735931684196     
 C   13.003606125316795        19.666158143996896        14.965255061641679     
 H   10.499947909991558        20.276566580085294        12.053706697935768     
 C   12.468017491988920        19.610629279397767        12.599298070718390     
 H   9.2900324822646621        20.159489050820209        17.456576869609773     
 C   9.0570503324897125        22.071646481021812        18.413050492015948     
 H   8.5335413140189527        23.542327026231462        14.847450586395553     
 C   8.5729294188128637        23.946357582359393        16.957819284829025     
 H   6.3927747432229332        20.436407227378456        13.574464692438889     
 C   6.2185895466006693        21.889329931052494        11.995664002153095     
 C   8.2401736809858193        23.111285389663017        11.448295124923817     
 H   9.9891183446374754        22.662643186623885        12.610297371155633     
 H   9.2912691133595438        15.760798776114564        15.129922577854936     
 C   7.4391717150764176        16.574810569486448        15.889034201588265     
 H   5.7282476019499322        17.669226696406067        16.621997941486043     
 C   13.360278983193998        19.366436877983030        13.647227533394428     
 H   13.696821120629501        19.509028323863348        15.786951004457999     
 H   12.754880195997911        19.387996569550474        11.572356711121204     
 H   9.2192001956108296        21.665016105092558        19.409288092645880     
 C   8.7718528544325292        23.427503261266665        18.239135033829733     
 H   8.3348635225537464        24.996741116148506        16.815596634093872     
 C   6.8826931307943910        22.855662826932285        11.232174659807747     
 H   5.1572292278092737        21.704196336112702        11.846546815972950     
 H   8.7706946132113970        23.868607041035553        10.870929085420475     
 H   7.0694556510761002        15.617861783141946        16.264568827838328     
 H   14.330846025938818        18.923726039371626        13.426482702743474     
 H   8.7039811922491754        24.077813929565878        19.110010721011399     
 H   6.3334639902811185        23.421429399817644        10.482280600891524     
 P   10.512786389599798        15.023244230369199        10.696872421398693     
 C   10.317434234180958        16.761834885516258        10.238391951980015     
 C   8.9317835680690596        14.283186022743907        11.138257326027707     
 C   11.582972111857734        14.910240226872450        12.144822063023192     
 C   11.275268551507880        14.189692051217220        9.2942437054453499     
 C   11.322081786425757        17.346501823213600        9.4433841662279381     
 C   9.2333107697613155        17.539460512828413        10.685692186492986     
 C   8.2852420082642375        14.776394781691472        12.289704375133361     
 C   8.3435316918995266        13.243958468665376        10.401157610558997     
 C   12.536524870263163        15.901110825476287        12.438719232933721     
 C   11.447780954953693        13.784200478334800        12.977659659511620     
 C   10.582279701548066        14.131672544970021        8.0690297911814000     
 C   12.588269185755735        13.696725392168892        9.3872625549646909     
 H   12.159842532706531        16.751522991752946        9.0838558296638645     
 C   11.239072566250860        18.697074024654839        9.0988745526200319     
 H   8.4335889013771723        17.106360328962975        11.280418994938818     
 C   9.1616199367644207        18.889449646555910        10.336111463586498     
 H   8.7522115745325575        15.548422047369211        12.896704313445232     
 C   7.0505744194345752        14.261482336558624        12.671285247186344     
 H   8.8375920312058298        12.826047044258321        9.5292104746233246     
 C   7.1040833786174060        12.729890675280437        10.800322196620835     
 H   12.652682105937952        16.776595745382732        11.801632034533572     
 C   13.340283097061601        15.759061252325141        13.573261550049999     
 H   10.697519523429913        13.018246593244980        12.773036815777871     
 C   12.259116239069394        13.656233349794467        14.105739669992870     
 H   9.5640141359553592        14.510693292980728        7.9792656597153675     
 C   11.200756258546260        13.569305922793950        6.9495917936536022     
 H   13.132304938104067        13.753853387985604        10.328208753908909     
 C   13.202719308135743        13.156783838217905        8.2555889757050096     
 H   12.004040985558449        19.148830607253323        8.4678116872184788     
 C   10.162339422582940        19.465923796303162        9.5466429855376518     
 H   8.3086805573638500        19.478486039317165        10.670444520023032     
 H   6.5646884995279606        14.643197720429148        13.565218423440562     
 C   6.4538762492181290        13.239252539246706        11.924512108156668     
 H   6.6561988022560472        11.920202169901287        10.228174770650108     
 C   13.203588870159493        14.643387056354456        14.407165288648999     
 H   14.069305244119564        16.530813181340768        13.812617609842603     
 H   12.141279055797636        12.785807947070577        14.750035068073332     
 C   12.516182400142068        13.098184101603218        7.0401023869922534     
 H   10.651273684999486        13.520361780496314        6.0077745824466815     
 H   14.231015105366842        12.806503023696438        8.3107379887270145     
 H   10.103007571841633        20.518171334736216        9.2755283630397098     
 H   5.4960047637849474        12.827252580697493        12.238821962214226     
 H   13.822608153065225        14.547922444073592        15.301130386498762     
 H   13.018769996019184        12.694884849155830        6.1613512288070282     
 C   12.247285670886416        15.009389144990605        2.9725728497835244     
 H   11.325696304671325        14.789925049794647        3.5362565767158780     
 H   12.380133410767245        16.098937888070996        2.9186609449735532     
 H   13.114235948526387        14.576796389890216        3.4958807374807397     
 C   12.136192382993370        14.450386272837815        1.6432243179881956     
 N   12.011041789976488        13.991032740109111       0.57749678260852155     
 Co   8.3484562366209278        9.3753744871680471        12.150663852645733     
 S   8.0496679590912699        9.5311130349078130        9.9318318104222438     
 S   9.4513005764321907        7.4087792897126210        11.994460222838985     
 S   6.4003543684924917        9.5587739696978389        13.276699456452029     
 S   9.3407567815865491        10.996471708885867        13.353291818012377     
 C   8.7603481008903383        8.0318952453558143        9.4017012433866611     
 C   9.3347046347129385        7.1303524585830136        10.277761072148262     
 C   6.7967133921336673        10.852954557396734        14.374225676756572     
 C   8.0384736917294930        11.459246122385574        14.416705590715058     
 S   8.7357756444941579        7.5473312909849346        7.7254526477854828     
 S   9.8910105082991180        5.6402909252067017        9.5454354815345397     
 S   5.6225233492621758        11.475341931802200        15.506995866914663     
 S   8.2190687498050412        12.717314922436392        15.626131912128685     
 C   9.4153285057867020        5.9638037295417705        7.9007166106038405     
 C   6.5978987262876974        12.688940656125611        16.274854882892395     
 S   9.5518296510484682        4.8723184355306515        6.6403733062849941     
 S   6.0199852413357924        13.676970336938410        17.492347203551791     
 P   6.0172009761003968        2.7826596053288952        2.5248281778493866     
 C   6.6997863800295994        4.3990613212526730        2.0900264205738464     
 C   4.2949252113284553        3.0801944112575494        2.9271043965459671     
 C   6.1880621869362571        1.7031981156254608        1.1025969079470130     
 C   6.8430207954070035        2.0105633682948008        3.9218905524693537     
 C   5.9496587191466634        5.5672174476823981        2.3206941213473682     
 C   7.9360836863801580        4.4731225623622555        1.4199861711608652     
 C   3.3861584559830762        3.2932446734658813        1.8798617881353730     
 C   3.9181825896669493        3.3359736327750542        4.2538161165068145     
 C   5.9983696961340973        2.2280262534009490      -0.18787956247759890     
 C   6.4538693352819481       0.33479562933440193        1.2817829856065144     
 C   8.2046731826742452        2.2724469473501534        4.1470258368709301     
 C   6.1759326369292218        1.0326852286621386        4.6820324255802417     
 H   4.9739265775124855        5.5175061018212048        2.7977274784905477     
 C   6.4367909098177991        6.7979272375137887        1.8738011479383847     
 H   8.4832630136567424        3.5679421209200601        1.1588678620765374     
 C   8.4270597226202444        5.7154162213942454        1.0119351639558702     
 H   3.6782848672755479        3.1047681646333789       0.84959153984833857     
 C   2.1120656351806173        3.7848037673349073        2.1570731785909452     
 H   4.6157207762536672        3.1743860617804294        5.0686217886595335     
 C   2.6476522479893312        3.8403265312324075        4.5230307381515349     
 H   5.8256387760934309        3.2914745739918234      -0.33424648531144829     
 C   6.0586226219759372        1.3793191167023249       -1.2907235695934265     
 H   6.5821343186508718       -9.1367422920737032E-002   2.2748733789896862     
 C   6.5427479281733687      -0.49539380224062002       0.16450397918547682     
 H   8.7228948200260170        3.0145506313195463        3.5478706977921388     
 C   8.8970775183584170        1.5616256875179533        5.1266692874045603     
 C   6.8754930750394649       0.33966821426415500        5.6740319171035658     
 H   5.1265503929993805       0.78831121069173160        4.5120274930298629     
 H   5.8243950444236265        7.6901591600146517        1.9924081258384099     
 C   7.6764948675314573        6.8761511196654306        1.2332981338308293     
 H   9.3874223978549018        5.7817386936622732       0.50033758278434115     
 C   1.7553918189939355        4.0845221223902861        3.4751010241568534     
 H   1.4188510818708560        3.9419356343466707        1.3353772305235607     
 H   2.3607891790537709        4.0629573678975257        5.5499724879362002     
 H   5.8964714240938392        1.7859511089314335       -2.2869603159770580     
 C   6.3438227780761220        2.3462501016080595E-002  -1.1168107957616955     
 H   6.7808160234342933       -1.5457771418261042       0.30672440662372119     
 C   8.2329730144801765       0.59529096658021596        5.8901555905194165     
 H   9.9584375088478865        1.7467594231549703        5.2757884466959357     
 H   6.3449713810664816      -0.41765423045736566        6.2513959858272923     
 H   8.0462091547161574        7.8331003618175457       0.85776279344355366     
 H  0.78482484007273257        4.5272330578911673        3.6958458963360425     
 H   6.4116950772619603      -0.62684614209636091       -1.9876880072001988     
 H   8.7822009652062007        2.9523060296331869E-002   6.6400495986795320     
 P   4.6028598432610863        8.4277133493552920        6.4254520468283918     
 C   4.7982173514496740        6.6891229771189407        6.8839315831207495     
 C   6.1838626311502543        9.1677757409724556        5.9840738520983567     
 C   3.5326778969380421        8.5407187289916635        4.9774997716341680     
 C   3.8403699261902409        9.2612603177364736        7.8280796722726507     
 C   3.7935744362206401        6.1044526411530384        7.6789425225550456     
 C   5.8823431952233154        5.9115013359628374        6.4366297184336760     
 C   6.8304087129351183        8.6745722631567919        4.8326272242247104     
 C   6.7721114772863693        10.207000458872958        6.7211802394869062     
 C   2.5791234732614892        7.5498499982240510        4.6836013623965433     
 C   3.6678707049291583        9.6667597477431304        4.1446640932833771     
 C   4.5333528315486813        9.3192784786645717        9.0532971418049843
[truncated: 1,084,158 more chars]
