# Supplementary material for: Unraveling the Contributions to Spin–Lattice Relaxation in Kramers Single-Molecule Magnets
Source: J Am Chem Soc. 2022 Dec 9;144(50):22965–75. doi: 10.1021/jacs.2c08876 (PMC9782788; doi:10.1021/jacs.2c08876)
Supplement: Supplementary file 2 — ja2c08876_si_002.zip [file ja2c08876_si_002.zip › phonon_Co/mol-1/mode-1-10/10/Cart_disp.xyz]

         226

 Co   6.7929314120947195        14.072176730827135        4.9354063493157208     
 S   7.1502856394018375        13.969222593649695        7.1488948755765085     
 S   5.6703464605450611        16.029585644530957        5.0738894951309881     
 S   8.7410637916588563        13.854223500827247        3.8199475854172058     
 S   5.7853512951594777        12.435381802880324        3.7643839782125155     
 C   6.4133928600095098        15.460364643081558        7.6643743680372713     
 C   5.7968751142038979        16.332695421907971        6.7858316320887129     
 C   8.3259163692178646        12.558695111837649        2.7319207738314217     
 C   7.0800124767922066        11.959108639544507        2.6989230042778813     
 S   6.4394746112946146        15.959152491885080        9.3346278861213197     
 S   5.1790893548920298        17.802695479310277        7.5149151595857164     
 S   9.4901737284047982        11.923485082451949        1.5980443462280638     
 S   6.8878938994913588        10.692633767782322        1.4993548052440555     
 C   5.6835492893623512        17.507589058036714        9.1566381911861328     
 C   8.5064575883201208        10.710502147539412       0.84475477112091868     
 S   5.5119358818389488        18.595095934480259        10.415616719943896     
 S   9.0802851693161930        9.7160529127192294      -0.36914821343792248     
 P   9.1141929112974474        20.593558805907406        14.548005108943354     
 C   8.4364577254887898        18.971591948776762        14.971975999391578     
 C   10.843939214787786        20.309519913882905        14.169360484713154     
 C   8.9320636856659785        21.666237771110247        15.973169089709351     
 C   8.3051395426916876        21.384788614387652        13.151011521063852     
 C   9.2078887342813474        17.811066234341837        14.770703060279944     
 C   7.1926590173517715        18.888069424387968        15.627105707988266     
 C   11.734518728164629        20.074910162202084        15.228414780328864     
 C   11.248762526154716        20.096077532791586        12.843280706569310     
 C   9.1151542458567150        21.137102114503747        17.262708686588166     
 C   8.6840851139332944        23.038167494590343        15.795617625690969     
 C   6.9414462905543468        21.142613795955299        12.915815340037273     
 C   8.9838671959300154        22.373233707124690        12.414770449594856     
 H   10.188868910150322        17.867132832940630        14.305035108400965     
 C   8.7363417951897304        16.580117318843101        15.234739463467424     
 H   6.6299693278019136        19.788420005465770        15.870769709973869     
 C   6.7170292775306208        17.645005824483864        16.051929862367828     
 H   11.422596721279502        20.235409746681782        16.258312134902660     
 C   13.017015936813381        19.598734337445283        14.962699220325806     
 H   10.566992191450650        20.274077959602224        12.018689465580444     
 C   12.528450064213001        19.610990075529532        12.584827531131870     
 H   9.2724299563350474        20.070969456370825        17.407596281002469     
 C   9.0690902595329348        21.985948639407269        18.366002239102887     
 H   8.5587617918364867        23.467677111371295        14.803681368577754     
 C   8.6097788152615298        23.868439082932063        16.913495896535490     
 H   6.4140070064316994        20.391808285709871        13.496008808199184     
 C   6.2576512200275829        21.886543570243411        11.953730780209293     
 C   8.2938458793661205        23.099126026250623        11.439383502652099     
 H   10.034885104754085        22.604807085372528        12.591987184384568     
 H   9.3665130478883558        15.697033928243945        15.138624270677354     
 C   7.4902136354354054        16.492695718663796        15.862086353746811     
 H   5.7536830883514796        17.573699106294608        16.557540984030513     
 C   13.401122640654457        19.339285586207041        13.642812396316408     
 H   13.694780901855470        19.422902293574364        15.794059837188689     
 H   12.833692107931894        19.419407426761932        11.556310502359786     
 H   9.2250086221902823        21.577103814729803        19.362167368661215     
 C   8.8046524151107111        23.346191112710422        18.193732483712793     
 H   8.3861125815916857        24.921892096031492        16.771550022636600     
 C   6.9328816811135425        22.867504961107905        11.218058015490245     
 H   5.1940981509019410        21.718093613783250        11.797579453278434     
 H   8.8340887127361487        23.864475014215255        10.881473001144787     
 H   7.1310856704765424        15.537277500150688        16.251758782399786     
 H   14.376385469750701        18.903652523840865        13.428482803432118     
 H   8.7489364133345653        23.996482973890085        19.065612267239615     
 H   6.3900371463282486        23.463888433524183        10.486975978873515     
 P   10.446313911303555        15.114098990664361        10.789875764762943     
 C   10.245234830954821        16.849623186788449        10.320971927948646     
 C   8.8643009898905287        14.339890079670210        11.174412096746750     
 C   11.477188819333353        14.989422581811446        12.263954367876064     
 C   11.282685789747507        14.301158687469284        9.4145861405163824     
 C   11.236497681757152        17.426976662115671        9.5027011575297298     
 C   9.1583831436021406        17.626952135461256        10.763512577910145     
 C   8.1758221277427943        14.805000870956226        12.313666884042993     
 C   8.3210930233652078        13.291827165766030        10.413212379722690     
 C   12.439877690162795        15.965019553989295        12.577131967895239     
 C   11.344498176976041        13.837188958190302        13.061279172321276     
 C   10.636538232823680        14.209613054447258        8.1648129585199776     
 C   12.616729710590560        13.872707882321563        9.5533600950074167     
 H   12.076768217082765        16.833123500739351        9.1478169836771972     
 C   11.135018483856296        18.768423930427769        9.1263125599319483     
 H   8.3687899196648949        17.199374523008728        11.376201129415302     
 C   9.0694608878255210        18.968068237513673        10.383581774293209     
 H   8.6051907141763611        15.584948767349950        12.939288568687449     
 C   6.9492456011956110        14.248025536900364        12.665926596287235     
 H   8.8455559579355576        12.896103409921498        9.5479794748481446     
 C   7.0867910046680693        12.739351566732010        10.778654815463730     
 H   12.552135312273611        16.858042374947420        11.963404811151173     
 C   13.261607825456588        15.776571441803005        13.693241542857479     
 H   10.590306472776767        13.079909085453773        12.837912252846202     
 C   12.175452837412607        13.661691052277677        14.169824071064854     
 H   9.6042059884270827        14.541675562869903        8.0374220454137024     
 C   11.322802976204768        13.678914397523370        7.0668648643076324     
 H   13.125998891591912        13.954457096092954        10.512769426583640     
 C   13.298436879257091        13.365648611183165        8.4430712102334660     
 H   11.889257678185972        19.211577998473210        8.4756339336630813     
 C   10.055193946728361        19.536049054841509        9.5684996344244038     
 H   8.2170019648160988        19.558376713060252        10.715034481295385     
 H   6.4346903264457422        14.604363578719632        13.555213145213344     
 C   6.3985965451708582        13.215774920020502        11.896237267979535     
 H   6.6749576427678239        11.922048649198178        10.188831739012128     
 C   13.135803390122602        14.628606428813709        14.486510291791475     
 H   13.998641094814838        16.534929071047202        13.951177214510695     
 H   12.062937437620276        12.768227964964725        14.784221107211547     
 C   12.659307369910371        13.274289084773839        7.2025652419114197     
 H   10.809489790192760        13.603271763855343        6.1057084181221581     
 H   14.341126274036489        13.061529864793432        8.5326009259333571     
 H   9.9819419611320832        20.582065552680156        9.2767666386151912     
 H   5.4488860398546430        12.767419017218957        12.188358694698657     
 H   13.774683344823815        14.494841676020116        15.362903677136039     
 H   13.216722836508238        12.901454539687295        6.3413022265042835     
 C   12.257249161543058        14.992506859449641        2.9091085110773647     
 H   11.337030566079301        14.794206012470223        3.4832242198112096     
 H   12.376238207572007        16.080836972308187        2.7896825809435235     
 H   13.127540273088860        14.601547605297153        3.4616705194526456     
 C   12.156514548562402        14.352718058592663        1.6123873636457715     
 N   12.038081203916878        13.828328879370973       0.57364292720355958     
 Co   8.3650034716497235        9.3745097356735343        12.120313125029281     
 S   8.1227278740068112        9.5805750911010854        9.8962648327677414     
 S   9.4479659656514681        7.3984152795206226        11.946348986048415     
 S   6.4185003126866924        9.5239542200996485        13.259605835579825     
 S   9.3432122047481059        10.981893982669469        13.351782183458759     
 C   8.8083040786405089        8.0739384825756026        9.3512826865879504     
 C   9.3408464520741408        7.1435454214408658        10.225014397710551     
 C   6.7980598466150921        10.815980971812397        14.366931939149962     
 C   8.0354406421975391        11.429611576060271        14.416485688318994     
 S   8.7865712404111012        7.6041560522771237        7.6688762763684792     
 S   9.8361706787937813        5.6335610831727330        9.4893533106984567     
 S   5.6165578301984418        11.423394411013835        15.502659239650448     
 S   8.2066228178896665        12.678592455866392        15.636239080011455     
 C   9.3910699104641111        5.9860151007786824        7.8411583152165356     
 C   6.5843754584364937        12.638383340742596        16.283091014967777     
 S   9.4957088710647426        4.8917286024278548        6.5786089315457810     
 S   6.0044124182533496        13.619937882479158        17.505134814940195     
 P   6.0375429382280634        2.7103172102942752        2.4797080495212778     
 C   6.7248163406116879        4.3209524487579865        2.0327799783903799     
 C   4.3238172758443749        3.0214276178322192        2.9101496984592412     
 C   6.1928741994901655        1.6244129889884156        1.0596105579011970     
 C   6.8839364003632131        1.9560380878644064        3.8737938504580751     
 C   5.9965356894246549        5.4971172623215026        2.2925498600479788     
 C   7.9534276179252874        4.3848477089793336        1.3473438927023131     
 C   3.3933067382201023        3.2095795220131924        1.8771674038491108     
 C   3.9794509977002659        3.3231405165633903        4.2380625290451288     
 C   5.9950314259176043        2.1457811278758347      -0.23123942962002839     
 C   6.4742910558544944       0.25900991769865300        1.2393548089343080     
 C   8.2452056539454688        2.2342262210819990        4.0829403210466575     
 C   6.2299709894039692       0.98852034122560939        4.6588904410254441     
 H   5.0260737682942924        5.4542666151270653        2.7810597272927167     
 C   6.4997048714937886        6.7272117604355861        1.8621531417027153     
 H   8.4845512547106878        3.4744169219570704        1.0689174528700955     
 C   8.4602747409049552        5.6259946640972025       0.95558597134872103     
 H   3.6621893768743332        2.9901246073895336       0.84609682963760380     
 C   2.1285852415178437        3.7174018997324700        2.1688290028611461     
 H   4.6955322634384720        3.1797731296707630        5.0410596850013834     
 C   2.7189571573846694        3.8475313630956052        4.5209660352713570     
 H   5.8081735350225658        3.2068723347609995      -0.37823818072741427     
 C   6.0658880890601550        1.2975059734617602       -1.3340233478158421     
 H   6.6069290286989037      -0.16451848279558007        2.2331006766428505     
 C   6.5735467316009091      -0.57096921550952673       0.12223683764043985     
 H   8.7530790116201782        2.9676373606578959        3.4638749512429641     
 C   8.9494620306869166        1.5524933589041536        5.0748808797831826     
 C   6.9425617859030364       0.32400922168133756        5.6619722211772752     
 H   5.1809746076891541       0.73386576071731691        4.5001095165345033     
 H   5.9054012721519094        7.6288750065640443        2.0026230712932378     
 C   7.7328610149363524        6.7955524002248158        1.2082231022038046     
 H   9.4177930803259393        5.6868294653899456       0.43820555801975980     
 C   1.8037075253165040        4.0612304396225758        3.4852687184380255     
 H   1.4171786601398719        3.8534694318625560        1.3586984091952499     
 H   2.4533415153762919        4.1035902892792313        5.5465955791717514     
 H   5.8962481389713037        1.7024887321206998       -2.3298842523930046     
 C   6.3692808809014814       -5.4679189393972399E-002  -1.1595402587904822     
 H   6.8236313232534274       -1.6189151827321064       0.26400851101620848     
 C   8.2982510886981302       0.59988486297928156        5.8665884170524087     
 H   10.009857967762230        1.7513967661657650        5.2119707719421156     
 H   6.4230993388091218      -0.42582638721482674        6.2592765912210657     
 H   8.1132987526536393        7.7536617570795130       0.84608544355539927     
 H  0.83831636412319233        4.5109762370036846        3.7145700017186405     
 H   6.4461348221535202      -0.70481494988332682       -2.0298150524569878     
 H   8.8565265660659946        6.1050324017327719E-002   6.6305520162465097     
 P   4.5223669547909999        8.5296828733281362        6.5279950150632624     
 C   4.7134336524674829        6.7885367519406810        6.9770469607725385     
 C   6.1027197518020779        9.2332598420836138        6.0274269423545404     
 C   3.4116702023122598        8.6291473692844569        5.1067938645290285     
 C   3.8353173670502390        9.3836515041222910        7.9588274768610772     
 C   3.6973749642714826        6.1961966181504922        7.7509021178129158     
 C   5.7951617088323770        6.0116500138914599        6.5241301222301225     
 C   6.7032877238992992        8.7123236958066457        4.8613202346555280     
 C   6.7417584450512091        10.259025660206872        6.7421764271872862     
 C   2.4639876420410158        7.6244104951557627        4.8378371108642773     
 C   3.5528705022753111        9.7238156157963882        4.2319536865663201     
 C   4.5762654756084915        9.4074553459438253        9.1588846165017408     
 C   2.5429924878686818        9.9403832974876352        7.9132369526389414     
 H   2.8619801043350970        6.7916522088171227        8.1157668093160726     
 C   3.7641966884743137        4.8369888227932636        8.0647100154029872     
 H   6.6031647183307838        6.4508297282375358        5.9453313091748710     
 C   5.8522179677813009        4.6533962008767187        6.8449505802389039     
 H   6.1944268093907588        7.9515674995703884        4.2719985887764498     
 C   7.9475061820540889        9.1809937175469969        4.4496195583051099     
 H   6.2815967709754865        10.698496453346234        7.6230688761913319     
 C   7.9878317682950692        10.730463353135255        6.3084431309331723     
 H   2.3410628580380353        6.7702962296805191        5.5030662459624322     
 C   1.6786837874043452        7.7158796502393798        3.6840203306150721     
 H   4.3019116892623117        10.497004687601976        4.4131706969319913     
 C   2.7616531753858600        9.7999848827945790        3.0834654529526193     
 H   5.5805411391052129        8.9813654168003278        9.2099602251054442     
 C   4.0265490116754838        10.000591884737556        10.300770970038966     
 H   1.9632483667328138        9.9081360168712855        6.9912880380002322     
 C   1.9966053574906850        10.511867290053603        9.0673558861613888     
 H   2.9899227158591257        4.3757266198969065        8.6772118673149290     
 C   4.8383972674366138        4.0680338045896232        7.6108947757925058     
 H   6.7061354095321146        4.0665701791598234        6.5071518756871507     
 H   8.4014386062677158        8.7741982437456763        3.5491584589660801     
 C   8.5959021859863345        10.188632205565423        5.1751329447248198     
 H   8.4763473773125337        11.528785397767132        6.8645645054596942     
 C   1.8300699933085716        8.7937700091346880        2.8028458985660967     
 H  0.95513576607596196        6.9316685218386000        3.4679522679767305     
 H   2.8875696492947069        10.643017152564818        2.4039904805006347     
 C   2.7318451262428245        10.537544163612553        10.257085373141145     
 H   4.6131424253008557        10.022391717636273        11.222727235741354     
 H  0.98215129019202152        10.906854384302990        9.0480825131654559     
 H   4.8854013570419008        3.0099654246361225        7.8625040329614375     
 H   9.5630778319065719        10.561123369527495        4.8380115949469475     
 H   1.2318209128751656        8.8475044982627846        1.8903831055511431     
 H   2.2847572105700142        10.970415825763929        11.154127413477486     
 C   2.8690476946337835        8.4305573000686582        14.097342843603592     
 H   3.7906906878953328        8.6719276777705172        13.542263472180121     
 H   2.7183299017194735        7.3399434802646546        14.078020081327127     
 H   2.0050821640172436        8.9123373986252421        13.610163144602099     
 C   2.9977115326326249        8.8983045007830661        15.463083801971601     
 N   3.1351422810395952        9.2843744011609779        16.558653072213481     
         226

 Co   6.7918774048749837        14.072276050190778        4.9370672063899343     
 S   7.1463546846267461        13.966747598267210        7.1508197461926830     
 S   5.6702813087978079        16.030152283309409        5.0764356638594386     
 S   8.7399695791709124        13.856035662320885        3.8210131667913454     
 S   5.7850335280215042        12.436214933606308        3.7645351438218895     
 C   6.4107447333490342        15.458277345592482        7.6670354108754077     
 C   5.7963239183937034        16.332057534117574        6.7886122828242774     
 C   8.3257124268669713        12.560595118140766        2.7325031093848509     
 C   7.0800223676925960        11.960656139742282        2.6990924816489872     
 S   6.4367167338348841        15.956341345585825        9.3375923320202538     
 S   5.1815965503024284        17.803056606709763        7.5178593327314305     
 S   9.4904010997645578        11.926080564789352        1.5985802982116606     
 S   6.8884271874117911        10.694619128458207        1.4990192102268527     
 C   5.6845726893442334        17.506518338759879        9.1597445343868262     
 C   8.5070828131641143        10.713046856282441       0.84461244902487265     
 S   5.5146296700870012        18.594194114151247        10.418812529966702     
 S   9.0810637921803838        9.7189199424882684      -0.36949385584602640     
 P   9.1132930055625749        20.597238632842036        14.550372739141185     
 C   8.4353203860993506        18.975553975652922        14.974915181066999     
 C   10.842638911768397        20.312524202778761        14.170432485417496     
 C   8.9318328119926793        21.670246158394736        15.975411374368884     
 C   8.3033056796021025        21.387545354848267        13.153452520540659     
 C   9.2056731207922784        17.814638025334744        14.772177623305947     
 C   7.1919012907191826        18.892520424263569        15.630802276108852     
 C   11.734216393116396        20.079071963841979        15.228834497927421     
 C   11.245950836756981        20.096878797457009        12.844306187005843     
 C   9.1152948835338794        21.141303228048560        17.264982735393758     
 C   8.6830143488866298        23.042012268525827        15.797807397461421     
 C   6.9396745275666296        21.144465838232534        12.918903862580409     
 C   8.9814127704785154        22.375470592008455        12.415993057615113     
 H   10.186390361142806        17.870375470003598        14.305938815370917     
 C   8.7333360746302429        16.583709392135944        15.235370573014054     
 H   6.6300003154268179        19.793122367892483        15.875336848815175     
 C   6.7154915548940899        17.649503707019669        16.054797205594436     
 H   11.423370470125528        20.241042602432692        16.258761723172526     
 C   13.016268731127711        19.602104497278017        14.962469039784516     
 H   10.563323033373116        20.274016550987113        12.020255168841421     
 C   12.525158001942350        19.610808038123057        12.585240469345276     
 H   9.2733127074732948        20.075296787767286        17.409921496477345     
 C   9.0686102709062890        21.990133741976909        18.368264783547740     
 H   8.5575056508846625        23.471373352167731        14.805826654963868     
 C   8.6080833337884535        23.872274642455462        16.915667994568718     
 H   6.4127255169601147        20.394092646289380        13.500066938344226     
 C   6.2553680355262031        21.886839349081242        11.956071840913829     
 C   8.2908274507078144        23.099827006373090        11.439912664649494     
 H   10.032378970276381        22.607624191003900        12.592751587210339     
 H   9.3626110894839378        15.700162014321748        15.138144968403488     
 C   7.4875321299886348        16.496763139605605        15.863381662279469     
 H   5.7522910223639050        17.578457198309877        16.560702286698987     
 C   13.398894503481733        19.340549541491690        13.642667565710589     
 H   13.694874503092697        19.427263424330643        15.793298490854255     
 H   12.829408793270300        19.417615547793837        11.556795033581796     
 H   9.2248738508607691        21.581384338163314        19.364421451953152     
 C   8.8031948636401758        23.350174307124899        18.195942071522154     
 H   8.3837531403271015        24.925589428714918        16.773728408554771     
 C   6.9299966541378648        22.867094878397509        11.219000833625731     
 H   5.1918950462468434        21.717624180294084        11.800393848429511     
 H   8.8305498946843421        23.864790488919493        10.881019564507548     
 H   7.1278714932577154        15.541277015143153        16.252364049664799     
 H   14.373909927753166        18.904562862013822        13.427962708170512     
 H   8.7469496857678379        24.000460786590583        19.067782794967634     
 H   6.3867664284618364        23.462038218792973        10.487095640029839     
 P   10.449988330363377        15.109284102941142        10.784984319694797     
 C   10.249156874932080        16.844948942794026        10.316578271641214     
 C   8.8680178573210018        14.336838220346699        11.172420016884413     
 C   11.482858664651685        14.985238547765872        12.257741058817260     
 C   11.282629305360132        14.295318551520820        9.4083068985055647     
 C   11.241038728019294        17.422679521304886        9.4994186284982423     
 C   9.1624329028470335        17.622265147318192        10.759380574134637     
 C   8.1817355041706552        14.803342267138413        12.312346404795843     
 C   8.3224156820819459        13.289333203192728        10.412379747521555     
 C   12.445175128114656        15.961562292624830        12.569810023635476     
 C   11.349954273577239        13.834445448415787        13.057005458350211     
 C   10.634112938977497        14.205464836614896        8.1597760257889789     
 C   12.615629617886032        13.863659313005487        9.5447534566520460     
 H   12.081187544533627        16.828787625592383        9.1442831962983373     
 C   11.140425049433482        18.764571623216384        9.1245977555003517     
 H   8.3723798273516490        17.194395498828293        11.371220982359537     
 C   9.0743064571842442        18.963810518137990        10.380931002013547     
 H   8.6130900497425422        15.582810187397452        12.937061844963075     
 C   6.9547184248558311        14.248572449570347        12.666090804437873     
 H   8.8452720919737793        12.892517626175422        9.5467550617857366     
 C   7.0878195091796661        12.738881907610409        10.779527736115543     
 H   12.557700407129930        16.853611272705049        11.954793911513615     
 C   13.265996590548758        15.775538217792857        13.686860776559604     
 H   10.595889502577929        13.076769077936083        12.834694477248892     
 C   12.179917381051977        13.661430479078794        14.166547574371611     
 H   9.6024824952007286        14.539878615126408        8.0342914793580160     
 C   11.316964428764530        13.673202415602201        7.0607311260072505     
 H   13.126659920707317        13.944172222383306        10.503226631494458     
 C   13.293954160489237        13.354986295899007        8.4333705114117929     
 H   11.895164592396673        19.208180191874551        8.4748741356799275     
 C   10.060741135291941        19.532228428189434        9.5670783266381836     
 H   8.2218109837502933        19.554030730892240        10.712544191770617     
 H   6.4416779978834553        14.606169782073650        13.555657210362677     
 C   6.4016270412273153        13.216937854629476        11.897503861775558     
 H   6.6740701618544334        11.922054271953270        10.190545317476522     
 C   13.139551740951472        14.629326428688024        14.482328812841901     
 H   14.002695084289098        16.534540720854842        13.943747231095159     
 H   12.067066237684262        12.769229373461489        14.782573027930969     
 C   12.652423070159852        13.265267292895148        7.1941333450108491     
 H   10.801820054628122        13.598904656317577        6.1005542807310507     
 H   14.335937056249664        13.048594345048761        8.5211456084816888     
 H   9.9881445777404796        20.578546923776148        9.2763512053694317     
 H   5.4514802420069106        12.770476969988010        12.190749204803724     
 H   13.777417274027625        14.497562202599109        15.359622945034236     
 H   13.207080715007825        12.890929384122929        6.3319771885790690     
 C   12.256985767155905        14.993193608272160        2.9120083806284964     
 H   11.336732114805336        14.793812515116711        3.4856477101756491     
 H   12.376767783773406        16.081581124547778        2.7960575481213472     
 H   13.127119442904416        14.599961156447296        3.4629323540300132     
 C   12.155551932514282        14.357713289608029        1.6135587692134830     
 N   12.036643221086035        13.836787637212424       0.57339141115838155     
 Co   8.3639440472422368        9.3746236585248575        12.121982828332817     
 S   8.1187914756014710        9.5781077720160308        9.8981984598793549     
 S   9.4478982008838948        7.3989956238795918        11.948907474860993     
 S   6.4173998349573580        9.5257809970796661        13.260678702725833     
 S   9.3428851433507010        10.982744344060995        13.351939480545822     
 C   8.8056500734384837        8.0718579881518231        9.3539553358685534     
 C   9.3402944738504328        7.1429186781888232        10.227807967040022     
 C   6.7978482905243380        10.817894800076777        14.367523512197465     
 C   8.0354412683326615        11.431175900997259        14.416662173568044     
 S   8.7838097868105454        7.6013491852832678        7.6718531485500554     
 S   9.8386831726990920        5.6339344555640967        9.4923122455785336     
 S   5.6167770409285191        11.426002753463143        15.503204418247925     
 S   8.2071470058451830        12.680593401483073        15.635911514405883     
 C   9.3920984409059063        5.9849530376797482        7.8442786577107091     
 C   6.5849917987996687        12.640942070485467        16.282957487129387     
 S   9.4984157804565061        4.8908366326714621        6.5818183207534924     
 S   6.0051821448306821        13.622819022575202        17.504797553558184     
 P   6.0366390873466607        2.7139912046495618        2.4820713022102137     
 C   6.7236730376711034        4.3249108262500870        2.0357195717108607     
 C   4.3225127718171565        3.0244236016506081        2.9112186607762793     
 C   6.1926412494956571        1.6284196833689948        1.0618458513661371     
 C   6.8820994582550528        1.9587876044911861        3.8762291354001714     
 C   5.9943131267234220        5.5006839193954269        2.2940292087555796     
 C   7.9526640707890230        4.3892985122453672        1.3510414180371975     
 C   3.3930008403790972        3.2137409029325328        1.8775850332416553     
 C   3.9766349913202528        3.3239259709152207        4.2390863580178726     
 C   5.9951646085217236        2.1499834310970432      -0.22897040326402696     
 C   6.4732260031017699       0.26285387969372043        1.2415330237075926     
 C   8.2434278578981957        2.2360796795028994        4.0860304232493245     
 C   6.2275165210187708       0.99074339135432898        4.6601014150691720     
 H   5.0235882439595780        5.4575016173457120        2.7819678713430807     
 C   6.4966912581840992        6.7308008591938071        1.8627939159425795     
 H   8.4845773260701538        3.4791203958992170        1.0734825326565909     
 C   8.4587302845997066        5.6304944246023423       0.95845938242128492     
 H   3.6629593875606163        2.9957627348300568       0.84654324427072369     
 C   2.1278354092669516        3.7207725697758467        2.1685992166080887     
 H   4.6918581767065488        3.1796896255472249        5.0426230020063150     
 C   2.7156618259704359        3.8473349105008250        4.5213798781677896     
 H   5.8090437861264377        3.2112005013079492      -0.37591480674104355     
 C   6.0654022010521471        1.3016956721436721       -1.3317682694400499     
 H   6.6056835816789592      -0.16082504178580107        2.2352328988957080     
 C   6.5718588722008633      -0.56713070703405044       0.12439474648841786     
 H   8.7517892234591681        2.9699281794050014        3.4679389831608156     
 C   8.9471726645475709        1.5527931910839461        5.0772255514740232     
 C   6.9395429243528852       0.32469907262227071        5.6624918119034122     
 H   5.1784707568446962       0.73666268073645103        4.5008569837177781     
 H   5.9014904718743137        7.6319990755458420        2.0021564998085757     
 C   7.7301717791595346        6.7996202288185756        1.2095288237936141     
 H   9.4163943569246431        5.6915926286054486       0.44137346990377180     
 C   1.8014771362906787        4.0624882712314472        3.4851259343961241     
 H   1.4172701162528782        3.8578373870994280        1.3579382746904876     
 H   2.4490560851674772        4.1017798382602697        5.5470822044481638     
 H   5.8961031211777382        1.7067760723496648       -2.3276359408183547     
 C   6.3678247498014073       -5.0690451559273778E-002  -1.1573428367209582     
 H   6.8212864184357560       -1.6152138118605011       0.26616887456539806     
 C   8.2953626087382233       0.59947295500531761        5.8675296649647883     
 H   10.007646411759119        1.7509390624174768        5.2147950390200100     
 H   6.4195618816136655      -0.42552668121908538        6.2588091360000124     
 H   8.1100766756859581        7.7576629327405371       0.84670442918262934     
 H  0.83583977963203271        4.5118820171035008        3.7140538897727082     
 H   6.4441509565758439      -0.70082865171416042       -2.0276588076391384     
 H   8.8532522759976953        5.9201058756461380E-002   6.6306722794241848     
 P   4.5260415201664497        8.5248561499317308        6.5231093371400997     
 C   4.7173611133891091        6.7838504877886470        6.9726561550389121     
 C   6.1064349173619741        9.2302016201094332        6.0254435198418133     
 C   3.4173404445216469        8.6249504423352352        5.1005861608475769     
 C   3.8352567553627268        9.3777986714911759        7.9525524299180228     
 C   3.7019231358779083        6.1918826179429676        7.7476208901122696     
 C   5.7992176649157576        6.0069543536968872        6.5199965822036159     
 C   6.7092019593343339        8.7106634784563131        4.8600078403427514     
 C   6.7430762682386485        10.256524413566527        6.7413560760279223     
 C   2.4692799416189648        7.6209438377979746        4.8305269331460634     
 C   3.5583290430515455        9.7210564821815684        4.2276822285880042     
 C   4.5738336409730662        9.4032976723216350        9.1538530704616541     
 C   2.5418895445702478        9.9313248564982537        7.9046301184169945     
 H   2.8664061907733425        6.7872968304762669        8.1122377470852687     
 C   3.7696121591405980        4.8331180128386002        8.0629901098178376     
 H   6.6067601108592440        6.4458459747406591        5.9403515007811274     
 C   5.8570713529822358        4.6491281605628823        6.8422913382369579     
 H   6.2023297376012216        7.9494276530018686        4.2697774293576272     
 C   7.9529788904863841        9.1815432594696471        4.4497945529648542     
 H   6.2813060216117123        10.694899686953923        7.6218573050367660     
 C   7.9888551832353158        10.729989685633493        6.3093318098315141     
 H   2.3466207773261338        6.7658579724564936        5.4944698904143099     
 C   1.6830634942691278        7.7148379843574109        3.6776543080793180     
 H   4.3075008360491962        10.493846560566878        4.4099508601403912     
 C   2.7661164261165667        9.7997093355798501        3.0801939324599883     
 H   5.5788103321999527        8.9795578408553105        9.2068380716551719     
 C   4.0207030053667099        9.9948760722106798        10.294639311237018     
 H   1.9639080608661730        9.8978388137527205        6.9817443303652205     
 C   1.9921190218261506        10.501201333500923        9.0576516176383191     
 H   2.9958395077461693        4.3723067400920606        8.6764457226141811     
 C   4.8439533322747828        4.0641977793401418        7.6094628872578811     
 H   6.7109524342105091        4.0622162589118327        6.5046495225527927     
 H   8.4084276287443309        8.7760113506183934        3.5496123465927760     
 C   8.5989298466870174        10.189796334222152        5.1764143433185792     
 H   8.4754526746719083        11.528785467858775        6.8662976352167098     
 C   1.8338110763431430        8.7944788915679535        2.7986759321827916     
 H  0.95917597923216391        6.9312746840666692        3.4605420115328940     
 H   2.8916986270349714        10.644001209991577        2.4023445123606031     
 C   2.7249548432606834        10.528521807776926        10.248651123424088     
 H   4.6054635867058131        10.018023152249459        11.217575988549285     
 H  0.97695967017742047        10.893918144907841        9.0366200730521822     
 H   4.8916143552048057        3.0064300027893167        7.8620724940733657     
 H   9.5656685271962427        10.564185733631120        4.8404190954145996     
 H   1.2345449139364073        8.8502144232346449        1.8871158401235859     
 H   2.2751083591265138        10.959894969595734        11.144797351033613     
 C   2.8687794596570941        8.4312646198052246        14.100236780983414     
 H   3.7903863052505664        8.6715616042219921        13.544681934246114     
 H   2.7188552127734997        7.3407075871264222        14.084376828680771     
 H   2.0046550688613816        8.9107765528639788        13.611425749811994     
 C   2.9967459420409934        8.9033060199239120        15.464254977543021     
 N   3.1337021223376156        9.2928288443729290        16.558405736297807     
         226

 Co   6.7908233976552479        14.072375369554422        4.9387280634641488     
 S   7.1424237298516537        13.964272602884725        7.1527446168088575     
 S   5.6702161570505547        16.030718922087861        5.0789818325878890     
 S   8.7388753666829704        13.857847823814522        3.8220787481654850     
 S   5.7847157608835298        12.437048064332291        3.7646863094312639     
 C   6.4080966066885585        15.456190048103403        7.6696964537135441     
 C   5.7957727225835081        16.331419646327177        6.7913929335598420     
 C   8.3255084845160781        12.562495124443883        2.7330854449382795     
 C   7.0800322585929854        11.962203639940055        2.6992619590200930     
 S   6.4339588563751526        15.953530199286572        9.3405567779191880     
 S   5.1841037457128269        17.803417734109249        7.5208035058771445     
 S   9.4906284711243192        11.928676047126753        1.5991162501952574     
 S   6.8889604753322233        10.696604489134090        1.4986836152096499     
 C   5.6855960893261157        17.505447619483043        9.1628508775875197     
 C   8.5077080380081078        10.715591565025470       0.84447012692882673     
 S   5.5173234583350546        18.593292293822234        10.422008339989507     
 S   9.0818424150445729        9.7217869722573074      -0.36983949825413026     
 P   9.1123930998277025        20.600918459776665        14.552740369339018     
 C   8.4341830467099097        18.979516002529085        14.977854362742420     
 C   10.841338608749009        20.315528491674616        14.171504486121838     
 C   8.9316019383193819        21.674254545679222        15.977653659028416     
 C   8.3014718165125174        21.390302095308886        13.155893520017466     
 C   9.2034575073032112        17.818209816327652        14.773652186331949     
 C   7.1911435640865937        18.896971424139171        15.634498844229439     
 C   11.733914058068166        20.083233765481879        15.229254215525977     
 C   11.243139147359244        20.097680062122429        12.845331667442379     
 C   9.1154355212110438        21.145504341593373        17.267256784199351     
 C   8.6819435838399652        23.045857042461307        15.799997169231872     
 C   6.9379027645789124        21.146317880509770        12.921992385123547     
 C   8.9789583450270136        22.377707476892219        12.417215665635371     
 H   10.183911812135291        17.873618107066566        14.306842522340869     
 C   8.7303303540707571        16.587301465428791        15.236001682560682     
 H   6.6300313030517222        19.797824730319192        15.879903987656482     
 C   6.7139538322575589        17.654001589555477        16.057664548821045     
 H   11.424144218971552        20.246675458183603        16.259211311442392     
 C   13.015521525442043        19.605474657110754        14.962238859243225     
 H   10.559653875295584        20.273955142371999        12.021820872102399     
 C   12.521865939671700        19.610626000716579        12.585653407558683     
 H   9.2741954586115423        20.079624119163743        17.412246711952221     
 C   9.0681302822796415        21.994318844546545        18.370527327992598     
 H   8.5562495099328384        23.475069592964164        14.807971941349980     
 C   8.6063878523153772        23.876110201978857        16.917840092601942     
 H   6.4114440274885300        20.396377006868885        13.504125068489266     
 C   6.2530848510248243        21.887135127919070        11.958412901618365     
 C   8.2878090220495082        23.100527986495560        11.440441826646889     
 H   10.029872835798677        22.610441296635273        12.593515990036110     
 H   9.3587091310795198        15.703290100399551        15.137665666129619     
 C   7.4848506245418651        16.500830560547417        15.864676970812129     
 H   5.7508989563763313        17.583215290325146        16.563863589367461     
 C   13.396666366309010        19.341813496776336        13.642522735104768     
 H   13.694968104329924        19.431624555086927        15.792537144519819     
 H   12.825125478608705        19.415823668825741        11.557279564803807     
 H   9.2247390795312540        21.585664861596825        19.366675535245093     
 C   8.8017373121696405        23.354157501539380        18.198151659331515     
 H   8.3813936990625173        24.929286761398345        16.775906794472938     
 C   6.9271116271621880        22.866684795687114        11.219943651761220     
 H   5.1896919415917466        21.717154746804923        11.803208243580590     
 H   8.8270110766325338        23.865105963623730        10.880566127870310     
 H   7.1246573160388884        15.545276530135618        16.252969316929807     
 H   14.371434385755631        18.905473200186780        13.427442612908907     
 H   8.7449629582011088        24.004438599291078        19.069953322695653     
 H   6.3834957105954242        23.460188004061763        10.487215301186163     
 P   10.453662749423199        15.104469215217925        10.780092874626648     
 C   10.253078918909338        16.840274698799604        10.312184615333781     
 C   8.8717347247514766        14.333786361023190        11.170427937022074     
 C   11.488528509970017        14.981054513720300        12.251527749758457     
 C   11.282572820972756        14.289478415572354        9.4020276564947451     
 C   11.245579774281437        17.418382380494101        9.4961360994667565     
 C   9.1664826620919264        17.617578159175132        10.755248570359131     
 C   8.1876488805985144        14.801683663320603        12.311025925548693     
 C   8.3237383407986858        13.286839240619427        10.411547115320420     
 C   12.450472566066516        15.958105031260365        12.562488079375715     
 C   11.355410370178436        13.831701938641270        13.052731744379148     
 C   10.631687645131311        14.201316618782533        8.1547390930579802     
 C   12.614529525181503        13.854610743689408        9.5361468182966753     
 H   12.085606871984488        16.824451750445416        9.1407494089194774     
 C   11.145831615010666        18.760719316004995        9.1228829510687532     
 H   8.3759697350384048        17.189416474647857        11.366240835303770     
 C   9.0791520265429675        18.959552798762306        10.378280229733887     
 H   8.6209893853087252        15.580671607444955        12.934835121238702     
 C   6.9601912485160504        14.249119362240329        12.666255012588513     
 H   8.8449882260120027        12.888931842429347        9.5455306487233287     
 C   7.0888480136912628        12.738412248488808        10.780400656767357     
 H   12.563265501986249        16.849180170462677        11.946183011876057     
 C   13.270385355640929        15.774504993782706        13.680480010261730     
 H   10.601472532379091        13.073629070418395        12.831476701651582     
 C   12.184381924691346        13.661169905879909        14.163271077678369     
 H   9.6007590019743745        14.538081667382913        8.0311609133023314     
 C   11.311125881324291        13.667490433681033        7.0545973877068695     
 H   13.127320949822721        13.933887348673657        10.493683836405275     
 C   13.289471441721382        13.344323980614849        8.4236698125901199     
 H   11.901071506607373        19.204782385275891        8.4741143376967720     
 C   10.066288323855524        19.528407801537359        9.5656570188519634     
 H   8.2266200026844878        19.549684748724228        10.710053902245846     
 H   6.4486656693211684        14.607975985427668        13.556101275512010     
 C   6.4046575372837724        13.218100789238452        11.898770455571581     
 H   6.6731826809410419        11.922059894708360        10.192258895940915     
 C   13.143300091780342        14.630046428562339        14.478147333892329     
 H   14.006749073763356        16.534152370662483        13.936317247679625     
 H   12.071195037748248        12.770230781958253        14.780924948650391     
 C   12.645538770409333        13.256245501016455        7.1857014481102777     
 H   10.794150319063483        13.594537548779810        6.0954001433399423     
 H   14.330747838462839        13.035658825304088        8.5096902910300205     
 H   9.9943471943488742        20.575028294872141        9.2759357721236722     
 H   5.4540744441591782        12.773534922757062        12.193139714908792     
 H   13.780151203231433        14.500282729178105        15.356342212932434     
 H   13.197438593507414        12.880404228558564        6.3226521506538553     
 C   12.256722372768751        14.993880357094678        2.9149082501796282     
 H   11.336433663531372        14.793419017763201        3.4880712005400882     
 H   12.377297359974806        16.082325276787369        2.8024325152991714     
 H   13.126698612719974        14.598374707597438        3.4641941886073813     
 C   12.154589316466161        14.362708520623396        1.6147301747811944     
 N   12.035205238255189        13.845246395053877       0.57313989511320362     
 Co   8.3628846228347502        9.3747375813761806        12.123652531636353     
 S   8.1148550771961290        9.5756404529309780        9.9001320869909684     
 S   9.4478304361163215        7.3995759682385609        11.951465963673574     
 S   6.4162993572280236        9.5276077740596836        13.261751569871842     
 S   9.3425580819532961        10.983594705452523        13.352096777632884     
 C   8.8029960682364585        8.0697774937280418        9.3566279851491565     
 C   9.3397424956267265        7.1422919349367797        10.230601536369495     
 C   6.7976367344335831        10.819808628341157        14.368115085244966     
 C   8.0354418944677839        11.432740225934245        14.416838658817095     
 S   8.7810483332099913        7.5985423182894118        7.6748300207316316     
 S   9.8411956666044027        5.6343078279554595        9.4952711804586105     
 S   5.6169962516585974        11.428611095912451        15.503749596845402     
 S   8.2076711938006994        12.682594347099753        15.635583948800310     
 C   9.3931269713476997        5.9838909745808140        7.8473990002048826     
 C   6.5856081391628445        12.643500800228336        16.282823959291001     
 S   9.5011226898482679        4.8899446629150694        6.5850277099612029     
 S   6.0059518714080147        13.625700162671244        17.504460292176176     
 P   6.0357352364652570        2.7176651990048479        2.4844345548991500     
 C   6.7225297347305188        4.3288692037421876        2.0386591650313419     
 C   4.3212082677899373        3.0274195854689974        2.9122876230933170     
 C   6.1924082995011487        1.6324263777495740        1.0640811448310772     
 C   6.8802625161468915        1.9615371211179657        3.8786644203422678     
 C   5.9920905640221891        5.5042505764693521        2.2955085574631808     
 C   7.9519005236527587        4.3937493155113998        1.3547389433720820     
 C   3.3926949425380921        3.2179022838518732        1.8780026626341997     
 C   3.9738189849402392        3.3247114252670511        4.2401101869906155     
 C   5.9952977911258438        2.1541857343182516      -0.22670137690802555     
 C   6.4721609503490454       0.26669784168878774        1.2437112384808773     
 C   8.2416500618509225        2.2379331379237994        4.0891205254519924     
 C   6.2250620526335725       0.99296644148304847        4.6613123891128998     
 H   5.0211027196248637        5.4607366195643596        2.7828760153934451     
 C   6.4936776448744098        6.7343899579520281        1.8634346901824439     
 H   8.4846033974296180        3.4838238698413635        1.0780476124430860     
 C   8.4571858282944596        5.6349941851074821       0.96133279349384892     
 H   3.6637293982468999        3.0014008622705801       0.84698965890384348     
 C   2.1270855770160590        3.7241432398192233        2.1683694303550314     
 H   4.6881840899746248        3.1796061214236864        5.0441863190112457     
 C   2.7123664945562025        3.8471384579060444        4.5217937210642214     
 H   5.8099140372303095        3.2155286678548993      -0.37359143275467283     
 C   6.0649163130441393        1.3058853708255842       -1.3295131910642579     
 H   6.6044381346590137      -0.15713160077602206        2.2373651211485654     
 C   6.5701710128008184      -0.56329219855857404       0.12655265533639587     
 H   8.7504994352981598        2.9722189981521066        3.4720030150786676     
 C   8.9448832984082252        1.5530930232637383        5.0795702231648647     
 C   6.9365240628027331       0.32538892356320387        5.6630114026295484     
 H   5.1759669060002382       0.73945960075558514        4.5016044509010529     
 H   5.8975796715967181        7.6351231445276397        2.0016899283239140     
 C   7.7274825433827168        6.8036880574123346        1.2108345453834239     
 H   9.4149956335233451        5.6963557918209506       0.44454138178778380     
 C   1.7992467472648535        4.0637461028403186        3.4849831503542230     
 H   1.4173615723658848        3.8622053423363001        1.3571781401857250     
 H   2.4447706549586625        4.0999693872413081        5.5475688297245762     
 H   5.8959581033841726        1.7110634125786297       -2.3253876292437043     
 C   6.3663686187013333       -4.6701713724575156E-002  -1.1551454146514339     
 H   6.8189415136180846       -1.6115124409888957       0.26832923811458764     
 C   8.2924741287783164       0.59906104703135354        5.8684709128771679     
 H   10.005434855756008        1.7504813586691885        5.2176193060979044     
 H   6.4160244244182092      -0.42522697522334402        6.2583416807789591     
 H   8.1068545987182770        7.7616641084015621       0.84732341480985929     
 H  0.83336319514087320        4.5127877972033161        3.7135377778267764     
 H   6.4421670909981676      -0.69684235354499413       -2.0255025628212890     
 H   8.8499779859293959        5.7351793495595035E-002   6.6307925426018590     
 P   4.5297160855418994        8.5200294265353236        6.5182236592169360     
 C   4.7212885743107345        6.7791642236366130        6.9682653493052849     
 C   6.1101500829218702        9.2271433981352526        6.0234600973290862     
 C   3.4230106867310339        8.6207535153860118        5.0943784571661253     
 C   3.8351961436752151        9.3719458388600607        7.9462773829749693     
 C   3.7064713074843341        6.1875686177354430        7.7443396624116243     
 C   5.8032736209991391        6.0022586935023137        6.5158630421771093     
 C   6.7151161947693696        8.7090032611059804        4.8586954460299756     
 C   6.7443940914260887        10.254023166926185        6.7405357248685576     
 C   2.4745722411969142        7.6174771804401864        4.8232167554278496     
 C   3.5637875838277799        9.7182973485667485        4.2234107706096884     
 C   4.5714018063376418        9.3991399986994431        9.1488215244215656     
 C   2.5407866012718134        9.9222664155088722        7.8960232841950475     
 H   2.8708322772115875        6.7829414521354101        8.1087086848544665     
 C   3.7750276298068823        4.8292472028839377        8.0612702042326880     
 H   6.6103555033877051        6.4408622212437816        5.9353716923873838     
 C   5.8619247381831707        4.6448601202490467        6.8396320962350128     
 H   6.2102326658116835        7.9472878064333496        4.2675562699388045     
 C   7.9584515989186801        9.1820928013922973        4.4499695476245993     
 H   6.2810152722479380        10.691302920561609        7.6206457338821991     
 C   7.9898785981755625        10.729516018131729        6.3102204887298550     
 H   2.3521786966142320        6.7614197152324671        5.4858735348661885     
 C   1.6874432011339107        7.7137963184754419        3.6712882855435645     
 H   4.3130899828360807        10.490688433531778        4.4067310233487920     
 C   2.7705796768472739        9.7994337883651212        3.0769224119673573     
 H   5.5770795252946916        8.9777502649102949        9.2037159182048995     
 C   4.0148569990579359        9.9891602596838016        10.288507652435069     
 H   1.9645677549995324        9.8875416106341572        6.9722006227302096     
 C   1.9876326861616165        10.490535376948243        9.0479473491152493     
 H   3.0017562996332132        4.3688868602872155        8.6756795779134350     
 C   4.8495093971129526        4.0603617540906605        7.6080309987232555     
 H   6.7157694588889036        4.0578623386638411        6.5021471694184356     
 H   8.4154166512209443        8.7778244574911088        3.5500662342194720     
 C   8.6019575073877004        10.190960462878881        5.1776957419123377     
 H   8.4745579720312811        11.528785537950419        6.8680307649737244     
 C   1.8375521593777144        8.7951877740012190        2.7945059657994871     
 H  0.96321619238836576        6.9308808462947393        3.4531317550890575     
 H   2.8958276047752363        10.644985267418337        2.4006985442205715     
 C   2.7180645602785423        10.519499451941298        10.240216873707030     
 H   4.5977847481107696        10.013654586862646        11.212424741357218     
 H  0.97176805016281931        10.880981905512693        9.0251576329389103     
 H   4.8978273533677106        3.0028945809425105        7.8616409551852939     
 H   9.5682592224859153        10.567248097734746        4.8428265958822525     
 H   1.2372689149976490        8.8529243482065052        1.8838485746960287     
 H   2.2654595076830129        10.949374113427536        11.135467288589739     
 C   2.8685112246804052        8.4319719395417909        14.103130718363234     
 H   3.7900819226057996        8.6711955306734669        13.547100396312109     
 H   2.7193805238275259        7.3414716939881899        14.090733576034413     
 H   2.0042279737055195        8.9092157071027174        13.612688355021890     
 C   2.9957803514493624        8.9083075390647597        15.465426153114441     
 N   3.1322619636356359        9.3012832875848801        16.558158400382133     
         226

 Co   6.7897693904355112        14.072474688918065        4.9403889205383624     
 S   7.1384927750765623        13.961797607502239        7.1546694874250321     
 S   5.6701510053033015        16.031285560866312        5.0815280013163395     
 S   8.7377811541950283        13.859659985308159        3.8231443295396246     
 S   5.7843979937455563        12.437881195058274        3.7648374750406379     
 C   6.4054484800280829        15.454102750614325        7.6723574965516805     
 C   5.7952215267733136        16.330781758536776        6.7941735842954056     
 C   8.3253045421651848        12.564395130747002        2.7336677804917087     
 C   7.0800421494933756        11.963751140137830        2.6994314363911989     
 S   6.4312009789154221        15.950719052987317        9.3435212238181222     
 S   5.1866109411232255        17.803778861508732        7.5237476790228586     
 S   9.4908558424840788        11.931271529464157        1.5996522021788542     
 S   6.8894937632526547        10.698589849809975        1.4983480201924471     
 C   5.6866194893079980        17.504376900206207        9.1659572207882114     
 C   8.5083332628521031        10.718136273768501       0.84432780483278080     
 S   5.5200172465831070        18.592390473493221        10.425204150012313     
 S   9.0826210379087637        9.7246540020263446      -0.37018514066223412     
 P   9.1114931940928301        20.604598286711298        14.555107999536851     
 C   8.4330457073204705        18.983478029405248        14.980793544417841     
 C   10.840038305729619        20.318532780570468        14.172576486826181     
 C   8.9313710646460827        21.678262932963708        15.979895943687948     
 C   8.2996379534229341        21.393058835769505        13.158334519494273     
 C   9.2012418938141440        17.821781607320560        14.775126749357952     
 C   7.1903858374540057        18.901422424014772        15.638195412350024     
 C   11.733611723019933        20.087395567121774        15.229673933124534     
 C   11.240327457961509        20.098481326787848        12.846357147878914     
 C   9.1155761588882083        21.149705455138186        17.269530833004943     
 C   8.6808728187932989        23.049701816396791        15.802186941002324     
 C   6.9361310015911952        21.148169922787005        12.925080907666683     
 C   8.9765039195755136        22.379944361775987        12.418438273655628     
 H   10.181433263127774        17.876860744129537        14.307746229310821     
 C   8.7273246335112713        16.590893538721634        15.236632792107311     
 H   6.6300622906766264        19.802527092745905        15.884471126497790     
 C   6.7124161096210280        17.658499472091282        16.060531892047653     
 H   11.424917967817578        20.252308313934513        16.259660899712262     
 C   13.014774319756373        19.608844816943488        14.962008678701935     
 H   10.555984717218053        20.273893733756889        12.023386575363377     
 C   12.518573877401050        19.610443963310104        12.586066345772089     
 H   9.2750782097497897        20.083951450560203        17.414571927427097     
 C   9.0676502936529957        21.998503947116181        18.372789872437455     
 H   8.5549933689810143        23.478765833760601        14.810117227736091     
 C   8.6046923708423009        23.879945761502256        16.920012190635170     
 H   6.4101625380169445        20.398661367448394        13.508183198634306     
 C   6.2508016665234454        21.887430906756901        11.960753962322899     
 C   8.2847905933912021        23.101228966618031        11.440970988644285     
 H   10.027366701320974        22.613258402266649        12.594280392861881     
 H   9.3548071726751019        15.706418186477352        15.137186363855752     
 C   7.4821691190950945        16.504897981489226        15.865972279344788     
 H   5.7495068903887576        17.587973382340419        16.567024892035938     
 C   13.394438229136288        19.343077452060985        13.642377904498947     
 H   13.695061705567150        19.435985685843207        15.791775798185386     
 H   12.820842163947109        19.414031789857642        11.557764096025817     
 H   9.2246043082017408        21.589945385030333        19.368929618537031     
 C   8.8002797606991052        23.358140695953857        18.200361247140876     
 H   8.3790342577979331        24.932984094081771        16.778085180391109     
 C   6.9242266001865111        22.866274712976718        11.220886469896707     
 H   5.1874888369366499        21.716685313315761        11.806022638731669     
 H   8.8234722585807255        23.865421438327967        10.880112691233069     
 H   7.1214431388200605        15.549276045128085        16.253574584194819     
 H   14.368958843758096        18.906383538359737        13.426922517647300     
 H   8.7429762306343815        24.008416411991576        19.072123850423672     
 H   6.3802249927290111        23.458337789330557        10.487334962342487     
 P   10.457337168483022        15.099654327494706        10.775201429558502     
 C   10.257000962886599        16.835600454805181        10.307790959026349     
 C   8.8754515921819497        14.330734501699679        11.168435857159738     
 C   11.494198355288351        14.976870479674728        12.245314440699653     
 C   11.282516336585381        14.283638279623890        9.3957484144839256     
 C   11.250120820543579        17.414085239683320        9.4928535704352708     
 C   9.1705324213368193        17.612891171032068        10.751116566583622     
 C   8.1935622570263753        14.800025059502792        12.309705446301544     
 C   8.3250609995154257        13.284345278046125        10.410714483119285     
 C   12.455770004018376        15.954647769895901        12.555166135115954     
 C   11.360866466779635        13.828958428866756        13.048458030408085     
 C   10.629262351285128        14.197168400950170        8.1497021603269815     
 C   12.613429432476975        13.845562174373329        9.5275401799413046     
 H   12.090026199435350        16.820115875298448        9.1372156215406175     
 C   11.151238180587852        18.756867008793606        9.1211681466371566     
 H   8.3795596427251589        17.184437450467421        11.361260688248006     
 C   9.0839975959016925        18.955295079386623        10.375629457454227     
 H   8.6288887208749063        15.578533027492458        12.932608397514331     
 C   6.9656640721762697        14.249666274910311        12.666419220739151     
 H   8.8447043600502244        12.885346058683274        9.5443062356609225     
 C   7.0898765182028587        12.737942589367208        10.781273577419169     
 H   12.568830596842568        16.844749068220306        11.937572112238497     
 C   13.274774120733099        15.773471769772556        13.674099243963855     
 H   10.607055562180253        13.070489062900705        12.828258926054271     
 C   12.188846468330716        13.660909332681026        14.159994580985126     
 H   9.5990355087480204        14.536284719639418        8.0280303472466468     
 C   11.305287333884053        13.661778451759865        7.0484636494064876     
 H   13.127981978938125        13.923602474964010        10.484141041316093     
 C   13.284988722953528        13.333661665330691        8.4139691137684451     
 H   11.906978420818074        19.201384578677228        8.4733545397136183     
 C   10.071835512419106        19.524587174885284        9.5642357110657432     
 H   8.2314290216186841        19.545338766556217        10.707563612721078     
 H   6.4556533407588805        14.609782188781686        13.556545340661343     
 C   6.4076880333402295        13.219263723847426        11.900037049367604     
 H   6.6722952000276505        11.922065517463452        10.193972474405308     
 C   13.147048442609211        14.630766428436653        14.473965854942755     
 H   14.010803063237613        16.533764020470123        13.928887264264089     
 H   12.075323837812235        12.771232190455017        14.779276869369813     
 C   12.638654470658816        13.247223709137764        7.1772695512097071     
 H   10.786480583498847        13.590170441242043        6.0902460059488348     
 H   14.325558620676015        13.022723305559417        8.4982349735783540     
 H   10.000549810957271        20.571509665968133        9.2755203388779126     
 H   5.4566686463114467        12.776592875526115        12.195530225013858     
 H   13.782885132435243        14.503003255757099        15.353061480830632     
 H   13.187796472007001        12.869879072994200        6.3133271127286408     
 C   12.256458978381598        14.994567105917197        2.9178081197307599     
 H   11.336135212257407        14.793025520409689        3.4904946909045278     
 H   12.377826936176206        16.083069429026960        2.8088074824769951     
 H   13.126277782535530        14.596788258747580        3.4654560231847489     
 C   12.153626700418041        14.367703751638762        1.6159015803489059     
 N   12.033767255424346        13.853705152895328       0.57288837906802559     
 Co   8.3618251984272653        9.3748515042275038        12.125322234939889     
 S   8.1109186787907888        9.5731731338459234        9.9020657141025801     
 S   9.4477626713487481        7.4001563125975292        11.954024452486152     
 S   6.4151988794986883        9.5294345510397012        13.262824437017851     
 S   9.3422310205558894        10.984445066844049        13.352254074719944     
 C   8.8003420630344333        8.0676969993042622        9.3593006344297578     
 C   9.3391905174030203        7.1416651916847362        10.233395105698968     
 C   6.7974251783428281        10.821722456605537        14.368706658292469     
 C   8.0354425206029081        11.434304550871230        14.417015144066145     
 S   8.7782868796094355        7.5957354512955551        7.6778068929132068     
 S   9.8437081605097152        5.6346812003468232        9.4982301153386874     
 S   5.6172154623886756        11.431219438361760        15.504294775442879     
 S   8.2081953817562159        12.684595292716434        15.635256383194738     
 C   9.3941555017894949        5.9828289114818798        7.8505193426990552     
 C   6.5862244795260194        12.646059529971208        16.282690431452611     
 S   9.5038295992400315        4.8890526931586766        6.5882370991689134     
 S   6.0067215979853472        13.628581302767286        17.504123030794165     
 P   6.0348313855838542        2.7213391933601341        2.4867978075880859     
 C   6.7213864317899343        4.3328275812342891        2.0415987583518227     
 C   4.3199037637627189        3.0304155692873862        2.9133565854103551     
 C   6.1921753495066403        1.6364330721301532        1.0663164382960173     
 C   6.8784255740387312        1.9642866377447454        3.8810997052843637     
 C   5.9898680013209562        5.5078172335432773        2.2969879061707816     
 C   7.9511369765164943        4.3982001187774333        1.3584364687069663     
 C   3.3923890446970870        3.2220636647712135        1.8784202920267441     
 C   3.9710029785602261        3.3254968796188815        4.2411340159633593     
 C   5.9954309737299631        2.1583880375394595      -0.22443235055202412     
 C   6.4710958975963200       0.27054180368385516        1.2458894532541618     
 C   8.2398722658036476        2.2397865963446995        4.0922106276546595     
 C   6.2226075842483741       0.99518949161176806        4.6625233631566276     
 H   5.0186171952901493        5.4639716217830063        2.7837841594438091     
 C   6.4906640315647204        6.7379790567102482        1.8640754644223081     
 H   8.4846294687890840        3.4885273437835096        1.0826126922295813     
 C   8.4556413719892110        5.6394939456126219       0.96420620456641282     
 H   3.6644994089331830        3.0070389897111034       0.84743607353696326     
 C   2.1263357447651670        3.7275139098625996        2.1681396441019740     
 H   4.6845100032427016        3.1795226173001483        5.0457496360161764     
 C   2.7090711631419691        3.8469420053112642        4.5222075639606540     
 H   5.8107842883341814        3.2198568344018494      -0.37126805876830210     
 C   6.0644304250361314        1.3100750695074961       -1.3272581126884657     
 H   6.6031926876390683      -0.15343815976624303        2.2394973434014229     
 C   6.5684831534007726      -0.55945369008309775       0.12871056418437388     
 H   8.7492096471371514        2.9745098168992117        3.4760670469965191     
 C   8.9425939322688794        1.5533928554435308        5.0819148948557054     
 C   6.9335052012525811       0.32607877450413697        5.6635309933556846     
 H   5.1734630551557812       0.74225652077471937        4.5023519180843277     
 H   5.8936688713191225        7.6382472135094375        2.0012233568392519     
 C   7.7247933076058990        6.8077558860060936        1.2121402669732337     
 H   9.4135969101220489        5.7011189550364536       0.44770929367179585     
 C   1.7970163582390284        4.0650039344491899        3.4848403663123215     
 H   1.4174530284788911        3.8665732975731726        1.3564180056809625     
 H   2.4404852247498479        4.0981589362223465        5.5480554550009886     
 H   5.8958130855906079        1.7153507528075949       -2.3231393176690540     
 C   6.3649124876012593       -4.2712975889876534E-002  -1.1529479925819099     
 H   6.8165966088004133       -1.6078110701172903       0.27048960166377722     
 C   8.2895856488184094       0.59864913905738948        5.8694121607895475     
 H   10.003223299752895        1.7500236549209003        5.2204435731757988     
 H   6.4124869672227529      -0.42492726922760260        6.2578742255579058     
 H   8.1036325217505940        7.7656652840625862       0.84794240043708935     
 H  0.83088661064971359        4.5136935773031324        3.7130216658808441     
 H   6.4401832254204923      -0.69285605537582773       -2.0233463180034397     
 H   8.8467036958610965        5.5502528234728697E-002   6.6309128057795332     
 P   4.5333906509173501        8.5152027031389164        6.5133379812937733     
 C   4.7252160352323607        6.7744779594845790        6.9638745435716576     
 C   6.1138652484817664        9.2240851761610720        6.0214766748163591     
 C   3.4286809289404205        8.6165565884367883        5.0881707534846736     
 C   3.8351355319877030        9.3660930062289474        7.9400023360319150     
 C   3.7110194790907602        6.1832546175279184        7.7410584347109781     
 C   5.8073295770825206        5.9975630333077410        6.5117295021506036     
 C   6.7210304302044044        8.7073430437556496        4.8573830517171990     
 C   6.7457119146135280        10.251521920285841        6.7397153737091937     
 C   2.4798645407748632        7.6140105230823982        4.8159065777096357     
 C   3.5692461246040144        9.7155382149519305        4.2191393126313717     
 C   4.5689699717022174        9.3949823250772511        9.1437899783814789     
 C   2.5396836579733795        9.9132079745194908        7.8874164499731005     
 H   2.8752583636498326        6.7785860737945542        8.1051796226236625     
 C   3.7804431004731667        4.8253763929292743        8.0595502986475385     
 H   6.6139508959161653        6.4358784677469050        5.9303918839936403     
 C   5.8667781233841056        4.6405920799352103        6.8369728542330677     
 H   6.2181355940221454        7.9451479598648298        4.2653351105199819     
 C   7.9639243073509753        9.1826423433149458        4.4501445422843435     
 H   6.2807245228841637        10.687706154169298        7.6194341627276323     
 C   7.9909020131158091        10.729042350629967        6.3111091676281967     
 H   2.3577366159023301        6.7569814580084415        5.4772771793180670     
 C   1.6918229079986933        7.7127546525934729        3.6649222630078109     
 H   4.3186791296229652        10.487530306496680        4.4035111865571928     
 C   2.7750429275779807        9.7991582411503924        3.0736508914747263     
 H   5.5753487183894315        8.9759426889652794        9.2005937647546272     
 C   4.0090109927491611        9.9834444471569235        10.282375993633121     
 H   1.9652274491328916        9.8772444075155921        6.9626569150951978     
 C   1.9831463504970823        10.479869420395563        9.0382430805921796     
 H   3.0076730915202567        4.3654669804823705        8.6749134332126889     
 C   4.8550654619511215        4.0565257288411791        7.6065991101886299     
 H   6.7205864835672973        4.0535084184158503        6.4996448162840776     
 H   8.4224056736975594        8.7796375643638260        3.5505201218461684     
 C   8.6049851680883833        10.192124591535610        5.1789771405060971     
 H   8.4736632693906540        11.528785608042062        6.8697638947307400     
 C   1.8412932424122859        8.7958966564344845        2.7903359994161820     
 H  0.96725640554456771        6.9304870085228094        3.4457214986452209     
 H   2.8999565825155007        10.645969324845096        2.3990525760805395     
 C   2.7111742772964011        10.510477096105671        10.231782623989973     
 H   4.5901059095157271        10.009286021475832        11.207273494165150     
 H  0.96657643014821815        10.868045666117542        9.0136951928256366     
 H   4.9040403515306163        2.9993591590957043        7.8612094162972221     
 H   9.5708499177755861        10.570310461838371        4.8452340963499054     
 H   1.2399929160588907        8.8556342731783673        1.8805813092684716     
 H   2.2558106562395124        10.938853257259341        11.126137226145865     
 C   2.8682429897037158        8.4326792592783590        14.106024655743054     
 H   3.7897775399610332        8.6708294571249400        13.549518858378102     
 H   2.7199058348815526        7.3422358008499566        14.097090323388057     
 H   2.0038008785496570        8.9076548613414559        13.613950960231783     
 C   2.9948147608577309        8.9133090582056056        15.466597328685861     
 N   3.1308218049336562        9.3097377307968312        16.557911064466460     
         226

 Co   6.7887153832157754        14.072574008281707        4.9420497776125760     
 S   7.1345618203014700        13.959322612119756        7.1565943580412066     
 S   5.6700858535560483        16.031852199644764        5.0840741700447900     
 S   8.7366869417070845        13.861472146801798        3.8242099109137646     
 S   5.7840802266075828        12.438714325784259        3.7649886406500124     
 C   6.4028003533676072        15.452015453125247        7.6750185393898169     
 C   5.7946703309631182        16.330143870746380        6.7969542350309702     
 C   8.3251005998142915        12.566295137050119        2.7342501160451373     
 C   7.0800520403937650        11.965298640335606        2.6996009137623047     
 S   6.4284431014556915        15.947907906688064        9.3464856697170546     
 S   5.1891181365336232        17.804139988908219        7.5266918521685726     
 S   9.4910832138438384        11.933867011801558        1.6001881541624510     
 S   6.8900270511730870        10.700575210485859        1.4980124251752442     
 C   5.6876428892898803        17.503306180929371        9.1690635639889049     
 C   8.5089584876960966        10.720680982511530       0.84418548273673488     
 S   5.5227110348311594        18.591488653164209        10.428399960035117     
 S   9.0833996607729546        9.7275210317953835      -0.37053078307033799     
 P   9.1105932883579577        20.608278113645927        14.557475629734682     
 C   8.4319083679310314        18.987440056281407        14.983732726093262     
 C   10.838738002710230        20.321537069466324        14.173648487530523     
 C   8.9311401909727834        21.682271320248198        15.982138228347480     
 C   8.2978040903333490        21.395815576230120        13.160775518971080     
 C   9.1990262803250769        17.825353398313471        14.776601312383955     
 C   7.1896281108214168        18.905873423890373        15.641891980470611     
 C   11.733309387971703        20.091557368761670        15.230093650723092     
 C   11.237515768563773        20.099282591453271        12.847382628315447     
 C   9.1157167965653727        21.153906568682999        17.271804881810532     
 C   8.6798020537466343        23.053546590332274        15.804376712772775     
 C   6.9343592386034780        21.150021965064241        12.928169430209818     
 C   8.9740494941240136        22.382181246659751        12.419660881675885     
 H   10.178954714120259        17.880103381192505        14.308649936280771     
 C   8.7243189129517837        16.594485612014481        15.237263901653940     
 H   6.6300932783015307        19.807229455172617        15.889038265339096     
 C   6.7108783869844961        17.662997354627091        16.063399235274261     
 H   11.425691716663602        20.257941169685424        16.260110487982129     
 C   13.014027114070705        19.612214976776226        14.961778498160644     
 H   10.552315559140519        20.273832325141779        12.024952278624355     
 C   12.515281815130400        19.610261925903629        12.586479283985495     
 H   9.2759609608880371        20.088278781956660        17.416897142901973     
 C   9.0671703050263481        22.002689049685817        18.375052416882308     
 H   8.5537372280291901        23.482462074557038        14.812262514122203     
 C   8.6029968893692246        23.883781321025651        16.922184288668394     
 H   6.4088810485453598        20.400945728027899        13.512241328779348     
 C   6.2485184820220665        21.887726685594728        11.963095023027435     
 C   8.2817721647328959        23.101929946740498        11.441500150641680     
 H   10.024860566843268        22.616075507898021        12.595044795687654     
 H   9.3509052142706839        15.709546272555155        15.136707061581884     
 C   7.4794876136483239        16.508965402431038        15.867267587877448     
 H   5.7481148244011830        17.592731474355688        16.570186194704412     
 C   13.392210091963564        19.344341407345631        13.642233073893127     
 H   13.695155306804377        19.440346816599490        15.791014451850950     
 H   12.816558849285515        19.412239910889546        11.558248627247828     
 H   9.2244695368722258        21.594225908463844        19.371183701828972     
 C   8.7988222092285682        23.362123890368338        18.202570834950233     
 H   8.3766748165333489        24.936681426765198        16.780263566309280     
 C   6.9213415732108334        22.865864630266323        11.221829288032195     
 H   5.1852857322815531        21.716215879826599        11.808837033882748     
 H   8.8199334405289189        23.865736913032205        10.879659254595831     
 H   7.1182289616012335        15.553275560120550        16.254179851459828     
 H   14.366483301760562        18.907293876532695        13.426402422385694     
 H   8.7409895030676523        24.012394224692070        19.074294378151691     
 H   6.3769542748625989        23.456487574599347        10.487454623498811     
 P   10.461011587542844        15.094839439771489        10.770309984490353     
 C   10.260923006863857        16.830926210810759        10.303397302718917     
 C   8.8791684596124227        14.327682642376168        11.166443777297399     
 C   11.499868200606683        14.972686445629156        12.239101131640851     
 C   11.282459852198006        14.277798143675426        9.3894691724731061     
 C   11.254661866805723        17.409788098872536        9.4895710414037833     
 C   9.1745821805817123        17.608204182889004        10.746984562808116     
 C   8.1994756334542362        14.798366455684979        12.308384967054394     
 C   8.3263836582321655        13.281851315472824        10.409881850918152     
 C   12.461067441970236        15.951190508531436        12.547844190856191     
 C   11.366322563380832        13.826214919092241        13.044184316437020     
 C   10.626837057438944        14.193020183117806        8.1446652275959828     
 C   12.612329339772447        13.836513605057252        9.5189335415859340     
 H   12.094445526886213        16.815780000151481        9.1336818341617576     
 C   11.156644746165037        18.753014701582217        9.1194533422055581     
 H   8.3831495504119147        17.179458426286985        11.356280541192241     
 C   9.0888431652604158        18.951037360010940        10.372978685174566     
 H   8.6367880564410893        15.576394447539959        12.930381673789958     
 C   6.9711368958364890        14.250213187580291        12.666583428889789     
 H   8.8444204940884461        12.881760274937198        9.5430818225985146     
 C   7.0909050227144554        12.737472930245607        10.782146498070983     
 H   12.574395691698887        16.840317965977935        11.928961212600939     
 C   13.279162885825269        15.772438545762405        13.667718477665982     
 H   10.612638591981414        13.067349055383017        12.825041150456961     
 C   12.193311011970085        13.660648759482141        14.156718084291882     
 H   9.5973120155216662        14.534487771895924        8.0248997811909621     
 C   11.299448786443815        13.656066469838697        7.0423299111061057     
 H   13.128643008053530        13.913317601254363        10.474598246226911     
 C   13.280506004185673        13.322999350046532        8.4042684149467721     
 H   11.912885335028776        19.197986772078568        8.4725947417304646     
 C   10.077382700982687        19.520766548233208        9.5628144032795230     
 H   8.2362380405528786        19.540992784388202        10.705073323196308     
 H   6.4626410121965936        14.611588392135705        13.556989405810675     
 C   6.4107185293966866        13.220426658456402        11.901303643163628     
 H   6.6714077191142591        11.922071140218542        10.195686052869704     
 C   13.150796793438081        14.631486428310968        14.469784375993180     
 H   14.014857052711871        16.533375670277760        13.921457280848555     
 H   12.079452637876221        12.772233598951781        14.777628790089237     
 C   12.631770170908297        13.238201917259071        7.1688376543091357     
 H   10.778810847934208        13.585803333704275        6.0850918685577264     
 H   14.320369402889190        13.009787785814746        8.4867796561266857     
 H   10.006752427565667        20.567991037064125        9.2751049056321531     
 H   5.4592628484637142        12.779650828295166        12.197920735118926     
 H   13.785619061639053        14.505723782336092        15.349780748728831     
 H   13.178154350506590        12.859353917429836        6.3040020748034271     
 C   12.256195583994446        14.995253854739714        2.9207079892818917     
 H   11.335836760983440        14.792632023056179        3.4929181812689674     
 H   12.378356512377605        16.083813581266551        2.8151824496548188     
 H   13.125856952351088        14.595201809897723        3.4667178577621165     
 C   12.152664084369921        14.372698982654130        1.6170729859166173     
 N   12.032329272593502        13.862163910736779       0.57263686302284766     
 Co   8.3607657740197787        9.3749654270788270        12.126991938243425     
 S   8.1069822803854485        9.5707058147608688        9.9039993412141936     
 S   9.4476949065811731        7.4007366569564983        11.956582941298731     
 S   6.4140984017693539        9.5312613280197187        13.263897304163860     
 S   9.3419039591584845        10.985295428235576        13.352411371807007     
 C   8.7976880578324081        8.0656165048804827        9.3619732837103609     
 C   9.3386385391793123        7.1410384484326928        10.236188675028439     
 C   6.7972136222520740        10.823636284869918        14.369298231339970     
 C   8.0354431467380305        11.435868875808216        14.417191629315194     
 S   8.7755254260088797        7.5929285843016991        7.6807837650947830     
 S   9.8462206544150259        5.6350545727381860        9.5011890502187661     
 S   5.6174346731187530        11.433827780811068        15.504839954040358     
 S   8.2087195697117323        12.686596238333113        15.634928817589165     
 C   9.3951840322312883        5.9817668483829456        7.8536396851932286     
 C   6.5868408198891952        12.648618259714077        16.282556903614221     
 S   9.5065365086317932        4.8881607234022839        6.5914464883766248     
 S   6.0074913245626798        13.631462442863327        17.503785769412158     
 P   6.0339275347024506        2.7250131877154202        2.4891610602770222     
 C   6.7202431288493498        4.3367859587263897        2.0445383516723039     
 C   4.3185992597355005        3.0334115531057755        2.9144255477273928     
 C   6.1919423995121319        1.6404397665107324        1.0685517317609574     
 C   6.8765886319305700        1.9670361543715251        3.8835349902264600     
 C   5.9876454386197242        5.5113838906172017        2.2984672548783829     
 C   7.9503734293802300        4.4026509220434669        1.3621339940418506     
 C   3.3920831468560819        3.2262250456905539        1.8788379214192887     
 C   3.9681869721802125        3.3262823339707119        4.2421578449361030     
 C   5.9955641563340833        2.1625903407606679      -0.22216332419602272     
 C   6.4700308448435955       0.27438576567892248        1.2480676680274465     
 C   8.2380944697563745        2.2416400547655995        4.0953007298573265     
 C   6.2201531158631749       0.99741254174048766        4.6637343372003555     
 H   5.0161316709554340        5.4672066240016530        2.7846923034941731     
 C   6.4876504182550310        6.7415681554684692        1.8647162386621723     
 H   8.4846555401485499        3.4932308177256561        1.0871777720160765     
 C   8.4540969156839640        5.6439937061177616       0.96707961563897682     
 H   3.6652694196194666        3.0126771171516271       0.84788248817008305     
 C   2.1255859125142749        3.7308845799059762        2.1679098578489167     
 H   4.6808359165107776        3.1794391131766102        5.0473129530211072     
 C   2.7057758317277356        3.8467455527164840        4.5226214068570858     
 H   5.8116545394380532        3.2241850009487996      -0.36894468478193143     
 C   6.0639445370281235        1.3142647681894082       -1.3250030343126737     
 H   6.6019472406191229      -0.14974471875646406        2.2416295656542804     
 C   6.5667952940007277      -0.55561518160762136       0.13086847303235188     
 H   8.7479198589761413        2.9768006356463168        3.4801310789143711     
 C   8.9403045661295337        1.5536926876233230        5.0842595665465460     
 C   6.9304863397024299       0.32676862544507013        5.6640505840818207     
 H   5.1709592043113233       0.74505344079385349        4.5030993852676025     
 H   5.8897580710415278        7.6413712824912352        2.0007567853545902     
 C   7.7221040718290821        6.8118237145998535        1.2134459885630435     
 H   9.4121981867207509        5.7058821182519566       0.45087720555580785     
 C   1.7947859692132031        4.0662617660580613        3.4846975822704205     
 H   1.4175444845918974        3.8709412528100446        1.3556578711762000     
 H   2.4361997945410332        4.0963484852033849        5.5485420802774010     
 H   5.8956680677970423        1.7196380930365598       -2.3208910060944037     
 C   6.3634563565011852       -3.8724238055177912E-002  -1.1507505705123857     
 H   6.8142517039827419       -1.6041096992456851       0.27264996521296675     
 C   8.2866971688585025       0.59823723108342541        5.8703534087019271     
 H   10.001011743749784        1.7495659511726120        5.2232678402536923     
 H   6.4089495100272975      -0.42462756323186124        6.2574067703368526     
 H   8.1004104447829128        7.7696664597236103       0.84856138606431941     
 H  0.82841002615855397        4.5145993574029477        3.7125055539349123     
 H   6.4381993598428160      -0.68886975720666144       -2.0211900731855903     
 H   8.8434294057927971        5.3653262973862359E-002   6.6310330689572083     
 P   4.5370652162927998        8.5103759797425109        6.5084523033706096     
 C   4.7291434961539860        6.7697916953325450        6.9594837378380312     
 C   6.1175804140416625        9.2210269541868914        6.0194932523036320     
 C   3.4343511711498076        8.6123596614875666        5.0819630498032229     
 C   3.8350749203001913        9.3602401735978322        7.9337272890888615     
 C   3.7155676506971860        6.1789406173203938        7.7377772070103319     
 C   5.8113855331659012        5.9928673731131683        6.5075959621240971     
 C   6.7269446656394392        8.7056828264053170        4.8560706574044223     
 C   6.7470297378009674        10.249020673645498        6.7388950225498290     
 C   2.4851568403528126        7.6105438657246101        4.8085963999914219     
 C   3.5747046653802488        9.7127790813371107        4.2148678546530558     
 C   4.5665381370667930        9.3908246514550608        9.1387584323413922     
 C   2.5385807146749455        9.9041495335301075        7.8788096157511536     
 H   2.8796844500880776        6.7742306954536984        8.1016505603928586     
 C   3.7858585711394510        4.8215055829746110        8.0578303930623889     
 H   6.6175462884446263        6.4308947142500283        5.9254120755998967     
 C   5.8716315085850406        4.6363240396213747        6.8343136122311225     
 H   6.2260385222326073        7.9430081132963108        4.2631139511011593     
 C   7.9693970157832705        9.1831918852375960        4.4503195369440878     
 H   6.2804337735203895        10.684109387776987        7.6182225915730655     
 C   7.9919254280560548        10.728568683128204        6.3119978465265376     
 H   2.3632945351904282        6.7525432007844151        5.4686808237699456     
 C   1.6962026148634761        7.7117129867115040        3.6585562404720573     
 H   4.3242682764098488        10.484372179461582        4.4002913497655927     
 C   2.7795061783086878        9.7988826939356635        3.0703793709820952     
 H   5.5736179114841704        8.9741351130202620        9.1974716113043549     
 C   4.0031649864403871        9.9777286346300453        10.276244334831173     
 H   1.9658871432662510        9.8669472043970288        6.9531132074601860     
 C   1.9786600148325479        10.469203463842883        9.0285388120691117     
 H   3.0135898834073003        4.3620471006775254        8.6741472885119428     
 C   4.8606215267892914        4.0526897035916987        7.6051672216540043     
 H   6.7254035082456918        4.0491544981678587        6.4971424631497197     
 H   8.4293946961741728        8.7814506712365414        3.5509740094728643     
 C   8.6080128287890680        10.193288720192339        5.1802585390998557     
 H   8.4727685667500285        11.528785678133707        6.8714970244877556     
 C   1.8450343254468573        8.7966055388677518        2.7861660330328775     
 H  0.97129661870076967        6.9300931707508795        3.4383112422013844     
 H   2.9040855602557656        10.646953382271855        2.3974066079405079     
 C   2.7042839943142596        10.501454740270043        10.223348374272916     
 H   4.5824270709206845        10.004917456089018        11.202122246973083     
 H  0.96138481013361710        10.855109426722393        9.0022327527123647     
 H   4.9102533496935212        2.9958237372488985        7.8607778774091503     
 H   9.5734406130652570        10.573372825941997        4.8476415968175575     
 H   1.2427169171201324        8.8583441981502276        1.8773140438409144     
 H   2.2461618047960115        10.928332401091144        11.116807163701990     
 C   2.8679747547270265        8.4333865790149254        14.108918593122874     
 H   3.7894731573162663        8.6704633835764149        13.551937320444097     
 H   2.7204311459355788        7.3429999077117243        14.103447070741701     
 H   2.0033737833937950        8.9060940155801926        13.615213565441678     
 C   2.9938491702660999        8.9183105773464533        15.467768504257281     
 N   3.1293816462316761        9.3181921740087823        16.557663728550786     
         226

 Co   6.7876613759960396        14.072673327645351        4.9437106346867905     
 S   7.1306308655263786        13.956847616737271        7.1585192286573811     
 S   5.6700207018087960        16.032418838423219        5.0866203387732414     
 S   8.7355927292191424        13.863284308295436        3.8252754922879042     
 S   5.7837624594696084        12.439547456510242        3.7651398062593864     
 C   6.4001522267071316        15.449928155636169        7.6776795822279533     
 C   5.7941191351529238        16.329505982955979        6.7997348857665347     
 C   8.3248966574633982        12.568195143353236        2.7348324515985665     
 C   7.0800619312941544        11.966846140533381        2.6997703911334106     
 S   6.4256852239959610        15.945096760388809        9.3494501156159888     
 S   5.1916253319440218        17.804501116307705        7.5296360253142876     
 S   9.4913105852035997        11.936462494138961        1.6007241061460478     
 S   6.8905603390935184        10.702560571161742        1.4976768301580414     
 C   5.6886662892717634        17.502235461652536        9.1721699071895983     
 C   8.5095837125400902        10.723225691254559       0.84404316064068896     
 S   5.5254048230792119        18.590586832835193        10.431595770057923     
 S   9.0841782836371454        9.7303880615644225      -0.37087642547844191     
 P   9.1096933826230853        20.611957940580556        14.559843259932515     
 C   8.4307710285415922        18.991402083157571        14.986671907768683     
 C   10.837437699690840        20.324541358362179        14.174720488234865     
 C   8.9309093172994842        21.686279707532684        15.984380513007014     
 C   8.2959702272437639        21.398572316690739        13.163216518447888     
 C   9.1968106668360097        17.828925189306378        14.778075875409957     
 C   7.1888703841888280        18.910324423765974        15.645588548591197     
 C   11.733007052923471        20.095719170401566        15.230513368321647     
 C   11.234704079166036        20.100083856118690        12.848408108751983     
 C   9.1158574342425354        21.158107682227811        17.274078930616124     
 C   8.6787312886999697        23.057391364267758        15.806566484543227     
 C   6.9325874756157608        21.151874007341476        12.931257952752954     
 C   8.9715950686725119        22.384418131543516        12.420883489696143     
 H   10.176476165112742        17.883346018255473        14.309553643250723     
 C   8.7213131923922980        16.598077685307327        15.237895011200568     
 H   6.6301242659264350        19.811931817599330        15.893605404180402     
 C   6.7093406643479652        17.667495237162896        16.066266578500873     
 H   11.426465465509628        20.263574025436338        16.260560076251995     
 C   13.013279908385035        19.615585136608964        14.961548317619355     
 H   10.548646401062987        20.273770916526669        12.026517981885332     
 C   12.511989752859749        19.610079888497150        12.586892222198902     
 H   9.2768437120262845        20.092606113353121        17.419222358376850     
 C   9.0666903163997024        22.006874152255453        18.377314961327166     
 H   8.5524810870773660        23.486158315353471        14.814407800508317     
 C   8.6013014078961483        23.887616880549050        16.924356386701618     
 H   6.4075995590737751        20.403230088607405        13.516299458924388     
 C   6.2462352975206867        21.888022464432559        11.965436083731969     
 C   8.2787537360745898        23.102630926862968        11.442029312639074     
 H   10.022354432365564        22.618892613529393        12.595809198513425     
 H   9.3470032558662659        15.712674358632958        15.136227759308015     
 C   7.4768061082015542        16.513032823372846        15.868562896410108     
 H   5.7467227584136094        17.597489566370957        16.573347497372886     
 C   13.389981954790841        19.345605362630280        13.642088243287306     
 H   13.695248908041602        19.444707947355770        15.790253105516516     
 H   12.812275534623920        19.410448031921451        11.558733158469838     
 H   9.2243347655427126        21.598506431897356        19.373437785120910     
 C   8.7973646577580329        23.366107084782815        18.204780422759594     
 H   8.3743153752687647        24.940378759448620        16.782441952227451     
 C   6.9184565462351566        22.865454547555927        11.222772106167684     
 H   5.1830826276264554        21.715746446337437        11.811651429033825     
 H   8.8163946224771106        23.866052387736442        10.879205817958590     
 H   7.1150147843824065        15.557275075113017        16.254785118724840     
 H   14.364007759763027        18.908204214705652        13.425882327124087     
 H   8.7390027755009250        24.016372037392568        19.076464905879710     
 H   6.3736835569961867        23.454637359868137        10.487574284655135     
 P   10.464686006602665        15.090024552048272        10.765418539422207     
 C   10.264845050841116        16.826251966816336        10.299003646411485     
 C   8.8828853270428976        14.324630783052658        11.164451697435062     
 C   11.505538045925015        14.968502411583584        12.232887822582047     
 C   11.282403367810630        14.271958007726962        9.3831899304622883     
 C   11.259202913067865        17.405490958061751        9.4862885123722975     
 C   9.1786319398266052        17.603517194745944        10.742852559032608     
 C   8.2053890098820954        14.796707851867168        12.307064487807244     
 C   8.3277063169489054        13.279357352899522        10.409049218717017     
 C   12.466364879922097        15.947733247166973        12.540522246596430     
 C   11.371778659982031        13.823471409317726        13.039910602465957     
 C   10.624411763592761        14.188871965285443        8.1396282948649823     
 C   12.611229247067918        13.827465035741174        9.5103269032305633     
 H   12.098864854337075        16.811444125004513        9.1301480467828977     
 C   11.162051311742223        18.749162394370828        9.1177385377739615     
 H   8.3867394580986705        17.174479402106549        11.351300394136477     
 C   9.0936887346191391        18.946779640635256        10.370327912894906     
 H   8.6446873920072704        15.574255867587462        12.928154950065586     
 C   6.9766097194967092        14.250760100250274        12.666747637040427     
 H   8.8441366281266678        12.878174491191123        9.5418574095361066     
 C   7.0919335272260522        12.737003271124006        10.783019418722796     
 H   12.579960786555207        16.835886863735563        11.920350312963381     
 C   13.283551650917440        15.771405321752255        13.661337711368107     
 H   10.618221621782576        13.064209047865329        12.821823374859651     
 C   12.197775555609455        13.660388186283258        14.153441587598639     
 H   9.5955885222953121        14.532690824152429        8.0217692151352757     
 C   11.293610239003575        13.650354487917527        7.0361961728057247     
 H   13.129304037168934        13.903032727544716        10.465055451137729     
 C   13.276023285417818        13.312337034762374        8.3945677161250991     
 H   11.918792249239477        19.194588965479909        8.4718349437473108     
 C   10.082929889546270        19.516945921581133        9.5613930954933029     
 H   8.2410470594870731        19.536646802220190        10.702583033671539     
 H   6.4696286836343067        14.613394595489723        13.557433470960008     
 C   6.4137490254531437        13.221589593065376        11.902570236959651     
 H   6.6705202382008677        11.922076762973633        10.197399631334097     
 C   13.154545144266951        14.632206428185283        14.465602897043606     
 H   14.018911042186129        16.532987320085400        13.914027297433021     
 H   12.083581437940207        12.773235007448543        14.775980710808659     
 C   12.624885871157778        13.229180125380379        7.1604057574085651     
 H   10.771141112369570        13.581436226166508        6.0799377311666190     
 H   14.315180185102365        12.996852266070073        8.4753243386750174     
 H   10.012955044174063        20.564472408160118        9.2746894723863935     
 H   5.4618570506159818        12.782708781064217        12.200311245223993     
 H   13.788352990842862        14.508444308915088        15.346500016627029     
 H   13.168512229006177        12.848828761865471        6.2946770368782126     
 C   12.255932189607293        14.995940603562232        2.9236078588330234     
 H   11.335538309709476        14.792238525702667        3.4953416716334069     
 H   12.378886088579005        16.084557733506141        2.8215574168326425     
 H   13.125436122166644        14.593615361047865        3.4679796923394841     
 C   12.151701468321802        14.377694213669496        1.6182443914843287     
 N   12.030891289762659        13.870622668578230       0.57238534697766963     
 Co   8.3597063496122921        9.3750793499301501        12.128661641546961     
 S   8.1030458819801083        9.5682384956758142        9.9059329683258071     
 S   9.4476271418135997        7.4013170013154674        11.959141430111311     
 S   6.4129979240400194        9.5330881049997362        13.264970171309869     
 S   9.3415768977610796        10.986145789627102        13.352568668894069     
 C   8.7950340526303812        8.0635360104567013        9.3646459329909639     
 C   9.3380865609556061        7.1404117051806493        10.238982244357912     
 C   6.7970020661613191        10.825550113134298        14.369889804387473     
 C   8.0354437728731547        11.437433200745204        14.417368114564246     
 S   8.7727639724083257        7.5901217173078432        7.6837606372763592     
 S   9.8487331483203366        5.6354279451295497        9.5041479850988431     
 S   5.6176538838488312        11.436436123260377        15.505385132637835     
 S   8.2092437576672506        12.688597183949794        15.634601251983591     
 C   9.3962125626730835        5.9807047852840114        7.8567600276874021     
 C   6.5874571602523702        12.651176989456948        16.282423375775831     
 S   9.5092434180235568        4.8872687536458912        6.5946558775843354     
 S   6.0082610511400123        13.634343582959369        17.503448508030147     
 P   6.0330236838210478        2.7286871820707064        2.4915243129659581     
 C   6.7190998259087653        4.3407443362184903        2.0474779449927847     
 C   4.3172947557082813        3.0364075369241643        2.9154945100444309     
 C   6.1917094495176235        1.6444464608913116        1.0707870252258975     
 C   6.8747516898224097        1.9697856709983048        3.8859702751685563     
 C   5.9854228759184913        5.5149505476911269        2.2999466035859837     
 C   7.9496098822439656        4.4071017253095004        1.3658315193767350     
 C   3.3917772490150768        3.2303864266098943        1.8792555508118332     
 C   3.9653709658001994        3.3270677883225424        4.2431816739088468     
 C   5.9956973389382036        2.1667926439818763      -0.21989429784002129     
 C   6.4689657920908701       0.27822972767398985        1.2502458828007310     
 C   8.2363166737091014        2.2434935131864995        4.0983908320599935     
 C   6.2176986474779765       0.99963559186920714        4.6649453112440833     
 H   5.0136461466207196        5.4704416262202997        2.7856004475445375     
 C   6.4846368049453416        6.7451572542266902        1.8653570129020365     
 H   8.4846816115080141        3.4979342916678027        1.0917428518025716     
 C   8.4525524593787154        5.6484934666229014       0.96995302671154082     
 H   3.6660394303057497        3.0183152445921504       0.84832890280320283     
 C   2.1248360802633828        3.7342552499493524        2.1676800715958593     
 H   4.6771618297788544        3.1793556090530721        5.0488762700260379     
 C   2.7024805003135022        3.8465491001217038        4.5230352497535176     
 H   5.8125247905419242        3.2285131674957497      -0.36662131079556071     
 C   6.0634586490201157        1.3184544668713201       -1.3227479559368815     
 H   6.6007017935991774      -0.14605127774668503        2.2437617879071379     
 C   6.5651074346006819      -0.55177667313214507       0.13302638188032989     
 H   8.7466300708151330        2.9790914543934224        3.4841951108322231     
 C   8.9380151999901880        1.5539925198031155        5.0866042382373866     
 C   6.9274674781522778       0.32745847638600328        5.6645701748079569     
 H   5.1684553534668654       0.74785036081298761        4.5038468524508772     
 H   5.8858472707639322        7.6444953514730329        2.0002902138699281     
 C   7.7194148360522643        6.8158915431936125        1.2147517101528533     
 H   9.4107994633194547        5.7106452814674595       0.45404511743981985     
 C   1.7925555801873778        4.0675195976669318        3.4845547982285190     
 H   1.4176359407049040        3.8753092080469167        1.3548977366714374     
 H   2.4319143643322190        4.0945380341844233        5.5490287055538134     
 H   5.8955230500034776        1.7239254332655247       -2.3186426945197534     
 C   6.3620002254011112       -3.4735500220479290E-002  -1.1485531484428617     
 H   6.8119067991650706       -1.6004083283740798       0.27481032876215633     
 C   8.2838086888985973       0.59782532310946135        5.8712946566143067     
 H   9.9988001877466726        1.7491082474243238        5.2260921073315867     
 H   6.4054120528318412      -0.42432785723611982        6.2569393151157993     
 H   8.0971883678152299        7.7736676353846343       0.84918037169154947     
 H  0.82593344166739435        4.5155051375027639        3.7119894419889805     
 H   6.4362154942651397      -0.68488345903749503       -2.0190338283677409     
 H   8.8401551157244960        5.1803997712996014E-002   6.6311533321348826     
 P   4.5407397816682495        8.5055492563461037        6.5035666254474469     
 C   4.7330709570756122        6.7651054311805110        6.9550929321044039     
 C   6.1212955796015587        9.2179687322127108        6.0175098297909058     
 C   3.4400214133591946        8.6081627345383431        5.0757553461217713     
 C   3.8350143086126791        9.3543873409667171        7.9274522421458071     
 C   3.7201158223036117        6.1746266171128692        7.7344959793096866     
 C   5.8154414892492827        5.9881717129185947        6.5034624220975914     
 C   6.7328589010744739        8.7040226090549844        4.8547582630916457     
 C   6.7483475609884076        10.246519427005154        6.7380746713904651     
 C   2.4904491399307620        7.6070772083668228        4.8012862222732080     
 C   3.5801632061564832        9.7100199477222908        4.2105963966747399     
 C   4.5641063024313686        9.3866669778328689        9.1337268863013055     
 C   2.5374777713765115        9.8950910925407261        7.8702027815292066     
 H   2.8841105365263231        6.7698753171128416        8.0981214981620546     
 C   3.7912740418057354        4.8176347730199476        8.0561104874772411     
 H   6.6211416809730865        6.4259109607531517        5.9204322672061531     
 C   5.8764848937859755        4.6320559993075383        6.8316543702291774     
 H   6.2339414504430692        7.9408682667277910        4.2608927916823376     
 C   7.9748697242155666        9.1837414271602462        4.4504945316038320     
 H   6.2801430241566152        10.680512621384675        7.6170110204184986     
 C   7.9929488429963014        10.728095015626442        6.3128865254248794     
 H   2.3688524544785268        6.7481049435603895        5.4600844682218241     
 C   1.7005823217282590        7.7106713208295350        3.6521902179363037     
 H   4.3298574231967333        10.481214052426482        4.3970715129739935     
 C   2.7839694290393950        9.7986071467209346        3.0671078504894642     
 H   5.5718871045789093        8.9723275370752464        9.1943494578540825     
 C   3.9973189801316131        9.9720128221031672        10.270112676029225     
 H   1.9665468373996102        9.8566500012784637        6.9435694998251742     
 C   1.9741736791680138        10.458537507290202        9.0188345435460420     
 H   3.0195066752943442        4.3586272208726795        8.6733811438111967     
 C   4.8661775916274603        4.0488536783422173        7.6037353331193795     
 H   6.7302205329240863        4.0448005779198679        6.4946401100153626     
 H   8.4363837186507880        8.7832637781092568        3.5514278970995603     
 C   8.6110404894897510        10.194452848849068        5.1815399376936151     
 H   8.4718738641094014        11.528785748225349        6.8732301542447702     
 C   1.8487754084814287        8.7973144213010173        2.7819960666495724     
 H  0.97533683185697151        6.9296993329789496        3.4309009857575479     
 H   2.9082145379960300        10.647937439698614        2.3957606398004758     
 C   2.6973937113321185        10.492432384434416        10.214914124555859     
 H   4.5747482323256419        10.000548890702204        11.196970999781016     
 H  0.95619319011901593        10.842173187327242        8.9907703125990910     
 H   4.9164663478564261        2.9922883154020923        7.8603463385210786     
 H   9.5760313083549278        10.576435190045622        4.8500490972852104     
 H   1.2454409181813741        8.8610541231220878        1.8740467784133572     
 H   2.2365129533525105        10.917811544922948        11.107477101258116     
 C   2.8677065197503375        8.4340938987514935        14.111812530502695     
 H   3.7891687746714995        8.6700973100278880        13.554355782510090     
 H   2.7209564569896054        7.3437640145734919        14.109803818095346     
 H   2.0029466882379330        8.9045331698189312        13.616476170651573     
 C   2.9928835796744684        8.9233120964872992        15.468939679828701     
 N   3.1279414875296965        9.3266466172207334        16.557416392635112     
         226

 Co   6.7866073687763038        14.072772647008994        4.9453714917610041     
 S   7.1266999107512872        13.954372621354786        7.1604440992735556     
 S   5.6699555500615428        16.032985477201670        5.0891665075016919     
 S   8.7344985167311986        13.865096469789073        3.8263410736620438     
 S   5.7834446923316349        12.440380587236227        3.7652909718687608     
 C   6.3975041000466559        15.447840858147091        7.6803406250660897     
 C   5.7935679393427284        16.328868095165582        6.8025155365020993     
 C   8.3246927151125050        12.570095149656353        2.7354147871519952     
 C   7.0800718221945447        11.968393640731154        2.6999398685045168     
 S   6.4229273465362295        15.942285614089556        9.3524145615149230     
 S   5.1941325273544203        17.804862243707191        7.5325801984600016     
 S   9.4915379565633593        11.939057976476363        1.6012600581296446     
 S   6.8910936270139507        10.704545931837627        1.4973412351408388     
 C   5.6896896892536457        17.501164742375703        9.1752762503902918     
 C   8.5102089373840837        10.725770399997588       0.84390083854464304     
 S   5.5280986113272643        18.589685012506180        10.434791580080727     
 S   9.0849569065013362        9.7332550913334615      -0.37122206788654577     
 P   9.1087934768882128        20.615637767515185        14.562210890130348     
 C   8.4296336891521531        18.995364110033734        14.989611089444105     
 C   10.836137396671450        20.327545647258034        14.175792488939209     
 C   8.9306784436261850        21.690288094817173        15.986622797666547     
 C   8.2941363641541805        21.401329057151354        13.165657517924695     
 C   9.1945950533469425        17.832496980299286        14.779550438435960     
 C   7.1881126575562400        18.914775423641576        15.649285116711784     
 C   11.732704717875240        20.099880972041461        15.230933085920205     
 C   11.231892389768301        20.100885120784110        12.849433589188516     
 C   9.1159980719196998        21.162308795772621        17.276352979421716     
 C   8.6776605236533051        23.061236138203238        15.808756256313679     
 C   6.9308157126280427        21.153726049618712        12.934346475296092     
 C   8.9691406432210119        22.386655016427284        12.422106097716400     
 H   10.173997616105225        17.886588655318441        14.310457350220675     
 C   8.7183074718328104        16.601669758600170        15.238526120747197     
 H   6.6301552535513402        19.816634180026039        15.898172543021708     
 C   6.7078029417114342        17.671993119698705        16.069133921727481     
 H   11.427239214355652        20.269206881187248        16.261009664521861     
 C   13.012532702699367        19.618955296441698        14.961318137078065     
 H   10.544977242985455        20.273709507911555        12.028083685146310     
 C   12.508697690589100        19.609897851090675        12.587305160412308     
 H   9.2777264631645320        20.096933444749578        17.421547573851726     
 C   9.0662103277730548        22.011059254825089        18.379577505772019     
 H   8.5512249461255418        23.489854556149908        14.816553086894428     
 C   8.5996059264230702        23.891452440072445        16.926528484734845     
 H   6.4063180696021895        20.405514449186914        13.520357589069429     
 C   6.2439521130193079        21.888318243270390        11.967777144436505     
 C   8.2757353074162836        23.103331906985439        11.442558474636469     
 H   10.019848297887860        22.621709719160769        12.596573601339196     
 H   9.3431012974618479        15.715802444710761        15.135748457034149     
 C   7.4741246027547836        16.517100244314655        15.869858204942767     
 H   5.7453306924260357        17.602247658386226        16.576508800041360     
 C   13.387753817618119        19.346869317914930        13.641943412681487     
 H   13.695342509278829        19.449069078112053        15.789491759182081     
 H   12.807992219962326        19.408656152953352        11.559217689691849     
 H   9.2241999942131976        21.602786955330863        19.375691868412851     
 C   8.7959071062874976        23.370090279197296        18.206990010568955     
 H   8.3719559340041805        24.944076092132047        16.784620338145618     
 C   6.9155715192594798        22.865044464845536        11.223714924303170     
 H   5.1808795229713587        21.715277012848276        11.814465824184904     
 H   8.8128558044253040        23.866367862440679        10.878752381321352     
 H   7.1118006071635795        15.561274590105482        16.255390385989852     
 H   14.361532217765491        18.909114552878609        13.425362231862483     
 H   8.7370160479341958        24.020349850093062        19.078635433607730     
 H   6.3704128391297745        23.452787145136927        10.487693945811461     
 P   10.468360425662489        15.085209664325053        10.760527094354060     
 C   10.268767094818374        16.821577722821914        10.294609990104052     
 C   8.8866021944733706        14.321578923729147        11.162459617572726     
 C   11.511207891243346        14.964318377538012        12.226674513523244     
 C   11.282346883423255        14.266117871778498        9.3769106884514688     
 C   11.263743959330007        17.401193817250967        9.4830059833408100     
 C   9.1826816990714981        17.598830206602880        10.738720555257101     
 C   8.2113023863099563        14.795049248049358        12.305744008560096     
 C   8.3290289756656453        13.276863390326222        10.408216586515882     
 C   12.471662317873957        15.944275985802507        12.533200302336667     
 C   11.377234756583228        13.820727899543211        13.035636888494892     
 C   10.621986469746576        14.184723747453081        8.1345913621339836     
 C   12.610129154363390        13.818416466425095        9.5017202648751908     
 H   12.103284181787936        16.807108249857546        9.1266142594040378     
 C   11.167457877319407        18.745310087159442        9.1160237333423630     
 H   8.3903293657854245        17.169500377926109        11.346320247080710     
 C   9.0985343039778641        18.942521921259573        10.367677140615246     
 H   8.6525867275734534        15.572117287634965        12.925928226341213     
 C   6.9820825431569284        14.251307012920256        12.666911845191065     
 H   8.8438527621648912        12.874588707445049        9.5406329964737004     
 C   7.0929620317376481        12.736533612002406        10.783892339374610     
 H   12.585525881411526        16.831455761493196        11.911739413325821     
 C   13.287940416009610        15.770372097742104        13.654956945070234     
 H   10.623804651583738        13.061069040347640        12.818605599262341     
 C   12.202240099248824        13.660127613084375        14.150165090905396     
 H   9.5938650290689580        14.530893876408932        8.0186386490795911     
 C   11.287771691563337        13.644642505996359        7.0300624345053428     
 H   13.129965066284338        13.892747853835067        10.455512656048548     
 C   13.271540566649964        13.301674719478216        8.3848670173034261     
 H   11.924699163450178        19.191191158881246        8.4710751457641571     
 C   10.088477078109852        19.513125294929058        9.5599717877070827     
 H   8.2458560784212693        19.532300820052178        10.700092744146769     
 H   6.4766163550720197        14.615200798843741        13.557877536109340     
 C   6.4167795215096008        13.222752527674352        11.903836830755674     
 H   6.6696327572874772        11.922082385728725        10.199113209798490     
 C   13.158293495095821        14.632926428059598        14.461421418094034     
 H   14.022965031660387        16.532598969893041        13.906597314017485     
 H   12.087710238004194        12.774236415945307        14.774332631528081     
 C   12.618001571407259        13.220158333501688        7.1519738605079937     
 H   10.763471376804931        13.577069118628740        6.0747835937755106     
 H   14.309990967315541        12.983916746325402        8.4638690212233492     
 H   10.019157660782458        20.560953779256110        9.2742740391406340     
 H   5.4644512527682494        12.785766733833270        12.202701755329061     
 H   13.791086920046672        14.511164835494082        15.343219284525228     
 H   13.158870107505766        12.838303606301107        6.2853519989529980     
 C   12.255668795220140        14.996627352384751        2.9265077283841552     
 H   11.335239858435511        14.791845028349156        3.4977651619978465     
 H   12.379415664780405        16.085301885745732        2.8279323840104666     
 H   13.125015291982201        14.592028912198007        3.4692415269168522     
 C   12.150738852273681        14.382689444684862        1.6194157970520402     
 N   12.029453306931815        13.879081426419681       0.57213383093249159     
 Co   8.3586469252048055        9.3751932727814733        12.130331344850497     
 S   8.0991094835747681        9.5657711765907596        9.9078665954374188     
 S   9.4475593770460264        7.4018973456744366        11.961699918923889     
 S   6.4118974463106850        9.5349148819797538        13.266043038455878     
 S   9.3412498363636747        10.986996151018628        13.352725965981131     
 C   8.7923800474283560        8.0614555160329218        9.3673185822715652     
 C   9.3375345827318981        7.1397849619286067        10.241775813687385     
 C   6.7967905100705641        10.827463941398678        14.370481377434974     
 C   8.0354443990082771        11.438997525682190        14.417544599813295     
 S   8.7700025188077699        7.5873148503139864        7.6867375094579353     
 S   9.8512456422256474        5.6358013175209134        9.5071069199789200     
 S   5.6178730945789086        11.439044465709685        15.505930311235312     
 S   8.2097679456227670        12.690598129566474        15.634273686378020     
 C   9.3972410931148769        5.9796427221850772        7.8598803701815747     
 C   6.5880735006155460        12.653735719199817        16.282289847937445     
 S   9.5119503274153203        4.8863767838894985        6.5978652667920459     
 S   6.0090307777173448        13.637224723055411        17.503111246648135     
 P   6.0321198329396442        2.7323611764259930        2.4938875656548944     
 C   6.7179565229681808        4.3447027137105909        2.0504175383132659     
 C   4.3159902516810629        3.0394035207425536        2.9165634723614691     
 C   6.1914764995231151        1.6484531552718908        1.0730223186908379     
 C   6.8729147477142485        1.9725351876250845        3.8884055601106526     
 C   5.9832003132172584        5.5185172047650521        2.3014259522935849     
 C   7.9488463351077012        4.4115525285755339        1.3695290447116193     
 C   3.3914713511740717        3.2345478075292347        1.8796731802043776     
 C   3.9625549594201859        3.3278532426743732        4.2442055028815897     
 C   5.9958305215423229        2.1709949472030843      -0.21762527148401989     
 C   6.4679007393381456       0.28207368966905721        1.2524240975740155     
 C   8.2345388776618282        2.2453469716073999        4.1014809342626606     
 C   6.2152441790927782        1.0018586419979267        4.6661562852878111     
 H   5.0111606222860052        5.4736766284389464        2.7865085915949015     
 C   6.4816231916356513        6.7487463529849112        1.8659977871419007     
 H   8.4847076828674801        3.5026377656099492        1.0963079315890669     
 C   8.4510080030734684        5.6529932271280412       0.97282643778410471     
 H   3.6668094409920329        3.0239533720326737       0.84877531743632273     
 C   2.1240862480124902        3.7376259199927291        2.1674502853428024     
 H   4.6734877430469304        3.1792721049295340        5.0504395870309686     
 C   2.6991851688992687        3.8463526475269236        4.5234490926499502     
 H   5.8133950416457960        3.2328413340426998      -0.36429793680918998     
 C   6.0629727610121087        1.3226441655532322       -1.3204928775610894     
 H   6.5994563465792320      -0.14235783673690602        2.2458940101599953     
 C   6.5634195752006361      -0.54793816465666878       0.13518429072830790     
 H   8.7453402826541247        2.9813822731405275        3.4882591427500746     
 C   8.9357258338508423        1.5542923519829079        5.0889489099282281     
 C   6.9244486166021257       0.32814832732693644        5.6650897655340930     
 H   5.1659515026224083       0.75064728083212184        4.5045943196341520     
 H   5.8819364704863366        7.6476194204548307        1.9998236423852664     
 C   7.7167256002754465        6.8199593717873714        1.2160574317426631     
 H   9.4094007399181567        5.7154084446829616       0.45721302932383184     
 C   1.7903251911615528        4.0687774292758032        3.4844120141866179     
 H   1.4177273968179103        3.8796771632837888        1.3541376021666749     
 H   2.4276289341234043        4.0927275831654617        5.5495153308302259     
 H   5.8953780322099121        1.7282127734944899       -2.3163943829451035     
 C   6.3605440943010372       -3.0746762385780668E-002  -1.1463557263733375     
 H   6.8095618943473992       -1.5967069575024744       0.27697069231134591     
 C   8.2809202089386904       0.59741341513549739        5.8722359045266863     
 H   9.9965886317435615        1.7486505436760356        5.2289163744094811     
 H   6.4018745956363849      -0.42402815124037846        6.2564718598947460     
 H   8.0939662908475487        7.7776688110456593       0.84979935731877942     
 H  0.82345685717623474        4.5164109176025793        3.7114733300430482     
 H   6.4342316286874643      -0.68089716086832874       -2.0168775835498916     
 H   8.8368808256561966        4.9954732452129669E-002   6.6312735953125568     
 P   4.5444143470437002        8.5007225329496965        6.4986809475242842     
 C   4.7369984179972375        6.7604191670284770        6.9507021263707776     
 C   6.1250107451614539        9.2149105102385303        6.0155264072781787     
 C   3.4456916555685817        8.6039658075891214        5.0695476424403196     
 C   3.8349536969251674        9.3485345083356037        7.9211771952027537     
 C   3.7246639939100379        6.1703126169053446        7.7312147516090404     
 C   5.8194974453326633        5.9834760527240221        6.4993288820710848     
 C   6.7387731365095096        8.7023623917046535        4.8534458687788700     
 C   6.7496653841758469        10.244018180364810        6.7372543202311004     
 C   2.4957414395087110        7.6036105510090346        4.7939760445549942     
 C   3.5856217469327176        9.7072608141074710        4.2063249386964241     
 C   4.5616744677959442        9.3825093042106769        9.1286953402612188     
 C   2.5363748280780771        9.8860326515513446        7.8615959473072587     
 H   2.8885366229645681        6.7655199387719858        8.0945924359312507     
 C   3.7966895124720197        4.8137639630652842        8.0543905818920916     
 H   6.6247370735015476        6.4209272072562742        5.9154524588124096     
 C   5.8813382789869104        4.6277879589937028        6.8289951282272323     
 H   6.2418443786535311        7.9387284201592720        4.2586716322635150     
 C   7.9803424326478618        9.1842909690828964        4.4506695262635763     
 H   6.2798522747928409        10.676915854992364        7.6157994492639327     
 C   7.9939722579365480        10.727621348124678        6.3137752043232203     
 H   2.3744103737666249        6.7436666863363630        5.4514881126737027     
 C   1.7049620285930416        7.7096296549475660        3.6458241954005501     
 H   4.3354465699836178        10.478055925391384        4.3938516761823934     
 C   2.7884326797701018        9.7983315995062039        3.0638363299968332     
 H   5.5701562976736492        8.9705199611302291        9.1912273044038102     
 C   3.9914729738228387        9.9662970095762891        10.263981017227277     
 H   1.9672065315329696        9.8463527981598986        6.9340257921901625     
 C   1.9696873435034796        10.447871550737522        9.0091302750229723     
 H   3.0254234671813878        4.3552073410678345        8.6726149991104506     
 C   4.8717336564656293        4.0450176530927360        7.6023034445847539     
 H   6.7350375576024799        4.0404466576718763        6.4921377568810046     
 H   8.4433727411274013        8.7850768849819740        3.5518817847262563     
 C   8.6140681501904339        10.195616977505797        5.1828213362873736     
 H   8.4709791614687742        11.528785818316992        6.8749632840017858     
 C   1.8525164915160002        8.7980233037342828        2.7778261002662674     
 H  0.97937704501317346        6.9293054952070197        3.4234907293137113     
 H   2.9123435157362949        10.648921497125373        2.3941146716604442     
 C   2.6905034283499774        10.483410028598788        10.206479874838802     
 H   4.5670693937305993        9.9961803253153914        11.191819752588946     
 H  0.95100157010441477        10.829236947932094        8.9793078724858191     
 H   4.9226793460193310        2.9887528935552861        7.8599147996330068     
 H   9.5786220036446004        10.579497554149247        4.8524565977528633     
 H   1.2481649192426159        8.8637640480939481        1.8707795129858000     
 H   2.2268641019090101        10.907290688754751        11.098147038814242     
 C   2.8674382847736481        8.4348012184880599        14.114706467882515     
 H   3.7888643920267331        8.6697312364793628        13.556774244576085     
 H   2.7214817680436316        7.3445281214352587        14.116160565448988     
 H   2.0025195930820709        8.9029723240576697        13.617738775861469     
 C   2.9919179890828373        8.9283136156281451        15.470110855400122     
 N   3.1265013288277168        9.3351010604326845        16.557169056719438     
         226

 Co   6.7855533615565680        14.072871966372638        4.9470323488352186     
 S   7.1227689559761949        13.951897625972300        7.1623689698897302     
 S   5.6698903983142896        16.033552115980122        5.0917126762301423     
 S   8.7334043042432565        13.866908631282712        3.8274066550361834     
 S   5.7831269251936606        12.441213717962210        3.7654421374781348     
 C   6.3948559733861803        15.445753560658012        7.6830016679042261     
 C   5.7930167435325339        16.328230207375181        6.8052961872376638     
 C   8.3244887727616117        12.571995155959472        2.7359971227054243     
 C   7.0800817130949341        11.969941140928929        2.7001093458756227     
 S   6.4201694690764990        15.939474467790301        9.3553790074138572     
 S   5.1966397227648189        17.805223371106678        7.5355243716057156     
 S   9.4917653279231189        11.941653458813766        1.6017960101132414     
 S   6.8916269149343830        10.706531292513510        1.4970056401236360     
 C   5.6907130892355280        17.500094023098868        9.1783825935909853     
 C   8.5108341622280772        10.728315108740617       0.84375851644859712     
 S   5.5307923995753168        18.588783192177168        10.437987390103533     
 S   9.0857355293655271        9.7361221211025004      -0.37156771029464963     
 P   9.1078935711533404        20.619317594449814        14.564578520328180     
 C   8.4284963497627121        18.999326136909893        14.992550271119526     
 C   10.834837093652062        20.330549936153890        14.176864489643551     
 C   8.9304475699528858        21.694296482101660        15.988865082326079     
 C   8.2923025010645954        21.404085797611973        13.168098517401502     
 C   9.1923794398578753        17.836068771292194        14.781025001461964     
 C   7.1873549309236511        18.919226423517181        15.652981684832371     
 C   11.732402382827008        20.104042773681357        15.231352803518760     
 C   11.229080700370565        20.101686385449533        12.850459069625051     
 C   9.1161387095968642        21.166509909317433        17.278627028227309     
 C   8.6765897586066405        23.065080912138722        15.810946028084130     
 C   6.9290439496403256        21.155578091895944        12.937434997839228     
 C   8.9666862177695101        22.388891901311048        12.423328705736656     
 H   10.171519067097710        17.889831292381409        14.311361057190627     
 C   8.7153017512733246        16.605261831893017        15.239157230293825     
 H   6.6301862411762444        19.821336542452752        15.902739681863014     
 C   6.7062652190749032        17.676491002234510        16.072001264954089     
 H   11.428012963201676        20.274839736938159        16.261459252791727     
 C   13.011785497013697        19.622325456274435        14.961087956536774     
 H   10.541308084907921        20.273648099296445        12.029649388407288     
 C   12.505405628318449        19.609715813684200        12.587718098625714     
 H   9.2786092143027794        20.101260776146038        17.423872789326602     
 C   9.0657303391464072        22.015244357394725        18.381840050216876     
 H   8.5499688051737159        23.493550796946341        14.818698373280540     
 C   8.5979104449499939        23.895287999595840        16.928700582768069     
 H   6.4050365801306048        20.407798809766419        13.524415719214470     
 C   6.2416689285179290        21.888614022108218        11.970118205141041     
 C   8.2727168787579775        23.104032887107905        11.443087636633864     
 H   10.017342163410156        22.624526824792142        12.597338004164968     
 H   9.3391993390574299        15.718930530788564        15.135269154760280     
 C   7.4714430973080130        16.521167665256467        15.871153513475427     
 H   5.7439386264384611        17.607005750401495        16.579670102709834     
 C   13.385525680445395        19.348133273199576        13.641798582075666     
 H   13.695436110516056        19.453430208868333        15.788730412847647     
 H   12.803708905300731        19.406864273985256        11.559702220913859     
 H   9.2240652228836844        21.607067478764375        19.377945951704788     
 C   8.7944495548169623        23.374073473611773        18.209199598378312     
 H   8.3695964927395963        24.947773424815473        16.786798724063789     
 C   6.9126864922838021        22.864634382135140        11.224657742438659     
 H   5.1786764183162619        21.714807579359114        11.817280219335982     
 H   8.8093169863734957        23.866683337144917        10.878298944684111     
 H   7.1085864299447525        15.565274105097947        16.255995653254860     
 H   14.359056675767956        18.910024891051563        13.424842136600876     
 H   8.7350293203674685        24.024327662793560        19.080805961335749     
 H   6.3671421212633623        23.450936930405717        10.487813606967785     
 P   10.472034844722311        15.080394776601835        10.755635649285912     
 C   10.272689138795634        16.816903478827491        10.290216333796620     
 C   8.8903190619038437        14.318527064405636        11.160467537710387     
 C   11.516877736561680        14.960134343492440        12.220461204464440     
 C   11.282290399035880        14.260277735830034        9.3706314464406493     
 C   11.268285005592150        17.396896676440186        9.4797234543093243     
 C   9.1867314583163910        17.594143218459816        10.734588551481593     
 C   8.2172157627378173        14.793390644231545        12.304423529312945     
 C   8.3303516343823851        13.274369427752919        10.407383954314747     
 C   12.476959755825817        15.940818724438042        12.525878358076906     
 C   11.382690853184426        13.817984389768696        13.031363174523829     
 C   10.619561175900392        14.180575529620718        8.1295544294029849     
 C   12.609029061658863        13.809367897109016        9.4931136265198202     
 H   12.107703509238798        16.802772374710575        9.1230804720251779     
 C   11.172864442896593        18.741457779948053        9.1143089289107664     
 H   8.3939192734721804        17.164521353745673        11.341340100024945     
 C   9.1033798733365874        18.938264201883889        10.365026368335585     
 H   8.6604860631396345        15.569978707682466        12.923701502616840     
 C   6.9875553668171477        14.251853925590238        12.667076053341702     
 H   8.8435688962031129        12.871002923698974        9.5394085834112925     
 C   7.0939905362492448        12.736063952880805        10.784765260026424     
 H   12.591090976267846        16.827024659250824        11.903128513688262     
 C   13.292329181101781        15.769338873731954        13.648576178772359     
 H   10.629387681384898        13.057929032829952        12.815387823665031     
 C   12.206704642888194        13.659867039885491        14.146888594212154     
 H   9.5921415358426039        14.529096928665437        8.0155080830239065     
 C   11.281933144123098        13.638930524075191        7.0239286962049610     
 H   13.130626095399743        13.882462980125419        10.445969860959366     
 C   13.267057847882109        13.291012404194058        8.3751663184817531     
 H   11.930606077660880        19.187793352282586        8.4703153477810016     
 C   10.094024266673435        19.509304668276982        9.5585504799208625     
 H   8.2506650973554638        19.527954837884163        10.697602454622000     
 H   6.4836040265097319        14.617007002197759        13.558321601258672     
 C   6.4198100175660580        13.223915462283326        11.905103424551697     
 H   6.6687452763740858        11.922088008483815        10.200826788262884     
 C   13.162041845924691        14.633646427933911        14.457239939144459     
 H   14.027019021134645        16.532210619700681        13.899167330601951     
 H   12.091839038068178        12.775237824442071        14.772684552247505     
 C   12.611117271656742        13.211136541622995        7.1435419636074231     
 H   10.755801641240295        13.572702011090973        6.0696294563844031     
 H   14.304801749528716        12.970981226580731        8.4524137037716827     
 H   10.025360277390854        20.557435150352102        9.2738586058948744     
 H   5.4670454549205179        12.788824686602322        12.205092265434127     
 H   13.793820849250480        14.513885362073076        15.339938552423424     
 H   13.149227986005354        12.827778450736742        6.2760269610277843     
 C   12.255405400832988        14.997314101207268        2.9294075979352869     
 H   11.334941407161546        14.791451530995644        3.5001886523622860     
 H   12.379945240981804        16.086046037985323        2.8343073511882904     
 H   13.124594461797757        14.590442463348150        3.4705033614942198     
 C   12.149776236225561        14.387684675700230        1.6205872026197516     
 N   12.028015324100972        13.887540184261134       0.57188231488731367     
 Co   8.3575875007973206        9.3753071956327965        12.132001048154033     
 S   8.0951730851694261        9.5633038575057050        9.9098002225490323     
 S   9.4474916122784531        7.4024776900334048        11.964258407736470     
 S   6.4107969685813497        9.5367416589597713        13.267115905601887     
 S   9.3409227749662698        10.987846512410155        13.352883263068193     
 C   8.7897260422263308        8.0593750216091422        9.3699912315521683     
 C   9.3369826045081918        7.1391582186765632        10.244569383016856     
 C   6.7965789539798100        10.829377769663058        14.371072950482477     
 C   8.0354450251433995        11.440561850619176        14.417721085062347     
 S   8.7672410652072141        7.5845079833201305        7.6897143816395115     
 S   9.8537581361309581        5.6361746899122762        9.5100658548589969     
 S   5.6180923053089868        11.441652808158992        15.506475489832789     
 S   8.2102921335782835        12.692599075183155        15.633946120772446     
 C   9.3982696235566721        5.9785806590861430        7.8630007126757482     
 C   6.5886898409787209        12.656294448942688        16.282156320099055     
 S   9.5146572368070821        4.8854848141331058        6.6010746559997573     
 S   6.0098005042946774        13.640105863151453        17.502773985266128     
 P   6.0312159820582414        2.7360351707812791        2.4962508183438303     
 C   6.7168132200275963        4.3486610912026915        2.0533571316337467     
 C   4.3146857476538436        3.0423995045609424        2.9176324346785067     
 C   6.1912435495286067        1.6524598496524701        1.0752576121557780     
 C   6.8710778056060882        1.9752847042518642        3.8908408450527490     
 C   5.9809777505160255        5.5220838618389765        2.3029053010011857     
 C   7.9480827879714369        4.4160033318415666        1.3732265700465036     
 C   3.3911654533330666        3.2387091884485750        1.8800908095969220     
 C   3.9597389530401728        3.3286386970262036        4.2452293318543335     
 C   5.9959637041464431        2.1751972504242927      -0.21535624512801846     
 C   6.4668356865854211       0.28591765166412458        1.2546023123473002     
 C   8.2327610816145551        2.2472004300282999        4.1045710364653276     
 C   6.2127897107075798        1.0040816921266462        4.6673672593315390     
 H   5.0086750979512908        5.4769116306575931        2.7874167356452659     
 C   6.4786095783259618        6.7523354517431313        1.8666385613817651     
 H   8.4847337542269461        3.5073412395520958        1.1008730113755620     
 C   8.4494635467682198        5.6574929876331810       0.97569984885666872     
 H   3.6675794516783164        3.0295914994731969       0.84922173206944251     
 C   2.1233364157615982        3.7409965900361057        2.1672204990897450     
 H   4.6698136563150072        3.1791886008059960        5.0520029040358994     
 C   2.6958898374850353        3.8461561949321434        4.5238629355463820     
 H   5.8142652927496679        3.2371695005896495      -0.36197456282281926     
 C   6.0624868730041008        1.3268338642351440       -1.3182377991852974     
 H   6.5982108995592874      -0.13866439572712702        2.2480262324128528     
 C   6.5617317158005912      -0.54409965618119238       0.13734219957628591     
 H   8.7440504944931146        2.9836730918876326        3.4923231746679266     
 C   8.9334364677114966        1.5545921841627002        5.0912935816190688     
 C   6.9214297550519737       0.32883817826786954        5.6656093562602292     
 H   5.1634476517779504       0.75344420085125596        4.5053417868174268     
 H   5.8780256702087410        7.6507434894366284        1.9993570709006045     
 C   7.7140363644986287        6.8240272003811313        1.2173631533324729     
 H   9.4080020165168605        5.7201716078984646       0.46038094120784390     
 C   1.7880948021357275        4.0700352608846746        3.4842692301447165     
 H   1.4178188529309166        3.8840451185206613        1.3533774676619124     
 H   2.4233435039145896        4.0909171321465001        5.5500019561066383     
 H   5.8952330144163474        1.7325001137234548       -2.3141460713704531     
 C   6.3590879632009631       -2.6758024551082053E-002  -1.1441583043038135     
 H   6.8072169895297279       -1.5930055866308690       0.27913105586053549     
 C   8.2780317289787835       0.59700150716153333        5.8731771524390659     
 H   9.9943770757404486        1.7481928399277473        5.2317406414873755     
 H   6.3983371384409287      -0.42372844524463704        6.2560044046736927     
 H   8.0907442138798658        7.7816699867066834       0.85041834294600949     
 H  0.82098027268507512        4.5173166977023955        3.7109572180971164     
 H   6.4322477631097881      -0.67691086269916234       -2.0147213387320422     
 H   8.8336065355878972        4.8105467191263331E-002   6.6313938584902319     
 P   4.5480889124191499        8.4958958095532910        6.4937952696011205     
 C   4.7409258789188637        6.7557329028764430        6.9463113206371503     
 C   6.1287259107213501        9.2118522882643497        6.0135429847654516     
 C   3.4513618977779688        8.5997688806398980        5.0633399387588680     
 C   3.8348930852376553        9.3426816757044886        7.9149021482596993     
 C   3.7292121655164636        6.1659986166978200        7.7279335239083951     
 C   5.8235534014160448        5.9787803925294494        6.4951953420445792     
 C   6.7446873719445444        8.7007021743543209        4.8521334744660933     
 C   6.7509832073632872        10.241516933724467        6.7364339690717365     
 C   2.5010337390866604        7.6001438936512464        4.7866658668367803     
 C   3.5910802877089520        9.7045016804926529        4.2020534807181082     
 C   4.5592426331605189        9.3783516305884866        9.1236637942211321     
 C   2.5352718847796432        9.8769742105619631        7.8529891130853118     
 H   2.8929627094028132        6.7611645604311299        8.0910633737004485     
 C   3.8021049831383040        4.8098931531106217        8.0526706763069420     
 H   6.6283324660300087        6.4159434537593976        5.9104726504186660     
 C   5.8861916641878453        4.6235199186798672        6.8263358862252872     
 H   6.2497473068639930        7.9365885735907522        4.2564504728446924     
 C   7.9858151410801579        9.1848405110055467        4.4508445209233214     
 H   6.2795615254290666        10.673319088600051        7.6145878781093659     
 C   7.9949956728767946        10.727147680622917        6.3146638832215620     
 H   2.3799682930547230        6.7392284291123374        5.4428917571255804     
 C   1.7093417354578244        7.7085879890655971        3.6394581728647966     
 H   4.3410357167705023        10.474897798356285        4.3906318393907942     
 C   2.7928959305008090        9.7980560522914750        3.0605648095042026     
 H   5.5684254907683881        8.9687123851852135        9.1881051509535379     
 C   3.9856269675140648        9.9605811970494127        10.257849358425327     
 H   1.9678662256663288        9.8360555950413353        6.9244820845551507     
 C   1.9652010078389452        10.437205594184842        8.9994260064999025     
 H   3.0313402590684317        4.3517874612629894        8.6718488544097028     
 C   4.8772897213037991        4.0411816278432546        7.6008715560501283     
 H   6.7398545822808744        4.0360927374238855        6.4896354037466475     
 H   8.4503617636040147        8.7868899918546894        3.5523356723529522     
 C   8.6170958108911169        10.196781106162526        5.1841027348811330     
 H   8.4700844588281470        11.528785888408636        6.8766964137588005     
 C   1.8562575745505716        8.7987321861675483        2.7736561338829628     
 H  0.98341725816937531        6.9289116574350897        3.4160804728698748     
 H   2.9164724934765593        10.649905554552134        2.3924687035204126     
 C   2.6836131453678362        10.474387672763161        10.198045625121743     
 H   4.5593905551355567        9.9918117599285772        11.186668505396879     
 H  0.94580995008981372        10.816300708536945        8.9678454323725454     
 H   4.9288923441822359        2.9852174717084798        7.8594832607449341     
 H   9.5812126989342712        10.582559918252873        4.8548640982205153     
 H   1.2508889203038578        8.8664739730658102        1.8675122475582429     
 H   2.2172152504655092        10.896769832586555        11.088816976370367     
 C   2.8671700497969592        8.4355085382246280        14.117600405262335     
 H   3.7885600093819662        8.6693651629308359        13.559192706642078     
 H   2.7220070790976583        7.3452922282970263        14.122517312802632     
 H   2.0020924979262085        8.9014114782964064        13.619001381071364     
 C   2.9909523984912063        8.9333151347689927        15.471282030971542     
 N   3.1250611701257371        9.3435555036446356        16.556921720803764     
         226

 Co   6.7844993543368313        14.072971285736282        4.9486932059094322     
 S   7.1188380012011034        13.949422630589815        7.1642938405059047     
 S   5.6698252465670365        16.034118754758573        5.0942588449585928     
 S   8.7323100917553145        13.868720792776349        3.8284722364103230     
 S   5.7828091580556871        12.442046848688195        3.7655933030875093     
 C   6.3922078467257055        15.443666263168934        7.6856627107423625     
 C   5.7924655477223386        16.327592319584785        6.8080768379732275     
 C   8.3242848304107184        12.573895162262589        2.7365794582588530     
 C   7.0800916039953243        11.971488641126705        2.7002788232467285     
 S   6.4174115916167684        15.936663321491046        9.3583434533127914     
 S   5.1991469181752175        17.805584498506164        7.5384685447514297     
 S   9.4919926992828785        11.944248941151168        1.6023319620968381     
 S   6.8921602028548143        10.708516653189395        1.4966700451064332     
 C   5.6917364892174103        17.499023303822032        9.1814889367916788     
 C   8.5114593870720725        10.730859817483648       0.84361619435255120     
 S   5.5334861878233692        18.587881371848155        10.441183200126337     
 S   9.0865141522297161        9.7389891508715394      -0.37191335270275350     
 P   9.1069936654184680        20.622997421384444        14.566946150526013     
 C   8.4273590103732730        19.003288163786056        14.995489452794947     
 C   10.833536790632673        20.333554225049742        14.177936490347893     
 C   8.9302166962795866        21.698304869386149        15.991107366985611     
 C   8.2904686379750121        21.406842538072592        13.170539516878309     
 C   9.1901638263688081        17.839640562285101        14.782499564487967     
 C   7.1865972042910622        18.923677423392782        15.656678252952958     
 C   11.732100047778777        20.108204575321253        15.231772521117318     
 C   11.226269010972830        20.102487650114952        12.851484550061585     
 C   9.1162793472740287        21.170711022862246        17.280901077032901     
 C   8.6755189935599759        23.068925686074206        15.813135799854582     
 C   6.9272721866526084        21.157430134173179        12.940523520382364     
 C   8.9642317923180102        22.391128786194813        12.424551313756913     
 H   10.169040518090194        17.893073929444377        14.312264764160577     
 C   8.7122960307138388        16.608853905185864        15.239788339840455     
 H   6.6302172288011487        19.826038904879464        15.907306820704322     
 C   6.7047274964383723        17.680988884770318        16.074868608180697     
 H   11.428786712047701        20.280472592689069        16.261908841061597     
 C   13.011038291328029        19.625695616107173        14.960857775995484     
 H   10.537638926830390        20.273586690681334        12.031215091668265     
 C   12.502113566047800        19.609533776277722        12.588131036839123     
 H   9.2794919654410268        20.105588107542495        17.426198004801478     
 C   9.0652503505197615        22.019429459964361        18.384102594661730     
 H   8.5487126642218918        23.497247037742778        14.820843659666654     
 C   8.5962149634769176        23.899123559119239        16.930872680801293     
 H   6.4037550906590202        20.410083170345924        13.528473849359511     
 C   6.2393857440165492        21.888909800946049        11.972459265845576     
 C   8.2696984500996713        23.104733867230376        11.443616798631259     
 H   10.014836028932452        22.627343930423518        12.598102406990741     
 H   9.3352973806530137        15.722058616866367        15.134789852486414     
 C   7.4687615918612433        16.525235086198276        15.872448822008087     
 H   5.7425465604508874        17.611763842416764        16.582831405378307     
 C   13.383297543272674        19.349397228484225        13.641653751469844     
 H   13.695529711753283        19.457791339624617        15.787969066513211     
 H   12.799425590639135        19.405072395017161        11.560186752135870     
 H   9.2239304515541694        21.611348002197886        19.380200034996729     
 C   8.7929920033464271        23.378056668026254        18.211409186187673     
 H   8.3672370514750121        24.951470757498900        16.788977109981960     
 C   6.9098014653081252        22.864224299424745        11.225600560574147     
 H   5.1764733136611651        21.714338145869952        11.820094614487060     
 H   8.8057781683216891        23.866998811849154        10.877845508046873     
 H   7.1053722527259247        15.569273620090414        16.256600920519872     
 H   14.356581133770421        18.910935229224521        13.424322041339270     
 H   8.7330425928007394        24.028305475494054        19.082976489063768     
 H   6.3638714033969492        23.449086715674508        10.487933268124110     
 P   10.475709263782132        15.075579888878616        10.750744204217765     
 C   10.276611182772893        16.812229234833069        10.285822677489188     
 C   8.8940359293343167        14.315475205082127        11.158475457848050     
 C   11.522547581880012        14.955950309446868        12.214247895405638     
 C   11.282233914648504        14.254437599881570        9.3643522044298297     
 C   11.272826051854292        17.392599535629401        9.4764409252778385     
 C   9.1907812175612840        17.589456230316753        10.730456547706087     
 C   8.2231291391656764        14.791732040413734        12.303103050065795     
 C   8.3316742930991250        13.271875465179619        10.406551322113614     
 C   12.482257193777677        15.937361463073579        12.518556413817143     
 C   11.388146949785625        13.815240879994182        13.027089460552766     
 C   10.617135882054209        14.176427311788355        8.1245174966719862     
 C   12.607928968954335        13.800319327792939        9.4845069881644495     
 H   12.112122836689659        16.798436499563607        9.1195466846463180     
 C   11.178271008473779        18.737605472736664        9.1125941244791697     
 H   8.3975091811589362        17.159542329565237        11.336359952969181     
 C   9.1082254426953124        18.934006482508206        10.362375596055925     
 H   8.6683853987058175        15.567840127729969        12.921474778892469     
 C   6.9930281904773670        14.252400838260220        12.667240261492340     
 H   8.8432850302413346        12.867417139952899        9.5381841703488845     
 C   7.0950190407608416        12.735594293759204        10.785638180678236     
 H   12.596656071124166        16.822593557008453        11.894517614050704     
 C   13.296717946193951        15.768305649721803        13.642195412474486     
 H   10.634970711186060        13.054789025312264        12.812170048067722     
 C   12.211169186527563        13.659606466686608        14.143612097518911     
 H   9.5904180426162497        14.527299980921942        8.0123775169682219     
 C   11.276094596682860        13.633218542154022        7.0177949579045791     
 H   13.131287124515147        13.872178106415772        10.436427065870184     
 C   13.262575129114255        13.280350088909900        8.3654656196600801     
 H   11.936512991871581        19.184395545683927        8.4695555497978479     
 C   10.099571455237015        19.505484041624904        9.5571291721346423     
 H   8.2554741162896583        19.523608855716152        10.695112165097230     
 H   6.4905916979474449        14.618813205551779        13.558765666408005     
 C   6.4228405136225151        13.225078396892302        11.906370018347721     
 H   6.6678577954606943        11.922093631238907        10.202540366727277     
 C   13.165790196753560        14.634366427808226        14.453058460194885     
 H   14.031073010608903        16.531822269508321        13.891737347186417     
 H   12.095967838132164        12.776239232938835        14.771036472966927     
 C   12.604232971906223        13.202114749744304        7.1351100667068517     
 H   10.748131905675656        13.568334903553206        6.0644753189932947     
 H   14.299612531741891        12.958045706836060        8.4409583863200144     
 H   10.031562893999251        20.553916521448095        9.2734431726491149     
 H   5.4696396570727854        12.791882639371375        12.207482775539194     
 H   13.796554778454290        14.516605888652069        15.336657820321623     
 H   13.139585864504941        12.817253295172378        6.2667019231025698     
 C   12.255142006445835        14.998000850029786        2.9323074674864187     
 H   11.334642955887581        14.791058033642134        3.5026121427267256     
 H   12.380474817183204        16.086790190224914        2.8406823183661141     
 H   13.124173631613315        14.588856014498292        3.4717651960715874     
 C   12.148813620177441        14.392679906715596        1.6217586081874629     
 N   12.026577341270128        13.895998942102585       0.57163079884213563     
 Co   8.3565280763898340        9.3754211184841196        12.133670751457569     
 S   8.0912366867640859        9.5608365384206522        9.9117338496606457     
 S   9.4474238475108798        7.4030580343923740        11.966816896549048     
 S   6.4096964908520153        9.5385684359397889        13.268188772747894     
 S   9.3405957135688631        10.988696873801681        13.353040560155254     
 C   8.7870720370243056        8.0572945271853627        9.3726638808327696     
 C   9.3364306262844838        7.1385314754245197        10.247362952346329     
 C   6.7963673978890551        10.831291597927438        14.371664523529978     
 C   8.0354456512785237        11.442126175556163        14.417897570311396     
 S   8.7644796116066601        7.5817011163262737        7.6926912538210868     
 S   9.8562706300362688        5.6365480623036399        9.5130247897390738     
 S   5.6183115160390642        11.444261150608300        15.507020668430266     
 S   8.2108163215337999        12.694600020799836        15.633618555166873     
 C   9.3992981539984672        5.9775185959872088        7.8661210551699217     
 C   6.5893061813418967        12.658853178685558        16.282022792260666     
 S   9.5173641461988456        4.8845928443767130        6.6042840452074678     
 S   6.0105702308720099        13.642987003247494        17.502436723884117     
 P   6.0303121311768377        2.7397091651365653        2.4986140710327667     
 C   6.7156699170870118        4.3526194686947930        2.0562967249542279     
 C   4.3133812436266252        3.0453954883793317        2.9187013969955449     
 C   6.1910105995340983        1.6564665440330493        1.0774929056207181     
 C   6.8692408634979270        1.9780342208786439        3.8932761299948448     
 C   5.9787551878147935        5.5256505189129017        2.3043846497087870     
 C   7.9473192408351725        4.4204541351076001        1.3769240953813879     
 C   3.3908595554920611        3.2428705693679154        1.8805084389894664     
 C   3.9569229466601592        3.3294241513780340        4.2462531608270773     
 C   5.9960968867505633        2.1793995536455011      -0.21308721877201703     
 C   6.4657706338326957       0.28976161365919195        1.2567805271205847     
 C   8.2309832855672802        2.2490538884492000        4.1076611386679946     
 C   6.2103352423223814        1.0063047422553657        4.6685782333752668     
 H   5.0061895736165756        5.4801466328762398        2.7883248796956299     
 C   6.4755959650162724        6.7559245505013523        1.8672793356216293     
 H   8.4847598255864103        3.5120447134942423        1.1054380911620574     
 C   8.4479190904629728        5.6619927481383217       0.97857325992923261     
 H   3.6683494623645996        3.0352296269137202       0.84966814670256230     
 C   2.1225865835107061        3.7443672600794820        2.1669907128366876     
 H   4.6661395695830832        3.1791050966824579        5.0535662210408301     
 C   2.6925945060708019        3.8459597423373633        4.5242767784428146     
 H   5.8151355438535397        3.2414976671365996      -0.35965118883644853     
 C   6.0620009849960930        1.3310235629170561       -1.3159827208095052     
 H   6.5969654525393420      -0.13497095471734802        2.2501584546657103     
 C   6.5600438564005454      -0.54026114770571609       0.13950010842426391     
 H   8.7427607063321062        2.9859639106347378        3.4963872065857786     
 C   8.9311471015721509        1.5548920163424926        5.0936382533099094     
 C   6.9184108935018225       0.32952802920880270        5.6661289469863654     
 H   5.1609438009334925       0.75624112087039008        4.5060892540007016     
 H   5.8741148699311454        7.6538675584184261        1.9988904994159427     
 C   7.7113471287218109        6.8280950289748903        1.2186688749222827     
 H   9.4066032931155643        5.7249347711139675       0.46354885309185589     
 C   1.7858644131099024        4.0712930924935460        3.4841264461028150     
 H   1.4179103090439231        3.8884130737575333        1.3526173331571498     
 H   2.4190580737057750        4.0891066811275385        5.5504885813830507     
 H   5.8950879966227818        1.7367874539524197       -2.3118977597958028     
 C   6.3576318321008891       -2.2769286716383431E-002  -1.1419608822342893     
 H   6.8048720847120565       -1.5893042157592636       0.28129141940972502     
 C   8.2751432490188765       0.59658959918756926        5.8741184003514455     
 H   9.9921655197373376        1.7477351361794591        5.2345649085652699     
 H   6.3947996812454724      -0.42342873924889568        6.2555369494526394     
 H   8.0875221369121846        7.7856711623677075       0.85103732857323955     
 H  0.81850368819391550        4.5182224778022109        3.7104411061511842     
 H   6.4302638975321118      -0.67292456452999605       -2.0125650939141928     
 H   8.8303322455195978        4.6256201930396992E-002   6.6315141216679061     
 P   4.5517634777945997        8.4910690861568838        6.4889095916779578     
 C   4.7448533398404891        6.7510466387244090        6.9419205149035230     
 C   6.1324410762812462        9.2087940662901691        6.0115595622527245     
 C   3.4570321399873558        8.5955719536906745        5.0571322350774164     
 C   3.8348324735501436        9.3368288430733752        7.9086271013166449     
 C   3.7337603371228894        6.1616846164902954        7.7246522962077488     
 C   5.8276093574994263        5.9740847323348758        6.4910618020180726     
 C   6.7506016073795791        8.6990419570039883        4.8508210801533167     
 C   6.7523010305507265        10.239015687084123        6.7356136179123718     
 C   2.5063260386646093        7.5966772362934583        4.7793556891185665     
 C   3.5965388284851865        9.7017425468778331        4.1977820227397924     
 C   4.5568107985250945        9.3741939569662946        9.1186322481810436     
 C   2.5341689414812092        9.8679157695725817        7.8443822788633648     
 H   2.8973887958410582        6.7568091820902740        8.0875343114696445     
 C   3.8075204538045884        4.8060223431559583        8.0509507707217924     
 H   6.6319278585584689        6.4109597002625209        5.9054928420249224     
 C   5.8910450493887803        4.6192518783660308        6.8236766442233421     
 H   6.2576502350744558        7.9344487270222332        4.2542293134258697     
 C   7.9912878495124531        9.1853900529281969        4.4510195155830656     
 H   6.2792707760652924        10.669722322207740        7.6133763069547991     
 C   7.9960190878170412        10.726674013121153        6.3155525621199038     
 H   2.3855262123428211        6.7347901718883110        5.4342954015774589     
 C   1.7137214423226070        7.7075463231836272        3.6330921503290430     
 H   4.3466248635573868        10.471739671321187        4.3874120025991949     
 C   2.7973591812315157        9.7977805050767461        3.0572932890115716     
 H   5.5666946838631279        8.9669048092401962        9.1849829975032655     
 C   3.9797809612052903        9.9548653845225346        10.251717699623379     
 H   1.9685259197996883        9.8257583919227702        6.9149383769201398     
 C   1.9607146721744111        10.426539637632162        8.9897217379768328     
 H   3.0372570509554753        4.3483675814581435        8.6710827097089567     
 C   4.8828457861419681        4.0373456025937742        7.5994396675155027     
 H   6.7446716069592689        4.0317388171758939        6.4871330506122895     
 H   8.4573507860806298        8.7887030987274066        3.5527895599796482     
 C   8.6201234715917998        10.197945234819255        5.1853841334748916     
 H   8.4691897561875216        11.528785958500279        6.8784295435158160     
 C   1.8599986575851430        8.7994410686008138        2.7694861674996578     
 H  0.98745747132557726        6.9285178196631598        3.4086702164260383     
 H   2.9206014712168242        10.650889611978894        2.3908227353803806     
 C   2.6767228623856947        10.465365316927532        10.189611375404686     
 H   4.5517117165405132        9.9874431945417630        11.181517258204812     
 H  0.94061833007521256        10.803364469141794        8.9563829922592735     
 H   4.9351053423451408        2.9816820498616741        7.8590517218568623     
 H   9.5838033942239420        10.585622282356498        4.8572715986881683     
 H   1.2536129213650995        8.8691838980376705        1.8642449821306859     
 H   2.2075663990220087        10.886248976418358        11.079486913926493     
 C   2.8669018148202698        8.4362158579611943        14.120494342642155     
 H   3.7882556267371998        8.6689990893823108        13.561611168708072     
 H   2.7225323901516845        7.3460563351587940        14.128874060156276     
 H   2.0016654027703464        8.8998506325351450        13.620263986281259     
 C   2.9899868078995748        8.9383166539098386        15.472453206542962     
 N   3.1236210114237575        9.3520099468565867        16.556674384888087     
         226

 Co   6.7834453471170955        14.073070605099923        4.9503540629836467     
 S   7.1149070464260111        13.946947635207332        7.1662187111220792     
 S   5.6697600948197833        16.034685393537025        5.0968050136870433     
 S   8.7312158792673706        13.870532954269986        3.8295378177844626     
 S   5.7824913909177127        12.442879979414178        3.7657444686968833     
 C   6.3895597200652299        15.441578965679858        7.6883237535804989     
 C   5.7919143519121441        16.326954431794384        6.8108574887087920     
 C   8.3240808880598252        12.575795168565707        2.7371617938122821     
 C   7.0801014948957137        11.973036141324480        2.7004483006178344     
 S   6.4146537141570370        15.933852175191793        9.3613078992117256     
 S   5.2016541135856160        17.805945625905650        7.5414127178971437     
 S   9.4922200706426398        11.946844423488571        1.6028679140804349     
 S   6.8926934907752466        10.710502013865279        1.4963344500892304     
 C   5.6927598891992934        17.497952584545196        9.1845952799923722     
 C   8.5120846119160660        10.733404526226677       0.84347387225650527     
 S   5.5361799760714225        18.586979551519143        10.444379010149143     
 S   9.0872927750939070        9.7418561806405783      -0.37225899511085736     
 P   9.1060937596835974        20.626677248319073        14.569313780723844     
 C   8.4262216709838338        19.007250190662219        14.998428634470368     
 C   10.832236487613283        20.336558513945597        14.179008491052235     
 C   8.9299858226062874        21.702313256670635        15.993349651645143     
 C   8.2886347748854270        21.409599278533207        13.172980516355116     
 C   9.1879482128797410        17.843212353278009        14.783974127513970     
 C   7.1858394776584742        18.928128423268383        15.660374821073544     
 C   11.731797712730545        20.112366376961148        15.232192238715875     
 C   11.223457321575093        20.103288914780371        12.852510030498120     
 C   9.1164199849511931        21.174912136407059        17.283175125838490     
 C   8.6744482285133113        23.072770460009689        15.815325571625033     
 C   6.9255004236648912        21.159282176450414        12.943612042925499     
 C   8.9617773668665084        22.393365671078577        12.425773921777171     
 H   10.166561969082677        17.896316566507345        14.313168471130529     
 C   8.7092903101543513        16.612445978478707        15.240419449387083     
 H   6.6302482164260530        19.830741267306173        15.911873959545629     
 C   6.7031897738018413        17.685486767306124        16.077735951407305     
 H   11.429560460893725        20.286105448439979        16.262358429331464     
 C   13.010291085642359        19.629065775939907        14.960627595454193     
 H   10.533969768752858        20.273525282066224        12.032780794929243     
 C   12.498821503777149        19.609351738871247        12.588543975052529     
 H   9.2803747165792743        20.109915438938955        17.428523220276354     
 C   9.0647703618931139        22.023614562534000        18.386365139106587     
 H   8.5474565232700677        23.500943278539214        14.822988946052766     
 C   8.5945194820038413        23.902959118642634        16.933044778834521     
 H   6.4024736011874355        20.412367530925433        13.532531979504551     
 C   6.2371025595151703        21.889205579783876        11.974800326550112     
 C   8.2666800214413652        23.105434847352846        11.444145960628655     
 H   10.012329894454748        22.630161036054890        12.598866809816512     
 H   9.3313954222485958        15.725186702944169        15.134310550212545     
 C   7.4660800864144727        16.529302507140088        15.873744130540745     
 H   5.7411544944633137        17.616521934432033        16.585992708046781     
 C   13.381069406099950        19.350661183768871        13.641508920864025     
 H   13.695623312990508        19.462152470380897        15.787207720178777     
 H   12.795142275977542        19.403280516049062        11.560671283357880     
 H   9.2237956802246561        21.615628525631394        19.382454118288667     
 C   8.7915344518758918        23.382039862440731        18.213618773997034     
 H   8.3648776102104279        24.955168090182326        16.791155495900131     
 C   6.9069164383324484        22.863814216714349        11.226543378709634     
 H   5.1742702090060675        21.713868712380787        11.822909009638138     
 H   8.8022393502698808        23.867314286553391        10.877392071409634     
 H   7.1021580755070977        15.573273135082879        16.257206187784881     
 H   14.354105591772887        18.911845567397478        13.423801946077665     
 H   8.7310558652340120        24.032283288194552        19.085147016791787     
 H   6.3606006855305370        23.447236500943298        10.488052929280434     
 P   10.479383682841956        15.070765001155399        10.745852759149617     
 C   10.280533226750151        16.807554990838646        10.281429021181756     
 C   8.8977527967647916        14.312423345758615        11.156483377985712     
 C   11.528217427198344        14.951766275401296        12.208034586346834     
 C   11.282177430261129        14.248597463933105        9.3580729624190102     
 C   11.277367098116434        17.388302394818616        9.4731583962463510     
 C   9.1948309768061769        17.584769242173692        10.726324543930579     
 C   8.2290425155935374        14.790073436595923        12.301782570818647     
 C   8.3329969518158631        13.269381502606317        10.405718689912479     
 C   12.487554631729537        15.933904201709113        12.511234469557381     
 C   11.393603046386822        13.812497370219667        13.022815746581701     
 C   10.614710588208023        14.172279093955993        8.1194805639409875     
 C   12.606828876249805        13.791270758476861        9.4759003498090788     
 H   12.116542164140521        16.794100624416640        9.1160128972674581     
 C   11.183677574050964        18.733753165525275        9.1108793200475713     
 H   8.4010990888456902        17.154563305384801        11.331379805913416     
 C   9.1130710120540357        18.929748763132523        10.359724823776265     
 H   8.6762847342719986        15.565701547777472        12.919248055168095     
 C   6.9985010141375863        14.252947750930200        12.667404469642978     
 H   8.8430011642795563        12.863831356206825        9.5369597572864784     
 C   7.0960475452724374        12.735124634637604        10.786511101330049     
 H   12.602221165980485        16.818162454766082        11.885906714413144     
 C   13.301106711286122        15.767272425711655        13.635814646176611     
 H   10.640553740987222        13.051649017794574        12.808952272470412     
 C   12.215633730166934        13.659345893487723        14.140335600825669     
 H   9.5886945493898956        14.525503033178447        8.0092469509125355     
 C   11.270256049242622        13.627506560232854        7.0116612196041981     
 H   13.131948153630551        13.861893232706125        10.426884270781002     
 C   13.258092410346400        13.269687773625741        8.3557649208384071     
 H   11.942419906082282        19.180997739085264        8.4687957518146941     
 C   10.105118643800598        19.501663414972828        9.5557078643484221     
 H   8.2602831352238546        19.519262873548140        10.692621875572462     
 H   6.4975793693851580        14.620619408905798        13.559209731557338     
 C   6.4258710096789722        13.226241331501276        11.907636612143744     
 H   6.6669703145473029        11.922099253993999        10.204253945191670     
 C   13.169538547582430        14.635086427682541        14.448876981245311     
 H   14.035127000083161        16.531433919315962        13.884307363770882     
 H   12.100096638196151        12.777240641435599        14.769388393686349     
 C   12.597348672155704        13.193092957865611        7.1266781698062811     
 H   10.740462170111018        13.563967796015440        6.0593211816021872     
 H   14.294423313955066        12.945110187091387        8.4295030688683461     
 H   10.037765510607645        20.550397892544087        9.2730277394033553     
 H   5.4722338592250530        12.794940592140426        12.209873285644262     
 H   13.799288707658100        14.519326415231065        15.333377088219821     
 H   13.129943743004530        12.806728139608012        6.2573768851773561     
 C   12.254878612058681        14.998687598852305        2.9352073370375504     
 H   11.334344504613616        14.790664536288622        3.5050356330911652     
 H   12.381004393384604        16.087534342464501        2.8470572855439378     
 H   13.123752801428871        14.587269565648434        3.4730270306489550     
 C   12.147851004129322        14.397675137730964        1.6229300137551743     
 N   12.025139358439283        13.904457699944036       0.57137928279695771     
 Co   8.3554686519823473        9.3755350413354428        12.135340454761105     
 S   8.0873002883587457        9.5583692193355976        9.9136674767722575     
 S   9.4473560827433065        7.4036383787513431        11.969375385361626     
 S   6.4085960131226809        9.5403952129198064        13.269261639893903     
 S   9.3402686521714582        10.989547235193207        13.353197857242316     
 C   8.7844180318222804        8.0552140327615813        9.3753365301133726     
 C   9.3358786480607776        7.1379047321724762        10.250156521675802     
 C   6.7961558417983001        10.833205426191819        14.372256096577480     
 C   8.0354462774136461        11.443690500493149        14.418074055560448     
 S   8.7617181580061043        7.5788942493324178        7.6956681260026629     
 S   9.8587831239415795        5.6369214346950027        9.5159837246191508     
 S   5.6185307267691424        11.446869493057608        15.507565847027745     
 S   8.2113405094893164        12.696600966416515        15.633290989561301     
 C   9.4003266844402606        5.9764565328882746        7.8692413976640943     
 C   6.5899225217050716        12.661411908428429        16.281889264422276     
 S   9.5200710555906092        4.8837008746203203        6.6074934344151792     
 S   6.0113399574493425        13.645868143343538        17.502099462502109     
 P   6.0294082802954350        2.7433831594918514        2.5009773237217026     
 C   6.7145266141464273        4.3565778461868936        2.0592363182747087     
 C   4.3120767395994068        3.0483914721977206        2.9197703593125826     
 C   6.1907776495395908        1.6604732384136285        1.0797281990856582     
 C   6.8674039213897666        1.9807837375054236        3.8957114149369412     
 C   5.9765326251135606        5.5292171759868260        2.3058639984163878     
 C   7.9465556936989081        4.4249049383736336        1.3806216207162723     
 C   3.3905536576510560        3.2470319502872558        1.8809260683820110     
 C   3.9541069402801461        3.3302096057298645        4.2472769897998210     
 C   5.9962300693546826        2.1836018568667090      -0.21081819241601563     
 C   6.4647055810799712       0.29360557565425932        1.2589587418938695     
 C   8.2292054895200071        2.2509073468701000        4.1107512408706617     
 C   6.2078807739371831        1.0085277923840854        4.6697892074189946     
 H   5.0037040492818612        5.4833816350948865        2.7892330237459939     
 C   6.4725823517065830        6.7595136492595733        1.8679201098614935     
 H   8.4847858969458763        3.5167481874363888        1.1100031709485525     
 C   8.4463746341577242        5.6664925086434614       0.98144667100179661     
 H   3.6691194730508827        3.0408677543542435       0.85011456133568208     
 C   2.1218367512598135        3.7477379301228586        2.1667609265836303     
 H   4.6624654828511600        3.1790215925589194        5.0551295380457608     
 C   2.6892991746565684        3.8457632897425831        4.5246906213392464     
 H   5.8160057949574115        3.2458258336835497      -0.35732781485007786     
 C   6.0615150969880851        1.3352132615989680       -1.3137276424337132     
 H   6.5957200055193965      -0.13127751370756902        2.2522906769185678     
 C   6.5583559970005005      -0.53642263923023970       0.14165801727224192     
 H   8.7414709181710979        2.9882547293818433        3.5004512385036302     
 C   8.9288577354328034        1.5551918485222849        5.0959829250007500     
 C   6.9153920319516704       0.33021788014973585        5.6666485377125015     
 H   5.1584399500890346       0.75903804088952431        4.5068367211839764     
 H   5.8702040696535498        7.6569916274002239        1.9984239279312808     
 C   7.7086578929449932        6.8321628575686493        1.2199745965120923     
 H   9.4052045697142663        5.7296979343294705       0.46671676497586789     
 C   1.7836340240840771        4.0725509241024174        3.4839836620609139     
 H   1.4180017651569294        3.8927810289944054        1.3518571986523873     
 H   2.4147726434969603        4.0872962301085769        5.5509752066594631     
 H   5.8949429788292163        1.7410747941813849       -2.3096494482211525     
 C   6.3561757010008151       -1.8780548881684810E-002  -1.1397634601647653     
 H   6.8025271798943852       -1.5856028448876582       0.28345178295891460     
 C   8.2722547690589714       0.59617769121360520        5.8750596482638251     
 H   9.9899539637342265        1.7472774324311708        5.2373891756431634     
 H   6.3912622240500170      -0.42312903325315426        6.2550694942315861     
 H   8.0843000599445016        7.7896723380287325       0.85165631420046961     
 H  0.81602710370275588        4.5191282579020271        3.7099249942052523     
 H   6.4282800319544364      -0.66893826636082965       -2.0104088490963434     
 H   8.8270579554512967        4.4406936669530647E-002   6.6316343848455803     
 P   4.5554380431700503        8.4862423627604766        6.4840239137547941     
 C   4.7487808007621153        6.7463603745723750        6.9375297091698966     
 C   6.1361562418411424        9.2057358443159885        6.0095761397399974     
 C   3.4627023821967429        8.5913750267414528        5.0509245313959656     
 C   3.8347718618626314        9.3309760104422601        7.9023520543735915     
 C   3.7383085087293155        6.1573706162827708        7.7213710685071035     
 C   5.8316653135828069        5.9693890721403031        6.4869282619915669     
 C   6.7565158428146148        8.6973817396536575        4.8495086858405401     
 C   6.7536188537381667        10.236514440443781        6.7347932667530079     
 C   2.5116183382425588        7.5932105789356701        4.7720455114003526     
 C   3.6019973692614209        9.6989834132630133        4.1935105647614765     
 C   4.5543789638896701        9.3700362833441027        9.1136007021409569     
 C   2.5330659981827748        9.8588573285832002        7.8357754446414178     
 H   2.9018148822793037        6.7524538037494173        8.0840052492388406     
 C   3.8129359244708727        4.8021515332012950        8.0492308651366429     
 H   6.6355232510869300        6.4059759467656443        5.9005130336311788     
 C   5.8958984345897152        4.6149838380521953        6.8210174022213970     
 H   6.2655531632849177        7.9323088804537134        4.2520081540070471     
 C   7.9967605579447492        9.1859395948508471        4.4511945102428099     
 H   6.2789800267015181        10.666125555815428        7.6121647358002322     
 C   7.9970425027572878        10.726200345619391        6.3164412410182447     
 H   2.3910841316309193        6.7303519146642854        5.4256990460293375     
 C   1.7181011491873899        7.7065046573016582        3.6267261277932890     
 H   4.3522140103442712        10.468581544286087        4.3841921658075949     
 C   2.8018224319622229        9.7975049578620172        3.0540217685189406     
 H   5.5649638769578669        8.9650972332951806        9.1818608440529950     
 C   3.9739349548965164        9.9491495719956564        10.245586040821431     
 H   1.9691856139330475        9.8154611888042069        6.9053946692851280     
 C   1.9562283365098769        10.415873681079482        8.9800174694537631     
 H   3.0431738428425188        4.3449477016532985        8.6703165650082106     
 C   4.8884018509801379        4.0335095773442928        7.5980077789808771     
 H   6.7494886316376634        4.0273848969279031        6.4846306974779315     
 H   8.4643398085572432        8.7905162056001220        3.5532434476063441     
 C   8.6231511322924845        10.199109363475984        5.1866655320686510     
 H   8.4682950535468944        11.528786028591924        6.8801626732728316     
 C   1.8637397406197145        8.8001499510340793        2.7653162011163532     
 H  0.99149768448177911        6.9281239818912299        3.4012599599822018     
 H   2.9247304489570887        10.651873669405653        2.3891767672403490     
 C   2.6698325794035536        10.456342961091904        10.181177125687629     
 H   4.5440328779454706        9.9830746291549506        11.176366011012744     
 H  0.93542671006061151        10.790428229746645        8.9449205521459998     
 H   4.9413183405080456        2.9781466280148678        7.8586201829687905     
 H   9.5863940895136128        10.588684646460122        4.8596790991558212     
 H   1.2563369224263412        8.8718938230095308        1.8609777167031287     
 H   2.1979175475785078        10.875728120250162        11.070156851482619     
 C   2.8666335798435809        8.4369231776977607        14.123388280021976     
 H   3.7879512440924330        8.6686330158337856        13.564029630774066     
 H   2.7230577012057107        7.3468204420205616        14.135230807509920     
 H   2.0012383076144844        8.8982897867738835        13.621526591491154     
 C   2.9890212173079438        8.9433181730506863        15.473624382114382     
 N   3.1221808527217774        9.3604643900685378        16.556427048972413     
         226

 Co   6.7823913398973597        14.073169924463567        4.9520149200578603     
 S   7.1109760916509197        13.944472639824847        7.1681435817382537     
 S   5.6696949430725301        16.035252032315476        5.0993511824154938     
 S   8.7301216667794286        13.872345115763624        3.8306033991586026     
 S   5.7821736237797392        12.443713110140163        3.7658956343062577     
 C   6.3869115934047542        15.439491668190779        7.6909847964186353     
 C   5.7913631561019487        16.326316544003987        6.8136381394443566     
 C   8.3238769457089319        12.577695174868824        2.7377441293657108     
 C   7.0801113857961031        11.974583641522253        2.7006177779889402     
 S   6.4118958366973064        15.931041028892539        9.3642723451106598     
 S   5.2041613089960146        17.806306753305133        7.5443568910428578     
 S   9.4924474420023994        11.949439905825972        1.6034038660640317     
 S   6.8932267786956789        10.712487374541164        1.4959988550720276     
 C   5.6937832891811757        17.496881865268360        9.1877016231930657     
 C   8.5127098367600595        10.735949234969706       0.84333155016045935     
 S   5.5388737643194750        18.586077731190130        10.447574820171949     
 S   9.0880713979580978        9.7447232104096155      -0.37260463751896128     
 P   9.1051938539487249        20.630357075253706        14.571681410921677     
 C   8.4250843315943946        19.011212217538379        15.001367816145789     
 C   10.830936184593893        20.339562802841453        14.180080491756577     
 C   8.9297549489329899        21.706321643955125        15.995591936304676     
 C   8.2868009117958419        21.412356018993826        13.175421515831923     
 C   9.1857325993906738        17.846784144270917        14.785448690539972     
 C   7.1850817510258853        18.932579423143984        15.664071389194131     
 C   11.731495377682315        20.116528178601044        15.232611956314431     
 C   11.220645632177359        20.104090179445794        12.853535510934654     
 C   9.1165606226283575        21.179113249951872        17.285449174644082     
 C   8.6733774634666467        23.076615233945169        15.817515343395485     
 C   6.9237286606771740        21.161134218727650        12.946700565468637     
 C   8.9593229414150084        22.395602555962345        12.426996529797428     
 H   10.164083420075162        17.899559203570316        14.314072178100481     
 C   8.7062845895948655        16.616038051771554        15.241050558933713     
 H   6.6302792040509573        19.835443629732886        15.916441098386935     
 C   6.7016520511653095        17.689984649841932        16.080603294633914     
 H   11.430334209739751        20.291738304190890        16.262808017601330     
 C   13.009543879956691        19.632435935772644        14.960397414912903     
 H   10.530300610675324        20.273463873451110        12.034346498190221     
 C   12.495529441506500        19.609169701464772        12.588956913265935     
 H   9.2812574677175235        20.114242770335412        17.430848435751230     
 C   9.0642903732664681        22.027799665103636        18.388627683551441     
 H   8.5462003823182435        23.504639519335647        14.825134232438877     
 C   8.5928240005307650        23.906794678166033        16.935216876867745     
 H   6.4011921117158499        20.414651891504938        13.536590109649593     
 C   6.2348193750137915        21.889501358621708        11.977141387254647     
 C   8.2636615927830590        23.106135827475313        11.444675122626050     
 H   10.009823759977044        22.632978141686262        12.599631212642283     
 H   9.3274934638441778        15.728314789021972        15.133831247938678     
 C   7.4633985809677021        16.533369928081896        15.875039439073404     
 H   5.7397624284757391        17.621280026447305        16.589154010715259     
 C   13.378841268927227        19.351925139053520        13.641364090258204     
 H   13.695716914227734        19.466513601137180        15.786446373844344     
 H   12.790858961315946        19.401488637080966        11.561155814579891     
 H   9.2236609088951411        21.619909049064905        19.384708201580608     
 C   8.7900769004053565        23.386023056855212        18.215828361806395     
 H   8.3625181689458437        24.958865422865752        16.793333881818299     
 C   6.9040314113567707        22.863404134003954        11.227486196845122     
 H   5.1720671043509707        21.713399278891625        11.825723404789217     
 H   8.7987005322180742        23.867629761257628        10.876938634772394     
 H   7.0989438982882707        15.577272650075344        16.257811455049893     
 H   14.351630049775352        18.912755905570435        13.423281850816059     
 H   8.7290691376672829        24.036261100895047        19.087317544519806     
 H   6.3573299676641248        23.445386286212088        10.488172590436758     
 P   10.483058101901777        15.065950113432180        10.740961314081471     
 C   10.284455270727410        16.802880746844224        10.277035364874322     
 C   8.9014696641952646        14.309371486435104        11.154491298123375     
 C   11.533887272516676        14.947582241355724        12.201821277288031     
 C   11.282120945873753        14.242757327984641        9.3517937204081925     
 C   11.281908144378576        17.384005254007835        9.4698758672148653     
 C   9.1988807360510698        17.580082254030629        10.722192540155072     
 C   8.2349558920213983        14.788414832778111        12.300462091571497     
 C   8.3343196105326030        13.266887540033016        10.404886057711344     
 C   12.492852069681398        15.930446940344648        12.503912525297618     
 C   11.399059142988021        13.809753860445150        13.018542032610638     
 C   10.612285294361840        14.168130876123630        8.1144436312099888     
 C   12.605728783545278        13.782222189160782        9.4672937114537081     
 H   12.120961491591382        16.789764749269672        9.1124791098885982     
 C   11.189084139628148        18.729900858313890        9.1091645156159746     
 H   8.4046889965324461        17.149584281204366        11.326399658857650     
 C   9.1179165814127590        18.925491043756839        10.357074051496603     
 H   8.6841840698381798        15.563562967824975        12.917021331443724     
 C   7.0039738377978065        14.253494663600183        12.667568677793616     
 H   8.8427172983177798        12.860245572460750        9.5357353442240704     
 C   7.0970760497840342        12.734654975516003        10.787384021981863     
 H   12.607786260836804        16.813731352523710        11.877295814775586     
 C   13.305495476378292        15.766239201701504        13.629433879878738     
 H   10.646136770788384        13.048509010276886        12.805734496873102     
 C   12.220098273806302        13.659085320288840        14.137059104132426     
 H   9.5869710561635415        14.523706085434952        8.0061163848568508     
 C   11.264417501802383        13.621794578311686        7.0055274813038162     
 H   13.132609182745956        13.851608358996476        10.417341475691819     
 C   13.253609691578546        13.259025458341583        8.3460642220167323     
 H   11.948326820292984        19.177599932486604        8.4680359538315404     
 C   10.110665832364180        19.497842788320753        9.5542865565622019     
 H   8.2650921541580491        19.514916891380128        10.690131586047691     
 H   6.5045670408228711        14.622425612259816        13.559653796706671     
 C   6.4289015057354293        13.227404266110252        11.908903205939767     
 H   6.6660828336339124        11.922104876749088        10.205967523656065     
 C   13.173286898411300        14.635806427556856        14.444695502295739     
 H   14.039180989557419        16.531045569123602        13.876877380355348     
 H   12.104225438260137        12.778242049932363        14.767740314405772     
 C   12.590464372405185        13.184071165986920        7.1182462729057097     
 H   10.732792434546379        13.559600688477673        6.0541670442110789     
 H   14.289234096168242        12.932174667346716        8.4180477514166778     
 H   10.043968127216042        20.546879263640079        9.2726123061575958     
 H   5.4748280613773206        12.797998544909479        12.212263795749330     
 H   13.802022636861908        14.522046941810059        15.330096356118020     
 H   13.120301621504117        12.796202984043648        6.2480518472521416     
 C   12.254615217671528        14.999374347674822        2.9381072065886822     
 H   11.334046053339652        14.790271038935112        3.5074591234556047     
 H   12.381533969586004        16.088278494704092        2.8534322527217619     
 H   13.123331971244429        14.585683116798577        3.4742888652263231     
 C   12.146888388081202        14.402670368746330        1.6241014193228858     
 N   12.023701375608439        13.912916457785487       0.57112776675177968     
 Co   8.3544092275748607        9.3756489641867660        12.137010158064641     
 S   8.0833638899534055        9.5559019002505430        9.9156011038838709     
 S   9.4472883179757332        7.4042187231103123        11.971933874174207     
 S   6.4074955353933465        9.5422219898998240        13.270334507039912     
 S   9.3399415907740533        10.990397596584735        13.353355154329378     
 C   8.7817640266202552        8.0531335383378018        9.3780091793939757     
 C   9.3353266698370696        7.1372779889204327        10.252950091005273     
 C   6.7959442857075461        10.835119254456199        14.372847669624981     
 C   8.0354469035487686        11.445254825430135        14.418250540809497     
 S   8.7589567044055485        7.5760873823385619        7.6986449981842391     
 S   9.8612956178468902        5.6372948070863664        9.5189426594992295     
 S   5.6187499374992198        11.449477835506917        15.508111025625222     
 S   8.2118646974448328        12.698601912033196        15.632963423955728     
 C   9.4013552148820558        5.9753944697893404        7.8723617401582677     
 C   6.5905388620682475        12.663970638171298        16.281755736583889     
 S   9.5227779649823709        4.8828089048639276        6.6107028236228897     
 S   6.0121096840266750        13.648749283439580        17.501762201120098     
 P   6.0285044294140322        2.7470571538471376        2.5033405764106389     
 C   6.7133833112058428        4.3605362236789942        2.0621759115951899     
 C   4.3107722355721876        3.0513874560161094        2.9208393216296207     
 C   6.1905446995450824        1.6644799327942077        1.0819634925505983     
 C   6.8655669792816063        1.9835332541322033        3.8981466998790375     
 C   5.9743100624123278        5.5327838330607513        2.3073433471239890     
 C   7.9457921465626438        4.4293557416396663        1.3843191460511566     
 C   3.3902477598100509        3.2511933312065961        1.8813436977745555     
 C   3.9512909339001325        3.3309950600816949        4.2483008187725639     
 C   5.9963632519588028        2.1878041600879174      -0.20854916606001420     
 C   6.4636405283272467       0.29744953764932669        1.2611369566671540     
 C   8.2274276934727339        2.2527608052910000        4.1138413430733287     
 C   6.2054263055519847        1.0107508425128049        4.6710001814627224     
 H   5.0012185249471468        5.4866166373135332        2.7901411677963583     
 C   6.4695687383968936        6.7631027480177943        1.8685608841013577     
 H   8.4848119683053422        3.5214516613785354        1.1145682507350478     
 C   8.4448301778524772        5.6709922691486012       0.98432008207436050     
 H   3.6698894837371663        3.0465058817947668       0.85056097596880198     
 C   2.1210869190089214        3.7511086001662353        2.1665311403305729     
 H   4.6587913961192360        3.1789380884353813        5.0566928550506915     
 C   2.6860038432423350        3.8455668371478029        4.5251044642356790     
 H   5.8168760460612834        3.2501540002304998      -0.35500444086370714     
 C   6.0610292089800772        1.3394029602808801       -1.3114725640579210     
 H   6.5944745584994511      -0.12758407269779001        2.2544228991714252     
 C   6.5566681376004547      -0.53258413075476341       0.14381592612021993     
 H   8.7401811300100878        2.9905455481289485        3.5045152704214821     
 C   8.9265683692934576        1.5554916807020773        5.0983275966915915     
 C   6.9123731704015183       0.33090773109066901        5.6671681284386377     
 H   5.1559360992445775       0.76183496090865843        4.5075841883672512     
 H   5.8662932693759551        7.6601156963820216        1.9979573564466189     
 C   7.7059686571681754        6.8362306861624091        1.2212803181019021     
 H   9.4038058463129701        5.7344610975449726       0.46988467685987989     
 C   1.7814036350582518        4.0738087557112888        3.4838408780190124     
 H   1.4180932212699360        3.8971489842312774        1.3510970641476248     
 H   2.4104872132881456        4.0854857790896162        5.5514618319358755     
 H   5.8947979610356516        1.7453621344103498       -2.3074011366465026     
 C   6.3547195699007410       -1.4791811046986195E-002  -1.1375660380952410     
 H   6.8001822750767138       -1.5819014740160529       0.28561214650810418     
 C   8.2693662890990645       0.59576578323964124        5.8760008961762047     
 H   9.9877424077311154        1.7468197286828826        5.2402134427210578     
 H   6.3877247668545607      -0.42282932725741290        6.2546020390105328     
 H   8.0810779829768205        7.7936735136897566       0.85227529982769956     
 H  0.81355051921159627        4.5200340380018424        3.7094088822593201     
 H   6.4262961663767602      -0.66495196819166336       -2.0082526042784941     
 H   8.8237836653829973        4.2557671408664302E-002   6.6317546480232554     
 P   4.5591126085455000        8.4814156393640712        6.4791382358316314     
 C   4.7527082616837415        6.7416741104203410        6.9331389034362694     
 C   6.1398714074010385        9.2026776223418096        6.0075927172272703     
 C   3.4683726244061299        8.5871780997922293        5.0447168277145140     
 C   3.8347112501751193        9.3251231778111450        7.8960770074305371     
 C   3.7428566803357413        6.1530566160752462        7.7180898408064573     
 C   5.8357212696661884        5.9646934119457296        6.4827947219650603     
 C   6.7624300782496496        8.6957215223033248        4.8481962915277643     
 C   6.7549366769256061        10.234013193803436        6.7339729155936432     
 C   2.5169106378205077        7.5897439215778819        4.7647353336821388     
 C   3.6074559100376553        9.6962242796481934        4.1892391067831598     
 C   4.5519471292542457        9.3658786097219124        9.1085691561008701     
 C   2.5319630548843408        9.8497988875938187        7.8271686104194709     
 H   2.9062409687175488        6.7480984254085614        8.0804761870080366     
 C   3.8183513951371570        4.7982807232466316        8.0475109595514933     
 H   6.6391186436153902        6.4009921932687668        5.8955332252374353     
 C   5.9007518197906501        4.6107157977383588        6.8183581602194518     
 H   6.2734560914953796        7.9301690338851936        4.2497869945882245     
 C   8.0022332663770452        9.1864891367734973        4.4513695049025541     
 H   6.2786892773377438        10.662528789423117        7.6109531646456663     
 C   7.9980659176975335        10.725726678117628        6.3173299199165864     
 H   2.3966420509190178        6.7259136574402598        5.4171026904812161     
 C   1.7224808560521725        7.7054629914196893        3.6203601052575354     
 H   4.3578031571311557        10.465423417250989        4.3809723290159956     
 C   2.8062856826929297        9.7972294106472884        3.0507502480263096     
 H   5.5632330700526067        8.9632896573501633        9.1787386906027226     
 C   3.9680889485877420        9.9434337594687783        10.239454382019483     
 H   1.9698453080664069        9.8051639856856418        6.8958509616501162     
 C   1.9517420008453426        10.405207724526802        8.9703132009306934     
 H   3.0490906347295628        4.3415278218484534        8.6695504203074645     
 C   4.8939579158183069        4.0296735520948115        7.5965758904462524     
 H   6.7543056563160579        4.0230309766799124        6.4821283443435744     
 H   8.4713288310338584        8.7923293124728392        3.5536973352330401     
 C   8.6261787929931675        10.200273492132713        5.1879469306624104     
 H   8.4674003509062672        11.528786098683566        6.8818958030298463     
 C   1.8674808236542859        8.8008588334673448        2.7611462347330482     
 H  0.99553789763798106        6.9277301441193000        3.3938497035383652     
 H   2.9288594266973536        10.652857726832412        2.3875307991003174     
 C   2.6629422964214124        10.447320605256277        10.172742875970572     
 H   4.5363540393504280        9.9787060637681364        11.171214763820677     
 H  0.93023509004601035        10.777491990351496        8.9334581120327279     
 H   4.9475313386709505        2.9746112061680616        7.8581886440807187     
 H   9.5889847848032854        10.591747010563747        4.8620865996234732     
 H   1.2590609234875829        8.8746037479813911        1.8577104512755716     
 H   2.1882686961350073        10.865207264081965        11.060826789038744     
 C   2.8663653448668915        8.4376304974343288        14.126282217401796     
 H   3.7876468614476666        8.6682669422852587        13.566448092840060     
 H   2.7235830122597373        7.3475845488823284        14.141587554863563     
 H   2.0008112124586224        8.8967289410126202        13.622789196701049     
 C   2.9880556267163123        8.9483196921915322        15.474795557685802     
 N   3.1207406940197977        9.3689188332804889        16.556179713056739     
         226

 Co   6.7813373326776238        14.073269243827211        4.9536757771320739     
 S   7.1070451368758274        13.941997644442361        7.1700684523544291     
 S   5.6696297913252778        16.035818671093931        5.1018973511439452     
 S   8.7290274542914865        13.874157277257263        3.8316689805327422     
 S   5.7818558566417648        12.444546240866146        3.7660467999156317     
 C   6.3842634667442786        15.437404370701701        7.6936458392567717     
 C   5.7908119602917543        16.325678656213586        6.8164187901799211     
 C   8.3236730033580386        12.579595181171943        2.7383264649191399     
 C   7.0801212766964934        11.976131141720028        2.7007872553600460     
 S   6.4091379592375759        15.928229882593286        9.3672367910095939     
 S   5.2066685044064132        17.806667880704619        7.5473010641885727     
 S   9.4926748133621590        11.952035388163376        1.6039398180476285     
 S   6.8937600666161103        10.714472735217047        1.4956632600548248     
 C   5.6948066891630580        17.495811145991524        9.1908079663937592     
 C   8.5133350616040531        10.738493943712735       0.84318922806441343     
 S   5.5415675525675274        18.585175910861118        10.450770630194754     
 S   9.0888500208222887        9.7475902401786545      -0.37295027992706514     
 P   9.1042939482138525        20.634036902188335        14.574049041119510     
 C   8.4239469922049555        19.015174244414542        15.004306997821210     
 C   10.829635881574504        20.342567091737308        14.181152492460919     
 C   8.9295240752596907        21.710330031239611        15.997834220964208     
 C   8.2849670487062586        21.415112759454445        13.177862515308730     
 C   9.1835169859016066        17.850355935263828        14.786923253565975     
 C   7.1843240243932964        18.937030423019586        15.667767957314718     
 C   11.731193042634082        20.120689980240940        15.233031673912988     
 C   11.217833942779622        20.104891444111214        12.854560991371189     
 C   9.1167012603055220        21.183314363496685        17.287723223449674     
 C   8.6723066984199821        23.080460007880653        15.819705115165936     
 C   6.9219568976894568        21.162986261004885        12.949789088011773     
 C   8.9568685159635066        22.397839440846109        12.428219137817685     
 H   10.161604871067645        17.902801840633284        14.314975885070432     
 C   8.7032788690353780        16.619630125064397        15.241681668480341     
 H   6.6303101916758616        19.840145992159599        15.921008237228241     
 C   6.7001143285287785        17.694482532377737        16.083470637860522     
 H   11.431107958585775        20.297371159941804        16.263257605871196     
 C   13.008796674271021        19.635806095605378        14.960167234371614     
 H   10.526631452597792        20.273402464836000        12.035912201451199     
 C   12.492237379235849        19.608987664058294        12.589369851479342     
 H   9.2821402188557709        20.118570101731873        17.433173651226106     
 C   9.0638103846398206        22.031984767673272        18.390890227996298     
 H   8.5449442413664194        23.508335760132084        14.827279518824989     
 C   8.5911285190576887        23.910630237689428        16.937388974900973     
 H   6.3999106222442652        20.416936252084447        13.540648239794633     
 C   6.2325361905124126        21.889797137459535        11.979482447959182     
 C   8.2606431641247529        23.106836807597784        11.445204284623443     
 H   10.007317625499338        22.635795247317638        12.600395615468056     
 H   9.3235915054397598        15.731442875099775        15.133351945664810     
 C   7.4607170755209324        16.537437349023708        15.876334747606064     
 H   5.7383703624881655        17.626038118462574        16.592315313383732     
 C   13.376613131754505        19.353189094338170        13.641219259652383     
 H   13.695810515464961        19.470874731893460        15.785685027509908     
 H   12.786575646654351        19.399696758112871        11.561640345801901     
 H   9.2235261375656279        21.624189572498416        19.386962284872546     
 C   8.7886193489348194        23.390006251269689        18.218037949615752     
 H   8.3601587276812594        24.962562755549179        16.795512267736470     
 C   6.9011463843810938        22.862994051293558        11.228429014980609     
 H   5.1698639996958740        21.712929845402464        11.828537799940296     
 H   8.7951617141662659        23.867945235961866        10.876485198135155     
 H   7.0957297210694437        15.581272165067810        16.258416722314905     
 H   14.349154507777817        18.913666243743393        13.422761755554452     
 H   8.7270824101005555        24.040238913595545        19.089488072247825     
 H   6.3540592497977126        23.443536071480878        10.488292251593082     
 P   10.486732520961599        15.061135225708963        10.736069869013324     
 C   10.288377314704670        16.798206502849801        10.272641708566891     
 C   8.9051865316257377        14.306319627111595        11.152499218261038     
 C   11.539557117835010        14.943398207310151        12.195607968229227     
 C   11.282064461486378        14.236917192036177        9.3455144783973729     
 C   11.286449190640718        17.379708113197051        9.4665933381833778     
 C   9.2029304952959627        17.575395265887565        10.718060536379564     
 C   8.2408692684492575        14.786756228960300        12.299141612324346     
 C   8.3356422692493428        13.264393577459714        10.404053425510211     
 C   12.498149507633258        15.926989678980185        12.496590581037857     
 C   11.404515239589218        13.807010350670636        13.014268318639573     
 C   10.609860000515656        14.163982658291266        8.1094066984789901     
 C   12.604628690840750        13.773173619844703        9.4586870730983375     
 H   12.125380819042244        16.785428874122704        9.1089453225097383     
 C   11.194490705205334        18.726048551102501        9.1074497111843762     
 H   8.4082789042192001        17.144605257023926        11.321419511801885     
 C   9.1227621507714840        18.921233324381156        10.354423279216943     
 H   8.6920834054043628        15.561424387872476        12.914794607719351     
 C   7.0094466614580258        14.254041576270165        12.667732885944254     
 H   8.8424334323560014        12.856659788714675        9.5345109311616625     
 C   7.0981045542956309        12.734185316394402        10.788256942633677     
 H   12.613351355693123        16.809300250281339        11.868684915138028     
 C   13.309884241470463        15.765205977691354        13.623053113580863     
 H   10.651719800589545        13.045369002759196        12.802516721275792     
 C   12.224562817445673        13.658824747089955        14.133782607439183     
 H   9.5852475629371874        14.521909137691456        8.0029858188011662     
 C   11.258578954362145        13.616082596390516        6.9993937430034343     
 H   13.133270211861360        13.841323485286829        10.407798680602637     
 C   13.249126972810691        13.248363143057425        8.3363635231950592     
 H   11.954233734503685        19.174202125887945        8.4672761558483867     
 C   10.116213020927763        19.494022161668678        9.5528652487759818     
 H   8.2699011730922436        19.510570909212113        10.687641296522923     
 H   6.5115547122605832        14.624231815613834        13.560097861856004     
 C   6.4319320017918864        13.228567200719226        11.910169799735790     
 H   6.6651953527205210        11.922110499504180        10.207681102120459     
 C   13.177035249240170        14.636526427431169        14.440514023346164     
 H   14.043234979031677        16.530657218931239        13.869447396939812     
 H   12.108354238324123        12.779243458429125        14.766092235125194     
 C   12.583580072654668        13.175049374108228        7.1098143760051391     
 H   10.725122698981743        13.555233580939905        6.0490129068199714     
 H   14.284044878381419        12.919239147602045        8.4065924339650113     
 H   10.050170743824438        20.543360634736072        9.2721968729118363     
 H   5.4774222635295891        12.801056497678530        12.214654305854395     
 H   13.804756566065718        14.524767468389053        15.326815624016218     
 H   13.110659500003706        12.785677828479283        6.2387268093269270     
 C   12.254351823284376        15.000061096497340        2.9410070761398139     
 H   11.333747602065685        14.789877541581600        3.5098826138200443     
 H   12.382063545787403        16.089022646943683        2.8598072198995856     
 H   13.122911141059985        14.584096667948719        3.4755506998036907     
 C   12.145925772033081        14.407665599761698        1.6252728248905972     
 N   12.022263392777596        13.921375215626938       0.57087625070660164     
 Co   8.3533498031673759        9.3757628870380891        12.138679861368177     
 S   8.0794274915480653        9.5534345811654884        9.9175347309954844     
 S   9.4472205532081599        7.4047990674692805        11.974492362986785     
 S   6.4063950576640112        9.5440487668798415        13.271407374185921     
 S   9.3396145293766484        10.991247957976261        13.353512451416440     
 C   8.7791100214182283        8.0510530439140222        9.3806818286745770     
 C   9.3347746916133634        7.1366512456683893        10.255743660334746     
 C   6.7957327296167911        10.837033082720579        14.373439242672484     
 C   8.0354475296838928        11.446819150367121        14.418427026058547     
 S   8.7561952508049945        7.5732805153447051        7.7016218703658152     
 S   9.8638081117522010        5.6376681794777301        9.5219015943793064     
 S   5.6189691482292980        11.452086177956225        15.508656204222699     
 S   8.2123888854003493        12.700602857649876        15.632635858350156     
 C   9.4023837453238492        5.9743324066904062        7.8754820826524412     
 C   6.5911552024314224        12.666529367914169        16.281622208745500     
 S   9.5254848743741345        4.8819169351075349        6.6139122128306003     
 S   6.0128794106040075        13.651630423535622        17.501424939738087     
 P   6.0276005785326285        2.7507311482024237        2.5057038290995748     
 C   6.7122400082652582        4.3644946011710948        2.0651155049156706     
 C   4.3094677315449692        3.0543834398344987        2.9219082839466588     
 C   6.1903117495505739        1.6684866271747871        1.0841987860155384     
 C   6.8637300371734451        1.9862827707589830        3.9005819848211338     
 C   5.9720874997110958        5.5363504901346765        2.3088226958315898     
 C   7.9450285994263794        4.4338065449056998        1.3880166713860409     
 C   3.3899418619690458        3.2553547121259365        1.8817613271670999     
 C   3.9484749275201194        3.3317805144335253        4.2493246477453077     
 C   5.9964964345629221        2.1920064633091259      -0.20628013970401277     
 C   6.4625754755745213       0.30129349964439406        1.2633151714404385     
 C   8.2256498974254608        2.2546142637119000        4.1169314452759957     
 C   6.2029718371667864        1.0129738926415244        4.6722111555064503     
 H   4.9987330006124315        5.4898516395321799        2.7910493118467223     
 C   6.4665551250872042        6.7666918467760144        1.8692016583412219     
 H   8.4848380396648082        3.5261551353206819        1.1191333305215430     
 C   8.4432857215472286        5.6754920296537410       0.98719349314692451     
 H   3.6706594944234494        3.0521440092352901       0.85100739060192176     
 C   2.1203370867580293        3.7544792702096115        2.1663013540775156     
 H   4.6551173093873128        3.1788545843118432        5.0582561720556223     
 C   2.6827085118281015        3.8453703845530227        4.5255183071321108     
 H   5.8177462971651543        3.2544821667774499      -0.35268106687733641     
 C   6.0605433209720694        1.3435926589627920       -1.3092174856821288     
 H   6.5932291114795056      -0.12389063168801101        2.2565551214242827     
 C   6.5549802782004090      -0.52874562227928701       0.14597383496819794     
 H   8.7388913418490795        2.9928363668760536        3.5085793023393337     
 C   8.9242790031541119        1.5557915128818698        5.1006722683824322     
 C   6.9093543088513671       0.33159758203160211        5.6676877191647739     
 H   5.1534322484001196       0.76463188092779255        4.5083316555505260     
 H   5.8623824690983595        7.6632397653638202        1.9974907849619570     
 C   7.7032794213913585        6.8402985147561681        1.2225860396917119     
 H   9.4024071229116721        5.7392242607604755       0.47305258874389189     
 C   1.7791732460324268        4.0750665873201593        3.4836980939771114     
 H   1.4181846773829423        3.9015169394681499        1.3503369296428622     
 H   2.4062017830793310        4.0836753280706546        5.5519484572122879     
 H   5.8946529432420860        1.7496494746393148       -2.3051528250718523     
 C   6.3532634388006670       -1.0803073212287573E-002  -1.1353686160257170     
 H   6.7978373702590424       -1.5782001031444477       0.28777251005729376     
 C   8.2664778091391575       0.59535387526567718        5.8769421440885843     
 H   9.9855308517280026        1.7463620249345944        5.2430377097989522     
 H   6.3841873096591044      -0.42252962126167148        6.2541345837894795     
 H   8.0778559060091375        7.7976746893507807       0.85289428545492962     
 H  0.81107393472043665        4.5209398181016587        3.7088927703133883     
 H   6.4243123007990839      -0.66096567002249695       -2.0060963594606442     
 H   8.8205093753146979        4.0708406147797964E-002   6.6318749112009296     
 P   4.5627871739209498        8.4765889159676640        6.4742525579084687     
 C   4.7566357226053668        6.7369878462683070        6.9287480977026430     
 C   6.1435865729609347        9.1996194003676290        6.0056092947145432     
 C   3.4740428666155170        8.5829811728430077        5.0385091240330624     
 C   3.8346506384876076        9.3192703451800316        7.8898019604874836     
 C   3.7474048519421670        6.1487426158677216        7.7148086131058120     
 C   5.8397772257495699        5.9599977517511569        6.4786611819385547     
 C   6.7683443136846844        8.6940613049529922        4.8468838972149877     
 C   6.7562545001130454        10.231511947163092        6.7331525644342793     
 C   2.5222029373984571        7.5862772642200946        4.7574251559639249     
 C   3.6129144508138897        9.6934651460333754        4.1849676488048440     
 C   4.5495152946188213        9.3617209360997204        9.1035376100607834     
 C   2.5308601115859068        9.8407404466044355        7.8185617761975239     
 H   2.9106670551557938        6.7437430470677056        8.0769471247772326     
 C   3.8237668658034414        4.7944099132919682        8.0457910539663438     
 H   6.6427140361438513        6.3960084397718902        5.8905534168436917     
 C   5.9056052049915850        4.6064477574245233        6.8156989182175067     
 H   6.2813590197058415        7.9280291873166746        4.2475658351694019     
 C   8.0077059748093404        9.1870386786961475        4.4515444995622984     
 H   6.2783985279739696        10.658932023030806        7.6097415934910995     
 C   7.9990893326377801        10.725253010615866        6.3182185988149273     
 H   2.4021999702071160        6.7214754002162334        5.4085063349330946     
 C   1.7268605629169553        7.7044213255377203        3.6139940827217818     
 H   4.3633923039180402        10.462265290215889        4.3777524922243964     
 C   2.8107489334236369        9.7969538634325595        3.0474787275336785     
 H   5.5615022631473456        8.9614820814051477        9.1756165371524503     
 C   3.9622429422789680        9.9377179469419001        10.233322723217535     
 H   1.9705050021997661        9.7948667825670768        6.8863072540151045     
 C   1.9472556651808084        10.394541767974122        8.9606089324076255     
 H   3.0550074266166063        4.3381079420436084        8.6687842756067184     
 C   4.8995139806564758        4.0258375268453301        7.5951440019116268     
 H   6.7591226809944516        4.0186770564319207        6.4796259912092165     
 H   8.4783178535104717        8.7941424193455546        3.5541512228597361     
 C   8.6292064536938504        10.201437620789441        5.1892283292561689     
 H   8.4665056482656418        11.528786168775209        6.8836289327868618     
 C   1.8712219066888574        8.8015677159006103        2.7569762683497432     
 H  0.99957811079418291        6.9273363063473701        3.3864394470945287     
 H   2.9329884044376180        10.653841784259171        2.3858848309602854     
 C   2.6560520134392709        10.438298249420649        10.164308626253515     
 H   4.5286752007553854        9.9743374983813222        11.166063516628610     
 H  0.92504347003140919        10.764555750956346        8.9219956719194542     
 H   4.9537443368338554        2.9710757843212559        7.8577571051926469     
 H   9.5915754800929562        10.594809374667372        4.8644941000911261     
 H   1.2617849245488246        8.8773136729532531        1.8544431858480144     
 H   2.1786198446915064        10.854686407913769        11.051496726594870     
 C   2.8660971098902026        8.4383378171708951        14.129176154781616     
 H   3.7873424788028998        8.6679008687367336        13.568866554906053     
 H   2.7241083233137635        7.3483486557440960        14.147944302217207     
 H   2.0003841173027599        8.8951680952513588        13.624051801910944     
 C   2.9870900361246813        8.9533212113323799        15.475966733257222     
 N   3.1193005353178180        9.3773732764924400        16.555932377141065     
         226

 Co   6.7802833254578880        14.073368563190854        4.9553366342062883     
 S   7.1031141821007360        13.939522649059876        7.1719933229706037     
 S   5.6695646395780246        16.036385309872383        5.1044435198723956     
 S   8.7279332418035427        13.875969438750900        3.8327345619068818     
 S   5.7815380895037913        12.445379371592129        3.7661979655250062     
 C   6.3816153400838029        15.435317073212623        7.6963068820949081     
 C   5.7902607644815589        16.325040768423190        6.8191994409154857     
 C   8.3234690610071453        12.581495187475060        2.7389088004725686     
 C   7.0801311675968828        11.977678641917803        2.7009567327311519     
 S   6.4063800817778445        15.925418736294031        9.3702012369085281     
 S   5.2091756998168117        17.807029008104106        7.5502452373342868     
 S   9.4929021847219204        11.954630870500777        1.6044757700312255     
 S   6.8942933545365426        10.716458095892932        1.4953276650376222     
 C   5.6958300891449403        17.494740426714689        9.1939143095944527     
 C   8.5139602864480466        10.741038652455764       0.84304690596836751     
 S   5.5442613408155799        18.584274090532105        10.453966440217560     
 S   9.0896286436864795        9.7504572699476935      -0.37329592233516901     
 P   9.1033940424789801        20.637716729122964        14.576416671317341     
 C   8.4228096528155163        19.019136271290705        15.007246179496631     
 C   10.828335578555114        20.345571380633164        14.182224493165261     
 C   8.9292932015863915        21.714338418524097        16.000076505623742     
 C   8.2831331856166734        21.417869499915060        13.180303514785537     
 C   9.1813013724125394        17.853927726256735        14.788397816591978     
 C   7.1835662977607084        18.941481422895187        15.671464525435304     
 C   11.730890707585852        20.124851781880835        15.233451391511544     
 C   11.215022253381887        20.105692708776633        12.855586471807724     
 C   9.1168418979826864        21.187515477041497        17.289997272255267     
 C   8.6712359333733176        23.084304781816137        15.821894886936388     
 C   6.9201851347017387        21.164838303282121        12.952877610554909     
 C   8.9544140905120067        22.400076325729874        12.429441745837943     
 H   10.159126322060128        17.906044477696252        14.315879592040384     
 C   8.7002731484758922        16.623222198357244        15.242312778026971     
 H   6.6303411793007658        19.844848354586308        15.925575376069547     
 C   6.6985766058922476        17.698980414913546        16.086337981087130     
 H   11.431881707431801        20.303004015692714        16.263707194141062     
 C   13.008049468585353        19.639176255438116        14.959937053830323     
 H   10.522962294520260        20.273341056220890        12.037477904712176     
 C   12.488945316965200        19.608805626651819        12.589782789692748     
 H   9.2830229699940183        20.122897433128330        17.435498866700982     
 C   9.0633303960131748        22.036169870242908        18.393152772441155     
 H   8.5436881004145953        23.512032000928517        14.829424805211103     
 C   8.5894330375846106        23.914465797212827        16.939561072934197     
 H   6.3986291327726805        20.419220612663953        13.544706369939673     
 C   6.2302530060110328        21.890092916297366        11.981823508663718     
 C   8.2576247354664467        23.107537787720254        11.445733446620839     
 H   10.004811491021634        22.638612352949011        12.601160018293827     
 H   9.3196895470353418        15.734570961177578        15.132872643390943     
 C   7.4580355700741618        16.541504769965517        15.877630056138724     
 H   5.7369782965005918        17.630796210477843        16.595476616052206     
 C   13.374384994581781        19.354453049622816        13.641074429046563     
 H   13.695904116702188        19.475235862649743        15.784923681175474     
 H   12.782292331992757        19.397904879144775        11.562124877023912     
 H   9.2233913662361129        21.628470095931924        19.389216368164487     
 C   8.7871617974642842        23.393989445684166        18.220247537425113     
 H   8.3577992864166752        24.966260088232605        16.797690653654641     
 C   6.8982613574054170        22.862583968583163        11.229371833116097     
 H   5.1676608950407772        21.712460411913302        11.831352195091373     
 H   8.7916228961144576        23.868260710666103        10.876031761497915     
 H   7.0925155438506167        15.585271680060275        16.259021989579914     
 H   14.346678965780281        18.914576581916350        13.422241660292848     
 H   8.7250956825338264        24.044216726296039        19.091658599975844     
 H   6.3507885319313004        23.441685856749668        10.488411912749406     
 P   10.490406940021421        15.056320337985746        10.731178423945176     
 C   10.292299358681928        16.793532258855379        10.268248052259459     
 C   8.9089033990562125        14.303267767788084        11.150507138398700     
 C   11.545226963153342        14.939214173264579        12.189394659170425     
 C   11.282007977099003        14.231077056087713        9.3392352363865534     
 C   11.290990236902861        17.375410972386266        9.4633108091518920     
 C   9.2069802545408557        17.570708277744504        10.713928532604058     
 C   8.2467826448771184        14.785097625142489        12.297821133077198     
 C   8.3369649279660827        13.261899614886413        10.403220793309076     
 C   12.503446945585118        15.923532417615720        12.489268636778096     
 C   11.409971336190416        13.804266840896121        13.009994604668510     
 C   10.607434706669471        14.159834440458903        8.1043697657479914     
 C   12.603528598136220        13.764125050528627        9.4500804347429668     
 H   12.129800146493105        16.781092998975737        9.1054115351308784     
 C   11.199897270782520        18.722196243891112        9.1057349067527795     
 H   8.4118688119059559        17.139626232843490        11.316439364746120     
 C   9.1276077201302073        18.916975605005472        10.351772506937284     
 H   8.6999827409705439        15.559285807919979        12.912567883994980     
 C   7.0149194851182450        14.254588488940147        12.667897094094892     
 H   8.8421495663942231        12.853074004968599        9.5332865180992545     
 C   7.0991330588072277        12.733715657272802        10.789129863285490     
 H   12.618916450549442        16.804869148038971        11.860074015500469     
 C   13.314273006562633        15.764172753681203        13.616672347282989     
 H   10.657302830390707        13.042228995241508        12.799298945678482     
 C   12.229027361085041        13.658564173891072        14.130506110745941     
 H   9.5835240697108333        14.520112189947961        7.9998552527454807     
 C   11.252740406921907        13.610370614469348        6.9932600047030533     
 H   13.133931240976764        13.831038611577181        10.398255885513455     
 C   13.244644254042838        13.237700827773267        8.3266628243733862     
 H   11.960140648714386        19.170804319289285        8.4665163578652312     
 C   10.121760209491343        19.490201535016602        9.5514439409897616     
 H   8.2747101920264399        19.506224927044101        10.685151006998154     
 H   6.5185423836982963        14.626038018967852        13.560541927005335     
 C   6.4349624978483435        13.229730135328200        11.911436393531813     
 H   6.6643078718071296        11.922116122259272        10.209394680584852     
 C   13.180783600069040        14.637246427305485        14.436332544396590     
 H   14.047288968505935        16.530268868738879        13.862017413524278     
 H   12.112483038388110        12.780244866925889        14.764444155844616     
 C   12.576695772904149        13.166027582229535        7.1013824791045677     
 H   10.717452963417104        13.550866473402138        6.0438587694288630     
 H   14.278855660594594        12.906303627857373        8.3951371165133430     
 H   10.056373360432833        20.539842005832064        9.2717814396660767     
 H   5.4800164656818566        12.804114450447583        12.217044815959463     
 H   13.807490495269526        14.527487994968048        15.323534891914415     
 H   13.101017378503293        12.775152672914919        6.2294017714017134     
 C   12.254088428897223        15.000747845319859        2.9439069456909457     
 H   11.333449150791720        14.789484044228089        3.5123061041844839     
 H   12.382593121988803        16.089766799183273        2.8661821870774093     
 H   13.122490310875543        14.582510219098861        3.4768125343810583     
 C   12.144963155984961        14.412660830777064        1.6264442304583087     
 N   12.020825409946752        13.929833973468389       0.57062473466142372     
 Co   8.3522903787598892        9.3758768098894123        12.140349564671713     
 S   8.0754910931427251        9.5509672620804338        9.9194683581070962     
 S   9.4471527884405866        7.4053794118282497        11.977050851799365     
 S   6.4052945799346768        9.5458755438598590        13.272480241331930     
 S   9.3392874679792435        10.992098319367788        13.353669748503503     
 C   8.7764560162162031        8.0489725494902409        9.3833544779551801     
 C   9.3342227133896571        7.1360245024163467        10.258537229664219     
 C   6.7955211735260361        10.838946910984959        14.374030815719985     
 C   8.0354481558190152        11.448383475304109        14.418603511307598     
 S   8.7534337972044387        7.5704736483508492        7.7045987425473914     
 S   9.8663206056575117        5.6380415518690929        9.5248605292593833     
 S   5.6191883589593763        11.454694520405534        15.509201382820176     
 S   8.2129130733558657        12.702603803266557        15.632308292744582     
 C   9.4034122757656444        5.9732703435914720        7.8786024251466147     
 C   6.5917715427945982        12.669088097657038        16.281488680907110     
 S   9.5281917837658980        4.8810249653511422        6.6171216020383117     
 S   6.0136491371813401        13.654511563631663        17.501087678356079     
 P   6.0266967276512258        2.7544051425577103        2.5080670817885111     
 C   6.7110967053246737        4.3684529786631954        2.0680550982361519     
 C   4.3081632275177499        3.0573794236528875        2.9229772462636965     
 C   6.1900787995560655        1.6724933215553663        1.0864340794804788     
 C   6.8618930950652848        1.9890322873857627        3.9030172697632302     
 C   5.9698649370098629        5.5399171472086008        2.3103020445391911     
 C   7.9442650522901150        4.4382573481717333        1.3917141967209252     
 C   3.3896359641280407        3.2595160930452769        1.8821789565596443     
 C   3.9456589211401059        3.3325659687853562        4.2503484767180515     
 C   5.9966296171670423        2.1962087665303338      -0.20401111334801136     
 C   6.4615104228217968       0.30513746163946143        1.2654933862137232     
 C   8.2238721013781877        2.2564677221328004        4.1200215474786628     
 C   6.2005173687815880        1.0151969427702441        4.6734221295501772     
 H   4.9962474762777171        5.4930866417508266        2.7919574558970868     
 C   6.4635415117775148        6.7702809455342354        1.8698424325810863     
 H   8.4848641110242724        3.5308586092628285        1.1236984103080381     
 C   8.4417412652419817        5.6799917901588808       0.99006690421948851     
 H   3.6714295051097325        3.0577821366758133       0.85145380523504155     
 C   2.1195872545071368        3.7578499402529881        2.1660715678244586     
 H   4.6514432226553888        3.1787710801883051        5.0598194890605530     
 C   2.6794131804138677        3.8451739319582425        4.5259321500285425     
 H   5.8186165482690262        3.2588103333243996      -0.35035769289096569     
 C   6.0600574329640615        1.3477823576447041       -1.3069624073063368     
 H   6.5919836644595611      -0.12019719067823201        2.2586873436771402     
 C   6.5532924188003641      -0.52490711380381072       0.14813174381617594     
 H   8.7376015536880711        2.9951271856231587        3.5126433342571857     
 C   8.9219896370147662        1.5560913450616620        5.1030169400732728     
 C   6.9063354473012151       0.33228743297253527        5.6682073098909100     
 H   5.1509283975556617       0.76742880094692678        4.5090791227338016     
 H   5.8584716688207639        7.6663638343456180        1.9970242134772951     
 C   7.7005901856145407        6.8443663433499271        1.2238917612815217     
 H   9.4010083995103759        5.7439874239759785       0.47622050062790389     
 C   1.7769428570066015        4.0763244189290306        3.4835553099352099     
 H   1.4182761334959486        3.9058848947050220        1.3495767951380997     
 H   2.4019163528705163        4.0818648770516930        5.5524350824887003     
 H   5.8945079254485213        1.7539368148682799       -2.3029045134972019     
 C   6.3518073077005930       -6.8143353775889509E-003  -1.1331711939561928     
 H   6.7954924654413711       -1.5744987322728423       0.28993287360648334     
 C   8.2635893291792506       0.59494196729171311        5.8778833920009630     
 H   9.9833192957248915        1.7459043211863061        5.2458619768768466     
 H   6.3806498524636481      -0.42222991526593012        6.2536671285684262     
 H   8.0746338290414563        7.8016758650118057       0.85351327108215969     
 H  0.80859735022927703        4.5218455982014740        3.7083766583674564     
 H   6.4223284352214085      -0.65697937185333066       -2.0039401146427949     
 H   8.8172350852463985        3.8859140886931626E-002   6.6319951743786039     
 P   4.5664617392964004        8.4717621925712567        6.4693668799853050     
 C   4.7605631835269930        6.7323015821162731        6.9243572919690157     
 C   6.1473017385208308        9.1965611783934484        6.0036258722018161     
 C   3.4797131088249040        8.5787842458937842        5.0323014203516108     
 C   3.8345900268000954        9.3134175125489165        7.8835269135444292     
 C   3.7519530235485927        6.1444286156601970        7.7115273854051658     
 C   5.8438331818329505        5.9553020915565842        6.4745276419120481     
 C   6.7742585491197200        8.6924010876026596        4.8455715029022111     
 C   6.7575723233004856        10.229010700522750        6.7323322132749146     
 C   2.5274952369764065        7.5828106068623065        4.7501149782457111     
 C   3.6183729915901246        9.6907060124185556        4.1806961908265281     
 C   4.5470834599833960        9.3575632624775285        9.0985060640206967     
 C   2.5297571682874724        9.8316820056150540        7.8099549419755769     
 H   2.9150931415940389        6.7393876687268488        8.0734180625464305     
 C   3.8291823364697257        4.7905391033373057        8.0440711483811942     
 H   6.6463094286723114        6.3910246862750135        5.8855736084499481     
 C   5.9104585901925200        4.6021797171106869        6.8130396762155616     
 H   6.2892619479163034        7.9258893407481548        4.2453446757505802     
 C   8.0131786832416356        9.1875882206187978        4.4517194942220435     
 H   6.2781077786101953        10.655335256638494        7.6085300223365326     
 C   8.0001127475780276        10.724779343114102        6.3191072777132691     
 H   2.4077578894952141        6.7170371429922078        5.3999099793849723     
 C   1.7312402697817380        7.7033796596557513        3.6076280601860282     
 H   4.3689814507049247        10.459107163180791        4.3745326554327963     
 C   2.8152121841543440        9.7966783162178306        3.0442072070410475     
 H   5.5597714562420855        8.9596745054601321        9.1724943837021780     
 C   3.9563969359701936        9.9320021344150238        10.227191064415587     
 H   1.9711646963331255        9.7845695794485135        6.8767635463800927     
 C   1.9427693295162742        10.383875811421442        8.9509046638845557     
 H   3.0609242185036503        4.3346880622387625        8.6680181309059705     
 C   4.9050700454946456        4.0220015015958488        7.5937121133770011     
 H   6.7639397056728461        4.0143231361839300        6.4771236380748594     
 H   8.4853068759870869        8.7959555262182718        3.5546051104864320     
 C   8.6322341143945334        10.202601749446170        5.1905097278499284     
 H   8.4656109456250146        11.528786238866854        6.8853620625438765     
 C   1.8749629897234288        8.8022765983338758        2.7528063019664386     
 H   1.0036183239503849        6.9269424685754402        3.3790291906506922     
 H   2.9371173821778829        10.654825841685930        2.3842388628202538     
 C   2.6491617304571298        10.429275893585022        10.155874376536458     
 H   4.5209963621603428        9.9699689329945098        11.160912269436540     
 H  0.91985185001680814        10.751619511561197        8.9105332318061823     
 H   4.9599573349967603        2.9675403624744496        7.8573255663045751     
 H   9.5941661753826271        10.597871738770998        4.8669016005587791     
 H   1.2645089256100663        8.8800235979251134        1.8511759204204572     
 H   2.1689709932480055        10.844165551745572        11.042166664150995     
 C   2.8658288749135132        8.4390451369074633        14.132070092161436     
 H   3.7870380961581329        8.6675347951882067        13.571285016972048     
 H   2.7246336343677902        7.3491127626058637        14.154301049570851     
 H   1.9999570221468979        8.8936072494900973        13.625314407120840     
 C   2.9861244455330498        8.9583227304732258        15.477137908828642     
 N   3.1178603766158384        9.3858277197043911        16.555685041225392     
         226

 Co   6.7792293182381513        14.073467882554498        4.9569974912805019     
 S   7.0991832273256437        13.937047653677393        7.1739181935867782     
 S   5.6694994878307714        16.036951948650835        5.1069896886008461     
 S   8.7268390293156006        13.877781600244537        3.8338001432810214     
 S   5.7812203223658170        12.446212502318113        3.7663491311343802     
 C   6.3789672134233273        15.433229775723545        7.6989679249330454     
 C   5.7897095686713644        16.324402880632789        6.8219800916510493     
 C   8.3232651186562521        12.583395193778177        2.7394911360259977     
 C   7.0801410584972722        11.979226142115579        2.7011262101022577     
 S   6.4036222043181139        15.922607589994778        9.3731656828074623     
 S   5.2116828952272103        17.807390135503592        7.5531894104800008     
 S   9.4931295560816800        11.957226352838180        1.6050117220148223     
 S   6.8948266424569749        10.718443456568815        1.4949920700204193     
 C   5.6968534891268225        17.493669707437853        9.1970206527951461     
 C   8.5145855112920419        10.743583361198795       0.84290458387232159     
 S   5.5469551290636323        18.583372270203093        10.457162250240364     
 S   9.0904072665506686        9.7533242997167324      -0.37364156474327287     
 P   9.1024941367441077        20.641396556057593        14.578784301515174     
 C   8.4216723134260754        19.023098298166865        15.010185361172052     
 C   10.827035275535726        20.348575669529016        14.183296493869603     
 C   8.9290623279130923        21.718346805808586        16.002318790283272     
 C   8.2812993225270883        21.420626240375679        13.182744514262344     
 C   9.1790857589234722        17.857499517249643        14.789872379617981     
 C   7.1828085711281195        18.945932422770788        15.675161093555891     
 C   11.730588372537619        20.129013583520731        15.233871109110101     
 C   11.212210563984151        20.106493973442056        12.856611952244258     
 C   9.1169825356598508        21.191716590586310        17.292271321060859     
 C   8.6701651683266530        23.088149555751620        15.824084658706839     
 C   6.9184133717140215        21.166690345559356        12.955966133098045     
 C   8.9519596650605049        22.402313210613642        12.430664353858200     
 H   10.156647773052613        17.909287114759220        14.316783299010336     
 C   8.6972674279164064        16.626814271650090        15.242943887573599     
 H   6.6303721669256701        19.849550717013020        15.930142514910855     
 C   6.6970388832557166        17.703478297449351        16.089205324313738     
 H   11.432655456277825        20.308636871443625        16.264156782410932     
 C   13.007302262899683        19.642546415270854        14.959706873289033     
 H   10.519293136442727        20.273279647605779        12.039043607973156     
 C   12.485653254694549        19.608623589245340        12.590195727906154     
 H   9.2839057211322658        20.127224764524790        17.437824082175858     
 C   9.0628504073865273        22.040354972812544        18.395415316886009     
 H   8.5424319594627711        23.515728241724954        14.831570091597214     
 C   8.5877375561115343        23.918301356736222        16.941733170967421     
 H   6.3973476433010950        20.421504973243458        13.548764500084715     
 C   6.2279698215096539        21.890388695135194        11.984164569368254     
 C   8.2546063068081423        23.108238767842721        11.446262608618234     
 H   10.002305356543930        22.641429458580383        12.601924421119598     
 H   9.3157875886309238        15.737699047255381        15.132393341117075     
 C   7.4553540646273921        16.545572190907329        15.878925364671383     
 H   5.7355862305130172        17.635554302493112        16.598637918720680     
 C   13.372156857409058        19.355717004907465        13.640929598440742     
 H   13.695997717939415        19.479596993406023        15.784162334841039     
 H   12.778009017331161        19.396113000176676        11.562609408245923     
 H   9.2232565949065997        21.632750619365435        19.391470451456424     
 C   8.7857042459937489        23.397972640098647        18.222457125234474     
 H   8.3554398451520910        24.969957420916032        16.799869039572812     
 C   6.8953763304297393        22.862173885872767        11.230314651251586     
 H   5.1654577903856804        21.711990978424140        11.834166590242452     
 H   8.7880840780626510        23.868576185370340        10.875578324860676     
 H   7.0893013666317888        15.589271195052740        16.259627256844926     
 H   14.344203423782746        18.915486920089307        13.421721565031241     
 H   8.7231089549670990        24.048194538996537        19.093829127703867     
 H   6.3475178140648874        23.439835642018458        10.488531573905730     
 P   10.494081359081244        15.051505450262527        10.726286978877029     
 C   10.296221402659187        16.788858014860956        10.263854395952027     
 C   8.9126202664866856        14.300215908464574        11.148515058536363     
 C   11.550896808471673        14.935030139219007        12.183181350111621     
 C   11.281951492711627        14.225236920139249        9.3329559943757339     
 C   11.295531283165003        17.371113831575485        9.4600282801204063     
 C   9.2110300137857504        17.566021289601441        10.709796528828550     
 C   8.2526960213049776        14.783439021324677        12.296500653830048     
 C   8.3382875866828225        13.259405652313111        10.402388161107941     
 C   12.508744383536978        15.920075156251254        12.481946692518333     
 C   11.415427432791613        13.801523331121606        13.005720890697447     
 C   10.605009412823287        14.155686222626541        8.0993328330169927     
 C   12.602428505431693        13.755076481212548        9.4414737963875961     
 H   12.134219473943967        16.776757123828769        9.1018777477520185     
 C   11.205303836359706        18.718343936679723        9.1040201023211811     
 H   8.4154587195927117        17.134647208663054        11.311459217690356     
 C   9.1324532894889305        18.912717885629789        10.349121734657622     
 H   8.7078820765367269        15.557147227967482        12.910341160270606     
 C   7.0203923087784643        14.255135401610127        12.668061302245530     
 H   8.8418657004324448        12.849488221222526        9.5320621050368484     
 C   7.1001615633188235        12.733245998151201        10.790002783937302     
 H   12.624481545405761        16.800438045796600        11.851463115862909     
 C   13.318661771654805        15.763139529671053        13.610291580985114     
 H   10.662885860191869        13.039088987723821        12.796081170081171     
 C   12.233491904724412        13.658303600692188        14.127229614052698     
 H   9.5818005764844791        14.518315242204466        7.9967246866897961     
 C   11.246901859481667        13.604658632548180        6.9871262664026714     
 H   13.134592270092169        13.820753737867534        10.388713090424273     
 C   13.240161535274982        13.227038512489107        8.3169621255517132     
 H   11.966047562925088        19.167406512690622        8.4657565598820774     
 C   10.127307398054926        19.486380908364527        9.5500226332035414     
 H   8.2795192109606344        19.501878944876090        10.682660717473384     
 H   6.5255300551360094        14.627844222321871        13.560985992154668     
 C   6.4379929939048006        13.230893069937176        11.912702987327837     
 H   6.6634203908937382        11.922121745014362        10.211108259049245     
 C   13.184531950897911        14.637966427179800        14.432151065447016     
 H   14.051342957980193        16.529880518546520        13.854587430108744     
 H   12.116611838452096        12.781246275422653        14.762796076564040     
 C   12.569811473153630        13.157005790350844        7.0929505822039971     
 H   10.709783227852466        13.546499365864371        6.0387046320377555     
 H   14.273666442807770        12.893368108112702        8.3836817990616748     
 H   10.062575977041229        20.536323376928056        9.2713660064203172     
 H   5.4826106678341242        12.807172403216635        12.219435326064531     
 H   13.810224424473336        14.530208521547042        15.320254159812613     
 H   13.091375257002882        12.764627517350554        6.2200767334764988     
 C   12.253825034510070        15.001434594142376        2.9468068152420779     
 H   11.333150699517756        14.789090546874577        3.5147295945489234     
 H   12.383122698190203        16.090510951422864        2.8725571542552331     
 H   13.122069480691099        14.580923770249004        3.4780743689584259     
 C   12.144000539936840        14.417656061792432        1.6276156360260201     
 N   12.019387427115909        13.938292731309842       0.57037321861624568     
 Co   8.3512309543524026        9.3759907327407372        12.142019267975249     
 S   8.0715546947373831        9.5484999429953810        9.9214019852187096     
 S   9.4470850236730133        7.4059597561872188        11.979609340611944     
 S   6.4041941022053424        9.5477023208398748        13.273553108477939     
 S   9.3389604065818368        10.992948680759314        13.353827045590563     
 C   8.7738020110141779        8.0468920550664613        9.3860271272357831     
 C   9.3336707351659491        7.1353977591643032        10.261330798993690     
 C   6.7953096174352821        10.840860739249340        14.374622388767488     
 C   8.0354487819541376        11.449947800241095        14.418779996556648     
 S   8.7506723436038829        7.5676667813569933        7.7075756147289667     
 S   9.8688330995628224        5.6384149242604567        9.5278194641394602     
 S   5.6194075696894537        11.457302862854842        15.509746561417655     
 S   8.2134372613113822        12.704604748883236        15.631980727139009     
 C   9.4044408062074378        5.9722082804925387        7.8817227676407873     
 C   6.5923878831577731        12.671646827399909        16.281355153068720     
 S   9.5308986931576598        4.8801329955947486        6.6203309912460222     
 S   6.0144188637586726        13.657392703727705        17.500750416974068     
 P   6.0257928767698221        2.7580791369129964        2.5104303344774470     
 C   6.7099534023840901        4.3724113561552969        2.0709946915566326     
 C   4.3068587234905316        3.0603754074712768        2.9240462085807346     
 C   6.1898458495615571        1.6765000159359456        1.0886693729454189     
 C   6.8600561529571236        1.9917818040125423        3.9054525547053260     
 C   5.9676423743086300        5.5434838042825261        2.3117813932467919     
 C   7.9435015051538507        4.4427081514377669        1.3954117220558095     
 C   3.3893300662870356        3.2636774739646173        1.8825965859521889     
 C   3.9428429147600927        3.3333514231371866        4.2513723056907953     
 C   5.9967627997711626        2.2004110697515422      -0.20174208699200993     
 C   6.4604453700690723       0.30898142363452880        1.2676716009870077     
 C   8.2220943053309128        2.2583211805537005        4.1231116496813298     
 C   6.1980629003963896        1.0174199928989636        4.6746331035939050     
 H   4.9937619519430028        5.4963216439694733        2.7928655999474508     
 C   6.4605278984678254        6.7738700442924564        1.8704832068209505     
 H   8.4848901823837384        3.5355620832049750        1.1282634900945334     
 C   8.4401968089367330        5.6844915506640206       0.99294031529205240     
 H   3.6721995157960161        3.0634202641163366       0.85190021986816133     
 C   2.1188374222562447        3.7612206102963648        2.1658417815714013     
 H   4.6477691359234656        3.1786875760647670        5.0613828060654837     
 C   2.6761178489996342        3.8449774793634623        4.5263459929249752     
 H   5.8194867993728980        3.2631384998713497      -0.34803431890459502     
 C   6.0595715449560537        1.3519720563266160       -1.3047073289305446     
 H   6.5907382174396156      -0.11650374966845299        2.2608195659299977     
 C   6.5516045594003183      -0.52106860532833432       0.15028965266415395     
 H   8.7363117655270610        2.9974180043702638        3.5167073661750377     
 C   8.9197002708754205        1.5563911772414545        5.1053616117641134     
 C   6.9033165857510630       0.33297728391346842        5.6687269006170462     
 H   5.1484245467112046       0.77022572096606090        4.5098265899170764     
 H   5.8545608685431683        7.6694879033274157        1.9965576419926332     
 C   7.6979009498377229        6.8484341719436870        1.2251974828713315     
 H   9.3996096761090779        5.7487505871914815       0.47938841251191594     
 C   1.7747124679807762        4.0775822505379020        3.4834125258933089     
 H   1.4183675896089551        3.9102528499418940        1.3488166606333372     
 H   2.3976309226617016        4.0800544260327314        5.5529217077651127     
 H   5.8943629076549557        1.7582241550972448       -2.3006562019225516     
 C   6.3503511766005190       -2.8255975428903291E-003  -1.1309737718866688     
 H   6.7931475606236997       -1.5707973614012369       0.29209323715567287     
 C   8.2607008492193437       0.59453005931774905        5.8788246399133426     
 H   9.9811077397217804        1.7454466174380181        5.2486862439547401     
 H   6.3771123952681927      -0.42193020927018871        6.2531996733473729     
 H   8.0714117520737734        7.8056770406728297       0.85413225670938975     
 H  0.80612076573811742        4.5227513783012903        3.7078605464215242     
 H   6.4203445696437322      -0.65299307368416426       -2.0017838698249455     
 H   8.8139607951780992        3.7009875626065281E-002   6.6321154375562790     
 P   4.5701363046718502        8.4669354691748513        6.4644812020621423     
 C   4.7644906444486184        6.7276153179642391        6.9199664862353885     
 C   6.1510169040807270        9.1935029564192678        6.0016424496890890     
 C   3.4853833510342911        8.5745873189445607        5.0260937166701591     
 C   3.8345294151125837        9.3075646799178013        7.8772518666013758     
 C   3.7565011951550189        6.1401146154526725        7.7082461577045205     
 C   5.8478891379163320        5.9506064313620106        6.4703941018855424     
 C   6.7801727845547548        8.6907408702523288        4.8442591085894344     
 C   6.7588901464879250        10.226509453882406        6.7315118621155507     
 C   2.5327875365543555        7.5793439495045183        4.7428048005274972     
 C   3.6238315323663590        9.6879468788037357        4.1764247328482123     
 C   4.5446516253479716        9.3534055888553382        9.0934745179806082     
 C   2.5286542249890385        9.8226235646256725        7.8013481077536300     
 H   2.9195192280322839        6.7350322903859929        8.0698890003156265     
 C   3.8345978071360101        4.7866682933826423        8.0423512427960446     
 H   6.6499048212007725        6.3860409327781369        5.8805938000562046     
 C   5.9153119753934558        4.5979116767968513        6.8103804342136165     
 H   6.2971648761267653        7.9237494941796358        4.2431235163317575     
 C   8.0186513916739308        9.1881377625414480        4.4518944888817877     
 H   6.2778170292464210        10.651738490246181        7.6073184511819658     
 C   8.0011361625182733        10.724305675612340        6.3199959566116100     
 H   2.4133158087833122        6.7125988857681813        5.3913136238368509     
 C   1.7356199766465208        7.7023379937737824        3.6012620376502746     
 H   4.3745705974918092        10.455949036145691        4.3713128186411971     
 C   2.8196754348850508        9.7964027690031017        3.0409356865484165     
 H   5.5580406493368244        8.9578669295151148        9.1693722302519056     
 C   3.9505509296614196        9.9262863218881456        10.221059405613637     
 H   1.9718243904664847        9.7742723763299484        6.8672198387450818     
 C   1.9382829938517399        10.373209854868762        8.9412003953614860     
 H   3.0668410103906938        4.3312681824339174        8.6672519862052244     
 C   4.9106261103328146        4.0181654763463683        7.5922802248423755     
 H   6.7687567303512406        4.0099692159359384        6.4746212849405014     
 H   8.4922958984637003        8.7977686330909872        3.5550589981131280     
 C   8.6352617750952163        10.203765878102899        5.1917911264436869     
 H   8.4647162429843874        11.528786308958496        6.8870951923008921     
 C   1.8787040727580000        8.8029854807671413        2.7486363355831336     
 H   1.0076585371065867        6.9265486308035102        3.3716189342068557     
 H   2.9412463599181473        10.655809899112690        2.3825928946802222     
 C   2.6422714474749887        10.420253537749394        10.147440126819401     
 H   4.5133175235652994        9.9656003676076956        11.155761022244473     
 H  0.91466023000220698        10.738683272166048        8.8990707916929086     
 H   4.9661703331596652        2.9640049406276434        7.8568940274165033     
 H   9.5967568706722979        10.600934102874623        4.8693091010264311     
 H   1.2672329266713080        8.8827335228969737        1.8479086549929000     
 H   2.1593221418045050        10.833644695577377        11.032836601707121     
 C   2.8655606399368243        8.4397524566440296        14.134964029541257     
 H   3.7867337135133665        8.6671687216396816        13.573703479038041     
 H   2.7251589454218164        7.3498768694676304        14.160657796924495     
 H   1.9995299269910358        8.8920464037288340        13.626577012330735     
 C   2.9851588549414187        8.9633242496140735        15.478309084400061     
 N   3.1164202179138583        9.3942821629163422        16.555437705309718     
         226

 Co   6.7781753110184155        14.073567201918140        4.9586583483547164     
 S   7.0952522725505522        13.934572658294908        7.1758430642029527     
 S   5.6694343360835182        16.037518587429286        5.1095358573292966     
 S   8.7257448168276568        13.879593761738175        3.8348657246551610     
 S   5.7809025552278435        12.447045633044096        3.7665002967437546     
 C   6.3763190867628516        15.431142478234467        7.7016289677711818     
 C   5.7891583728611691        16.323764992842392        6.8247607423866139     
 C   8.3230611763053588        12.585295200081294        2.7400734715794264     
 C   7.0801509493976624        11.980773642313352        2.7012956874733636     
 S   6.4008643268583834        15.919796443695523        9.3761301287063965     
 S   5.2141900906376089        17.807751262903079        7.5561335836257149     
 S   9.4933569274414396        11.959821835175582        1.6055476739984191     
 S   6.8953599303774062        10.720428817244699        1.4946564750032165     
 C   5.6978768891087057        17.492598988161017        9.2001269959958396     
 C   8.5152107361360354        10.746128069941824       0.84276226177627556     
 S   5.5496489173116847        18.582470449874080        10.460358060263170     
 S   9.0911858894148594        9.7561913294857714      -0.37398720715137679     
 P   9.1015942310092353        20.645076382992222        14.581151931713006     
 C   8.4205349740366362        19.027060325043028        15.013124542847473     
 C   10.825734972516337        20.351579958424871        14.184368494573945     
 C   8.9288314542397931        21.722355193093073        16.004561074942806     
 C   8.2794654594375050        21.423382980836294        13.185185513739153     
 C   9.1768701454344033        17.861071308242551        14.791346942643983     
 C   7.1820508444955307        18.950383422646389        15.678857661676478     
 C   11.730286037489389        20.133175385160627        15.234290826708657     
 C   11.209398874586414        20.107295238107476        12.857637432680793     
 C   9.1171231733370153        21.195917704131123        17.294545369866448     
 C   8.6690944032799884        23.091994329687100        15.826274430477291     
 C   6.9166416087263043        21.168542387836592        12.959054655641182     
 C   8.9495052396090049        22.404550095497406        12.431886961878456     
 H   10.154169224045097        17.912529751822188        14.317687005980288     
 C   8.6942617073569188        16.630406344942934        15.243574997120227     
 H   6.6304031545505744        19.854253079439733        15.934709653752162     
 C   6.6955011606191857        17.707976179985160        16.092072667540346     
 H   11.433429205123849        20.314269727194535        16.264606370680799     
 C   13.006555057214015        19.645916575103588        14.959476692747742     
 H   10.515623978365195        20.273218238990665        12.040609311234133     
 C   12.482361192423900        19.608441551838865        12.590608666119561     
 H   9.2847884722705132        20.131552095921247        17.440149297650738     
 C   9.0623704187598797        22.044540075382180        18.397677861330866     
 H   8.5411758185109470        23.519424482521387        14.833715377983326     
 C   8.5860420746384580        23.922136916259618        16.943905269000648     
 H   6.3960661538295103        20.423789333822967        13.552822630229755     
 C   6.2256866370082751        21.890684473973025        11.986505630072788     
 C   8.2515878781498362        23.108939747965191        11.446791770615629     
 H   9.9997992220662262        22.644246564211759        12.602688823945369     
 H   9.3118856302265058        15.740827133333184        15.131914038843206     
 C   7.4526725591806215        16.549639611849138        15.880220673204043     
 H   5.7341941645254435        17.640312394508381        16.601799221389154     
 C   13.369928720236336        19.356980960192111        13.640784767834923     
 H   13.696091319176640        19.483958124162307        15.783400988506605     
 H   12.773725702669568        19.394321121208581        11.563093939467933     
 H   9.2231218235770847        21.637031142798946        19.393724534748365     
 C   8.7842466945232136        23.401955834513124        18.224666713043835     
 H   8.3530804038875068        24.973654753599458        16.802047425490979     
 C   6.8924913034540625        22.861763803162372        11.231257469387073     
 H   5.1632546857305828        21.711521544934978        11.836980985393531     
 H   8.7845452600108427        23.868891660074578        10.875124888223437     
 H   7.0860871894129618        15.593270710045207        16.260232524109934     
 H   14.341727881785213        18.916397258262265        13.421201469769635     
 H   8.7211222274003699        24.052172351697031        19.095999655431886     
 H   6.3442470961984752        23.437985427287249        10.488651235062054     
 P   10.497755778141066        15.046690562539309        10.721395533808881     
 C   10.300143446636445        16.784183770866534        10.259460739644593     
 C   8.9163371339171587        14.297164049141063        11.146522978674025     
 C   11.556566653790005        14.930846105173433        12.176968041052818     
 C   11.281895008324252        14.219396784190783        9.3266767523649161     
 C   11.300072329427145        17.366816690764701        9.4567457510889188     
 C   9.2150797730306433        17.561334301458377        10.705664525053043     
 C   8.2586093977328385        14.781780417506866        12.295180174582898     
 C   8.3396102453995624        13.256911689739811        10.401555528906806     
 C   12.514041821488838        15.916617894886791        12.474624748258572     
 C   11.420883529392812        13.798779821347091        13.001447176726382     
 C   10.602584118977104        14.151538004794178        8.0942959002859940     
 C   12.601328412727165        13.746027911896469        9.4328671580322254     
 H   12.138638801394828        16.772421248681802        9.0983439603731586     
 C   11.210710401936890        18.714491629468338        9.1023052978895844     
 H   8.4190486272794658        17.129668184482618        11.306479070634589     
 C   9.1372988588476556        18.908460166254105        10.346470962377962     
 H   8.7157814121029080        15.555008648014985        12.908114436546233     
 C   7.0258651324386845        14.255682314280110        12.668225510396169     
 H   8.8415818344706683        12.845902437476450        9.5308376919744404     
 C   7.1011900678304203        12.732776339029602        10.790875704589116     
 H   12.630046640262080        16.796006943554229        11.842852216225351     
 C   13.323050536746974        15.762106305660902        13.603910814687241     
 H   10.668468889993031        13.035948980206131        12.792863394483861     
 C   12.237956448363780        13.658043027493305        14.123953117359456     
 H   9.5800770832581250        14.516518294460971        7.9935941206341106     
 C   11.241063312041430        13.598946650627012        6.9809925281022895     
 H   13.135253299207573        13.810468864157885        10.379170295335092     
 C   13.235678816507127        13.216376197204950        8.3072614267300402     
 H   11.971954477135789        19.164008706091963        8.4649967618989237     
 C   10.132854586618508        19.482560281712452        9.5486013254173212     
 H   8.2843282298948289        19.497532962708078        10.680170427948616     
 H   6.5325177265737224        14.629650425675889        13.561430057304001     
 C   6.4410234899612577        13.232056004546150        11.913969581123860     
 H   6.6625329099803476        11.922127367769454        10.212821837513639     
 C   13.188280301726781        14.638686427054115        14.427969586497444     
 H   14.055396947454453        16.529492168354160        13.847157446693208     
 H   12.120740638516082        12.782247683919417        14.761147997283462     
 C   12.562927173403111        13.147983998472151        7.0845186853034257     
 H   10.702113492287827        13.542132258326603        6.0335504946466472     
 H   14.268477225020945        12.880432588368031        8.3722264816100065     
 H   10.068778593649625        20.532804748024045        9.2709505731745576     
 H   5.4852048699863918        12.810230355985686        12.221825836169598     
 H   13.812958353677145        14.532929048126036        15.316973427710812     
 H   13.081733135502470        12.754102361786190        6.2107516955512851     
 C   12.253561640122918        15.002121342964895        2.9497066847932096     
 H   11.332852248243791        14.788697049521067        3.5171530849133630     
 H   12.383652274391602        16.091255103662455        2.8789321214330572     
 H   13.121648650506657        14.579337321399146        3.4793362035357940     
 C   12.143037923888722        14.422651292807798        1.6287870415937316     
 N   12.017949444285065        13.946751489151293       0.57012170257106776     
 Co   8.3501715299449160        9.3761046555920604        12.143688971278785     
 S   8.0676182963320429        9.5460326239103264        9.9233356123303231     
 S   9.4470172589054400        7.4065401005461879        11.982167829424524     
 S   6.4030936244760079        9.5495290978198923        13.274625975623948     
 S   9.3386333451844319        10.993799042150840        13.353984342677625     
 C   8.7711480058121527        8.0448115606426818        9.3886997765163844     
 C   9.3331187569422429        7.1347710159122597        10.264124368323163     
 C   6.7950980613445271        10.842774567513720        14.375213961814989     
 C   8.0354494080892618        11.451512125178080        14.418956481805699     
 S   8.7479108900033289        7.5648599143631365        7.7105524869105428     
 S   9.8713455934681331        5.6387882966518195        9.5307783990195372     
 S   5.6196267804195319        11.459911205304151        15.510291740015132     
 S   8.2139614492668986        12.706605694499917        15.631653161533437     
 C   9.4054693366492330        5.9711462173936045        7.8848431101349608     
 C   6.5930042235209489        12.674205557142779        16.281221625230334     
 S   9.5336056025494234        4.8792410258383558        6.6235403804537336     
 S   6.0151885903360052        13.660273843823747        17.500413155592060     
 P   6.0248890258884193        2.7617531312682826        2.5127935871663833     
 C   6.7088100994435056        4.3763697336473975        2.0739342848771138     
 C   4.3055542194633123        3.0633713912896656        2.9251151708977723     
 C   6.1896128995670487        1.6805067103165248        1.0909046664103590     
 C   6.8582192108489632        1.9945313206393220        3.9078878396474224     
 C   5.9654198116073971        5.5470504613564504        2.3132607419543931     
 C   7.9427379580175872        4.4471589547038004        1.3991092473906939     
 C   3.3890241684460305        3.2678388548839576        1.8830142153447333     
 C   3.9400269083800792        3.3341368774890170        4.2523961346635382     
 C   5.9968959823752819        2.2046133729727506      -0.19947306063600853     
 C   6.4593803173163469       0.31282538562959616        1.2698498157602924     
 C   8.2203165092836397        2.2601746389746005        4.1262017518839977     
 C   6.1956084320111913        1.0196430430276830        4.6758440776376329     
 H   4.9912764276082884        5.4995566461881200        2.7937737439978152     
 C   6.4575142851581360        6.7774591430506774        1.8711239810608147     
 H   8.4849162537432044        3.5402655571471215        1.1328285698810285     
 C   8.4386523526314861        5.6889913111691603       0.99581372636461640     
 H   3.6729695264822992        3.0690583915568599       0.85234663450128123     
 C   2.1180875900053526        3.7645912803397410        2.1656119953183439     
 H   4.6440950491915416        3.1786040719412290        5.0629461230704154     
 C   2.6728225175854008        3.8447810267686817        4.5267598358214070     
 H   5.8203570504767699        3.2674666664182999      -0.34571094491822429     
 C   6.0590856569480458        1.3561617550085281       -1.3024522505547527     
 H   6.5894927704196702      -0.11281030865867399        2.2629517881828551     
 C   6.5499167000002734      -0.51723009685285803       0.15244756151213196     
 H   8.7350219773660527        2.9997088231173694        3.5207713980928892     
 C   8.9174109047360748        1.5566910094212467        5.1077062834549549     
 C   6.9002977242009109       0.33366713485440158        5.6692464913431833     
 H   5.1459206958667467       0.77302264098519502        4.5105740571003512     
 H   5.8506500682655727        7.6726119723092134        1.9960910705079713     
 C   7.6952117140609051        6.8525020005374460        1.2265032044611412     
 H   9.3982109527077817        5.7535137504069835       0.48255632439592794     
 C   1.7724820789549511        4.0788400821467734        3.4832697418514074     
 H   1.4184590457219615        3.9146208051787661        1.3480565261285749     
 H   2.3933454924528870        4.0782439750137698        5.5534083330415251     
 H   5.8942178898613902        1.7625114953262098       -2.2984078903479017     
 C   6.3488950455004449        1.1631402918082893E-003  -1.1287763498171446     
 H   6.7908026558060284       -1.5670959905296316       0.29425360070486245     
 C   8.2578123692594385       0.59411815134378509        5.8797658878257222     
 H   9.9788961837186694        1.7449889136897299        5.2515105110326346     
 H   6.3735749380727365      -0.42163050327444734        6.2527322181263196     
 H   8.0681896751060922        7.8096782163338538       0.85475124233661970     
 H  0.80364418124695791        4.5236571584011056        3.7073444344755924     
 H   6.4183607040660560      -0.64900677551499797       -1.9996276250070963     
 H   8.8106865051097980        3.5160610365198942E-002   6.6322357007339532     
 P   4.5738108700472999        8.4621087457784441        6.4595955241389786     
 C   4.7684181053702446        6.7229290538122051        6.9155756805017621     
 C   6.1547320696406231        9.1904447344450872        5.9996590271763619     
 C   3.4910535932436781        8.5703903919953390        5.0198860129887084     
 C   3.8344688034250716        9.3017118472866880        7.8709768196583214     
 C   3.7610493667614446        6.1358006152451479        7.7049649300038743     
 C   5.8519450939997126        5.9459107711674379        6.4662605618590359     
 C   6.7860870199897896        8.6890806529019962        4.8429467142766587     
 C   6.7602079696753652        10.224008207242063        6.7306915109561860     
 C   2.5380798361323049        7.5758772921467301        4.7354946228092833     
 C   3.6292900731425934        9.6851877451889159        4.1721532748698964     
 C   4.5422197907125472        9.3492479152331462        9.0884429719405215     
 C   2.5275512816906045        9.8135651236362911        7.7927412735316830     
 H   2.9239453144705294        6.7306769120451371        8.0663599380848225     
 C   3.8400132778022948        4.7827974834279789        8.0406313372108951     
 H   6.6535002137292336        6.3810571792812594        5.8756139916624601     
 C   5.9201653605943907        4.5936436364830158        6.8077211922116705     
 H   6.3050678043372272        7.9216096476111160        4.2409023569129349     
 C   8.0241241001062278        9.1886873044640982        4.4520694835415320     
 H   6.2775262798826468        10.648141723853870        7.6061068800273999     
 C   8.0021595774585190        10.723832008110577        6.3208846355099517     
 H   2.4188737280714108        6.7081606285441557        5.3827172682887294     
 C   1.7399996835113036        7.7012963278918134        3.5948960151145211     
 H   4.3801597442786937        10.452790909110593        4.3680929818495970     
 C   2.8241386856157580        9.7961272217883728        3.0376641660557855     
 H   5.5563098424315633        8.9560593535700992        9.1662500768016333     
 C   3.9447049233526452        9.9205705093612675        10.214927746811689     
 H   1.9724840845998441        9.7639751732113851        6.8576761311100700     
 C   1.9337966581872057        10.362543898316082        8.9314961268384163     
 H   3.0727578022777378        4.3278483026290724        8.6664858415044783     
 C   4.9161821751709844        4.0143294510968870        7.5908483363077508     
 H   6.7735737550296342        4.0056152956879476        6.4721189318061443     
 H   8.4992849209403136        8.7995817399637026        3.5555128857398239     
 C   8.6382894357959010        10.204930006759628        5.1930725250374463     
 H   8.4638215403437602        11.528786379050141        6.8888283220579067     
 C   1.8824451557925714        8.8036943632004068        2.7444663691998290     
 H   1.0116987502627885        6.9261547930315794        3.3642086777630191     
 H   2.9453753376584122        10.656793956539449        2.3809469265401901     
 C   2.6353811644928475        10.411231181913767        10.139005877102344     
 H   4.5056386849702568        9.9612318022208814        11.150609775052406     
 H  0.90946860998760592        10.725747032770897        8.8876083515796367     
 H   4.9723833313225700        2.9604695187808372        7.8564624885284315     
 H   9.5993475659619705        10.603996466978248        4.8717166014940840     
 H   1.2699569277325498        8.8854434478688340        1.8446413895653428     
 H   2.1496732903610041        10.823123839409179        11.023506539263247     
 C   2.8652924049601349        8.4404597763805960        14.137857966921079     
 H   3.7864293308685997        8.6668026480911564        13.576121941104036     
 H   2.7256842564758426        7.3506409763293981        14.167014544278137     
 H   1.9991028318351736        8.8904855579675726        13.627839617540630     
 C   2.9841932643497877        8.9683257687549194        15.479480259971481     
 N   3.1149800592118786        9.4027366061282933        16.555190369394044     
         226

 Co   6.7771213037986797        14.073666521281783        4.9603192054289300     
 S   7.0913213177754599        13.932097662912422        7.1777679348191272     
 S   5.6693691843362650        16.038085226207738        5.1120820260577471     
 S   8.7246506043397147        13.881405923231814        3.8359313060293005     
 S   5.7805847880898691        12.447878763770081        3.7666514623531286     
 C   6.3736709601023760        15.429055180745388        7.7042900106093182     
 C   5.7886071770509746        16.323127105051991        6.8275413931221784     
 C   8.3228572339544655        12.587195206384413        2.7406558071328555     
 C   7.0801608402980518        11.982321142511127        2.7014651648444694     
 S   6.3981064493986528        15.916985297396270        9.3790945746053289     
 S   5.2166972860480074        17.808112390302565        7.5590777567714289     
 S   9.4935842988012009        11.962417317512985        1.6060836259820159     
 S   6.8958932182978385        10.722414177920584        1.4943208799860137     
 C   5.6989002890905880        17.491528268884181        9.2032333391965331     
 C   8.5158359609800289        10.748672778684853       0.84261993968022963     
 S   5.5523427055597372        18.581568629545064        10.463553870285974     
 S   9.0919645122790502        9.7590583592548104      -0.37433284955948065     
 P   9.1006943252743628        20.648756209926852        14.583519561910839     
 C   8.4193976346471970        19.031022351919191        15.016063724522894     
 C   10.824434669496947        20.354584247320727        14.185440495278288     
 C   8.9286005805664939        21.726363580377562        16.006803359602337     
 C   8.2776315963479199        21.426139721296913        13.187626513215960     
 C   9.1746545319453361        17.864643099235458        14.792821505669986     
 C   7.1812931178629418        18.954834422521991        15.682554229797063     
 C   11.729983702441157        20.137337186800522        15.234710544307214     
 C   11.206587185188679        20.108096502772895        12.858662913117326     
 C   9.1172638110141779        21.200118817675936        17.296819418672040     
 C   8.6680236382333238        23.095839103622584        15.828464202247742     
 C   6.9148698457385871        21.170394430113827        12.962143178184318     
 C   8.9470508141575031        22.406786980381170        12.433109569898715     
 H   10.151690675037580        17.915772388885156        14.318590712950238     
 C   8.6912559867974331        16.633998418235780        15.244206106666857     
 H   6.6304341421754787        19.858955441866446        15.939276792593468     
 C   6.6939634379826547        17.712474062520965        16.094940010766958     
 H   11.434202953969875        20.319902582945446        16.265055958950665     
 C   13.005807851528346        19.649286734936325        14.959246512206452     
 H   10.511954820287663        20.273156830375555        12.042175014495111     
 C   12.479069130153249        19.608259514432390        12.591021604332967     
 H   9.2856712234087606        20.135879427317708        17.442474513125614     
 C   9.0618904301332339        22.048725177951816        18.399940405775720     
 H   8.5399196775591228        23.523120723317824        14.835860664369440     
 C   8.5843465931653817        23.925972475783016        16.946077367033872     
 H   6.3947846643579256        20.426073694402472        13.556880760374796     
 C   6.2234034525068953        21.890980252810852        11.988846690777324     
 C   8.2485694494915300        23.109640728087662        11.447320932613025     
 H   9.9972930875885222        22.647063669843131        12.603453226771142     
 H   9.3079836718220879        15.743955219410987        15.131434736569339     
 C   7.4499910537338510        16.553707032790950        15.881515981736703     
 H   5.7328020985378698        17.645070486523650        16.604960524057628     
 C   13.367700583063613        19.358244915476760        13.640639937229102     
 H   13.696184920413867        19.488319254918586        15.782639642172169     
 H   12.769442388007972        19.392529242240485        11.563578470689944     
 H   9.2229870522475714        21.641311666232458        19.395978618040303     
 C   8.7827891430526783        23.405939028927605        18.226876300853192     
 H   8.3507209626229226        24.977352086282881        16.804225811409150     
 C   6.8896062764783856        22.861353720451977        11.232200287522561     
 H   5.1610515810754860        21.711052111445817        11.839795380544608     
 H   8.7810064419590361        23.869207134778815        10.874671451586197     
 H   7.0828730121941348        15.597270225037672        16.260837791374946     
 H   14.339252339787677        18.917307596435222        13.420681374508028     
 H   8.7191354998336426        24.056150164397529        19.098170183159905     
 H   6.3409763783320630        23.436135212556042        10.488770896218378     
 P   10.501430197200888        15.041875674816090        10.716504088740734     
 C   10.304065490613706        16.779509526872111        10.255067083337162     
 C   8.9200540013476335        14.294112189817552        11.144530898811688     
 C   11.562236499108339        14.926662071127861        12.170754731994014     
 C   11.281838523936877        14.213556648242319        9.3203975103540966     
 C   11.304613375689289        17.362519549953916        9.4534632220574331     
 C   9.2191295322755362        17.556647313315317        10.701532521277535     
 C   8.2645227741606995        14.780121813689055        12.293859695335748     
 C   8.3409329041163023        13.254417727166508        10.400722896705673     
 C   12.519339259440699        15.913160633522326        12.467302803998809     
 C   11.426339625994009        13.796036311572577        12.997173462755319     
 C   10.600158825130920        14.147389786961815        8.0892589675549935     
 C   12.600228320022635        13.736979342580392        9.4242605196768530     
 H   12.143058128845691        16.768085373534834        9.0948101729942987     
 C   11.216116967514075        18.710639322256949        9.1005904934579860     
 H   8.4226385349662216        17.124689160302182        11.301498923578825     
 C   9.1421444282063788        18.904202446878422        10.343820190098302     
 H   8.7236807476690910        15.552870068062486        12.905887712821862     
 C   7.0313379560989038        14.256229226950092        12.668389718546807     
 H   8.8412979685088899        12.842316653730375        9.5296132789120325     
 C   7.1022185723420170        12.732306679908001        10.791748625240929     
 H   12.635611735118399        16.791575841311857        11.834241316587793     
 C   13.327439301839146        15.761073081650752        13.597530048389366     
 H   10.674051919794191        13.032808972688443        12.789645618886551     
 C   12.242420992003151        13.657782454294420        14.120676620666213     
 H   9.5783535900317709        14.514721346717476        7.9904635545784259     
 C   11.235224764601192        13.593234668705843        6.9748587898019085     
 H   13.135914328322977        13.800183990448238        10.369627500245910     
 C   13.231196097739273        13.205713881920792        8.2975607279083672     
 H   11.977861391346490        19.160610899493303        8.4642369639157700     
 C   10.138401775182089        19.478739655060377        9.5471800176311010     
 H   8.2891372488290234        19.493186980540063        10.677680138423845     
 H   6.5395053980114346        14.631456629029907        13.561874122453334     
 C   6.4440539860177148        13.233218939155126        11.915236174919883     
 H   6.6616454290669562        11.922132990524545        10.214535415978032     
 C   13.192028652555651        14.639406426928428        14.423788107547869     
 H   14.059450936928711        16.529103818161801        13.839727463277674     
 H   12.124869438580069        12.783249092416181        14.759499918002884     
 C   12.556042873652594        13.138962206593460        7.0760867884028551     
 H   10.694443756723190        13.537765150788836        6.0283963572555397     
 H   14.263288007234120        12.867497068623358        8.3607711641583400     
 H   10.074981210258022        20.529286119120037        9.2705351399287981     
 H   5.4877990721386603        12.813288308754739        12.224216346274664     
 H   13.815692282880955        14.535649574705031        15.313692695609010     
 H   13.072091014002059        12.743577206221826        6.2014266576260706     
 C   12.253298245735765        15.002808091787413        2.9526065543443414     
 H   11.332553796969826        14.788303552167555        3.5195765752778021     
 H   12.384181850593002        16.091999255902046        2.8853070886108809     
 H   13.121227820322213        14.577750872549288        3.4805980381131616     
 C   12.142075307840601        14.427646523823165        1.6299584471614430     
 N   12.016511461454222        13.955210246992744       0.56987018652588972     
 Co   8.3491121055374311        9.3762185784433836        12.145358674582321     
 S   8.0636818979267026        9.5435653048252718        9.9252692394419366     
 S   9.4469494941378667        7.4071204449051562        11.984726318237103     
 S   6.4019931467466726        9.5513558747999099        13.275698842769957     
 S   9.3383062837870270        10.994649403542367        13.354141639764688     
 C   8.7684940006101275        8.0427310662189004        9.3913724257969875     
 C   9.3325667787185349        7.1341442726602162        10.266917937652636     
 C   6.7948865052537721        10.844688395778100        14.375805534862492     
 C   8.0354500342243842        11.453076450115068        14.419132967054749     
 S   8.7451494364027731        7.5620530473692806        7.7135293590921190     
 S   9.8738580873734456        5.6391616690431832        9.5337373338996141     
 S   5.6198459911496093        11.462519547753459        15.510836918612609     
 S   8.2144856372224169        12.708606640116598        15.631325595927864     
 C   9.4064978670910264        5.9700841542946703        7.8879634526291342     
 C   6.5936205638841239        12.676764286885650        16.281088097391944     
 S   9.5363125119411869        4.8783490560819631        6.6267497696614441     
 S   6.0159583169133377        13.663154983919789        17.500075894210049     
 P   6.0239851750070157        2.7654271256235687        2.5151568398553192     
 C   6.7076667965029211        4.3803281111394980        2.0768738781975946     
 C   4.3042497154360939        3.0663673751080549        2.9261841332148104     
 C   6.1893799495725403        1.6845134046971040        1.0931399598752991     
 C   6.8563822687408020        1.9972808372661017        3.9103231245895187     
 C   5.9631972489061651        5.5506171184303756        2.3147400906619939     
 C   7.9419744108813228        4.4516097579698330        1.4028067727255784     
 C   3.3887182706050254        3.2720002358032980        1.8834318447372778     
 C   3.9372109020000661        3.3349223318408474        4.2534199636362819     
 C   5.9970291649794021        2.2088156761939590      -0.19720403428000710     
 C   6.4583152645636224       0.31666934762466353        1.2720280305335769     
 C   8.2185387132363665        2.2620280973955005        4.1292918540866648     
 C   6.1931539636259920        1.0218660931564028        4.6770550516813607     
 H   4.9887909032735731        5.5027916484067676        2.7946818880481792     
 C   6.4545006718484466        6.7810482418088975        1.8717647553006789     
 H   8.4849423251026685        3.5449690310892681        1.1373936496675239     
 C   8.4371078963262374        5.6934910716743001       0.99868713743718029     
 H   3.6737395371685824        3.0746965189973836       0.85279304913440102     
 C   2.1173377577544605        3.7679619503831177        2.1653822090652866     
 H   4.6404209624596184        3.1785205678176909        5.0645094400753461     
 C   2.6695271861711674        3.8445845741739015        4.5271736787178396     
 H   5.8212273015806417        3.2717948329652500      -0.34338757093185357     
 C   6.0585997689400379        1.3603514536904400       -1.3001971721789605     
 H   6.5882473233997247      -0.10911686764889499        2.2650840104357126     
 C   6.5482288406002276      -0.51339158837738164       0.15460547036010996     
 H   8.7337321892050443        3.0019996418644745        3.5248354300107412     
 C   8.9151215385967291        1.5569908416010392        5.1100509551457955     
 C   6.8972788626507597       0.33435698579533468        5.6697660820693194     
 H   5.1434168450222888       0.77581956100432914        4.5113215242836260     
 H   5.8467392679879771        7.6757360412910112        1.9956244990233094     
 C   7.6925224782840873        6.8565698291312049        1.2278089260509510     
 H   9.3968122293064837        5.7582769136224865       0.48572423627993994     
 C   1.7702516899291258        4.0800979137556448        3.4831269578095063     
 H   1.4185505018349678        3.9189887604156386        1.3472963916238123     
 H   2.3890600622440727        4.0764335239948082        5.5538949583179376     
 H   5.8940728720678255        1.7667988355551747       -2.2961595787732514     
 C   6.3474389144003709        5.1518781265069077E-003  -1.1265789277476206     
 H   6.7884577509883570       -1.5633946196580262       0.29641396425405203     
 C   8.2549238892995316       0.59370624336982103        5.8807071357381018     
 H   9.9766846277155565        1.7445312099414416        5.2543347781105290     
 H   6.3700374808772802      -0.42133079727870593        6.2522647629052663     
 H   8.0649675981384092        7.8136793919948779       0.85537022796384976     
 H  0.80116759675579829        4.5245629385009218        3.7068283225296601     
 H   6.4163768384883797      -0.64502047734583157       -1.9974713801892470     
 H   8.8074122150414986        3.3311345104332597E-002   6.6323559639116274     
 P   4.5774854354227497        8.4572820223820369        6.4547098462158159     
 C   4.7723455662918699        6.7182427896601711        6.9111848747681348     
 C   6.1584472352005193        9.1873865124709067        5.9976756046636348     
 C   3.4967238354530648        8.5661934650461156        5.0136783093072568     
 C   3.8344081917375599        9.2958590146555728        7.8647017727152679     
 C   3.7655975383678704        6.1314866150376233        7.7016837023032290     
 C   5.8560010500830941        5.9412151109728653        6.4621270218325302     
 C   6.7920012554248252        8.6874204355516635        4.8416343199638820     
 C   6.7615257928628045        10.221506960601719        6.7298711597968222     
 C   2.5433721357102539        7.5724106347889419        4.7281844450910695     
 C   3.6347486139188279        9.6824286115740978        4.1678818168915805     
 C   4.5397879560771228        9.3450902416109543        9.0834114259004348     
 C   2.5264483383921705        9.8045066826469096        7.7841344393097360     
 H   2.9283714009087745        6.7263215337042803        8.0628308758540186     
 C   3.8454287484685792        4.7789266734733156        8.0389114316257473     
 H   6.6570956062576938        6.3760734257843827        5.8706341832687166     
 C   5.9250187457953256        4.5893755961691793        6.8050619502097254     
 H   6.3129707325476891        7.9194698010425970        4.2386811974941123     
 C   8.0295968085385230        9.1892368463867484        4.4522444782012762     
 H   6.2772355305188725        10.644544957461559        7.6048953088728330     
 C   8.0031829923987665        10.723358340608815        6.3217733144082926     
 H   2.4244316473595089        6.7037223713201293        5.3741209127406080     
 C   1.7443793903760862        7.7002546620098444        3.5885299925787675     
 H   4.3857488910655773        10.449632782075494        4.3648731450579978     
 C   2.8286019363464647        9.7958516745736439        3.0343926455631545     
 H   5.5545790355263032        8.9542517776250818        9.1631279233513609     
 C   3.9388589170438713        9.9148546968343894        10.208796088009741     
 H   1.9731437787332033        9.7536779700928200        6.8481324234750582     
 C   1.9293103225226715        10.351877941763401        8.9217918583153466     
 H   3.0786745941647813        4.3244284228242265        8.6657196968037322     
 C   4.9217382400091534        4.0104934258474056        7.5894164477731252     
 H   6.7783907797080287        4.0012613754399560        6.4696165786717863     
 H   8.5062739434169288        8.8013948468364198        3.5559667733665203     
 C   8.6413170964965840        10.206094135416357        5.1943539236312049     
 H   8.4629268377031348        11.528786449141784        6.8905614518149223     
 C   1.8861862388271429        8.8044032456336723        2.7402964028165240     
 H   1.0157389634189906        6.9257609552596495        3.3567984213191826     
 H   2.9495043153986766        10.657778013966208        2.3793009584001585     
 C   2.6284908815107060        10.402208826078139        10.130571627385287     
 H   4.4979598463752142        9.9568632368340673        11.145458527860338     
 H  0.90427698997300476        10.712810793375748        8.8761459114663630     
 H   4.9785963294854749        2.9569340969340314        7.8560309496403598     
 H   9.6019382612516413        10.607058831081874        4.8741241019617370     
 H   1.2726809287937915        8.8881533728406961        1.8413741241377857     
 H   2.1400244389175036        10.812602983240984        11.014176476819372     
 C   2.8650241699834460        8.4411670961171641        14.140751904300899     
 H   3.7861249482238333        8.6664365745426295        13.578540403170029     
 H   2.7262095675298692        7.3514050831911657        14.173371291631781     
 H   1.9986757366793115        8.8889247122063111        13.629102222750523     
 C   2.9832276737581562        8.9733272878957671        15.480651435542901     
 N   3.1135399005098989        9.4111910493402444        16.554943033478370     
         226

 Co   6.7760672965789439        14.073765840645427        4.9619800625031436     
 S   7.0873903630003685        13.929622667529937        7.1796928054353018     
 S   5.6693040325890118        16.038651864986189        5.1146281947861976     
 S   8.7235563918517727        13.883218084725451        3.8369968874034401     
 S   5.7802670209518956        12.448711894496064        3.7668026279625031     
 C   6.3710228334419012        15.426967883256310        7.7069510534474546     
 C   5.7880559812407792        16.322489217261595        6.8303220438577430     
 C   8.3226532916035723        12.589095212687530        2.7412381426862842     
 C   7.0801707311984421        11.983868642708902        2.7016346422155757     
 S   6.3953485719389214        15.914174151097015        9.3820590205042631     
 S   5.2192044814584060        17.808473517702051        7.5620219299171429     
 S   9.4938116701609605        11.965012799850387        1.6066195779656127     
 S   6.8964265062182699        10.724399538596467        1.4939852849688109     
 C   5.6999236890724703        17.490457549607349        9.2063396823972266     
 C   8.5164611858240225        10.751217487427882       0.84247761758418371     
 S   5.5550364938077896        18.580666809216051        10.466749680308780     
 S   9.0927431351432411        9.7619253890238493      -0.37467849196758451     
 P   9.0997944195394904        20.652436036861481        14.585887192108672     
 C   8.4182602952577579        19.034984378795350        15.019002906198317     
 C   10.823134366477557        20.357588536216582        14.186512495982631     
 C   8.9283697068931946        21.730371967662048        16.009045644261871     
 C   8.2757977332583366        21.428896461757532        13.190067512692767     
 C   9.1724389184562689        17.868214890228366        14.794296068695989     
 C   7.1805353912303538        18.959285422397596        15.686250797917650     
 C   11.729681367392926        20.141498988440418        15.235130261905772     
 C   11.203775495790943        20.108897767438318        12.859688393553862     
 C   9.1174044486913424        21.204319931220748        17.299093467477633     
 C   8.6669528731866592        23.099683877558068        15.830653974018194     
 C   6.9130980827508699        21.172246472391059        12.965231700727454     
 C   8.9445963887060032        22.409023865264938        12.434332177918971     
 H   10.149212126030065        17.919015025948124        14.319494419920190     
 C   8.6882502662379473        16.637590491528627        15.244837216213485     
 H   6.6304651298003829        19.863657804293155        15.943843931434774     
 C   6.6924257153461237        17.716971945056773        16.097807353993566     
 H   11.434976702815899        20.325535438696356        16.265505547220531     
 C   13.005060645842677        19.652656894769063        14.959016331665161     
 H   10.508285662210129        20.273095421760445        12.043740717756089     
 C   12.475777067882600        19.608077477025912        12.591434542546374     
 H   9.2865539745470080        20.140206758714164        17.444799728600490     
 C   9.0614104415065864        22.052910280521452        18.402202950220577     
 H   8.5386635366072969        23.526816964114261        14.838005950755552     
 C   8.5826511116923054        23.929808035306412        16.948249465067097     
 H   6.3935031748863400        20.428358054981977        13.560938890519838     
 C   6.2211202680055164        21.891276031648683        11.991187751481858     
 C   8.2455510208332239        23.110341708210129        11.447850094610420     
 H   9.9947869531108182        22.649880775474507        12.604217629596913     
 H   9.3040817134176699        15.747083305488790        15.130955434295471     
 C   7.4473095482870812        16.557774453732758        15.882811290269363     
 H   5.7314100325502952        17.649828578538919        16.608121826726101     
 C   13.365472445890891        19.359508870761410        13.640495106623280     
 H   13.696278521651093        19.492680385674870        15.781878295837735     
 H   12.765159073346377        19.390737363272386        11.564063001911954     
 H   9.2228522809180564        21.645592189665965        19.398232701332244     
 C   8.7813315915821430        23.409922223342083        18.229085888662553     
 H   8.3483615213583384        24.981049418966307        16.806404197327321     
 C   6.8867212495027079        22.860943637741585        11.233143105658050     
 H   5.1588484764203892        21.710582677956655        11.842609775695687     
 H   8.7774676239072278        23.869522609483052        10.874218014948958     
 H   7.0796588349753078        15.601269740030139        16.261443058639959     
 H   14.336776797790142        18.918217934608176        13.420161279246424     
 H   8.7171487722669134        24.060127977098023        19.100340710887924     
 H   6.3377056604656508        23.434284997824832        10.488890557374704     
 P   10.505104616260711        15.037060787092873        10.711612643672588     
 C   10.307987534590964        16.774835282877689        10.250673427029730     
 C   8.9237708687781065        14.291060330494043        11.142538818949351     
 C   11.567906344426671        14.922478037082289        12.164541422935212     
 C   11.281782039549501        14.207716512293855        9.3141182683432771     
 C   11.309154421951432        17.358222409143135        9.4501806930259473     
 C   9.2231792915204291        17.551960325172253        10.697400517502029     
 C   8.2704361505885586        14.778463209871243        12.292539216088599     
 C   8.3422555628330421        13.251923764593208        10.399890264504538     
 C   12.524636697392559        15.909703372157862        12.459980859739048     
 C   11.431795722595208        13.793292801798062        12.992899748784255     
 C   10.597733531284735        14.143241569129453        8.0842220348239948     
 C   12.599128227318108        13.727930773264314        9.4156538813214823     
 H   12.147477456296553        16.763749498387863        9.0912763856154388     
 C   11.221523533091261        18.706787015045560        9.0988756890263893     
 H   8.4262284426529774        17.119710136121746        11.296518776523060     
 C   9.1469899975651039        18.899944727502739        10.341169417818641     
 H   8.7315800832352721        15.550731488109989        12.903660989097489     
 C   7.0368107797591231        14.256776139620074        12.668553926697445     
 H   8.8410141025471116        12.838730869984301        9.5283888658496263     
 C   7.1032470768536129        12.731837020786401        10.792621545892743     
 H   12.641176829974720        16.787144739069486        11.825630416950233     
 C   13.331828066931315        15.760039857640601        13.591149282091493     
 H   10.679634949595354        13.029668965170755        12.786427843289241     
 C   12.246885535642519        13.657521881095537        14.117400123972971     
 H   9.5766300968054168        14.512924398973981        7.9873329885227404     
 C   11.229386217160952        13.587522686784675        6.9687250515015267     
 H   13.136575357438382        13.789899116738590        10.360084705156728     
 C   13.226713378971418        13.195051566636634        8.2878600290866942     
 H   11.983768305557192        19.157213092894640        8.4634771659326162     
 C   10.143948963745672        19.474919028408301        9.5457587098448808     
 H   8.2939462677632196        19.488840998372051        10.675189848899077     
 H   6.5464930694491477        14.633262832383927        13.562318187602667     
 C   6.4470844820741720        13.234381873764100        11.916502768715906     
 H   6.6607579481535648        11.922138613279635        10.216248994442426     
 C   13.195777003384521        14.640126426802743        14.419606628598295     
 H   14.063504926402969        16.528715467969441        13.832297479862140     
 H   12.128998238644053        12.784250500912945        14.757851838722308     
 C   12.549158573902075        13.129940414714769        7.0676548915022837     
 H   10.686774021158552        13.533398043251069        6.0232422198644313     
 H   14.258098789447295        12.854561548878687        8.3493158467066717     
 H   10.081183826866416        20.525767490216030        9.2701197066830385     
 H   5.4903932742909278        12.816346261523790        12.226606856379732     
 H   13.818426212084765        14.538370101284025        15.310411963507208     
 H   13.062448892501646        12.733052050657461        6.1921016197008560     
 C   12.253034851348612        15.003494840609930        2.9555064238954731     
 H   11.332255345695861        14.787910054814045        3.5220000656422417     
 H   12.384711426794402        16.092743408141637        2.8916820557887046     
 H   13.120806990137771        14.576164423699431        3.4818598726905292     
 C   12.141112691792481        14.432641754838532        1.6311298527291542     
 N   12.015073478623378        13.963669004834195       0.56961867048071169     
 Co   8.3480526811299445        9.3763325012947067        12.147028377885857     
 S   8.0597454995213624        9.5410979857402172        9.9272028665535483     
 S   9.4468817293702934        7.4077007892641253        11.987284807049681     
 S   6.4008926690173382        9.5531826517799274        13.276771709915964     
 S   9.3379792223896221        10.995499764933893        13.354298936851750     
 C   8.7658399954081023        8.0406505717951209        9.3940450750775888     
 C   9.3320148004948287        7.1335175294081727        10.269711506982107     
 C   6.7946749491630181        10.846602224042480        14.376397107909993     
 C   8.0354506603595084        11.454640775052054        14.419309452303798     
 S   8.7423879828022191        7.5592461803754238        7.7165062312736952     
 S   9.8763705812787563        5.6395350414345469        9.5366962687796910     
 S   5.6200652018796875        11.465127890202766        15.511382097210086     
 S   8.2150098251779333        12.710607585733278        15.630998030322290     
 C   9.4075263975328216        5.9690220911957361        7.8910837951233068     
 C   6.5942369042472997        12.679323016628519        16.280954569553554     
 S   9.5390194213329487        4.8774570863255704        6.6299591588691547     
 S   6.0167280434906703        13.666036124015831        17.499738632828038     
 P   6.0230813241256129        2.7691011199788549        2.5175200925442556     
 C   6.7065234935623366        4.3842864886315986        2.0798134715180758     
 C   4.3029452114088755        3.0693633589264437        2.9272530955318485     
 C   6.1891469995780319        1.6885200990776832        1.0953752533402392     
 C   6.8545453266326417        2.0000303538928814        3.9127584095316150     
 C   5.9609746862049322        5.5541837755043009        2.3162194393695952     
 C   7.9412108637450585        4.4560605612358666        1.4065042980604627     
 C   3.3884123727640199        3.2761616167226384        1.8838494741298222     
 C   3.9343948956200525        3.3357077861926778        4.2544437926090257     
 C   5.9971623475835223        2.2130179794151670      -0.19493500792400567     
 C   6.4572502118108970       0.32051330961973090        1.2742062453068614     
 C   8.2167609171890934        2.2638815558164005        4.1323819562893318     
 C   6.1906994952407937        1.0240891432851222        4.6782660257250885     
 H   4.9863053789388587        5.5060266506254143        2.7955900320985432     
 C   6.4514870585387563        6.7846373405671185        1.8724055295405431     
 H   8.4849683964621345        3.5496725050314146        1.1419587294540190     
 C   8.4355634400209905        5.6979908321794408        1.0015605485097443     
 H   3.6745095478548659        3.0803346464379069       0.85323946376752080     
 C   2.1165879255035680        3.7713326204264939        2.1651524228122292     
 H   4.6367468757276944        3.1784370636941528        5.0660727570802768     
 C   2.6662318547569339        3.8443881215791214        4.5275875216142714     
 H   5.8220975526845136        3.2761229995122001      -0.34106419694548284     
 C   6.0581138809320310        1.3645411523723521       -1.2979420938031683     
 H   6.5870018763797793      -0.10542342663911598        2.2672162326885701     
 C   6.5465409812001818      -0.50955307990190535       0.15676337920808797     
 H   8.7324424010440342        3.0042904606115797        3.5288994619285932     
 C   8.9128321724573834        1.5572906737808316        5.1123956268366362     
 C   6.8942600011006077       0.33504683673626784        5.6702856727954556     
 H   5.1409129941778318       0.77861648102346337        4.5120689914669008     
 H   5.8428284677103814        7.6788601102728089        1.9951579275386475     
 C   7.6898332425072695        6.8606376577249648        1.2291146476407608     
 H   9.3954135059051875        5.7630400768379895       0.48889214816395193     
 C   1.7680213009033008        4.0813557453645162        3.4829841737676048     
 H   1.4186419579479743        3.9233567156525107        1.3465362571190498     
 H   2.3847746320352581        4.0746230729758466        5.5543815835943500     
 H   5.8939278542742599        1.7710861757841398       -2.2939112671986011     
 C   6.3459827833002969        9.1406159612055296E-003  -1.1243815056780964     
 H   6.7861128461706857       -1.5596932487864208       0.29857432780324161     
 C   8.2520354093396246       0.59329433539585696        5.8816483836504814     
 H   9.9744730717124455        1.7440735061931534        5.2571590451884234     
 H   6.3665000236818239      -0.42103109128296456        6.2517973076842130     
 H   8.0617455211707281        7.8176805676559029       0.85598921359107982     
 H  0.79869101226463868        4.5254687186007372        3.7063122105837283     
 H   6.4143929729107043      -0.64103417917666528       -1.9953151353713974     
 H   8.8041379249731992        3.1462079843466259E-002   6.6324762270893025     
 P   4.5811600007982003        8.4524552989856314        6.4498241682926531     
 C   4.7762730272134961        6.7135565255081371        6.9067940690345075     
 C   6.1621624007604145        9.1843282904967261        5.9956921821509077     
 C   3.5023940776624518        8.5619965380968921        5.0074706056258051     
 C   3.8343475800500477        9.2900061820244595        7.8584267257722136     
 C   3.7701457099742965        6.1271726148300987        7.6984024746025828     
 C   5.8600570061664756        5.9365194507782917        6.4579934818060236     
 C   6.7979154908598600        8.6857602182013327        4.8403219256511054     
 C   6.7628436160502439        10.219005713961375        6.7290508086374574     
 C   2.5486644352882033        7.5689439774311538        4.7208742673728556     
 C   3.6402071546950623        9.6796694779592780        4.1636103589132647     
 C   4.5373561214416984        9.3409325679887640        9.0783798798603481     
 C   2.5253453950937361        9.7954482416575281        7.7755276050877882     
 H   2.9327974873470195        6.7219661553634245        8.0593018136232146     
 C   3.8508442191348635        4.7750558635186522        8.0371915260405977     
 H   6.6606909987861549        6.3710896722875061        5.8656543748749730     
 C   5.9298721309962605        4.5851075558553438        6.8024027082077803     
 H   6.3208736607581510        7.9173299544740772        4.2364600380752897     
 C   8.0350695169708182        9.1897863883093986        4.4524194728610205     
 H   6.2769447811550982        10.640948191069247        7.6036837377182662     
 C   8.0042064073390122        10.722884673107052        6.3226619933066344     
 H   2.4299895666476070        6.6992841140961037        5.3655245571924866     
 C   1.7487590972408691        7.6992129961278755        3.5821639700430139     
 H   4.3913380378524618        10.446474655040396        4.3616533082663986     
 C   2.8330651870771719        9.7955761273589150        3.0311211250705239     
 H   5.5528482286210421        8.9524442016800663        9.1600057699010886     
 C   3.9330129107350968        9.9091388843075112        10.202664429207793     
 H   1.9738034728665628        9.7433807669742549        6.8385887158400465     
 C   1.9248239868581372        10.341211985210721        8.9120875897922769     
 H   3.0845913860518248        4.3210085430193814        8.6649535521029861     
 C   4.9272943048473223        4.0066574005979243        7.5879845592384996     
 H   6.7832078043864232        3.9969074551919652        6.4671142255374283     
 H   8.5132629658935421        8.8032079537091352        3.5564206609932163     
 C   8.6443447571972669        10.207258264073086        5.1956353222249643     
 H   8.4620321350625076        11.528786519233426        6.8922945815719379     
 C   1.8899273218617143        8.8051121280669378        2.7361264364332190     
 H   1.0197791765751925        6.9253671174877196        3.3493881648753461     
 H   2.9536332931389415        10.658762071392967        2.3776549902601265     
 C   2.6216005985285649        10.393186470242512        10.122137377668228     
 H   4.4902810077801716        9.9524946714472549        11.140307280668271     
 H  0.89908536995840360        10.699874553980598        8.8646834713530911     
 H   4.9848093276483798        2.9533986750872252        7.8555994107522871     
 H   9.6045289565413121        10.610121195185499        4.8765316024293890     
 H   1.2754049298550334        8.8908632978125564        1.8381068587102287     
 H   2.1303755874740027        10.802082127072786        11.004846414375498     
 C   2.8647559350067566        8.4418744158537304        14.143645841680719     
 H   3.7858205655790664        8.6660705009941044        13.580958865236024     
 H   2.7267348785838954        7.3521691900529325        14.179728038985425     
 H   1.9982486415234493        8.8873638664450478        13.630364827960419     
 C   2.9822620831665252        8.9783288070366130        15.481822611114321     
 N   3.1120997418079193        9.4196454925521955        16.554695697562696     
         226

 Co   6.7750132893592081        14.073865160009071        4.9636409195773581     
 S   7.0834594082252762        13.927147672147452        7.1816176760514763     
 S   5.6692388808417595        16.039218503764644        5.1171743635146489     
 S   8.7224621793638288        13.885030246219088        3.8380624687775802     
 S   5.7799492538139212        12.449545025222049        3.7669537935718771     
 C   6.3683747067814256        15.424880585767234        7.7096120962855910     
 C   5.7875047854305848        16.321851329471194        6.8331026945933075     
 C   8.3224493492526790        12.590995218990647        2.7418204782397133     
 C   7.0801806220988315        11.985416142906677        2.7018041195866815     
 S   6.3925906944791908        15.911363004797762        9.3850234664031973     
 S   5.2217116768688046        17.808834645101534        7.5649661030628579     
 S   9.4940390415207201        11.967608282187790        1.6071555299492095     
 S   6.8969597941387022        10.726384899272352        1.4936496899516081     
 C   5.7009470890543525        17.489386830330513        9.2094460255979200     
 C   8.5170864106680160        10.753762196170911       0.84233529548813779     
 S   5.5577302820558430        18.579764988887039        10.469945490331584     
 S   9.0935217580074319        9.7647924187928865      -0.37502413437568838     
 P   9.0988945138046180        20.656115863796114        14.588254822306503     
 C   8.4171229558683187        19.038946405671513        15.021942087873738     
 C   10.821834063458168        20.360592825112438        14.187584496686974     
 C   8.9281388332198972        21.734380354946538        16.011287928921401     
 C   8.2739638701687515        21.431653202218147        13.192508512169574     
 C   9.1702233049672017        17.871786681221277        14.795770631721991     
 C   7.1797776645977649        18.963736422273197        15.689947366038236     
 C   11.729379032344694        20.145660790080314        15.235549979504327     
 C   11.200963806393208        20.109699032103737        12.860713873990395     
 C   9.1175450863685068        21.208521044765561        17.301367516283225     
 C   8.6658821081399946        23.103528651493551        15.832843745788646     
 C   6.9113263197631527        21.174098514668295        12.968320223270590     
 C   8.9421419632545014        22.411260750148703        12.435554785939228     
 H   10.146733577022548        17.922257663011095        14.320398126890142     
 C   8.6852445456784597        16.641182564821470        15.245468325760115     
 H   6.6304961174252872        19.868360166719867        15.948411070276080     
 C   6.6908879927095919        17.721469827592578        16.100674697220175     
 H   11.435750451661924        20.331168294447270        16.265955135490398     
 C   13.004313440157008        19.656027054601797        14.958786151123872     
 H   10.504616504132597        20.273034013145335        12.045306421017067     
 C   12.472485005611949        19.607895439619437        12.591847480759780     
 H   9.2874367256852555        20.144534090110625        17.447124944075366     
 C   9.0609304528799406        22.057095383091092        18.404465494665430     
 H   8.5374073956554728        23.530513204910694        14.840151237141663     
 C   8.5809556302192291        23.933643594829810        16.950421563100324     
 H   6.3922216854147553        20.430642415561486        13.564997020664878     
 C   6.2188370835041376        21.891571810486511        11.993528812186394     
 C   8.2425325921749177        23.111042688332599        11.448379256607813     
 H   9.9922808186331125        22.652697881105880        12.604982032422685     
 H   9.3001797550132519        15.750211391566593        15.130476132021604     
 C   7.4446280428403107        16.561841874674570        15.884106598802020     
 H   5.7300179665627216        17.654586670554192        16.611283129394579     
 C   13.363244308718167        19.360772826046055        13.640350276017461     
 H   13.696372122888320        19.497041516431150        15.781116949503300     
 H   12.760875758684783        19.388945484304291        11.564547533133965     
 H   9.2227175095885432        21.649872713099477        19.400486784624182     
 C   8.7798740401116060        23.413905417756563        18.231295476471914     
 H   8.3460020800937542        24.984746751649734        16.808582583245492     
 C   6.8838362225270311        22.860533555031189        11.234085923793536     
 H   5.1566453717652925        21.710113244467490        11.845424170846766     
 H   8.7739288058554212        23.869838084187290        10.873764578311718     
 H   7.0764446577564808        15.605269255022604        16.262048325904967     
 H   14.334301255792607        18.919128272781133        13.419641183984817     
 H   8.7151620447001861        24.064105789798521        19.102511238615943     
 H   6.3344349425992386        23.432434783093623        10.489010218531028     
 P   10.508779035320533        15.032245899369654        10.706721198604439     
 C   10.311909578568223        16.770161038883266        10.246279770722298     
 C   8.9274877362085796        14.288008471170532        11.140546739087013     
 C   11.573576189745003        14.918294003036717        12.158328113876408     
 C   11.281725555162126        14.201876376345391        9.3078390263324575     
 C   11.313695468213574        17.353925268332350        9.4468981639944598     
 C   9.2272290507653221        17.547273337029189        10.693268513726521     
 C   8.2763495270164196        14.776804606053432        12.291218736841449     
 C   8.3435782215497802        13.249429802019906        10.399057632303403     
 C   12.529934135344419        15.906246110793397        12.452658915479285     
 C   11.437251819196405        13.790549292023545        12.988626034813191     
 C   10.595308237438552        14.139093351297088        8.0791851020929961     
 C   12.598028134613580        13.718882203948235        9.4070472429661116     
 H   12.151896783747414        16.759413623240896        9.0877425982365789     
 C   11.226930098668447        18.702934707834171        9.0971608845947909     
 H   8.4298183503397315        17.114731111941310        11.291538629467295     
 C   9.1518355669238272        18.895687008127055        10.338518645538981     
 H   8.7394794188014551        15.548592908157492        12.901434265373117     
 C   7.0422836034193423        14.257323052290056        12.668718134848083     
 H   8.8407302365853333        12.835145086238226        9.5271644527872184     
 C   7.1042755813652096        12.731367361664800        10.793494466544557     
 H   12.646741924831039        16.782713636827115        11.817019517312675     
 C   13.336216832023487        15.759006633630452        13.584768515793618     
 H   10.685217979396516        13.026528957653065        12.783210067691931     
 C   12.251350079281890        13.657261307896652        14.114123627279728     
 H   9.5749066035790626        14.511127451230486        7.9842024224670558     
 C   11.223547669720714        13.581810704863505        6.9625913132011448     
 H   13.137236386553786        13.779614243028943        10.350541910067545     
 C   13.222230660203564        13.184389251352476        8.2781593302650194     
 H   11.989675219767893        19.153815286295981        8.4627173679494625     
 C   10.149496152309254        19.471098401756226        9.5443374020586607     
 H   8.2987552866974141        19.484495016204040        10.672699559374307     
 H   6.5534807408868607        14.635069035737946        13.562762252752000     
 C   6.4501149781306291        13.235544808373076        11.917769362511930     
 H   6.6598704672401734        11.922144236034727        10.217962572906821     
 C   13.199525354213391        14.640846426677058        14.415425149648721     
 H   14.067558915877227        16.528327117777078        13.824867496446604     
 H   12.133127038708039        12.785251909409709        14.756203759441730     
 C   12.542274274151556        13.120918622836076        7.0592229946017131     
 H   10.679104285593914        13.529030935713303        6.0180880824733238     
 H   14.252909571660471        12.841626029134016        8.3378605292550034     
 H   10.087386443474813        20.522248861312022        9.2697042734372790     
 H   5.4929874764431954        12.819404214292843        12.228997366484800     
 H   13.821160141288573        14.541090627863019        15.307131231405407     
 H   13.052806771001235        12.722526895093095        6.1827765817756424     
 C   12.252771456961458        15.004181589432449        2.9584062934466049     
 H   11.331956894421895        14.787516557460533        3.5244235560066812     
 H   12.385241002995802        16.093487560381227        2.8980570229665283     
 H   13.120386159953327        14.574577974849573        3.4831217072678968     
 C   12.140150075744360        14.437636985853899        1.6323012582968657     
 N   12.013635495792533        13.972127762675646       0.56936715443553376     
 Co   8.3469932567224578        9.3764464241460299        12.148698081189393     
 S   8.0558091011160222        9.5386306666551626        9.9291364936651618     
 S   9.4468139646027200        7.4082811336230945        11.989843295862261     
 S   6.3997921912880038        9.5550094287599450        13.277844577061973     
 S   9.3376521609922172        10.996350126325421        13.354456233938812     
 C   8.7631859902060754        8.0385700773713413        9.3967177243581919     
 C   9.3314628222711207        7.1328907861561293        10.272505076311580     
 C   6.7944633930722631        10.848516052306859        14.376988680957496     
 C   8.0354512864946308        11.456205099989040        14.419485937552849     
 S   8.7396265292016633        7.5564393133815679        7.7194831034552713     
 S   9.8788830751840671        5.6399084138259097        9.5396552036597697     
 S   5.6202844126097649        11.467736232652074        15.511927275807563     
 S   8.2155340131334498        12.712608531349959        15.630670464716719     
 C   9.4085549279746150        5.9679600280968019        7.8942041376174803     
 C   6.5948532446104746        12.681881746371390        16.280821041715164     
 S   9.5417263307247122        4.8765651165691777        6.6331685480768661     
 S   6.0174977700680028        13.668917264111874        17.499401371446030     
 P   6.0221774732442093        2.7727751143341410        2.5198833452331915     
 C   6.7053801906217521        4.3882448661236992        2.0827530648385566     
 C   4.3016407073816563        3.0723593427448330        2.9283220578488862     
 C   6.1889140495835235        1.6925267934582624        1.0976105468051793     
 C   6.8527083845244805        2.0027798705196611        3.9151936944737113     
 C   5.9587521235036993        5.5577504325782252        2.3176987880771960     
 C   7.9404473166087941        4.4605113645019001        1.4102018233953471     
 C   3.3881064749230148        3.2803229976419788        1.8842671035223666     
 C   3.9315788892400394        3.3364932405445082        4.2554676215817695     
 C   5.9972955301876416        2.2172202826363754      -0.19266598156800427     
 C   6.4561851590581725       0.32435727161479827        1.2763844600801462     
 C   8.2149831211418203        2.2657350142373005        4.1354720584919988     
 C   6.1882450268555953        1.0263121934138417        4.6794769997688164     
 H   4.9838198546041443        5.5092616528440610        2.7964981761489076     
 C   6.4484734452290668        6.7882264393253395        1.8730463037804073     
 H   8.4849944678216005        3.5543759789735612        1.1465238092405143     
 C   8.4340189837157418        5.7024905926845806        1.0044339595823082     
 H   3.6752795585411491        3.0859727738784302       0.85368587840064059     
 C   2.1158380932526759        3.7747032904698705        2.1649226365591718     
 H   4.6330727889957712        3.1783535595706143        5.0676360740852076     
 C   2.6629365233427005        3.8441916689843412        4.5280013645107040     
 H   5.8229678037883845        3.2804511660591502      -0.33874082295911212     
 C   6.0576279929240231        1.3687308510542640       -1.2956870154273763     
 H   6.5857564293598339      -0.10172998562933697        2.2693484549414276     
 C   6.5448531218001369      -0.50571457142642895       0.15892128805606598     
 H   8.7311526128830259        3.0065812793586848        3.5329634938464447     
 C   8.9105428063180376        1.5575905059606239        5.1147402985274768     
 C   6.8912411395504556       0.33573668767720100        5.6708052635215918     
 H   5.1384091433333738       0.78141340104259749        4.5128164586501756     
 H   5.8389176674327867        7.6819841792546066        1.9946913560539856     
 C   7.6871440067304526        6.8647054863187238        1.2304203692305704     
 H   9.3940147825038895        5.7678032400534924       0.49206006004796393     
 C   1.7657909118774755        4.0826135769733867        3.4828413897257038     
 H   1.4187334140609806        3.9277246708893827        1.3457761226142873     
 H   2.3804892018264434        4.0728126219568850        5.5548682088707624     
 H   5.8937828364806952        1.7753735160131048       -2.2916629556239507     
 C   6.3445266522002228        1.3129353795904150E-002  -1.1221840836085724     
 H   6.7837679413530143       -1.5559918779148156       0.30073469135243119     
 C   8.2491469293797177       0.59288242742189290        5.8825896315628610     
 H   9.9722615157093344        1.7436158024448651        5.2599833122663178     
 H   6.3629625664863676      -0.42073138528722315        6.2513298524631598     
 H   8.0585234442030451        7.8216817433169270       0.85660819921830988     
 H  0.79621442777347906        4.5263744987005534        3.7057960986377960     
 H   6.4124091073330280      -0.63704788100749887       -1.9931588905535480     
 H   8.8008636349048999        2.9612814582599917E-002   6.6325964902669767     
 P   4.5848345661736500        8.4476285755892242        6.4449384903694895     
 C   4.7802004881351214        6.7088702613561031        6.9024032633008812     
 C   6.1658775663203107        9.1812700685225455        5.9937087596381806     
 C   3.5080643198718389        8.5577996111476704        5.0012629019443535     
 C   3.8342869683625360        9.2841533493933444        7.8521516788291601     
 C   3.7746938815807223        6.1228586146225741        7.6951212469019374     
 C   5.8641129622498562        5.9318237905837190        6.4538599417795179     
 C   6.8038297262948948        8.6841000008510001        4.8390095313383288     
 C   6.7641614392376841        10.216504467321032        6.7282304574780936     
 C   2.5539567348661523        7.5654773200733665        4.7135640896546418     
 C   3.6456656954712967        9.6769103443444582        4.1593389009349480     
 C   4.5349242868062740        9.3367748943665720        9.0733483338202614     
 C   2.5242424517953022        9.7863898006681449        7.7669207708658412     
 H   2.9372235737852646        6.7176107770225686        8.0557727513924107     
 C   3.8562596898011479        4.7711850535639888        8.0354716204554482     
 H   6.6642863913146151        6.3661059187906295        5.8606745664812294     
 C   5.9347255161971955        4.5808395155415074        6.7997434662058351     
 H   6.3287765889686138        7.9151901079055582        4.2342388786564680     
 C   8.0405422254031134        9.1903359302320489        4.4525944675207647     
 H   6.2766540317913240        10.637351424676936        7.6024721665636994     
 C   8.0052298222792597        10.722411005605290        6.3235506722049752     
 H   2.4355474859357051        6.6948458568720772        5.3569282016443651     
 C   1.7531388041056517        7.6981713302459065        3.5757979475072599     
 H   4.3969271846393463        10.443316528005296        4.3584334714747985     
 C   2.8375284378078787        9.7953005801441861        3.0278496045778929     
 H   5.5511174217157819        8.9506366257350489        9.1568836164508163     
 C   3.9271669044263229        9.9034230717806331        10.196532770405845     
 H   1.9744631669999220        9.7330835638556916        6.8290450082050347     
 C   1.9203376511936030        10.330546028658041        8.9023833212692089     
 H   3.0905081779388688        4.3175886632145364        8.6641874074022400     
 C   4.9328503696854922        4.0028213753484430        7.5865526707038740     
 H   6.7880248290648177        3.9925535349439740        6.4646118724030712     
 H   8.5202519883701573        8.8050210605818524        3.5568745486199123     
 C   8.6473724178979499        10.208422392729815        5.1969167208187228     
 H   8.4611374324218804        11.528786589325071        6.8940277113289525     
 C   1.8936684048962857        8.8058210105002033        2.7319564700499144     
 H   1.0238193897313943        6.9249732797157897        3.3419779084315095     
 H   2.9577622708792060        10.659746128819727        2.3760090221200949     
 C   2.6147103155464237        10.384164114406884        10.113703127951171     
 H   4.4826021691851290        9.9481261060604407        11.135156033476203     
 H  0.89389374994380255        10.686938314585449        8.8532210312398174     
 H   4.9910223258112847        2.9498632532404190        7.8551678718642153     
 H   9.6071196518309829        10.613183559289125        4.8789391028970419     
 H   1.2781289309162751        8.8935732227844166        1.8348395932826715     
 H   2.1207267360305022        10.791561270904591        10.995516351931624     
 C   2.8644877000300677        8.4425817355902986        14.146539779060539     
 H   3.7855161829343000        8.6657044274455775        13.583377327302017     
 H   2.7272601896379220        7.3529332969147001        14.186084786339070     
 H   1.9978215463675872        8.8858030206837864        13.631627433170314     
 C   2.9812964925748937        8.9833303261774606        15.482993786685741     
 N   3.1106595831059396        9.4280999357641466        16.554448361647022     
         226

 Co   6.7739592821394714        14.073964479372712        4.9653017766515717     
 S   7.0795284534501848        13.924672676764969        7.1835425466676508     
 S   5.6691737290945063        16.039785142543096        5.1197205322430994     
 S   8.7213679668758868        13.886842407712725        3.8391280501517198     
 S   5.7796314866759477        12.450378155948032        3.7671049591812515     
 C   6.3657265801209499        15.422793288278156        7.7122731391237274     
 C   5.7869535896203894        16.321213441680797        6.8358833453288712     
 C   8.3222454069017857        12.592895225293764        2.7424028137931420     
 C   7.0801905129992209        11.986963643104451        2.7019735969577874     
 S   6.3898328170194603        15.908551858498507        9.3879879123021315     
 S   5.2242188722792031        17.809195772501020        7.5679102762085719     
 S   9.4942664128804797        11.970203764525191        1.6076914819328063     
 S   6.8974930820591345        10.728370259948235        1.4933140949344055     
 C   5.7019704890362357        17.488316111053678        9.2125523687986135     
 C   8.5177116355120113        10.756306904913941       0.84219297339209187     
 S   5.5604240703038954        18.578863168558026        10.473141300354390     
 S   9.0943003808716210        9.7676594485619255      -0.37536977678379230     
 P   9.0979946080697456        20.659795690730743        14.590622452504336     
 C   8.4159856164788778        19.042908432547677        15.024881269549159     
 C   10.820533760438780        20.363597114008289        14.188656497391316     
 C   8.9279079595465980        21.738388742231024        16.013530213580935     
 C   8.2721300070791663        21.434409942678766        13.194949511646382     
 C   9.1680076914781345        17.875358472214185        14.797245194747994     
 C   7.1790199379651760        18.968187422148798        15.693643934158823     
 C   11.729076697296463        20.149822591720209        15.235969697102885     
 C   11.198152116995471        20.110500296769157        12.861739354426931     
 C   9.1176857240456712        21.212722158310374        17.303641565088814     
 C   8.6648113430933300        23.107373425429031        15.835033517559097     
 C   6.9095545567754346        21.175950556945530        12.971408745813727     
 C   8.9396875378030014        22.413497635032467        12.436777393959485     
 H   10.144255028015031        17.925500300074063        14.321301833860094     
 C   8.6822388251189739        16.644774638114317        15.246099435306743     
 H   6.6305271050501915        19.873062529146580        15.952978209117388     
 C   6.6893502700730609        17.725967710128387        16.103542040446783     
 H   11.436524200507948        20.336801150198180        16.266404723760267     
 C   13.003566234471339        19.659397214434534        14.958555970582582     
 H   10.500947346055066        20.272972604530221        12.046872124278044     
 C   12.469192943341300        19.607713402212962        12.592260418973186     
 H   9.2883194768235029        20.148861421507082        17.449450159550242     
 C   9.0604504642532930        22.061280485660728        18.406728039110288     
 H   8.5361512547036487        23.534209445707130        14.842296523527775     
 C   8.5792601487461511        23.937479154353206        16.952593661133548     
 H   6.3909401959431706        20.432926776140992        13.569055150809918     
 C   6.2165538990027587        21.891867589324342        11.995869872890930     
 C   8.2395141635166116        23.111743668455070        11.448908418605209     
 H   9.9897746841554085        22.655514986737252        12.605746435248456     
 H   9.2962777966088339        15.753339477644396        15.129996829747736     
 C   7.4419465373935401        16.565909295616379        15.885401907334680     
 H   5.7286259005751479        17.659344762569461        16.614444432063053     
 C   13.361016171545444        19.362036781330705        13.640205445411640     
 H   13.696465724125545        19.501402647187433        15.780355603168866     
 H   12.756592444023187        19.387153605336195        11.565032064355975     
 H   9.2225827382590282        21.654153236532988        19.402740867916123     
 C   8.7784164886410707        23.417888612171041        18.233505064281275     
 H   8.3436426388291700        24.988444084333160        16.810760969163660     
 C   6.8809511955513543        22.860123472320794        11.235028741929025     
 H   5.1544422671101948        21.709643810978328        11.848238565997844     
 H   8.7703899878036129        23.870153558891527        10.873311141674479     
 H   7.0732304805376529        15.609268770015069        16.262653593169979     
 H   14.331825713795073        18.920038610954091        13.419121088723211     
 H   8.7131753171334569        24.068083602499016        19.104681766343962     
 H   6.3311642247328255        23.430584568362413        10.489129879687352     
 P   10.512453454380355        15.027431011646437        10.701829753536293     
 C   10.315831622545481        16.765486794888844        10.241886114414864     
 C   8.9312046036390527        14.284956611847020        11.138554659224676     
 C   11.579246035063335        14.914109968991145        12.152114804817606     
 C   11.281669070774750        14.196036240396927        9.3015597843216398     
 C   11.318236514475716        17.349628127521566        9.4436156349629741     
 C   9.2312788100102150        17.542586348886125        10.689136509951014     
 C   8.2822629034442805        14.775146002235621        12.289898257594299     
 C   8.3449008802665201        13.246935839446605        10.398225000102268     
 C   12.535231573296279        15.902788849428932        12.445336971219524     
 C   11.442707915797603        13.787805782249031        12.984352320842127     
 C   10.592882943592368        14.134945133464726        8.0741481693619974     
 C   12.596928041909052        13.709833634632156        9.3984406046107409     
 H   12.156316111198276        16.755077748093928        9.0842088108577190     
 C   11.232336664245631        18.699082400622785        9.0954460801631942     
 H   8.4334082580264873        17.109752087760871        11.286558482411529     
 C   9.1566811362825504        18.891429288751372        10.335867873259321     
 H   8.7473787543676362        15.546454328204995        12.899207541648744     
 C   7.0477564270795625        14.257869964960037        12.668882342998721     
 H   8.8404463706235568        12.831559302492151        9.5259400397248104     
 C   7.1053040858768064        12.730897702543199        10.794367387196369     
 H   12.652307019687358        16.778282534584747        11.808408617675116     
 C   13.340605597115657        15.757973409620302        13.578387749495745     
 H   10.690801009197678        13.023388950135377        12.779992292094621     
 C   12.255814622921259        13.657000734697769        14.110847130586485     
 H   9.5731831103527085        14.509330503486989        7.9810718564113703     
 C   11.217709122280477        13.576098722942337        6.9564575749007629     
 H   13.137897415669190        13.769329369319294        10.340999114978363     
 C   13.217747941435709        13.173726936068316        8.2684586314433464     
 H   11.995582133978594        19.150417479697321        8.4619575699663070     
 C   10.155043340872837        19.467277775104151        9.5429160942724405     
 H   8.3035643056316086        19.480149034036028        10.670209269849538     
 H   6.5604684123245738        14.636875239091964        13.563206317901331     
 C   6.4531454741870862        13.236707742982050        11.919035956307953     
 H   6.6589829863267829        11.922149858789819        10.219676151371214     
 C   13.203273705042260        14.641566426551373        14.411243670699148     
 H   14.071612905351484        16.527938767584718        13.817437513031070     
 H   12.137255838772026        12.786253317906471        14.754555680161152     
 C   12.535389974401037        13.111896830957384        7.0507910977011417     
 H   10.671434550029275        13.524663828175536        6.0129339450822155     
 H   14.247720353873646        12.828690509389345        8.3264052118033351     
 H   10.093589060083209        20.518730232408014        9.2692888401915194     
 H   5.4955816785954630        12.822462167061895        12.231387876589867     
 H   13.823894070492383        14.543811154442013        15.303850499303604     
 H   13.043164649500822        12.712001739528731        6.1734515438504278     
 C   12.252508062574305        15.004868338254967        2.9613061629977366     
 H   11.331658443147930        14.787123060107023        3.5268470463711208     
 H   12.385770579197201        16.094231712620818        2.9044319901443525     
 H   13.119965329768885        14.572991525999715        3.4843835418452649     
 C   12.139187459696242        14.442632216869265        1.6334726638645771     
 N   12.012197512961690        13.980586520517098       0.56911563839035573     
 Co   8.3459338323149712        9.3765603469973531        12.150367784492929     
 S   8.0518727027106802        9.5361633475701097        9.9310701207767753     
 S   9.4467461998351467        7.4088614779820636        11.992401784674840     
 S   6.3986917135586694        9.5568362057399625        13.278917444207982     
 S   9.3373250995948105        10.997200487716947        13.354613531025873     
 C   8.7605319850040502        8.0364895829475618        9.3993903736387949     
 C   9.3309108440474144        7.1322640429040867        10.275298645641053     
 C   6.7942518369815081        10.850429880571241        14.377580254004997     
 C   8.0354519126297532        11.457769424926026        14.419662422801899     
 S   8.7368650756011075        7.5536324463877120        7.7224599756368466     
 S   9.8813955690893778        5.6402817862172734        9.5426141385398466     
 S   5.6205036233398431        11.470344575101382        15.512472454405042     
 S   8.2160582010889662        12.714609476966638        15.630342899111145     
 C   9.4095834584164102        5.9668979649978677        7.8973244801116538     
 C   6.5954695849736504        12.684440476114260        16.280687513876778     
 S   9.5444332401164758        4.8756731468127850        6.6363779372845766     
 S   6.0182674966453353        13.671798404207916        17.499064110064019     
 P   6.0212736223628065        2.7764491086894276        2.5222465979221278     
 C   6.7042368876811675        4.3922032436158007        2.0856926581590378     
 C   4.3003362033544379        3.0753553265632219        2.9293910201659243     
 C   6.1886810995890151        1.6965334878388416        1.0998458402701197     
 C   6.8508714424163202        2.0055293871464408        3.9176289794158072     
 C   5.9565295608024664        5.5613170896521504        2.3191781367847972     
 C   7.9396837694725297        4.4649621677679328        1.4138993487302314     
 C   3.3878005770820097        3.2844843785613191        1.8846847329149112     
 C   3.9287628828600258        3.3372786948963391        4.2564914505545124     
 C   5.9974287127917618        2.2214225858575838      -0.19039695521200284     
 C   6.4551201063054480       0.32820123360986564        1.2785626748534307     
 C   8.2132053250945454        2.2675884726582010        4.1385621606946659     
 C   6.1857905584703969        1.0285352435425612        4.6806879738125442     
 H   4.9813343302694300        5.5124966550627077        2.7974063201992716     
 C   6.4454598319193774        6.7918155380835605        1.8736870780202717     
 H   8.4850205391810665        3.5590794529157077        1.1510888890270095     
 C   8.4324745274104949        5.7069903531897204        1.0073073706548721     
 H   3.6760495692274322        3.0916109013189534       0.85413229303376048     
 C   2.1150882610017838        3.7780739605132472        2.1646928503061149     
 H   4.6293987022638472        3.1782700554470762        5.0691993910901383     
 C   2.6596411919284670        3.8439952163895610        4.5284152074071358     
 H   5.8238380548922564        3.2847793326060999      -0.33641744897274145     
 C   6.0571421049160152        1.3729205497361761       -1.2934319370515841     
 H   6.5845109823398893       -9.8036544619557964E-002   2.2714806771942850     
 C   6.5431652624000911      -0.50187606295095266       0.16107919690404399     
 H   8.7298628247220176        3.0088720981057904        3.5370275257642967     
 C   8.9082534401786919        1.5578903381404163        5.1170849702183183     
 C   6.8882222780003035       0.33642653861813415        5.6713248542477279     
 H   5.1359052924889159       0.78421032106173161        4.5135639258334503     
 H   5.8350068671551911        7.6851082482364044        1.9942247845693237     
 C   7.6844547709536348        6.8687733149124828        1.2317260908203802     
 H   9.3926160591025933        5.7725664032689945       0.49522797193197599     
 C   1.7635605228516502        4.0838714085822581        3.4826986056838023     
 H   1.4188248701739870        3.9320926261262548        1.3450159881095247     
 H   2.3762037716176287        4.0710021709379234        5.5553548341471748     
 H   5.8936378186871297        1.7796608562420697       -2.2894146440493008     
 C   6.3430705211001488        1.7118091630602770E-002  -1.1199866615390481     
 H   6.7814230365353430       -1.5522905070432103       0.30289505490162072     
 C   8.2462584494198126       0.59247051944792894        5.8835308794752406     
 H   9.9700499597062233        1.7431580986965769        5.2628075793442113     
 H   6.3594251092909122      -0.42043167929148179        6.2508623972421065     
 H   8.0553013672353639        7.8256829189779511       0.85722718484553984     
 H  0.79373784328231944        4.5272802788003688        3.7052799866918642     
 H   6.4104252417553518      -0.63306158283833258       -1.9910026457356986     
 H   8.7975893448365987        2.7763549321733576E-002   6.6327167534446509     
 P   4.5885091315490998        8.4428018521928170        6.4400528124463268     
 C   4.7841279490567477        6.7041839972040691        6.8980124575672539     
 C   6.1695927318802068        9.1782118465483649        5.9917253371254535     
 C   3.5137345620812259        8.5536026841984469        4.9950551982629028     
 C   3.8342263566750239        9.2783005167622292        7.8458766318861057     
 C   3.7792420531871480        6.1185446144150495        7.6918400192012912     
 C   5.8681689183332377        5.9271281303891463        6.4497264017530114     
 C   6.8097439617299296        8.6824397835006675        4.8376971370255530     
 C   6.7654792624251234        10.214003220680688        6.7274101063187288     
 C   2.5592490344441017        7.5620106627155783        4.7062539119364279     
 C   3.6511242362475311        9.6741512107296384        4.1550674429566321     
 C   4.5324924521708487        9.3326172207443800        9.0683167877801729     
 C   2.5231395084968682        9.7773313596787634        7.7583139366438942     
 H   2.9416496602235100        6.7132553986817127        8.0522436891616085     
 C   3.8616751604674322        4.7673142436093263        8.0337517148702986     
 H   6.6678817838430762        6.3611221652937520        5.8556947580874859     
 C   5.9395789013981304        4.5765714752276718        6.7970842242038900     
 H   6.3366795171790757        7.9130502613370384        4.2320177192376454     
 C   8.0460149338354103        9.1908854721546991        4.4527694621805098     
 H   6.2763632824275497        10.633754658284623        7.6012605954091335     
 C   8.0062532372195054        10.721937338103526        6.3244393511033170     
 H   2.4411054052238037        6.6904075996480517        5.3483318460962428     
 C   1.7575185109704345        7.6971296643639375        3.5694319249715063     
 H   4.4025163314262308        10.440158400970198        4.3552136346831993     
 C   2.8419916885385859        9.7950250329294573        3.0245780840852619     
 H   5.5493866148105209        8.9488290497900334        9.1537614630005439     
 C   3.9213208981175485        9.8977072592537567        10.190401111603896     
 H   1.9751228611332814        9.7227863607371265        6.8195013005700238     
 C   1.9158513155290688        10.319880072105361        8.8926790527461392     
 H   3.0964249698259123        4.3141687834096913        8.6634212627014922     
 C   4.9384064345236611        3.9989853500989621        7.5851207821692492     
 H   6.7928418537432123        3.9881996146959828        6.4621095192687132     
 H   8.5272410108467707        8.8068341674545678        3.5573284362466082     
 C   8.6504000785986346        10.209586521386544        5.1981981194124822     
 H   8.4602427297812532        11.528786659416713        6.8957608410859681     
 C   1.8974094879308572        8.8065298929334688        2.7277865036666094     
 H   1.0278596028875961        6.9245794419438598        3.3345676519876730     
 H   2.9618912486194708        10.660730186246486        2.3743630539800633     
 C   2.6078200325642826        10.375141758571257        10.105268878234114     
 H   4.4749233305900855        9.9437575406736265        11.130004786284134     
 H  0.88870212992920139        10.674002075190300        8.8417585911265455     
 H   4.9972353239741896        2.9463278313936128        7.8547363329761435     
 H   9.6097103471206555        10.616245923392750        4.8813466033646948     
 H   1.2808529319775168        8.8962831477562769        1.8315723278551144     
 H   2.1110778845870013        10.781040414736394        10.986186289487749     
 C   2.8642194650533783        8.4432890553268649        14.149433716440360     
 H   3.7852118002895332        8.6653383538970523        13.585795789368012     
 H   2.7277855006919483        7.3536974037764677        14.192441533692712     
 H   1.9973944512117250        8.8842421749225249        13.632890038380209     
 C   2.9803309019832627        8.9883318453183065        15.484164962257161     
 N   3.1092194244039595        9.4365543789760977        16.554201025731349     
         226

 Co   6.7729052749197356        14.074063798736356        4.9669626337257862     
 S   7.0755974986750925        13.922197681382483        7.1854674172838253     
 S   5.6691085773472532        16.040351781321547        5.1222667009715499     
 S   8.7202737543879429        13.888654569206365        3.8401936315258594     
 S   5.7793137195379733        12.451211286674017        3.7672561247906255     
 C   6.3630784534604743        15.420705990789077        7.7149341819618638     
 C   5.7864023938101949        16.320575553890396        6.8386639960644358     
 C   8.3220414645508924        12.594795231596883        2.7429851493465711     
 C   7.0802004038996111        11.988511143302226        2.7021430743288932     
 S   6.3870749395597288        15.905740712199254        9.3909523582010657     
 S   5.2267260676896017        17.809556899900507        7.5708544493542860     
 S   9.4944937842402410        11.972799246862595        1.6082274339164031     
 S   6.8980263699795659        10.730355620624120        1.4929784999172027     
 C   5.7029938890181180        17.487245391776842        9.2156587119993070     
 C   8.5183368603560048        10.758851613656971       0.84205065129604595     
 S   5.5631178585519478        18.577961348229014        10.476337110377195     
 S   9.0950790037358118        9.7705264783309644      -0.37571541919189616     
 P   9.0970947023348732        20.663475517665372        14.592990082702167     
 C   8.4148482770894386        19.046870459423836        15.027820451224580     
 C   10.819233457419390        20.366601402904145        14.189728498095658     
 C   8.9276770858732988        21.742397129515513        16.015772498240466     
 C   8.2702961439895830        21.437166683139381        13.197390511123189     
 C   9.1657920779890674        17.878930263207092        14.798719757773997     
 C   7.1782622113325880        18.972638422024399        15.697340502279410     
 C   11.728774362248231        20.153984393360105        15.236389414701440     
 C   11.195340427597737        20.111301561434580        12.862764834863464     
 C   9.1178263617228357        21.216923271855187        17.305915613894406     
 C   8.6637405780466654        23.111218199364515        15.837223289329549     
 C   6.9077827937877174        21.177802599222765        12.974497268356863     
 C   8.9372331123514996        22.415734519916235        12.438000001979743     
 H   10.141776479007516        17.928742937137031        14.322205540830044     
 C   8.6792331045594864        16.648366711407160        15.246730544853373     
 H   6.6305580926750958        19.877764891573289        15.957545347958694     
 C   6.6878125474365300        17.730465592664192        16.106409383673391     
 H   11.437297949353974        20.342434005949091        16.266854312030134     
 C   13.002819028785670        19.662767374267268        14.958325790041291     
 H   10.497278187977532        20.272911195915110        12.048437827539022     
 C   12.465900881070649        19.607531364806484        12.592673357186593     
 H   9.2892022279617503        20.153188752903542        17.451775375025118     
 C   9.0599704756266473        22.065465588230364        18.408990583555141     
 H   8.5348951137518245        23.537905686503564        14.844441809913889     
 C   8.5775646672730748        23.941314713876604        16.954765759166776     
 H   6.3896587064715851        20.435211136720500        13.573113280954960     
 C   6.2142707145013789        21.892163368162169        11.998210933595464     
 C   8.2364957348583054        23.112444648577537        11.449437580602604     
 H   9.9872685496777045        22.658332092368628        12.606510838074229     
 H   9.2923758382044159        15.756467563722198        15.129517527473869     
 C   7.4392650319467704        16.569976716558191        15.886697215867340     
 H   5.7272338345875733        17.664102854584730        16.617605734731526     
 C   13.358788034372722        19.363300736615351        13.640060614805821     
 H   13.696559325362772        19.505763777943713        15.779594256834431     
 H   12.752309129361594        19.385361726368096        11.565516595577986     
 H   9.2224479669295150        21.658433759966496        19.404994951208060     
 C   8.7769589371705354        23.421871806585521        18.235714652090632     
 H   8.3412831975645858        24.992141417016587        16.812939355081831     
 C   6.8780661685756765        22.859713389610398        11.235971560064511     
 H   5.1522391624550981        21.709174377489166        11.851052961148921     
 H   8.7668511697518063        23.870469033595764        10.872857705037239     
 H   7.0700163033188259        15.613268285007535        16.263258860434988     
 H   14.329350171797538        18.920948949127048        13.418600993461606     
 H   8.7111885895667296        24.072061415199514        19.106852294071981     
 H   6.3278935068664133        23.428734353631203        10.489249540843677     
 P   10.516127873440178        15.022616123923218        10.696938308468145     
 C   10.319753666522741        16.760812550894421        10.237492458107432     
 C   8.9349214710695275        14.281904752523511        11.136562579362337     
 C   11.584915880381669        14.909925934945573        12.145901495758801     
 C   11.281612586387375        14.190196104448463        9.2952805423108202     
 C   11.322777560737858        17.345330986710785        9.4403331059314866     
 C   9.2353285692551079        17.537899360743065        10.685004506175506     
 C   8.2881762798721397        14.773487398417808        12.288577778347150     
 C   8.3462235389832600        13.244441876873303        10.397392367901135     
 C   12.540529011248140        15.899331588064468        12.438015026959761     
 C   11.448164012398800        13.785062272474516        12.980078606871063     
 C   10.590457649746183        14.130796915632363        8.0691112366309987     
 C   12.595827949204523        13.700785065316079        9.3898339662553703     
 H   12.160735438649137        16.750741872946961        9.0806750234788591     
 C   11.237743229822817        18.695230093411396        9.0937312757315958     
 H   8.4369981657132413        17.104773063580435        11.281578335355764     
 C   9.1615267056412755        18.887171569375688        10.333217100979660     
 H   8.7552780899338192        15.544315748252496        12.896980817924373     
 C   7.0532292507397818        14.258416877630019        12.669046551149359     
 H   8.8401625046617784        12.827973518746077        9.5247156266624042     
 C   7.1063325903884023        12.730428043421599        10.795240307848182     
 H   12.657872114543677        16.773851432342376        11.799797718037556     
 C   13.344994362207828        15.756940185610151        13.572006983197870     
 H   10.696384038998838        13.020248942617688        12.776774516497310     
 C   12.260279166560629        13.656740161498885        14.107570633893243     
 H   9.5714596171263544        14.507533555743494        7.9779412903556857     
 C   11.211870574840237        13.570386741021169        6.9503238366003819     
 H   13.138558444784595        13.759044495609647        10.331456319889181     
 C   13.213265222667856        13.163064620784159        8.2587579326216733     
 H   12.001489048189296        19.147019673098658        8.4611977719831533     
 C   10.160590529436417        19.463457148452076        9.5414947864862203     
 H   8.3083733245658049        19.475803051868013        10.667718980324768     
 H   6.5674560837622860        14.638681442445982        13.563650383050664     
 C   6.4561759702435433        13.237870677591026        11.920302550103976     
 H   6.6580955054133915        11.922155481544909        10.221389729835607     
 C   13.207022055871130        14.642286426425686        14.407062191749574     
 H   14.075666894825742        16.527550417392359        13.810007529615534     
 H   12.141384638836012        12.787254726403235        14.752907600880576     
 C   12.528505674650519        13.102875039078691        7.0423592008005711     
 H   10.663764814464638        13.520296720637768        6.0077798076911080     
 H   14.242531136086821        12.815754989644672        8.3149498943516686     
 H   10.099791676691604        20.515211603504007        9.2688734069457599     
 H   5.4981758807477314        12.825520119830948        12.233778386694933     
 H   13.826627999696191        14.546531681021008        15.300569767201802     
 H   13.033522528000411        12.701476583964366        6.1641265059252142     
 C   12.252244668187153        15.005555087077484        2.9642060325488684     
 H   11.331359991873965        14.786729562753511        3.5292705367355603     
 H   12.386300155398601        16.094975864860409        2.9108069573221762     
 H   13.119544499584441        14.571405077149858        3.4856453764226325     
 C   12.138224843648121        14.447627447884633        1.6346440694322886     
 N   12.010759530130846        13.989045278358549       0.56886412234517780     
 Co   8.3448744079074864        9.3766742698486762        12.152037487796465     
 S   8.0479363043053400        9.5336960284850552        9.9330037478883870     
 S   9.4466784350675734        7.4094418223410319        11.994960273487420     
 S   6.3975912358293341        9.5586629827199801        13.279990311353991     
 S   9.3369980381974056        10.998050849108473        13.354770828112935     
 C   8.7578779798020250        8.0344090885237804        9.4020630229193962     
 C   9.3303588658237064        7.1316372996520432        10.278092214970524     
 C   6.7940402808907541        10.852343708835621        14.378171827052499     
 C   8.0354525387648774        11.459333749863013        14.419838908050950     
 S   8.7341036220005535        7.5508255793938552        7.7254368478184228     
 S   9.8839080629946885        5.6406551586086362        9.5455730734199236     
 S   5.6207228340699205        11.472952917550691        15.513017633002519     
 S   8.2165823890444827        12.716610422583319        15.630015333505574     
 C   9.4106119888582036        5.9658359018989335        7.9004448226058264     
 C   6.5960859253368254        12.686999205857131        16.280553986038388     
 S   9.5471401495082375        4.8747811770563922        6.6395873264922880     
 S   6.0190372232226679        13.674679544303958        17.498726848682011     
 P   6.0203697714814028        2.7801231030447138        2.5246098506110637     
 C   6.7030935847405830        4.3961616211079013        2.0886322514795186     
 C   4.2990316993272186        3.0783513103816111        2.9304599824829620     
 C   6.1884481495945067        1.7005401822194208        1.1020811337350598     
 C   6.8490345003081590        2.0082789037732205        3.9200642643579036     
 C   5.9543069981012344        5.5648837467260748        2.3206574854923980     
 C   7.9389202223362654        4.4694129710339663        1.4175968740651157     
 C   3.3874946792410046        3.2886457594806595        1.8851023623074556     
 C   3.9259468764800127        3.3380641492481695        4.2575152795272562     
 C   5.9975618953958811        2.2256248890787917      -0.18812792885600144     
 C   6.4540550535527226       0.33204519560493301        1.2807408896267154     
 C   8.2114275290472722        2.2694419310791010        4.1416522628973329     
 C   6.1833360900851986        1.0307582936712809        4.6818989478562720     
 H   4.9788488059347147        5.5157316572813544        2.7983144642496360     
 C   6.4424462186096880        6.7954046368417806        1.8743278522601359     
 H   8.4850466105405307        3.5637829268578542        1.1556539688135048     
 C   8.4309300711052462        5.7114901136948601        1.0101807817274362     
 H   3.6768195799137158        3.0972490287594767       0.85457870766688027     
 C   2.1143384287508913        3.7814446305566234        2.1644630640530576     
 H   4.6257246155319240        3.1781865513235381        5.0707627080950690     
 C   2.6563458605142336        3.8437987637947808        4.5288290503035684     
 H   5.8247083059961282        3.2891074991530500      -0.33409407498637073     
 C   6.0566562169080074        1.3771102484180879       -1.2911768586757921     
 H   6.5832655353199439       -9.4343103609778961E-002   2.2736128994471425     
 C   6.5414774030000462      -0.49803755447547632       0.16323710575202199     
 H   8.7285730365610075        3.0111629168528955        3.5410915576821482     
 C   8.9059640740393462        1.5581901703202086        5.1194296419091589     
 C   6.8852034164501523       0.33711638955906725        5.6718444449738641     
 H   5.1334014416444589       0.78700724108086584        4.5143113930167251     
 H   5.8310960668775955        7.6882323172182021        1.9937582130846618     
 C   7.6817655351768170        6.8728411435062426        1.2330318124101900     
 H   9.3912173357012954        5.7773295664844975       0.49839588381598798     
 C   1.7613301338258252        4.0851292401911294        3.4825558216419013     
 H   1.4189163262869935        3.9364605813631273        1.3442558536047622     
 H   2.3719183414088141        4.0691917199189618        5.5558414594235872     
 H   5.8934928008935650        1.7839481964710349       -2.2871663324746505     
 C   6.3416143900000748        2.1106829465301388E-002  -1.1177892394695241     
 H   6.7790781317176716       -1.5485891361716049       0.30505541845081030     
 C   8.2433699694599056       0.59205861147396488        5.8844721273876202     
 H   9.9678384037031105        1.7427003949482887        5.2656318464221057     
 H   6.3558876520954559      -0.42013197329574037        6.2503949420210532     
 H   8.0520792902676810        7.8296840946389761       0.85784617047276990     
 H  0.79126125879115983        4.5281860589001850        3.7047638747459319     
 H   6.4084413761776764      -0.62907528466916618       -1.9888464009178493     
 H   8.7943150547682993        2.5914284060867234E-002   6.6328370166223261     
 P   4.5921836969245504        8.4379751287964115        6.4351671345231631     
 C   4.7880554099783730        6.6994977330520351        6.8936216518336275     
 C   6.1733078974401030        9.1751536245741843        5.9897419146127264     
 C   3.5194048042906130        8.5494057572492252        4.9888474945814512     
 C   3.8341657449875122        9.2724476841311159        7.8396015849430523     
 C   3.7837902247935742        6.1142306142075249        7.6885587915006459     
 C   5.8722248744166183        5.9224324701945728        6.4455928617265057     
 C   6.8156581971649652        8.6807795661503366        4.8363847427127764     
 C   6.7667970856125637        10.211501974040345        6.7265897551593650     
 C   2.5645413340220506        7.5585440053577901        4.6989437342182141     
 C   3.6565827770237656        9.6713920771148203        4.1507959849783163     
 C   4.5300606175354243        9.3284595471221898        9.0632852417400862     
 C   2.5220365651984338        9.7682729186893820        7.7497071024219473     
 H   2.9460757466617551        6.7089000203408560        8.0487146269308045     
 C   3.8670906311337165        4.7634434336546629        8.0320318092851490     
 H   6.6714771763715364        6.3561384117968753        5.8507149496937423     
 C   5.9444322865990653        4.5723034349138354        6.7944249822019449     
 H   6.3445824453895376        7.9109104147685194        4.2297965598188227     
 C   8.0514876422677055        9.1914350140773493        4.4529444568402541     
 H   6.2760725330637754        10.630157891892312        7.6000490242545666     
 C   8.0072766521597529        10.721463670601764        6.3253280300016579     
 H   2.4466633245119018        6.6859693424240252        5.3397354905481214     
 C   1.7618982178352172        7.6960879984819686        3.5630659024357527     
 H   4.4081054782131153        10.437000273935098        4.3519937978915992     
 C   2.8464549392692926        9.7947494857147284        3.0213065635926308     
 H   5.5476558079052607        8.9470214738450160        9.1506393095502716     
 C   3.9154748918087745        9.8919914467268786        10.184269452801948     
 H   1.9757825552666406        9.7124891576185632        6.8099575929350120     
 C   1.9113649798645345        10.309214115552681        8.8829747842230695     
 H   3.1023417617129563        4.3107489036048454        8.6626551180007461     
 C   4.9439624993618310        3.9951493248494812        7.5836888936346236     
 H   6.7976588784216059        3.9838456944479916        6.4596071661343561     
 H   8.5342300333233858        8.8086472743272850        3.5577823238733042     
 C   8.6534277392993175        10.210750650043273        5.1994795180062408     
 H   8.4593480271406278        11.528786729508358        6.8974939708429828     
 C   1.9011505709654286        8.8072387753667343        2.7236165372833048     
 H   1.0318998160437982        6.9241856041719299        3.3271573955438365     
 H   2.9660202263597353        10.661714243673245        2.3727170858400313     
 C   2.6009297495821411        10.366119402735629        10.096834628517056     
 H   4.4672444919950429        9.9393889752868141        11.124853539092067     
 H  0.88351050991460034        10.661065835795149        8.8302961510132718     
 H   5.0034483221370945        2.9427924095468070        7.8543047940880717     
 H   9.6123010424103263        10.619308287496375        4.8837541038323469     
 H   1.2835769330387585        8.8989930727281390        1.8283050624275572     
 H   2.1014290331435008        10.770519558568198        10.976856227043875     
 C   2.8639512300766894        8.4439963750634330        14.152327653820180     
 H   3.7849074176447668        8.6649722803485254        13.588214251434005     
 H   2.7283108117459749        7.3544615106382345        14.198798281046356     
 H   1.9969673560558630        8.8826813291612616        13.634152643590104     
 C   2.9793653113916312        8.9933333644591542        15.485336137828581     
 N   3.1077792657019798        9.4450088221880488        16.553953689815675     
         226

 Co   6.7718512676999998        14.074163118100000        4.9686234907999998     
 S   7.0716665439000010        13.919722685999998        7.1873922878999998     
 S   5.6690434256000000        16.040918420099999        5.1248128697000004     
 S   8.7191795419000009        13.890466730700002        3.8412592128999989     
 S   5.7789959523999999        12.452044417400000        3.7674072904000000     
 C   6.3604303267999986        15.418618693299999        7.7175952248000002     
 C   5.7858511979999996        16.319937666100000        6.8414446468000003     
 C   8.3218375221999992        12.596695237900001        2.7435674848999998     
 C   7.0802102948000005        11.990058643500001        2.7023125516999991     
 S   6.3843170620999983        15.902929565899999        9.3939168040999999     
 S   5.2292332631000003        17.809918027299993        7.5737986225000000     
 S   9.4947211556000006        11.975394729199996        1.6087633858999999     
 S   6.8985596578999981        10.732340981300004        1.4926429048999998     
 C   5.7040172890000003        17.486174672500006        9.2187650552000004     
 C   8.5189620851999983        10.761396322400000       0.84190832920000003     
 S   5.5658116468000003        18.577059527900001        10.479532920400001     
 S   9.0958576266000026        9.7733935081000034      -0.37606106160000002     
 P   9.0961947966000007        20.667155344600001        14.595357712900000     
 C   8.4137109376999994        19.050832486299999        15.030759632900001     
 C   10.817933154400000        20.369605691800000        14.190800498800000     
 C   8.9274462121999996        21.746405516799999        16.018014782900000     
 C   8.2684622808999979        21.439923423600000        13.199831510599996     
 C   9.1635764645000002        17.882502054200000        14.800194320799999     
 C   7.1775044846999991        18.977089421900001        15.701037070399996     
 C   11.728472027200000        20.158146195000000        15.236809132299998     
 C   11.192528738200000        20.112102826099999        12.863790315299999     
 C   9.1179669994000001        21.221124385400000        17.308189662699998     
 C   8.6626698130000008        23.115062973299999        15.839413061100000     
 C   6.9060110308000002        21.179654641500001        12.977585790899999     
 C   8.9347786868999997        22.417971404799999        12.439222610000000     
 H   10.139297930000000        17.931985574199999        14.323109247799996     
 C   8.6762273840000006        16.651958784700007        15.247361654400001     
 H   6.6305890803000000        19.882467254000002        15.962112486800001     
 C   6.6862748247999990        17.734963475200001        16.109276726899999     
 H   11.438071698199998        20.348066861700001        16.267303900300000     
 C   13.002071823100001        19.666137534100006        14.958095609500001     
 H   10.493609029900000        20.272849787300000        12.050003530800000     
 C   12.462608818800000        19.607349327400009        12.593086295399999     
 H   9.2900849790999978        20.157516084299999        17.454100590499994     
 C   9.0594904869999997        22.069650690800000        18.411253127999998     
 H   8.5336389728000004        23.541601927300000        14.846587096300000     
 C   8.5758691857999985        23.945150273399999        16.956937857200000     
 H   6.3883772170000004        20.437495497300006        13.577171411100000     
 C   6.2119875300000000        21.892459147000000        12.000551994300000     
 C   8.2334773061999993        23.113145628700007        11.449966742599999     
 H   9.9847624152000005        22.661149198000000        12.607275240900000     
 H   9.2884738797999979        15.759595649800001        15.129038225200000     
 C   7.4365835264999998        16.574044137500000        15.887992524400000     
 H   5.7258417685999996        17.668860946599999        16.620767037400000     
 C   13.356559897199999        19.364564691900000        13.639915784199999     
 H   13.696652926599999        19.510124908699996        15.778832910499997     
 H   12.748025814699998        19.383569847400000        11.566001126799996     
 H   9.2223131956000000        21.662714283400007        19.407249034500001     
 C   8.7755013857000002        23.425855000999999        18.237924239899993     
 H   8.3389237563000016        24.995838749700013        16.815117741000002     
 C   6.8751811415999997        22.859303306900003        11.236914378200000     
 H   5.1500360578000013        21.708704944000004        11.853867356300000     
 H   8.7633123516999980        23.870784508300002        10.872404268400000     
 H   7.0668021260999989        15.617267800000000        16.263864127700000     
 H   14.326874629800002        18.921859287300006        13.418080898199999     
 H   8.7092018620000005        24.076039227900008        19.109022821800000     
 H   6.3246227890000011        23.426884138899993        10.489369202000001     
 P   10.519802292500000        15.017801236200000        10.692046863399998     
 C   10.323675710500000        16.756138306899999        10.233098801800001     
 C   8.9386383385000006        14.278852893200000        11.134570499500001     
 C   11.590585725700000        14.905741900900001        12.139688186699999     
 C   11.281556102000000        14.184355968499998        9.2890013003000007     
 C   11.327318607000000        17.341033845900000        9.4370505769000008     
 C   9.2393783285000008        17.533212372600001        10.680872502400000     
 C   8.2940896563000006        14.771828794599998        12.287257299100000     
 C   8.3475461976999998        13.241947914300003        10.396559735700000     
 C   12.545826449200000        15.895874326700003        12.430693082700000     
 C   11.453620108999999        13.782318762700001        12.975804892899999     
 C   10.588032355899999        14.126648697800000        8.0640743039000000     
 C   12.594727856499995        13.691736496000001        9.3812273278999996     
 H   12.165154766099999        16.746405997799993        9.0771412360999992     
 C   11.243149795400003        18.691377786200007        9.0920164712999991     
 H   8.4405880733999972        17.099794039399999        11.276598188299999     
 C   9.1663722749999987        18.882913850000005        10.330566328700000     
 H   8.7631774255000003        15.542177168299999        12.894754094200000     
 C   7.0587020744000011        14.258963790300001        12.669210759299997     
 H   8.8398786387000001        12.824387735000002        9.5234912135999963     
 C   7.1073610948999990        12.729958384299998        10.796113228499996     
 H   12.663437209399996        16.769420330100004        11.791186818399998     
 C   13.349383127299998        15.755906961600001        13.565626216899997     
 H   10.701967068800000        13.017108935100000        12.773556740900000     
 C   12.264743710199998        13.656479588300002        14.104294137200000     
 H   9.5697361239000003        14.505736607999999        7.9748107243000002     
 C   11.206032027399999        13.564674759100001        6.9441900983000000     
 H   13.139219473899999        13.748759621900000        10.321913524799999     
 C   13.208782503900000        13.152402305500001        8.2490572338000003     
 H   12.007395962399997        19.143621866499998        8.4604379739999995     
 C   10.166137718000000        19.459636521800000        9.5400734787000001     
 H   8.3131823434999994        19.471457069700001        10.665228690799999     
 H   6.5744437551999990        14.640487645800000        13.564094448199997     
 C   6.4592064663000004        13.239033612200000        11.921569143899999     
 H   6.6572080245000000        11.922161104300001        10.223103308300001     
 C   13.210770406700000        14.643006426300001        14.402880712800000     
 H   14.079720884300000        16.527162067199999        13.802577546200000     
 H   12.145513438899998        12.788256134899999        14.751259521599998     
 C   12.521621374900000        13.093853247200000        7.0339273038999997     
 H   10.656095078900000        13.515929613100001        6.0026256702999996     
 H   14.237341918299997        12.802819469900001        8.3034945769000004     
 H   10.105994293300000        20.511692974599999        9.2684579737000004     
 H   5.5007700828999990        12.828578072599999        12.236168896800001     
 H   13.829361928900001        14.549252207600002        15.297289035100000     
 H   13.023880406499998        12.690951428400002        6.1548014679999996     
 C   12.251981273800000        15.006241835900003        2.9671059021000001     
 H   11.331061540600000        14.786336065400000        3.5316940270999999     
 H   12.386829731600001        16.095720017100000        2.9171819244999999     
 H   13.119123669399999        14.569818628300000        3.4869072110000001     
 C   12.137262227600001        14.452622678899999        1.6358154750000000     
 N   12.009321547300003        13.997504036200000       0.56861260629999977     
 Co   8.3438149834999997        9.3767881926999994        12.153707191100001     
 S   8.0439999058999998        9.5312287094000006        9.9349373750000005     
 S   9.4466106703000001        7.4100221667000010        11.997518762299999     
 S   6.3964907580999997        9.5604897596999976        13.281063178500000     
 S   9.3366709768000007        10.998901210500000        13.354928125199997     
 C   8.7552239745999998        8.0323285941000009        9.4047356721999993     
 C   9.3298068876000002        7.1310105563999997        10.280885784299997     
 C   6.7938287247999991        10.854257537100001        14.378763400100000     
 C   8.0354531648999998        11.460898074799999        14.420015393300000     
 S   8.7313421683999977        7.5480187123999993        7.7284137199999989     
 S   9.8864205568999992        5.6410285309999999        9.5485320083000005     
 S   5.6209420447999987        11.475561259999999        15.513562811599996     
 S   8.2171065769999991        12.718611368199999        15.629687767900000     
 C   9.4116405192999988        5.9647738387999993        7.9035651650999998     
 C   6.5967022657000012        12.689557935600000        16.280420458199998     
 S   9.5498470589000011        4.8738892072999995        6.6427967156999985     
 S   6.0198069498000004        13.677560684400000        17.498389587300000     
 P   6.0194659206000001        2.7837970973999999        2.5269731033000000     
 C   6.7019502817999985        4.4001199986000019        2.0915718447999998     
 C   4.2977271953000002        3.0813472942000000        2.9315289448000001     
 C   6.1882151995999983        1.7045468766000000        1.1043164271999999     
 C   6.8471975581999986        2.0110284204000002        3.9224995492999999     
 C   5.9520844354000015        5.5684504038000000        2.3221368341999993     
 C   7.9381566752000010        4.4738637742999998        1.4212943994000000     
 C   3.3871887813999995        3.2928071403999999        1.8855199917000001     
 C   3.9231308700999992        3.3388496035999999        4.2585391084999999     
 C   5.9976950780000013        2.2298271923000001      -0.18585890250000001     
 C   6.4529900007999981       0.33588915760000038        1.2829191043999999     
 C   8.2096497329999991        2.2712953895000010        4.1447423650999999     
 C   6.1808816217000002        1.0329813438000004        4.6831099218999999     
 H   4.9763632816000003        5.5189666595000011        2.7992226083000000     
 C   6.4394326052999986        6.7989937356000016        1.8749686265000001     
 H   8.4850726818999966        3.5684864008000008        1.1602190485999999     
 C   8.4293856147999993        5.7159898741999999        1.0130541928000001     
 H   3.6775895905999989        3.1028871562000000       0.85502512230000005     
 C   2.1135885964999992        3.7848153006000000        2.1642332778000002     
 H   4.6220505288000000        3.1781030472000000        5.0723260250999997     
 C   2.6530505291000002        3.8436023112000006        4.5292428932000002     
 H   5.8255785571000001        3.2934356657000001      -0.33177070100000000     
 C   6.0561703288999995        1.3812999471000000       -1.2889217802999999     
 H   6.5820200882999984       -9.0649662599999958E-002   2.2757451217000000     
 C   6.5397895436000004      -0.49419904599999998       0.16539501460000000     
 H   8.7272832483999991        3.0134537356000006        3.5451555896000002     
 C   8.9036747079000005        1.5584900025000010        5.1217743135999996     
 C   6.8821845549000003       0.33780624050000041        5.6723640357000003     
 H   5.1308975908000010       0.78980416109999996        4.5150588601999999     
 H   5.8271852665999999        7.6913563861999998        1.9932916415999999     
 C   7.6790762993999993        6.8769089721000016        1.2343375339999998     
 H   9.3898186122999991        5.7820927297000004       0.50156379569999998     
 C   1.7590997447999999        4.0863870718000008        3.4824130375999998     
 H   1.4190077823999998        3.9408285365999993        1.3434957190999997     
 H   2.3676329111999994        4.0673812689000002        5.5563280846999996     
 H   5.8933477830999994        1.7882355366999998       -2.2849180209000002     
 C   6.3401582589000007        2.5095567300000010E-002  -1.1155918173999999     
 H   6.7767332269000002       -1.5448877652999995       0.30721578199999988     
 C   8.2404814894999987       0.59164670350000081        5.8854133752999997     
 H   9.9656268476999994        1.7422426912000004        5.2684561135000001     
 H   6.3523501948999996      -0.41983226729999901        6.2499274867999999     
 H   8.0488572132999998        7.8336852703000002       0.85846515609999996     
 H  0.78878467430000021        4.5290918390000003        3.7042477628000001     
 H   6.4064575106000001      -0.62508898649999989       -1.9866901560999999     
 H   8.7910407647000000        2.4065018800000892E-002   6.6329572798000003     
 P   4.5958582623000002        8.4331484054000043        6.4302814566000004     
 C   4.7919828708999992        6.6948114689000011        6.8892308461000002     
 C   6.1770230629999991        9.1720954026000037        5.9877584920999993     
 C   3.5250750465000000        8.5452088303000018        4.9826397908999995     
 C   3.8341051333000000        9.2665948515000007        7.8333265379999979     
 C   3.7883383963999999        6.1099166140000003        7.6852775637999997     
 C   5.8762808304999998        5.9177368100000001        6.4414593216999991     
 C   6.8215724326000000        8.6791193488000040        4.8350723483999998     
 C   6.7681149088000030        10.209000727400001        6.7257694040000002     
 C   2.5698336336000001        7.5550773480000020        4.6916335565000002     
 C   3.6620413178000000        9.6686329435000005        4.1465245270000004     
 C   4.5276287828999999        9.3243018734999978        9.0582536956999995     
 C   2.5209336218999998        9.7592144777000005        7.7411002682000003     
 H   2.9505018331000001        6.7045446420000001        8.0451855647000006     
 C   3.8725061018000009        4.7595726236999996        8.0303119036999995     
 H   6.6750725688999974        6.3511546582999987        5.8457351412999987     
 C   5.9492856718000002        4.5680353945999999        6.7917657401999998     
 H   6.3524853735999995        7.9087705681999996        4.2275754004000001     
 C   8.0569603507000007        9.1919845559999995        4.4531194514999983     
 H   6.2757817837000012        10.626561125500000        7.5988374530999998     
 C   8.0083000670999986        10.720990003100001        6.3262167088999997     
 H   2.4522212438000000        6.6815310851999996        5.3311391349999999     
 C   1.7662779247000000        7.6950463325999996        3.5566998798999991     
 H   4.4136946249999998        10.433842146900000        4.3487739611000000     
 C   2.8509181899999998        9.7944739384999995        3.0180350430999998     
 H   5.5459250009999996        8.9452138979000004        9.1475171560999993     
 C   3.9096288855000001        9.8862756342000004        10.178137794000000     
 H   1.9764422494000000        9.7021919544999982        6.8004138853000002     
 C   1.9068786442000003        10.298548159000001        8.8732705156999998     
 H   3.1082585535999998        4.3073290238000004        8.6618889733000000     
 C   4.9495185641999999        3.9913132995999998        7.5822570050999980     
 H   6.8024759031000004        3.9794917742000004        6.4571048129999982     
 H   8.5412190557999992        8.8104603812000004        3.5582362115000001     
 C   8.6564554000000005        10.211914778700002        5.2007609166000002     
 H   8.4584533245000006        11.528786799600001        6.8992271005999983     
 C   1.9048916540000000        8.8079476577999998        2.7194465708999997     
 H   1.0359400292000001        6.9237917663999999        3.3197471391000000     
 H   2.9701492041000002        10.662698301100004        2.3710711176999997     
 C   2.5940394666000000        10.357097046900002        10.088400378799999     
 H   4.4595656534000003        9.9350204098999999        11.119702291899999     
 H  0.87831888989999918        10.648129596400000        8.8188337108999999     
 H   5.0096613202999993        2.9392569877000008        7.8538732551999999     
 H   9.6148917376999972        10.622370651600001        4.8861616042999998     
 H   1.2863009341000002        8.9017029976999993        1.8250377970000000     
 H   2.0917801816999999        10.759998702400001        10.967526164600001     
 C   2.8636829951000000        8.4447036947999994        14.155221591200000     
 H   3.7846030349999999        8.6646062068000003        13.590632713500000     
 H   2.7288361228000011        7.3552256175000021        14.205155028400000     
 H   1.9965402609000007        8.8811204834000002        13.635415248799999     
 C   2.9783997208000001        8.9983348836000001        15.486507313400001     
 N   3.1063391070000002        9.4534632653999999        16.553706353900001     
         226

 Co   6.7707972604802640        14.074262437463643        4.9702843478742134     
 S   7.0677355891249096        13.917247690617513        7.1893171585161744     
 S   5.6689782738527468        16.041485058878450        5.1273590384284509     
 S   8.7180853294120588        13.892278892193639        3.8423247942741385     
 S   5.7786781852620264        12.452877548125983        3.7675584560093744     
 C   6.3577822001395230        15.416531395810921        7.7202562676381365     
 C   5.7853000021898042        16.319299778309603        6.8442252975355649     
 C   8.3216335798491059        12.598595244203118        2.7441498204534285     
 C   7.0802201857003899        11.991606143697776        2.7024820290711049     
 S   6.3815591846402677        15.900118419600744        9.3968812499989340     
 S   5.2317404585103988        17.810279154699479        7.5767427956457141     
 S   9.4949485269597602        11.977990211537398        1.6092993378835967     
 S   6.8990929458204304        10.734326341975887        1.4923073098827970     
 C   5.7050406889818825        17.485103953223170        9.2218713984006939     
 C   8.5195873100439918        10.763941031143029       0.84176600710395411     
 S   5.5685054350480527        18.576157707570989        10.482728730422807     
 S   9.0966362494641935        9.7762605378690424      -0.37640670400810389     
 P   9.0952948908651283        20.670835171534630        14.597725343097833     
 C   8.4125735983105603        19.054794513176162        15.033698814575422     
 C   10.816632851380611        20.372609980695856        14.191872499504342     
 C   8.9272153385267004        21.750413904084485        16.020257067559534     
 C   8.2666284178104128        21.442680164060619        13.202272510076803     
 C   9.1613608510109330        17.886073845192907        14.801668883826002     
 C   7.1767467580674102        18.981540421775602        15.704733638520583     
 C   11.728169692151770        20.162307996639896        15.237228849898555     
 C   11.189717048802263        20.112904090765419        12.864815795736535     
 C   9.1181076370771645        21.225325498944812        17.310463711505591     
 C   8.6615990479533362        23.118907747235482        15.841602832870452     
 C   6.9042392678122830        21.181506683777236        12.980674313443135     
 C   8.9323242614484997        22.420208289683764        12.440445218020256     
 H   10.136819380992483        17.935228211262967        14.324012954769948     
 C   8.6732216634405148        16.655550857992854        15.247992763946629     
 H   6.6306200679249043        19.887169616426714        15.966679625641307     
 C   6.6847371021634681        17.739461357735809        16.112144070126607     
 H   11.438845447046022        20.353699717450912        16.267753488569866     
 C   13.001324617414333        19.669507693932744        14.957865428958710     
 H   10.489939871822468        20.272788378684890        12.051569234060977     
 C   12.459316756529351        19.607167289993534        12.593499233613406     
 H   9.2909677302382452        20.161843415696456        17.456425805974870     
 C   9.0590104983733521        22.073835793369636        18.413515672444856     
 H   8.5323828318481763        23.545298168096437        14.848732382686112     
 C   8.5741737043269222        23.948985832923395        16.959109955233224     
 H   6.3870957275284157        20.439779857879511        13.581229541245040     
 C   6.2097043454986212        21.892754925837831        12.002893055004536     
 C   8.2304588775416931        23.113846608822477        11.450495904597394     
 H   9.9822562807222965        22.663966303631373        12.608039643725771     
 H   9.2845719213955800        15.762723735877804        15.128558922926132     
 C   7.4339020210532292        16.578111558441808        15.889287832932659     
 H   5.7244497026124259        17.673619038615268        16.623928340068474     
 C   13.354331760027275        19.365828647184649        13.639770953594178     
 H   13.696746527837226        19.514486039456280        15.778071564165563     
 H   12.743742500038403        19.381777968431905        11.566485658022007     
 H   9.2221784242704850        21.666994806833518        19.409503117791942     
 C   8.7740438342294649        23.429838195414476        18.240133827709354     
 H   8.3365643150354174        24.999536082383440        16.817296126918173     
 C   6.8722961146243229        22.858893224189607        11.237857196335488     
 H   5.1478329531449045        21.708235510510843        11.856681751451079     
 H   8.7597735336481897        23.871099983004239        10.871950831762762     
 H   7.0635879488811719        15.621267314992465        16.264469394965012     
 H   14.324399087802467        18.922769625472963        13.417560802938393     
 H   8.7072151344332713        24.080017040600502        19.111193349528019     
 H   6.3213520711335889        23.425033924168783        10.489488863156325     
 P   10.523476711559821        15.012986348476783        10.687155418331852     
 C   10.327597754477258        16.751464062905576        10.228705145492569     
 C   8.9423552059304736        14.275801033876489        11.132578419637664     
 C   11.596255571018332        14.901557866854429        12.133474877641197     
 C   11.281499617612624        14.178515832551534        9.2827220582891812     
 C   11.331859653262143        17.336736705089216        9.4337680478685151     
 C   9.2434280877448938        17.528525384456938        10.676740498624493     
 C   8.3000030327278616        14.770170190782187        12.285936819852850     
 C   8.3488688564167397        13.239453951726702        10.395727103498865     
 C   12.551123887151860        15.892417065335538        12.423371138440238     
 C   11.459076205601198        13.779575252925486        12.971531178928936     
 C   10.585607062053816        14.122500479967638        8.0590373711690013     
 C   12.593627763795467        13.682687926683922        9.3726206895446289     
 H   12.169574093550860        16.742070122653026        9.0736074487211393     
 C   11.248556360977188        18.687525478988618        9.0903016668684025     
 H   8.4441779810867530        17.094815015219563        11.271618041244235     
 C   9.1712178443587220        18.878656130624321        10.327915556420340     
 H   8.7710767610661815        15.540038588347501        12.892527370475626     
 C   7.0641748980602204        14.259510702969983        12.669374967450635     
 H   8.8395947727382218        12.820801951253927        9.5222668005375883     
 C   7.1083895994115958        12.729488725178397        10.796986149151810     
 H   12.669002304256315        16.764989227857633        11.782575918762440     
 C   13.353771892392167        15.754873737589850        13.559245450602123     
 H   10.707550098601162        13.013968927582312        12.770338965302690     
 C   12.269208253839366        13.656219015101119        14.101017640506758     
 H   9.5680126306736462        14.503939660256504        7.9716801582443146     
 C   11.200193479959761        13.558962777178833        6.9380563599996181     
 H   13.139880503015403        13.738474748190352        10.312370729710818     
 C   13.204299785132145        13.141739990215843        8.2393565349783273     
 H   12.013302876610698        19.140224059901339        8.4596781760168458     
 C   10.171684906563582        19.455815895147925        9.5386521709137799     
 H   8.3179913624341939        19.467111087531990        10.662738401275231     
 H   6.5814314266377121        14.642293849154019        13.564538513349330     
 C   6.4622369623564575        13.240196546808974        11.922835737696023     
 H   6.6563205435866086        11.922166727055092        10.224816886764394     
 C   13.214518757528870        14.643726426174316        14.398699233850426     
 H   14.083774873774258        16.526773717007639        13.795147562784466     
 H   12.149642238963985        12.789257543396763        14.749611442319420     
 C   12.514737075149482        13.084831455321309        7.0254954069994282     
 H   10.648425343335362        13.511562505562233        5.9974715329088912     
 H   14.232152700513172        12.789883950155330        8.2920392594483321     
 H   10.112196909908397        20.508174345695991        9.2680425404542408     
 H   5.5033642850522666        12.831636025369050        12.238559406905068     
 H   13.832095858103811        14.551972734178996        15.294008302998199     
 H   13.014238284999585        12.680426272835637        6.1454764300747851     
 C   12.251717879412848        15.006928584722521        2.9700057716511319     
 H   11.330763089326036        14.785942568046490        3.5341175174644395     
 H   12.387359307801400        16.096464169339590        2.9235568916778236     
 H   13.118702839215556        14.568232179450142        3.4881690455773677     
 C   12.136299611551880        14.457617909915365        1.6369868805677115     
 N   12.007883564469159        14.005962794041452       0.56836109025482173     
 Co   8.3427555590925131        9.3769021155513226        12.155376894403537     
 S   8.0400635074946596        9.5287613903149460        9.9368710021116140     
 S   9.4465429055324268        7.4106025110589702        12.000077251112577     
 S   6.3953902803706653        9.5623165366800151        13.282136045646009     
 S   9.3363439154025958        10.999751571891526        13.355085422287059     
 C   8.7525699693979746        8.0302480996762213        9.4074083214806024     
 C   9.3292549093762940        7.1303838131479562        10.283679353629470     
 C   6.7936171687092441        10.856171365364380        14.379354973147501     
 C   8.0354537910351223        11.462462399736985        14.420191878549049     
 S   8.7285807147994419        7.5452118454061434        7.7313905921815751     
 S   9.8889330508053099        5.6414019033913636        9.5514909431800774     
 S   5.6211612555300770        11.478169602449308        15.514107990197473     
 S   8.2176307649555156        12.720612313816680        15.629360202294427     
 C   9.4126690497417940        5.9637117757010651        7.9066855075941733     
 C   6.5973186060631770        12.692116665342869        16.280286930361608     
 S   9.5525539682917646        4.8729972375436068        6.6460061049077090     
 S   6.0205766763773330        13.680441824496041        17.498052325917989     
 P   6.0185620697185973        2.7874710917552861        2.5293363559889364     
 C   6.7008069788594140        4.4040783760921025        2.0945114381204810     
 C   4.2964226912727819        3.0843432780183888        2.9325979071170383     
 C   6.1879822496054899        1.7085535709805793        1.1065517206649400     
 C   6.8453606160918383        2.0137779370267799        3.9249348342420962     
 C   5.9498618726987687        5.5720170608739252        2.3236161829076005     
 C   7.9373931280637366        4.4783145775660333        1.4249919247348843     
 C   3.3868828835589944        3.2969685213193403        1.8859376210925445     
 C   3.9203148637199856        3.3396350579518304        4.2595629374727437     
 C   5.9978282606041216        2.2340294955212086      -0.18358987614399858     
 C   6.4519249480472736       0.33973311959506775        1.2850973191732844     
 C   8.2078719369527260        2.2731488479209010        4.1478324673026670     
 C   6.1784271533148019        1.0352043939287199        4.6843208959437277     
 H   4.9738777572652859        5.5222016617186478        2.8001307523503640     
 C   6.4364189919903092        6.8025828343582226        1.8756094007398643     
 H   8.4850987532594626        3.5731898747421473        1.1647841283864950     
 C   8.4278411584947523        5.7204896347051397        1.0159276038725640     
 H   3.6783596012862820        3.1085252836405233       0.85547153693311984     
 C   2.1128387642491071        3.7881859706433767        2.1640034915469428     
 H   4.6183764420680760        3.1780195430764620        5.0738893421049305     
 C   2.6497551976857667        3.8434058586052204        4.5296567360964319     
 H   5.8264488082038719        3.2977638322469502      -0.32944732701362928     
 C   6.0556844408919916        1.3854896457819121       -1.2866667019242077     
 H   6.5807746412800530       -8.6956221590220956E-002   2.2778773439528575     
 C   6.5381016841999546      -0.49036053752452363       0.16755292344797801     
 H   8.7259934602389908        3.0157445543471058        3.5492196215178522     
 C   8.9013853417606548        1.5587898346797935        5.1241189852908402     
 C   6.8791656933498482       0.33849609144093357        5.6728836264261364     
 H   5.1283937399555430       0.79260108111913408        4.5158063273832747     
 H   5.8232744663224043        7.6944804551817976        1.9928250701153380     
 C   7.6763870636231815        6.8809768006937606        1.2356432555898096     
 H   9.3884198888987029        5.7868558929155034       0.50473170758401198     
 C   1.7568693557741746        4.0876449034088722        3.4822702535580983     
 H   1.4190992385130061        3.9451964918368714        1.3427355845952371     
 H   2.3633474809911847        4.0655708178810386        5.5568147099764120     
 H   5.8932027653064338        1.7925228769289647       -2.2826697093253498     
 C   6.3387021277999267        2.9084305134698632E-002  -1.1133943953304757     
 H   6.7743883220823289       -1.5411863944283941       0.30937614554918946     
 C   8.2375930095400918       0.59123479552603675        5.8863546232123793     
 H   9.9634152916968883        1.7417849874517122        5.2712803805778945     
 H   6.3488127377045434      -0.41953256130425765        6.2494600315789466     
 H   8.0456351363323186        7.8376864459610243       0.85908414172723002     
 H  0.78630808980884059        4.5299976190998157        3.7037316508540683     
 H   6.4044736450223239      -0.62110268833083360       -1.9845339112821505     
 H   8.7877664746317006        2.2215753539134551E-002   6.6330775429776745     
 P   4.5995328276754499        8.4283216820035971        6.4253957786768376     
 C   4.7959103318216254        6.6901252047479671        6.8848400403663730     
 C   6.1807382285598953        9.1690371806258231        5.9857750695872722     
 C   3.5307452887093871        8.5410119033507783        4.9764320872185479     
 C   3.8340445216124879        9.2607420188688856        7.8270514910569435     
 C   3.7928865680064257        6.1056026137924757        7.6819963360993535     
 C   5.8803367865833813        5.9130411498054274        6.4373257816734926     
 C   6.8274866680350348        8.6774591314496714        4.8337599540872231     
 C   6.7694327319874423        10.206499480759657        6.7249490528406355     
 C   2.5751259331779495        7.5516106906422138        4.6843233787817864     
 C   3.6674998585762344        9.6658738098851806        4.1422530690216846     
 C   4.5251969482645755        9.3201441998778058        9.0532221496599128
[truncated: 1,084,158 more chars]
