# Supplementary material for: Unraveling the Contributions to Spin–Lattice Relaxation in Kramers Single-Molecule Magnets
Source: J Am Chem Soc. 2022 Dec 9;144(50):22965–75. doi: 10.1021/jacs.2c08876 (PMC9782788; doi:10.1021/jacs.2c08876)
Supplement: Supplementary file 2 — ja2c08876_si_002.zip [file ja2c08876_si_002.zip › phonon_Co/mol-1/mode-1-10/11/Cart_disp.xyz]

         226

 Co   6.8093058424432193        14.069279100010505        4.9408152952984548     
 S   7.0864170837744576        13.871047696958460        7.1570522200709412     
 S   5.7358855544933087        16.052728395480901        5.1240928455890424     
 S   8.7487204788719009        13.866882517337984        3.8098111494754319     
 S   5.7915311431815226        12.460830672389385        3.7415644460607913     
 C   6.3679598143892706        15.357931162055458        7.7148928179551630     
 C   5.8033078883468843        16.278529566655390        6.8521076541511112     
 C   8.3337711838934840        12.578053692073986        2.7111415814994193     
 C   7.0852305735404721        11.984563453151912        2.6733995639840531     
 S   6.3543762325518580        15.799970820939336        9.4043994055536100     
 S   5.1967476512555031        17.734522124330958        7.6153675853771654     
 S   9.4916343347041554        11.955113924574599        1.5627964695468497     
 S   6.8818241029694995        10.740925064692856        1.4516540198581762     
 C   5.6511849509312073        17.376088303763844        9.2586224878041978     
 C   8.4964323452589969        10.765089633808719       0.78613737556113561     
 S   5.4770834644430986        18.435131973171956        10.543147969643529     
 S   9.0586941111283128        9.7960830157057952      -0.45485490033708320     
 P   9.1216597208869761        20.730274251175061        14.624679035179769     
 C   8.4270347197596553        19.111795330962583        15.031590099075240     
 C   10.849699830860139        20.434809798865274        14.250266841830936     
 C   8.9503374124433410        21.806603103958015        16.047145613150246     
 C   8.3108536109441342        21.503558611058057        13.219204334765580     
 C   9.1611314440710121        17.941329070386498        14.760957805800654     
 C   7.1919729017449097        19.031821327958436        15.702582793866181     
 C   11.748446846672806        20.264009856232885        15.314348273527820     
 C   11.242944340989807        20.139945046561394        12.936230234828388     
 C   9.1101191137711659        21.275444689388909        17.339318672381676     
 C   8.7458898079911584        23.186303201636310        15.862753591388342     
 C   6.9426733412146042        21.263203202915410        13.004588395206692     
 C   8.9928080546711140        22.454074244930474        12.437917329110615     
 H   10.137781442642444        17.993743620096669        14.286310034205796     
 C   8.6563986725237818        16.702350276712373        15.165427206358000     
 H   6.6589847947846259        19.934653347840428        15.998721350507816     
 C   6.6828186623915196        17.782737277739734        16.068313069314758     
 H   11.441971976829221        20.485270492775324        16.334434870860090     
 C   13.030505787079598        19.775353032488884        15.067428256602657     
 H   10.552356824469250        20.267947411021421        12.108618429978398     
 C   12.520552494602535        19.637770036488124        12.697457642315102     
 H   9.2379254521137728        20.205159055537088        17.488190212912954     
 C   9.0802356843891960        22.129198436336086        18.440064331333197     
 H   8.6407160458504197        23.616373416526784        14.867832016423652     
 C   8.6926438648438076        24.022626055266688        16.977753290786460     
 H   6.4126832371127893        20.541386508571755        13.618715120275361     
 C   6.2592233211130832        21.967972300373443        12.014885578712146     
 C   8.3013512003303944        23.142398022813012        11.436141261014951     
 H   10.046872826572125        22.682248240236170        12.601006728246803     
 H   9.2601524906529580        15.807358402731911        15.022619078316177     
 C   7.4152128079372419        16.618763539583021        15.802781095188813     
 H   5.7234966678718635        17.713902145168095        16.581018006450755     
 C   13.403899628693935        19.435399872124474        13.762925364069014     
 H   13.716807574585944        19.653593608117859        15.902578226201596     
 H   12.816058520374989        19.382736454747977        11.680009325475234     
 H   9.2170543297972678        21.714700433351226        19.437248679650597     
 C   8.8602138465139788        23.497836326406873        18.261612880342785     
 H   8.5075507085476669        25.084141834585939        16.832625979864822     
 C   6.9382876849259087        22.908460518086784        11.231048758341023     
 H   5.1937690890004733        21.799399964796745        11.873661065051726     
 H   8.8424249013082274        23.880606722767091        10.842997353149658     
 H   7.0330742007221447        15.654087071099477        16.145381476382550     
 H   14.380913603000110        18.992635047434309        13.570827472032994     
 H   8.8167226743164129        24.153451089467865        19.130296014763847     
 H   6.3968051216900053        23.469746595571728        10.472285071046670     
 P   10.469317233038041        14.983661498223315        10.675748409111755     
 C   10.217721411822803        16.725124779315522        10.256226755294559     
 C   8.9108268315047354        14.183694909797381        11.098129140561982     
 C   11.554200914181767        14.904982858588394        12.115193634871259     
 C   11.259744297426815        14.195599926146176        9.2606300078079240     
 C   11.193599502280337        17.351717298217554        9.4569625300081590     
 C   9.1422304981965876        17.474764383689291        10.773016833066436     
 C   8.2395970433369872        14.625348637624104        12.257795710495850     
 C   8.3440981471691149        13.168036526860819        10.310680239076637     
 C   12.531155431186615        15.893325588282471        12.344540862279738     
 C   11.425370953366759        13.814168566769307        12.994976689350096     
 C   10.578277008042136        14.148583417716889        8.0284380088350034     
 C   12.573441420721148        13.705803933032927        9.3595589285849101     
 H   12.025489203201547        16.778809890014163        9.0477542856872901     
 C   11.093662555050303        18.717939387311365        9.1782441211314350     
 H   8.3634109907156553        17.008648100693634        11.371743253392861     
 C   9.0537716092771525        18.841255561833677        10.491227479186245     
 H   8.6874139698955819        15.380014850614138        12.901498650347007     
 C   7.0026295662104738        14.084199768885682        12.596869579306048     
 H   8.8545464823350386        12.791700415901124        9.4284616562777437     
 C   7.1014168274351777        12.628513113513412        10.666763187032393     
 H   12.649046354514148        16.741796692748942        11.670415733547289     
 C   13.366061585188813        15.783362442037561        13.460066192159575     
 H   10.666033392049535        13.045766512937922        12.833075925971183     
 C   12.262357239109246        13.722556362956114        14.109042920691882     
 H   9.5586511001152310        14.522525964281245        7.9345791045128182     
 C   11.207405897496638        13.597970607357054        6.9089665742198063     
 H   13.109212008572959        13.754460779582482        10.305697442069597     
 C   13.199153638156472        13.178541553159917        8.2279719708413666     
 H   11.836758470958287        19.200013375907137        8.5415367584867159     
 C   10.028366284606749        19.460453295960210        9.6990143349681244     
 H   8.2101001706246137        19.411968170201781        10.880191168598428     
 H   6.4959117598956890        14.426591904643299        13.496019130943790     
 C   6.4269322518459138        13.087722879434667        11.798953732813374     
 H   6.6684118979659610        11.842004268665926        10.050626567440776     
 C   13.230759354344517        14.705886911025207        14.345058306811870     
 H   14.119687927743241        16.549895674052781        13.640784550796266     
 H   12.148389126529159        12.881463496493897        14.792971573879766     
 C   12.522997874569118        13.128678595943688        7.0063383270441610     
 H   10.664914188036226        13.551912644506137        5.9628746049781149     
 H   14.227203728916759        12.828049320114280        8.2882873516703626     
 H   9.9561967675735730        20.526857621339946        9.4842971499670945     
 H   5.4666767758018224        12.655485578762594        12.079329304354991     
 H   13.868827098284324        14.635935129908880        15.228311231892212     
 H   13.033501369056907        12.733100181811817        6.1285242822202735     
 C   12.264218132764251        15.152551858477942        3.0735017419330566     
 H   11.341431744507313        14.986433861254435        3.6539253209927050     
 H   12.380981111077137        16.237800998482502        2.8834817956001118     
 H   13.131407390405903        14.801003994752142        3.6635133676701339     
 C   12.172029086923184        14.429289533293161        1.8119467577840869     
 N   12.059133581349021        13.845006078322982       0.79825143700568812     
 Co   8.3812319858885758        9.3729332665054130        12.125984525322128     
 S   8.0604933512059720        9.4835704149616795        9.9045086683204726     
 S   9.5124836943243896        7.4223223382644639        11.997762344575166     
 S   6.4261175810301623        9.5376981441666491        13.250010444791762     
 S   9.3489935982453840        11.009148146280355        13.328923032767227     
 C   8.7642999494793479        7.9723429901452922        9.4024452626175457     
 C   9.3475591392609356        7.0899783399206875        10.292430883233036     
 C   6.8056978634743981        10.836639389207242        14.346493766606843     
 C   8.0403883300989651        11.456472180855068        14.391235335408931     
 S   8.7041497192919906        7.4458050193645118        7.7392612017326030     
 S   9.8544968719541455        5.5659060746036380        9.5913578899280729     
 S   5.6178165399740712        11.456147924315415        15.467899822759360     
 S   8.2002841841959313        12.728229199767510        15.588888944797780     
 C   9.3609206975111974        5.8551955958763546        7.9442862525001807     
 C   6.5741282020909395        12.694123001287098        16.224975606626320     
 S   9.4641103119230188        4.7325153302820384        6.7073187639582619     
 S   5.9827132664070852        13.700926178351530        17.420123979164359     
 P   6.0467126902308159        2.8459783641538143        2.5551908355562269     
 C   6.7171376539508820        4.4602195722002618        2.0917914668362809     
 C   4.3314376387852374        3.1457395470130018        2.9905161027258522     
 C   6.2122228154838721        1.7642538377504438        1.1319566911693786     
 C   6.8915701529073115        2.0733056436628239        3.9404075112494774     
 C   5.9516113011590983        5.6263721619926610        2.2828793684177220     
 C   7.9544429773542626        4.5279069352965324        1.4221682403434122     
 C   3.4090087062191117        3.3988975311748182        1.9628783014433893     
 C   3.9757444779146205        3.3649342229375563        4.3307516127495616     
 C   5.9909291721251110        2.2842085391204221      -0.15598994559034904     
 C   6.5367426143487624       0.40645377671345845        1.3042249485186512     
 C   8.2480967585500142        2.3540435752738613        4.1707776057953794     
 C   6.2410520732128685        1.0673344843984369        4.6799795249939429     
 H   4.9768751648522169        5.5796879848302892        2.7625012772847422     
 C   6.4216251783489113        6.8486298842220226        1.7935081252486469     
 H   8.5152313996870355        3.6200463621479022        1.1957863967247140     
 C   8.4277892407118138        5.7632200865025878       0.97190344159785425     
 H   3.6831655578467455        3.2411253331301992       0.92177863319938003     
 C   2.1439911422558167        3.8942195316759891        2.2739733158038282     
 H   4.6830965900758610        3.1706679373979694        5.1304668507497144     
 C   2.7133346439826789        3.8723182302107593        4.6339829780773174     
 H   5.7749790488992971        3.3412733924646467      -0.29854582534684670     
 C   6.0773485185223208        1.4412552298901398       -1.2616663579074610     
 H   6.6897574618844757       -1.6944543641533971E-002   2.2947748950356051     
 C   6.6564350447281067      -0.41704412569464694       0.18386849176322367     
 H   8.7532527379163145        3.1168574303789809        3.5860104361258607     
 C   8.9526482864948012        1.6334011607522085        5.1353182312778527     
 C   6.9521421896745625       0.36554482377144470        5.6569011885626876     
 H   5.1952750333165501       0.80881384568149362        4.5066758890670080     
 H   5.8009793962797325        7.7383714923627043        1.8877807979646690     
 C   7.6596702577382469        6.9210384433600929        1.1495124204315277     
 H   9.3893045862945268        5.8267981234195476       0.46159836788776837     
 C   1.8086442359293133        4.1564177812107914        3.6061225323195853     
 H   1.4410283939476638        4.0852918268434193        1.4678975948137214     
 H   2.4382859520233651        4.0642351327699631        5.6709107009009481     
 H   5.8885262520285968        1.8410850375023280       -2.2562792781864438     
 C   6.4246587668416684        9.7279955829749271E-002  -1.0940168155378791     
 H   6.9449136835752112       -1.4570208469373784       0.32196963689023667     
 C   8.3054778018656616       0.63986088675633013        5.8784516609549691     
 H   10.010956275267395        1.8328013779786660        5.2878354574383950     
 H   6.4336194697523528      -0.41171125321195490        6.2186825150569751     
 H   8.0170966426166235        7.8700333551778776       0.74068732122728020     
 H  0.84511251385405961        4.5989968481417680        3.8581745366216973     
 H   6.5132724922652603      -0.54719692440313983       -1.9677788149099167     
 H   8.8650825000525533        6.6147566124817661E-002   6.6149249168702751     
 P   4.5470469180660480        8.3983821485577028        6.4155872780383669     
 C   4.6882140795959542        6.6631411550682076        6.9136041096552683     
 C   6.1505562273601280        9.0766640299726724        5.9523284826786309     
 C   3.4897222072835583        8.5435314206044524        4.9601610164687733     
 C   3.8143540234710214        9.2771915139994441        7.8067937755654544     
 C   3.6568985639910969        6.1194772389877929        7.7061943867506209     
 C   5.7812257883028861        5.8588736880878738        6.5341735432905814     
 C   6.7681357169963086        8.5324959294944236        4.8063997919487687     
 C   6.7660735467938151        10.134917964819756        6.6407032644350963     
 C   2.5560133401387439        7.5515994785735856        4.6081070608538717     
 C   3.6344938077682043        9.6993725986797372        4.1674090455652921     
 C   4.5205238015597340        9.3460845206286596        9.0240866103149528     
 C   2.5016626402628619        9.7726170013603681        7.7217211010340820     
 H   2.8132349660921951        6.7356620721570692        8.0173493659098991     
 C   3.7251022667035225        4.7846986886230489        8.1164063802671276     
 H   6.6000029689934614        6.2600124923507652        5.9417739966812633     
 C   5.8385883098457123        4.5256576545251894        6.9518257851454646     
 H   6.2776973310426500        7.7464116082652232        4.2352372612611306     
 C   8.0017538914323723        9.0172644060188745        4.3812168138183223     
 H   6.2920454534276562        10.593668773002671        7.5047372631811067     
 C   8.0036072373309377        10.619509679135923        6.1973649282176604     
 H   2.4388299528121906        6.6531094005546301        5.2132072969497338     
 C   1.7833283398091706        7.7213763983402242        3.4540785417243964     
 H   4.3785798281223371        10.461399477078391        4.4095161174569855     
 C   2.8487890761236816        9.8592288015595848        3.0247839986371936     
 H   5.5375511466490677        8.9619349229920200        9.1084057537883734     
 C   3.9142417047234623        9.9199436593937307        10.144448416959053     
 H   1.9479990334961335        9.7068939092782607        6.7867687984553129     
 C   1.8998549109375076        10.324560226874652        8.8545375097438370     
 H   2.9396889303095399        4.3619191386153098        8.7425934528050000     
 C   4.8135545431701763        3.9908634916204018        7.7401026136598832     
 H   6.7011857845000140        3.9194250993066739        6.6709282295959547     
 H   8.4633053121000952        8.5967241790216242        3.4904209809770261     
 C   8.6251860311431781        10.060647613904658        5.0784739101062870     
 H   8.4710017445514936        11.448596345994895        6.7271755536659184     
 C   1.9249809284672761        8.8694820668758201        2.6642236723245443     
 H   1.0760790101551028        6.9454234626092850        3.1614458802410219     
 H   2.9730736020636126        10.754424681220476        2.4145318826489923     
 C   2.5986425741990380        10.392318144499960        10.062787897711400     
 H   4.4720921292450067        9.9717745603568808        11.081198333292788     
 H  0.87081077602641044        10.673358091132659        8.8062954444640926     
 H   4.8614483747376118        2.9528649683823356        8.0675486053416368     
 H   9.5817232308321234        10.449347937233606        4.7294481558106414     
 H   1.3255474966411658        8.9868621014175929        1.7588654426622092     
 H   2.1051401741596170        10.803059329582663        10.943282799554202     
 C   2.8757473015059136        8.5928400850239086        14.260596048615762     
 H   3.7945816183030985        8.8669328875664988        13.711654483990792     
 H   2.7224165005127734        7.4991178534440834        14.169008098764213     
 H   2.0085038335137519        9.1151422230435770        13.812095260158953     
 C   3.0139176307136819        8.9749927980216544        15.662292945637661     
 N   3.1575816220063402        9.2995038356896558        16.783538764394482     
         226

 Co   6.8074331137060584        14.069523300914980        4.9422057050735324     
 S   7.0856795567807342        13.873481446410537        7.1585692234623943     
 S   5.7325434480486432        16.052137896711855        5.1241288467945907     
 S   8.7472434320233070        13.868061728006086        3.8113835526466602     
 S   5.7909043836424461        12.460391359639916        3.7428565882777516     
 C   6.3675833400098067        15.360965538617686        7.7150279382974043     
 C   5.8024350538295399        16.280599971627620        6.8515745037835556     
 C   8.3331745008088109        12.578985769365287        2.7127628766694483     
 C   7.0849795596034486        11.984838212669317        2.6748452133698506     
 S   6.3558732740292649        15.805118758187369        9.4038752754809298     
 S   5.1983719318477277        17.738291919479412        7.6132891372333074     
 S   9.4917886757489480        11.956127964805869        1.5650948153645072     
 S   6.8826608807160241        10.740495860523213        1.4537034641102675     
 C   5.6538265678346473        17.381592622200650        9.2566296161739885     
 C   8.4975588322560469        10.764904968238284       0.78892592324307875     
 S   5.4815198735609432        18.442228350908358        10.539967217181353     
 S   9.0605522869018973        9.7949485403255068      -0.45091520840022903     
 P   9.1203864746726264        20.727118305846307        14.623212969065781     
 C   8.4263685306566725        19.108747188729453        15.031548575766477     
 C   10.848111497037131        20.431549593512010        14.247293524679389     
 C   8.9491928524311746        21.803593224600114        16.045689071637735     
 C   8.3087340444419286        21.500376851685154        13.218235693557300     
 C   9.1612536950924621        17.938387719577175        14.762919631550622     
 C   7.1912494808926644        19.029084732655516        15.702505507692873     
 C   11.747448105699167        20.258716673171239        15.310471316466428     
 C   11.240423560850317        20.138552935538321        12.932608238851968     
 C   9.1105115080526069        21.272728674189462        17.337762221897592     
 C   8.7417288082416000        23.182741190219495        15.861586564873924     
 C   6.9408402256938739        21.259025774844641        13.003238264991356     
 C   8.9899065862825580        22.452269102923953        12.437982593155084     
 H   10.137857267010322        17.990655717801836        14.288149994885506     
 C   8.6573901080975926        16.699830702111754        15.169523928760100     
 H   6.6575650090603942        19.932044043148405        15.996890907322426     
 C   6.6829914705119435        17.780348587612746        16.070361252194019     
 H   11.441776962897761        20.478410311221559        16.331078322332086     
 C   13.029084088880618        19.769892257569438        15.061961624247525     
 H   10.549419434740788        20.268192529835350        12.105687685019479     
 C   12.517655310812408        19.636249001033718        12.692239074969347     
 H   9.2405334284630847        20.202776906975235        17.486485731792307     
 C   9.0791984245197348        22.126221049059282        18.438623771166537     
 H   8.6353621921978991        23.612634842065443        14.866769770417468     
 C   8.6868051308916172        24.018752266173351        16.976712519107139     
 H   6.4114679361071500        20.536191958008168        13.616637934816593     
 C   6.2568615315574290        21.964196642704771        12.014168899491541     
 C   8.2979575056238755        23.140935403107360        11.436832535094204     
 H   10.043767306003518        22.681193288124362        12.601320153879463     
 H   9.2615685601103088        15.804970265085315        15.027940035660368     
 C   7.4162813438653803        16.616527569478869        15.807041666649372     
 H   5.7236139229082701        17.711650085239690        16.583005457998215     
 C   13.401532642119239        19.431858113113250        13.756774885075563     
 H   13.715799842186648        19.646420173146964        15.896390960416516     
 H   12.812656885091240        19.382778124380579        11.674308915541472     
 H   9.2173172730874047        21.712101125853664        19.435748697393070     
 C   8.8559782234732793        23.494237260136529        18.260428448320646     
 H   8.4991193609352838        25.079726680341643        16.831750567921581     
 C   6.9351323577596133        22.906002657527445        11.231342039333972     
 H   5.1915824374404496        21.794865213756907        11.872671379614140     
 H   8.8384692738278154        23.880115612043738        10.844467698912174     
 H   7.0347605969910374        15.652246107544505        16.151305608948423     
 H   14.378211654340104        18.989096259427594        13.563190143341343     
 H   8.8113466337005928        24.149580496389472        19.129232355115654     
 H   6.3931960050555050        23.467603472738141        10.473139277594337     
 P   10.471841486011138        14.985368485122148        10.676563331826168     
 C   10.223019126756661        16.726675455694746        10.255070357619831     
 C   8.9122174068544986        14.188452808967513        11.099951208508882     
 C   11.556020154757677        14.905020810703974        12.116418362462696     
 C   11.260834887655474        14.195037728263868        9.2620485724325281     
 C   11.200285457516321        17.351183125601679        9.4559669323527498     
 C   9.1470878897117576        17.477686783134828        10.768409616533114     
 C   8.2423216739851366        14.632672645472898        12.259268789926058     
 C   8.3442705496956595        13.171732096232779        10.314974213907806     
 C   12.531888982087283        15.893453025203348        12.348848473300752     
 C   11.426783411148421        13.812576076565842        12.994018099527592     
 C   10.578764775435028        14.147486681721045        8.0302198235882525     
 C   12.574505742510091        13.705100561181281        9.3606423485506642     
 H   12.032472481346469        16.777189695403454        9.0492236332079248     
 C   11.101136917067787        18.716611307255796        9.1739327386398628     
 H   8.3672698448498721        17.013205397628951        11.366986000138217     
 C   9.0594016425632944        18.843338476241996        10.483194421661933     
 H   8.6912021426758024        15.388122966498432        12.901161422539655     
 C   7.0054331916199502        14.092937969956397        12.600486638305746     
 H   8.8538130901532863        12.793334781856068        9.4332131341438554     
 C   7.1017140408084183        12.633585377052741        10.673230689105774     
 H   12.649765897258440        16.743177874616492        11.676454287789923     
 C   13.365227662294371        15.781989668015683        13.465344193396596     
 H   10.667830075887057        13.044333634046026        12.830099966717624     
 C   12.262476562663783        13.719252524223307        14.108805481517289     
 H   9.5592053513044686        14.521686496467183        7.9365906855021775     
 C   11.207337203991807        13.596305814944200        6.9107277504238160     
 H   13.110712381839312        13.754175721698358        10.306508246206118     
 C   13.199635081443649        13.177234590776923        8.2290262339892983     
 H   11.845290345530373        19.197193800436779        8.5374818192623803     
 C   10.035254856276412        19.460412457252200        9.6910672921547185     
 H   8.2152542792683843        19.414942615176692        10.869443044708508     
 H   6.4998383596609051        14.437286691701134        13.499422896806600     
 C   6.4285459625686183        13.095288416072933        11.805084503367706     
 H   6.6678517042926631        11.846012110447630        10.059250404483738     
 C   13.229759906962292        14.702742886788945        14.347949427111278     
 H   14.117689575571079        16.548758993710141        13.648874200566453     
 H   12.148245342147700        12.876803128414203        14.790885971265777     
 C   12.522929049585663        13.126937328506504        7.0077177758869533     
 H   10.664473232579416        13.550113492935830        5.9648621582442090     
 H   14.227710638385920        12.826787827603567        8.2890477129318452     
 H   9.9636866438598943        20.526099389002948        9.4735051911537393     
 H   5.4683814411567315        12.664140203454464        12.087171283977240     
 H   13.866853839815107        14.631600983793437        15.231760122052602     
 H   13.033020320929062        12.730992744141227        6.1298381415092598     
 C   12.263606289816037        15.145236357349045        3.0681819499414038     
 H   11.340913234311948        14.976428971461713        3.6478137562980697     
 H   12.381273542103280        16.230696949413378        2.8851668020451062     
 H   13.130793204355607        14.789444726429535        3.6546830598366276     
 C   12.170290743957025        14.430456190573503        1.8031401936448825     
 N   12.056642979646570        13.852630976216833       0.78676949547040365     
 Co   8.3793611357691464        9.3731260128151419        12.127370658611021     
 S   8.0596686789406728        9.4859533296835963        9.9060301036544480     
 S   9.5091900431231693        7.4217073296862406        11.997750165461408     
 S   6.4246362398836538        9.5388377249433152        13.251563081477174     
 S   9.3483774671731137        11.008635799491337        13.330223287388865     
 C   8.7638461507353806        7.9753422703430275        9.4025597830966685     
 C   9.3466715266778895        7.0920299507446529        10.291853628286384     
 C   6.8051044065406776        10.837520296601880        14.348107248281501     
 C   8.0401415718390172        11.456693475552314        14.392674338303484     
 S   8.7055093417473923        7.4509157040162854        7.7387188276459726     
 S   9.8560930562014377        5.5696621974234564        9.5892165958466684     
 S   5.6179728152153672        11.457118591099645        15.470182972201391     
 S   8.2011253038361343        12.727748308189135        15.590928885952891     
 C   9.3634566886006372        5.8606745080225364        7.9422501981301714     
 C   6.5752569052713925        12.693894748002743        16.227747849205002     
 S   9.4683971492718673        4.7395840241329363        6.7040926615453484     
 S   5.9845679505767304        13.699757903653953        17.424037259571143     
 P   6.0453503517492750        2.8428693008161234        2.5537799489434154     
 C   6.7163782853433371        4.4572145935202485        2.0917804857344668     
 C   4.3297521166109760        3.1425199343723520        2.9875667448295595     
 C   6.2110224346896779        1.7612684896929216        1.1305746779709098     
 C   6.8893515231719462        2.0701917824996827        3.9395121131520034     
 C   5.9516349578711436        5.6234760740830279        2.2848422417068357     
 C   7.9536286622465502        4.5252047772467066        1.4221245482962415     
 C   3.4079177099781561        3.3935930116360775        1.9590103859562198     
 C   3.9731137975238893        3.3636299919706785        4.3271409875370832     
 C   5.9912674674188562        2.2814894717794010      -0.15748339343583156     
 C   6.5325549836713241       0.40292554575778555        1.3031596563127186     
 C   8.2461744072725143        2.3499061659851685        4.1694758437606101     
 C   6.2380435506372249        1.0656168273685152        4.6801360448392453     
 H   4.9768495706896063        5.5766519185637753        2.7643373438355052     
 C   6.4225155496964659        6.8461480767909215        1.7975811503112145     
 H   8.5137234637976835        3.6174683640805072        1.1940080293184783     
 C   8.4278690594162242        5.7608585758874584       0.97396097915796154     
 H   3.6828867594844081        3.2342134242836891       0.91844095765441103     
 C   2.1424710149680259        3.8887493201221899        2.2684863139036366     
 H   4.6800442870120680        3.1710396928880709        5.1275598094672281     
 C   2.7103204382385448        3.8708824342602215        4.6287459738334515     
 H   5.7775090243093317        3.3388815061264143      -0.30020706912950434     
 C   6.0762896090412042        1.4382574657506328       -1.2630291290270879     
 H   6.6843705932052524       -2.0629799589457265E-002   2.2938234063688250     
 C   6.6506027696717016      -0.42090187170991461       0.18294481790506248     
 H   8.7519542634404992        3.1116872456400317        3.5839676937995675     
 C   8.9501996075650609        1.6296556028395981        5.1346410353939600     
 C   6.9486443079358340       0.36415789460787246        5.6576743309195532     
 H   5.1920561611907221       0.80786336145241888        4.5070950376236576     
 H   5.8022896897957459        7.7360207370545693        1.8930563401464355     
 C   7.6606405598213350        6.9188319697970879        1.1537536761099514     
 H   9.3893302875948006        5.8245628537335703       0.46359663927837996     
 C   1.8061670113728476        4.1529162457402515        3.5999370575836060     
 H   1.4399273633702807        4.0780686623312477        1.4616775010280354     
 H   2.4347532999821970        4.0643924395764648        5.6651815700909012     
 H   5.8887673285821673        1.8384425624622114       -2.2577112153221219     
 C   6.4204337414445849        9.3670736403261803E-002  -1.0950955656309851     
 H   6.9365046607414502       -1.4614141928555096       0.32123194414572481     
 C   8.3022279862473773       0.63745017759351363        5.8787997466722208     
 H   10.008689803889025        1.8282734436397328        5.2868664902414748     
 H   6.4295560060097348      -0.41211730391635709        6.2202447636441267     
 H   8.0186846711507922        7.8682159509339842       0.74657621297091625     
 H  0.84229612187635661        4.5955015976846791        3.8504781979306126     
 H   6.5079317431819970      -0.55109152750798274       -1.9687243819694209     
 H   8.8613804132849250        6.4043438758576821E-002   6.6158265350167618     
 P   4.5494874852777452        8.4001204613998190        6.4163219869664481     
 C   4.6934025191611566        6.6647246707597976        6.9123854464775052     
 C   6.1518795691421220        9.0814355986040400        5.9540999831496988     
 C   3.4914898492443807        8.5436152910892300        4.9612849551903349     
 C   3.8153415789624701        9.2766616808744722        7.8081204136871820     
 C   3.6634705556115419        6.1189992077384030        7.7051485456030893     
 C   5.7859785404127422        5.8618168441834797        6.5295378322110524     
 C   6.7708075527764935        8.5398271004597017        4.8078334197713302     
 C   6.7661756148941246        10.138622102948769        6.6449565714133421     
 C   2.5567043548118069        7.5517733720449067        4.6122833856361787     
 C   3.6358711832697939        9.6978356159207504        4.1663648196370273     
 C   4.5208790506267480        9.3449953882722276        9.0257949645842057     
 C   2.5026261893447188        9.7719468751773508        7.7226900593923782     
 H   2.8200983094425851        6.7341062006492152        8.0187411758494047     
 C   3.7324724584583464        4.7834423853768957        8.1121016564387727     
 H   6.6037564489887881        6.2645696006482270        5.9369720539122000     
 C   5.8441231779434268        4.5277765415289295        6.9438227828981915     
 H   6.2814367331705174        7.7545295562619625        4.2348541682180745     
 C   8.0045142143957531        9.0260004135179290        4.3848119457024062     
 H   6.2912322699412737        10.595313390627538        7.5094422726770516     
 C   8.0038418788193919        10.624583695334126        6.2038075172517777     
 H   2.4394995173615812        6.6545304847868980        5.2191038888522465     
 C   1.7824758190537120        7.7200598950532129        3.4592096086331763     
 H   4.3803355679662204        10.460021610569472        4.4064790096391357     
 C   2.8488955318174973        9.8559910584066053        3.0244465508603340     
 H   5.5379698393666139        8.9610988717374180        9.1103613239039554     
 C   3.9140110637622891        9.9182602581340440        10.146132885811101     
 H   1.9494211942913267        9.7066588115393468        6.7874510527975476     
 C   1.9002060976006323        10.323259623480920        8.8554741600416449     
 H   2.9481174114740631        4.3591896328745445        8.7385582288297492     
 C   4.8203527442216672        3.9908859820193814        7.7322103332318886     
 H   6.7062502904300132        3.9224284330513401        6.6602370587661568     
 H   8.4672009992850903        8.6074109891305426        3.4938117425031749     
 C   8.6267494995860190        10.068210972144424        5.0845882604309729     
 H   8.4703743235489188        11.452605868675150        6.7357781310126228     
 C   1.9239764647439124        8.8664053464220292        2.6669848172533168     
 H   1.0740720611073478        6.9443418777988208        3.1693609431839707     
 H   2.9729273821654321        10.749838362214453        2.4123588444015427     
 C   2.5984124188190862        10.390557089619962        10.064068521765829     
 H   4.4714658054527563        9.9699368528340369        11.083123531223148     
 H  0.87118618172008988        10.672096666396026        8.8069223577858882     
 H   4.8688590220157311        2.9521845693482192        8.0568648378345546     
 H   9.5833816561755167        10.457999072951925        4.7372838282351095     
 H   1.3235851685141076        8.9826041462317132        1.7621740603790987     
 H   2.1044721745366362        10.800906298223529        10.944494967806492     
 C   2.8751440861856179        8.5854332655127141        14.255327325744974     
 H   3.7940826891379436        8.8568165535281747        13.705603395466254     
 H   2.7227374816271346        7.4919232416468793        14.170815445246001     
 H   2.0079056548830643        9.1034411360613987        13.803261259591006     
 C   3.0121417352179978        8.9761599023005711        15.653503664025779     
 N   3.1550194962560232        9.3072018071751721        16.772047143869756     
         226

 Co   6.8055603849688975        14.069767501819454        4.9435961148486101     
 S   7.0849420297870118        13.875915195862614        7.1600862268538474     
 S   5.7292013416039778        16.051547397942809        5.1241648480001381     
 S   8.7457663851747114        13.869240938674187        3.8129559558178885     
 S   5.7902776241033704        12.459952046890447        3.7441487304947119     
 C   6.3672068656303429        15.363999915179912        7.7151630586396465     
 C   5.8015622193121956        16.282670376599850        6.8510413534160000     
 C   8.3325778177241361        12.579917846656587        2.7143841718394777     
 C   7.0847285456664251        11.985112972186721        2.6762908627556476     
 S   6.3573703155066719        15.810266695435402        9.4033511454082479     
 S   5.1999962124399524        17.742061714627862        7.6112106890894484     
 S   9.4919430167937406        11.957142005037138        1.5673931611821648     
 S   6.8834976584625496        10.740066656353571        1.4557529083623586     
 C   5.6564681847380864        17.387096940637459        9.2546367445437774     
 C   8.4986853192530969        10.764720302667847       0.79171447092502201     
 S   5.4859562826787887        18.449324728644761        10.536786464719176     
 S   9.0624104626754818        9.7938140649452166      -0.44697551646337486     
 P   9.1191132284582785        20.723962360517554        14.621746902951791     
 C   8.4257023415536896        19.105699046496326        15.031507052457716     
 C   10.846523163214124        20.428289388158749        14.244320207527842     
 C   8.9480482924190063        21.800583345242213        16.044232530125221     
 C   8.3066144779397213        21.497195092312250        13.217267052349021     
 C   9.1613759461139121        17.935446368767849        14.764881457300589     
 C   7.1905260600404191        19.026348137352596        15.702428221519563     
 C   11.746449364725526        20.253423490109597        15.306594359405038     
 C   11.237902780710828        20.137160824515252        12.928986242875549     
 C   9.1109039023340497        21.270012658990016        17.336205771413507     
 C   8.7375678084920416        23.179179178802681        15.860419538359508     
 C   6.9390071101731436        21.254848346773869        13.001888134776022     
 C   8.9870051178940020        22.450463960917428        12.438047857199553     
 H   10.137933091378200        17.987567815507003        14.289989955565217     
 C   8.6583815436714033        16.697311127511135        15.173620651162199     
 H   6.6561452233361633        19.929434738456386        15.995060464137035     
 C   6.6831642786323675        17.777959897485761        16.072409435073279     
 H   11.441581948966299        20.471550129667794        16.327721773804083     
 C   13.027662390681639        19.764431482649996        15.056494991892391     
 H   10.546482045012326        20.268437648649279        12.102756940060559     
 C   12.514758127022281        19.634727965579312        12.687020507623592     
 H   9.2431414048123965        20.200394758413381        17.484781250671659     
 C   9.0781611646502753        22.123243661782478        18.437183210999876     
 H   8.6300083385453785        23.608896267604106        14.865707524411286     
 C   8.6809663969394268        24.014878477080018        16.975671747427814     
 H   6.4102526351015108        20.530997407444577        13.614560749357825     
 C   6.2544997420017756        21.960420985036098        12.013452220270933     
 C   8.2945638109173547        23.139472783401711        11.437523809173456     
 H   10.040661785434914        22.680138336012554        12.601633579512123     
 H   9.2629846295676614        15.802582127438720        15.033260993004561     
 C   7.4173498797935178        16.614291599374720        15.811302238109931     
 H   5.7237311779446767        17.709398025311284        16.584992909545679     
 C   13.399165655544541        19.428316354102027        13.750624406082114     
 H   13.714792109787350        19.639246738176073        15.890203694631436     
 H   12.809255249807491        19.382819794013180        11.668608505607709     
 H   9.2175802163775415        21.709501818356102        19.434248715135539     
 C   8.8517426004325799        23.490638193866186        18.259244016298503     
 H   8.4906880133229006        25.075311526097344        16.830875155978340     
 C   6.9319770305933179        22.903544796968106        11.231635320326921     
 H   5.1893957858804258        21.790330462717073        11.871681694176553     
 H   8.8345136463474052        23.879624501320382        10.845938044674693     
 H   7.0364469932599301        15.650405143989531        16.157229741514296     
 H   14.375509705680098        18.985557471420879        13.555552814649694     
 H   8.8059705930847727        24.145709903311079        19.128168695467462     
 H   6.3895868884210048        23.465460349904554        10.473993484142003     
 P   10.474365738984236        14.987075472020983        10.677378254540580     
 C   10.228316841690521        16.728226132073971        10.253913959945102     
 C   8.9136079822042618        14.193210708137643        11.101773276455784     
 C   11.557839395333589        14.905058762819554        12.117643090054132     
 C   11.261925477884134        14.194475530381558        9.2634671370571322     
 C   11.206971412752305        17.350648952985800        9.4549713346973423     
 C   9.1519452812269275        17.480609182580363        10.763802399999792     
 C   8.2450463046332878        14.639996653321694        12.260741869356266     
 C   8.3444429522222023        13.175427665604737        10.319268188738974     
 C   12.532622532987952        15.893580462124223        12.353156084321764     
 C   11.428195868930082        13.810983586362376        12.993059509705086     
 C   10.579252542827922        14.146389945725200        8.0320016383415034     
 C   12.575570064299033        13.704397189329635        9.3617257685164201     
 H   12.039455759491393        16.775569500792745        9.0506929807285594     
 C   11.108611279085272        18.715283227200231        9.1696213561482924     
 H   8.3711286989840890        17.017762694564272        11.362228746883575     
 C   9.0650316758494380        18.845421390650312        10.475161364137620     
 H   8.6949903154560229        15.396231082382725        12.900824194732305     
 C   7.0082368170294265        14.101676171027114        12.604103697305442     
 H   8.8530796979715340        12.794969147811011        9.4379646120099689     
 C   7.1020112541816598        12.638657640592070        10.679698191179153     
 H   12.650485440002733        16.744559056484047        11.682492842032559     
 C   13.364393739399931        15.780616893993805        13.470622194633616     
 H   10.669626759724581        13.042900755154131        12.827124007464066     
 C   12.262595886218321        13.715948685490503        14.108568042342695     
 H   9.5597596024937079        14.520847028653121        7.9386022664915359     
 C   11.207268510486974        13.594641022531347        6.9124889266278258     
 H   13.112212755105663        13.753890663814234        10.307319050342636     
 C   13.200116524730825        13.175927628393927        8.2300804971372301     
 H   11.853822220102458        19.194374224966424        8.5334268800380446     
 C   10.042143427946074        19.460371618544187        9.6831202493413127     
 H   8.2204083879121530        19.417917060151602        10.858694920818586     
 H   6.5037649594261202        14.447981478758969        13.502826662669410     
 C   6.4301596732913220        13.102853952711200        11.811215273922036     
 H   6.6672915106193651        11.850019952229333        10.067874241526699     
 C   13.228760459580064        14.699598862552685        14.350840547410684     
 H   14.115691223398917        16.547622313367501        13.656963850336640     
 H   12.148101557766243        12.872142760334508        14.788800368651788     
 C   12.522860224602207        13.125196061069319        7.0090972247297456     
 H   10.664032277122605        13.548314341365524        5.9668497115103030     
 H   14.228217547855083        12.825526335092853        8.2898080741933260     
 H   9.9711765201462157        20.525341156665952        9.4627132323403842     
 H   5.4700861065116406        12.672794828146335        12.095013263599490     
 H   13.864880581345892        14.627266837677993        15.235209012212991     
 H   13.032539272801216        12.728885306470637        6.1311520007982461     
 C   12.262994446867825        15.137920856220148        3.0628621579497510     
 H   11.340394724116582        14.966424081668992        3.6417021916034344     
 H   12.381565973129424        16.223592900344251        2.8868518084901007     
 H   13.130179018305311        14.777885458106928        3.6458527520031208     
 C   12.168552400990865        14.431622847853845        1.7943336295056782     
 N   12.054152377944119        13.860255874110683       0.77528755393511928     
 Co   8.3774902856497189        9.3733187591248708        12.128756791899916     
 S   8.0588440066753755        9.4883362444055113        9.9075515389884252     
 S   9.5058963919219508        7.4210923211080173        11.997737986347650     
 S   6.4231548987371463        9.5399773057199830        13.253115718162585     
 S   9.3477613361008451        11.008123452702320        13.331523542010503     
 C   8.7633923519914134        7.9783415505407627        9.4026743035757914     
 C   9.3457839140948433        7.0940815615686184        10.291276373339732     
 C   6.8045109496069580        10.838401203996519        14.349720729956159     
 C   8.0398948135790693        11.456914770249561        14.394113341198038     
 S   8.7068689642027923        7.4560263886680600        7.7381764535593422     
 S   9.8576892404487300        5.5734183202432748        9.5870753017652657     
 S   5.6181290904566641        11.458089257883874        15.472466121643423     
 S   8.2019664234763390        12.727267416610760        15.592968827108002     
 C   9.3659926796900770        5.8661534201687191        7.9402141437601621     
 C   6.5763856084518455        12.693666494718389        16.230520091783688     
 S   9.4726839866207158        4.7466527179838343        6.7008665591324350     
 S   5.9864226347463765        13.698589628956377        17.427950539977925     
 P   6.0439880132677342        2.8397602374784330        2.5523690623306043     
 C   6.7156189167357931        4.4542096148402361        2.0917695046326528     
 C   4.3280665944367138        3.1393003217317017        2.9846173869332668     
 C   6.2098220538954845        1.7582831416353994        1.1291926647724408     
 C   6.8871328934365801        2.0670779213365416        3.9386167150545295     
 C   5.9516586145831889        5.6205799861733947        2.2868051149959499     
 C   7.9528143471388368        4.5225026191968798        1.4220808562490710     
 C   3.4068267137372006        3.3882884920973364        1.9551424704690503     
 C   3.9704831171331585        3.3623257610038007        4.3235303623246049     
 C   5.9916057627126005        2.2787704044383799      -0.15897684128131412     
 C   6.5283673529938859       0.39939731480211266        1.3020943641067859     
 C   8.2442520559950125        2.3457687566964753        4.1681740817258408     
 C   6.2350350280615823        1.0638991703385934        4.6802925646845486     
 H   4.9768239765269957        5.5736158522972605        2.7661734103862679     
 C   6.4234059210440204        6.8436662693598205        1.8016541753737823     
 H   8.5122155279083316        3.6148903660131122        1.1922296619122426     
 C   8.4279488781206329        5.7584970652723291       0.97601851671806883     
 H   3.6826079611220708        3.2273015154371794       0.91510328210944203     
 C   2.1409508876802352        3.8832791085683902        2.2629993120034455     
 H   4.6769919839482750        3.1714114483781723        5.1246527681847427     
 C   2.7073062324944108        3.8694466383096837        4.6235089695895857     
 H   5.7800389997193671        3.3364896197881819      -0.30186831291216204     
 C   6.0752306995600884        1.4352597016111259       -1.2643919001467150     
 H   6.6789837245260282       -2.4315055537380573E-002   2.2928719177020445     
 C   6.6447704946152957      -0.42475961772518223       0.18202114404690131     
 H   8.7506557889646821        3.1065170609010830        3.5819249514732747     
 C   8.9477509286353207        1.6259100449269877        5.1339638395100673     
 C   6.9451464261971063       0.36277096544430026        5.6584474732764187     
 H   5.1888372890648951       0.80691287722334426        4.5075141861803072     
 H   5.8035999833117593        7.7336699817464334        1.8983318823282020     
 C   7.6616108619044221        6.9166254962340838        1.1579949317883749     
 H   9.3893559888950744        5.8223275840475930       0.46559491066899156     
 C   1.8036897868163819        4.1494147102697125        3.5937515828476267     
 H   1.4388263327928974        4.0708454978190769        1.4554574072423492     
 H   2.4312206479410285        4.0645497463829674        5.6594524392808534     
 H   5.8890084051357370        1.8358000874220950       -2.2591431524577996     
 C   6.4162087160475014        9.0061516976774336E-002  -1.0961743157240913     
 H   6.9280956379076901       -1.4658075387736407       0.32049425140121302     
 C   8.2989781706290948       0.63503946843069725        5.8791478323894726     
 H   10.006423332510655        1.8237455093007995        5.2858975230445555     
 H   6.4254925422671167      -0.41252335462075929        6.2218070122312783     
 H   8.0202726996849609        7.8663985466900899       0.75246510471455219     
 H  0.83947972989865360        4.5920063472275912        3.8427818592395275     
 H   6.5025909940987336      -0.55498613061282576       -1.9696699490289249     
 H   8.8576783265172985        6.1939311392335980E-002   6.6167281531632476     
 P   4.5519280524894432        8.4018587742419335        6.4170566958945301     
 C   4.6985909587263590        6.6663081864513876        6.9111667832997421     
 C   6.1532029109241151        9.0862071672354059        5.9558714836207676     
 C   3.4932574912052026        8.5436991615740059        4.9624088939118964     
 C   3.8163291344539192        9.2761318477495003        7.8094470518089087     
 C   3.6700425472319873        6.1185211764890139        7.7041027044555586     
 C   5.7907312925225973        5.8647600002790865        6.5249021211315235     
 C   6.7734793885566775        8.5471582714249816        4.8092670475938917     
 C   6.7662776829944340        10.142326241077781        6.6492098783915869     
 C   2.5573953694848695        7.5519472655162279        4.6164597104184848     
 C   3.6372485587713839        9.6962986331617635        4.1653205937087625     
 C   4.5212342996937611        9.3439062559157939        9.0275033188534586     
 C   2.5035897384265757        9.7712767489943317        7.7236590177506743     
 H   2.8269616527929755        6.7325503291413620        8.0201329857889103     
 C   3.7398426502131703        4.7821860821307434        8.1077969326104160     
 H   6.6075099289841157        6.2691267089456879        5.9321701111431366     
 C   5.8496580460411414        4.5298954285326705        6.9358197806509185     
 H   6.2851761352983848        7.7626475042587009        4.2344710751750183     
 C   8.0072745373591356        9.0347364210169854        4.3884070775864901     
 H   6.2904190864548912        10.596958008252404        7.5141472821729955     
 C   8.0040765203078443        10.629657711532330        6.2102501062858941     
 H   2.4401690819109714        6.6559515690191668        5.2250004807547601     
 C   1.7816232982982534        7.7187433917662016        3.4643406755419566     
 H   4.3820913078101036        10.458643744060552        4.4034419018212869     
 C   2.8490019875113131        9.8527533152536257        3.0241091030834744     
 H   5.5383885320841610        8.9602628204828179        9.1123168940195356     
 C   3.9137804228011159        9.9165768568743573        10.147817354663147     
 H   1.9508433550865201        9.7064237138004330        6.7881333071397814     
 C   1.9005572842637568        10.321959020087187        8.8564108103394528     
 H   2.9565458926385859        4.3564601271337793        8.7345230048545002     
 C   4.8271509452731580        3.9909084724183614        7.7243180528038939     
 H   6.7113147963600133        3.9254317667960068        6.6495458879363589     
 H   8.4710966864700854        8.6180977992394627        3.4972025040293238     
 C   8.6283129680288599        10.075774330384192        5.0907026107556588     
 H   8.4697469025463441        11.456615391355406        6.7443807083593263     
 C   1.9229720010205484        8.8633286259682382        2.6697459621820898     
 H   1.0720651120595925        6.9432602929883567        3.1772760061269198     
 H   2.9727811622672515        10.745252043208428        2.4101858061540931     
 C   2.5981822634391345        10.388796034739963        10.065349145820260     
 H   4.4708394816605059        9.9680991453111929        11.085048729153510     
 H  0.87156158741376932        10.670835241659393        8.8075492711076837     
 H   4.8762696692938503        2.9515041703141023        8.0461810703274725     
 H   9.5850400815189101        10.466650208670245        4.7451195006595777     
 H   1.3216228403870491        8.9783461910458335        1.7654826780959882     
 H   2.1038041749136553        10.798753266864395        10.945707136058783     
 C   2.8745408708653222        8.5780264460015179        14.250058602874185     
 H   3.7935837599727886        8.8467002194898487        13.699552306941714     
 H   2.7230584627414962        7.4847286298496751        14.172622791727791     
 H   2.0073074762523770        9.0917400490792186        13.794427259023058     
 C   3.0103658397223136        8.9773270065794879        15.644714382413895     
 N   3.1524573705057062        9.3148997786606902        16.760555523345033     
         226

 Co   6.8036876562317365        14.070011702723930        4.9449865246236868     
 S   7.0842045027932894        13.878348945314690        7.1616032302452997     
 S   5.7258592351593123        16.050956899173766        5.1242008492056863     
 S   8.7442893383261158        13.870420149342287        3.8145283589891168     
 S   5.7896508645642939        12.459512734140976        3.7454408727116726     
 C   6.3668303912508799        15.367034291742138        7.7152981789818886     
 C   5.8006893847948513        16.284740781572079        6.8505082030484443     
 C   8.3319811346394612        12.580849923947888        2.7160054670095066     
 C   7.0844775317294015        11.985387731704126        2.6777365121414451     
 S   6.3588673569840788        15.815414632683435        9.4028270153355678     
 S   5.2016204930321770        17.745831509776313        7.6091322409455904     
 S   9.4920973578385333        11.958156045268408        1.5696915069998221     
 S   6.8843344362090741        10.739637452183928        1.4578023526144499     
 C   5.6591098016415264        17.392601259074269        9.2526438729135680     
 C   8.4998118062501469        10.764535637097412       0.79450301860696526     
 S   5.4903926917966341        18.456421106381161        10.533605712257000     
 S   9.0642686384490663        9.7926795895649263      -0.44303582452652068     
 P   9.1178399822439289        20.720806415188800        14.620280836837804     
 C   8.4250361524507067        19.102650904263196        15.031465529148953     
 C   10.844934829391118        20.425029182805485        14.241346890376295     
 C   8.9469037324068399        21.797573465884312        16.042775988612711     
 C   8.3044949114375139        21.494013332939350        13.216298411140741     
 C   9.1614981971353604        17.932505017958523        14.766843283050555     
 C   7.1898026391881737        19.023611542049672        15.702350935346253     
 C   11.745450623751886        20.248130307047951        15.302717402343646     
 C   11.235382000571336        20.135768713492183        12.925364246899129     
 C   9.1112962966154907        21.267296643790573        17.334649320929422     
 C   8.7334068087424850        23.175617167385862        15.859252511845090     
 C   6.9371739946524134        21.250670918703097        13.000538004560688     
 C   8.9841036495054460        22.448658818910904        12.438113121244022     
 H   10.138008915746077        17.984479913212169        14.291829916244927     
 C   8.6593729792452141        16.694791552910516        15.177717373564299     
 H   6.6547254376119316        19.926825433764364        15.993230020951643     
 C   6.6833370867527915        17.775571207358773        16.074457617952543     
 H   11.441386935034837        20.464689948114028        16.324365225276075     
 C   13.026240692482659        19.758970707730551        15.051028359537259     
 H   10.543544655283862        20.268682767463208        12.099826195101638     
 C   12.511860943232156        19.633206930124906        12.681801940277836     
 H   9.2457493811617066        20.198012609851524        17.483076769551012     
 C   9.0771239047808159        22.120266274505674        18.435742650833216     
 H   8.6246544848928579        23.605157693142765        14.864645278405103     
 C   8.6751276629872365        24.011004687986684        16.974630975748493     
 H   6.4090373340958706        20.525802856880990        13.612483563899058     
 C   6.2521379524461214        21.956645327367429        12.012735541050326     
 C   8.2911701162108358        23.138010163696059        11.438215083252709     
 H   10.037556264866307        22.679083383900746        12.601947005144783     
 H   9.2644006990250141        15.800193989792124        15.038581950348751     
 C   7.4184184157216562        16.612055629270568        15.815562809570492     
 H   5.7238484329810841        17.707145965382882        16.586980361093140     
 C   13.396798668969845        19.424774595090803        13.744473927088663     
 H   13.713784377388052        19.632073303205178        15.884016428846357     
 H   12.805853614523741        19.382861463645781        11.662908095673949     
 H   9.2178431596676784        21.706902510858541        19.432748732878007     
 C   8.8475069773918822        23.487039127595839        18.258059584276364     
 H   8.4822566657105174        25.070896371853049        16.829999744035099     
 C   6.9288217034270225        22.901086936408767        11.231928601319868     
 H   5.1872091343204021        21.785795711677235        11.870692008738967     
 H   8.8305580188669932        23.879133390597030        10.847408390437209     
 H   7.0381333895288227        15.648564180434557        16.163153874080169     
 H   14.372807757020093        18.982018683414164        13.547915485958043     
 H   8.8005945524689508        24.141839310232687        19.127105035819270     
 H   6.3859777717865045        23.463317227070966        10.474847690689669     
 P   10.476889991957334        14.988782458919818        10.678193177254991     
 C   10.233614556624381        16.729776808453195        10.252757562270375     
 C   8.9149985575540249        14.197968607307775        11.103595344402684     
 C   11.559658635909502        14.905096714935135        12.118867817645569     
 C   11.263016068112792        14.193913332499250        9.2648857016817363     
 C   11.213657367988286        17.350114780369921        9.4539757370419348     
 C   9.1568026727420992        17.483531582025897        10.759195183466471     
 C   8.2477709352814390        14.647320661170488        12.262214948786474     
 C   8.3446153547487469        13.179123234976696        10.323562163570143     
 C   12.533356083888622        15.893707899045101        12.357463695342778     
 C   11.429608326711744        13.809391096158912        12.992100919882581     
 C   10.579740310220815        14.145293209729356        8.0337834530947525     
 C   12.576634386087976        13.703693817477989        9.3628091884821742     
 H   12.046439037636315        16.773949306182036        9.0521623282491959     
 C   11.116085641102758        18.713955147144663        9.1653099736567203     
 H   8.3749875531183058        17.022319991499590        11.357471493628932     
 C   9.0706617091355799        18.847504305058628        10.467128306613308     
 H   8.6987784882362451        15.404339198267017        12.900486966924955     
 C   7.0110404424389028        14.110414372097830        12.607720756305140     
 H   8.8523463057897818        12.796603513765955        9.4427160898760807     
 C   7.1023084675549004        12.643729904131400        10.686165693252534     
 H   12.651204982747025        16.745940238351601        11.688531396275195     
 C   13.363559816505491        15.779244119971926        13.475900195870638     
 H   10.671423443562103        13.041467876262233        12.824148048210507     
 C   12.262715209772859        13.712644846757696        14.108330603168101     
 H   9.5603138536829455        14.520007560839058        7.9406138474808952     
 C   11.207199816982143        13.592976230118495        6.9142501028318355     
 H   13.113713128372016        13.753605605930110        10.308129854479157     
 C   13.200597968018002        13.174620666010931        8.2311347602851619     
 H   11.862354094674544        19.191554649496066        8.5293719408137090     
 C   10.049031999615737        19.460330779836177        9.6751732065279068     
 H   8.2255624965559218        19.420891505126516        10.847946796928664     
 H   6.5076915591913362        14.458676265816804        13.506230428532220     
 C   6.4317733840140265        13.110419489349466        11.817346044476368     
 H   6.6667313169460671        11.854027794011037        10.076498078569660     
 C   13.227761012197838        14.696454838316425        14.353731667710090     
 H   14.113692871226755        16.546485633024862        13.665053500106826     
 H   12.147957773384784        12.867482392254812        14.786714766037800     
 C   12.522791399618750        13.123454793632135        7.0104766735725370     
 H   10.663591321665793        13.546515189795217        5.9688372647763970     
 H   14.228724457324244        12.824264842582139        8.2905684354548086     
 H   9.9786663964325371        20.524582924328953        9.4519212735270308     
 H   5.4717907718665497        12.681449452838205        12.102855243221741     
 H   13.862907322876675        14.622932691562548        15.238657902373379     
 H   13.032058224673371        12.726777868800045        6.1324658600872324     
 C   12.262382603919614        15.130605355091252        3.0575423659580983     
 H   11.339876213921217        14.956419191876270        3.6355906269087992     
 H   12.381858404155567        16.216488851275127        2.8885368149350947     
 H   13.129564832255017        14.766326189784321        3.6370224441696140     
 C   12.166814058024706        14.432789505134187        1.7855270653664739     
 N   12.051661776241669        13.867880772004535       0.76380561239983491     
 Co   8.3756194355302895        9.3735115054345997        12.130142925188808     
 S   8.0580193344100763        9.4907191591274280        9.9090729743224006     
 S   9.5026027407207305        7.4204773125297940        11.997725807233891     
 S   6.4216735575906378        9.5411168864966509        13.254668354847997     
 S   9.3471452050285766        11.007611105913302        13.332823796632143     
 C   8.7629385532474462        7.9813408307384988        9.4027888240549142     
 C   9.3448963015117954        7.0961331723925838        10.290699118393080     
 C   6.8039174926732384        10.839282111391157        14.351334211630816     
 C   8.0396480553191214        11.457136064946807        14.395552344092591     
 S   8.7082285866581923        7.4611370733198346        7.7376340794727128     
 S   9.8592854246960222        5.5771744430630923        9.5849340076838612     
 S   5.6182853656979601        11.459059924668104        15.474749271085456     
 S   8.2028075431165419        12.726786525032383        15.595008768263114     
 C   9.3685286707795186        5.8716323323149009        7.9381780893901537     
 C   6.5775143116322985        12.693438241434034        16.233292334362371     
 S   9.4769708239695660        4.7537214118347322        6.6976404567195225     
 S   5.9882773189160226        13.697421354258800        17.431863820384706     
 P   6.0426256747861933        2.8366511741407421        2.5509581757177928     
 C   6.7148595481282491        4.4512046361602229        2.0917585235308387     
 C   4.3263810722624516        3.1360807090910519        2.9816680290369741     
 C   6.2086216731012911        1.7552977935778773        1.1278106515739719     
 C   6.8849142637012148        2.0639640601734004        3.9377213169570555     
 C   5.9516822712952342        5.6176838982637616        2.2887679882850636     
 C   7.9520000320311235        4.5198004611470530        1.4220371642019003     
 C   3.4057357174962450        3.3829839725585953        1.9512745549818808     
 C   3.9678524367424273        3.3610215300369228        4.3199197371121274     
 C   5.9919440580063448        2.2760513370973587      -0.16047028912679667     
 C   6.5241797223164477       0.39586908384643976        1.3010290719008535     
 C   8.2423297047175126        2.3416313474077826        4.1668723196910724     
 C   6.2320265054859387        1.0621815133086714        4.6804490845298510     
 H   4.9767983823643851        5.5705797860307458        2.7680094769370309     
 C   6.4242962923915741        6.8411844619287194        1.8057272004363498     
 H   8.5107075920189796        3.6123123679457172        1.1904512945060068     
 C   8.4280286968250415        5.7561355546571997       0.97807605427817612     
 H   3.6823291627597334        3.2203896065906692       0.91176560656447303     
 C   2.1394307603924441        3.8778088970145910        2.2575123101032539     
 H   4.6739396808844820        3.1717832038682738        5.1217457269022573     
 C   2.7042920267502772        3.8680108423591455        4.6182719653457198     
 H   5.7825689751294025        3.3340977334499495      -0.30352955669481968     
 C   6.0741717900789727        1.4322619374716188       -1.2657546712663419     
 H   6.6735968558468040       -2.8000311485303866E-002   2.2919204290352644     
 C   6.6389382195588906      -0.42861736374044990       0.18109747018874012     
 H   8.7493573144888668        3.1013468761621339        3.5798822091469815     
 C   8.9453022497055805        1.6221644870143774        5.1332866436261746     
 C   6.9416485444583778       0.36138403628072807        5.6592206156332843     
 H   5.1856184169390671       0.80596239299426953        4.5079333347369568     
 H   5.8049102768277727        7.7313192264382984        1.9036074245099688     
 C   7.6625811639875101        6.9144190226710789        1.1622361874667986     
 H   9.3893816901953482        5.8200923143616157       0.46759318205960310     
 C   1.8012125622599162        4.1459131747991727        3.5875661081116474     
 H   1.4377253022155143        4.0636223333069061        1.4492373134566632     
 H   2.4276879958998605        4.0647070531894691        5.6537233084708056     
 H   5.8892494816893075        1.8331576123819786       -2.2605750895934773     
 C   6.4119836906504180        8.6452297550286883E-002  -1.0972530658171973     
 H   6.9196866150739291       -1.4702008846917716       0.31975655865670116     
 C   8.2957283550108123       0.63262875926788076        5.8794959181067243     
 H   10.004156861132286        1.8192175749618662        5.2849285558476353     
 H   6.4214290785244996      -0.41292940532516154        6.2233692608184290     
 H   8.0218607282191297        7.8645811424461964       0.75835399645818824     
 H  0.83666333792095071        4.5885110967705023        3.8350855205484429     
 H   6.4972502450154712      -0.55888073371766878       -1.9706155160884291     
 H   8.8539762397496702        5.9835184026095146E-002   6.6176297713097343     
 P   4.5543686197011404        8.4035970870840480        6.4177914048226121     
 C   4.7037793982915614        6.6678917021429767        6.9099481201219781     
 C   6.1545262527061091        9.0909787358667735        5.9576429840918355     
 C   3.4950251331660249        8.5437830320587835        4.9635328326334571     
 C   3.8173166899453679        9.2756020146245284        7.8107736899306364     
 C   3.6766145388524323        6.1180431452396240        7.7030568633080279     
 C   5.7954840446324534        5.8677031563746924        6.5202664100519945     
 C   6.7761512243368625        8.5544894423902598        4.8107006754164532     
 C   6.7663797510947434        10.146030379206794        6.6534631853698318     
 C   2.5580863841579324        7.5521211589875481        4.6206360352007909     
 C   3.6386259342729734        9.6947616504027767        4.1642763677804977     
 C   4.5215895487607742        9.3428171235593602        9.0292116731227097     
 C   2.5045532875084326        9.7706066228113144        7.7246279761089696     
 H   2.8338249961433659        6.7309944576335088        8.0215247957284141     
 C   3.7472128419679942        4.7809297788845910        8.1034922087820593     
 H   6.6112634089794424        6.2736838172431497        5.9273681683740733     
 C   5.8551929141388559        4.5320143155364105        6.9278167784036446     
 H   6.2889155374262531        7.7707654522554401        4.2340879821319612     
 C   8.0100348603225164        9.0434724285160417        4.3920022094705740     
 H   6.2896059029685087        10.598602625877271        7.5188522916689404     
 C   8.0043111617962968        10.634731727730534        6.2166926953200115     
 H   2.4408386464603620        6.6573726532514357        5.2308970726572737     
 C   1.7807707775427950        7.7174268884791903        3.4694717424507369     
 H   4.3838470476539868        10.457265877551633        4.4004047940034372     
 C   2.8491084432051292        9.8495155721006462        3.0237716553066147     
 H   5.5388072248017073        8.9594267692282159        9.1142724641351176     
 C   3.9135497818399427        9.9148934556146706        10.149501823515195     
 H   1.9522655158817135        9.7061886160615209        6.7888155614820160     
 C   1.9009084709268815        10.320658416693455        8.8573474606372606     
 H   2.9649743738031091        4.3537306213930140        8.7304877808792494     
 C   4.8339491463246498        3.9909309628173415        7.7164257723759002     
 H   6.7163793022900125        3.9284351005406730        6.6388547171065611     
 H   8.4749923736550805        8.6287846093483811        3.5005932655554721     
 C   8.6298764364717009        10.083337688623960        5.0968169610803447     
 H   8.4691194815437694        11.460624914035661        6.7529832857060308     
 C   1.9219675372971847        8.8602519055144473        2.6725071071108624     
 H   1.0700581630118373        6.9421787081778925        3.1851910690698686     
 H   2.9726349423690706        10.740665724202405        2.4080127679066434     
 C   2.5979521080591823        10.387034979859965        10.066629769874689     
 H   4.4702131578682556        9.9662614377883489        11.086973927083870     
 H  0.87193699310744877        10.669573816922760        8.8081761844294792     
 H   4.8836803165719704        2.9508237712799854        8.0354973028203904     
 H   9.5866985068623034        10.475301344388564        4.7529551730840449     
 H   1.3196605122599909        8.9740882358599539        1.7687912958128778     
 H   2.1031361752906741        10.796600235505263        10.946919304311072     
 C   2.8739376555450264        8.5706196264903234        14.244789880003397     
 H   3.7930848308076337        8.8365838854515246        13.693501218417174     
 H   2.7233794438558574        7.4775340180524719        14.174430138209580     
 H   2.0067092976216894        9.0800389620970403        13.785593258455110     
 C   3.0085899442266295        8.9784941108584064        15.635925100802012     
 N   3.1498952447553892        9.3225977501462065        16.749063902820311     
         226

 Co   6.8018149274945756        14.070255903628404        4.9463769343987645     
 S   7.0834669757995661        13.880782694766767        7.1631202336367528     
 S   5.7225171287146468        16.050366400404720        5.1242368504112346     
 S   8.7428122914775219        13.871599360010388        3.8161007621603451     
 S   5.7890241050252174        12.459073421391507        3.7467330149286329     
 C   6.3664539168714160        15.370068668304366        7.7154332993241299     
 C   5.7998165502775070        16.286811186544313        6.8499750526808887     
 C   8.3313844515547881        12.581782001239189        2.7176267621795356     
 C   7.0842265177923780        11.985662491221529        2.6791821615272422     
 S   6.3603643984614857        15.820562569931468        9.4023028852628876     
 S   5.2032447736244025        17.749601304924767        7.6070537928017323     
 S   9.4922516988833241        11.959170085499679        1.5719898528174796     
 S   6.8851712139555996        10.739208248014286        1.4598517968665410     
 C   5.6617514185449664        17.398105577511075        9.2506510012833587     
 C   8.5009382932471969        10.764350971526975       0.79729156628890840     
 S   5.4948291009144787        18.463517484117563        10.530424959794823     
 S   9.0661268142226508        9.7915451141846379      -0.43909613258966657     
 P   9.1165667360295810        20.717650469860047        14.618814770723816     
 C   8.4243699633477238        19.099602762030067        15.031424005840192     
 C   10.843346495568111        20.421768977452221        14.238373573224749     
 C   8.9457591723946717        21.794563586526412        16.041319447100197     
 C   8.3023753449353066        21.490831573566446        13.215329769932463     
 C   9.1616204481568104        17.929563667149200        14.768805108800523     
 C   7.1890792183359276        19.020874946746751        15.702273649172945     
 C   11.744451882778245        20.242837123986309        15.298840445282256     
 C   11.232861220431847        20.134376602469114        12.921742250922710     
 C   9.1116886908969317        21.264580628591126        17.333092870445341     
 C   8.7292458089929266        23.172055155969048        15.858085485330674     
 C   6.9353408791316831        21.246493490632329        12.999187874345353     
 C   8.9812021811168901        22.446853676904379        12.438178385288492     
 H   10.138084740113955        17.981392010917336        14.293669876924636     
 C   8.6603644148190266        16.692271978309901        15.181814095966400     
 H   6.6533056518877007        19.924216129072342        15.991399577766252     
 C   6.6835098948732155        17.773182517231788        16.076505800831804     
 H   11.441191921103377        20.457829766560259        16.321008676748072     
 C   13.024818994283679        19.753509932811109        15.045561727182125     
 H   10.540607265555400        20.268927886277137        12.096895450142719     
 C   12.508963759442029        19.631685894670500        12.676583372932081     
 H   9.2483573575110185        20.195630461289671        17.481372288430361     
 C   9.0760866449113564        22.117288887228867        18.434302090666559     
 H   8.6193006312403373        23.601419118681427        14.863583032398921     
 C   8.6692889290350461        24.007130898893347        16.973590204069168     
 H   6.4078220330902314        20.520608306317403        13.610406378440290     
 C   6.2497761628904671        21.952869669698757        12.012018861829718     
 C   8.2877764215043150        23.136547543990410        11.438906357331961     
 H   10.034450744297700        22.678028431788935        12.602260430777443     
 H   9.2658167684823649        15.797805852145530        15.043902907692942     
 C   7.4194869516497937        16.609819659166416        15.819823381031052     
 H   5.7239656880174907        17.704893905454476        16.588967812640604     
 C   13.394431682395147        19.421232836079579        13.738323448095212     
 H   13.712776644988756        19.624899868234284        15.877829163061277     
 H   12.802451979239992        19.382903133278383        11.657207685740186     
 H   9.2181061029578153        21.704303203360979        19.431248750620480     
 C   8.8432713543511827        23.483440061325496        18.256875152254224     
 H   8.4738253180981342        25.066481217608754        16.829124332091858     
 C   6.9256663762607271        22.898629075849428        11.232221882312817     
 H   5.1850224827603784        21.781260960637397        11.869702323301381     
 H   8.8266023913865812        23.878642279873674        10.848878736199726     
 H   7.0398197857977154        15.646723216879582        16.169078006646043     
 H   14.370105808360089        18.978479895407450        13.540278157266394     
 H   8.7952185118531307        24.137968717154294        19.126041376171077     
 H   6.3823686551520042        23.461174104237379        10.475701897237336     
 P   10.479414244930433        14.990489445818652        10.679008099969405     
 C   10.238912271558242        16.731327484832416        10.251601164595646     
 C   8.9163891329037881        14.202726506477905        11.105417412349585     
 C   11.561477876485412        14.905134667050715        12.120092545237007     
 C   11.264106658341452        14.193351134616941        9.2663042663063404     
 C   11.220343323224270        17.349580607754046        9.4529801393865274     
 C   9.1616600642572692        17.486453981471435        10.754587966933148     
 C   8.2504955659295884        14.654644669019282        12.263688028216681     
 C   8.3447877572752915        13.182818804348656        10.327856138401311     
 C   12.534089634789291        15.893835335965978        12.361771306363790     
 C   11.431020784493407        13.807798605955446        12.991142330060077     
 C   10.580228077613707        14.144196473733512        8.0355652678480034     
 C   12.577698707876918        13.702990445626341        9.3638926084479284     
 H   12.053422315781237        16.772329111571331        9.0536316757698305     
 C   11.123560003120243        18.712627067089095        9.1609985911651481     
 H   8.3788464072525244        17.026877288434907        11.352714240374288     
 C   9.0762917424217218        18.849587219466944        10.459095249088996     
 H   8.7025666610164656        15.412447314151311        12.900149739117605     
 C   7.0138440678483791        14.119152573168545        12.611337815304838     
 H   8.8516129136080313        12.798237879720899        9.4474675677421942     
 C   7.1026056809281419        12.648802167670729        10.692633195325914     
 H   12.651924525491317        16.747321420219151        11.694569950517831     
 C   13.362725893611049        15.777871345950048        13.481178197107660     
 H   10.673220127399627        13.040034997370338        12.821172088956947     
 C   12.262834533327396        13.709341008024891        14.108093163993507     
 H   9.5608681048721849        14.519168093024994        7.9426254284702544     
 C   11.207131123477311        13.591311437705642        6.9160112790358452     
 H   13.115213501638367        13.753320548045986        10.308940658615677     
 C   13.201079411305178        13.173313703627935        8.2321890234330937     
 H   11.870885969246629        19.188735074025711        8.5253170015893716     
 C   10.055920571285400        19.460289941128167        9.6672261637144992     
 H   8.2307166051996905        19.423865950101426        10.837198673038742     
 H   6.5116181589565514        14.469371052874639        13.509634194395032     
 C   6.4333870947367311        13.117985025987734        11.823476815030698     
 H   6.6661711232727692        11.858035635792740        10.085121915612621     
 C   13.226761564815613        14.693310814080165        14.356622788009497     
 H   14.111694519054593        16.545348952682222        13.673143149877014     
 H   12.147813989003327        12.862822024175118        14.784629163423812     
 C   12.522722574635294        13.121713526194950        7.0118561224153293     
 H   10.663150366208981        13.544716038224911        5.9708248180424919     
 H   14.229231366793407        12.823003350071424        8.2913287967162912     
 H   9.9861562727188584        20.523824691991958        9.4411293147136757     
 H   5.4734954372214579        12.690104077530075        12.110697222843992     
 H   13.860934064407459        14.618598545447105        15.242106792533770     
 H   13.031577176545525        12.724670431129455        6.1337797193762187     
 C   12.261770760971400        15.123289853962355        3.0522225739664455     
 H   11.339357703725851        14.946414302083548        3.6294790622141639     
 H   12.382150835181710        16.209384802206003        2.8902218213800892     
 H   13.128950646204721        14.754766921461712        3.6281921363361072     
 C   12.165075715058547        14.433956162414528        1.7767205012272695     
 N   12.049171174539218        13.875505669898386       0.75232367086455043     
 Co   8.3737485854108602        9.3737042517443303        12.131529058477701     
 S   8.0571946621447772        9.4931020738493430        9.9105944096563778     
 S   9.4993090895195103        7.4198623039515708        11.997713628120133     
 S   6.4201922164441294        9.5422564672733188        13.256220991533409     
 S   9.3465290739563063        11.007098759124284        13.334124051253781     
 C   8.7624847545034772        7.9843401109362340        9.4029033445340353     
 C   9.3440086889287493        7.0981847832165501        10.290121863446428     
 C   6.8033240357395179        10.840163018785795        14.352947693305474     
 C   8.0394012970591717        11.457357359644053        14.396991346987145     
 S   8.7095882091135923        7.4662477579716091        7.7370917053860824     
 S   9.8608816089433162        5.5809305658829107        9.5827927136024584     
 S   5.6184416409392570        11.460030591452332        15.477032420527488     
 S   8.2036486627567449        12.726305633454007        15.597048709418225     
 C   9.3710646618689584        5.8771112444610836        7.9361420350201444     
 C   6.5786430148127515        12.693209988149679        16.236064576941054     
 S   9.4812576613184145        4.7607901056856301        6.6944143543066090     
 S   5.9901320030856677        13.696253079561224        17.435777100791487     
 P   6.0412633363046533        2.8335421108030512        2.5495472891049817     
 C   6.7141001795207051        4.4481996574802096        2.0917475424290246     
 C   4.3246955500881903        3.1328610964504016        2.9787186711406819     
 C   6.2074212923070968        1.7523124455203549        1.1264286383755029     
 C   6.8826956339658496        2.0608501990102592        3.9368259188595816     
 C   5.9517059280072786        5.6147878103541284        2.2907308615741773     
 C   7.9511857169234101        4.5170983030972263        1.4219934721547296     
 C   3.4046447212552895        3.3776794530198546        1.9474066394947114     
 C   3.9652217563516965        3.3597172990700450        4.3163091118996491     
 C   5.9922823533000891        2.2733322697563376      -0.16196373697227923     
 C   6.5199920916390095       0.39234085289076687        1.2999637796949208     
 C   8.2404073534400109        2.3374939381190893        4.1655705576563031     
 C   6.2290179829102952        1.0604638562787496        4.6806056043751543     
 H   4.9767727882017736        5.5675437197642319        2.7698455434877935     
 C   6.4251866637391286        6.8387026544976184        1.8098002254989174     
 H   8.5091996561296277        3.6097343698783222        1.1886729270997711     
 C   8.4281085155294519        5.7537740440420704       0.98013359183828341     
 H   3.6820503643973961        3.2134776977441595       0.90842793101950403     
 C   2.1379106331046533        3.8723386854607913        2.2520253082030628     
 H   4.6708873778206890        3.1721549593583753        5.1188386856197710     
 C   2.7012778210061432        3.8665750464086077        4.6130349611018540     
 H   5.7850989505394379        3.3317058471117176      -0.30519080047747738     
 C   6.0731128805978560        1.4292641733321119       -1.2671174423859688     
 H   6.6682099871675806       -3.1685567433227167E-002   2.2909689403684839     
 C   6.6331059445024856      -0.43247510975571757       0.18017379633057892     
 H   8.7480588400130515        3.0961766914231847        3.5778394668206888     
 C   8.9428535707758421        1.6184189291017670        5.1326094477422819     
 C   6.9381506627196501       0.35999710711715582        5.6599937579901498     
 H   5.1823995448132401       0.80501190876519479        4.5083524832936064     
 H   5.8062205703437861        7.7289684711301634        1.9088829666917353     
 C   7.6635514660705972        6.9122125491080748        1.1664774431452221     
 H   9.3894073914956220        5.8178570446756384       0.46959145345021469     
 C   1.7987353377034505        4.1424116393286337        3.5813806333756681     
 H   1.4366242716381310        4.0563991687947354        1.4430172196709770     
 H   2.4241553438586920        4.0648643599959708        5.6479941776607587     
 H   5.8894905582428771        1.8305151373418622       -2.2620070267291554     
 C   6.4077586652533345        8.2843078123799416E-002  -1.0983318159103033     
 H   6.9112775922401690       -1.4745942306099027       0.31901886591218931     
 C   8.2924785393925280       0.63021805010506426        5.8798440038239752     
 H   10.001890389753916        1.8146896406229329        5.2839595886507160     
 H   6.4173656147818816      -0.41333545602956373        6.2249315094055806     
 H   8.0234487567532984        7.8627637382023021       0.76424288820182418     
 H  0.83384694594324771        4.5850158463134143        3.8273891818573578     
 H   6.4919094959322079      -0.56277533682251180       -1.9715610831479333     
 H   8.8502741529820419        5.7731056659854306E-002   6.6185313894562201     
 P   4.5568091869128384        8.4053353999261642        6.4185261137506933     
 C   4.7089678378567639        6.6694752178345666        6.9087294569442150     
 C   6.1558495944881022        9.0957503044981394        5.9594144845629042     
 C   3.4967927751268468        8.5438669025435612        4.9646567713550187     
 C   3.8183042454368170        9.2750721814995547        7.8121003280523631     
 C   3.6831865304728773        6.1175651139902341        7.7020110221604963     
 C   5.8002367967423085        5.8706463124702992        6.5156306989724655     
 C   6.7788230601170465        8.5618206133555397        4.8121343032390147     
 C   6.7664818191950529        10.149734517335805        6.6577164923480776     
 C   2.5587773988309950        7.5522950524588692        4.6248123599830979     
 C   3.6400033097745634        9.6932246676437899        4.1632321418522338     
 C   4.5219447978277874        9.3417279912029283        9.0309200273919625     
 C   2.5055168365902896        9.7699364966282953        7.7255969344672657     
 H   2.8406883394937559        6.7294385861256556        8.0229166056679198     
 C   3.7545830337228181        4.7796734756384387        8.0991874849537027     
 H   6.6150168889747691        6.2782409255406115        5.9225662256050100     
 C   5.8607277822365704        4.5341332025401515        6.9198137761563716     
 H   6.2926549395541205        7.7788834002521785        4.2337048890889051     
 C   8.0127951832858972        9.0522084360150981        4.3955973413546578     
 H   6.2887927194821254        10.600247243502137        7.5235573011648853     
 C   8.0045458032847510        10.639805743928738        6.2231352843541288     
 H   2.4415082110097526        6.6587937374837036        5.2367936645597863     
 C   1.7799182567873364        7.7161103851921791        3.4746028093595167     
 H   4.3856027874978700        10.455888011042713        4.3973676861855884     
 C   2.8492148988989450        9.8462778289476667        3.0234342075297551     
 H   5.5392259175192544        8.9585907179736157        9.1162280342506996     
 C   3.9133191408787700        9.9132100543549839        10.151186292367242     
 H   1.9536876766769067        9.7059535183226071        6.7894978158242507     
 C   1.9012596575900060        10.319357813299723        8.8582841109350685     
 H   2.9734028549676319        4.3510011156522479        8.7264525569040003     
 C   4.8407473473761407        3.9909534532163211        7.7085334919479056     
 H   6.7214438082200116        3.9314384342853392        6.6281635462767632     
 H   8.4788880608400756        8.6394714194572995        3.5039840270816209     
 C   8.6314399049145418        10.090901046863726        5.1029313114050296     
 H   8.4684920605411946        11.464634436715917        6.7615858630527343     
 C   1.9209630735738210        8.8571751850606564        2.6752682520396354     
 H   1.0680512139640823        6.9410971233674283        3.1931061320128173     
 H   2.9724887224708900        10.736079405196381        2.4058397296591938     
 C   2.5977219526792306        10.385273924979968        10.067910393929120     
 H   4.4695868340760052        9.9644237302655050        11.088899125014230     
 H  0.87231239880112821        10.668312392186127        8.8088030977512748     
 H   4.8910909638500897        2.9501433722458690        8.0248135353133101     
 H   9.5883569322056967        10.483952480106884        4.7607908455085131     
 H   1.3176981841329327        8.9698302806740742        1.7720999135297673     
 H   2.1024681756676933        10.794447204146129        10.948131472563363     
 C   2.8733344402247307        8.5632128069791271        14.239521157132609     
 H   3.7925859016424788        8.8264675514131987        13.687450129892634     
 H   2.7237004249702190        7.4703394062552677        14.176237484691370     
 H   2.0061111189910017        9.0683378751148620        13.776759257887162     
 C   3.0068140487309454        8.9796612151373232        15.627135819190130     
 N   3.1473331190050722        9.3302957216317246        16.737572282295584     
         226

 Co   6.7999421987574147        14.070500104532879        4.9477673441738412     
 S   7.0827294488058437        13.883216444218844        7.1646372370282059     
 S   5.7191750222699813        16.049775901635677        5.1242728516167819     
 S   8.7413352446289263        13.872778570678490        3.8176731653315739     
 S   5.7883973454861417        12.458634108642038        3.7480251571455931     
 C   6.3660774424919522        15.373103044866593        7.7155684196663721     
 C   5.7989437157601627        16.288881591516542        6.8494419023133331     
 C   8.3307877684701133        12.582714078530490        2.7192480573495645     
 C   7.0839755038553545        11.985937250738933        2.6806278109130397     
 S   6.3618614399388926        15.825710507179503        9.4017787551902074     
 S   5.2048690542166272        17.753371100073217        7.6049753446578743     
 S   9.4924060399281167        11.960184125730947        1.5742881986351371     
 S   6.8860079917021242        10.738779043844643        1.4619012411186321     
 C   5.6643930354484056        17.403609895947884        9.2486581296531494     
 C   8.5020647802442486        10.764166305956540       0.80008011397085166     
 S   5.4992655100323242        18.470613861853966        10.527244207332647     
 S   9.0679849899962353        9.7904106388043477      -0.43515644065281239     
 P   9.1152934898152314        20.714494524531293        14.617348704609826     
 C   8.4237037742447409        19.096554619796937        15.031382482531431     
 C   10.841758161745105        20.418508772098956        14.235400256073202     
 C   8.9446146123825052        21.791553707168511        16.039862905587686     
 C   8.3002557784331010        21.487649814193542        13.214361128724184     
 C   9.1617426991782605        17.926622316339873        14.770766934550490     
 C   7.1883557974836823        19.018138351443827        15.702196362999635     
 C   11.743453141804604        20.237543940924663        15.294963488220864     
 C   11.230340440292355        20.132984491446045        12.918120254946290     
 C   9.1120810851783745        21.261864613391680        17.331536419961257     
 C   8.7250848092433682        23.168493144552233        15.856918458816256     
 C   6.9335077636109528        21.242316062561557        12.997837744130019     
 C   8.9783007127283341        22.445048534897857        12.438243649332961     
 H   10.138160564481833        17.978304108622503        14.295509837604346     
 C   8.6613558503928374        16.689752403709281        15.185910818368500     
 H   6.6518858661634690        19.921606824380323        15.989569134580861     
 C   6.6836827029936394        17.770793827104800        16.078553983711068     
 H   11.440996907171915        20.450969585006494        16.317652128220068     
 C   13.023397296084699        19.748049157891664        15.040095094826993     
 H   10.537669875826937        20.269173005091066        12.093964705183799     
 C   12.506066575651902        19.630164859216094        12.671364805586325     
 H   9.2509653338603286        20.193248312727818        17.479667807309713     
 C   9.0750493850418970        22.114311499952063        18.432861530499899     
 H   8.6139467775878149        23.597680544220086        14.862520786392739     
 C   8.6634501950828557        24.003257109800014        16.972549432389844     
 H   6.4066067320845921        20.515413755753816        13.608329192981522     
 C   6.2474143733348129        21.949094012030084        12.011302182609111     
 C   8.2843827267977961        23.135084924284758        11.439597631411214     
 H   10.031345223729094        22.676973479677127        12.602573856410103     
 H   9.2672328379397175        15.795417714498933        15.049223865037133     
 C   7.4205554875779320        16.607583689062267        15.824083952491611     
 H   5.7240829430538973        17.702641845526070        16.590955264188064     
 C   13.392064695820451        19.417691077068355        13.732172969101761     
 H   13.711768912589458        19.617726433263392        15.871641897276197     
 H   12.799050343956242        19.382944802910984        11.651507275806424     
 H   9.2183690462479522        21.701703895863421        19.429748768362948     
 C   8.8390357313104833        23.479840995055152        18.255690720232085     
 H   8.4653939704857510        25.062066063364458        16.828248920148617     
 C   6.9225110490944317        22.896171215290089        11.232515163305766     
 H   5.1828358312003555        21.776726209597559        11.868712637863794     
 H   8.8226467639061710        23.878151169150318        10.850349081962243     
 H   7.0415061820666081        15.644882253324608        16.175002139211912     
 H   14.367403859700083        18.974941107400731        13.532640828574745     
 H   8.7898424712373107        24.134098124075901        19.124977716522885     
 H   6.3787595385175040        23.459030981403796        10.476556103785002     
 P   10.481938497903531        14.992196432717487        10.679823022683816     
 C   10.244209986492102        16.732878161211641        10.250444766920920     
 C   8.9177797082535513        14.207484405648037        11.107239480296487     
 C   11.563297117061325        14.905172619166295        12.121317272828444     
 C   11.265197248570111        14.192788936734631        9.2677228309309427     
 C   11.227029278460254        17.349046435138167        9.4519845417311199     
 C   9.1665174557724409        17.489376380916969        10.749980750399827     
 C   8.2532201965777396        14.661968676868076        12.265161107646888     
 C   8.3449601598018361        13.186514373720614        10.332150113232478     
 C   12.534823185689961        15.893962772886853        12.366078917384804     
 C   11.432433242275069        13.806206115751980        12.990183740237573     
 C   10.580715845006601        14.143099737737668        8.0373470826012525     
 C   12.578763029665859        13.702287073774695        9.3649760284136825     
 H   12.060405593926159        16.770708916960622        9.0551010232904670     
 C   11.131034365137728        18.711298987033526        9.1566872086735760     
 H   8.3827052613867412        17.031434585370224        11.347956987119646     
 C   9.0819217757078636        18.851670133875260        10.451062191564683     
 H   8.7063548337966861        15.420555430035604        12.899812511310254     
 C   7.0166476932578554        14.127890774239262        12.614954874304535     
 H   8.8508795214262790        12.799872245675843        9.4522190456083059     
 C   7.1029028943013826        12.653874431210058        10.699100697399293     
 H   12.652644068235610        16.748702602086706        11.700608504760465     
 C   13.361891970716609        15.776498571928171        13.486456198344680     
 H   10.675016811237152        13.038602118478442        12.818196129703388     
 C   12.262953856881934        13.706037169292085        14.107855724818911     
 H   9.5614223560614224        14.518328625210932        7.9446370094596137     
 C   11.207062429972479        13.589646645292790        6.9177724552398550     
 H   13.116713874904720        13.753035490161862        10.309751462752198     
 C   13.201560854592353        13.172006741244939        8.2332432865810254     
 H   11.879417843818715        19.185915498555353        8.5212620623650359     
 C   10.062809142955063        19.460249102420157        9.6592791209010933     
 H   8.2358707138434610        19.426840395076336        10.826450549148820     
 H   6.5155447587217665        14.480065839932475        13.513037960257842     
 C   6.4350008054594356        13.125550562626000        11.829607585585030     
 H   6.6656109295994703        11.862043477574444        10.093745752655582     
 C   13.225762117433387        14.690166789843905        14.359513908308903     
 H   14.109696166882431        16.544212272339585        13.681232799647200     
 H   12.147670204621868        12.858161656095422        14.782543560809824     
 C   12.522653749651839        13.119972258757766        7.0132355712581207     
 H   10.662709410752170        13.542916886654604        5.9728123713085859     
 H   14.229738276262568        12.821741857560712        8.2920891579777720     
 H   9.9936461490051798        20.523066459654959        9.4303373559003205     
 H   5.4752001025763670        12.698758702221944        12.118539202466243     
 H   13.858960805938242        14.614264399331661        15.245555682694159     
 H   13.031096128417680        12.722562993458864        6.1350935786652050     
 C   12.261158918023188        15.115974352833458        3.0469027819747927     
 H   11.338839193530484        14.936409412290827        3.6233674975195287     
 H   12.382443266207853        16.202280753136876        2.8919068278250837     
 H   13.128336460154426        14.743207653139105        3.6193618285026004     
 C   12.163337372092387        14.435122819694870        1.7679139370880652     
 N   12.046680572836767        13.883130567792236       0.74084172932926595     
 Co   8.3718777352914326        9.3738969980540592        12.132915191766596     
 S   8.0563699898794798        9.4954849885712598        9.9121158449903533     
 S   9.4960154383182918        7.4192472953733484        11.997701449006374     
 S   6.4187108752976219        9.5433960480499849        13.257773628218821     
 S   9.3459129428840377        11.006586412335267        13.335424305875419     
 C   8.7620309557595100        7.9873393911339692        9.4030178650131582     
 C   9.3431210763457013        7.1002363940405155        10.289544608499776     
 C   6.8027305788057983        10.841043926180433        14.354561174980132     
 C   8.0391545387992238        11.457578654341301        14.398430349881698     
 S   8.7109478315689923        7.4713584426233837        7.7365493312994520     
 S   9.8624777931906085        5.5846866887027291        9.5806514195210539     
 S   5.6185979161805530        11.461001258236561        15.479315569969518     
 S   8.2044897823969478        12.725824741875632        15.599088650573336     
 C   9.3736006529583982        5.8825901566072654        7.9341059806501351     
 C   6.5797717179932045        12.692981734865324        16.238836819519740     
 S   9.4855444986672648        4.7678587995365289        6.6911882518936956     
 S   5.9919866872553138        13.695084804863647        17.439690381198272     
 P   6.0399009978231124        2.8304330474653607        2.5481364024921702     
 C   6.7133408109131611        4.4451946788001973        2.0917365613272105     
 C   4.3230100279139281        3.1296414838097513        2.9757693132443892     
 C   6.2062209115129034        1.7493270974628328        1.1250466251770339     
 C   6.8804770042304835        2.0577363378471181        3.9359305207621080     
 C   5.9517295847193239        5.6118917224444953        2.2926937348632914     
 C   7.9503714018156977        4.5143961450473995        1.4219497801075591     
 C   3.4035537250143340        3.3723749334811135        1.9435387240075419     
 C   3.9625910759609653        3.3584130681031672        4.3126984866871707     
 C   5.9926206485938343        2.2706132024153165      -0.16345718481776178     
 C   6.5158044609615713       0.38881262193509392        1.2988984874889884     
 C   8.2384850021625109        2.3333565288303966        4.1642687956215338     
 C   6.2260094603346516        1.0587461992488278        4.6807621242204567     
 H   4.9767471940391630        5.5645076534977171        2.7716816100385566     
 C   6.4260770350866832        6.8362208470665173        1.8138732505614852     
 H   8.5076917202402758        3.6071563718109272        1.1868945596935354     
 C   8.4281883342338606        5.7514125334269410       0.98219112939839071     
 H   3.6817715660350587        3.2065657888976493       0.90509025547453503     
 C   2.1363905058168622        3.8668684739069921        2.2465383063028712     
 H   4.6678350747568960        3.1725267148484768        5.1159316443372855     
 C   2.6982636152620092        3.8651392504580699        4.6077979568579881     
 H   5.7876289259494724        3.3293139607734852      -0.30685204426013502     
 C   6.0720539711167403        1.4262664091926049       -1.2684802135055957     
 H   6.6628231184883564       -3.5370823381150468E-002   2.2900174517017038     
 C   6.6272736694460805      -0.43633285577098524       0.17925012247241776     
 H   8.7467603655372361        3.0910065066842360        3.5757967244943956     
 C   8.9404048918461019        1.6146733711891565        5.1319322518583892     
 C   6.9346527809809215       0.35861017795358363        5.6607669003470154     
 H   5.1791806726874130       0.80406142453612017        4.5087716318502560     
 H   5.8075308638597996        7.7266177158220284        1.9141585088735018     
 C   7.6645217681536852        6.9100060755450698        1.1707186988236458     
 H   9.3894330927958958        5.8156217749896610       0.47158972484082629     
 C   1.7962581131469850        4.1389101038580938        3.5751951586396888     
 H   1.4355232410607479        4.0491760042825637        1.4367971258852910     
 H   2.4206226918175240        4.0650216668024726        5.6422650468507110     
 H   5.8897316347964477        1.8278726623017458       -2.2634389638648331     
 C   6.4035336398562510        7.9233858697311949E-002  -1.0994105660034093     
 H   6.9028685694064080       -1.4789875765280338       0.31828117316767746     
 C   8.2892287237742455       0.62780734094224777        5.8801920895412270     
 H   9.9996239183755460        1.8101617062839996        5.2829906214537958     
 H   6.4133021510392645      -0.41374150673396592        6.2264937579927313     
 H   8.0250367852874671        7.8609463339584087       0.77013177994546023     
 H  0.83103055396554470        4.5815205958563254        3.8196928431662731     
 H   6.4865687468489446      -0.56666993992735482       -1.9725066502074375     
 H   8.8465720662144154        5.5626929293613465E-002   6.6194330076027068     
 P   4.5592497541245356        8.4070737127682786        6.4192608226787753     
 C   4.7141562774219654        6.6710587335261566        6.9075107937664519     
 C   6.1571729362700962        9.1005218731295052        5.9611859850339730     
 C   3.4985604170876687        8.5439507730283388        4.9657807100765803     
 C   3.8192918009282661        9.2745423483745828        7.8134269661740907     
 C   3.6897585220933227        6.1170870827408450        7.7009651810129656     
 C   5.8049895488521646        5.8735894685659051        6.5109949878929365     
 C   6.7814948958972314        8.5691517843208178        4.8135679310615762     
 C   6.7665838872953623        10.153438655464818        6.6619697993263225     
 C   2.5594684135040580        7.5524689459301904        4.6289886847654040     
 C   3.6413806852761530        9.6916876848848030        4.1621879159239690     
 C   4.5223000468948005        9.3406388588464946        9.0326283816612154     
 C   2.5064803856721465        9.7692663704452762        7.7265658928255618     
 H   2.8475516828441463        6.7278827146178015        8.0243084156074254     
 C   3.7619532254776420        4.7784171723922864        8.0948827611253460     
 H   6.6187703689700959        6.2827980338380733        5.9177642828359467     
 C   5.8662626503342850        4.5362520895438916        6.9118107739090986     
 H   6.2963943416819879        7.7870013482489178        4.2333217960458480     
 C   8.0155555062492798        9.0609444435141544        4.3991924732387417     
 H   6.2879795359957429        10.601891861127005        7.5282623106608302     
 C   8.0047804447732034        10.644879760126942        6.2295778733882452     
 H   2.4421777755591432        6.6602148217159725        5.2426902564622999     
 C   1.7790657360318778        7.7147938819051678        3.4797338762682970     
 H   4.3873585273417532        10.454510144533794        4.3943305783677387     
 C   2.8493213545927611        9.8430400857946889        3.0230967597528950     
 H   5.5396446102368007        8.9577546667190155        9.1181836043662798     
 C   3.9130884999175968        9.9115266530952972        10.152870761219289     
 H   1.9551098374721001        9.7057184205836950        6.7901800701664845     
 C   1.9016108442531308        10.318057209905989        8.8592207612328782     
 H   2.9818313361321551        4.3482716099114826        8.7224173329287495     
 C   4.8475455484276324        3.9909759436153012        7.7006412115199119     
 H   6.7265083141500108        3.9344417680300054        6.6174723754469653     
 H   8.4827837480250707        8.6501582295662178        3.5073747886077697     
 C   8.6330033733573828        10.098464405103494        5.1090456617297155     
 H   8.4678646395386199        11.468643959396172        6.7701884403994388     
 C   1.9199586098504571        8.8540984646068654        2.6780293969684079     
 H   1.0660442649163271        6.9400155385569642        3.2010211949557665     
 H   2.9723425025727095        10.731493086190358        2.4036666914117442     
 C   2.5974917972992788        10.383512870099970        10.069191017983551     
 H   4.4689605102837549        9.9625860227426610        11.090824322944592     
 H  0.87268780449480765        10.667050967449494        8.8094300110730703     
 H   4.8985016111282089        2.9494629732117521        8.0141297678062280     
 H   9.5900153575490918        10.492603615825203        4.7686265179329812     
 H   1.3157358560058743        8.9655723254881945        1.7754085312466570     
 H   2.1018001760447125        10.792294172786997        10.949343640815652     
 C   2.8727312249044354        8.5558059874679309        14.234252434261821     
 H   3.7920869724773238        8.8163512173748746        13.681399041368094     
 H   2.7240214060845802        7.4631447944580636        14.178044831173159     
 H   2.0055129403603140        9.0566367881326819        13.767925257319215     
 C   3.0050381532352612        8.9808283194162399        15.618346537578246     
 N   3.1447709932547552        9.3379936931172409        16.726080661770862     
         226

 Co   6.7980694700202537        14.070744305437353        4.9491577539489189     
 S   7.0819919218121203        13.885650193670921        7.1661542404196590     
 S   5.7158329158253158        16.049185402866630        5.1243088528223302     
 S   8.7398581977803307        13.873957781346590        3.8192455685028022     
 S   5.7877705859470652        12.458194795892569        3.7493172993625539     
 C   6.3657009681124892        15.376137421428821        7.7157035400086142     
 C   5.7980708812428183        16.290951996488772        6.8489087519457774     
 C   8.3301910853854384        12.583646155821791        2.7208693525195935     
 C   7.0837244899183309        11.986212010256338        2.6820734602988368     
 S   6.3633584814162996        15.830858444427536        9.4012546251175273     
 S   5.2064933348088518        17.757140895221671        7.6028968965140153     
 S   9.4925603809729093        11.961198165962218        1.5765865444527947     
 S   6.8868447694486488        10.738349839675001        1.4639506853707234     
 C   5.6670346523518456        17.409114214384690        9.2466652580229383     
 C   8.5031912672412986        10.763981640386103       0.80286866165279491     
 S   5.5037019191501688        18.477710239590369        10.524063454870470     
 S   9.0698431657698197        9.7892761634240575      -0.43121674871595822     
 P   9.1140202436008835        20.711338579202543        14.615882638495838     
 C   8.4230375851417580        19.093506477563807        15.031340959222668     
 C   10.840169827922097        20.415248566745692        14.232426938921655     
 C   8.9434700523703388        21.788543827810610        16.038406364075172     
 C   8.2981362119308937        21.484468054820638        13.213392487515904     
 C   9.1618649501997087        17.923680965530551        14.772728760300458     
 C   7.1876323766314369        19.015401756140907        15.702119076826326     
 C   11.742454400830965        20.232250757863021        15.291086531159474     
 C   11.227819660152866        20.131592380422976        12.914498258969871     
 C   9.1124734794598155        21.259148598192237        17.329979969477172     
 C   8.7209238094938115        23.164931133135418        15.855751432301840     
 C   6.9316746480902225        21.238138634490788        12.996487613914685     
 C   8.9753992443397799        22.443243392891333        12.438308913377430     
 H   10.138236388849711        17.975216206327669        14.297349798284056     
 C   8.6623472859666482        16.687232829108662        15.190007540770599     
 H   6.6504660804392381        19.918997519688300        15.987738691395471     
 C   6.6838555111140634        17.768405136977815        16.080602166590328     
 H   11.440801893240454        20.444109403452728        16.314295579692065     
 C   13.021975597885719        19.742588382972219        15.034628462471860     
 H   10.534732486098475        20.269418123904995        12.091033960224879     
 C   12.503169391861775        19.628643823761688        12.666146238240572     
 H   9.2535733102096405        20.190866164165961        17.477963326189066     
 C   9.0740121251724357        22.111334112675259        18.431420970333239     
 H   8.6085929239352943        23.593941969758749        14.861458540386556     
 C   8.6576114611306654        23.999383320706681        16.971508660710523     
 H   6.4053914310789528        20.510219205190229        13.606252007522754     
 C   6.2450525837791586        21.945318354361412        12.010585503388503     
 C   8.2809890320912753        23.133622304579109        11.440288905490466     
 H   10.028239703160487        22.675918527565319        12.602887282042763     
 H   9.2686489073970701        15.793029576852337        15.054544822381324     
 C   7.4216240235060695        16.605347718958114        15.828344523952170     
 H   5.7242001980903039        17.700389785597665        16.592942715735528     
 C   13.389697709245754        19.414149318057135        13.726022490108310     
 H   13.710761180190161        19.610552998292498        15.865454631491117     
 H   12.795648708672493        19.382986472543585        11.645806865872663     
 H   9.2186319895380873        21.699104588365859        19.428248786105421     
 C   8.8348001082697856        23.476241928784809        18.254506288209946     
 H   8.4569626228733679        25.057650909120159        16.827373508205376     
 C   6.9193557219281363        22.893713354730750        11.232808444298716     
 H   5.1806491796403318        21.772191458557725        11.867722952426208     
 H   8.8186911364257590        23.877660058426965        10.851819427724761     
 H   7.0431925783355007        15.643041289769634        16.180926271777786     
 H   14.364701911040077        18.971402319394016        13.525003499883095     
 H   8.7844664306214888        24.130227530997509        19.123914056874693     
 H   6.3751504218830037        23.456887858570209        10.477410310332669     
 P   10.484462750876629        14.993903419616320        10.680637945398228     
 C   10.249507701425960        16.734428837590865        10.249288369246191     
 C   8.9191702836033144        14.212242304818167        11.109061548243387     
 C   11.565116357637237        14.905210571281875        12.122542000419880     
 C   11.266287838798771        14.192226738852323        9.2691413955555468     
 C   11.233715233696236        17.348512262522288        9.4509889440757107     
 C   9.1713748472876109        17.492298780362503        10.745373533866506     
 C   8.2559448272258908        14.669292684716872        12.266634187077095     
 C   8.3451325623283807        13.190209943092574        10.336444088063647     
 C   12.535556736590630        15.894090209807731        12.370386528405817     
 C   11.433845700056731        13.804613625548516        12.989225150415066     
 C   10.581203612399495        14.142003001741823        8.0391288973545016     
 C   12.579827351454803        13.701583701923049        9.3660594483794366     
 H   12.067388872071083        16.769088722349913        9.0565703708111016     
 C   11.138508727155212        18.709970906977958        9.1523758261820038     
 H   8.3865641155209580        17.035991882305545        11.343199733865003     
 C   9.0875518089940073        18.853753048283576        10.443029134040371     
 H   8.7101430065769065        15.428663545919896        12.899475283502904     
 C   7.0194513186673317        14.136628975309977        12.618571933304233     
 H   8.8501461292445267        12.801506611630789        9.4569705234744195     
 C   7.1032001076746241        12.658946694749387        10.705568199472674     
 H   12.653363610979902        16.750083783954260        11.706647059003101     
 C   13.361058047822167        15.775125797906293        13.491734199581702     
 H   10.676813495074674        13.037169239586545        12.815220170449829     
 C   12.263073180436471        13.702733330559280        14.107618285644318     
 H   9.5619766072506618        14.517489157396870        7.9466485904489730     
 C   11.206993736467647        13.587981852879937        6.9195336314438647     
 H   13.118214248171071        13.752750432277738        10.310562266888718     
 C   13.202042297879530        13.170699778861943        8.2342975497289572     
 H   11.887949718390800        19.183095923084995        8.5172071231407003     
 C   10.069697714624725        19.460208263712147        9.6513320780876874     
 H   8.2410248224872298        19.429814840051247        10.815702425258900     
 H   6.5194713584869826        14.490760626990310        13.516441726120652     
 C   6.4366145161821393        13.133116099264267        11.835738356139363     
 H   6.6650507359261724        11.866051319356147        10.102369589698544     
 C   13.224762670051161        14.687022765607646        14.362405028608309     
 H   14.107697814710269        16.543075591996946        13.689322449417386     
 H   12.147526420240411        12.853501288015728        14.780457958195836     
 C   12.522584924668383        13.118230991320582        7.0146150201009130     
 H   10.662268455295358        13.541117735084297        5.9747999245746799     
 H   14.230245185731730        12.820480365049997        8.2928495192392546     
 H   10.001136025291501        20.522308227317961        9.4195453970869654     
 H   5.4769047679312761        12.707413326913816        12.126381182088492     
 H   13.856987547469027        14.609930253216216        15.249004572854549     
 H   13.030615080289834        12.720455555788273        6.1364074379541913     
 C   12.260547075074975        15.108658851704561        3.0415829899831395     
 H   11.338320683335120        14.926404522498105        3.6172559328248934     
 H   12.382735697233997        16.195176704067752        2.8935918342700782     
 H   13.127722274104132        14.731648384816499        3.6105315206690940     
 C   12.161599029126229        14.436289476975212        1.7591073729488609     
 N   12.044189971134315        13.890755465686087       0.72935978779398158     
 Co   8.3700068851720033        9.3740897443637881        12.134301325055489     
 S   8.0555453176141807        9.4978679032931765        9.9136372803243304     
 S   9.4927217871170715        7.4186322867951251        11.997689269892616     
 S   6.4172295341511134        9.5445356288266527        13.259326264904233     
 S   9.3452968118117692        11.006074065546247        13.336724560497057     
 C   8.7615771570155427        7.9903386713317044        9.4031323854922810     
 C   9.3422334637626552        7.1022880048644810        10.288967353553124     
 C   6.8021371218720779        10.841924833575071        14.356174656654790     
 C   8.0389077805392759        11.457799949038547        14.399869352776252     
 S   8.7123074540243923        7.4764691272751582        7.7360069572128216     
 S   9.8640739774379007        5.5884428115225466        9.5785101254396512     
 S   5.6187541914218491        11.461971925020791        15.481598719411551     
 S   8.2053309020371525        12.725343850297257        15.601128591728447     
 C   9.3761366440478380        5.8880690687534480        7.9320699262801266     
 C   6.5809004211736575        12.692753481580969        16.241609062098423     
 S   9.4898313360161133        4.7749274933874268        6.6879621494807830     
 S   5.9938413714249599        13.693916530166071        17.443603661605053     
 P   6.0385386593415715        2.8273239841276698        2.5467255158793587     
 C   6.7125814423056172        4.4421897001201840        2.0917255802253965     
 C   4.3213245057396668        3.1264218711691014        2.9728199553480965     
 C   6.2050205307187101        1.7463417494053106        1.1236646119785649     
 C   6.8782583744951182        2.0546224766839769        3.9350351226646341     
 C   5.9517532414313692        5.6089956345348622        2.2946566081524051     
 C   7.9495570867079843        4.5116939869975727        1.4219060880603884     
 C   3.4024627287733780        3.3670704139423728        1.9396708085203724     
 C   3.9599603955702340        3.3571088371362894        4.3090878614746932     
 C   5.9929589438875785        2.2678941350742954      -0.16495063266324433     
 C   6.5116168302841331       0.38528439097942102        1.2978331952830557     
 C   8.2365626508850092        2.3292191195417034        4.1629670335867655     
 C   6.2230009377590081        1.0570285422189061        4.6809186440657600     
 H   4.9767215998765524        5.5614715872312033        2.7735176765893197     
 C   6.4269674064342377        6.8337390396354163        1.8179462756240528     
 H   8.5061837843509238        3.6045783737435317        1.1851161922872997     
 C   8.4282681529382693        5.7490510228118117       0.98424866695849800     
 H   3.6814927676727214        3.1996538800511396       0.90175257992956603     
 C   2.1348703785290715        3.8613982623531924        2.2410513044026796     
 H   4.6647827716931030        3.1728984703385783        5.1130246030548001     
 C   2.6952494095178752        3.8637034545075317        4.6025609526141222     
 H   5.7901589013595078        3.3269220744352528      -0.30851328804279271     
 C   6.0709950616356245        1.4232686450530978       -1.2698429846252226     
 H   6.6574362498091322       -3.9056079329073769E-002   2.2890659630349237     
 C   6.6214413943896746      -0.44019060178625286       0.17832644861425656     
 H   8.7454618910614190        3.0858363219452869        3.5737539821681024     
 C   8.9379562129163617        1.6109278132765463        5.1312550559744974     
 C   6.9311548992421939       0.35722324879001144        5.6615400427038809     
 H   5.1759618005615851       0.80311094030704544        4.5091907804069056     
 H   5.8088411573758130        7.7242669605138925        1.9194340510552683     
 C   7.6654920702367733        6.9077996019820649        1.1749599545020692     
 H   9.3894587940961696        5.8133865053036837       0.47358799623143788     
 C   1.7937808885905193        4.1354085683875539        3.5690096839037095     
 H   1.4344222104833646        4.0419528397703930        1.4305770320996050     
 H   2.4170900397763555        4.0651789736089743        5.6365359160406641     
 H   5.8899727113500173        1.8252301872616294       -2.2648709010005108     
 C   6.3993086144591684        7.5624639270824495E-002  -1.1004893160965155     
 H   6.8944595465726479       -1.4833809224461647       0.31754348042316566     
 C   8.2859789081559629       0.62539663177943139        5.8805401752584787     
 H   9.9973574469971762        1.8056337719450664        5.2820216542568765     
 H   6.4092386872966465      -0.41414755743836812        6.2280560065798829     
 H   8.0266248138216358        7.8591289297145144       0.77602067168909616     
 H  0.82821416198784170        4.5780253453992374        3.8119965044751880     
 H   6.4812279977656821      -0.57056454303219784       -1.9734522172669415     
 H   8.8428699794467871        5.3522801927372632E-002   6.6203346257491926     
 P   4.5616903213362336        8.4088120256103931        6.4199955316068564     
 C   4.7193447169871678        6.6726422492177457        6.9062921305886880     
 C   6.1584962780520893        9.1052934417608729        5.9629574855050409     
 C   3.5003280590484911        8.5440346435131165        4.9669046487981410     
 C   3.8202793564197148        9.2740125152496109        7.8147536042958174     
 C   3.6963305137137676        6.1166090514914551        7.6999193398654340     
 C   5.8097423009620206        5.8765326246615119        6.5063592768134066     
 C   6.7841667316774164        8.5764829552860977        4.8150015588841377     
 C   6.7666859553956717        10.157142793593829        6.6662231063045674     
 C   2.5601594281771209        7.5526428394015106        4.6331650095477102     
 C   3.6427580607777430        9.6901507021258162        4.1611436899957042     
 C   4.5226552959618145        9.3395497264900609        9.0343367359304665     
 C   2.5074439347540034        9.7685962442622589        7.7275348511838580     
 H   2.8544150261945367        6.7263268431099483        8.0257002255469292     
 C   3.7693234172324659        4.7771608691461340        8.0905780372969893     
 H   6.6225238489654226        6.2873551421355351        5.9129623400668834     
 C   5.8717975184319986        4.5383709765476326        6.9038077716618256     
 H   6.3001337438098552        7.7951192962456561        4.2329387030027918     
 C   8.0183158292126606        9.0696804510132107        4.4027876051228247     
 H   6.2871663525093604        10.603536478751870        7.5329673201567751     
 C   8.0050150862616558        10.649953776325146        6.2360204624223625     
 H   2.4428473401085333        6.6616359059482404        5.2485868483648135     
 C   1.7782132152764194        7.7134773786181565        3.4848649431770773     
 H   4.3891142671856356        10.453132278024874        4.3912934705498898     
 C   2.8494278102865769        9.8398023426417094        3.0227593119760354     
 H   5.5400633029543469        8.9569186154644136        9.1201391744818618     
 C   3.9128578589564236        9.9098432518356105        10.154555230071336     
 H   1.9565319982672933        9.7054833228447812        6.7908623245087192     
 C   1.9019620309162555        10.316756606512257        8.8601574115306860     
 H   2.9902598172966779        4.3455421041707174        8.7183821089535005     
 C   4.8543437494791233        3.9909984340142812        7.6927489310919173     
 H   6.7315728200800100        3.9374451017746721        6.6067812046171674     
 H   8.4866794352100658        8.6608450396751380        3.5107655501339186     
 C   8.6345668418002237        10.106027763343262        5.1151600120544014     
 H   8.4672372185360452        11.472653482076426        6.7787910177461423     
 C   1.9189541461270934        8.8510217441530745        2.6807905418971809     
 H   1.0640373158685721        6.9389339537465000        3.2089362578987153     
 H   2.9721962826745290        10.726906767184333        2.4014936531642945     
 C   2.5972616419193266        10.381751815219973        10.070471642037980     
 H   4.4683341864915045        9.9607483152198171        11.092749520874952     
 H  0.87306321018848709        10.665789542712862        8.8100569243948659     
 H   4.9059122584063282        2.9487825741776352        8.0034460002991459     
 H   9.5916737828924852        10.501254751543524        4.7764621903574493     
 H   1.3137735278788161        8.9613143703023148        1.7787171489635465     
 H   2.1011321764217317        10.790141141427863        10.950555809067941     
 C   2.8721280095841397        8.5483991679567364        14.228983711391033     
 H   3.7915880433121689        8.8062348833365487        13.675347952843556     
 H   2.7243423871989418        7.4559501826608594        14.179852177654949     
 H   2.0049147617296268        9.0449357011505036        13.759091256751267     
 C   3.0032622577395771        8.9819954236951585        15.609557255966363     
 N   3.1422088675044382        9.3456916646027590        16.714589041246139     
         226

 Co   6.7961967412830928        14.070988506341829        4.9505481637239956     
 S   7.0812543948183979        13.888083943122998        7.1676712438111121     
 S   5.7124908093806503        16.048594904097584        5.1243448540278775     
 S   8.7383811509317368        13.875136992014690        3.8208179716740305     
 S   5.7871438264079895        12.457755483143099        3.7506094415795141     
 C   6.3653244937330253        15.379171797991047        7.7158386603508555     
 C   5.7971980467254740        16.293022401461002        6.8483756015782218     
 C   8.3295944023007653        12.584578233113090        2.7224906476896225     
 C   7.0834734759813074        11.986486769773743        2.6835191096846343     
 S   6.3648555228937074        15.836006381675569        9.4007304950448454     
 S   5.2081176154010773        17.760910690370121        7.6008184483701573     
 S   9.4927147220177019        11.962212206193488        1.5788848902704522     
 S   6.8876815471951742        10.737920635505358        1.4660001296228145     
 C   5.6696762692552847        17.414618532821500        9.2446723863927289     
 C   8.5043177542383486        10.763796974815667       0.80565720933473817     
 S   5.5081383282680143        18.484806617326772        10.520882702408294     
 S   9.0717013415434042        9.7881416880437691      -0.42727705677910410     
 P   9.1127469973865338        20.708182633873790        14.614416572381849     
 C   8.4223713960387752        19.090458335330677        15.031299435913906     
 C   10.838581494099090        20.411988361392428        14.229453621770109     
 C   8.9423254923581705        21.785533948452709        16.036949822562661     
 C   8.2960166454286863        21.481286295447738        13.212423846307624     
 C   9.1619872012211587        17.920739614721224        14.774690586050426     
 C   7.1869089557791916        19.012665160837983        15.702041790653016     
 C   11.741455659857325        20.226957574801375        15.287209574098082     
 C   11.225298880013375        20.130200269399904        12.910876262993451     
 C   9.1128658737412582        21.256432582992790        17.328423518993088     
 C   8.7167628097442531        23.161369121718600        15.854584405787422     
 C   6.9298415325694922        21.233961206420016        12.995137483699349     
 C   8.9724977759512239        22.441438250884808        12.438374177421899     
 H   10.138312213217588        17.972128304032836        14.299189758963767     
 C   8.6633387215404589        16.684713254508043        15.194104263172699     
 H   6.6490462947150064        19.916388214996278        15.985908248210080     
 C   6.6840283192344874        17.766016446850827        16.082650349469592     
 H   11.440606879308993        20.437249221898963        16.310939031164057     
 C   13.020553899686739        19.737127608052777        15.029161830116728     
 H   10.531795096370013        20.269663242718924        12.088103215265958     
 C   12.500272208071648        19.627122788307283        12.660927670894816     
 H   9.2561812865589523        20.188484015604107        17.476258845068418     
 C   9.0729748653029763        22.108356725398455        18.429980410166579     
 H   8.6032390702827737        23.590203395297408        14.860396294380374     
 C   8.6517727271784750        23.995509531613347        16.970467889031198     
 H   6.4041761300733135        20.505024654626641        13.604174822063985     
 C   6.2426907942235044        21.941542696692739        12.009868824167896     
 C   8.2775953373847564        23.132159684873461        11.440980179569719     
 H   10.025134182591882        22.674863575453511        12.603200707675422     
 H   9.2700649768544210        15.790641439205743        15.059865779725515     
 C   7.4226925594342070        16.603111748853962        15.832605095412729     
 H   5.7243174531267114        17.698137725669262        16.594930167282989     
 C   13.387330722671058        19.410607559045911        13.719872011114859     
 H   13.709753447790863        19.603379563321607        15.859267365706037     
 H   12.792247073388742        19.383028142176187        11.640106455938900     
 H   9.2188949328282241        21.696505280868298        19.426748803847889     
 C   8.8305644852290861        23.472642862514466        18.253321856187807     
 H   8.4485312752609847        25.053235754875864        16.826498096262135     
 C   6.9162003947618409        22.891255494171411        11.233101725291665     
 H   5.1784625280803080        21.767656707517887        11.866733266988621     
 H   8.8147355089453470        23.877168947703609        10.853289773487278     
 H   7.0448789746043934        15.641200326214660        16.186850404343659     
 H   14.361999962380072        18.967863531387302        13.517366171191446     
 H   8.7790903900056687        24.126356937919116        19.122850397226500     
 H   6.3715413052485035        23.454744735736622        10.478264516880335     
 P   10.486987003849727        14.995610406515155        10.681452868112640     
 C   10.254805416359821        16.735979513970090        10.248131971571464     
 C   8.9205608589530776        14.217000203988299        11.110883616190288     
 C   11.566935598213147        14.905248523397455        12.123766728011319     
 C   11.267378429027429        14.191664540970015        9.2705599601801509     
 C   11.240401188932220        17.347978089906412        9.4499933464203032     
 C   9.1762322388027826        17.495221179808041        10.740766317333183     
 C   8.2586694578740421        14.676616692565666        12.268107266507304     
 C   8.3453049648549236        13.193905512464532        10.340738062894815     
 C   12.536290287491299        15.894217646728608        12.374694139426829     
 C   11.435258157838392        13.803021135345050        12.988266560592562     
 C   10.581691379792387        14.140906265745977        8.0409107121077525     
 C   12.580891673243745        13.700880330071403        9.3671428683451925     
 H   12.074372150216005        16.767468527739204        9.0580397183317380     
 C   11.145983089172697        18.708642826922389        9.1480644436904335     
 H   8.3904229696551749        17.040549179240863        11.338442480610359     
 C   9.0931818422801491        18.855835962691891        10.434996076516059     
 H   8.7139311793571288        15.436771661804190        12.899138055695554     
 C   7.0222549440768081        14.145367176380693        12.622188992303931     
 H   8.8494127370627744        12.803140977585732        9.4617220013405312     
 C   7.1034973210478647        12.664018958288716        10.712035701546053     
 H   12.654083153724194        16.751464965821814        11.712685613245737     
 C   13.360224124927727        15.773753023884415        13.497012200818723     
 H   10.678610178912198        13.035736360694649        12.812244211196269     
 C   12.263192503991009        13.699429491826475        14.107380846469724     
 H   9.5625308584398994        14.516649689582808        7.9486601714383323     
 C   11.206925042962816        13.586317060467085        6.9212948076478744     
 H   13.119714621437423        13.752465374393614        10.311373071025239     
 C   13.202523741166706        13.169392816478947        8.2353518128768890     
 H   11.896481592962886        19.180276347614640        8.5131521839163646     
 C   10.076586286294386        19.460167425004137        9.6433850352742816     
 H   8.2461789311309985        19.432789285026157        10.804954301368978     
 H   6.5233979582521977        14.501455414048145        13.519845491983462     
 C   6.4382282269048439        13.140681635902533        11.841869126693693     
 H   6.6644905422528744        11.870059161137851        10.110993426741505     
 C   13.223763222668936        14.683878741371384        14.365296148907715     
 H   14.105699462538107        16.541938911654306        13.697412099187574     
 H   12.147382635858952        12.848840919936034        14.778372355581848     
 C   12.522516099684927        13.116489723883397        7.0159944689437044     
 H   10.661827499838548        13.539318583513989        5.9767874778407748     
 H   14.230752095200891        12.819218872539283        8.2936098805007354     
 H   10.008625901577823        20.521549994980965        9.4087534382736120     
 H   5.4786094332861843        12.716067951605686        12.134223161710743     
 H   13.855014288999811        14.605596107100773        15.252453463014938     
 H   13.030134032161989        12.718348118117682        6.1377212972431776     
 C   12.259935232126763        15.101343350575663        3.0362631979914867     
 H   11.337802173139753        14.916399632705383        3.6111443681302582     
 H   12.383028128260140        16.188072654998628        2.8952768407150726     
 H   13.127108088053836        14.720089116493892        3.6017012128355872     
 C   12.159860686160069        14.437456134255555        1.7503008088096565     
 N   12.041699369431864        13.898380363579937       0.71787784625869722     
 Co   8.3681360350525740        9.3742824906735169        12.135687458344384     
 S   8.0547206453488815        9.5002508180150915        9.9151587156583076     
 S   9.4894281359158530        7.4180172782169018        11.997677090778858     
 S   6.4157481930046050        9.5456752096033206        13.260878901589646     
 S   9.3446806807394989        11.005561718757230        13.338024815118697     
 C   8.7611233582715755        7.9933379515294405        9.4032469059714039     
 C   9.3413458511796090        7.1043396156884464        10.288390098606472     
 C   6.8015436649383583        10.842805740969709        14.357788138329449     
 C   8.0386610222793280        11.458021243735793        14.401308355670805     
 S   8.7136670764797941        7.4815798119269319        7.7354645831261912     
 S   9.8656701616851947        5.5921989343423650        9.5763688313582467     
 S   5.6189104666631460        11.462942591805019        15.483881868853583     
 S   8.2061720216773555        12.724862958718882        15.603168532883558     
 C   9.3786726351372778        5.8935479808996298        7.9300338719101173     
 C   6.5820291243541114        12.692525228296613        16.244381304677109     
 S   9.4941181733649618        4.7819961872383248        6.6847360470678696     
 S   5.9956960555946051        13.692748255468494        17.447516942011834     
 P   6.0371763208600306        2.8242149207899794        2.5453146292665476     
 C   6.7118220736980723        4.4391847214401707        2.0917145991235824     
 C   4.3196389835654045        3.1232022585284511        2.9698705974518038     
 C   6.2038201499245158        1.7433564013477885        1.1222825987800962     
 C   6.8760397447597521        2.0515086155208357        3.9341397245671601     
 C   5.9517768981434145        5.6060995466252290        2.2966194814415188     
 C   7.9487427716002710        4.5089918289477460        1.4218623960132180     
 C   3.4013717325324224        3.3617658944036317        1.9358028930332030     
 C   3.9573297151795033        3.3558046061694116        4.3054772362622149     
 C   5.9932972391813228        2.2651750677332743      -0.16644408050872689     
 C   6.5074291996066949       0.38175616002374813        1.2967679030771233     
 C   8.2346402996075092        2.3250817102530101        4.1616652715519962     
 C   6.2199924151833645        1.0553108851889841        4.6810751639110624     
 H   4.9766960057139409        5.5584355209646885        2.7753537431400823     
 C   6.4278577777817922        6.8312572322043152        1.8220193006866205     
 H   8.5046758484615719        3.6020003756761367        1.1833378248810640     
 C   8.4283479716426797        5.7466895121966823       0.98630620451860529     
 H   3.6812139693103840        3.1927419712046294       0.89841490438459704     
 C   2.1333502512412807        3.8559280507993932        2.2355643025024885     
 H   4.6617304686293091        3.1732702258286802        5.1101175617723138     
 C   2.6922352037737411        3.8622676585569939        4.5973239483702564     
 H   5.7926888767695432        3.3245301880970204      -0.31017453182545035     
 C   6.0699361521545079        1.4202708809135909       -1.2712057557448495     
 H   6.6520493811299088       -4.2741335276997063E-002   2.2881144743681432     
 C   6.6156091193332696      -0.44404834780152053       0.17740277475609539     
 H   8.7441634165856037        3.0806661372063378        3.5717112398418096     
 C   8.9355075339866215        1.6071822553639359        5.1305778600906047     
 C   6.9276570175034653       0.35583631962643919        5.6623131850607464     
 H   5.1727429284357580       0.80216045607797082        4.5096099289635552     
 H   5.8101514508918264        7.7219162052057575        1.9247095932370348     
 C   7.6664623723198604        6.9055931284190608        1.1792012101804930     
 H   9.3894844953964434        5.8111512356177064       0.47558626762204942     
 C   1.7913036640340536        4.1319070329170149        3.5628242091677302     
 H   1.4333211799059815        4.0347296752582222        1.4243569383139187     
 H   2.4135573877351870        4.0653362804154760        5.6308067852306163     
 H   5.8902137879035878        1.8225877122215131       -2.2663028381361885     
 C   6.3950835890620850        7.2015419844337028E-002  -1.1015680661896214     
 H   6.8860505237388869       -1.4877742683642958       0.31680578767865381     
 C   8.2827290925376786       0.62298592261661490        5.8808882609757305     
 H   9.9950909756188064        1.8011058376061331        5.2810526870599563     
 H   6.4051752235540285      -0.41455360814277031        6.2296182551670336     
 H   8.0282128423558046        7.8573115254706209       0.78190956343273221     
 H  0.82539777001013881        4.5745300949421495        3.8043001657841033     
 H   6.4758872486824188      -0.57445914613704085       -1.9743977843264457     
 H   8.8391678926791588        5.1418674561131791E-002   6.6212362438956793     
 P   4.5641308885479308        8.4105503384525093        6.4207302405349385     
 C   4.7245331565523703        6.6742257649093357        6.9050734674109249     
 C   6.1598196198340833        9.1100650103922387        5.9647289859761097     
 C   3.5020957010093130        8.5441185139978941        4.9680285875197026     
 C   3.8212669119111640        9.2734826821246390        7.8160802424175451     
 C   3.7029025053342131        6.1161310202420651        7.6988734987179033     
 C   5.8144950530718758        5.8794757807571179        6.5017235657338777     
 C   6.7868385674576004        8.5838141262513759        4.8164351867066992     
 C   6.7667880234959803        10.160846931722842        6.6704764132828132     
 C   2.5608504428501835        7.5528167328728317        4.6373413343300172     
 C   3.6441354362793326        9.6886137193668294        4.1600994640674394     
 C   4.5230105450288276        9.3384605941336289        9.0360450901997194     
 C   2.5084074838358599        9.7679261180792398        7.7285038095421532     
 H   2.8612783695449266        6.7247709716020951        8.0270920354864348     
 C   3.7766936089872898        4.7759045658999817        8.0862733134686327     
 H   6.6262773289607493        6.2919122504329970        5.9081603972978209     
 C   5.8773323865297131        4.5404898635513726        6.8958047694145517     
 H   6.3038731459377226        7.8032372442423954        4.2325556099597348     
 C   8.0210761521760414        9.0784164585122671        4.4063827370069086     
 H   6.2863531690229770        10.605181096376736        7.5376723296527190     
 C   8.0052497277501100        10.655027792523351        6.2424630514564790     
 H   2.4435169046579239        6.6630569901805092        5.2544834402673271     
 C   1.7773606945209608        7.7121608753311452        3.4899960100858571     
 H   4.3908700070295188        10.451754411515955        4.3882563627320401     
 C   2.8495342659803926        9.8365645994887299        3.0224218641991758     
 H   5.5404819956718940        8.9560825642098134        9.1220947445974421     
 C   3.9126272179952504        9.9081598505759239        10.156239698923384     
 H   1.9579541590624867        9.7052482251058692        6.7915445788509539     
 C   1.9023132175793800        10.315456003118525        8.8610940618284939     
 H   2.9986882984612011        4.3428125984299522        8.7143468849782497     
 C   4.8611419505306142        3.9910209244132608        7.6848566506639227     
 H   6.7366373260100092        3.9404484355193383        6.5960900337873696     
 H   8.4905751223950610        8.6715318497840563        3.5141563116600669     
 C   8.6361303102430664        10.113591121583028        5.1212743623790873     
 H   8.4666097975334704        11.476663004756682        6.7873935950928468     
 C   1.9179496824037294        8.8479450236992836        2.6835516868259535     
 H   1.0620303668208169        6.9378523689360359        3.2168513208416640     
 H   2.9720500627763484        10.722320448178310        2.3993206149168449     
 C   2.5970314865393749        10.379990760339973        10.071752266092410     
 H   4.4677078626992541        9.9589106076969731        11.094674718805312     
 H  0.87343861588216654        10.664528117976229        8.8106838377166596     
 H   4.9133229056844474        2.9481021751435184        7.9927622327920638     
 H   9.5933322082358785        10.509905887261844        4.7842978627819166     
 H   1.3118111997517579        8.9570564151164351        1.7820257666804360     
 H   2.1004641767987509        10.787988110068730        10.951767977320232     
 C   2.8715247942638440        8.5409923484455401        14.223714988520245     
 H   3.7910891141470140        8.7961185492982246        13.669296864319016     
 H   2.7246633683133030        7.4487555708636553        14.181659524136737     
 H   2.0043165830989391        9.0332346141683253        13.750257256183319     
 C   3.0014863622438934        8.9831625279740752        15.600767974354481     
 N   3.1396467417541212        9.3533896360882753        16.703097420721413     
         226

 Co   6.7943240125459319        14.071232707246303        4.9519385734990733     
 S   7.0805168678246746        13.890517692575076        7.1691882472025643     
 S   5.7091487029359858        16.048004405328541        5.1243808552334258     
 S   8.7369041040831412        13.876316202682792        3.8223903748452588     
 S   5.7865170668689130        12.457316170393630        3.7519015837964749     
 C   6.3649480193535615        15.382206174553275        7.7159737806930977     
 C   5.7963252122081306        16.295092806433235        6.8478424512106670     
 C   8.3289977192160904        12.585510310404391        2.7241119428596514     
 C   7.0832224620442839        11.986761529291147        2.6849647590704313     
 S   6.3663525643711143        15.841154318923602        9.4002063649721652     
 S   5.2097418959933020        17.764680485518571        7.5987400002262993     
 S   9.4928690630624946        11.963226246424759        1.5811832360881097     
 S   6.8885183249416988        10.737491431335716        1.4680495738749058     
 C   5.6723178861587247        17.420122851258309        9.2426795147625196     
 C   8.5054442412353986        10.763612309245230       0.80844575701668131     
 S   5.5125747373858589        18.491902995063175        10.517701949946117     
 S   9.0735595173169887        9.7870072126634788      -0.42333736484224993     
 P   9.1114737511721859        20.705026688545036        14.612950506267861     
 C   8.4217052069357923        19.087410193097551        15.031257912605144     
 C   10.836993160276084        20.408728156039164        14.226480304618562     
 C   8.9411809323460041        21.782524069094809        16.035493281050147     
 C   8.2938970789264808        21.478104536074834        13.211455205099346     
 C   9.1621094522426070        17.917798263911898        14.776652411800391     
 C   7.1861855349269455        19.009928565535063        15.701964504479708     
 C   11.740456918883684        20.221664391739733        15.283332617036692     
 C   11.222778099873885        20.128808158376835        12.907254267017032     
 C   9.1132582680226992        21.253716567793344        17.326867068509003     
 C   8.7126018099946947        23.157807110301786        15.853417379273004     
 C   6.9280084170487628        21.229783778349248        12.993787353484015     
 C   8.9695963075626679        22.439633108878287        12.438439441466368     
 H   10.138388037585466        17.969040401738003        14.301029719643477     
 C   8.6643301571142697        16.682193679907424        15.198200985574800     
 H   6.6476265089907756        19.913778910304256        15.984077805024690     
 C   6.6842011273549113        17.763627756723839        16.084698532348852     
 H   11.440411865377532        20.430389040345197        16.307582482636054     
 C   13.019132201487759        19.731666833133332        15.023695197761594     
 H   10.528857706641549        20.269908361532853        12.085172470307040     
 C   12.497375024281521        19.625601752852877        12.655709103549061     
 H   9.2587892629082624        20.186101867042254        17.474554363947771     
 C   9.0719376054335168        22.105379338121651        18.428539849999918     
 H   8.5978852166302531        23.586464820836071        14.859334048374190     
 C   8.6459339932262846        23.991635742520010        16.969427117351877     
 H   6.4029608290676734        20.499830104063054        13.602097636605217     
 C   6.2403290046678501        21.937767039024067        12.009152144947288     
 C   8.2742016426782374        23.130697065167809        11.441671453648970     
 H   10.022028662023276        22.673808623341703        12.603514133308082     
 H   9.2714810463117736        15.788253301559147        15.065186737069707     
 C   7.4237610953623454        16.600875778749813        15.836865666873289     
 H   5.7244347081631179        17.695885665740857        16.596917618830453     
 C   13.384963736096360        19.407065800034687        13.713721532121408     
 H   13.708745715391567        19.596206128350712        15.853080099920957     
 H   12.788845438104993        19.383069811808788        11.634406046005140     
 H   9.2191578761183610        21.693905973370736        19.425248821590358     
 C   8.8263288621883866        23.469043796244122        18.252137424165667     
 H   8.4400999276485997        25.048820600631569        16.825622684318894     
 C   6.9130450675955455        22.888797633612072        11.233395006284614     
 H   5.1762758765202843        21.763121956478049        11.865743581551035     
 H   8.8107798814649350        23.876677836980257        10.854760119249795     
 H   7.0465653708732860        15.639359362659686        16.192774536909532     
 H   14.359298013720068        18.964324743380587        13.509728842499795     
 H   8.7737143493898486        24.122486344840723        19.121786737578308     
 H   6.3679321886140032        23.452601612903035        10.479118723428002     
 P   10.489511256822825        14.997317393413988        10.682267790827053     
 C   10.260103131293681        16.737530190349315        10.246975573896735     
 C   8.9219514343028408        14.221758103158429        11.112705684137190     
 C   11.568754838789060        14.905286475513037        12.124991455602755     
 C   11.268469019256090        14.191102343087705        9.2719785248047550     
 C   11.247087144168203        17.347443917290533        9.4489977487648957     
 C   9.1810896303179526        17.498143579253576        10.736159100799862     
 C   8.2613940885221915        14.683940700414460        12.269580345937511     
 C   8.3454773673814682        13.197601081836492        10.345032037725982     
 C   12.537023838391969        15.894345083649483        12.379001750447843     
 C   11.436670615620056        13.801428645141584        12.987307970770058     
 C   10.582179147185281        14.139809529750133        8.0426925268610017     
 C   12.581955995032686        13.700176958219757        9.3682262883109466     
 H   12.081355428360927        16.765848333128496        9.0595090658523727     
 C   11.153457451190183        18.707314746866821        9.1437530611988613     
 H   8.3942818237893917        17.045106476176180        11.333685227355716     
 C   9.0988118755662910        18.857918877100207        10.426963018991747     
 H   8.7177193521373493        15.444879777688483        12.898800827888204     
 C   7.0250585694862844        14.154105377451410        12.625806051303627     
 H   8.8486793448810221        12.804775343540676        9.4664734792066447     
 C   7.1037945344211062        12.669091221828046        10.718503203619434     
 H   12.654802696468487        16.752846147689365        11.718724167488372     
 C   13.359390202033287        15.772380249862536        13.502290202055743     
 H   10.680406862749720        13.034303481802754        12.809268251942710     
 C   12.263311827545547        13.696125653093668        14.107143407295130     
 H   9.5630851096291387        14.515810221768746        7.9506717524276906     
 C   11.206856349457983        13.584652268054231        6.9230559838518833     
 H   13.121214994703776        13.752180316509490        10.312183875161757     
 C   13.203005184453882        13.168085854095951        8.2364060760248208     
 H   11.905013467534971        19.177456772144282        8.5090972446920290     
 C   10.083474857964049        19.460126586296127        9.6354379924608757     
 H   8.2513330397747691        19.435763730001071        10.794206177479056     
 H   6.5273245580174128        14.512150201105980        13.523249257846272     
 C   6.4398419376275484        13.148247172540801        11.847999897248025     
 H   6.6639303485795764        11.874067002919556        10.119617263784466     
 C   13.222763775286710        14.680734717135124        14.368187269207123     
 H   14.103701110365945        16.540802231311666        13.705501748957760     
 H   12.147238851477494        12.844180551856338        14.776286752967859     
 C   12.522447274701472        13.114748456446213        7.0173739177864967     
 H   10.661386544381736        13.537519431943682        5.9787750311068688     
 H   14.231259004670054        12.817957380028568        8.2943702417622180     
 H   10.016115777864144        20.520791762643967        9.3979614794602568     
 H   5.4803140986410934        12.724722576297555        12.142065141332994     
 H   13.853041030530594        14.601261960985330        15.255902353175328     
 H   13.029652984034144        12.716240680447092        6.1390351565321639     
 C   12.259323389178551        15.094027849446766        3.0309434059998339     
 H   11.337283662944388        14.906394742912662        3.6050328034356229     
 H   12.383320559286283        16.180968605929500        2.8969618471600671     
 H   13.126493902003540        14.708529848171285        3.5928709050020804     
 C   12.158122343193911        14.438622791535897        1.7414942446704522     
 N   12.039208767729415        13.906005261473789       0.70639590472341274     
 Co   8.3662651849331446        9.3744752369832476        12.137073591633277     
 S   8.0538959730835824        9.5026337327370083        9.9166801509922831     
 S   9.4861344847146327        7.4174022696386785        11.997664911665099     
 S   6.4142668518580974        9.5468147903799885        13.262431538275058     
 S   9.3440645496672303        11.005049371968212        13.339325069740335     
 C   8.7606695595276083        7.9963372317271757        9.4033614264505267     
 C   9.3404582385965611        7.1063912265124118        10.287812843659820     
 C   6.8009502080046387        10.843686648364345        14.359401620004105     
 C   8.0384142640193783        11.458242538433041        14.402747358565358     
 S   8.7150266989351941        7.4866904965787064        7.7349222090395617     
 S   9.8672663459324870        5.5959550571621826        9.5742275372768439     
 S   5.6190667419044420        11.463913258589249        15.486165018295614     
 S   8.2070131413175584        12.724382067140505        15.605208474038669     
 C   9.3812086262267176        5.8990268930458125        7.9279978175401080     
 C   6.5831578275345644        12.692296975012258        16.247153547255792     
 S   9.4984050107138120        4.7890648810892227        6.6815099446549562     
 S   5.9975507397642511        13.691579980770918        17.451430222418615     
 P   6.0358139823784898        2.8211058574522885        2.5439037426537361     
 C   6.7110627050905283        4.4361797427601584        2.0917036180217683     
 C   4.3179534613911423        3.1199826458878013        2.9669212395555111     
 C   6.2026197691303224        1.7403710532902663        1.1209005855816272     
 C   6.8738211150243869        2.0483947543576946        3.9332443264696861     
 C   5.9518005548554598        5.6032034587155968        2.2985823547306330     
 C   7.9479284564925585        4.5062896708979192        1.4218187039660473     
 C   3.4002807362914669        3.3564613748648910        1.9319349775460335     
 C   3.9546990347887720        3.3545003752025337        4.3018666110497366     
 C   5.9936355344750671        2.2624560003922531      -0.16793752835420941     
 C   6.5032415689292566       0.37822792906807523        1.2957026108711907     
 C   8.2327179483300092        2.3209443009643174        4.1603635095172278     
 C   6.2169838926077210        1.0535932281590623        4.6812316837563657     
 H   4.9766704115513303        5.5553994546981738        2.7771898096908454     
 C   6.4287481491293459        6.8287754247732142        1.8260923257491881     
 H   8.5031679125722199        3.5994223776087417        1.1815594574748283     
 C   8.4284277903470883        5.7443280015815530       0.98836374207871258     
 H   3.6809351709480467        3.1858300623581197       0.89507722883962804     
 C   2.1318301239534896        3.8504578392455935        2.2300773006022969     
 H   4.6586781655655161        3.1736419813187817        5.1072105204898284     
 C   2.6892209980296076        3.8608318626064557        4.5920869441263905     
 H   5.7952188521795778        3.3221383017587880      -0.31183577560810805     
 C   6.0688772426733921        1.4172731167740840       -1.2725685268644766     
 H   6.6466625124506846       -4.6426591224920363E-002   2.2871629857013631     
 C   6.6097768442768645      -0.44790609381678814       0.17647910089793420     
 H   8.7428649421097884        3.0754959524673886        3.5696684975155164     
 C   8.9330588550568812        1.6034366974513254        5.1299006642067120     
 C   6.9241591357647376       0.35444939046286700        5.6630863274176129     
 H   5.1695240563099301       0.80120997184889609        4.5100290775202048     
 H   5.8114617444078398        7.7195654498976225        1.9299851354188013     
 C   7.6674326744029484        6.9033866548560558        1.1834424658589167     
 H   9.3895101966967154        5.8089159659317291       0.47758453901266101     
 C   1.7888264394775879        4.1284054974464750        3.5566387344317509     
 H   1.4322201493285982        4.0275065107460515        1.4181368445282327     
 H   2.4100247356940190        4.0654935872219777        5.6250776544205685     
 H   5.8904548644571575        1.8199452371813967       -2.2677347752718666     
 C   6.3908585636650015        6.8406200417849561E-002  -1.1026468162827274     
 H   6.8776415009051268       -1.4921676142824269       0.31606809493414195     
 C   8.2794792769193961       0.62057521345379840        5.8812363466929813     
 H   9.9928245042404367        1.7965779032671998        5.2800837198630370     
 H   6.4011117598114113      -0.41495965884717256        6.2311805037541852     
 H   8.0298008708899733        7.8554941212267266       0.78779845517636815     
 H  0.82258137803243581        4.5710348444850606        3.7966038270930182     
 H   6.4705464995991555      -0.57835374924188376       -1.9753433513859500     
 H   8.8354658059115323        4.9314547194890951E-002   6.6221378620421651     
 P   4.5665714557596289        8.4122886512946238        6.4214649494630205     
 C   4.7297215961175727        6.6758092806009248        6.9038548042331609     
 C   6.1611429616160764        9.1148365790236046        5.9665004864471785     
 C   3.5038633429701349        8.5442023844826718        4.9691525262412641     
 C   3.8222544674026127        9.2729528489996671        7.8174068805392718     
 C   3.7094744969546580        6.1156529889926761        7.6978276575703726     
 C   5.8192478051817318        5.8824189368527238        6.4970878546543487     
 C   6.7895104032377853        8.5911452972166558        4.8178688145292607     
 C   6.7668900915962897        10.164551069851854        6.6747297202610580     
 C   2.5615414575232465        7.5529906263441520        4.6415176591123233     
 C   3.6455128117809226        9.6870767366078425        4.1590552381391754     
 C   4.5233657940958407        9.3373714617771952        9.0377534444689722     
 C   2.5093710329177168        9.7672559918962207        7.7294727679004493     
 H   2.8681417128953171        6.7232151000942411        8.0284838454259404     
 C   3.7840638007421137        4.7746482626538294        8.0819685896402760     
 H   6.6300308089560760        6.2964693587304588        5.9033584545287576     
 C   5.8828672546274277        4.5426087505551136        6.8878017671672787     
 H   6.3076125480655900        7.8113551922391338        4.2321725169166786     
 C   8.0238364751394240        9.0871524660113234        4.4099778688909925     
 H   6.2855399855365945        10.606825714001603        7.5423773391486639     
 C   8.0054843692385624        10.660101808721555        6.2489056404905963     
 H   2.4441864692073145        6.6644780744127781        5.2603800321698397     
 C   1.7765081737655024        7.7108443720441340        3.4951270769946374     
 H   4.3926257468734020        10.450376545007035        4.3852192549141913     
 C   2.8496407216742088        9.8333268563357503        3.0220844164223162     
 H   5.5409006883894403        8.9552465129552115        9.1240503147130241     
 C   3.9123965770340772        9.9064764493162389        10.157924167775432     
 H   1.9593763198576801        9.7050131273669553        6.7922268331931877     
 C   1.9026644042425047        10.314155399724791        8.8620307121263018     
 H   3.0071167796257239        4.3400830926891860        8.7103116610029989     
 C   4.8679401515821059        3.9910434148122409        7.6769643702359289     
 H   6.7417018319400084        3.9434517692640045        6.5853988629575717     
 H   8.4944708095800561        8.6822186598929747        3.5175470731862157     
 C   8.6376937786859074        10.121154479822795        5.1273887127037723     
 H   8.4659823765308957        11.480672527436937        6.7959961724395503     
 C   1.9169452186803657        8.8448683032454927        2.6863128317547265     
 H   1.0600234177730616        6.9367707841255708        3.2247663837846132     
 H   2.9719038428781674        10.717734129172287        2.3971475766693953     
 C   2.5968013311594227        10.378229705459976        10.073032890146839     
 H   4.4670815389070038        9.9570729001741274        11.096599916735673     
 H  0.87381402157584598        10.663266693239596        8.8113107510384552     
 H   4.9207335529625666        2.9474217761094019        7.9820784652849817     
 H   9.5949906335792718        10.518557022980163        4.7921335352063847     
 H   1.3098488716246997        8.9527984599305555        1.7853343843973255     
 H   2.0997961771757701        10.785835078709598        10.952980145572521     
 C   2.8709215789435483        8.5335855289343456        14.218446265649456     
 H   3.7905901849818591        8.7860022152599004        13.663245775794476     
 H   2.7249843494276647        7.4415609590664511        14.183466870618528     
 H   2.0037184044682514        9.0215335271861470        13.741423255615372     
 C   2.9997104667482093        8.9843296322529920        15.591978692742597     
 N   3.1370846160038042        9.3610876075737934        16.691605800196690     
         226

 Co   6.7924512838087709        14.071476908150778        4.9533289832741501     
 S   7.0797793408309522        13.892951442027153        7.1707052505940174     
 S   5.7058065964913203        16.047413906559495        5.1244168564389740     
 S   8.7354270572345456        13.877495413350893        3.8239627780164871     
 S   5.7858903073298373        12.456876857644161        3.7531937260134351     
 C   6.3645715449740985        15.385240551115501        7.7161089010353399     
 C   5.7954523776907862        16.297163211405465        6.8473093008431114     
 C   8.3284010361314156        12.586442387695692        2.7257332380296808     
 C   7.0829714481072603        11.987036288808552        2.6864104084562288     
 S   6.3678496058485212        15.846302256171635        9.3996822348994851     
 S   5.2113661765855266        17.768450280667025        7.5966615520824412     
 S   9.4930234041072854        11.964240286656027        1.5834815819057673     
 S   6.8893551026882243        10.737062227166073        1.4700990181269968     
 C   5.6749595030621647        17.425627169695115        9.2406866431323085     
 C   8.5065707282324485        10.763427643674795       0.81123430469862456     
 S   5.5170111465037044        18.498999372799577        10.514521197483941     
 S   9.0754176930905732        9.7858727372831886      -0.41939767290539576     
 P   9.1102005049578363        20.701870743216283        14.611484440153873     
 C   8.4210390178328094        19.084362050864421        15.031216389296382     
 C   10.835404826453077        20.405467950685903        14.223506987467015     
 C   8.9400363723338376        21.779514189736908        16.034036739537637     
 C   8.2917775124242734        21.474922776701931        13.210486563891067     
 C   9.1622317032640570        17.914856913102575        14.778614237550359     
 C   7.1854621140747001        19.007191970232142        15.701887218306398     
 C   11.739458177910043        20.216371208678087        15.279455659975300     
 C   11.220257319734394        20.127416047353766        12.903632271040612     
 C   9.1136506623041420        21.251000552593901        17.325310618024922     
 C   8.7084408102451381        23.154245098884971        15.852250352758588     
 C   6.9261753015280325        21.225606350278476        12.992437223268681     
 C   8.9666948391741119        22.437827966871762        12.438504705510837     
 H   10.138463861953344        17.965952499443166        14.302869680323186     
 C   8.6653215926880804        16.679674105306809        15.202297707976900     
 H   6.6462067232665438        19.911169605612237        15.982247361839299     
 C   6.6843739354753353        17.761239066596854        16.086746715228116     
 H   11.440216851446070        20.423528858791428        16.304225934108050     
 C   13.017710503288779        19.726206058213890        15.018228565406462     
 H   10.525920316913087        20.270153480346782        12.082241725348119     
 C   12.494477840491394        19.624080717398471        12.650490536203305     
 H   9.2613972392575743        20.183719718480400        17.472849882827123     
 C   9.0709003455640573        22.102401950844847        18.427099289833258     
 H   8.5925313629777307        23.582726246374730        14.858271802368009     
 C   8.6400952592740943        23.987761953426677        16.968386345672553     
 H   6.4017455280620341        20.494635553499467        13.600020451146449     
 C   6.2379672151121959        21.933991381355394        12.008435465726681     
 C   8.2708079479717167        23.129234445462160        11.442362727728224     
 H   10.018923141454669        22.672753671229895        12.603827558940742     
 H   9.2728971157691262        15.785865163912552        15.070507694413898     
 C   7.4248296312904829        16.598639808645661        15.841126238333848     
 H   5.7245519631995245        17.693633605812451        16.598905070377914     
 C   13.382596749521664        19.403524041023463        13.707571053127959     
 H   13.707737982992269        19.589032693379821        15.846892834135877     
 H   12.785443802821243        19.383111481441389        11.628705636071377     
 H   9.2194208194084979        21.691306665873178        19.423748839332831     
 C   8.8220932391476872        23.465444729973779        18.250952992143528     
 H   8.4316685800362166        25.044405446387273        16.824747272375653     
 C   6.9098897404292492        22.886339773052732        11.233688287277563     
 H   5.1740892249602606        21.758587205438211        11.864753896113450     
 H   8.8068242539845247        23.876186726256901        10.856230465012311     
 H   7.0482517671421787        15.637518399104714        16.198698669475402     
 H   14.356596065060062        18.960785955373872        13.502091513808146     
 H   8.7683383087740285        24.118615751762331        19.120723077930116     
 H   6.3643230719795030        23.450458490069447        10.479972929975668     
 P   10.492035509795922        14.999024380312823        10.683082713541465     
 C   10.265400846227541        16.739080866728536        10.245819176222007     
 C   8.9233420096526057        14.226516002328561        11.114527752084090     
 C   11.570574079364972        14.905324427628617        12.126216183194192     
 C   11.269559609484748        14.190540145205397        9.2733970894293591     
 C   11.253773099404187        17.346909744674655        9.4480021511094883     
 C   9.1859470218331225        17.501065978699110        10.731551884266539     
 C   8.2641187191703427        14.691264708263256        12.271053425367718     
 C   8.3456497699080128        13.201296651208452        10.349326012557151     
 C   12.537757389292638        15.894472520570361        12.383309361468855     
 C   11.438083073401717        13.799836154938120        12.986349380947553     
 C   10.582666914578175        14.138712793754289        8.0444743416142526     
 C   12.583020316821630        13.699473586368111        9.3693097082767007     
 H   12.088338706505850        16.764228138517787        9.0609784133730091     
 C   11.160931813207668        18.705986666811256        9.1394416787072892     
 H   8.3981406779236085        17.049663773111497        11.328927974101074     
 C   9.1044419088524329        18.860001791508527        10.418929961467434     
 H   8.7215075249175698        15.452987893572775        12.898463600080854     
 C   7.0278621948957607        14.162843578522125        12.629423110303325     
 H   8.8479459526992716        12.806409709495620        9.4712249570727565     
 C   7.1040917477943468        12.674163485367375        10.724970705692815     
 H   12.655522239212779        16.754227329556919        11.724762721731008     
 C   13.358556279138845        15.771007475840658        13.507568203292765     
 H   10.682203546587244        13.032870602910856        12.806292292689152     
 C   12.263431151100084        13.692821814360864        14.106905968120536     
 H   9.5636393608183763        14.514970753954684        7.9526833334170499     
 C   11.206787655953152        13.582987475641380        6.9248171600558930     
 H   13.122715367970127        13.751895258625366        10.312994679298278     
 C   13.203486627741059        13.166778891712955        8.2374603391727526     
 H   11.913545342107057        19.174637196673924        8.5050423054676934     
 C   10.090363429633712        19.460085747588113        9.6274909496474681     
 H   8.2564871484185378        19.438738174975981        10.783458053589134     
 H   6.5312511577826289        14.522844988163815        13.526653023709082     
 C   6.4414556483502530        13.155812709179067        11.854130667802355     
 H   6.6633701549062785        11.878074844701260        10.128241100827427     
 C   13.221764327904484        14.677590692898864        14.371078389506529     
 H   14.101702758193783        16.539665550969030        13.713591398727946     
 H   12.147095067096036        12.839520183776644        14.774201150353869     
 C   12.522378449718016        13.113007189009029        7.0187533666292889     
 H   10.660945588924925        13.535720280373376        5.9807625843729628     
 H   14.231765914139215        12.816695887517854        8.2951306030236989     
 H   10.023605654150465        20.520033530306971        9.3871695206469017     
 H   5.4820187639960025        12.733377200989427        12.149907120955245     
 H   13.851067772061379        14.596927814869884        15.259351243335717     
 H   13.029171935906298        12.714133242776501        6.1403490158211502     
 C   12.258711546230337        15.086712348317869        3.0256236140081811     
 H   11.336765152749022        14.896389853119940        3.5989212387409877     
 H   12.383612990312425        16.173864556860376        2.8986468536050616     
 H   13.125879715953246        14.696970579848678        3.5840405971685736     
 C   12.156384000227751        14.439789448816239        1.7326876805312479     
 N   12.036718166026963        13.913630159367640       0.69491396318812837     
 Co   8.3643943348137171        9.3746679832929765        12.138459724922171     
 S   8.0530713008182850        9.5050166474589233        9.9182015863262603     
 S   9.4828408335134142        7.4167872610604553        11.997652732551341     
 S   6.4127855107115890        9.5479543711566546        13.263984174960470     
 S   9.3434484185949618        11.004537025179195        13.340625324361973     
 C   8.7602157607836411        7.9993365119249109        9.4034759469296496     
 C   9.3395706260135150        7.1084428373363782        10.287235588713168     
 C   6.8003567510709182        10.844567555758983        14.361015101678763     
 C   8.0381675057594304        11.458463833130287        14.404186361459912     
 S   8.7163863213905941        7.4918011812304810        7.7343798349529314     
 S   9.8688625301797792        5.5997111799820010        9.5720862431954394     
 S   5.6192230171457389        11.464883925373478        15.488448167737646     
 S   8.2078542609577614        12.723901175562130        15.607248415193780     
 C   9.3837446173161574        5.9045058051919943        7.9259617631700987     
 C   6.5842865307150173        12.692068721727905        16.249925789834474     
 S   9.5026918480626605        4.7961335749401206        6.6782838422420436     
 S   5.9994054239338972        13.690411706073341        17.455343502825396     
 P   6.0344516438969489        2.8179967941145976        2.5424928560409250     
 C   6.7103033364829843        4.4331747640801451        2.0916926369199542     
 C   4.3162679392168810        3.1167630332471510        2.9639718816592189     
 C   6.2014193883361290        1.7373857052327442        1.1195185723831582     
 C   6.8716024852890207        2.0452808931945534        3.9323489283722126     
 C   5.9518242115675051        5.6003073708059636        2.3005452280197467     
 C   7.9471141413848452        4.5035875128480933        1.4217750119188766     
 C   3.3991897400505113        3.3511568553261499        1.9280670620588640     
 C   3.9520683543980408        3.3531961442356559        4.2982559858372582     
 C   5.9939738297688114        2.2597369330512320      -0.16943097619969197     
 C   6.4990539382518184       0.37469969811240234        1.2946373186652580     
 C   8.2307955970525075        2.3168068916756241        4.1590617474824585     
 C   6.2139753700320783        1.0518755711291405        4.6813882036016681     
 H   4.9766448173887197        5.5523633884316599        2.7790258762416080     
 C   6.4296385204769004        6.8262936173421132        1.8301653508117559     
 H   8.5016599766828680        3.5968443795413467        1.1797810900685926     
 C   8.4285076090514970        5.7419664909664236       0.99042127963881987     
 H   3.6806563725857098        3.1789181535116096       0.89173955329465904     
 C   2.1303099966656989        3.8449876276917943        2.2245902987021058     
 H   4.6556258625017231        3.1740137368088832        5.1043034792073430     
 C   2.6862067922854735        3.8593960666559179        4.5868499398825247     
 H   5.7977488275896132        3.3197464154205556      -0.31349701939076569     
 C   6.0678183331922764        1.4142753526345768       -1.2739312979841035     
 H   6.6412756437714613       -5.0111847172843664E-002   2.2862114970345826     
 C   6.6039445692204586      -0.45176383983205581       0.17555542703977300     
 H   8.7415664676339730        3.0703257677284399        3.5676257551892236     
 C   8.9306101761271410        1.5996911395387152        5.1292234683228193     
 C   6.9206612540260091       0.35306246129929475        5.6638594697744784     
 H   5.1663051841841030       0.80025948761982146        4.5104482260768544     
 H   5.8127720379238523        7.7172146945894875        1.9352606776005679     
 C   7.6684029764860355        6.9011801812930518        1.1876837215373401     
 H   9.3895358979969892        5.8066806962457518       0.47958281040327261     
 C   1.7863492149211222        4.1249039619759360        3.5504532596957716     
 H   1.4311191187512151        4.0202833462338798        1.4119167507425465     
 H   2.4064920836528505        4.0656508940284803        5.6193485236105216     
 H   5.8906959410107280        1.8173027621412803       -2.2691667124075443     
 C   6.3866335382679180        6.4796980991362108E-002  -1.1037255663758334     
 H   6.8692324780713658       -1.4965609602005581       0.31533040218963010     
 C   8.2762294613011136       0.61816450429098191        5.8815844324102331     
 H   9.9905580328620669        1.7920499689282665        5.2791147526661168     
 H   6.3970482960687933      -0.41536570955157476        6.2327427523413368     
 H   8.0313888994241420        7.8536767169828332       0.79368734692000409     
 H  0.81976498605473280        4.5675395940279726        3.7889074884019336     
 H   6.4652057505158931      -0.58224835234672678       -1.9762889184454542     
 H   8.8317637191439040        4.7210419828650110E-002   6.6230394801886519     
 P   4.5690120229713260        8.4140269641367382        6.4221996583911016     
 C   4.7349100356827742        6.6773927962925148        6.9026361410553978     
 C   6.1624663033980704        9.1196081476549722        5.9682719869182463     
 C   3.5056309849309573        8.5442862549674494        4.9702764649628248     
 C   3.8232420228940618        9.2724230158746952        7.8187335186609994     
 C   3.7160464885751030        6.1151749577432861        7.6967818164228410     
 C   5.8240005572915869        5.8853620929483306        6.4924521435748197     
 C   6.7921822390179694        8.5984764681819339        4.8193024423518231     
 C   6.7669921596965992        10.168255207980867        6.6789830272393029     
 C   2.5622324721963090        7.5531645198154731        4.6456939838946294     
 C   3.6468901872825121        9.6855397538488557        4.1580110122109106     
 C   4.5237210431628538        9.3362823294207615        9.0394617987382233     
 C   2.5103345819995737        9.7665858657132034        7.7304417262587455     
 H   2.8750050562457075        6.7216592285863879        8.0298756553654442     
 C   3.7914339924969376        4.7733919594076761        8.0776638658119211     
 H   6.6337842889514027        6.3010264670279206        5.8985565117596943     
 C   5.8884021227251422        4.5447276375588537        6.8797987649200056     
 H   6.3113519501934574        7.8194731402358730        4.2317894238736224     
 C   8.0265967981028048        9.0958884735103798        4.4135730007750764     
 H   6.2847268020502121        10.608470331626469        7.5470823486446088     
 C   8.0057190107270149        10.665175824919757        6.2553482295247136     
 H   2.4448560337567047        6.6658991586450460        5.2662766240723533     
 C   1.7756556530100438        7.7095278687571227        3.5002581439034177     
 H   4.3943814867172852        10.448998678498116        4.3821821470963416     
 C   2.8497471773680245        9.8300891131827708        3.0217469686454566     
 H   5.5413193811069874        8.9544104617006113        9.1260058848286043     
 C   3.9121659360729044        9.9047930480565523        10.159608636627478     
 H   1.9607984806528733        9.7047780296280415        6.7929090875354223     
 C   1.9030155909056292        10.312854796331060        8.8629673624241097     
 H   3.0155452607902471        4.3373535869484208        8.7062764370277499     
 C   4.8747383526335968        3.9910659052112210        7.6690720898079343     
 H   6.7467663378700085        3.9464551030086708        6.5747076921277738     
 H   8.4983664967650512        8.6929054700018931        3.5209378347123645     
 C   8.6392572471287483        10.128717838062563        5.1335030630284582     
 H   8.4653549555283210        11.484682050117193        6.8045987497862548     
 C   1.9159407549570018        8.8417915827917017        2.6890739766834990     
 H   1.0580164687253066        6.9356891993151066        3.2326814467275620     
 H   2.9717576229799869        10.713147810166264        2.3949745384219456     
 C   2.5965711757794709        10.376468650579978        10.074313514201270     
 H   4.4664552151147543        9.9552351926512834        11.098525114666034     
 H  0.87418942726952542        10.662005268502963        8.8119376643602507     
 H   4.9281442002406859        2.9467413770752851        7.9713946977779004     
 H   9.5966490589226670        10.527208158698484        4.7999692076308529     
 H   1.3078865434976412        8.9485405047446758        1.7886430021142150     
 H   2.0991281775527892        10.783682047350464        10.954192313824812     
 C   2.8703183636232525        8.5261787094231494        14.213177542778668     
 H   3.7900912558167041        8.7758858812215745        13.657194687269936     
 H   2.7253053305420258        7.4343663472692469        14.185274217100316     
 H   2.0031202258375638        9.0098324402039669        13.732589255047424     
 C   2.9979345712525252        8.9854967365319105        15.583189411130714     
 N   3.1345224902534872        9.3687855790593098        16.680114179671964     
         226

 Co   6.7905785550716100        14.071721109055252        4.9547193930492277     
 S   7.0790418138372289        13.895385191479228        7.1722222539854705     
 S   5.7024644900466548        16.046823407790448        5.1244528576445214     
 S   8.7339500103859518        13.878674624018993        3.8255351811877154     
 S   5.7852635477907608        12.456437544894692        3.7544858682303954     
 C   6.3641950705946346        15.388274927677729        7.7162440213775811     
 C   5.7945795431734419        16.299233616377695        6.8467761504755558     
 C   8.3278043530467425        12.587374464986993        2.7273545331997098     
 C   7.0827204341702368        11.987311048325957        2.6878560578420263     
 S   6.3693466473259281        15.851450193419668        9.3991581048268049     
 S   5.2129904571777512        17.772220075815476        7.5945831039385823     
 S   9.4931777451520780        11.965254326887298        1.5857799277234248     
 S   6.8901918804347488        10.736633022996429        1.4721484623790881     
 C   5.6776011199656038        17.431131488131925        9.2386937715020991     
 C   8.5076972152294985        10.763242978104360       0.81402285238056782     
 S   5.5214475556215490        18.506095750535977        10.511340445021764     
 S   9.0772758688641577        9.7847382619029002      -0.41545798096854158     
 P   9.1089272587434884        20.698714797887529        14.610018374039884     
 C   8.4203728287298265        19.081313908631291        15.031174865987619     
 C   10.833816492630069        20.402207745332639        14.220533670315467     
 C   8.9388918123216694        21.776504310379007        16.032580198025123     
 C   8.2896579459220661        21.471741017329027        13.209517922682787     
 C   9.1623539542855070        17.911915562293249        14.780576063300327     
 C   7.1847386932224548        19.004455374929218        15.701809932133090     
 C   11.738459436936404        20.211078025616445        15.275578702913908     
 C   11.217736539594904        20.126023936330697        12.900010275064194     
 C   9.1140430565855830        21.248284537394454        17.323754167540837     
 C   8.7042798104955796        23.150683087468156        15.851083326244170     
 C   6.9243421860073022        21.221428922207707        12.991087093053345     
 C   8.9637933707855559        22.436022824865237        12.438569969555306     
 H   10.138539686321222        17.962864597148332        14.304709641002896     
 C   8.6663130282618912        16.677154530706190        15.206394430379000     
 H   6.6447869375423130        19.908560300920215        15.980416918653908     
 C   6.6845467435957593        17.758850376469866        16.088794898107377     
 H   11.440021837514610        20.416668677237663        16.300869385580047     
 C   13.016288805089800        19.720745283294445        15.012761933051330     
 H   10.522982927184625        20.270398599160711        12.079310980389199     
 C   12.491580656701268        19.622559681944065        12.645271968857550     
 H   9.2640052156068862        20.181337569918544        17.471145401706476     
 C   9.0698630856945979        22.099424563568043        18.425658729666598     
 H   8.5871775093252101        23.578987671913392        14.857209556361825     
 C   8.6342565253219039        23.983888164333344        16.967345573993232     
 H   6.4005302270563948        20.489441002935880        13.597943265687681     
 C   6.2356054255565416        21.930215723686722        12.007718786506073     
 C   8.2674142532651977        23.127771825756508        11.443054001807475     
 H   10.015817620886063        22.671698719118087        12.604140984573402     
 H   9.2743131852264771        15.783477026265956        15.075828651758089     
 C   7.4258981672186213        16.596403838541509        15.845386809794407     
 H   5.7246692182359311        17.691381545884045        16.600892521925378     
 C   13.380229762946966        19.399982282012239        13.701420574134508     
 H   13.706730250592972        19.581859258408926        15.840705568350797     
 H   12.782042167537494        19.383153151073991        11.623005226137614     
 H   9.2196837626986348        21.688707358375616        19.422248857075299     
 C   8.8178576161069895        23.461845663703436        18.249768560121389     
 H   8.4232372324238334        25.039990292142974        16.823871860432412     
 C   6.9067344132629538        22.883881912493393        11.233981568270512     
 H   5.1719025734002368        21.754052454398376        11.863764210675864     
 H   8.8028686265041127        23.875695615533548        10.857700810774830     
 H   7.0499381634110714        15.635677435549740        16.204622802041275     
 H   14.353894116400056        18.957247167367157        13.494454185116496     
 H   8.7629622681582067        24.114745158683938        19.119659418281923     
 H   6.3607139553450027        23.448315367235860        10.480827136523335     
 P   10.494559762769020        15.000731367211657        10.683897636255876     
 C   10.270698561161401        16.740631543107760        10.244662778547280     
 C   8.9247325850023689        14.231273901498691        11.116349820030990     
 C   11.572393319940883        14.905362379744197        12.127440910785628     
 C   11.270650199713407        14.189977947323088        9.2748156540539632     
 C   11.260459054640169        17.346375572058779        9.4470065534540790     
 C   9.1908044133482942        17.503988378144648        10.726944667733218     
 C   8.2668433498184939        14.698588716112051        12.272526504797925     
 C   8.3458221724345574        13.204992220580410        10.353619987388319     
 C   12.538490940193308        15.894599957491236        12.387616972489869     
 C   11.439495531183379        13.798243664734654        12.985390791125047     
 C   10.583154681971067        14.137616057758445        8.0462561563675017     
 C   12.584084638610571        13.698770214516465        9.3703931282424548     
 H   12.095321984650774        16.762607943907078        9.0624477608936438     
 C   11.168406175225153        18.704658586755688        9.1351302962157170     
 H   8.4019995320578253        17.054221070046818        11.324170720846430     
 C   9.1100719421385765        18.862084705916843        10.410896903943122     
 H   8.7252956976977902        15.461096009457069        12.898126372273502     
 C   7.0306658203052370        14.171581779592842        12.633040169303023     
 H   8.8472125605175194        12.808044075450564        9.4759764349388700     
 C   7.1043889611675883        12.679235748906704        10.731438207766194     
 H   12.656241781957071        16.755608511424473        11.730801275973644     
 C   13.357722356244405        15.769634701818781        13.512846204529787     
 H   10.684000230424767        13.031437724018961        12.803316333435593     
 C   12.263550474654622        13.689517975628057        14.106668528945942     
 H   9.5641936120076156        14.514131286140621        7.9546949144064092     
 C   11.206718962448319        13.581322683228526        6.9265783362599027     
 H   13.124215741236480        13.751610200741242        10.313805483434798     
 C   13.203968071028235        13.165471929329959        8.2385146023206843     
 H   11.922077216679142        19.171817621203569        8.5009873662433577     
 C   10.097252001303374        19.460044908880104        9.6195439068340622     
 H   8.2616412570623066        19.441712619950891        10.772709929699214     
 H   6.5351777575478440        14.533539775221650        13.530056789571894     
 C   6.4430693590729566        13.163378245817333        11.860261438356687     
 H   6.6628099612329805        11.882082686482963        10.136864937870389     
 C   13.220764880522259        14.674446668662604        14.373969509805935     
 H   14.099704406021621        16.538528870626390        13.721681048498134     
 H   12.146951282714578        12.834859815696948        14.772115547739881     
 C   12.522309624734559        13.111265921571844        7.0201328154720803     
 H   10.660504633468113        13.533921128803069        5.9827501376390568     
 H   14.232272823608378        12.815434395007141        8.2958909642851815     
 H   10.031095530436787        20.519275297969973        9.3763775618335465     
 H   5.4837234293509107        12.742031825681297        12.157749100577496     
 H   13.849094513592162        14.592593668754441        15.262800133496107     
 H   13.028690887778453        12.712025805105910        6.1416628751101365     
 C   12.258099703282126        15.079396847188972        3.0203038220165284     
 H   11.336246642553657        14.886384963327219        3.5928096740463524     
 H   12.383905421338570        16.166760507791253        2.9003318600500556     
 H   13.125265529902951        14.685411311526071        3.5752102893350672     
 C   12.154645657261593        14.440956106096580        1.7238811163920436     
 N   12.034227564324512        13.921255057261490       0.68343202165284389     
 Co   8.3625234846942877        9.3748607296027053        12.139845858211064     
 S   8.0522466285529859        9.5073995621808400        9.9197230216602357     
 S   9.4795471823121940        7.4161722524822320        11.997640553437583     
 S   6.4113041695650805        9.5490939519333224        13.265536811645880     
 S   9.3428322875226915        11.004024678390177        13.341925578983611     
 C   8.7597619620396738        8.0023357921226470        9.4035904674087725     
 C   9.3386830134304688        7.1104944481603436        10.286658333766516     
 C   6.7997632941371986        10.845448463153621        14.362628583353422     
 C   8.0379207474994825        11.458685127827533        14.405625364354465     
 S   8.7177459438459941        7.4969118658822556        7.7338374608663010     
 S   9.8704587144270715        5.6034673028018194        9.5699449491140367     
 S   5.6193792923870349        11.465854592157708        15.490731317179678     
 S   8.2086953805979661        12.723420283983755        15.609288356348891     
 C   9.3862806084055990        5.9099847173381770        7.9239257088000903     
 C   6.5854152338954703        12.691840468443550        16.252698032413161     
 S   9.5069786854115090        4.8032022687910185        6.6750577398291302     
 S   6.0012601081035424        13.689243431375765        17.459256783232181     
 P   6.0330893054154080        2.8148877307769071        2.5410819694281135     
 C   6.7095439678754403        4.4301697854001318        2.0916816558181401     
 C   4.3145824170426188        3.1135434206065011        2.9610225237629262     
 C   6.2002190075419348        1.7344003571752218        1.1181365591846892     
 C   6.8693838555536555        2.0421670320314123        3.9314535302747387     
 C   5.9518478682795495        5.5974112828963305        2.3025081013088604     
 C   7.9462998262771318        4.5008853547982666        1.4217313198717061     
 C   3.3980987438095558        3.3458523357874093        1.9241991465716946     
 C   3.9494376740073101        3.3518919132687781        4.2946453606247807     
 C   5.9943121250625566        2.2570178657102109      -0.17092442404517452     
 C   6.4948663075743802       0.37117146715672944        1.2935720264593256     
 C   8.2288732457750076        2.3126694823869314        4.1577599854476892     
 C   6.2109668474564348        1.0501579140992188        4.6815447234469714     
 H   4.9766192232261091        5.5493273221651451        2.7808619427923711     
 C   6.4305288918244550        6.8238118099110121        1.8342383758743235     
 H   8.5001520407935161        3.5942663814739517        1.1780027226623568     
 C   8.4285874277559074        5.7396049803512943       0.99247881719892717     
 H   3.6803775742233724        3.1720062446650994       0.88840187774969004     
 C   2.1287898693779082        3.8395174161379946        2.2191032968019142     
 H   4.6525735594379301        3.1743854922989847        5.1013964379248566     
 C   2.6831925865413395        3.8579602707053802        4.5816129356386588     
 H   5.8002788029996486        3.3173545290823236      -0.31515826317342333     
 C   6.0667594237111597        1.4112775884950699       -1.2752940691037304     
 H   6.6358887750922371       -5.3797103120766965E-002   2.2852600083678025     
 C   6.5981122941640535      -0.45562158584732348       0.17463175318161184     
 H   8.7402679931581559        3.0651555829894908        3.5655830128629304     
 C   8.9281614971974008        1.5959455816261048        5.1285462724389266     
 C   6.9171633722872814       0.35167553213572256        5.6646326121313439     
 H   5.1630863120582751       0.79930900339074673        4.5108673746335040     
 H   5.8140823314398657        7.7148639392813516        1.9405362197823346     
 C   7.6693732785691235        6.8989737077300468        1.1919249772157638     
 H   9.3895615992972630        5.8044454265597745       0.48158108179388420     
 C   1.7838719903646565        4.1214024265053961        3.5442677849597928     
 H   1.4300180881738318        4.0130601817217091        1.4056966569568605     
 H   2.4029594316116825        4.0658082008349821        5.6136193928004738     
 H   5.8909370175642977        1.8146602871011639       -2.2705986495432220     
 C   6.3824085128708345        6.1187761564874640E-002  -1.1048043164689396     
 H   6.8608234552376057       -1.5009543061186890       0.31459270944511830     
 C   8.2729796456828293       0.61575379512816553        5.8819325181274849     
 H   9.9882915614836971        1.7875220345893332        5.2781457854691975     
 H   6.3929848323261762      -0.41577176025597695        6.2343050009284875     
 H   8.0329769279583125        7.8518593127389389       0.79957623866364014     
 H  0.81694859407702991        4.5640443435708837        3.7812111497108489     
 H   6.4598650014326298      -0.58614295545156980       -1.9772344855049582     
 H   8.8280616323762757        4.5106292462409277E-002   6.6239410983351377     
 P   4.5714525901830241        8.4157652769788545        6.4229343673191837     
 C   4.7400984752479767        6.6789763119841048        6.9014174778776347     
 C   6.1637896451800636        9.1243797162863380        5.9700434873893151     
 C   3.5073986268917792        8.5443701254522271        4.9714004036843864     
 C   3.8242295783855105        9.2718931827497233        7.8200601567827261     
 C   3.7226184801955484        6.1146969264938971        7.6957359752753103     
 C   5.8287533094014430        5.8883052490439365        6.4878164324952907     
 C   6.7948540747981543        8.6058076391472138        4.8207360701743847     
 C   6.7670942277969086        10.171959346109880        6.6832363342175487     
 C   2.5629234868693720        7.5533384132867942        4.6498703086769364     
 C   3.6482675627841021        9.6840027710898688        4.1569667862826458     
 C   4.5240762922298670        9.3351931970643296        9.0411701530074762     
 C   2.5112981310814306        9.7659157395301843        7.7314106846170416     
 H   2.8818683995960974        6.7201033570785347        8.0312674653049498     
 C   3.7988041842517615        4.7721356561615238        8.0733591419835644     
 H   6.6375377689467294        6.3055835753253815        5.8937545689906310     
 C   5.8939369908228567        4.5468465245625946        6.8717957626727326     
 H   6.3150913523213248        7.8275910882326114        4.2314063308305654     
 C   8.0293571210661856        9.1046244810094361        4.4171681326591603     
 H   6.2839136185638287        10.610114949251336        7.5517873581405528     
 C   8.0059536522154691        10.670249841117961        6.2617908185588300     
 H   2.4455255983060953        6.6673202428773148        5.2721732159748669     
 C   1.7748031322545852        7.7082113654701114        3.5053892108121976     
 H   4.3961372265611685        10.447620811989196        4.3791450392784927     
 C   2.8498536330618407        9.8268513700297913        3.0214095208685969     
 H   5.5417380738245337        8.9535744104460093        9.1279614549441863     
 C   3.9119352951117312        9.9031096467968656        10.161293105479526     
 H   1.9622206414480667        9.7045429318891294        6.7935913418776561     
 C   1.9033667775687539        10.311554192937328        8.8639040127219175     
 H   3.0239737419547699        4.3346240812076555        8.7022412130524991     
 C   4.8815365536850877        3.9910883956102006        7.6611798093799406     
 H   6.7518308438000076        3.9494584367533374        6.5640165212979760     
 H   8.5022621839500463        8.7035922801108132        3.5243285962385134     
 C   8.6408207155715893        10.136281196302329        5.1396174133531440     
 H   8.4647275345257462        11.488691572797448        6.8132013271329583     
 C   1.9149362912336381        8.8387148623379090        2.6918351216122720     
 H   1.0560095196775514        6.9346076145046425        3.2405965096705112     
 H   2.9716114030818064        10.708561491160239        2.3928015001744960     
 C   2.5963410203995192        10.374707595699981        10.075594138255699     
 H   4.4658288913225039        9.9533974851284395        11.100450312596394     
 H  0.87456483296320486        10.660743843766330        8.8125645776820463     
 H   4.9355548475188060        2.9460609780411682        7.9607109302708183     
 H   9.5983074842660603        10.535859294416802        4.8078048800553210     
 H   1.3059242153705830        8.9442825495587961        1.7919516198311045     
 H   2.0984601779298084        10.781529015991332        10.955404482077101     
 C   2.8697151483029568        8.5187718899119549        14.207908819907880     
 H   3.7895923266515492        8.7657695471832504        13.651143598745396     
 H   2.7256263116563870        7.4271717354720428        14.187081563582106     
 H   2.0025220472068765        8.9981313532217886        13.723755254479476     
 C   2.9961586757568410        8.9866638408108273        15.574400129518832     
 N   3.1319603645031702        9.3764835505448278        16.668622559147241     
         226

 Co   6.7887058263344482        14.071965309959728        4.9561098028243045     
 S   7.0783042868435064        13.897818940931305        7.1737392573769236     
 S   5.6991223836019893        16.046232909021406        5.1244888588500697     
 S   8.7324729635373561        13.879853834687093        3.8271075843589437     
 S   5.7846367882516851        12.455998232145223        3.7557780104473562     
 C   6.3638185962151708        15.391309304239956        7.7163791417198233     
 C   5.7937067086560976        16.301304021349925        6.8462430001080001     
 C   8.3272076699620676        12.588306542278294        2.7289758283697387     
 C   7.0824694202332132        11.987585807843361        2.6893017072278234     
 S   6.3708436888033351        15.856598130667701        9.3986339747541248     
 S   5.2146147377699767        17.775989870963926        7.5925046557947242     
 S   9.4933320861968706        11.966268367118568        1.5880782735410823     
 S   6.8910286581812734        10.736203818826787        1.4741979066311792     
 C   5.6802427368690438        17.436635806568731        9.2367008998718898     
 C   8.5088237022265485        10.763058312533923       0.81681140006251107     
 S   5.5258839647393945        18.513192128272379        10.508159692559587     
 S   9.0791340446377422        9.7836037865226100      -0.41151828903168747     
 P   9.1076540125291388        20.695558852558776        14.608552307925896     
 C   8.4197066396268436        19.078265766398161        15.031133342678858     
 C   10.832228158807062        20.398947539979375        14.217560353163920     
 C   8.9377472523095030        21.773494431021106        16.031123656512612     
 C   8.2875383794198587        21.468559257956127        13.208549281474509     
 C   9.1624762053069553        17.908974211483923        14.782537889050294     
 C   7.1840152723702086        19.001718779626298        15.701732645959780     
 C   11.737460695962763        20.205784842554799        15.271701745852518     
 C   11.215215759455413        20.124631825307628        12.896388279087773     
 C   9.1144354508670240        21.245568522195008        17.322197717056753     
 C   8.7001188107460212        23.147121076051338        15.849916299729754     
 C   6.9225090704865719        21.217251494136935        12.989736962838011     
 C   8.9608919023970000        22.434217682858712        12.438635233599777     
 H   10.138615510689100        17.959776694853499        14.306549601682606     
 C   8.6673044638357020        16.674634956105571        15.210491152781101     
 H   6.6433671518180812        19.905950996228192        15.978586475468518     
 C   6.6847195517161833        17.756461686342881        16.090843080986641     
 H   11.439826823583148        20.409808495683897        16.297512837052039     
 C   13.014867106890820        19.715284508374999        15.007295300696196     
 H   10.520045537456163        20.270643717974639        12.076380235430278     
 C   12.488683472911141        19.621038646489659        12.640053401511794     
 H   9.2666131919561963        20.178955421356690        17.469440920585825     
 C   9.0688258258251384        22.096447176291239        18.424218169499937     
 H   8.5818236556726895        23.575249097452051        14.856147310355643     
 C   8.6284177913697135        23.980014375240010        16.966304802313907     
 H   6.3993149260507556        20.484246452372293        13.595866080228912     
 C   6.2332436360008874        21.926440066018049        12.007002107285466     
 C   8.2640205585586770        23.126309206050859        11.443745275886728     
 H   10.012712100317456        22.670643767006275        12.604454410206062     
 H   9.2757292546838297        15.781088888619360        15.081149609102280     
 C   7.4269667031467588        16.594167868437360        15.849647381254966     
 H   5.7247864732723386        17.689129485955643        16.602879973472838     
 C   13.377862776372270        19.396440523001015        13.695270095141057     
 H   13.705722518193674        19.574685823438035        15.834518302565717     
 H   12.778640532253744        19.383194820706592        11.617304816203854     
 H   9.2199467059887716        21.686108050878055        19.420748874817772     
 C   8.8136219930662900        23.458246597433092        18.248584128099250     
 H   8.4148058848114502        25.035575137898679        16.822996448489171     
 C   6.9035790860966584        22.881424051934054        11.234274849263461     
 H   5.1697159218402140        21.749517703358539        11.862774525238278     
 H   8.7989129990237007        23.875204504810192        10.859171156537347     
 H   7.0516245596799640        15.633836471994766        16.210546934607148     
 H   14.351192167740050        18.953708379360442        13.486816856424847     
 H   8.7575862275423866        24.110874565605545        19.118595758633731     
 H   6.3571048387105025        23.446172244402273        10.481681343071001     
 P   10.497084015742118        15.002438354110492        10.684712558970288     
 C   10.275996276095261        16.742182219486985        10.243506380872551     
 C   8.9261231603521320        14.236031800668822        11.118171887977892     
 C   11.574212560516795        14.905400331859777        12.128665638377067     
 C   11.271740789942067        14.189415749440778        9.2762342186785656     
 C   11.267145009876153        17.345841399442900        9.4460109557986716     
 C   9.1956618048634642        17.506910777590182        10.722337451199897     
 C   8.2695679804666451        14.705912723960845        12.273999584228132     
 C   8.3459945749611020        13.208687789952370        10.357913962219488     
 C   12.539224491093977        15.894727394412113        12.391924583510882     
 C   11.440907988965041        13.796651174531188        12.984432201302543     
 C   10.583642449363960        14.136519321762600        8.0480379711207508     
 C   12.585148960399515        13.698066842664817        9.3714765482082090     
 H   12.102305262795696        16.760987749296369        9.0639171084142802     
 C   11.175880537242637        18.703330506700119        9.1308189137241449     
 H   8.4058583861920440        17.058778366982136        11.319413467591787     
 C   9.1157019754247184        18.864167620325158        10.402863846418811     
 H   8.7290838704780125        15.469204125341362        12.897789144466152     
 C   7.0334694457147133        14.180319980663558        12.636657228302720     
 H   8.8464791683357671        12.809678441405508        9.4807279128049817     
 C   7.1046861745408290        12.684308012446033        10.737905709839575     
 H   12.656961324701363        16.756989693292027        11.736839830216280     
 C   13.356888433349964        15.768261927796903        13.518124205766807     
 H   10.685796914262291        13.030004845127065        12.800340374182033     
 C   12.263669798209159        13.686214136895252        14.106431089771347     
 H   9.5647478631968532        14.513291818326559        7.9567064953957685     
 C   11.206650268943488        13.579657890815675        6.9283395124639124     
 H   13.125716114502831        13.751325142857118        10.314616287571319     
 C   13.204449514315412        13.164164966946963        8.2395688654686161     
 H   11.930609091251227        19.168998045733211        8.4969324270190221     
 C   10.104140572973037        19.460004070172094        9.6115968640206564     
 H   8.2667953657060753        19.444687064925802        10.761961805809293     
 H   6.5391043573130601        14.544234562279485        13.533460555434704     
 C   6.4446830697956612        13.170943782455600        11.866392208911018     
 H   6.6622497675596826        11.886090528264667        10.145488774913350     
 C   13.219765433140033        14.671302644426344        14.376860630105341     
 H   14.097706053849459        16.537392190283750        13.729770698268320     
 H   12.146807498333120        12.830199447617254        14.770029945125893     
 C   12.522240799751103        13.109524654134660        7.0215122643148726     
 H   10.660063678011301        13.532121977232762        5.9847376909051517     
 H   14.232779733077539        12.814172902496427        8.2966513255466641     
 H   10.038585406723108        20.518517065632974        9.3655856030201932     
 H   5.4854280947058198        12.750686450373166        12.165591080199746     
 H   13.847121255122946        14.588259522638998        15.266249023656496     
 H   13.028209839650607        12.709918367435320        6.1429767343991228     
 C   12.257487860333914        15.072081346060076        3.0149840300248756     
 H   11.335728132358291        14.876380073534497        3.5866981093517172     
 H   12.384197852364712        16.159656458722125        2.9020168664950501     
 H   13.124651343852655        14.673852043203464        3.5663799815015604     
 C   12.152907314295433        14.442122763376922        1.7150745522528390     
 N   12.031736962622061        13.928879955155342       0.67195008011755952     
 Co   8.3606526345748584        9.3750534759124360        12.141231991499957     
 S   8.0514219562876868        9.5097824769027568        9.9212444569942129     
 S   9.4762535311109755        7.4155572439040096        11.997628374323824     
 S   6.4098228284185730        9.5502335327099903        13.267089448331292     
 S   9.3422161564504229        11.003512331601160        13.343225833605251     
 C   8.7593081632957066        8.0053350723203813        9.4037049878878953     
 C   9.3377954008474209        7.1125460589843090        10.286081078819864     
 C   6.7991698372034781        10.846329370548260        14.364242065028080     
 C   8.0376739892395346        11.458906422524780        14.407064367249019     
 S   8.7191055663013941        7.5020225505340301        7.7332950867796706     
 S   9.8720548986743655        5.6072234256216369        9.5678036550326322     
 S   5.6195355676283310        11.466825258941936        15.493014466621711     
 S   8.2095365002381691        12.722939392405380        15.611328297504000     
 C   9.3888165994950388        5.9154636294843588        7.9218896544300810     
 C   6.5865439370759233        12.691612215159195        16.255470274991843     
 S   9.5112655227603593        4.8102709626419173        6.6718316374162168     
 S   6.0031147922731884        13.688075156678188        17.463170063638962     
 P   6.0317269669338671        2.8117786674392162        2.5396710828153020     
 C   6.7087845992678963        4.4271648067201186        2.0916706747163265     
 C   4.3128968948683566        3.1103238079658508        2.9580731658666335     
 C   6.1990186267477414        1.7314150091176996        1.1167545459862203     
 C   6.8671652258182894        2.0390531708682711        3.9305581321772647     
 C   5.9518715249915948        5.5945151949866974        2.3044709745979746     
 C   7.9454855111694185        4.4981831967484398        1.4216876278245354     
 C   3.3970077475686002        3.3405478162486681        1.9203312310845251     
 C   3.9468069936165788        3.3505876823019003        4.2910347354123024     
 C   5.9946504203563009        2.2542987983691898      -0.17241787189065708     
 C   6.4906786768969420       0.36764323620105654        1.2925067342533929     
 C   8.2269508944975058        2.3085320730982382        4.1564582234129208     
 C   6.2079583248807912        1.0484402570692968        4.6817012432922738     
 H   4.9765936290634976        5.5462912558986304        2.7826980093431342     
 C   6.4314192631720095        6.8213300024799111        1.8383114009368910     
 H   8.4986441049041641        3.5916883834065567        1.1762243552561211     
 C   8.4286672464603161        5.7372434697361649       0.99453635475903446     
 H   3.6800987758610351        3.1650943358185897       0.88506420220472104     
 C   2.1272697420901170        3.8340472045841953        2.2136162949017226     
 H   4.6495212563741370        3.1747572477890862        5.0984893966423712     
 C   2.6801783807972055        3.8565244747548419        4.5763759313947929     
 H   5.8028087784096840        3.3149626427440912      -0.31681950695608102     
 C   6.0657005142300440        1.4082798243555630       -1.2766568402233573     
 H   6.6305019064130128       -5.7482359068690266E-002   2.2843085197010224     
 C   6.5922800191076485      -0.45947933186259110       0.17370807932345064     
 H   8.7389695186823406        3.0599853982505416        3.5635402705366372     
 C   8.9257128182676606        1.5922000237134943        5.1278690765550339     
 C   6.9136654905485528       0.35028860297215036        5.6654057544882095     
 H   5.1598674399324480       0.79835851916167211        4.5112865231901536     
 H   5.8153926249558792        7.7125131839732166        1.9458117619641011     
 C   7.6703435806522107        6.8967672341670427        1.1961662328941873     
 H   9.3895873005975368        5.8022101568737972       0.48357935318449574     
 C   1.7813947658081910        4.1179008910348562        3.5380823102238135     
 H   1.4289170575964487        4.0058370172095383        1.3994765631711745     
 H   2.3994267795705140        4.0659655076414838        5.6078902619904269     
 H   5.8911780941178682        1.8120178120610475       -2.2720305866788997     
 C   6.3781834874737511        5.7578542138387173E-002  -1.1058830665620456     
 H   6.8524144324038447       -1.5053476520368201       0.31385501670060645     
 C   8.2697298300645468       0.61334308596534903        5.8822806038447357     
 H   9.9860250901053274        1.7829941002503999        5.2771768182722774     
 H   6.3889213685835582      -0.41617781096037915        6.2358672495156391     
 H   8.0345649564924813        7.8500419084950455       0.80546513040727608     
 H  0.81413220209932691        4.5605490931137957        3.7735148110197638     
 H   6.4545242523493673      -0.59003755855641282       -1.9781800525644624     
 H   8.8243595456086492        4.3002165096168436E-002   6.6248427164816244     
 P   4.5738931573947212        8.4175035898209689        6.4236690762472657     
 C   4.7452869148131791        6.6805598276756939        6.9001988146998707     
 C   6.1651129869620576        9.1291512849177057        5.9718149878603830     
 C   3.5091662688526015        8.5444539959370047        4.9725243424059480     
 C   3.8252171338769596        9.2713633496247496        7.8213867949044538     
 C   3.7291904718159934        6.1142188952445071        7.6946901341277787     
 C   5.8335060615112990        5.8912484051395433        6.4831807214157617     
 C   6.7975259105783392        8.6131388101124919        4.8221696979969462     
 C   6.7671962958972181        10.175663484238891        6.6874896411957936     
 C   2.5636145015424350        7.5535123067581145        4.6540466334592425     
 C   3.6496449382856917        9.6824657883308820        4.1559225603543819     
 C   4.5244315412968801        9.3341040647078959        9.0428785072767290     
 C   2.5122616801632875        9.7652456133471670        7.7323796429753369     
 H   2.8887317429464878        6.7185474855706815        8.0326592752444554     
 C   3.8061743760065854        4.7708793529153715        8.0690544181552077     
 H   6.6412912489420561        6.3101406836228433        5.8889526262215677     
 C   5.8994718589205712        4.5489654115663347        6.8637927604254587     
 H   6.3188307544491922        7.8357090362293507        4.2310232377875092     
 C   8.0321174440295682        9.1133604885084925        4.4207632645432442     
 H   6.2831004350774462        10.611759566876202        7.5564923676364977     
 C   8.0061882937039215        10.675323857316165        6.2682334075929473     
 H   2.4461951628554859        6.6687413271095837        5.2780698078773796     
 C   1.7739506114991268        7.7068948621831002        3.5105202777209779     
 H   4.3978929664050517        10.446242945480277        4.3761079314606430     
 C   2.8499600887556564        9.8236136268768135        3.0210720730917369     
 H   5.5421567665420799        8.9527383591914091        9.1299170250597683     
 C   3.9117046541505580        9.9014262455371789        10.162977574331574     
 H   1.9636428022432599        9.7043078341502156        6.7942735962198908     
 C   1.9037179642318787        10.310253589543594        8.8648406630197272     
 H   3.0324022231192931        4.3318945754668894        8.6982059890772501     
 C   4.8883347547365794        3.9911108860091806        7.6532875289519460     
 H   6.7568953497300068        3.9524617704980036        6.5533253504681781     
 H   8.5061578711350432        8.7142790902197316        3.5277193577646617     
 C   8.6423841840144302        10.143844554542097        5.1457317636778290     
 H   8.4641001135231715        11.492701095477702        6.8218039044796628     
 C   1.9139318275102744        8.8356381418841181        2.6945962665410446     
 H   1.0540025706297962        6.9335260296941783        3.2485115726134599     
 H   2.9714651831836258        10.703975172154216        2.3906284619270464     
 C   2.5961108650195670        10.372946540819983        10.076874762310130     
 H   4.4652025675302536        9.9515597776055955        11.102375510526754     
 H  0.87494023865688431        10.659482419029697        8.8131914910038418     
 H   4.9429654947969253        2.9453805790070517        7.9500271627637362     
 H   9.5999659096094536        10.544510430135123        4.8156405524797883     
 H   1.3039618872435248        8.9400245943729164        1.7952602375479942     
 H   2.0977921783068276        10.779375984632198        10.956616650329391     
 C   2.8691119329826611        8.5113650704007586        14.202640097037092     
 H   3.7890933974863943        8.7556532131449245        13.645092510220856     
 H   2.7259472927707487        7.4199771236748386        14.188888910063895     
 H   2.0019238685761889        8.9864302662396103        13.714921253911529     
 C   2.9943827802611569        8.9878309450897440        15.565610847906948     
 N   3.1293982387528532        9.3841815220303442        16.657130938622519     
         226

 Co   6.7868330975972873        14.072209510864202        4.9575002125993821     
 S   7.0775667598497840        13.900252690383383        7.1752562607683767     
 S   5.6957802771573238        16.045642410252359        5.1245248600556170     
 S   8.7309959166887605        13.881033045355196        3.8286799875301720     
 S   5.7840100287126086        12.455558919395754        3.7570701526643164     
 C   6.3634421218357078        15.394343680802182        7.7165142620620655     
 C   5.7928338741387533        16.303374426322154        6.8457098497404445     
 C   8.3266109868773928        12.589238619569596        2.7305971235397677     
 C   7.0822184062961897        11.987860567360766        2.6907473566136209     
 S   6.3723407302807420        15.861746067915734        9.3981098446814428     
 S   5.2162390183622014        17.779759666112380        7.5904262076508662     
 S   9.4934864272416633        11.967282407349837        1.5903766193587399     
 S   6.8918654359277989        10.735774614657144        1.4762473508832703     
 C   5.6828843537724829        17.442140125005540        9.2347080282416787     
 C   8.5099501892235985        10.762873646963488       0.81959994774445422     
 S   5.5303203738572400        18.520288506008782        10.504978940097413     
 S   9.0809922204113267        9.7824693111423198      -0.40757859709483329     
 P   9.1063807663147909        20.692402907230026        14.607086241811908     
 C   8.4190404505238607        19.075217624165031        15.031091819370095     
 C   10.830639824984056        20.395687334626110        14.214587036012373     
 C   8.9366026922973365        21.770484551663206        16.029667115000098     
 C   8.2854188129176531        21.465377498583223        13.207580640266229     
 C   9.1625984563284053        17.906032860674600        14.784499714800262     
 C   7.1832918515179633        18.998982184323374        15.701655359786470     
 C   11.736461954989123        20.200491659493153        15.267824788791126     
 C   11.212694979315923        20.123239714284555        12.892766283111355     
 C   9.1148278451484668        21.242852506995561        17.320641266572668     
 C   8.6959578109964646        23.143559064634523        15.848749273215336     
 C   6.9206759549658416        21.213074066066163        12.988386832622677     
 C   8.9579904340084457        22.432412540852191        12.438700497644247     
 H   10.138691335056977        17.956688792558666        14.308389562362317     
 C   8.6682958994095127        16.672115381504952        15.214587875183200     
 H   6.6419473660938504        19.903341691536173        15.976756032283127     
 C   6.6848923598366072        17.754072996215893        16.092891263865901     
 H   11.439631809651686        20.402948314130132        16.294156288524036     
 C   13.013445408691840        19.709823733455558        15.001828668341064     
 H   10.517108147727701        20.270888836788568        12.073449490471360     
 C   12.485786289121014        19.619517611035253        12.634834834166041     
 H   9.2692211683055081        20.176573272794837        17.467736439465178     
 C   9.0677885659556772        22.093469789014435        18.422777609333277     
 H   8.5764698020201688        23.571510522990714        14.855085064349460     
 C   8.6225790574175232        23.976140586146673        16.965264030634586     
 H   6.3980996250451163        20.479051901808706        13.593788894770144     
 C   6.2308818464452331        21.922664408349377        12.006285428064858     
 C   8.2606268638521581        23.124846586345207        11.444436549965980     
 H   10.009606579748850        22.669588814894468        12.604767835838722     
 H   9.2771453241411823        15.778700750972765        15.086470566446470     
 C   7.4280352390748972        16.591931898333208        15.853907952715526     
 H   5.7249037283087452        17.686877426027237        16.604867425020302     
 C   13.375495789797574        19.392898763989791        13.689119616147606     
 H   13.704714785794376        19.567512388467140        15.828331036780638     
 H   12.775238896969995        19.383236490339190        11.611604406270091     
 H   9.2202096492789067        21.683508743380493        19.419248892560240     
 C   8.8093863700255906        23.454647531162749        18.247399696077110     
 H   8.4063745371990670        25.031159983654383        16.822121036545930     
 C   6.9004237589303630        22.878966191374715        11.234568130256410     
 H   5.1675292702801903        21.744982952318701        11.861784839800691     
 H   8.7949573715432905        23.874713394086839        10.860641502299863     
 H   7.0533109559488576        15.631995508439791        16.216471067173021     
 H   14.348490219080045        18.950169591353728        13.479179527733198     
 H   8.7522101869265665        24.107003972527153        19.117532098985539     
 H   6.3534957220760031        23.444029121568686        10.482535549618667     
 P   10.499608268715216        15.004145341009327        10.685527481684701     
 C   10.281293991029120        16.743732895866209        10.242349983197824     
 C   8.9275137357018952        14.240789699838952        11.119993955924793     
 C   11.576031801092707        14.905438283975357        12.129890365968503     
 C   11.272831380170725        14.188853551558470        9.2776527833031697     
 C   11.273830965112136        17.345307226827021        9.4450153581432641     
 C   9.2005191963786359        17.509833177035716        10.717730234666574     
 C   8.2722926111147945        14.713236731809641        12.275472663658340     
 C   8.3461669774876466        13.212383359324329        10.362207937050655     
 C   12.539958041994646        15.894854831332990        12.396232194531896     
 C   11.442320446746702        13.795058684327724        12.983473611480038     
 C   10.584130216756854        14.135422585766756        8.0498197858740017     
 C   12.586213282188456        13.697363470813171        9.3725599681739631     
 H   12.109288540940618        16.759367554685660        9.0653864559349149     
 C   11.183354899260122        18.702002426644551        9.1265075312325727     
 H   8.4097172403262608        17.063335663917453        11.314656214337145     
 C   9.1213320087108603        18.866250534733474        10.394830788894497     
 H   8.7328720432582330        15.477312241225654        12.897451916658802     
 C   7.0362730711241896        14.189058181734273        12.640274287302418     
 H   8.8457457761540148        12.811312807360451        9.4854793906710952     
 C   7.1049833879140705        12.689380275985362        10.744373211912954     
 H   12.657680867445656        16.758370875159578        11.742878384458914     
 C   13.356054510455523        15.766889153775026        13.523402207003828     
 H   10.687593598099813        13.028571966235170        12.797364414928474     
 C   12.263789121763697        13.682910298162446        14.106193650596753     
 H   9.5653021143860926        14.512452350512497        7.9587180763851277     
 C   11.206581575438655        13.577993098402821        6.9301006886679222     
 H   13.127216487769184        13.751040084972992        10.315427091707839     
 C   13.204930957602588        13.162858004563967        8.2406231286165479     
 H   11.939140965823313        19.166178470262853        8.4928774877946864     
 C   10.111029144642700        19.459963231464084        9.6036498212072505     
 H   8.2719494743498458        19.447661509900712        10.751213681919371     
 H   6.5430309570782752        14.554929349337320        13.536864321297514     
 C   6.4462967805183657        13.178509319093866        11.872522979465350     
 H   6.6616895738863846        11.890098370046370        10.154112611956311     
 C   13.218765985757807        14.668158620190082        14.379751750404749     
 H   14.095707701677297        16.536255509941110        13.737860348038506     
 H   12.146663713951662        12.825539079537558        14.767944342511905     
 C   12.522171974767648        13.107783386697475        7.0228917131576640     
 H   10.659622722554492        13.530322825662456        5.9867252441712457     
 H   14.233286642546702        12.812911409985713        8.2974116868081449     
 H   10.046075283009429        20.517758833295979        9.3547936442068380     
 H   5.4871327600607289        12.759341075065038        12.173433059821996     
 H   13.845147996653729        14.583925376523553        15.269697913816884     
 H   13.027728791522762        12.707810929764728        6.1442905936881091     
 C   12.256876017385700        15.064765844931179        3.0096642380332228     
 H   11.335209622162925        14.866375183741775        3.5805865446570819     
 H   12.384490283390855        16.152552409653001        2.9037018729400446     
 H   13.124037157802359        14.662292774880857        3.5575496736680536     
 C   12.151168971329273        14.443289420657264        1.7062679881136347     
 N   12.029246360919609        13.936504853049193       0.66046813858227504     
 Co   8.3587817844554309        9.3752462222221649        12.142618124788852     
 S   8.0505972840223894        9.5121653916246718        9.9227658923281883     
 S   9.4729598799097552        7.4149422353257863        11.997616195210066     
 S   6.4083414872720645        9.5513731134866582        13.268642085016705     
 S   9.3416000253781544        11.002999984812142        13.344526088226889     
 C   8.7588543645517394        8.0083343525181174        9.4038195083670182     
 C   9.3369077882643747        7.1145976698082745        10.285503823873213     
 C   6.7985763802697585        10.847210277942898        14.365855546702738     
 C   8.0374272309795867        11.459127717222026        14.408503370143572     
 S   8.7204651887567959        7.5071332351858038        7.7327527126930402     
 S   9.8736510829216577        5.6109795484414553        9.5656623609512295     
 S   5.6196918428696279        11.467795925726165        15.495297616063741     
 S   8.2103776198783720        12.722458500827004        15.613368238659111     
 C   9.3913525905844786        5.9209425416305415        7.9198536000600717     
 C   6.5876726402563763        12.691383961874839        16.258242517570526     
 S   9.5155523601092078        4.8173396564928153        6.6686055350033033     
 S   6.0049694764428345        13.686906881980612        17.467083344045744     
 P   6.0303646284523262        2.8086696041015258        2.5382601962024909     
 C   6.7080252306603514        4.4241598280401062        2.0916596936145124     
 C   4.3112113726940953        3.1071041953252010        2.9551238079703408     
 C   6.1978182459535480        1.7284296610601775        1.1153725327877515     
 C   6.8649465960829241        2.0359393097051299        3.9296627340797907     
 C   5.9518951817036401        5.5916191070770642        2.3064338478870883     
 C   7.9446711960617060        4.4954810386986130        1.4216439357773649     
 C   3.3959167513276443        3.3352432967099270        1.9164633155973556     
 C   3.9441763132258476        3.3492834513350225        4.2874241101998241     
 C   5.9949887156500452        2.2515797310281687      -0.17391131973613960     
 C   6.4864910462195038       0.36411500524538359        1.2914414420474605     
 C   8.2250285432200059        2.3043946638095454        4.1551564613781515     
 C   6.2049498023051477        1.0467226000393750        4.6818577631375771     
 H   4.9765680349008869        5.5432551896321165        2.7845340758938968     
 C   6.4323096345195641        6.8188481950488100        1.8423844259994588     
 H   8.4971361690148122        3.5891103853391613        1.1744459878498854     
 C   8.4287470651647247        5.7348819591210347       0.99659389231914175     
 H   3.6798199774986977        3.1581824269720795       0.88172652665975204     
 C   2.1257496148023263        3.8285769930303957        2.2081292930015315     
 H   4.6464689533103440        3.1751290032791877        5.0955823553598858     
 C   2.6771641750530715        3.8550886788043042        4.5711389271509271     
 H   5.8053387538197185        3.3125707564058589      -0.31848075073873866     
 C   6.0646416047489282        1.4052820602160558       -1.2780196113429843     
 H   6.6251150377337895       -6.1167615016613566E-002   2.2833570310342419     
 C   6.5864477440512426      -0.46333707787785877       0.17278440546528948     
 H   8.7376710442065253        3.0548152135115929        3.5614975282103445     
 C   8.9232641393379204        1.5884544658008841        5.1271918806711412     
 C   6.9101676088098252       0.34890167380857812        5.6661788968450750     
 H   5.1566485678066201       0.79740803493259738        4.5117056717468031     
 H   5.8167029184718926        7.7101624286650816        1.9510873041458676     
 C   7.6713138827352987        6.8945607606040378        1.2004074885726110     
 H   9.3896130018978106        5.7999748871878198       0.48557762457510734     
 C   1.7789175412517253        4.1143993555643172        3.5318968354878342     
 H   1.4278160270190654        3.9986138526973671        1.3932564693854883     
 H   2.3958941275293459        4.0661228144479855        5.6021611311803792     
 H   5.8914191706714387        1.8093753370209311       -2.2734625238145778     
 C   6.3739584620766676        5.3969322711899713E-002  -1.1069618166551516     
 H   6.8440054095700846       -1.5097409979549512       0.31311732395609460     
 C   8.2664800144462642       0.61093237680253254        5.8826286895619875     
 H   9.9837586187269576        1.7784661659114667        5.2762078510753581     
 H   6.3848579048409411      -0.41658386166478134        6.2374294981027898     
 H   8.0361529850266500        7.8482245042511511       0.81135402215091212     
 H  0.81131581012162390        4.5570538426567069        3.7658184723286792     
 H   6.4491835032661040      -0.59393216166125584       -1.9791256196239666     
 H   8.8206574588410209        4.0898037729927603E-002   6.6257443346281102     
 P   4.5763337246064193        8.4192419026630834        6.4244037851753468     
 C   4.7504753543783815        6.6821433433672839        6.8989801515221076     
 C   6.1664363287440507        9.1339228535490715        5.9735864883314518     
 C   3.5109339108134234        8.5445378664217824        4.9736482811275087     
 C   3.8262046893684087        9.2708335164997777        7.8227134330261805     
 C   3.7357624634364388        6.1137408639951172        7.6936442929802480     
 C   5.8382588136211542        5.8941915612351492        6.4785450103362319     
 C   6.8001977463585233        8.6204699810777718        4.8236033258195077     
 C   6.7672983639975275        10.179367622367904        6.6917429481740385     
 C   2.5643055162154975        7.5536862002294356        4.6582229582415486     
 C   3.6510223137872817        9.6809288055718952        4.1548783344261171     
 C   4.5247867903638941        9.3330149323514622        9.0445868615459819     
 C   2.5132252292451445        9.7645754871641479        7.7333486013336330     
 H   2.8955950862968782        6.7169916140628274        8.0340510851839593     
 C   3.8135445677614097        4.7696230496692191        8.0647496943268511     
 H   6.6450447289373828        6.3146977919203051        5.8841506834525044     
 C   5.9050067270182849        4.5510842985700757        6.8557897581781857     
 H   6.3225701565770596        7.8438269842260890        4.2306401447444522     
 C   8.0348777669929490        9.1220964960075488        4.4243583964273281     
 H   6.2822872515910637        10.613404184501070        7.5611973771324426     
 C   8.0064229351923739        10.680397873514369        6.2746759966270638     
 H   2.4468647274048760        6.6701624113418516        5.2839663997798931     
 C   1.7730980907436682        7.7055783588960889        3.5156513446297581     
 H   4.3996487062489349        10.444865078971356        4.3730708236427942     
 C   2.8500665444494726        9.8203758837238340        3.0207346253148772     
 H   5.5425754592596270        8.9519023079368072        9.1318725951753486     
 C   3.9114740131893848        9.8997428442774922        10.164662043183620     
 H   1.9650649630384533        9.7040727364113035        6.7949558505621255     
 C   1.9040691508950032        10.308952986149862        8.8657773133175350     
 H   3.0408307042838159        4.3291650697261241        8.6941707651019993     
 C   4.8951329557880703        3.9911333764081607        7.6453952485239522     
 H   6.7619598556600060        3.9554651042426698        6.5426341796383811     
 H   8.5100535583200383        8.7249659003286499        3.5311101192908105     
 C   8.6439476524572711        10.151407912781865        5.1518461140025149     
 H   8.4634726925205985        11.496710618157959        6.8304064818263663     
 C   1.9129273637869104        8.8325614214303272        2.6973574114698176     
 H   1.0519956215820412        6.9324444448837141        3.2564266355564087     
 H   2.9713189632854453        10.699388853148193        2.3884554236795967     
 C   2.5958807096396153        10.371185485939986        10.078155386364561     
 H   4.4645762437380032        9.9497220700827516        11.104300708457115     
 H  0.87531564435056375        10.658220994293064        8.8138184043256373     
 H   4.9503761420750445        2.9447001799729349        7.9393433952566550     
 H   9.6016243349528470        10.553161565853442        4.8234762249042564     
 H   1.3019995591164664        8.9357666391870367        1.7985688552648837     
 H   2.0971241786838468        10.777222953273066        10.957828818581682     
 C   2.8685087176623654        8.5039582508895641        14.197371374166305     
 H   3.7885944683212394        8.7455368791066004        13.639041421696318     
 H   2.7262682738851098        7.4127825118776345        14.190696256545685     
 H   2.0013256899455012        8.9747291792574302        13.706087253343581     
 C   2.9926068847654728        8.9889980493686625        15.556821566295065     
 N   3.1268361130025362        9.3918794935158623        16.645639318097793     
         226

 Co   6.7849603688601263        14.072453711768677        4.9588906223744589     
 S   7.0768292328560607        13.902686439835460        7.1767732641598290     
 S   5.6924381707126583        16.045051911483313        5.1245608612611653     
 S   8.7295188698401667        13.882212256023296        3.8302523907014003     
 S   5.7833832691735330        12.455119606646285        3.7583622948812767     
 C   6.3630656474562439        15.397378057364410        7.7166493824043068     
 C   5.7919610396214090        16.305444831294388        6.8451766993728889     
 C   8.3260143037927197        12.590170696860895        2.7322184187097966     
 C   7.0819673923591653        11.988135326878171        2.6921930059994179     
 S   6.3738377717581489        15.866894005163767        9.3975857146087627     
 S   5.2178632989544260        17.783529461260830        7.5883477595070081     
 S   9.4936407682864541        11.968296447581107        1.5926749651763974     
 S   6.8927022136743235        10.735345410487502        1.4782967951353616     
 C   5.6855259706759229        17.447644443442350        9.2327151566114694     
 C   8.5110766762206485        10.762688981393051       0.82238849542639747     
 S   5.5347567829750846        18.527384883745185        10.501798187635236     
 S   9.0828503961849112        9.7813348357620313      -0.40363890515797912     
 P   9.1051075201004412        20.689246961901272        14.605620175697918     
 C   8.4183742614208796        19.072169481931905        15.031050296061334     
 C   10.829051491161049        20.392427129272846        14.211613718860827     
 C   8.9354581322851683        21.767474672305305        16.028210573487588     
 C   8.2832992464154458        21.462195739210319        13.206611999057950     
 C   9.1627207073498553        17.903091509865273        14.786461540550228     
 C   7.1825684306657180        18.996245589020454        15.701578073613161     
 C   11.735463214015482        20.195198476431511        15.263947831729736     
 C   11.210174199176432        20.121847603261486        12.889144287134934     
 C   9.1152202394299078        21.240136491796118        17.319084816088587     
 C   8.6917968112469062        23.139997053217709        15.847582246700920     
 C   6.9188428394451114        21.208896637995394        12.987036702407341     
 C   8.9550889656198898        22.430607398845666        12.438765761688716     
 H   10.138767159424855        17.953600890263832        14.310229523042025     
 C   8.6692873349833235        16.669595806904333        15.218684597585300     
 H   6.6405275803696187        19.900732386844151        15.974925589097737     
 C   6.6850651679570312        17.751684306088908        16.094939446745165     
 H   11.439436795720226        20.396088132576363        16.290799739996032     
 C   13.012023710492860        19.704362958536112        14.996362035985930     
 H   10.514170757999237        20.271133955602497        12.070518745512439     
 C   12.482889105330887        19.617996575580850        12.629616266820285     
 H   9.2718291446548200        20.174191124232980        17.466031958344530     
 C   9.0667513060862177        22.090492401737631        18.421337049166617     
 H   8.5711159483676482        23.567771948529373        14.854022818343278     
 C   8.6167403234653310        23.972266797053340        16.964223258955261     
 H   6.3968843240394762        20.473857351245119        13.591711709311376     
 C   6.2285200568895789        21.918888750680704        12.005568748844251     
 C   8.2572331691456373        23.123383966639558        11.445127824045233     
 H   10.006501059180245        22.668533862782660        12.605081261471382     
 H   9.2785613935985332        15.776312613326169        15.091791523790663     
 C   7.4291037750030346        16.589695928229059        15.858168524176085     
 H   5.7250209833451517        17.684625366098832        16.606854876567763     
 C   13.373128803222876        19.389357004978567        13.682969137154155     
 H   13.703707053395080        19.560338953496249        15.822143770995556     
 H   12.771837261686246        19.383278159971791        11.605903996336329     
 H   9.2204725925690436        21.680909435882931        19.417748910302709     
 C   8.8051507469848929        23.451048464892406        18.246215264054971     
 H   8.3979431895866838        25.026744829410088        16.821245624602689     
 C   6.8972684317640676        22.876508330815376        11.234861411249359     
 H   5.1653426187201665        21.740448201278863        11.860795154363105     
 H   8.7910017440628785        23.874222283363483        10.862111848062380     
 H   7.0549973522177503        15.630154544884817        16.222395199738894     
 H   14.345788270420041        18.946630803347013        13.471542199041547     
 H   8.7468341463107446        24.103133379448757        19.116468439337346     
 H   6.3498866054415029        23.441885998735099        10.483389756166336     
 P   10.502132521688313        15.005852327908160        10.686342404399113     
 C   10.286591705962980        16.745283572245434        10.241193585523096     
 C   8.9289043110516584        14.245547599009084        11.121816023871695     
 C   11.577851041668618        14.905476236090939        12.131115093559940     
 C   11.273921970399385        14.188291353676162        9.2790713479277738     
 C   11.280516920348118        17.344773054211146        9.4440197604878566     
 C   9.2053765878938059        17.512755576481254        10.713123018133253     
 C   8.2750172417629457        14.720560739658435        12.276945743088548     
 C   8.3463393800141894        13.216078928696287        10.366501911881823     
 C   12.540691592895316        15.894982268253866        12.400539805552908     
 C   11.443732904528366        13.793466194124258        12.982515021657534     
 C   10.584617984149746        14.134325849770912        8.0516016006272508     
 C   12.587277603977398        13.696660098961525        9.3736433881397190     
 H   12.116271819085540        16.757747360074951        9.0668558034555513     
 C   11.190829261277608        18.700674346588983        9.1221961487410024     
 H   8.4135760944604776        17.067892960852770        11.309898961082501     
 C   9.1269620419970021        18.868333449141790        10.386797731370185     
 H   8.7366602160384534        15.485420357109948        12.897114688851453     
 C   7.0390766965336660        14.197796382804990        12.643891346302114     
 H   8.8450123839722643        12.812947173315395        9.4902308685372070     
 C   7.1052806012873111        12.694452539524692        10.750840713986335     
 H   12.658400410189950        16.759752057027132        11.748916938701550     
 C   13.355220587561083        15.765516379753146        13.528680208240848     
 H   10.689390281937337        13.027139087343272        12.794388455674914     
 C   12.263908445318235        13.679606459429641        14.105956211422159     
 H   9.5658563655753301        14.511612882698435        7.9607296573744861     
 C   11.206512881933824        13.576328305989970        6.9318618648719319     
 H   13.128716861035535        13.750755027088868        10.316237895844358     
 C   13.205412400889765        13.161551042180971        8.2416773917644797     
 H   11.947672840395398        19.163358894792498        8.4888225485703508     
 C   10.117917716312363        19.459922392756074        9.5957027783938447     
 H   8.2771035829936146        19.450635954875626        10.740465558029449     
 H   6.5469575568434903        14.565624136395154        13.540268087160324     
 C   6.4479104912410703        13.186074855732134        11.878653750019680     
 H   6.6611293802130866        11.894106211828074        10.162736448999272     
 C   13.217766538375582        14.665014595953823        14.382642870704155     
 H   14.093709349505135        16.535118829598471        13.745949997808694     
 H   12.146519929570204        12.820878711457864        14.765858739897917     
 C   12.522103149784192        13.106042119260291        7.0242711620004563     
 H   10.659181767097680        13.528523674092149        5.9887127974373398     
 H   14.233793552015863        12.811649917474998        8.2981720480696275     
 H   10.053565159295751        20.517000600958980        9.3440016853934829     
 H   5.4888374254156371        12.767995699756908        12.181275039444246     
 H   13.843174738184514        14.579591230408109        15.273146803977275     
 H   13.027247743394916        12.705703492094138        6.1456044529770955     
 C   12.256264174437488        15.057450343802282        3.0043444460415700     
 H   11.334691111967560        14.856370293949052        3.5744749799624467     
 H   12.384782714416998        16.145448360583874        2.9053868793850390     
 H   13.123422971752065        14.650733506558250        3.5487193658345468     
 C   12.149430628363115        14.444456077937605        1.6974614239744303     
 N   12.026755759217160        13.944129750943043       0.64898619704699068     
 Co   8.3569109343360015        9.3754389685318937        12.144004258077745     
 S   8.0497726117570902        9.5145483063465885        9.9242873276621655     
 S   9.4696662287085367        7.4143272267475631        11.997604016096307     
 S   6.4068601461255570        9.5525126942633261        13.270194721702117     
 S   9.3409838943058840        11.002487638023124        13.345826342848527     
 C   8.7584005658077722        8.0113336327158535        9.4039340288461410     
 C   9.3360201756813286        7.1166492806322408        10.284926568926561     
 C   6.7979829233360389        10.848091185337536        14.367469028377394     
 C   8.0371804727196370        11.459349011919274        14.409942373038126     
 S   8.7218248112121959        7.5122439198375783        7.7322103386064107     
 S   9.8752472671689500        5.6147356712612737        9.5635210668698249     
 S   5.6198481181109239        11.468766592510395        15.497580765505774     
 S   8.2112187395185749        12.721977609248627        15.615408179814223     
 C   9.3938885816739184        5.9264214537767232        7.9178175456900632     
 C   6.5888013434368293        12.691155708590484        16.261014760149212     
 S   9.5198391974580563        4.8244083503437132        6.6653794325903908     
 S   6.0068241606124797        13.685738607283035        17.470996624452525     
 P   6.0290022899707854        2.8055605407638349        2.5368493095896794     
 C   6.7072658620528074        4.4211548493600930        2.0916487125126983     
 C   4.3095258505198331        3.1038845826845507        2.9521744500740481     
 C   6.1966178651593538        1.7254443130026553        1.1139905195892825     
 C   6.8627279663475580        2.0328254485419888        3.9287673359823168     
 C   5.9519188384156854        5.5887230191674311        2.3083967211762024     
 C   7.9438568809539927        4.4927788806487863        1.4216002437301942     
 C   3.3948257550866887        3.3299387771711864        1.9125954001101864     
 C   3.9415456328351168        3.3479792203681447        4.2838134849873466     
 C   5.9953270109437895        2.2488606636871480      -0.17540476758162216     
 C   6.4823034155420656       0.36058677428971070        1.2903761498415278     
 C   8.2231061919425041        2.3002572545208522        4.1538546993433823     
 C   6.2019412797295042        1.0450049430094532        4.6820142829828795     
 H   4.9765424407382763        5.5402191233656017        2.7863701424446599     
 C   6.4332000058671177        6.8163663876177090        1.8464574510620264     
 H   8.4956282331254602        3.5865323872717663        1.1726676204436499     
 C   8.4288268838691351        5.7325204485059054       0.99865142987924904     
 H   3.6795411791363604        3.1512705181255698       0.87838885111478304     
 C   2.1242294875145356        3.8231067814765964        2.2026422911013399     
 H   4.6434166502465510        3.1755007587692892        5.0926753140773995     
 C   2.6741499693089379        3.8536528828537664        4.5659019229070612     
 H   5.8078687292297539        3.3101788700676265      -0.32014199452139636     
 C   6.0635826952678116        1.4022842960765489       -1.2793823824626114     
 H   6.6197281690545653       -6.4852870964536860E-002   2.2824055423674618     
 C   6.5806154689948375      -0.46719482389312644       0.17186073160712828     
 H   8.7363725697307100        3.0496450287726438        3.5594547858840513     
 C   8.9208154604081802        1.5847089078882737        5.1265146847872485     
 C   6.9066697270710966       0.34751474464500592        5.6669520392019406     
 H   5.1534296956807930       0.79645755070352275        4.5121248203034527     
 H   5.8180132119879060        7.7078116733569466        1.9563628463276341     
 C   7.6722841848183858        6.8923542870410337        1.2046487442510345     
 H   9.3896387031980844        5.7977396175018416       0.48757589596571893     
 C   1.7764403166952596        4.1108978200937774        3.5257113607518549     
 H   1.4267149964416823        3.9913906881851964        1.3870363755998023     
 H   2.3923614754881775        4.0662801212544872        5.5964320003703314     
 H   5.8916602472250084        1.8067328619808147       -2.2748944609502555     
 C   6.3697334366795841        5.0360103285412253E-002  -1.1080405667482576     
 H   6.8355963867363236       -1.5141343438730821       0.31237963121158274     
 C   8.2632301988279799       0.60852166763971605        5.8829767752792392     
 H   9.9814921473485878        1.7739382315725334        5.2752388838784379     
 H   6.3807944410983231      -0.41698991236918359        6.2389917466899414     
 H   8.0377410135608187        7.8464071000072577       0.81724291389454806     
 H  0.80849941814392101        4.5535585921996189        3.7581221336375941     
 H   6.4438427541828407      -0.59782676476609886       -1.9800711866834708     
 H   8.8169553720733944        3.8793910363686762E-002   6.6266459527745969     
 P   4.5787742918181165        8.4209802155051996        6.4251384941034289     
 C   4.7556637939435840        6.6837268590588739        6.8977614883443445     
 C   6.1677596705260447        9.1386944221804374        5.9753579888025206     
 C   3.5127015527742453        8.5446217369065600        4.9747722198490703     
 C   3.8271922448598574        9.2703036833748058        7.8240400711479081     
 C   3.7423344550568838        6.1132628327457281        7.6925984518327173     
 C   5.8430115657310102        5.8971347173307560        6.4739092992567029     
 C   6.8028695821387082        8.6278011520430500        4.8250369536420692     
 C   6.7674004320978369        10.183071760496915        6.6959962551522842     
 C   2.5649965308885605        7.5538600937007567        4.6623992830238556     
 C   3.6523996892888713        9.6793918228129083        4.1538341084978523     
 C   4.5251420394309072        9.3319257999950302        9.0462952158152330     
 C   2.5141887783270014        9.7639053609811288        7.7343175596919291     
 H   2.9024584296472682        6.7154357425549742        8.0354428951234649     
 C   3.8209147595162336        4.7683667464230668        8.0604449704984944     
 H   6.6487982089327096        6.3192549002177669        5.8793487406834410     
 C   5.9105415951159994        4.5532031855738158        6.8477867559309127     
 H   6.3263095587049269        7.8519449322228283        4.2302570517013960     
 C   8.0376380899563316        9.1308325035066051        4.4279535283114120     
 H   6.2814740681046803        10.615048802125935        7.5659023866283874     
 C   8.0066575766808281        10.685471889712574        6.2811185856611811     
 H   2.4475342919542666        6.6715834955741204        5.2898629916824067     
 C   1.7722455699882096        7.7042618556090785        3.5207824115385380     
 H   4.4014044460928181        10.443487212462436        4.3700337158249445     
 C   2.8501730001432883        9.8171381405708544        3.0203971775380176     
 H   5.5429941519771733        8.9510662566822070        9.1338281652909306     
 C   3.9112433722282121        9.8980594430178055        10.166346512035668     
 H   1.9664871238336468        9.7038376386723897        6.7956381049043593     
 C   1.9044203375581279        10.307652382756130        8.8667139636153429     
 H   3.0492591854483391        4.3264355639853589        8.6901355411267502     
 C   4.9019311568395612        3.9911558668071403        7.6375029680959576     
 H   6.7670243615900052        3.9584684379873361        6.5319430088085833     
 H   8.5139492455050334        8.7356527104375683        3.5345008808169593     
 C   8.6455111209001121        10.158971271021631        5.1579604643272008     
 H   8.4628452715180238        11.500720140838213        6.8390090591730708     
 C   1.9119229000635467        8.8294847009765363        2.7001185563985901     
 H   1.0499886725342860        6.9313628600732500        3.2643416984993578     
 H   2.9711727433872643        10.694802534142170        2.3862823854321471     
 C   2.5956505542596635        10.369424431059986        10.079436010418990     
 H   4.4639499199457529        9.9478843625599076        11.106225906387476     
 H  0.87569105004424308        10.656959569556431        8.8144453176474329     
 H   4.9577867893531637        2.9440197809388180        7.9286596277495729     
 H   9.6032827602962403        10.561812701571762        4.8313118973287246     
 H   1.3000372309894082        8.9315086840011571        1.8018774729817733     
 H   2.0964561790608660        10.775069921913932        10.959040986833971     
 C   2.8679055023420696        8.4965514313783679        14.192102651295517     
 H   3.7880955391560844        8.7354205450682745        13.632990333171778     
 H   2.7265892549994715        7.4055879000804303        14.192503603027474     
 H   2.0007275113148135        8.9630280922752519        13.697253252775633     
 C   2.9908309892697886        8.9901651536475793        15.548032284683181     
 N   3.1242739872522192        9.3995774650013786        16.634147697573070     
         226

 Co   6.7830876401229654        14.072697912673151        4.9602810321495365     
 S   7.0760917058623383        13.905120189287537        7.1782902675512821     
 S   5.6890960642679929        16.044461412714270        5.1245968624667126     
 S   8.7280418229915711        13.883391466691396        3.8318247938726286     
 S   5.7827565096344564        12.454680293896816        3.7596544370982374     
 C   6.3626891730767801        15.400412433926636        7.7167845027465489     
 C   5.7910882051040646        16.307515236266617        6.8446435490053332     
 C   8.3254176207080448        12.591102774152196        2.7338397138798256     
 C   7.0817163784221417        11.988410086395575        2.6936386553852154     
 S   6.3753348132355558        15.872041942411800        9.3970615845360825     
 S   5.2194875795466507        17.787299256409284        7.5862693113631492     
 S   9.4937951093312467        11.969310487812377        1.5949733109940549     
 S   6.8935389914208489        10.734916206317859        1.4803462393874527     
 C   5.6881675875793620        17.453148761879156        9.2307222849812600     
 C   8.5122031632176984        10.762504315822616       0.82517704310834072     
 S   5.5391931920929300        18.534481261481588        10.498617435173060     
 S   9.0847085719584957        9.7802003603817411      -0.39969921322112495     
 P   9.1038342738860933        20.686091016572519        14.604154109583931     
 C   8.4177080723178968        19.069121339698775        15.031008772752573     
 C   10.827463157338041        20.389166923919582        14.208640401709280     
 C   8.9343135722730018        21.764464792947404        16.026754031975074     
 C   8.2811796799132384        21.459013979837415        13.205643357849670     
 C   9.1628429583713036        17.900150159055951        14.788423366300195     
 C   7.1818450098134727        18.993508993717533        15.701500787439851     
 C   11.734464473041843        20.189905293369865        15.260070874668344     
 C   11.207653419036943        20.120455492238417        12.885522291158516     
 C   9.1156126337113506        21.237420476596672        17.317528365604502     
 C   8.6876358114973478        23.136435041800894        15.846415220186502     
 C   6.9170097239243811        21.204719209924622        12.985686572192007     
 C   8.9521874972313338        22.428802256839141        12.438831025733185     
 H   10.138842983792733        17.950512987968999        14.312069483721736     
 C   8.6702787705571343        16.667076232303717        15.222781319987400     
 H   6.6391077946453878        19.898123082152129        15.973095145912346     
 C   6.6852379760774552        17.749295615961920        16.096987629624426     
 H   11.439241781788764        20.389227951022598        16.287443191468029     
 C   13.010602012293880        19.698902183616671        14.990895403630798     
 H   10.511233368270775        20.271379074416426        12.067588000553519     
 C   12.479991921540760        19.616475540126444        12.624397699474530     
 H   9.2744371210041301        20.171808975671127        17.464327477223883     
 C   9.0657140462167582        22.087515014460827        18.419896488999957     
 H   8.5657620947151258        23.564033374068035        14.852960572337096     
 C   8.6109015895131407        23.968393007960007        16.963182487275937     
 H   6.3956690230338369        20.468662800681528        13.589634523852608     
 C   6.2261582673339255        21.915113093012032        12.004852069623645     
 C   8.2538394744391184        23.121921346933910        11.445819098124485     
 H   10.003395538611638        22.667478910670852        12.605394687104042     
 H   9.2799774630558858        15.773924475679575        15.097112481134854     
 C   7.4301723109311721        16.587459958124906        15.862429095636644     
 H   5.7251382383815583        17.682373306170426        16.608842328115227     
 C   13.370761816648180        19.385815245967343        13.676818658160704     
 H   13.702699320995782        19.553165518525354        15.815956505210476     
 H   12.768435626402496        19.383319829604392        11.600203586402568     
 H   9.2207355358591805        21.678310128385373        19.416248928045182     
 C   8.8009151239441934        23.447449398622062        18.245030832032828     
 H   8.3895118419743007        25.022329675165789        16.820370212659448     
 C   6.8941131045977722        22.874050470256037        11.235154692242308     
 H   5.1631559671601428        21.735913450239028        11.859805468925519     
 H   8.7870461165824665        23.873731172640127        10.863582193824898     
 H   7.0566837484866429        15.628313581329843        16.228319332304764     
 H   14.343086321760035        18.943092015340298        13.463904870349898     
 H   8.7414581056949245        24.099262786370364        19.115404779689154     
 H   6.3462774888070026        23.439742875901512        10.484243962714002     
 P   10.504656774661411        15.007559314806995        10.687157327113525     
 C   10.291889420896840        16.746834248624655        10.240037187848367     
 C   8.9302948864014216        14.250305498179214        11.123638091818595     
 C   11.579670282244530        14.905514188206519        12.132339821151376     
 C   11.275012560628044        14.187729155793852        9.2804899125523779     
 C   11.287202875584102        17.344238881595267        9.4430241628324474     
 C   9.2102339794089758        17.515677975926788        10.708515801599930     
 C   8.2777418724110969        14.727884747507229        12.278418822518756     
 C   8.3465117825407340        13.219774498068247        10.370795886712992     
 C   12.541425143795983        15.895109705174743        12.404847416573920     
 C   11.445145362310027        13.791873703920793        12.981556431835028     
 C   10.585105751542640        14.133229113775068        8.0533834153805017     
 C   12.588341925766342        13.695956727109879        9.3747268081054731     
 H   12.123255097230464        16.756127165464243        9.0683251509761860     
 C   11.198303623295093        18.699346266533414        9.1178847662494302     
 H   8.4174349485946944        17.072450257788091        11.305141707827858     
 C   9.1325920752831458        18.870416363550106        10.378764673845874     
 H   8.7404483888186739        15.493528472994241        12.896777461044101     
 C   7.0418803219431432        14.206534583875705        12.647508405301812     
 H   8.8442789917905120        12.814581539270339        9.4949823464033205     
 C   7.1055778146605526        12.699524803064023        10.757308216059714     
 H   12.659119952934242        16.761133238894686        11.754955492944186     
 C   13.354386664666642        15.764143605731268        13.533958209477870     
 H   10.691186965774861        13.025706208451377        12.791412496421355     
 C   12.264027768872772        13.676302620696836        14.105718772247565     
 H   9.5664106167645695        14.510773414884373        7.9627412383638454     
 C   11.206444188428991        13.574663513577116        6.9336230410759416     
 H   13.130217234301886        13.750469969204744        10.317048699980878     
 C   13.205893844176941        13.160244079797977        8.2427316549124097     
 H   11.956204714967484        19.160539319322140        8.4847676093460151     
 C   10.124806287982025        19.459881554048064        9.5877557355804370     
 H   8.2822576916373833        19.453610399850536        10.729717434139529     
 H   6.5508841566087064        14.576318923452989        13.543671853023135     
 C   6.4495242019637740        13.193640392370400        11.884784520574012     
 H   6.6605691865397887        11.898114053609778        10.171360286042233     
 C   13.216767090993354        14.661870571717563        14.385533991003561     
 H   14.091710997332973        16.533982149255834        13.754039647578880     
 H   12.146376145188746        12.816218343378170        14.763773137283929     
 C   12.522034324800735        13.104300851823107        7.0256506108432486     
 H   10.658740811640868        13.526724522521842        5.9907003507034338     
 H   14.234300461485025        12.810388424964286        8.2989324093311083     
 H   10.061055035582072        20.516242368621985        9.3332097265801277     
 H   5.4905420907705462        12.776650324448777        12.189117019066497     
 H   13.841201479715298        14.575257084292666        15.276595694137663     
 H   13.026766695267071        12.703596054423548        6.1469183122660818     
 C   12.255652331489275        15.050134842673385        2.9990246540499172     
 H   11.334172601772194        14.846365404156330        3.5683634152678114     
 H   12.385075145443142        16.138344311514750        2.9070718858300335     
 H   13.122808785701769        14.639174238235643        3.5398890580010405     
 C   12.147692285396955        14.445622735217947        1.6886548598352260     
 N   12.024265157514709        13.951754648836895       0.63750425551170631     
 Co   8.3550400842165722        9.3756317148416226        12.145390391366639     
 S   8.0489479394917911        9.5169312210685035        9.9258087629961427     
 S   9.4663725775073164        7.4137122181693398        11.997591836982549     
 S   6.4053788049790485        9.5536522750399921        13.271747358387529     
 S   9.3403677632336155        11.001975291234107        13.347126597470165     
 C   8.7579467670638049        8.0143329129135878        9.4040485493252639     
 C   9.3351325630982807        7.1187008914562062        10.284349313979909     
 C   6.7973894664023184        10.848972092732174        14.369082510052053     
 C   8.0369337144596891        11.459570306616520        14.411381375932679     
 S   8.7231844336675959        7.5173546044893529        7.7316679645197803     
 S   9.8768434514162422        5.6184917940810912        9.5613797727884222     
 S   5.6200043933522208        11.469737259294623        15.499863914947806     
 S   8.2120598591587797        12.721496717670252        15.617448120969334     
 C   9.3964245727633582        5.9319003659229059        7.9157814913200539     
 C   6.5899300466172823        12.690927455306129        16.263787002727895     
 S   9.5241260348069066        4.8314770441946111        6.6621533301774774     
 S   6.0086788447821258        13.684570332585459        17.474909904859310     
 P   6.0276399514892445        2.8024514774261444        2.5354384229768683     
 C   6.7065064934452634        4.4181498706800797        2.0916377314108843     
 C   4.3078403283455717        3.1006649700439004        2.9492250921777559     
 C   6.1954174843651604        1.7224589649451332        1.1126085063908135     
 C   6.8605093366121928        2.0297115873788472        3.9278719378848432     
 C   5.9519424951277307        5.5858269312577979        2.3103595944653161     
 C   7.9430425658462793        4.4900767225989595        1.4215565516830238     
 C   3.3937347588457332        3.3246342576324452        1.9087274846230169     
 C   3.9389149524443856        3.3466749894012668        4.2802028597748683     
 C   5.9956653062375347        2.2461415963461269      -0.17689821542710471     
 C   6.4781157848646274       0.35705854333403780        1.2893108576355952     
 C   8.2211838406650042        2.2961198452321590        4.1525529373086139     
 C   6.1989327571538606        1.0432872859795315        4.6821708028281828     
 H   4.9765168465756657        5.5371830570990879        2.7882062089954225     
 C   6.4340903772146723        6.8138845801866079        1.8505304761245942     
 H   8.4941202972361083        3.5839543892043713        1.1708892530374142     
 C   8.4289067025735438        5.7301589378907760        1.0007089674393563     
 H   3.6792623807740230        3.1443586092790596       0.87505117556981404     
 C   2.1227093602267444        3.8176365699227968        2.1971552892011488     
 H   4.6403643471827580        3.1758725142593907        5.0897682727949141     
 C   2.6711357635648039        3.8522170869032282        4.5606649186631953     
 H   5.8103987046397894        3.3077869837293941      -0.32180323830405400     
 C   6.0625237857866958        1.3992865319370420       -1.2807451535822383     
 H   6.6143413003753420       -6.8538126912460168E-002   2.2814540537006813     
 C   6.5747831939384325      -0.47105256990839406       0.17093705774896711     
 H   8.7350740952548929        3.0444748440336946        3.5574120435577585     
 C   8.9183667814784400        1.5809633499756632        5.1258374889033558     
 C   6.9031718453323689       0.34612781548143368        5.6677251815588061     
 H   5.1502108235549660       0.79550706647444802        4.5125439688601023     
 H   5.8193235055039194        7.7054609180488107        1.9616383885094006     
 C   7.6732544869014738        6.8901478134780287        1.2088899999294582     
 H   9.3896644044983582        5.7955043478158643       0.48957416735633053     
 C   1.7739630921387939        4.1073962846232384        3.5195258860158756     
 H   1.4256139658642990        3.9841675236730252        1.3808162818141161     
 H   2.3888288234470090        4.0664374280609890        5.5907028695602845     
 H   5.8919013237785789        1.8040903869406981       -2.2763263980859332     
 C   6.3655084112825007        4.6750883858924785E-002  -1.1091193168413638     
 H   6.8271873639025635       -1.5185276897912132       0.31164193846707094     
 C   8.2599803832096974       0.60611095847689966        5.8833248609964910     
 H   9.9792256759702180        1.7694102972336001        5.2742699166815186     
 H   6.3767309773557050      -0.41739596307358579        6.2405539952770930     
 H   8.0393290420949874        7.8445896957633634       0.82313180563818400     
 H  0.80568302616621801        4.5500633417425309        3.7504257949465094     
 H   6.4385020050995783      -0.60172136787094188       -1.9810167537429748     
 H   8.8132532853057661        3.6689782997445922E-002   6.6275475709210827     
 P   4.5812148590298145        8.4227185283473140        6.4258732030315100     
 C   4.7608522335087855        6.6853103747504630        6.8965428251665806     
 C   6.1690830123080378        9.1434659908118050        5.9771294892735884     
 C   3.5144691947350677        8.5447056073913359        4.9758961585706318     
 C   3.8281798003513066        9.2697738502498339        7.8253667092696348     
 C   3.7489064466773292        6.1127848014963382        7.6915526106851857     
 C   5.8477643178408654        5.9000778734263619        6.4692735881771739     
 C   6.8055414179188922        8.6351323230083299        4.8264705814646307     
 C   6.7675025001981464        10.186775898625928        6.7002495621305291     
 C   2.5656875455616230        7.5540339871720770        4.6665756078061618     
 C   3.6537770647904613        9.6778548400539215        4.1527898825695875     
 C   4.5254972884979203        9.3308366676385965        9.0480035700844859     
 C   2.5151523274088583        9.7632352347981115        7.7352865180502253     
 H   2.9093217729976586        6.7138798710471210        8.0368347050629705     
 C   3.8282849512710575        4.7671104431769145        8.0561402466701377     
 H   6.6525516889280372        6.3238120085152287        5.8745467979143777     
 C   5.9160764632137139        4.5553220725775567        6.8397837536836397     
 H   6.3300489608327943        7.8600628802195667        4.2298739586583398     
 C   8.0403984129197124        9.1395685110056615        4.4315486601954959     
 H   6.2806608846182979        10.616693419750801        7.5706073961243323     
 C   8.0068922181692805        10.690545905910778        6.2875611746952984     
 H   2.4482038565036572        6.6730045798063884        5.2957595835849203     
 C   1.7713930492327512        7.7029453523220672        3.5259134784473183     
 H   4.4031601859367013        10.442109345953517        4.3669966080070957     
 C   2.8502794558371041        9.8139003974178749        3.0200597297611580     
 H   5.5434128446947204        8.9502302054276068        9.1357837354065108     
 C   3.9110127312670389        9.8963760417581188        10.168030980887716     
 H   1.9679092846288400        9.7036025409334759        6.7963203592465939     
 C   1.9047715242212524        10.306351779362396        8.8676506139131508     
 H   3.0576876666128618        4.3237060582445936        8.6861003171514994     
 C   4.9087293578910529        3.9911783572061204        7.6296106876679630     
 H   6.7720888675200044        3.9614717717320027        6.5212518379787854     
 H   8.5178449326900285        8.7463395205464884        3.5378916423431082     
 C   8.6470745893429530        10.166534629261399        5.1640748146518867     
 H   8.4622178505154491        11.504729663518470        6.8476116365197743     
 C   1.9109184363401828        8.8264079805227453        2.7028797013273631     
 H   1.0479817234865310        6.9302812752627858        3.2722567614423066     
 H   2.9710265234890838        10.690216215136145        2.3841093471846975     
 C   2.5954203988797113        10.367663376179989        10.080716634473420     
 H   4.4633235961535025        9.9460466550370636        11.108151104317836     
 H  0.87606645573792252        10.655698144819798        8.8150722309692284     
 H   4.9651974366312830        2.9433393819047011        7.9179758602424908     
 H   9.6049411856396354        10.570463837290083        4.8391475697531927     
 H   1.2980749028623499        8.9272507288152774        1.8051860906986628     
 H   2.0957881794378852        10.772916890554798        10.960253155086262     
 C   2.8673022870217739        8.4891446118671716        14.186833928424729     
 H   3.7875966099909295        8.7253042110299504        13.626939244647238     
 H   2.7269102361138327        7.3983932882832271        14.194310949509264     
 H   2.0001293326841263        8.9513270052930736        13.688419252207686     
 C   2.9890550937741045        8.9913322579264960        15.539243003071299     
 N   3.1217118615019022        9.4072754364868967        16.622656077048344     
         226

 Co   6.7812149113858045        14.072942113577627        4.9616714419246133     
 S   7.0753541788686150        13.907553938739614        7.1798072709427352     
 S   5.6857539578233274        16.043870913945224        5.1246328636722609     
 S   8.7265647761429754        13.884570677359498        3.8333971970438574     
 S   5.7821297500953808        12.454240981147345        3.7609465793151977     
 C   6.3623126986973162        15.403446810488864        7.7169196230887911     
 C   5.7902153705867203        16.309585641238847        6.8441103986377776     
 C   8.3248209376233699        12.592034851443497        2.7354610090498546     
 C   7.0814653644851182        11.988684845912978        2.6950843047710125     
 S   6.3768318547129628        15.877189879659834        9.3965374544634024     
 S   5.2211118601388762        17.791069051557734        7.5841908632192911     
 S   9.4939494503760393        11.970324528043646        1.5972716568117122     
 S   6.8943757691673735        10.734487002148217        1.4823956836395440     
 C   5.6908092044828020        17.458653080315965        9.2287294133510507     
 C   8.5133296502147484        10.762319650252179       0.82796559079028387     
 S   5.5436296012107746        18.541577639217991        10.495436682710883     
 S   9.0865667477320802        9.7790658850014509      -0.39575952128427083     
 P   9.1025610276717437        20.682935071243765        14.602688043469943     
 C   8.4170418832149139        19.066073197465645        15.030967249443810     
 C   10.825874823515035        20.385906718566318        14.205667084557733     
 C   8.9331690122608354        21.761454913589503        16.025297490462563     
 C   8.2790601134110329        21.455832220464515        13.204674716641392     
 C   9.1629652093927536        17.897208808246624        14.790385192050163     
 C   7.1811215889612265        18.990772398414610        15.701423501266543     
 C   11.733465732068202        20.184612110308223        15.256193917606954     
 C   11.205132638897451        20.119063381215348        12.881900295182096     
 C   9.1160050279927916        21.234704461397225        17.315971915120418     
 C   8.6834748117477893        23.132873030384076        15.845248193672086     
 C   6.9151766084036508        21.200541781853854        12.984336441976673     
 C   8.9492860288427778        22.426997114832620        12.438896289777654     
 H   10.138918808160611        17.947425085674166        14.313909444401446     
 C   8.6712702061309468        16.664556657703098        15.226878042389501     
 H   6.6376880089211561        19.895513777460110        15.971264702726954     
 C   6.6854107841978792        17.746906925834935        16.099035812503690     
 H   11.439046767857304        20.382367769468832        16.284086642940022     
 C   13.009180314094900        19.693441408697225        14.985428771275664     
 H   10.508295978542312        20.271624193230355        12.064657255594600     
 C   12.477094737750633        19.614954504672038        12.619179132128775     
 H   9.2770450973534420        20.169426827109273        17.462622996103235     
 C   9.0646767863472988        22.084537627184019        18.418455928833300     
 H   8.5604082410626052        23.560294799606694        14.851898326330913     
 C   8.6050628555609503        23.964519218866670        16.962141715596616     
 H   6.3944537220281976        20.463468250117941        13.587557338393841     
 C   6.2237964777782713        21.911337435343363        12.004135390403038     
 C   8.2504457797325976        23.120458727228257        11.446510372203738     
 H   10.000290018043032        22.666423958559044        12.605708112736702     
 H   9.2813935325132384        15.771536338032979        15.102433438479045     
 C   7.4312408468593105        16.585223988020754        15.866689667097203     
 H   5.7252554934179658        17.680121246242024        16.610829779662687     
 C   13.368394830073482        19.382273486956120        13.670668179167253     
 H   13.701691588596486        19.545992083554463        15.809769239425396     
 H   12.765033991118747        19.383361499236994        11.594503176468805     
 H   9.2209984791493174        21.675710820887812        19.414748945787650     
 C   8.7966795009034939        23.443850332351715        18.243846400010689     
 H   8.3810804943619175        25.017914520921494        16.819494800716207     
 C   6.8909577774314767        22.871592609696698        11.235447973235255     
 H   5.1609693156001191        21.731378699199190        11.858815783487932     
 H   8.7830904891020563        23.873240061916775        10.865052539587415     
 H   7.0583701447555356        15.626472617774869        16.234243464870637     
 H   14.340384373100029        18.939553227333580        13.456267541658248     
 H   8.7360820650791045        24.095392193291971        19.114341120040962     
 H   6.3426683721725023        23.437599753067929        10.485098169261668     
 P   10.507181027634511        15.009266301705829        10.687972249827938     
 C   10.297187135830701        16.748384925003879        10.238880790173640     
 C   8.9316854617511847        14.255063397349346        11.125460159765495     
 C   11.581489522820442        14.905552140322099        12.133564548742815     
 C   11.276103150856704        14.187166957911543        9.2819084771769820     
 C   11.293888830820086        17.343704708979388        9.4420285651770399     
 C   9.2150913709241475        17.518600375372323        10.703908585066609     
 C   8.2804665030592464        14.735208755356023        12.279891901948963     
 C   8.3466841850672786        13.223470067440207        10.375089861544160     
 C   12.542158694696653        15.895237142095620        12.409155027594934     
 C   11.446557820091689        13.790281213717327        12.980597842012523     
 C   10.585593518935534        14.132132377779223        8.0551652301337509     
 C   12.589406247555283        13.695253355258233        9.3758102280712272     
 H   12.130238375375386        16.754506970853537        9.0697944984968224     
 C   11.205777985312578        18.698018186477846        9.1135733837578581     
 H   8.4212938027289113        17.077007554723409        11.300384454573216     
 C   9.1382221085692876        18.872499277958422        10.370731616321560     
 H   8.7442365615988962        15.501636588878533        12.896440233236751     
 C   7.0446839473526195        14.215272784946421        12.651125464301510     
 H   8.8435455996087597        12.816215905225283        9.4997338242694322     
 C   7.1058750280337932        12.704597066603352        10.763775718133095     
 H   12.659839495678535        16.762514420762237        11.760994047186820     
 C   13.353552741772202        15.762770831709391        13.539236210714892     
 H   10.692983649612383        13.024273329559481        12.788436537167795     
 C   12.264147092427310        13.672998781964029        14.105481333072971     
 H   9.5669648679538071        14.509933947070310        7.9647528193532047     
 C   11.206375494924160        13.572998721164264        6.9353842172799514     
 H   13.131717607568239        13.750184911320620        10.317859504117399     
 C   13.206375287464118        13.158937117414981        8.2437859180603414     
 H   11.964736589539569        19.157719743851782        8.4807126701216777     
 C   10.131694859651688        19.459840715340054        9.5798086927670312     
 H   8.2874118002811539        19.456584844825446        10.718969310249607     
 H   6.5548107563739215        14.587013710510826        13.547075618885945     
 C   6.4511379126864785        13.201205929008667        11.890915291128342     
 H   6.6600089928664898        11.902121895391481        10.179984123085195     
 C   13.215767643611128        14.658726547481303        14.388425111302968     
 H   14.089712645160811        16.532845468913195        13.762129297349066     
 H   12.146232360807288        12.811557975298474        14.761687534669941     
 C   12.521965499817281        13.102559584385922        7.0270300596860400     
 H   10.658299856184057        13.524925370951536        5.9926879039695287     
 H   14.234807370954186        12.809126932453571        8.2996927705925909     
 H   10.068544911868393        20.515484136284986        9.3224177677667743     
 H   5.4922467561254553        12.785304949140647        12.196958998688748     
 H   13.839228221246081        14.570922938177223        15.280044584298054     
 H   13.026285647139225        12.701488616752956        6.1482321715550681     
 C   12.255040488541063        15.042819341544488        2.9937048620582640     
 H   11.333654091576829        14.836360514363609        3.5622518505731762     
 H   12.385367576469285        16.131240262445626        2.9087568922750280     
 H   13.122194599651474        14.627614969913035        3.5310587501675337     
 C   12.145953942430797        14.446789392498289        1.6798482956960217     
 N   12.021774555812257        13.959379546730746       0.62602231397642183     
 Co   8.3531692340971446        9.3758244611513533        12.146776524655532     
 S   8.0481232672264937        9.5193141357904203        9.9273301983301181     
 S   9.4630789263060979        7.4130972095911165        11.997579657868791     
 S   6.4038974638325401        9.5547918558166600        13.273299995072941     
 S   9.3397516321613470        11.001462944445089        13.348426852091805     
 C   8.7574929683198359        8.0173321931113239        9.4041630698043850     
 C   9.3342449505152345        7.1207525022801716        10.283772059033257     
 C   6.7967960094685989        10.849853000126812        14.370695991726711     
 C   8.0366869561997412        11.459791601313766        14.412820378827233     
 S   8.7245440561229959        7.5224652891411274        7.7311255904331500     
 S   9.8784396356635362        5.6222479169009096        9.5592384787070177     
 S   5.6201606685935168        11.470707926078854        15.502147064389836     
 S   8.2129009787989826        12.721015826091877        15.619488062124445     
 C   9.3989605638527980        5.9373792780690877        7.9137454369500446     
 C   6.5910587497977353        12.690699202021774        16.266559245306578     
 S   9.5284128721557551        4.8385457380455090        6.6589272277645639     
 S   6.0105335289517718        13.683402057887882        17.478823185266091     
 P   6.0262776130077045        2.7993424140884535        2.5340275363640568     
 C   6.7057471248377194        4.4151448920000673        2.0916267503090702     
 C   4.3061548061713095        3.0974453574032506        2.9462757342814632     
 C   6.1942171035709670        1.7194736168876110        1.1112264931923446     
 C   6.8582907068768266        2.0265977262157060        3.9269765397873693     
 C   5.9519661518397760        5.5829308433481648        2.3123224677544298     
 C   7.9422282507385669        4.4873745645491327        1.4215128596358531     
 C   3.3926437626047776        3.3193297380937046        1.9048595691358474     
 C   3.9362842720536544        3.3453707584343890        4.2765922345623899     
 C   5.9960036015312790        2.2434225290051057      -0.17839166327258726     
 C   6.4739281541871891       0.35353031237836491        1.2882455654296627     
 C   8.2192614893875025        2.2919824359434662        4.1512511752738446     
 C   6.1959242345782171        1.0415696289496095        4.6823273226734852     
 H   4.9764912524130542        5.5341469908325731        2.7900422755461856     
 C   6.4349807485622268        6.8114027727555069        1.8546035011871618     
 H   8.4926123613467563        3.5813763911369763        1.1691108856311785     
 C   8.4289865212779524        5.7277974272756467        1.0027665049994636     
 H   3.6789835824116857        3.1374467004325499       0.87171350002484504     
 C   2.1211892329389537        3.8121663583689975        2.1916682873009572     
 H   4.6373120441189650        3.1762442697494921        5.0868612315124286     
 C   2.6681215578206698        3.8507812909526904        4.5554279144193295     
 H   5.8129286800498239        3.3053950973911617      -0.32346448208671169     
 C   6.0614648763055801        1.3962887677975351       -1.2821079247018652     
 H   6.6089544316961177       -7.2223382860383462E-002   2.2805025650339013     
 C   6.5689509188820274      -0.47491031592366173       0.17001338389080592     
 H   8.7337756207790775        3.0393046592947459        3.5553693012314653     
 C   8.9159181025487015        1.5772177920630528        5.1251602930194631     
 C   6.8996739635936404       0.34474088631786148        5.6684983239156717     
 H   5.1469919514291380       0.79455658224537340        4.5129631174167519     
 H   5.8206337990199328        7.7031101627406757        1.9669139306911672     
 C   7.6742247889845610        6.8879413399150247        1.2131312556078817     
 H   9.3896901057986319        5.7932690781298870       0.49157243874694206     
 C   1.7714858675823282        4.1038947491526985        3.5133404112798963     
 H   1.4245129352869159        3.9769443591608544        1.3745961880284301     
 H   2.3852961714058409        4.0665947348674907        5.5849737387502367     
 H   5.8921424003321485        1.8014479119005817       -2.2777583352216113     
 C   6.3612833858854172        4.3141664432437325E-002  -1.1101980669344698     
 H   6.8187783410688025       -1.5229210357093443       0.31090424572255909     
 C   8.2567305675914149       0.60370024931408317        5.8836729467137419     
 H   9.9769592045918483        1.7648823628946668        5.2733009494845984     
 H   6.3726675136130879      -0.41780201377798798        6.2421162438642437     
 H   8.0409170706291562        7.8427722915194700       0.82902069738182005     
 H  0.80286663418851500        4.5465680912854420        3.7427294562554243     
 H   6.4331612560163149      -0.60561597097578490       -1.9819623208024790     
 H   8.8095511985381378        3.4585655631205081E-002   6.6284491890675694     
 P   4.5836554262415117        8.4244568411894285        6.4266079119595920     
 C   4.7660406730739879        6.6868938904420530        6.8953241619888175     
 C   6.1704063540900318        9.1482375594431709        5.9789009897446572     
 C   3.5162368366958896        8.5447894778761135        4.9770200972921934     
 C   3.8291673558427552        9.2692440171248620        7.8266933473913625     
 C   3.7554784382977742        6.1123067702469482        7.6905067695376550     
 C   5.8525170699507214        5.9030210295219687        6.4646378770976449     
 C   6.8082132536990771        8.6424634939736080        4.8279042092871922     
 C   6.7676045682984558        10.190480036754940        6.7045028691087740     
 C   2.5663785602346860        7.5542078806433981        4.6707519325884679     
 C   3.6551544402920508        9.6763178572949347        4.1517456566413236     
 C   4.5258525375649334        9.3297475352821628        9.0497119243537387     
 C   2.5161158764907152        9.7625651086150924        7.7362554764085205     
 H   2.9161851163480490        6.7123239995392669        8.0382265150024761     
 C   3.8356551430258814        4.7658541399307621        8.0518355228417811     
 H   6.6563051689233639        6.3283691168126905        5.8697448551453144     
 C   5.9216113313114285        4.5574409595812968        6.8317807514363658     
 H   6.3337883629606626        7.8681808282163059        4.2294908656152828     
 C   8.0431587358830932        9.1483045185047178        4.4351437920795798     
 H   6.2798477011319154        10.618338037375668        7.5753124056202763     
 C   8.0071268596577330        10.695619922108982        6.2940037637294148     
 H   2.4488734210530478        6.6744256640386572        5.3016561754874330     
 C   1.7705405284772926        7.7016288490350560        3.5310445453560986     
 H   4.4049159257805846        10.440731479444597        4.3639595001892459     
 C   2.8503859115309202        9.8106626542648954        3.0197222819842984     
 H   5.5438315374122666        8.9493941541730049        9.1377393055220928     
 C   3.9107820903058657        9.8946926404984321        10.169715449739762     
 H   1.9693314454240334        9.7033674431945638        6.7970026135888286     
 C   1.9051227108843771        10.305051175968664        8.8685872642109587     
 H   3.0661161477773851        4.3209765525038275        8.6820650931762504     
 C   4.9155275589425438        3.9912008476051004        7.6217184072399693     
 H   6.7771533734500036        3.9644751054766689        6.5105606671489875     
 H   8.5217406198750236        8.7570263306554068        3.5412824038692565     
 C   8.6486380577857940        10.174097987501167        5.1701891649765717     
 H   8.4615904295128743        11.508739186198724        6.8562142138664788     
 C   1.9099139726168191        8.8233312600689544        2.7056408462561357     
 H   1.0459747744387757        6.9291996904523216        3.2801718243852553     
 H   2.9708803035909033        10.685629896130122        2.3819363089372478     
 C   2.5951902434997596        10.365902321299991        10.081997258527849     
 H   4.4626972723612521        9.9442089475142197        11.110076302248197     
 H  0.87644186143160197        10.654436720083165        8.8156991442910240     
 H   4.9726080839094022        2.9426589828705847        7.9072920927354087     
 H   9.6065996109830287        10.579114973008402        4.8469832421776600     
 H   1.2961125747352915        8.9229927736293977        1.8084947084155523     
 H   2.0951201798149039        10.770763859195666        10.961465323338551     
 C   2.8666990717014786        8.4817377923559771        14.181565205553941     
 H   3.7870976808257746        8.7151878769916244        13.620888156122698     
 H   2.7272312172281943        7.3911986764860229        14.196118295991052     
 H   1.9995311540534386        8.9396259183108935        13.679585251639738     
 C   2.9872791982784204        8.9924993622054128        15.530453721459416     
 N   3.1191497357515852        9.4149734079724130        16.611164456523621     
         226

 Co   6.7793421826486435        14.073186314482101        4.9630618516996909     
 S   7.0746166518748925        13.909987688191691        7.1813242743341883     
 S   5.6824118513786619        16.043280415176181        5.1246688648778091     
 S   8.7250877292943816        13.885749888027599        3.8349696002150857     
 S   5.7815029905563042        12.453801668397876        3.7622387215321584     
 C   6.3619362243178532        15.406481187051090        7.7170547434310324     
 C   5.7893425360693769        16.311656046211077        6.8435772482702228     
 C   8.3242242545386969        12.592966928734798        2.7370823042198835     
 C   7.0812143505480947        11.988959605430383        2.6965299541568100     
 S   6.3783288961903706        15.882337816907867        9.3960133243907222     
 S   5.2227361407311008        17.794838846706185        7.5821124150754331     
 S   9.4941037914208319        11.971338568274916        1.5995700026293698     
 S   6.8952125469138981        10.734057797978574        1.4844451278916351     
 C   5.6934508213862420        17.464157398752775        9.2267365417208396     
 C   8.5144561372117984        10.762134984681744       0.83075413847222712     
 S   5.5480660103286201        18.548674016954394        10.492255930248707     
 S   9.0884249235056647        9.7779314096211625      -0.39181982934741666     
 P   9.1012877814573958        20.679779125915012        14.601221977355953     
 C   8.4163756941119310        19.063025055232515        15.030925726135049     
 C   10.824286489692028        20.382646513213054        14.202693767406187     
 C   8.9320244522486671        21.758445034231602        16.023840948950049     
 C   8.2769405469088255        21.452650461091611        13.203706075433113     
 C   9.1630874604142019        17.894267457437298        14.792347017800131     
 C   7.1803981681089812        18.988035803111689        15.701346215093233     
 C   11.732466991094562        20.179318927246577        15.252316960545562     
 C   11.202611858757962        20.117671270192279        12.878278299205677     
 C   9.1163974222742326        21.231988446197782        17.314415464636333     
 C   8.6793138119982327        23.129311018967261        15.844081167157668     
 C   6.9133434928829214        21.196364353783082        12.982986311761337     
 C   8.9463845604542218        22.425191972826095        12.438961553822123     
 H   10.138994632528489        17.944337183379332        14.315749405081156     
 C   8.6722616417047576        16.662037083102479        15.230974764791601     
 H   6.6362682231969252        19.892904472768087        15.969434259541563     
 C   6.6855835923183031        17.744518235707947        16.101083995382950     
 H   11.438851753925842        20.375507587915067        16.280730094412018     
 C   13.007758615895920        19.687980633777780        14.979962138920532     
 H   10.505358588813850        20.271869312044284        12.061726510635680     
 C   12.474197553960506        19.613433469217632        12.613960564783019     
 H   9.2796530737027521        20.167044678547416        17.460918514982588     
 C   9.0636395264778393        22.081560239907216        18.417015368666640     
 H   8.5550543874100846        23.556556225145357        14.850836080324731     
 C   8.5992241216087599        23.960645429773336        16.961100943917291     
 H   6.3932384210225583        20.458273699554354        13.585480152935073     
 C   6.2214346882226170        21.907561777674690        12.003418711182430     
 C   8.2470520850260787        23.118996107522609        11.447201646282990     
 H   9.9971844974744251        22.665369006447236        12.606021538369360     
 H   9.2828096019705892        15.769148200386383        15.107754395823235     
 C   7.4323093827874480        16.582988017916605        15.870950238557763     
 H   5.7253727484543724        17.677869186313618        16.612817231210151     
 C   13.366027843498786        19.378731727944896        13.664517700173802     
 H   13.700683856197188        19.538818648583568        15.803581973640316     
 H   12.761632355834996        19.383403168869595        11.588802766535045     
 H   9.2212614224394542        21.673111513390250        19.413248963530119     
 C   8.7924438778627962        23.440251266081372        18.242661967988550     
 H   8.3726491467495343        25.013499366677198        16.818619388772966     
 C   6.8878024502651813        22.869134749137359        11.235741254228204     
 H   5.1587826640400953        21.726843948159352        11.857826098050346     
 H   8.7791348616216442        23.872748951193419        10.866522885349932     
 H   7.0600565410244283        15.624631654219895        16.240167597436511     
 H   14.337682424440024        18.936014439326865        13.448630212966599     
 H   8.7307060244632826        24.091521600213579        19.113277460392769     
 H   6.3390592555380021        23.435456630234341        10.485952375809335     
 P   10.509705280607609        15.010973288604664        10.688787172542350     
 C   10.302484850764561        16.749935601383104        10.237724392498912     
 C   8.9330760371009479        14.259821296519476        11.127282227712397     
 C   11.583308763396353        14.905590092437679        12.134789276334251     
 C   11.277193741085362        14.186604760029233        9.2833270418015861     
 C   11.300574786056067        17.343170536363512        9.4410329675216325     
 C   9.2199487624393175        17.521522774817861        10.699301368533288     
 C   8.2831911337073976        14.742532763204819        12.281364981379170     
 C   8.3468565875938232        13.227165636812165        10.379383836375327     
 C   12.542892245597322        15.895364579016496        12.413462638615947     
 C   11.447970277873351        13.788688723513863        12.979639252190019     
 C   10.586081286328426        14.131035641783377        8.0569470448870000     
 C   12.590470569344225        13.694549983406587        9.3768936480369813     
 H   12.137221653520308        16.752886776242828        9.0712638460174571     
 C   11.213252347330062        18.696690106422277        9.1092620012662859     
 H   8.4251526568631281        17.081564851658726        11.295627201318572     
 C   9.1438521418554295        18.874582192366738        10.362698558797248     
 H   8.7480247343791167        15.509744704762827        12.896103005429401     
 C   7.0474875727620958        14.224010986017138        12.654742523301207     
 H   8.8428122074270075        12.817850271180227        9.5044853021355458     
 C   7.1061722414070347        12.709669330142681        10.770243220206476     
 H   12.660559038422827        16.763895602629791        11.767032601429456     
 C   13.352718818877761        15.761398057687513        13.544514211951912     
 H   10.694780333449907        13.022840450667584        12.785460577914236     
 C   12.264266415981847        13.669694943231224        14.105243893898377     
 H   9.5675191191430464        14.509094479256248        7.9667644003425639     
 C   11.206306801419327        13.571333928751411        6.9371453934839611     
 H   13.133217980834591        13.749899853436496        10.318670308253919     
 C   13.206856730751294        13.157630155031985        8.2448401812082732     
 H   11.973268464111655        19.154900168381428        8.4766577308973421     
 C   10.138583431321349        19.459799876632044        9.5718616499536253     
 H   8.2925659089249226        19.459559289800357        10.708221186359685     
 H   6.5587373561391367        14.597708497568661        13.550479384748755     
 C   6.4527516234091831        13.208771465646933        11.897046061682675     
 H   6.6594487991931919        11.906129737173186        10.188607960128156     
 C   13.214768196228903        14.655582523245043        14.391316231602374     
 H   14.087714292988649        16.531708788570555        13.770218947119254     
 H   12.146088576425830        12.806897607218779        14.759601932055952     
 C   12.521896674833824        13.100818316948738        7.0284095085288323     
 H   10.657858900727245        13.523126219381227        5.9946754572356227     
 H   14.235314280423349        12.807865439942857        8.3004531318540735     
 H   10.076034788154715        20.514725903947987        9.3116258089534192     
 H   5.4939514214803635        12.793959573832518        12.204800978310999     
 H   13.837254962776866        14.566588792061777        15.283493474458442     
 H   13.025804599011380        12.699381179082366        6.1495460308440544     
 C   12.254428645592851        15.035503840415590        2.9883850700666112     
 H   11.333135581381462        14.826355624570887        3.5561402858785409     
 H   12.385660007495428        16.124136213376499        2.9104418987200225     
 H   13.121580413601180        14.616055701590428        3.5222284423340269     
 C   12.144215599464637        14.447956049778632        1.6710417315568173     
 N   12.019283954109806        13.967004444624596       0.61454037244113746     
 Co   8.3512983839777153        9.3760172074610821        12.148162657944425     
 S   8.0472985949611946        9.5216970505123371        9.9288516336640953     
 S   9.4597852751048777        7.4124822010128932        11.997567478755032     
 S   6.4024161226860326        9.5559314365933279        13.274852631758353     
 S   9.3391355010890766        11.000950597656070        13.349727106713443     
 C   8.7570391695758687        8.0203314733090583        9.4042775902835078     
 C   9.3333573379321866        7.1228041131041371        10.283194804086605     
 C   6.7962025525348793        10.850733907521448        14.372309473401369     
 C   8.0364401979397933        11.460012896011014        14.414259381721786     
 S   8.7259036785783959        7.5275759737929020        7.7305832163465196     
 S   9.8800358199108285        5.6260040397207272        9.5570971846256150     
 S   5.6203169438348128        11.471678592863082        15.504430213831869     
 S   8.2137420984391856        12.720534934513502        15.621528003279556     
 C   9.4014965549422378        5.9428581902152704        7.9117093825800362     
 C   6.5921874529781892        12.690470948737419        16.269331487885264     
 S   9.5326997095046053        4.8456144318964069        6.6557011253516514     
 S   6.0123882131214170        13.682233783190306        17.482736465672872     
 P   6.0249152745261636        2.7962333507507626        2.5326166497512452     
 C   6.7049877562301754        4.4121399133200541        2.0916157692072561     
 C   4.3044692839970473        3.0942257447626003        2.9433263763851705     
 C   6.1930167227767727        1.7164882688300889        1.1098444799938756     
 C   6.8560720771414614        2.0234838650525648        3.9260811416898953     
 C   5.9519898085518212        5.5800347554385326        2.3142853410435440     
 C   7.9414139356308535        4.4846724064993060        1.4214691675886824     
 C   3.3915527663638221        3.3140252185549635        1.9009916536486779     
 C   3.9336535916629236        3.3440665274675112        4.2729816093499124     
 C   5.9963418968250233        2.2407034616640846      -0.17988511111806982     
 C   6.4697405235097509       0.35000208142269201        1.2871802732237301     
 C   8.2173391381100025        2.2878450266547730        4.1499494132390762     
 C   6.1929157120025735        1.0398519719196877        4.6824838425187885     
 H   4.9764656582504436        5.5311109245660584        2.7918783420969486     
 C   6.4358711199097813        6.8089209653244058        1.8586765262497293     
 H   8.4911044254574044        3.5787983930695813        1.1673325182249428     
 C   8.4290663399823629        5.7254359166605173        1.0048240425595709     
 H   3.6787047840493483        3.1305347915860398       0.86837582447987605     
 C   2.1196691056511625        3.8066961468151979        2.1861812854007656     
 H   4.6342597410551720        3.1766160252395941        5.0839541902299423     
 C   2.6651073520765358        3.8493454950021522        4.5501909101754636     
 H   5.8154586554598593        3.3030032110529293      -0.32512572586936933     
 C   6.0604059668244634        1.3932910036580279       -1.2834706958214921     
 H   6.6035675630168935       -7.5908638808306755E-002   2.2795510763671212     
 C   6.5631186438256215      -0.47876806193892935       0.16908971003264472     
 H   8.7324771463032622        3.0341344745557968        3.5533265589051721     
 C   8.9134694236189613        1.5734722341504426        5.1244830971355704     
 C   6.8961760818549127       0.34335395715428929        5.6692714662725381     
 H   5.1437730793033110       0.79360609801629867        4.5133822659734015     
 H   5.8219440925359462        7.7007594074325407        1.9721894728729337     
 C   7.6751950910676490        6.8857348663520197        1.2173725112863054     
 H   9.3897158070989040        5.7910338084439097       0.49357071013755366     
 C   1.7690086430258625        4.1003932136821586        3.5071549365439170     
 H   1.4234119047095326        3.9697211946486832        1.3683760942427441     
 H   2.3817635193646725        4.0667520416739924        5.5792446079401889     
 H   5.8923834768857191        1.7988054368604653       -2.2791902723572890     
 C   6.3570583604883346        3.9532445005949865E-002  -1.1112768170275757     
 H   6.8103693182350424       -1.5273143816274752       0.31016655297804724     
 C   8.2534807519731306       0.60128954015126668        5.8840210324309936     
 H   9.9746927332134785        1.7603544285557335        5.2723319822876791     
 H   6.3686040498704699      -0.41820806448239017        6.2436784924513953     
 H   8.0425050991633249        7.8409548872755757       0.83490958912545599     
 H  0.80005024221081211        4.5430728408283541        3.7350331175643396     
 H   6.4278205069330525      -0.60951057408062792       -1.9829078878619832     
 H   8.8058491117705113        3.2481528264964248E-002   6.6293508072140552     
 P   4.5860959934532097        8.4261951540315447        6.4273426208876741     
 C   4.7712291126391904        6.6884774061336421        6.8941054988110535     
 C   6.1717296958720249        9.1530091280745367        5.9806724902157260     
 C   3.5180044786567115        8.5448733483608912        4.9781440360137541     
 C   3.8301549113342044        9.2687141839998901        7.8280199855130892     
 C   3.7620504299182191        6.1118287389975592        7.6894609283901243     
 C   5.8572698220605774        5.9059641856175746        6.4600021660181159     
 C   6.8108850894792621        8.6497946649388879        4.8293378371097537     
 C   6.7677066363987652        10.194184174883953        6.7087561760870198     
 C   2.5670695749077490        7.5543817741147183        4.6749282573707749     
 C   3.6565318157936408        9.6747808745359478        4.1507014307130587     
 C   4.5262077866319466        9.3286584029257309        9.0514202786229898     
 C   2.5170794255725721        9.7618949824320733        7.7372244347668166     
 H   2.9230484596984390        6.7107681280314138        8.0396183249419799     
 C   3.8430253347807053        4.7645978366846098        8.0475307990134244     
 H   6.6600586489186906        6.3329262251101524        5.8649429123762520     
 C   5.9271461994091430        4.5595598465850378        6.8237777491890927     
 H   6.3375277650885300        7.8762987762130443        4.2291077725722266     
 C   8.0459190588464757        9.1570405260037742        4.4387389239636628     
 H   6.2790345176455320        10.619982655000534        7.5800174151162212     
 C   8.0073615011461872        10.700693938307186        6.3004463527635322     
 H   2.4495429856024380        6.6758467482709261        5.3075527673899465     
 C   1.7696880077218342        7.7003123457480447        3.5361756122648784     
 H   4.4066716656244669        10.439353612935678        4.3609223923713971     
 C   2.8504923672247360        9.8074249111119158        3.0193848342074388     
 H   5.5442502301298129        8.9485581029184047        9.1396948756376748     
 C   3.9105514493446925        9.8930092392387472        10.171399918591810     
 H   1.9707536062192268        9.7031323454556500        6.7976848679310624     
 C   1.9054738975475018        10.303750572574931        8.8695239145087665     
 H   3.0745446289419078        4.3182470467630623        8.6780298692009996     
 C   4.9223257599940355        3.9912233380040800        7.6138261268119747     
 H   6.7822178793800028        3.9674784392213351        6.4998694963191896     
 H   8.5256363070600187        8.7677131407643252        3.5446731653954053     
 C   8.6502015262286367        10.181661345740933        5.1763035153012575     
 H   8.4609630085102996        11.512748708878979        6.8648167912131823     
 C   1.9089095088934553        8.8202545396151635        2.7084019911849087     
 H   1.0439678253910205        6.9281181056418566        3.2880868873282045     
 H   2.9707340836927227        10.681043577124099        2.3797632706897982     
 C   2.5949600881198074        10.364141266419994        10.083277882582280     
 H   4.4620709485690018        9.9423712399913757        11.112001500178557     
 H  0.87681726712528141        10.653175295346532        8.8163260576128177     
 H   4.9800187311875215        2.9419785838364678        7.8966083252283275     
 H   9.6082580363264221        10.587766108726722        4.8548189146021281     
 H   1.2941502466082333        8.9187348184435180        1.8118033261324418     
 H   2.0944521801919231        10.768610827836532        10.962677491590840     
 C   2.8660958563811829        8.4743309728447809        14.176296482683153     
 H   3.7865987516606197        8.7050715429533003        13.614837067598158     
 H   2.7275521983425555        7.3840040646888188        14.197925642472843     
 H   1.9989329754227509        8.9279248313287152        13.670751251071790     
 C   2.9855033027827367        8.9936664664843313        15.521664439847532     
 N   3.1165876100012682        9.4226713794579311        16.599672835998899     
         226

 Co   6.7774694539114826        14.073430515386576        4.9644522614747677     
 S   7.0738791248811692        13.912421437643767        7.1828412777256414     
 S   5.6790697449339964        16.042689916407134        5.1247048660833565     
 S   8.7236106824457860        13.886929098695699        3.8365420033863140     
 S   5.7808762310172286        12.453362355648407        3.7635308637491187     
 C   6.3615597499383894        15.409515563613319        7.7171898637732745     
 C   5.7884697015520326        16.313726451183307        6.8430440979026672     
 C   8.3236275714540220        12.593899006026099        2.7387035993899129     
 C   7.0809633366110711        11.989234364947787        2.6979756035426070     
 S   6.3798259376677775        15.887485754155900        9.3954891943180421     
 S   5.2243604213233255        17.798608641854639        7.5800339669315751     
 S   9.4942581324656246        11.972352608506187        1.6018683484470273     
 S   6.8960493246604235        10.733628593808932        1.4864945721437264     
 C   5.6960924382896811        17.469661717189581        9.2247436700906302     
 C   8.5155826242088484        10.761950319111307       0.83354268615417038     
 S   5.5525024194464647        18.555770394690793        10.489075177786530     
 S   9.0902830992792492        9.7767969342408723      -0.38788013741056249     
 P   9.1000145352430462        20.676623180586258        14.599755911241965     
 C   8.4157095050089481        19.059976912999385        15.030884202826286     
 C   10.822698155869022        20.379386307859793        14.199720450254640     
 C   8.9308798922365007        21.755435154873702        16.022384407437539     
 C   8.2748209804066182        21.449468701718708        13.202737434224833     
 C   9.1632097114356519        17.891326106627975        14.794308843550098     
 C   7.1796747472567359        18.985299207808765        15.701268928919925     
 C   11.731468250120921        20.174025744184934        15.248440003484172     
 C   11.200091078618470        20.116279159169210        12.874656303229257     
 C   9.1167898165556753        21.229272430998336        17.312859014152249     
 C   8.6751528122486743        23.125749007550446        15.842914140643252     
 C   6.9115103773621911        21.192186925712313        12.981636181546003     
 C   8.9434830920656658        22.423386830819570        12.439026817866592     
 H   10.139070456896366        17.941249281084499        14.317589365760867     
 C   8.6732530772785683        16.659517508501860        15.235071487193700     
 H   6.6348484374726935        19.890295168076065        15.967603816356172     
 C   6.6857564004387271        17.742129545580962        16.103132178262214     
 H   11.438656739994382        20.368647406361301        16.277373545884014     
 C   13.006336917696942        19.682519858858338        14.974495506565399     
 H   10.502421199085388        20.272114430858213        12.058795765676759     
 C   12.471300370170381        19.611912433763226        12.608741997437264     
 H   9.2822610500520639        20.164662529985563        17.459214033861937     
 C   9.0626022666083799        22.078582852630412        18.415574808499979     
 H   8.5497005337575640        23.552817650684016        14.849773834318547     
 C   8.5933853876565696        23.956771640680003        16.960060172237970     
 H   6.3920231200169191        20.453079148990767        13.583402967476305     
 C   6.2190728986669628        21.903786120006018        12.002702031961823     
 C   8.2436583903195579        23.117533487816956        11.447892920362243     
 H   9.9940789769058185        22.664314054335424        12.606334964002020     
 H   9.2842256714279419        15.766760062739788        15.113075353167426     
 C   7.4333779187155864        16.580752047812453        15.875210810018322     
 H   5.7254900034907790        17.675617126385212        16.614804682757612     
 C   13.363660856924088        19.375189968933672        13.658367221180352     
 H   13.699676123797891        19.531645213612677        15.797394707855236     
 H   12.758230720551246        19.383444838502196        11.583102356601282     
 H   9.2215243657295911        21.670512205892688        19.411748981272591     
 C   8.7882082548220968        23.436652199811029        18.241477535966411     
 H   8.3642177991371511        25.009084212432903        16.817743976829725     
 C   6.8846471230988859        22.866676888578020        11.236034535221153     
 H   5.1565960124800725        21.722309197119515        11.856836412612759     
 H   8.7751792341412322        23.872257840470066        10.867993231112449     
 H   7.0617429372933209        15.622790690664923        16.246091730002384     
 H   14.334980475780018        18.932475651320150        13.440992884274948     
 H   8.7253299838474625        24.087651007135186        19.112213800744577     
 H   6.3354501389035018        23.433313507400754        10.486806582357001     
 P   10.512229533580706        15.012680275503497        10.689602095256761     
 C   10.307782565698421        16.751486277762329        10.236567994824185     
 C   8.9344666124507111        14.264579195689608        11.129104295659298     
 C   11.585128003972265        14.905628044553259        12.136014003925688     
 C   11.278284331314023        14.186042562146925        9.2847456064261884     
 C   11.307260741292051        17.342636363747634        9.4400373698662250     
 C   9.2248061539544892        17.524445174263395        10.694694151999965     
 C   8.2859157643555488        14.749856771053613        12.282838060809377     
 C   8.3470289901203678        13.230861206184125        10.383677811206496     
 C   12.543625796497992        15.895492015937373        12.417770249636961     
 C   11.449382735655012        13.787096233310397        12.978680662367514     
 C   10.586569053721320        14.129938905787533        8.0587288596402509     
 C   12.591534891133168        13.693846611554939        9.3779770680027355     
 H   12.144204931665231        16.751266581632120        9.0727331935380935     
 C   11.220726709347547        18.695362026366713        9.1049506187747138     
 H   8.4290115109973467        17.086122148594043        11.290869948063929     
 C   9.1494821751415714        18.876665106775057        10.354665501272937     
 H   8.7518129071593371        15.517852820647120        12.895765777622051     
 C   7.0502911981715721        14.232749187087853        12.658359582300905     
 H   8.8420788152452552        12.819484637135171        9.5092367800016575     
 C   7.1064694547802754        12.714741593682010        10.776710722279855     
 H   12.661278581167119        16.765276784497345        11.773071155672092     
 C   13.351884895983320        15.760025283665636        13.549792213188933     
 H   10.696577017287430        13.021407571775688        12.782484618660678     
 C   12.264385739536385        13.666391104498418        14.105006454723782     
 H   9.5680733703322840        14.508255011442186        7.9687759813319232     
 C   11.206238107914496        13.569669136338559        6.9389065696879708     
 H   13.134718354100944        13.749614795552372        10.319481112390440     
 C   13.207338174038471        13.156323192648989        8.2458944443562050     
 H   11.981800338683740        19.152080592911069        8.4726027916730065     
 C   10.145472002991012        19.459759037924030        9.5639146071402195     
 H   8.2977200175686914        19.462533734775267        10.697473062469763     
 H   6.5626639559043527        14.608403284626496        13.553883150611567     
 C   6.4543653341318876        13.216337002285201        11.903176832237005     
 H   6.6588886055198939        11.910137578954890        10.197231797171117     
 C   13.213768748846677        14.652438499008783        14.394207351901780     
 H   14.085715940816486        16.530572108227915        13.778308596889440     
 H   12.145944792044371        12.802237239139084        14.757516329441962     
 C   12.521827849850368        13.099077049511553        7.0297889573716237     
 H   10.657417945270433        13.521327067810921        5.9966630105017167     
 H   14.235821189892510        12.806603947432142        8.3012134931155543     
 H   10.083524664441036        20.513967671610992        9.3008338501400640     
 H   5.4956560868352726        12.802614198524388        12.212642957933250     
 H   13.835281704307649        14.562254645946334        15.286942364618833     
 H   13.025323550883535        12.697273741411774        6.1508598901330407     
 C   12.253816802644637        15.028188339286693        2.9830652780749585     
 H   11.332617071186098        14.816350734778165        3.5500287211839057     
 H   12.385952438521571        16.117032164307375        2.9121269051650165     
 H   13.120966227550884        14.604496433267821        3.5133981345005201     
 C   12.142477256498479        14.449122707058974        1.6622351674176130     
 N   12.016793352407355        13.974629342518448       0.60305843090585298     
 Co   8.3494275338582860        9.3762099537708110        12.149548791233320     
 S   8.0464739226958955        9.5240799652342520        9.9303730689980707     
 S   9.4564916239036592        7.4118671924346708        11.997555299641274     
 S   6.4009347815395241        9.5570710173699958        13.276405268443764     
 S   9.3385193700168081        11.000438250867052        13.351027361335081     
 C   8.7565853708319015        8.0233307535067944        9.4043921107626307     
 C   9.3324697253491404        7.1248557239281025        10.282617549139953     
 C   6.7956090956011588        10.851614814916086        14.373922955076027     
 C   8.0361934396798453        11.460234190708260        14.415698384616340     
 S   8.7272633010337959        7.5326866584446766        7.7300408422598892     
 S   9.8816320041581207        5.6297601625405456        9.5549558905442105     
 S   5.6204732190761097        11.472649259647312        15.506713363273901     
 S   8.2145832180793885        12.720054042935127        15.623567944434667     
 C   9.4040325460316794        5.9483371023614522        7.9096733282100269     
 C   6.5933161561586422        12.690242695453065        16.272103730463947     
 S   9.5369865468534538        4.8526831257473058        6.6524750229387379     
 S   6.0142428972910631        13.681065508492729        17.486649746079653     
 P   6.0235529360446227        2.7931242874130722        2.5312057631384342     
 C   6.7042283876226314        4.4091349346400408        2.0916047881054420     
 C   4.3027837618227860        3.0910061321219504        2.9403770184888778     
 C   6.1918163419825794        1.7135029207725665        1.1084624667954066     
 C   6.8538534474060953        2.0203700038894237        3.9251857435924213     
 C   5.9520134652638657        5.5771386675288994        2.3162482143326577     
 C   7.9405996205231402        4.4819702484494801        1.4214254755415119     
 C   3.3904617701228665        3.3087206990162228        1.8971237381615085     
 C   3.9310229112721924        3.3427622965006334        4.2693709841374341     
 C   5.9966801921187676        2.2379843943230635      -0.18137855896355237     
 C   6.4655528928323127       0.34647385046701906        1.2861149810177976     
 C   8.2154167868325008        2.2837076173660802        4.1486476512043069     
 C   6.1899071894269309        1.0381343148897659        4.6826403623640909     
 H   4.9764400640878330        5.5280748582995445        2.7937144086477113     
 C   6.4367614912573359        6.8064391578933048        1.8627495513122971     
 H   8.4895964895680525        3.5762203950021862        1.1655541508187071     
 C   8.4291461586867715        5.7230744060453880        1.0068815801196782     
 H   3.6784259856870110        3.1236228827395300       0.86503814893490705     
 C   2.1181489783633718        3.8012259352613986        2.1806942835005745     
 H   4.6312074379913790        3.1769877807296956        5.0810471489474569     
 C   2.6620931463324018        3.8479096990516144        4.5449539059315978     
 H   5.8179886308698947        3.3006113247146973      -0.32678696965202703     
 C   6.0593470573433477        1.3902932395185210       -1.2848334669411190     
 H   6.5981806943376702       -7.9593894756230063E-002   2.2785995877003407     
 C   6.5572863687692164      -0.48262580795419702       0.16816603617448356     
 H   8.7311786718274469        3.0289642898168476        3.5512838165788794     
 C   8.9110207446892211        1.5697266762378321        5.1238059012516777     
 C   6.8926782001161842       0.34196702799071704        5.6700446086294036     
 H   5.1405542071774830       0.79265561378722404        4.5138014145300511     
 H   5.8232543860519597        7.6984086521244057        1.9774650150547004     
 C   7.6761653931507361        6.8835283927890156        1.2216137669647289     
 H   9.3897415083991778        5.7887985387579324       0.49556898152816525     
 C   1.7665314184693970        4.0968916782116196        3.5009694618079377     
 H   1.4223108741321495        3.9624980301365125        1.3621560004570579     
 H   2.3782308673235044        4.0669093484804950        5.5735154771301421     
 H   5.8926245534392887        1.7961629618203490       -2.2806222094929667     
 C   6.3528333350912511        3.5923225579462398E-002  -1.1123555671206817     
 H   6.8019602954012814       -1.5317077275456064       0.30942886023353539     
 C   8.2502309363548481       0.59887883098845018        5.8843691181482454     
 H   9.9724262618351087        1.7558264942168003        5.2713630150907589     
 H   6.3645405861278528      -0.41861411518679237        6.2452407410385460     
 H   8.0440931276974936        7.8391374830316822       0.84079848086909204     
 H  0.79723385023310911        4.5395775903712652        3.7273367788732545     
 H   6.4224797578497892      -0.61340517718547083       -1.9838534549214875     
 H   8.8021470250028830        3.0377400898723407E-002   6.6302524253605419     
 P   4.5885365606649069        8.4279334668736592        6.4280773298157552     
 C   4.7764175522043928        6.6900609218252320        6.8928868356332904     
 C   6.1730530376540189        9.1577806967059043        5.9824439906867939     
 C   3.5197721206175339        8.5449572188456688        4.9792679747353157     
 C   3.8311424668256531        9.2681843508749164        7.8293466236348168     
 C   3.7686224215386646        6.1113507077481692        7.6884150872425927     
 C   5.8620225741704326        5.9089073417131814        6.4553664549385870     
 C   6.8135569252594461        8.6571258359041661        4.8307714649323152     
 C   6.7678087044990747        10.197888313012964        6.7130094830652647     
 C   2.5677605895808115        7.5545556675860395        4.6791045821530810     
 C   3.6579091912952304        9.6732438917769610        4.1496572047847939     
 C   4.5265630356989597        9.3275692705692972        9.0531286328922427     
 C   2.5180429746544291        9.7612248562490560        7.7381933931251128     
 H   2.9299118030488294        6.7092122565235606        8.0410101348814855     
 C   3.8503955265355292        4.7633415334384566        8.0432260751850695     
 H   6.6638121289140173        6.3374833334076133        5.8601409696071887     
 C   5.9326810675068575        4.5616787335887778        6.8157747469418197     
 H   6.3412671672163974        7.8844167242097836        4.2287246795291695     
 C   8.0486793818098565        9.1657765335028305        4.4423340558477467     
 H   6.2782213341591495        10.621627272625402        7.5847224246121661     
 C   8.0075961426346396        10.705767954505388        6.3068889417976486     
 H   2.4502125501518286        6.6772678325031940        5.3134493592924601     
 C   1.7688354869663756        7.6989958424610334        3.5413066791736587     
 H   4.4084274054683501        10.437975746426758        4.3578852845535474     
 C   2.8505988229185522        9.8041871679589381        3.0190473864305787     
 H   5.5446689228473600        8.9477220516638027        9.1416504457532550     
 C   3.9103208083835193        9.8913258379790605        10.173084387443858     
 H   1.9721757670144200        9.7028972477167379        6.7983671222732971     
 C   1.9058250842106264        10.302449969181199        8.8704605648065762     
 H   3.0829731101064310        4.3155175410222970        8.6739946452257506     
 C   4.9291239610455264        3.9912458284030601        7.6059338463839810     
 H   6.7872823853100028        3.9704817729660014        6.4891783254893918     
 H   8.5295319942450138        8.7783999508732435        3.5480639269215541     
 C   8.6517649946714776        10.189224703980701        5.1824178656259434     
 H   8.4603355875077249        11.516758231559235        6.8734193685598868     
 C   1.9079050451700914        8.8171778191613726        2.7111631361136812     
 H   1.0419608763432655        6.9270365208313924        3.2960019502711533     
 H   2.9705878637945422        10.676457258118075        2.3775902324423486     
 C   2.5947299327398556        10.362380211539996        10.084558506636709     
 H   4.4614446247767514        9.9405335324685318        11.113926698108918     
 H  0.87719267281896085        10.651913870609899        8.8169529709346133     
 H   4.9874293784656416        2.9412981848023509        7.8859245577212453     
 H   9.6099164616698154        10.596417244445041        4.8626545870265963     
 H   1.2921879184811751        8.9144768632576383        1.8151119438493315     
 H   2.0937841805689423        10.766457796477400        10.963889659843131     
 C   2.8654926410608872        8.4669241533335864        14.171027759812365     
 H   3.7860998224954647        8.6949552089149744        13.608785979073618     
 H   2.7278731794569171        7.3768094528916146        14.199732988954631     
 H   1.9983347967920635        8.9162237443465369        13.661917250503842     
 C   2.9837274072870525        8.9948335707632481        15.512875158235650     
 N   3.1140254842509512        9.4303693509434474        16.588181215474172     
         226

 Co   6.7755967251743217        14.073674716291050        4.9658426712498454     
 S   7.0731415978874468        13.914855187095844        7.1843582811170936     
 S   5.6757276384893309        16.042099417638088        5.1247408672889048     
 S   8.7221336355971903        13.888108309363799        3.8381144065575423     
 S   5.7802494714781520        12.452923042898938        3.7648230059660790     
 C   6.3611832755589255        15.412549940175545        7.7173249841155167     
 C   5.7875968670346882        16.315796856155540        6.8425109475351116     
 C   8.3230308883693471        12.594831083317398        2.7403248945599419     
 C   7.0807123226740476        11.989509124465192        2.6994212529284045     
 S   6.3813229791451844        15.892633691403933        9.3949650642453602     
 S   5.2259847019155501        17.802378437003089        7.5779555187877161     
 S   9.4944124735104154        11.973366648737457        1.6041666942646848     
 S   6.8968861024069481        10.733199389639289        1.4885440163958175     
 C   5.6987340551931212        17.475166035626390        9.2227507984604209     
 C   8.5167091112058984        10.761765653540872       0.83633123383611363     
 S   5.5569388285643102        18.562866772427196        10.485894425324354     
 S   9.0921412750528336        9.7756624588605820      -0.38394044547370831     
 P   9.0987412890286983        20.673467235257508        14.598289845127978     
 C   8.4150433159059652        19.056928770766259        15.030842679517525     
 C   10.821109822046013        20.376126102506529        14.196747133103093     
 C   8.9297353322243342        21.752425275515801        16.020927865925024     
 C   8.2727014139044108        21.446286942345804        13.201768793016553     
 C   9.1633319624571019        17.888384755818649        14.796270669300064     
 C   7.1789513264044906        18.982562612505845        15.701191642746615     
 C   11.730469509147282        20.168732561123289        15.244563046422780     
 C   11.197570298478981        20.114887048146137        12.871034307252838     
 C   9.1171822108371163        21.226556415798889        17.311302563668168     
 C   8.6709918124991159        23.122186996133632        15.841747114128834     
 C   6.9096772618414608        21.188009497641541        12.980286051330669     
 C   8.9405816236771116        22.421581688813045        12.439092081911062     
 H   10.139146281264244        17.938161378789665        14.319429326440575     
 C   8.6742445128523791        16.656997933901245        15.239168209595800     
 H   6.6334286517484626        19.887685863384043        15.965773373170782     
 C   6.6859292085591511        17.739740855453974        16.105180361141475     
 H   11.438461726062920        20.361787224807532        16.274016997356011     
 C   13.004915219497962        19.677059083938893        14.969028874210267     
 H   10.499483809356924        20.272359549672142        12.055865020717839     
 C   12.468403186380254        19.610391398308820        12.603523430091510     
 H   9.2848690264013758        20.162280381423709        17.457509552741289     
 C   9.0615650067389186        22.075605465353608        18.414134248333319     
 H   8.5443466801050416        23.549079076222679        14.848711588312366     
 C   8.5875466537043792        23.952897851586670        16.959019400558645     
 H   6.3908078190112789        20.447884598427180        13.581325782017537     
 C   6.2167111091113085        21.900010462337345        12.001985352741215     
 C   8.2402646956130390        23.116070868111308        11.448584194441494     
 H   9.9909734563372137        22.663259102223616        12.606648389634680     
 H   9.2856417408852945        15.764371925093192        15.118396310511619     
 C   7.4344464546437239        16.578516077708301        15.879471381478881     
 H   5.7256072585271856        17.673365066456807        16.616792134305076     
 C   13.361293870349392        19.371648209922448        13.652216742186901     
 H   13.698668391398593        19.524471778641782        15.791207442070156     
 H   12.754829085267497        19.383486508134798        11.577401946667520     
 H   9.2217873090197262        21.667912898395130        19.410248999015060     
 C   8.7839726317813973        23.433053133540685        18.240293103944271     
 H   8.3557864515247680        25.004669058188604        16.816868564886484     
 C   6.8814917959325905        22.864219028018681        11.236327816214102     
 H   5.1544093609200488        21.717774446079680        11.855846727175173     
 H   8.7712236066608202        23.871766729746710        10.869463576874967     
 H   7.0634293335622136        15.620949727109949        16.252015862568253     
 H   14.332278527120014        18.928936863313435        13.433355555583299     
 H   8.7199539432316424        24.083780414056793        19.111150141096385     
 H   6.3318410222690016        23.431170384567167        10.487660788904668     
 P   10.514753786553804        15.014387262402332        10.690417017971173     
 C   10.313080280632279        16.753036954141550        10.235411597149456     
 C   8.9358571878004742        14.269337094859738        11.130926363606198     
 C   11.586947244548178        14.905665996668841        12.137238731517124     
 C   11.279374921542681        14.185480364264617        9.2861641710507925     
 C   11.313946696528035        17.342102191131755        9.4390417722108158     
 C   9.2296635454696592        17.527367573708929        10.690086935466644     
 C   8.2886403950037000        14.757180778902407        12.284311140239586     
 C   8.3472013926469106        13.234556775556085        10.387971786037664     
 C   12.544359347398661        15.895619452858250        12.422077860657973     
 C   11.450795193436676        13.785503743106931        12.977722072545008     
 C   10.587056821114214        14.128842169791689        8.0605106743935000     
 C   12.592599212922110        13.693143239703293        9.3790604879684913     
 H   12.151188209810154        16.749646387021411        9.0742025410587281     
 C   11.228201071365033        18.694033946311144        9.1006392362831434     
 H   8.4328703651315635        17.090679445529364        11.286112694809285     
 C   9.1551122084277150        18.878748021183373        10.346632443748625     
 H   8.7556010799395576        15.525960936531412        12.895428549814699     
 C   7.0530948235810484        14.241487388158570        12.661976641300601     
 H   8.8413454230635047        12.821119003090114        9.5139882578677710     
 C   7.1067666681535169        12.719813857221340        10.783178224353236     
 H   12.661998123911411        16.766657966364900        11.779109709914728     
 C   13.351050973088880        15.758652509643756        13.555070214425955     
 H   10.698373701124954        13.019974692883792        12.779508659407119     
 C   12.264505063090922        13.663087265765613        14.104769015549188     
 H   9.5686276215215234        14.507415543628124        7.9707875623212816     
 C   11.206169414409663        13.568004343925706        6.9406677458919805     
 H   13.136218727367295        13.749329737668248        10.320291916526958     
 C   13.207819617325647        13.155016230265993        8.2469487075041368     
 H   11.990332213255826        19.149261017440711        8.4685478524486708     
 C   10.152360574660674        19.459718199216020        9.5559675643268118     
 H   8.3028741262124601        19.465508179750181        10.686724938579843     
 H   6.5665905556695678        14.619098071684331        13.557286916474377     
 C   6.4559790448545913        13.223902538923467        11.909307602791337     
 H   6.6583284118465960        11.914145420736594        10.205855634214078     
 C   13.212769301464451        14.649294474772521        14.397098472201186     
 H   14.083717588644324        16.529435427885279        13.786398246659626     
 H   12.145801007662914        12.797576871059389        14.755430726827974     
 C   12.521759024866912        13.097335782074369        7.0311684062144160     
 H   10.656976989813623        13.519527916240614        5.9986505637678107     
 H   14.236328099361673        12.805342454921430        8.3019738543770369     
 H   10.091014540727357        20.513209439273993        9.2900418913267089     
 H   5.4973607521901817        12.811268823216258        12.220484937555499     
 H   13.833308445838433        14.557920499830891        15.290391254779221     
 H   13.024842502755689        12.695166303741184        6.1521737494220270     
 C   12.253204959696426        15.020872838157796        2.9777454860833057     
 H   11.332098560990731        14.806345844985444        3.5439171564892704     
 H   12.386244869547715        16.109928115238251        2.9138119116100110     
 H   13.120352041500588        14.592937164945214        3.5045678266670137     
 C   12.140738913532319        14.450289364339316        1.6534286032784087     
 N   12.014302750704905        13.982254240412299       0.59157648937056861     
 Co   8.3475566837388566        9.3764027000805399        12.150934924522213     
 S   8.0456492504305963        9.5264628799561688        9.9318945043320479     
 S   9.4531979727024389        7.4112521838564476        11.997543120527515     
 S   6.3994534403930157        9.5582105981466619        13.277957905129176     
 S   9.3379032389445396        10.999925904078035        13.352327615956719     
 C   8.7561315720879342        8.0263300337045305        9.4045066312417536     
 C   9.3315821127660943        7.1269073347520688        10.282040294193301     
 C   6.7950156386674392        10.852495722310724        14.375536436750684     
 C   8.0359466814198957        11.460455485405506        14.417137387510893     
 S   8.7286229234891977        7.5377973430964502        7.7294984681732597     
 S   9.8832281884054130        5.6335162853603640        9.5528145964628077     
 S   5.6206294943174058        11.473619926431541        15.508996512715933     
 S   8.2154243377195932        12.719573151356750        15.625607885589778     
 C   9.4065685371211192        5.9538160145076349        7.9076372738400176     
 C   6.5944448593390952        12.690014442168710        16.274875973042629     
 S   9.5412733842023023        4.8597518195982037        6.6492489205258245     
 S   6.0160975814607092        13.679897233795153        17.490563026486438     
 P   6.0221905975630818        2.7900152240753813        2.5297948765256226     
 C   6.7034690190150865        4.4061299559600275        2.0915938070036280     
 C   4.3010982396485238        3.0877865194813001        2.9374276605925855     
 C   6.1906159611883860        1.7105175727150443        1.1070804535969379     
 C   6.8516348176707300        2.0172561427262825        3.9242903454949478     
 C   5.9520371219759109        5.5742425796192663        2.3182110876217714     
 C   7.9397853054154268        4.4792680903996533        1.4213817834943412     
 C   3.3893707738819105        3.3034161794774817        1.8932558226743390     
 C   3.9283922308814612        3.3414580655337556        4.2657603589249558     
 C   5.9970184874125128        2.2352653269820424      -0.18287200680903490     
 C   6.4613652621548745       0.34294561951134617        1.2850496888118650     
 C   8.2134944355550008        2.2795702080773870        4.1473458891695376     
 C   6.1868986668512873        1.0364166578598442        4.6827968822093942     
 H   4.9764144699252224        5.5250387920330297        2.7955504751984743     
 C   6.4376518626048895        6.8039573504622037        1.8668225763748647     
 H   8.4880885536787005        3.5736423969347908        1.1637757834124713     
 C   8.4292259773911802        5.7207128954302586        1.0089391176797855     
 H   3.6781471873246736        3.1167109738930199       0.86170047338993805     
 C   2.1166288510755811        3.7957557237075989        2.1752072816003829     
 H   4.6281551349275860        3.1773595362197971        5.0781401076649715     
 C   2.6590789405882682        3.8464739031010766        4.5397169016877319     
 H   5.8205186062799301        3.2982194383764649      -0.32844821343468467     
 C   6.0582881478622319        1.3872954753790141       -1.2861962380607461     
 H   6.5927938256584460       -8.3279150704153357E-002   2.2776480990335606     
 C   6.5514540937128114      -0.48648355396946469       0.16724236231632236     
 H   8.7298801973516298        3.0237941050778985        3.5492410742525862     
 C   8.9085720657594809        1.5659811183252217        5.1231287053677850     
 C   6.8891803183774565       0.34058009882714485        5.6708177509862692     
 H   5.1373353350516560       0.79170512955814931        4.5142205630867007     
 H   5.8245646795679731        7.6960578968162698        1.9827405572364669     
 C   7.6771356952338241        6.8813219192260107        1.2258550226431526     
 H   9.3897672096994516        5.7865632690719551       0.49756725291877685     
 C   1.7640541939129313        4.0933901427410797        3.4947839870719584     
 H   1.4212098435547662        3.9552748656243413        1.3559359066713719     
 H   2.3746982152823359        4.0670666552869967        5.5677863463200943     
 H   5.8928656299928592        1.7935204867802326       -2.2820541466286444     
 C   6.3486083096941677        3.2314006152974938E-002  -1.1134343172137879     
 H   6.7935512725675213       -1.5361010734637375       0.30869116748902359     
 C   8.2469811207365655       0.59646812182563380        5.8847172038654971     
 H   9.9701597904567389        1.7512985598778670        5.2703940478938396     
 H   6.3604771223852348      -0.41902016589119462        6.2468029896256976     
 H   8.0456811562316624        7.8373200787877879       0.84668737261272797     
 H  0.79441745825540611        4.5360823399141772        3.7196404401821699     
 H   6.4171390087665259      -0.61729978029031385       -1.9847990219809915     
 H   8.7984449382352548        2.8273273532482570E-002   6.6311540435070278     
 P   4.5909771278766049        8.4296717797157736        6.4288120387438372     
 C   4.7816059917695943        6.6916444375168220        6.8916681724555273     
 C   6.1743763794360120        9.1625522653372702        5.9842154911578627     
 C   3.5215397625783558        8.5450410893304465        4.9803919134568773     
 C   3.8321300223171022        9.2676545177499445        7.8306732617565435     
 C   3.7751944131591095        6.1108726764987793        7.6873692460950620     
 C   5.8667753262802886        5.9118504978087874        6.4507307438590571     
 C   6.8162287610396310        8.6644570068694460        4.8322050927548768     
 C   6.7679107725993841        10.201592451141977        6.7172627900435096     
 C   2.5684516042538745        7.5547295610573606        4.6832809069353871     
 C   3.6592865667968204        9.6717069090179741        4.1486129788565291     
 C   4.5269182847659737        9.3264801382128635        9.0548369871614955     
 C   2.5190065237362860        9.7605547300660369        7.7391623514834089     
 H   2.9367751463992198        6.7076563850157074        8.0424019448209911     
 C   3.8577657182903531        4.7620852301923042        8.0389213513567128     
 H   6.6675656089093440        6.3420404417050751        5.8553390268381253     
 C   5.9382159356045712        4.5637976205925188        6.8077717446945467     
 H   6.3450065693442648        7.8925346722065219        4.2283415864861134     
 C   8.0514397047732373        9.1745125410018868        4.4459291877318305     
 H   6.2774081506727670        10.623271890250267        7.5894274341081100     
 C   8.0078307841230920        10.710841970703592        6.3133315308317659     
 H   2.4508821147012192        6.6786889167354628        5.3193459511949737     
 C   1.7679829662109170        7.6976793391740221        3.5464377460824390     
 H   4.4101831453122333        10.436597879917839        4.3548481767356986     
 C   2.8507052786123679        9.8009494248059585        3.0187099386537191     
 H   5.5450876155649063        8.9468860004092026        9.1436060158688370     
 C   3.9100901674223465        9.8896424367193738        10.174768856295906     
 H   1.9735979278096134        9.7026621499778241        6.7990493766155318     
 C   1.9061762708737511        10.301149365787467        8.8713972151043841     
 H   3.0914015912709538        4.3127880352815318        8.6699594212504998     
 C   4.9359221620970173        3.9912683188020401        7.5980415659559863     
 H   6.7923468912400020        3.9734851067106680        6.4784871546595939     
 H   8.5334276814300090        8.7890867609821637        3.5514546884477030     
 C   8.6533284631143186        10.196788062220469        5.1885322159506293     
 H   8.4597081665051501        11.520767754239490        6.8820219459065903     
 C   1.9069005814467277        8.8141010987075816        2.7139242810424542     
 H   1.0399539272955103        6.9259549360209283        3.3039170132141020     
 H   2.9704416438963612        10.671870939112051        2.3754171941948989     
 C   2.5944997773599039        10.360619156659997        10.085839130691140     
 H   4.4608183009845011        9.9386958249456878        11.115851896039278     
 H  0.87756807851264029        10.650652445873266        8.8175798842564088     
 H   4.9948400257437608        2.9406177857682341        7.8752407902141632     
 H   9.6115748870132105        10.605068380163361        4.8704902594510644     
 H   1.2902255903541169        8.9102189080717586        1.8184205615662210     
 H   2.0931161809459615        10.764304765118267        10.965101828095420     
 C   2.8648894257405915        8.4595173338223901        14.165759036941576     
 H   3.7856008933303098        8.6848388748766503        13.602734890549080     
 H   2.7281941605712783        7.3696148410944105        14.201540335436421     
 H   1.9977366181613758        8.9045226573643586        13.653083249935895     
 C   2.9819515117913684        8.9960006750421648        15.504085876623767     
 N   3.1114633585006342        9.4380673224289655        16.576689594949450     
         226

 Co   6.7737239964371607        14.073918917195526        4.9672330810249221     
 S   7.0724040708937235        13.917288936547921        7.1858752845085467     
 S   5.6723855320446654        16.041508918869045        5.1247768684944521     
 S   8.7206565887485965        13.889287520031901        3.8396868097287706     
 S   5.7796227119390764        12.452483730149469        3.7661151481830397     
 C   6.3608068011794625        15.415584316737773        7.7174601044577580     
 C   5.7867240325173439        16.317867261127770        6.8419777971675559     
 C   8.3224342052846740        12.595763160608699        2.7419461897299708     
 C   7.0804613087370241        11.989783883982597        2.7008669023142016     
 S   6.3828200206225914        15.897781628651966        9.3944409341726800     
 S   5.2276089825077756        17.806148232151543        7.5758770706438581     
 S   9.4945668145552080        11.974380688968726        1.6064650400823424     
 S   6.8977228801534736        10.732770185469647        1.4905934606479088     
 C   5.7013756720965603        17.480670354063196        9.2207579268302098     
 C   8.5178355982029483        10.761580987970435       0.83911978151805677     
 S   5.5613752376821548        18.569963150163598        10.482713672862177     
 S   9.0939994508264181        9.7745279834802936      -0.38000075353685420     
 P   9.0974680428143486        20.670311289928755        14.596823779013988     
 C   8.4143771268029823        19.053880628533129        15.030801156208762     
 C   10.819521488223007        20.372865897153265        14.193773815951547     
 C   8.9285907722121660        21.749415396157900        16.019471324412514     
 C   8.2705818474022053        21.443105182972904        13.200800151808275     
 C   9.1634542134785502        17.885443405009326        14.798232495050032     
 C   7.1782279055522444        18.979826017202921        15.701114356573306     
 C   11.729470768173641        20.163439378061646        15.240686089361390     
 C   11.195049518339490        20.113494937123068        12.867412311276418     
 C   9.1175746051185591        21.223840400599446        17.309746113184083     
 C   8.6668308127495592        23.118624984716813        15.840580087614418     
 C   6.9078441463207305        21.183832069570773        12.978935921115333     
 C   8.9376801552885556        22.419776546806524        12.439157345955531     
 H   10.139222105632122        17.935073476494832        14.321269287120286     
 C   8.6752359484261898        16.654478359300626        15.243264931997901     
 H   6.6320088660242309        19.885076558692024        15.963942929985391     
 C   6.6861020166795750        17.737352165326989        16.107228544020739     
 H   11.438266712131460        20.354927043253767        16.270660448828004     
 C   13.003493521298982        19.671598309019451        14.963562241855133     
 H   10.496546419628462        20.272604668486071        12.052934275758920     
 C   12.465506002590127        19.608870362854415        12.598304862745755     
 H   9.2874770027506859        20.159898232861853        17.455805071620642     
 C   9.0605277468694592        22.072628078076804        18.412693688166659     
 H   8.5389928264525210        23.545340501761338        14.847649342306182     
 C   8.5817079197521888        23.949024062493333        16.957978628879324     
 H   6.3895925180056397        20.442690047863593        13.579248596558768     
 C   6.2143493195556543        21.896234804668673        12.001268673520608     
 C   8.2368710009065182        23.114608248405656        11.449275468520748     
 H   9.9878679357686071        22.662204150111808        12.606961815267340     
 H   9.2870578103426453        15.761983787446598        15.123717267855810     
 C   7.4355149905718623        16.576280107604152        15.883731952939440     
 H   5.7257245135635930        17.671113006528405        16.618779585852536     
 C   13.358926883774695        19.368106450911224        13.646066263193450     
 H   13.697660658999297        19.517298343670891        15.785020176285077     
 H   12.751427449983748        19.383528177767399        11.571701536733759     
 H   9.2220502523098631        21.665313590897568        19.408749016757533     
 C   8.7797370087406996        23.429454067270342        18.239108671922132     
 H   8.3473551039123848        25.000253903944309        16.815993152943243     
 C   6.8783364687662951        22.861761167459342        11.236621097207051     
 H   5.1522227093600250        21.713239695039842        11.854857041737587     
 H   8.7672679791804100        23.871275619023358        10.870933922637484     
 H   7.0651157298311063        15.619108763554975        16.257939995134127     
 H   14.329576578460008        18.925398075306720        13.425718226891648     
 H   8.7145779026158205        24.079909820978401        19.110086481448192     
 H   6.3282319056345013        23.429027261733580        10.488514995452334     
 P   10.517278039526902        15.016094249301165        10.691231940685586     
 C   10.318377995566140        16.754587630520774        10.234255199474729     
 C   8.9372477631502374        14.274094994029870        11.132748431553100     
 C   11.588766485124088        14.905703948784421        12.138463459108563     
 C   11.280465511771341        14.184918166382307        9.2875827356753966     
 C   11.320632651764017        17.341568018515879        9.4380461745554083     
 C   9.2345209369848309        17.530289973154467        10.685479718933321     
 C   8.2913650256518494        14.764504786751203        12.285784219669793     
 C   8.3473737951734552        13.238252344928043        10.392265760868833     
 C   12.545092898299330        15.895746889779126        12.426385471678987     
 C   11.452207651218338        13.783911252903467        12.976763482722504     
 C   10.587544588507106        14.127745433795845        8.0622924891467509     
 C   12.593663534711053        13.692439867851647        9.3801439079342455     
 H   12.158171487955077        16.748026192410702        9.0756718885793646     
 C   11.235675433382518        18.692705866255576        9.0963278537915713     
 H   8.4367292192657803        17.095236742464682        11.281355441554643     
 C   9.1607422417138569        18.880830935591689        10.338599386224312     
 H   8.7593892527197799        15.534069052415706        12.895091322007350     
 C   7.0558984489905248        14.250225589229284        12.665593700300299     
 H   8.8406120308817524        12.822753369045058        9.5187397357338828     
 C   7.1070638815267575        12.724886120760669        10.789645726426615     
 H   12.662717666655704        16.768039148232450        11.785148264157362     
 C   13.350217050194438        15.757279735621879        13.560348215662975     
 H   10.700170384962476        13.018541813991895        12.776532700153560     
 C   12.264624386645460        13.659783427032806        14.104531576374594     
 H   9.5691818727107609        14.506576075814062        7.9727991433106409     
 C   11.206100720904832        13.566339551512854        6.9424289220959903     
 H   13.137719100633648        13.749044679784124        10.321102720663479     
 C   13.208301060612824        13.153709267882997        8.2480029706520686     
 H   11.998864087827911        19.146441441970357        8.4644929132243352     
 C   10.159249146330337        19.459677360508010        9.5480205215134060     
 H   8.3080282348562307        19.468482624725091        10.675976814689921     
 H   6.5705171554347839        14.629792858742166        13.560690682337187     
 C   6.4575927555772958        13.231468075561734        11.915438373345667     
 H   6.6577682181732980        11.918153262518297        10.214479471257039     
 C   13.211769854082226        14.646150450536261        14.399989592500594     
 H   14.081719236472162        16.528298747542639        13.794487896429814     
 H   12.145657223281455        12.792916502979693        14.753345124213986     
 C   12.521690199883457        13.095594514637185        7.0325478550572074     
 H   10.656536034356812        13.517728764670307        6.0006381170339056     
 H   14.236835008830834        12.804080962410715        8.3027342156385178     
 H   10.098504417013679        20.512451206936998        9.2792499325133555     
 H   5.4990654175450899        12.819923447908129        12.228326917177750     
 H   13.831335187369216        14.553586353715446        15.293840144939612     
 H   13.024361454627844        12.693058866070592        6.1534876087110133     
 C   12.252593116748212        15.013557337028899        2.9724256940916529     
 H   11.331580050795367        14.796340955192722        3.5378055917946352     
 H   12.386537300573858        16.102824066169124        2.9154969180550054     
 H   13.119737855450294        14.581377896622607        3.4957375188335069     
 C   12.139000570566161        14.451456021619657        1.6446220391392044     
 N   12.011812149002454        13.989879138306149       0.58009454783528414     
 Co   8.3456858336194291        9.3765954463902705        12.152321057811108     
 S   8.0448245781652989        9.5288457946780838        9.9334159396660233     
 S   9.4499043215012204        7.4106371752782243        11.997530941413757     
 S   6.3979720992465081        9.5593501789233297        13.279510541814588     
 S   9.3372871078722692        10.999413557289017        13.353627870578359     
 C   8.7556777733439670        8.0293293139022648        9.4046211517208764     
 C   9.3306945001830464        7.1289589455760343        10.281463039246649     
 C   6.7944221817337187        10.853376629705362        14.377149918425342     
 C   8.0356999231599477        11.460676780102753        14.418576390405446     
 S   8.7299825459445977        7.5429080277482248        7.7289560940866293     
 S   9.8848243726527070        5.6372724081801815        9.5506733023814032     
 S   5.6207857695587027        11.474590593215771        15.511279662157964     
 S   8.2162654573597962        12.719092259778375        15.627647826744889     
 C   9.4091045282105590        5.9592949266538167        7.9056012194700092     
 C   6.5955735625195482        12.689786188884355        16.277648215621316     
 S   9.5455602215511526        4.8668205134491016        6.6460228181129120     
 S   6.0179522656303543        13.678728959097576        17.494476306893219     
 P   6.0208282590815410        2.7869061607376908        2.5283839899128115     
 C   6.7027096504075425        4.4031249772800152        2.0915828259018139     
 C   4.2994127174742625        3.0845669068406503        2.9344783026962928     
 C   6.1894155803941917        1.7075322246575222        1.1056984403984689     
 C   6.8494161879353639        2.0141422815631413        3.9233949473974739     
 C   5.9520607786879562        5.5713464917096331        2.3201739609108856     
 C   7.9389709903077144        4.4765659323498266        1.4213380914471707     
 C   3.3882797776409550        3.2981116599387410        1.8893879071871695     
 C   3.9257615504907304        3.3401538345668778        4.2621497337124783     
 C   5.9973567827062571        2.2325462596410213      -0.18436545465451745     
 C   6.4571776314774363       0.33941738855567327        1.2839843966059326     
 C   8.2115720842774991        2.2754327987886942        4.1460441271347692     
 C   6.1838901442756438        1.0346990008299222        4.6829534020546966     
 H   4.9763888757626109        5.5220027257665159        2.7973865417492370     
 C   6.4385422339524441        6.8014755430311027        1.8708956014374325     
 H   8.4865806177893486        3.5710643988673958        1.1619974160062356     
 C   8.4293057960955906        5.7183513848151293        1.0109966552398928     
 H   3.6778683889623363        3.1097990650465102       0.85836279784496905     
 C   2.1151087237877899        3.7902855121537997        2.1697202797001918     
 H   4.6251028318637930        3.1777312917098985        5.0752330663824852     
 C   2.6560647348441342        3.8450381071505384        4.5344798974438660     
 H   5.8230485816899646        3.2958275520382325      -0.33010945721734236     
 C   6.0572292383811153        1.3842977112395070       -1.2875590091803730     
 H   6.5874069569792226       -8.6964406652076665E-002   2.2766966103667801     
 C   6.5456218186564055      -0.49034129998473230       0.16631868845816120     
 H   8.7285817228758145        3.0186239203389498        3.5471983319262934     
 C   8.9061233868297407        1.5622355604126115        5.1224515094838923     
 C   6.8856824366387279       0.33919316966357260        5.6715908933431347     
 H   5.1341164629258280       0.79075464532907469        4.5146397116433503     
 H   5.8258749730839865        7.6937071415081348        1.9880160994182334     
 C   7.6781059973169112        6.8791154456630066        1.2300962783215761     
 H   9.3897929109997254        5.7843279993859777       0.49956552430938839     
 C   1.7615769693564656        4.0898886072705407        3.4885985123359791     
 H   1.4201088129773831        3.9480517011121705        1.3497158128856857     
 H   2.3711655632411679        4.0672239620934985        5.5620572155100474     
 H   5.8931067065464289        1.7908780117401162       -2.2834860837643225     
 C   6.3443832842970842        2.8704786726487474E-002  -1.1145130673068939     
 H   6.7851422497337603       -1.5404944193818684       0.30795347474451173     
 C   8.2437313051182812       0.59405741266281731        5.8850652895827480     
 H   9.9678933190783692        1.7467706255389337        5.2694250806969194     
 H   6.3564136586426176      -0.41942621659559681        6.2483652382128483     
 H   8.0472691847658311        7.8355026745438945       0.85257626435636402     
 H  0.79160106627770321        4.5325870894570883        3.7119441014910848     
 H   6.4117982596832634      -0.62119438339515687       -1.9857445890404957     
 H   8.7947428514676282        2.6169146166241729E-002   6.6320556616535145     
 P   4.5934176950883021        8.4314100925578899        6.4295467476719184     
 C   4.7867944313347968        6.6932279532084111        6.8904495092777633     
 C   6.1756997212180060        9.1673238339686378        5.9859869916289306     
 C   3.5233074045391781        8.5451249598152241        4.9815158521784380     
 C   3.8331175778085509        9.2671246846249726        7.8319998998782712     
 C   3.7817664047795549        6.1103946452493902        7.6863234049475304     
 C   5.8715280783901438        5.9147936539043942        6.4460950327795281     
 C   6.8189005968198151        8.6717881778347241        4.8336387205774383     
 C   6.7680128406996936        10.205296589270988        6.7215160970217553     
 C   2.5691426189269371        7.5549034545286808        4.6874572317176941     
 C   3.6606639422984100        9.6701699262589873        4.1475687529282652     
 C   4.5272735338329868        9.3253910058564315        9.0565453414307466     
 C   2.5199700728181429        9.7598846038830196        7.7401313098417042     
 H   2.9436384897496097        6.7061005135078533        8.0437937547604950     
 C   3.8651359100451770        4.7608289269461519        8.0346166275283561     
 H   6.6713190889046707        6.3465975500025369        5.8505370840690620     
 C   5.9437508037022857        4.5659165075962589        6.7997687424472728     
 H   6.3487459714721322        7.9006526202032612        4.2279584934430563     
 C   8.0542000277366199        9.1832485485009432        4.4495243196159144     
 H   6.2765949671863837        10.624916507875135        7.5941324436040549     
 C   8.0080654256115462        10.715915986901797        6.3197741198658823     
 H   2.4515516792506094        6.6801100009677308        5.3252425430974863     
 C   1.7671304454554586        7.6963628358870109        3.5515688129912188     
 H   4.4119388851561165        10.435220013408919        4.3518110689178489     
 C   2.8508117343061841        9.7977116816529790        3.0183724908768594     
 H   5.5455063082824534        8.9460499491546006        9.1455615859844173     
 C   3.9098595264611733        9.8879590354596871        10.176453325147952     
 H   1.9750200886048066        9.7024270522389120        6.7997316309577656     
 C   1.9065274575368756        10.299848762393733        8.8723338654021919     
 H   3.0998300724354770        4.3100585295407656        8.6659241972752508     
 C   4.9427203631485090        3.9912908092010198        7.5901492855279926     
 H   6.7974113971700012        3.9764884404553342        6.4677959838297960     
 H   8.5373233686150041        8.7997735710910820        3.5548454499738513     
 C   8.6548919315571595        10.204351420460235        5.1946465662753143     
 H   8.4590807455025754        11.524777276919746        6.8906245232532948     
 C   1.9058961177233638        8.8110243782537907        2.7166854259712268     
 H   1.0379469782477553        6.9248733512104641        3.3118320761570512     
 H   2.9702954239981807        10.667284620106027        2.3732441559474493     
 C   2.5942696219799517        10.358858101779999        10.087119754745569     
 H   4.4601919771922507        9.9368581174228439        11.117777093969639     
 H  0.87794348420631974        10.649391021136633        8.8182067975782044     
 H   5.0022506730218801        2.9399373867341176        7.8645570227070820     
 H   9.6132333123566038        10.613719515881680        4.8783259318755317     
 H   1.2882632622270584        8.9059609528858790        1.8217291792831105     
 H   2.0924481813229807        10.762151733759135        10.966313996347711     
 C   2.8642862104202957        8.4521105143111956        14.160490314070788     
 H   3.7851019641651549        8.6747225408383244        13.596683802024540     
 H   2.7285151416856399        7.3624202292972063        14.203347681918210     
 H   1.9971384395306884        8.8928215703821785        13.644249249367947     
 C   2.9801756162956843        8.9971677793210834        15.495296595011883     
 N   3.1089012327503172        9.4457652939144818        16.565197974424724     
         226

 Co   6.7718512676999998        14.074163118100000        4.9686234907999998     
 S   7.0716665439000010        13.919722685999998        7.1873922878999998     
 S   5.6690434256000000        16.040918420099999        5.1248128697000004     
 S   8.7191795419000009        13.890466730700002        3.8412592128999989     
 S   5.7789959523999999        12.452044417400000        3.7674072904000000     
 C   6.3604303267999986        15.418618693299999        7.7175952248000002     
 C   5.7858511979999996        16.319937666100000        6.8414446468000003     
 C   8.3218375221999992        12.596695237900001        2.7435674848999998     
 C   7.0802102948000005        11.990058643500001        2.7023125516999991     
 S   6.3843170620999983        15.902929565899999        9.3939168040999999     
 S   5.2292332631000003        17.809918027299993        7.5737986225000000     
 S   9.4947211556000006        11.975394729199996        1.6087633858999999     
 S   6.8985596578999981        10.732340981300004        1.4926429048999998     
 C   5.7040172890000003        17.486174672500006        9.2187650552000004     
 C   8.5189620851999983        10.761396322400000       0.84190832920000003     
 S   5.5658116468000003        18.577059527900001        10.479532920400001     
 S   9.0958576266000026        9.7733935081000034      -0.37606106160000002     
 P   9.0961947966000007        20.667155344600001        14.595357712900000     
 C   8.4137109376999994        19.050832486299999        15.030759632900001     
 C   10.817933154400000        20.369605691800000        14.190800498800000     
 C   8.9274462121999996        21.746405516799999        16.018014782900000     
 C   8.2684622808999979        21.439923423600000        13.199831510599996     
 C   9.1635764645000002        17.882502054200000        14.800194320799999     
 C   7.1775044846999991        18.977089421900001        15.701037070399996     
 C   11.728472027200000        20.158146195000000        15.236809132299998     
 C   11.192528738200000        20.112102826099999        12.863790315299999     
 C   9.1179669994000001        21.221124385400000        17.308189662699998     
 C   8.6626698130000008        23.115062973299999        15.839413061100000     
 C   6.9060110308000002        21.179654641500001        12.977585790899999     
 C   8.9347786868999997        22.417971404799999        12.439222610000000     
 H   10.139297930000000        17.931985574199999        14.323109247799996     
 C   8.6762273840000006        16.651958784700007        15.247361654400001     
 H   6.6305890803000000        19.882467254000002        15.962112486800001     
 C   6.6862748247999990        17.734963475200001        16.109276726899999     
 H   11.438071698199998        20.348066861700001        16.267303900300000     
 C   13.002071823100001        19.666137534100006        14.958095609500001     
 H   10.493609029900000        20.272849787300000        12.050003530800000     
 C   12.462608818800000        19.607349327400009        12.593086295399999     
 H   9.2900849790999978        20.157516084299999        17.454100590499994     
 C   9.0594904869999997        22.069650690800000        18.411253127999998     
 H   8.5336389728000004        23.541601927300000        14.846587096300000     
 C   8.5758691857999985        23.945150273399999        16.956937857200000     
 H   6.3883772170000004        20.437495497300006        13.577171411100000     
 C   6.2119875300000000        21.892459147000000        12.000551994300000     
 C   8.2334773061999993        23.113145628700007        11.449966742599999     
 H   9.9847624152000005        22.661149198000000        12.607275240900000     
 H   9.2884738797999979        15.759595649800001        15.129038225200000     
 C   7.4365835264999998        16.574044137500000        15.887992524400000     
 H   5.7258417685999996        17.668860946599999        16.620767037400000     
 C   13.356559897199999        19.364564691900000        13.639915784199999     
 H   13.696652926599999        19.510124908699996        15.778832910499997     
 H   12.748025814699998        19.383569847400000        11.566001126799996     
 H   9.2223131956000000        21.662714283400007        19.407249034500001     
 C   8.7755013857000002        23.425855000999999        18.237924239899993     
 H   8.3389237563000016        24.995838749700013        16.815117741000002     
 C   6.8751811415999997        22.859303306900003        11.236914378200000     
 H   5.1500360578000013        21.708704944000004        11.853867356300000     
 H   8.7633123516999980        23.870784508300002        10.872404268400000     
 H   7.0668021260999989        15.617267800000000        16.263864127700000     
 H   14.326874629800002        18.921859287300006        13.418080898199999     
 H   8.7092018620000005        24.076039227900008        19.109022821800000     
 H   6.3246227890000011        23.426884138899993        10.489369202000001     
 P   10.519802292500000        15.017801236200000        10.692046863399998     
 C   10.323675710500000        16.756138306899999        10.233098801800001     
 C   8.9386383385000006        14.278852893200000        11.134570499500001     
 C   11.590585725700000        14.905741900900001        12.139688186699999     
 C   11.281556102000000        14.184355968499998        9.2890013003000007     
 C   11.327318607000000        17.341033845900000        9.4370505769000008     
 C   9.2393783285000008        17.533212372600001        10.680872502400000     
 C   8.2940896563000006        14.771828794599998        12.287257299100000     
 C   8.3475461976999998        13.241947914300003        10.396559735700000     
 C   12.545826449200000        15.895874326700003        12.430693082700000     
 C   11.453620108999999        13.782318762700001        12.975804892899999     
 C   10.588032355899999        14.126648697800000        8.0640743039000000     
 C   12.594727856499995        13.691736496000001        9.3812273278999996     
 H   12.165154766099999        16.746405997799993        9.0771412360999992     
 C   11.243149795400003        18.691377786200007        9.0920164712999991     
 H   8.4405880733999972        17.099794039399999        11.276598188299999     
 C   9.1663722749999987        18.882913850000005        10.330566328700000     
 H   8.7631774255000003        15.542177168299999        12.894754094200000     
 C   7.0587020744000011        14.258963790300001        12.669210759299997     
 H   8.8398786387000001        12.824387735000002        9.5234912135999963     
 C   7.1073610948999990        12.729958384299998        10.796113228499996     
 H   12.663437209399996        16.769420330100004        11.791186818399998     
 C   13.349383127299998        15.755906961600001        13.565626216899997     
 H   10.701967068800000        13.017108935100000        12.773556740900000     
 C   12.264743710199998        13.656479588300002        14.104294137200000     
 H   9.5697361239000003        14.505736607999999        7.9748107243000002     
 C   11.206032027399999        13.564674759100001        6.9441900983000000     
 H   13.139219473899999        13.748759621900000        10.321913524799999     
 C   13.208782503900000        13.152402305500001        8.2490572338000003     
 H   12.007395962399997        19.143621866499998        8.4604379739999995     
 C   10.166137718000000        19.459636521800000        9.5400734787000001     
 H   8.3131823434999994        19.471457069700001        10.665228690799999     
 H   6.5744437551999990        14.640487645800000        13.564094448199997     
 C   6.4592064663000004        13.239033612200000        11.921569143899999     
 H   6.6572080245000000        11.922161104300001        10.223103308300001     
 C   13.210770406700000        14.643006426300001        14.402880712800000     
 H   14.079720884300000        16.527162067199999        13.802577546200000     
 H   12.145513438899998        12.788256134899999        14.751259521599998     
 C   12.521621374900000        13.093853247200000        7.0339273038999997     
 H   10.656095078900000        13.515929613100001        6.0026256702999996     
 H   14.237341918299997        12.802819469900001        8.3034945769000004     
 H   10.105994293300000        20.511692974599999        9.2684579737000004     
 H   5.5007700828999990        12.828578072599999        12.236168896800001     
 H   13.829361928900001        14.549252207600002        15.297289035100000     
 H   13.023880406499998        12.690951428400002        6.1548014679999996     
 C   12.251981273800000        15.006241835900003        2.9671059021000001     
 H   11.331061540600000        14.786336065400000        3.5316940270999999     
 H   12.386829731600001        16.095720017100000        2.9171819244999999     
 H   13.119123669399999        14.569818628300000        3.4869072110000001     
 C   12.137262227600001        14.452622678899999        1.6358154750000000     
 N   12.009321547300003        13.997504036200000       0.56861260629999977     
 Co   8.3438149834999997        9.3767881926999994        12.153707191100001     
 S   8.0439999058999998        9.5312287094000006        9.9349373750000005     
 S   9.4466106703000001        7.4100221667000010        11.997518762299999     
 S   6.3964907580999997        9.5604897596999976        13.281063178500000     
 S   9.3366709768000007        10.998901210500000        13.354928125199997     
 C   8.7552239745999998        8.0323285941000009        9.4047356721999993     
 C   9.3298068876000002        7.1310105563999997        10.280885784299997     
 C   6.7938287247999991        10.854257537100001        14.378763400100000     
 C   8.0354531648999998        11.460898074799999        14.420015393300000     
 S   8.7313421683999977        7.5480187123999993        7.7284137199999989     
 S   9.8864205568999992        5.6410285309999999        9.5485320083000005     
 S   5.6209420447999987        11.475561259999999        15.513562811599996     
 S   8.2171065769999991        12.718611368199999        15.629687767900000     
 C   9.4116405192999988        5.9647738387999993        7.9035651650999998     
 C   6.5967022657000012        12.689557935600000        16.280420458199998     
 S   9.5498470589000011        4.8738892072999995        6.6427967156999985     
 S   6.0198069498000004        13.677560684400000        17.498389587300000     
 P   6.0194659206000001        2.7837970973999999        2.5269731033000000     
 C   6.7019502817999985        4.4001199986000019        2.0915718447999998     
 C   4.2977271953000002        3.0813472942000000        2.9315289448000001     
 C   6.1882151995999983        1.7045468766000000        1.1043164271999999     
 C   6.8471975581999986        2.0110284204000002        3.9224995492999999     
 C   5.9520844354000015        5.5684504038000000        2.3221368341999993     
 C   7.9381566752000010        4.4738637742999998        1.4212943994000000     
 C   3.3871887813999995        3.2928071403999999        1.8855199917000001     
 C   3.9231308700999992        3.3388496035999999        4.2585391084999999     
 C   5.9976950780000013        2.2298271923000001      -0.18585890250000001     
 C   6.4529900007999981       0.33588915760000038        1.2829191043999999     
 C   8.2096497329999991        2.2712953895000010        4.1447423650999999     
 C   6.1808816217000002        1.0329813438000004        4.6831099218999999     
 H   4.9763632816000003        5.5189666595000011        2.7992226083000000     
 C   6.4394326052999986        6.7989937356000016        1.8749686265000001     
 H   8.4850726818999966        3.5684864008000008        1.1602190485999999     
 C   8.4293856147999993        5.7159898741999999        1.0130541928000001     
 H   3.6775895905999989        3.1028871562000000       0.85502512230000005     
 C   2.1135885964999992        3.7848153006000000        2.1642332778000002     
 H   4.6220505288000000        3.1781030472000000        5.0723260250999997     
 C   2.6530505291000002        3.8436023112000006        4.5292428932000002     
 H   5.8255785571000001        3.2934356657000001      -0.33177070100000000     
 C   6.0561703288999995        1.3812999471000000       -1.2889217802999999     
 H   6.5820200882999984       -9.0649662599999958E-002   2.2757451217000000     
 C   6.5397895436000004      -0.49419904599999998       0.16539501460000000     
 H   8.7272832483999991        3.0134537356000006        3.5451555896000002     
 C   8.9036747079000005        1.5584900025000010        5.1217743135999996     
 C   6.8821845549000003       0.33780624050000041        5.6723640357000003     
 H   5.1308975908000010       0.78980416109999996        4.5150588601999999     
 H   5.8271852665999999        7.6913563861999998        1.9932916415999999     
 C   7.6790762993999993        6.8769089721000016        1.2343375339999998     
 H   9.3898186122999991        5.7820927297000004       0.50156379569999998     
 C   1.7590997447999999        4.0863870718000008        3.4824130375999998     
 H   1.4190077823999998        3.9408285365999993        1.3434957190999997     
 H   2.3676329111999994        4.0673812689000002        5.5563280846999996     
 H   5.8933477830999994        1.7882355366999998       -2.2849180209000002     
 C   6.3401582589000007        2.5095567300000010E-002  -1.1155918173999999     
 H   6.7767332269000002       -1.5448877652999995       0.30721578199999988     
 C   8.2404814894999987       0.59164670350000081        5.8854133752999997     
 H   9.9656268476999994        1.7422426912000004        5.2684561135000001     
 H   6.3523501948999996      -0.41983226729999901        6.2499274867999999     
 H   8.0488572132999998        7.8336852703000002       0.85846515609999996     
 H  0.78878467430000021        4.5290918390000003        3.7042477628000001     
 H   6.4064575106000001      -0.62508898649999989       -1.9866901560999999     
 H   8.7910407647000000        2.4065018800000892E-002   6.6329572798000003     
 P   4.5958582623000002        8.4331484054000043        6.4302814566000004     
 C   4.7919828708999992        6.6948114689000011        6.8892308461000002     
 C   6.1770230629999991        9.1720954026000037        5.9877584920999993     
 C   3.5250750465000000        8.5452088303000018        4.9826397908999995     
 C   3.8341051333000000        9.2665948515000007        7.8333265379999979     
 C   3.7883383963999999        6.1099166140000003        7.6852775637999997     
 C   5.8762808304999998        5.9177368100000001        6.4414593216999991     
 C   6.8215724326000000        8.6791193488000040        4.8350723483999998     
 C   6.7681149088000030        10.209000727400001        6.7257694040000002     
 C   2.5698336336000001        7.5550773480000020        4.6916335565000002     
 C   3.6620413178000000        9.6686329435000005        4.1465245270000004     
 C   4.5276287828999999        9.3243018734999978        9.0582536956999995     
 C   2.5209336218999998        9.7592144777000005        7.7411002682000003     
 H   2.9505018331000001        6.7045446420000001        8.0451855647000006     
 C   3.8725061018000009        4.7595726236999996        8.0303119036999995     
 H   6.6750725688999974        6.3511546582999987        5.8457351412999987     
 C   5.9492856718000002        4.5680353945999999        6.7917657401999998     
 H   6.3524853735999995        7.9087705681999996        4.2275754004000001     
 C   8.0569603507000007        9.1919845559999995        4.4531194514999983     
 H   6.2757817837000012        10.626561125500000        7.5988374530999998     
 C   8.0083000670999986        10.720990003100001        6.3262167088999997     
 H   2.4522212438000000        6.6815310851999996        5.3311391349999999     
 C   1.7662779247000000        7.6950463325999996        3.5566998798999991     
 H   4.4136946249999998        10.433842146900000        4.3487739611000000     
 C   2.8509181899999998        9.7944739384999995        3.0180350430999998     
 H   5.5459250009999996        8.9452138979000004        9.1475171560999993     
 C   3.9096288855000001        9.8862756342000004        10.178137794000000     
 H   1.9764422494000000        9.7021919544999982        6.8004138853000002     
 C   1.9068786442000003        10.298548159000001        8.8732705156999998     
 H   3.1082585535999998        4.3073290238000004        8.6618889733000000     
 C   4.9495185641999999        3.9913132995999998        7.5822570050999980     
 H   6.8024759031000004        3.9794917742000004        6.4571048129999982     
 H   8.5412190557999992        8.8104603812000004        3.5582362115000001     
 C   8.6564554000000005        10.211914778700002        5.2007609166000002     
 H   8.4584533245000006        11.528786799600001        6.8992271005999983     
 C   1.9048916540000000        8.8079476577999998        2.7194465708999997     
 H   1.0359400292000001        6.9237917663999999        3.3197471391000000     
 H   2.9701492041000002        10.662698301100004        2.3710711176999997     
 C   2.5940394666000000        10.357097046900002        10.088400378799999     
 H   4.4595656534000003        9.9350204098999999        11.119702291899999     
 H  0.87831888989999918        10.648129596400000        8.8188337108999999     
 H   5.0096613202999993        2.9392569877000008        7.8538732551999999     
 H   9.6148917376999972        10.622370651600001        4.8861616042999998     
 H   1.2863009341000002        8.9017029976999993        1.8250377970000000     
 H   2.0917801816999999        10.759998702400001        10.967526164600001     
 C   2.8636829951000000        8.4447036947999994        14.155221591200000     
 H   3.7846030349999999        8.6646062068000003        13.590632713500000     
 H   2.7288361228000011        7.3552256175000021        14.205155028400000     
 H   1.9965402609000007        8.8811204834000002        13.635415248799999     
 C   2.9783997208000001        8.9983348836000001        15.486507313400001     
 N   3.1063391070000002        9.4534632653999999        16.553706353900001     
         226

 Co   6.7699785389628389        14.074407319004473        4.9700139005750774     
 S   7.0709290169062786        13.922156435452075        7.1889092912914530     
 S   5.6657013191553345        16.040327921330952        5.1248488709055486     
 S   8.7177024950514053        13.891645941368102        3.8428316160712273     
 S   5.7783691928609233        12.451605104650531        3.7686994326169603     
 C   6.3600538524205348        15.421653069862225        7.7177303451422423     
 C   5.7849783634826553        16.322008071072229        6.8409114964324447     
 C   8.3212408391153243        12.597627315191302        2.7451887800700288     
 C   7.0799592808629770        11.990333403017406        2.7037582010857966     
 S   6.3858141035774052        15.908077503148032        9.3933926740273197     
 S   5.2308575436922249        17.813687822448443        7.5717201743561420     
 S   9.4948754966447932        11.976408769431266        1.6110617317176574     
 S   6.8993964356465227        10.731911777130360        1.4946923491520909     
 C   5.7066589059034403        17.491678990936816        9.2167721835697911     
 C   8.5200885721970483        10.761211656829564       0.84469687688194328     
 S   5.5702480559178458        18.584155905636404        10.476352167937824     
 S   9.0977158023735871        9.7722590327197132      -0.37212136966314585     
 P   9.0949215503856529        20.663999399271248        14.593891646786012     
 C   8.4130447485970166        19.047784344066869        15.030718109591239     
 C   10.816344820576994        20.366345486446736        14.187827181648453     
 C   8.9263016521878331        21.743395637442099        16.016558241387486     
 C   8.2663427143977906        21.436741664227096        13.198862869391716     
 C   9.1636987155214502        17.879560703390673        14.802156146549967     
 C   7.1767810638477538        18.974352826597080        15.700959784226686     
 C   11.727473286226360        20.152853011938355        15.232932175238606     
 C   11.190007958060511        20.110710715076930        12.860168319323581     
 C   9.1183593936814411        21.218408370200553        17.306633212215914     
 C   8.6585088132504424        23.111500961883184        15.838246034585582     
 C   6.9041779152792699        21.175477213429229        12.976235660684665     
 C   8.9318772185114437        22.416166262793475        12.439287874044469     
 H   10.139373754367877        17.928897671905165        14.324949208479707     
 C   8.6772188195738114        16.649439210099388        15.251458376802100     
 H   6.6291692945757692        19.879857949307979        15.960282043614610     
 C   6.6864476329204230        17.732574785073012        16.111324909779260     
 H   11.437876684268536        20.341206680146236        16.263947351771996     
 C   13.000650124901021        19.660676759180561        14.952628977144869     
 H   10.490671640171538        20.273094906113929        12.047072785841079     
 C   12.459711635009873        19.605828291945603        12.587867728054244     
 H   9.2926929554493096        20.155133935738146        17.452396109379347     
 C   9.0584532271305402        22.066673303523196        18.409812567833338     
 H   8.5282851191474798        23.537863352838663        14.845524850293819     
 C   8.5700304518478081        23.941276484306666        16.955897085520675     
 H   6.3871619159943611        20.432300946736419        13.575094225641232     
 C   6.2096257404443458        21.888683489331328        11.999835315079393     
 C   8.2300836114934803        23.111683008994358        11.450658016679251     
 H   9.9816568946313939        22.660094245888192        12.607588666532660     
 H   9.2898899492573506        15.757207512153405        15.134359182544191     
 C   7.4376520624281373        16.571808167395847        15.892253095860559     
 H   5.7259590236364062        17.666608886671593        16.622754488947464     
 C   13.354192910625303        19.361022932888776        13.633765305206548     
 H   13.695645194200701        19.502951473729102        15.772645644714917     
 H   12.744624179416249        19.383611517032602        11.560300716866234     
 H   9.2225761388901368        21.660114975902445        19.405749052242470     
 C   8.7712657626593007        23.422255934729655        18.236739807877854     
 H   8.3304924086876184        24.991423595455718        16.814242329056761     
 C   6.8720258144337043        22.856845446340664        11.237207659192949     
 H   5.1478494062399776        21.704170192960166        11.852877670862414     
 H   8.7593567242195860        23.870293397576646        10.873874614162517     
 H   7.0684885223688916        15.615426836445026        16.269788260265873     
 H   14.324172681139997        18.918320499293291        13.410443569508351     
 H   8.7038258213841804        24.072168634821615        19.107959162151808     
 H   6.3210136723655008        23.424741016066406        10.490223408547667     
 P   10.522326545473097        15.019508223098835        10.692861786114410     
 C   10.328973425433860        16.757688983279223        10.231942404125272     
 C   8.9400289138497637        14.283610792370130        11.136392567446901     
 C   11.592404966275913        14.905779853015581        12.140912914291436     
 C   11.282646692228658        14.183793770617690        9.2904198649246048     
 C   11.334004562235984        17.340499673284121        9.4360549792445934     
 C   9.2442357200151708        17.536134772045536        10.676265285866679     
 C   8.2968142869481518        14.779152802448792        12.288730378530207     
 C   8.3477186002265444        13.245643483671962        10.400853710531168     
 C   12.546560000100669        15.896001763620880        12.435000693721012     
 C   11.455032566781661        13.780726272496535        12.974846303077495     
 C   10.588520123292893        14.125551961804156        8.0658561186532491     
 C   12.595792178288937        13.691033124148355        9.3823107478657537     
 H   12.172138044244921        16.744785803189284        9.0786105836206339     
 C   11.250624157417487        18.690049706144439        9.0877050888084270     
 H   8.4444469275342140        17.104351336335316        11.271840935045356     
 C   9.1720023082861406        18.884996764408321        10.322533271175688     
 H   8.7669655982802208        15.550285284184291        12.894416866392650     
 C   7.0615056998094774        14.267701991370718        12.672827818299695     
 H   8.8391452465182478        12.826022100954946        9.5282426914661098     
 C   7.1076583082732405        12.735030647839327        10.802580730573377     
 H   12.664156752144288        16.770801511967559        11.797225372642634     
 C   13.348549204405558        15.754534187578123        13.570904218137018     
 H   10.703763752637524        13.015676056208104        12.770580781646441     
 C   12.264863033754535        13.653175749567197        14.104056698025406     
 H   9.5702903750892396        14.504897140185937        7.9768223052893594     
 C   11.205963333895166        13.563009966687147        6.9459512745040097     
 H   13.140719847166350        13.748474564015876        10.322724328936520     
 C   13.209263947187177        13.151095343117005        8.2501114969479321     
 H   12.015927836972082        19.140802291029640        8.4563830347756639     
 C   10.173026289669663        19.459595683091990        9.5321264358865943     
 H   8.3183364521437682        19.474431514674912        10.654480566910077     
 H   6.5783703549652142        14.651182432857835        13.567498214062807     
 C   6.4608201770227049        13.246599148838266        11.927699914454331     
 H   6.6566478308267021        11.926168946081704        10.231727145342962     
 C   13.209770959317774        14.639862402063741        14.405771833099406     
 H   14.077722532127838        16.526025386857359        13.810667195970186     
 H   12.145369654518541        12.783595766820305        14.749173918986010     
 C   12.521552549916544        13.092111979762816        7.0353067527427919     
 H   10.655654123443188        13.514130461529694        6.0046132235660936     
 H   14.237848827769159        12.801557977389287        8.3042549381614830     
 H   10.113484169586322        20.510934742263000        9.2576660148866452     
 H   5.5024747482549081        12.837232697291869        12.244010876422251     
 H   13.827388670430786        14.544918061484559        15.300737925260389     
 H   13.023399358372153        12.688843990729412        6.1561153272889859     
 C   12.251369430851788        14.998926334771106        2.9617861101083474     
 H   11.330543030404634        14.776331175607279        3.5255824624053647     
 H   12.387122162626143        16.088615968030876        2.9188669309449944     
 H   13.118509483349703        14.558259359977393        3.4780769031664933     
 C   12.135523884633841        14.453789336180341        1.6270089108607957     
 N   12.006830945597551        14.005128934093852       0.55713066476471540     
 Co   8.3419441333805704        9.3769809390097283        12.155093324388893     
 S   8.0431752336347007        9.5336116241219173        9.9364588103339777     
 S   9.4433170190987799        7.4094071581217777        11.997506583186240     
 S   6.3950094169534912        9.5616293404766655        13.282615815185412     
 S   9.3360548457277321        10.998388863710982        13.356228379821635     
 C   8.7547701758560326        8.0353278742977370        9.4048501926791221     
 C   9.3289192750169541        7.1330621672239651        10.280308529353345     
 C   6.7932352678662795        10.855138444494639        14.380376881774659     
 C   8.0352064066400519        11.461119369497245        14.421454396194553     
 S   8.7327017908553977        7.5531293970517739        7.7278713459133686     
 S   9.8880167411472915        5.6447846538198183        9.5463907142185978     
 S   5.6210983200412947        11.476531926784228        15.515845961042029     
 S   8.2179476966402021        12.718130476621624        15.631727709055111     
 C   9.4141765103894386        5.9702527509461820        7.9015291107299905     
 C   6.5978309688804542        12.689329682315645        16.283192700778681     
 S   9.5541338962488496        4.8809579011508974        6.6395706132870851     
 S   6.0216616339696465        13.676392409702423        17.502302867706781     
 P   6.0181035821184592        2.7806880340623090        2.5255622166871885     
 C   6.7011909131924545        4.3971150199199887        2.0915608636981857     
 C   4.2960416731257380        3.0781276815593497        2.9285795869037075     
 C   6.1870148188058049        1.7015615285424779        1.1029344140015309     
 C   6.8449789284646334        2.0079145592368590        3.9216041512025259     
 C   5.9521080921120468        5.5655543158903669        2.3240997074891130     
 C   7.9373423600922877        4.4711616162501731        1.4212507073528293     
 C   3.3860977851590439        3.2875026208612588        1.8816520762128306     
 C   3.9205001897092679        3.3375453726331221        4.2549284832875216     
 C   5.9980333732937456        2.2271081249589790      -0.18735235034548256     
 C   6.4488023701225599       0.33236092664432748        1.2818538121940672     
 C   8.2077273817224992        2.2671579802113078        4.1434406030652307     
 C   6.1778730991243567        1.0312636867700786        4.6832664417453032     
 H   4.9763376874373897        5.5159305932334863        2.8010586748507631     
 C   6.4403229766475532        6.7965119281689006        1.8790416515625676     
 H   8.4835647460106447        3.5659084027326058        1.1584406811937642     
 C   8.4294654335044079        5.7136283635848706        1.0151117303601074     
 H   3.6773107922376616        3.0959752473534898       0.85168744675503105     
 C   2.1120684692122085        3.7793450890462004        2.1587462758998086     
 H   4.6189982257362070        3.1784748026901015        5.0694189838175143     
 C   2.6500363233558661        3.8421665152494628        4.5240058889561343     
 H   5.8281085325100355        3.2910437793617677      -0.33343194478265764     
 C   6.0551114194188838        1.3783021829604931       -1.2902845514196268     
 H   6.5766332196207742       -9.4334918547923252E-002   2.2747936330332199     
 C   6.5339572685435954      -0.49805679201526765       0.16447134074183881     
 H   8.7259847739241838        3.0082835508610515        3.5431128472737070     
 C   8.9012260289702603        1.5547444445873906        5.1210971177161069     
 C   6.8786866731612726       0.33641931133642822        5.6731371780568658     
 H   5.1276787186741739       0.78885367687092522        4.5154780087566495     
 H   5.8284955601160133        7.6890056308918648        1.9985671837817665     
 C   7.6800466014830873        6.8747024985369967        1.2385787896784235     
 H   9.3898443136002729        5.7798574600140231       0.50356206709061158     
 C   1.7566225202435342        4.0828855363294609        3.4762275628640205     
 H   1.4179067518226165        3.9336053720878281        1.3372756253143137     
 H   2.3641002591588309        4.0675385757065019        5.5505989538899518     
 H   5.8935888596535699        1.7855930616598834       -2.2863499580356779     
 C   6.3359332335029173        2.1486347873512546E-002  -1.1166705674931059     
 H   6.7683242040662401       -1.5492811112181306       0.30647808925548803     
 C   8.2372316738817162       0.58923599433718432        5.8857614610172515     
 H   9.9633603763216296        1.7377147568610671        5.2674871463030808     
 H   6.3482867311573816      -0.42023831800440120        6.2514897353871515     
 H   8.0504452418341685        7.8318678660561059       0.86435404784363590     
 H  0.78596828232229721        4.5255965885429124        3.6965514241089155     
 H   6.4011167615167368      -0.62898358960484291       -1.9876357231595041     
 H   8.7873386779323717        2.1960891433760055E-002   6.6338588979464861     
 P   4.5982988295116982        8.4348867182421188        6.4310161655280824     
 C   4.7971713104652016        6.6963949845915911        6.8880121829222372     
 C   6.1783464047819923        9.1768669712313695        5.9895299925710681     
 C   3.5268426884608219        8.5452927007847794        4.9837637296215611     
 C   3.8350926887914492        9.2660650183750288        7.8346531761217246     
 C   3.7949103880204449        6.1094385827506104        7.6842317226524690     
 C   5.8810335826098559        5.9206799660956060        6.4368236106204701     
 C   6.8242442683801849        8.6864505197652839        4.8365059762225613     
 C   6.7682169769003124        10.212704865529014        6.7300227109782451     
 C   2.5705246482730630        7.5552512414713231        4.6958098812823064     
 C   3.6634186933015900        9.6670959607410136        4.1454803010717356     
 C   4.5279840319670130        9.3232127411435641        9.0599620499692524
[truncated: 1,084,158 more chars]
