# Supplementary material for: Unraveling the Contributions to Spin–Lattice Relaxation in Kramers Single-Molecule Magnets
Source: J Am Chem Soc. 2022 Dec 9;144(50):22965–75. doi: 10.1021/jacs.2c08876 (PMC9782788; doi:10.1021/jacs.2c08876)
Supplement: Supplementary file 2 — ja2c08876_si_002.zip [file ja2c08876_si_002.zip › phonon_Co/mol-1/mode-1-10/12/Cart_disp.xyz]

         226

 Co   6.7818790174175891        13.982092729597241        4.9881789013543667     
 S   6.9973005168932998        13.836072818548971        7.2171682179465257     
 S   5.7207551748621706        15.976470956483910        5.0979941851770931     
 S   8.7232046712885989        13.824159676444745        3.8445862921251592     
 S   5.8029072677710554        12.351843695135383        3.7844945931042213     
 C   6.3062033423989394        15.357035806079402        7.7176389222767181     
 C   5.7800185498510883        16.265004551368879        6.8165442386227628     
 C   8.3360631447841449        12.530297740709841        2.7432933618742967     
 C   7.0998686768389243        11.913494143133319        2.7039752998635618     
 S   6.2785024111548626        15.851760673261081        9.3930225141758630     
 S   5.2131451315769581        17.764550600293163        7.5230587666827073     
 S   9.5098862699013278        11.927253748955003        1.5983866989319579     
 S   6.9206149055472279        10.667235960091421        1.4824267899609982     
 C   5.6236980442296280        17.442573210835729        9.1866427859361544     
 C   8.5388035917564746        10.711949238003079       0.82599340869901450     
 S   5.4480678500372663        18.539565592640610        10.439334897013119     
 S   9.1137234914127205        9.7389706692632227      -0.40422919502824550     
 P   9.0304322179896435        20.720374328243267        14.653027010924209     
 C   8.3482040291828632        19.098796767503668        15.068062309114699     
 C   10.743081941582776        20.418540868863804        14.208575250801479     
 C   8.8922250363978694        21.770921467355659        16.100244778924189     
 C   8.1879219929445490        21.517475808287308        13.279653007684914     
 C   9.0962833703701680        17.933035872336657        14.817957216103675     
 C   7.1152097800954817        19.017614162828743        15.743307772075932     
 C   11.664208606028042        20.149371429308495        15.233825960710234     
 C   11.098480390817954        20.215067526981347        12.865488329319032     
 C   9.1109603579554896        21.216190245035133        17.374581981260434     
 C   8.6189174391881416        23.142812932581215        15.958856710504213     
 C   6.8349053406215949        21.229150914821311        13.034493424739278     
 C   8.8438803269962847        22.517919691896214        12.538290727092923     
 H   10.068375287991485        17.987777482817851        14.333998298828268     
 C   8.6117656086793577        16.697360652479276        15.253579095089059     
 H   6.5680206579764135        19.920107765621481        16.015469040007751     
 C   6.6268293458222844        17.770451318286906        16.139797053185887     
 H   11.388599005452690        20.293841029458822        16.276856873415184     
 C   12.929848872911295        19.659897579450128        14.916385848406154     
 H   10.390569240695717        20.418346002369088        12.068099275960421     
 C   12.360419295269836        19.709685394482754        12.555585140268869     
 H   9.2852504520973707        20.149074027546458        17.493484012895856     
 C   9.0770286592187972        22.039903906793640        18.497775282965726     
 H   8.4614034315653317        23.589523192350654        14.978139451500187     
 C   8.5551396910999173        23.946780414513508        17.097496251300836     
 H   6.3251458903996030        20.469631885980778        13.619598081742861     
 C   6.1408750564554113        21.933512547281349        12.050986571205208     
 C   8.1433408898264172        23.202494529460918        11.541832229380631     
 H   9.8875435569921279        22.779231359392103        12.719194959307979     
 H   9.2223826748484203        15.805941344144598        15.120021413557611     
 C   7.3764219545791221        16.612496915266718        15.901587850569301     
 H   5.6682098294153880        17.695869684869379        16.653582853172050     
 C   13.266130165598758        19.415742001401281        13.580156195411327     
 H   13.633220433827370        19.457115911321317        15.720295969175098     
 H   12.627201651193250        19.521757764619480        11.515711041333036     
 H   9.2624268459272461        21.610496796147252        19.480475238604789     
 C   8.7880417451147945        23.399944336144337        18.361950562884090     
 H   8.3025927219723066        24.997435611711424        16.985527733462110     
 C   6.7947437725277799        22.918966366668396        11.302862586819769     
 H   5.0858622285688684        21.725789316888591        11.885969893876393     
 H   8.6677084749129332        23.971202971365845        10.974706717299689     
 H   7.0097161171899858        15.652032848224342        16.270821998910783     
 H   14.230940575604100        18.977362275612073        13.326564801583613     
 H   8.7398021115656412        24.030445670803363        19.249386025179547     
 H   6.2445140719213104        23.478445157777017        10.548683126834938     
 P   10.454401300300688        15.072269726121025        10.637072423927187     
 C   10.241040227741294        16.808340788405573        10.178362699307250     
 C   8.8878715213581874        14.329258780166501        11.120850924160747     
 C   11.558554346312704        14.981600936152720        12.063343044152672     
 C   11.190447025608439        14.224143764635334        9.2289603316194189     
 C   11.243016427266898        17.402758693452817        9.3880059006548837     
 C   9.1633283391043410        17.582632870408119        10.648245500675880     
 C   8.2634341368647757        14.838654652047271        12.277803061206484     
 C   8.2880054271220285        13.276710512131149        10.412129129676826     
 C   12.531794415366981        15.967385399761993        12.310288615948517     
 C   11.431213573036334        13.877106359598823        12.926358886168078     
 C   10.464314248105012        14.134116718991772        8.0246887843636028     
 C   12.505533693407516        13.731750154907338        9.2993751806080720     
 H   12.072566940202723        16.808671340062073        9.0080692433283858     
 C   11.173775453305272        18.764581587246518        9.0829917319950990     
 H   8.3606468095067630        17.138923219300416        11.231258950470018     
 C   9.1046027603052817        18.943139790593481        10.338568505539705     
 H   8.7419825470270780        15.619474824286788        12.864720052335455     
 C   7.0361838936344698        14.329243847109954        12.689000788072535     
 H   8.7660817239696271        12.843311924388129        9.5387131885967431     
 C   7.0544401887719896        12.770180921464391        10.840101685760612     
 H   12.646977763705337        16.826858579118088        11.650742543619627     
 C   13.362612664564601        15.841780518445393        13.427539233641967     
 H   10.667908589951747        13.114511196491421        12.757382299902172     
 C   12.268766991823234        13.766361004132571        14.037805680475078     
 H   9.4430281748394211        14.508890997695426        7.9528884473195420     
 C   11.050220261972019        13.538117409527485        6.9040889833364680     
 H   13.074203419221897        13.810693524029166        10.224713709208752     
 C   13.087677246593366        13.158397488973142        8.1661565673408312     
 H   11.940699989983731        19.225421084170652        8.4600717532647831     
 C   10.112142984315724        19.533690394288669        9.5668977942326752     
 H   8.2577068495053290        19.531231760439614        10.690408532508760     
 H   6.5693106939504196        14.722928310771040        13.587653795331120     
 C   6.4233480942839050        13.298874846984100        11.966245494595110     
 H   6.5943286989533672        11.954089409240709        10.286448365257133     
 C   13.232639038882571        14.748709355894638        14.292270579453950     
 H   14.110266613797595        16.608146734112111        13.626085911160059     
 H   12.156669154360616        12.913354620294074        14.706340649748403     
 C   12.366718661743221        13.066892471055526        6.9717787372999416     
 H   10.474720278578591        13.461886961182170        5.9786083607655689     
 H   14.114889025657476        12.802057801779759        8.2045463371569518     
 H   10.066766383054691        20.596376415154687        9.3333471384141031     
 H   5.4671952003543174        12.897928881930486        12.299783623393861     
 H   13.870706308686994        14.666012459744776        15.174045125896539     
 H   12.841113440046769        12.632559607483618        6.0911229864438905     
 C   12.283464766455502        14.854338256757064        3.0390940338315726     
 H   11.370449906820895        14.609285832779841        3.6064235762725523     
 H   12.448515504527025        15.944483316353116        3.0874155487113737     
 H   13.153992254882295        14.346564020833844        3.4933578512316474     
 C   12.119665696669376        14.425768373863148        1.6605456502036777     
 N   11.954893048139725        14.069444972066288       0.55559638623545560     
 Co   8.3331311251743045        9.4690922441926819        12.134519832251236     
 S   8.1184350723981336        9.6160516298885010        9.9055426877294881     
 S   9.3935541222479824        7.4743480472842405        12.024273569631307     
 S   6.3919533098411803        9.6272397611037555        13.278226376961614     
 S   9.3125375672597528        11.099097541243211        13.338257087835817     
 C   8.8095757207344914        8.0952436176053979        9.4046074597944980     
 C   9.3352859028723021        7.1867866406722269        10.305503686576648     
 C   6.7793714281001050        10.921016563222302        14.379538326459055     
 C   8.0157112017675676        11.537547389360897        14.418879205197513     
 S   8.8380093971425211        7.6013009967776251        7.7289777303019127     
 S   9.9028767816651406        5.6877721302407913        9.5984670737402009     
 S   5.6058155441868029        11.523995738346505        15.524740563824121     
 S   8.1953248450482690        12.783495125361014        15.640716361612453     
 C   9.4928928373554147        6.0104723184589437        7.9348769880231398     
 C   6.5772343389478198        12.738817770603941        16.297399229347342     
 S   9.6690548268325873        4.9140328877228718        6.6817643163553990     
 S   6.0025655184377280        13.711379089822263        17.528095767053596     
 P   6.0845699522776009        2.7293324323068036        2.4686804214704035     
 C   6.7670180333906860        4.3509631843420884        2.0542244905793616     
 C   4.3718061513430353        3.0311157699932143        2.9125939587834537     
 C   6.2228287870668284        1.6788690298581974        1.0214445765074320     
 C   6.9267821371170637        1.9322329864980123        3.8422350046163203     
 C   6.0192555984239640        5.5167603709980950        2.3051645820579032     
 C   7.9999916601363603        4.4322856031383155        1.3789702201441358     
 C   3.4508713638816020        3.2994575626149425        1.8870180896537374     
 C   4.0160933104334706        3.2353586019890188        4.2554354335002067     
 C   6.0047116173063761        2.2337452727492577      -0.25292148283799165     
 C   6.4949891149148273       0.30676340192804291        1.1629121478856148     
 C   8.2799018072328838        2.2202101541862893        4.0872494355414339     
 C   6.2705380580716961       0.93232844411755400        4.5840173576307901     
 H   5.0471452047162151        5.4619466445924534        2.7890731890119818     
 C   6.5041278760947421        6.7526180717605389        1.8704422489533752     
 H   8.5468990069468038        3.5298471028328100        1.1060840176176150     
 C   8.4887378104016520        5.6795992944272955       0.98337844406992303     
 H   3.7267611881872451        3.1543470437472241       0.84418605285119130     
 C   2.1850729989798290        3.7888691126390768        2.2038687227888802     
 H   4.7238752731473559        3.0327455160508654        5.0530722570977336     
 C   2.7540147492412452        3.7406930776604179        4.5647460816324896     
 H   5.8312647637590409        3.3009917413534189      -0.37185161452438686     
 C   6.0381387701357188        1.4099660651956996       -1.3760955325266004     
 H   6.6520300014232561      -0.14003929891067102        2.1436617967010712     
 C   6.5581550602734122      -0.49729210524744316        2.4299240244170794E-002
 H   8.7898880178134551        2.9793261198842962        3.5018424668205830     
 C   8.9737315208989763        1.5160585941639131        5.0710371259909861     
 C   6.9708905233714535       0.24793325738741512        5.5807495777498071     
 H   5.2267995069826734       0.67128605020710364        4.4032125178147812     
 H   5.8936940282956050        7.6440935490049231        2.0045335720934481     
 C   7.7395077386646118        6.8376100867397414        1.2225128944644124     
 H   9.4473401922047735        5.7542501934509174       0.46957828119900447     
 C   1.8484714956118637        4.0338129383717432        3.5398357156618356     
 H   1.4818322161067292        3.9909519032890537        1.3996971936025449     
 H   2.4870607638197519        3.9292537493010737        5.6044344323985360     
 H   5.8532756033248292        1.8395481445825110       -2.3588118578671553     
 C   6.3258984531723579        4.9682371073362111E-002  -1.2402030432723248     
 H   6.8097149526025795       -1.5481566082743221       0.13630792185628410     
 C   8.3195687055256986       0.53112809173591446        5.8195798874743279     
 H   10.028804958551147        1.7235204477549664        5.2359579644887981     
 H   6.4463169867190180      -0.52039795607994876        6.1481926232158450     
 H   8.1064735990180861        7.7982410426255866       0.85398120459195792     
 H  0.88353788041184311        4.4721952672790168        3.7928767098898577     
 H   6.3737264214712450      -0.58089910336044293       -2.1276090688784195     
 H   8.8696266154431260       -2.8172728602309141E-002   6.5740158140637863     
 P   4.6622831668181721        8.3794224449916417        6.4857646965007723     
 C   4.8765616411994230        6.6432760586760633        6.9437215022860679     
 C   6.2284063963900058        9.1234641317038498        6.0022393161382102     
 C   3.5578164580228533        8.4695214781538297        5.0596837491944795     
 C   3.9258782435564661        9.2267923576399440        7.8941412456751046     
 C   3.8749950211103963        6.0481231148744774        7.7340350935123565     
 C   5.9540824936994348        5.8694307474280647        6.4726014234977516     
 C   6.8532905945483149        8.6148766737325317        4.8451919865013773     
 C   6.8278432390580557        10.175717758133846        6.7117214592062151     
 C   2.5843096591954713        7.4836850482287529        4.8137274312220493     
 C   3.6849369805475742        9.5734953963210572        4.1959583285916233     
 C   4.6519041680473459        9.3165860701363545        9.0984833957101525     
 C   2.6108202914370482        9.7192564495281015        7.8237061741041005     
 H   3.0455739138566127        6.6418560219180325        8.1148529230586313     
 C   3.9443958818092066        4.6859814577918666        8.0377568234905414     
 H   6.7564811069789110        6.3137094692409850        5.8896226556703706     
 C   6.0129537224274632        4.5085852643562179        6.7809347199352796     
 H   6.3751151186958026        7.8342676006097349        4.2577219063719340     
 C   8.0805516216384010        9.1247708409321682        4.4346733403109155     
 H   6.3494590683638892        10.608458591639936        7.5852723097146066     
 C   8.0614339462734126        10.682715955868538        6.2844384134752334     
 H   2.4691830449072385        6.6246061246524883        5.4738285661713020     
 C   1.7529882082362889        7.6087259111093788        3.6967790375523601     
 H   4.4483077354470302        10.336197346593092        4.3642803548963611     
 C   2.8469760259302026        9.6836059893528859        3.0847279100394633     
 H   5.6731937520741536        8.9418291392258933        9.1702810954860290     
 C   4.0659466108309221        9.9124591628834988        10.219118069536554     
 H   2.0422233034084765        9.6404924288366232        6.8983159028292764     
 C   2.0286154647548513        10.292476660141610        8.9569559093826143     
 H   3.1777856781379659        4.2246180566856442        8.6606976087139280     
 C   5.0057803973901285        3.9172847231780925        7.5525370455957095     
 H   6.8596492418487731        3.9207745084999019        6.4281114911867396     
 H   8.5478120814902443        8.7316942930630628        3.5359748997311593     
 C   8.6929686874979417        10.154805044603954        5.1582072662888852     
 H   8.5212462015725521        11.498486111047859        6.8387725740454837     
 C   1.8828366262587983        8.7012224888671064        2.8312614408338357     
 H   1.0050276605043447        6.8423685593777206        3.4991439307264764     
 H   2.9589339256517948        10.536172438434765        2.4155842227283362     
 C   2.7494867636535938        10.383780990006413        10.151390697748361     
 H   4.6413993432935738        9.9886132385010011        11.144632302490905     
 H   1.0014415384298390        10.648925244227549        8.9185366355934850     
 H   5.0512833806607098        2.8543157498351972        7.7849906682238963     
 H   9.6491469256251285        10.556109106915283        4.8252187490091307     
 H   1.2444721853289133        8.7834646545264974        1.9496478228612870     
 H   2.2750645411912847        10.818058741610740        11.032057078996509     
 C   2.8319127733974971        8.5939981135564292        14.081046071474793     
 H   3.7449966368431609        8.8380467224149832        13.513476105503344     
 H   2.6671909261388382        7.5039311318317656        14.035319957302217     
 H   1.9614153649303412        9.1001945955385253        13.625424038794986     
 C   2.9952121527751676        9.0257214859674590        15.458305747947465     
 N   3.1596427987793523        9.3844427015690197        16.562270315939784     
         226

 Co   6.7813776299317094        13.986696249022380        4.9872011308266488     
 S   7.0010188182436348        13.840255311921522        7.2156794214441993     
 S   5.7181695873990614        15.979693329664714        5.0993351194032384     
 S   8.7230034148191695        13.827475029157508        3.8444199381639015     
 S   5.8017117020025024        12.356853731248615        3.7836402279690100     
 C   6.3089146916189929        15.360114950440433        7.7176367374028825     
 C   5.7803101822585337        16.267751207105437        6.8177892590316249     
 C   8.3353518636549371        12.533617615569350        2.7433070680255818     
 C   7.0988857577369782        11.917322368151652        2.7038921624553836     
 S   6.2837931437021197        15.854319117893027        9.3930672286720700     
 S   5.2139495381531100        17.766818971643506        7.5255957594735721     
 S   9.5091280141862615        11.929660797967253        1.5989055332803601     
 S   6.9195121431648667        10.670491211151850        1.4829375957079483     
 C   5.6277140064681470        17.444753283918942        9.1882488993993459     
 C   8.5378115164286505        10.714421592222925       0.82678915472406378     
 S   5.4539550398754031        18.541440289403578        10.441344798182461     
 S   9.1128301981720838        9.7406918112050622      -0.40282078835683327     
 P   9.0337203469201608        20.717713379061102        14.650143546022997     
 C   8.3514793746087204        19.096398553443482        15.066197175303966     
 C   10.746824502223637        20.416094110010615        14.207686513201404     
 C   8.8939860951879748        21.769695669827875        16.096133279122977     
 C   8.1919490073423216        21.513598189052942        13.275661932830667     
 C   9.0996480250766592        17.930509181429823        14.817069071338491     
 C   7.1183245153257069        19.015587925782302        15.741194236992134     
 C   11.667421777086640        20.149810167593071        15.233975119289722     
 C   11.103182808187057        20.209919291937283        12.865403428618080     
 C   9.1113106900277145        21.216436952053378        17.371262365332409     
 C   8.6211050578787347        23.141425434617155        15.952884528034001     
 C   6.8384606251305149        21.226676101155245        13.031648043047314     
 C   8.8484252449914713        22.512922277541403        12.533337321238278     
 H   10.071921420091909        17.984987887386961        14.333453846276855     
 C   8.6149886974453906        16.695090559090310        15.253268223054606     
 H   6.5711490790925930        19.918225740040405        16.012801212347362     
 C   6.6298016197711700        17.768676926132560        16.138271036871593     
 H   11.391072640090055        20.296552321070880        16.276379224759424     
 C   12.933460020420730        19.660209577182620        14.918471336460847     
 H   10.395721230155930        20.411071191615633        12.067194488702400     
 C   12.365528771446343        19.704568591128616        12.557460198025426     
 H   9.2854921784475017        20.149496130384133        17.491514841776063     
 C   9.0761517506078579        22.041391245993960        18.493449175217439     
 H   8.4650152086270651        23.587127129098121        14.971561833740179     
 C   8.5561761658349216        23.946698907457833        17.090468331595794     
 H   6.3283074567296227        20.468025066546740        13.617476748210718     
 C   6.1444306801326407        21.931459877267283        12.048464842359946     
 C   8.1478477106450971        23.198027084422872        11.537238955041598     
 H   9.8924044999025220        22.773327251322499        12.713598973387580     
 H   9.2256872350960002        15.803624059427369        15.120472254139729     
 C   7.3794300331751659        16.610574276378383        15.900908084260836     
 H   5.6710914263746188        17.694519247955910        16.651942062383448     
 C   13.270651652178820        19.413183135926214        13.583144174850760     
 H   13.636392058466001        19.459766361190251        15.723222816241343     
 H   12.633242859368586        19.514848368758507        11.518225545606384     
 H   9.2604211634108839        21.613107670509891        19.476813928399551     
 C   8.7874147271440552        23.401239869387119        18.355749246734884     
 H   8.3044092736886927        24.997355768610856        16.977007233839004     
 C   6.7987656409813910        22.915983213679976        11.299565176388780     
 H   5.0890709200304247        21.724935098244160        11.884364766997573     
 H   8.6724886687522869        23.966182048212552        10.969591594854705     
 H   7.0125704176354864        15.650294595813126        16.270474105350242     
 H   14.235737278313895        18.974587126196468        13.331140606414431     
 H   8.7382720990873590        24.032725348658197        19.242367865010568     
 H   6.2485195077752449        23.475867106833164        10.545717430593191     
 P   10.457671349910653        15.069546301624973        10.639821145900827     
 C   10.245172001879229        16.805730664330294        10.181099504431888     
 C   8.8904098622152787        14.326738485818176        11.121536902927708     
 C   11.560155915282069        14.977807984390083        12.067160301280039     
 C   11.195002479428018        14.222154374828568        9.2319623800534476     
 C   11.247231536253553        17.399672451075180        9.3904581344671385     
 C   9.1671308385741241        17.580161845517715        10.649876850762086     
 C   8.2649669128365364        14.835313359174908        12.278275773101159     
 C   8.2909824656509272        13.274972382239591        10.411350659977986     
 C   12.532496017058632        15.963809846108894        12.316308839286092     
 C   11.432333899834518        13.872366979753881        12.928831186504674     
 C   10.470500153494763        14.133743317932183        8.0266580603404218     
 C   12.509993401562141        13.729749471961972        9.3034677879726679     
 H   12.077196331497587        16.805558072948969        9.0115228429669667     
 C   11.177244170410010        18.760921397194195        9.0834429689603446     
 H   8.3646438727014250        17.136966760305395        11.233525912361518     
 C   9.1076912360400168        18.940128493563808        10.338168396697718     
 H   8.7430422909507239        15.615609941487449        12.866221754428683     
 C   7.0373098026727465        14.325729844269457        12.688011286633907     
 H   8.7697715697061458        12.842365714918722        9.5379520898469057     
 C   7.0570862340783904        12.768169794606171        10.837902262897581     
 H   12.647800735990069        16.823986666667185        11.657764757358645     
 C   13.361951187701370        15.837486840603125        13.434443582804869     
 H   10.669611513894159        13.109641083421849        12.758191021952065     
 C   12.268565827742073        13.760866933340942        14.041130103311323     
 H   9.4493635722924498        14.508733278210654        7.9539845611685642     
 C   11.058010850243418        13.539445277006111        6.9060940390846444     
 H   13.077454221955803        13.807596828922707        10.229573699988315     
 C   13.093732509458698        13.158097729799486        8.1703016006637892     
 H   11.944034788604544        19.221331123287118        8.4600900643015429     
 C   10.114842720999938        19.529987700664236        9.5655565784560412     
 H   8.2604806242050621        19.528243025902633        10.689149540423321     
 H   6.5695673470128986        14.718806277522487        13.586475827974564     
 C   6.4251410128847093        13.295882785244896        11.964011677060356     
 H   6.5974726652306988        11.952492993993673        10.283281112409277     
 C   13.231545607273443        14.743424209414908        14.297801086121252     
 H   14.108739327322715        16.604097500766507        13.634910492912057     
 H   12.156111368587585        12.907099696024371        14.708586593340984     
 C   12.374463797401061        13.068240509862749        6.9748861656299450     
 H   10.483789018594662        13.464589093778061        5.9798092262422902     
 H   14.121011670289601        12.802095885185771        8.2094937491441033     
 H   10.068727778566956        20.592142243126951        9.3301026801783973     
 H   5.4688739444816017        12.894461341463963        12.296602887064168     
 H   13.868639089697645        14.660174447137537        15.180207321356713     
 H   12.850251788369430        12.635479198529438        6.0943069105216958     
 C   12.281890591822727        14.861933435714210        3.0354946272449941     
 H   11.368480488509849        14.618138344410848        3.6026870988139246     
 H   12.445431215880674        15.952045151390459        3.0789038675008049     
 H   13.152248825608179        14.357726751207151        3.4930353192200649     
 C   12.120545523215908        14.427111089114991        1.6593091414434940     
 N   11.957614473097740        14.065847925272973       0.55624719723868288     
 Co   8.3336653180905884        9.4644770416180464        12.135479200193675     
 S   8.1147133140732262        9.6118104838640761        9.9070124220930147     
 S   9.3962069496505833        7.4711317532550288        12.022935829264741     
 S   6.3921801822541209        9.6239022610335674        13.278368217038533     
 S   9.3137442377367652        11.094087724706050        13.339090639704025     
 C   8.8068581334277667        8.0920978664301284        9.4046138704147726     
 C   9.3350119521086867        7.1839978364586159        10.304272791462816     
 C   6.7800942929350994        10.917678611916187        14.379499580141102     
 C   8.0166982999241885        11.533714923632854        14.418936014602638     
 S   8.8326760357053935        7.5986368825587443        7.7289495297868172     
 S   9.9020539704268824        5.6854349502787516        9.5959703204681901     
 S   5.6065718692174622        11.521574014429179        15.524181676212914     
 S   8.1964139316458571        12.780250937502963        15.640164931926831     
 C   9.4888302214526448        6.0081873944759963        7.9333113968769835     
 C   6.5782077352854289        12.736354778853745        16.296550290789977     
 S   9.6630944384359569        4.9120257037017288        6.6798159363226288     
 S   6.0034275900058418        13.709688169551148        17.526610458065917     
 P   6.0813147506937213        2.7320556655614632        2.4715950555618833     
 C   6.7637646458111513        4.3534210250549847        2.0560918582903933     
 C   4.3681022035408832        3.0336273462035535        2.9135407080842808     
 C   6.2210981076934875        1.6801529221952876        1.0255881690420605     
 C   6.9228029081712101        1.9361727581931116        3.8462482318505042     
 C   6.0158970402727663        5.5193448726381904        2.3060131946650082     
 C   7.9968999108895424        4.4343645116963994        1.3810864291069289     
 C   3.4476872347575220        3.2991250415041953        1.8869431847560505     
 C   4.0114451884167970        3.2405331520695682        4.2555906172501965     
 C   6.0043607903410567        2.2335493687267949      -0.24956835382109205     
 C   6.4928891592090858       0.30821968971164082        1.1689124957113342     
 C   8.2763892035212390        2.2227644159519748        4.0901240820193623     
 C   6.2660552362531110       0.93736108910167637        4.5889719858442506     
 H   5.0436061085604038        5.4647976453378311        2.7895806599763824     
 C   6.5008931125550049        6.7549368549525122        1.8706685678307065     
 H   8.5438076906944644        3.5317790677311693        1.1087907691667342     
 C   8.4857702006215696        5.6814188234159300       0.98486223150642693     
 H   3.7243026083078830        3.1517740493698629       0.84472800632363176     
 C   2.1814987788558375        3.7886664220371227        2.2018869505394361     
 H   4.7187840359299882        3.0400133926083224        5.0540349454978468     
 C   2.7489665382341832        3.7458385393373970        4.5629709222108659     
 H   5.8309804534260889        3.3006139375707479      -0.36984756884816750     
 C   6.0390403480739323        1.4085327592909147       -1.3717368449152705     
 H   6.6485295057670930      -0.13756981709513746        2.1502659629510177     
 C   6.5572367844397412      -0.49713745228507100        3.1354028961962238E-002
 H   8.7867577793427838        2.9810325006700813        3.5040081229595539     
 C   8.9702286802490274        1.5181801645807174        5.0735739853714374     
 C   6.9664552249478806       0.25242690654304439        5.5853303006473167     
 H   5.2220044111735398       0.67721195575174842        4.4088048349340418     
 H   5.8903685902108247        7.6464566908646772        2.0039714755687759     
 C   7.7364861667013809        6.8395750310077545        1.2231041264411917     
 H   9.4444641132095342        5.7556423202633713       0.47117755692405427     
 C   1.8440029080712705        4.0364416450431557        3.5369645817587436     
 H   1.4786909944213928        3.9884457349546012        1.3968871198774175     
 H   2.4810893711887645        3.9361601252810199        5.6020291150136092     
 H   5.8552792123135875        1.8369825141883855       -2.3551171660187977     
 C   6.3266114434587397        4.8453030884694007E-002  -1.2339724819787086     
 H   6.8080658663174507       -1.5479931661256061       0.14485331486346989     
 C   8.3156143447244126       0.53415402232411879        5.8228715618656119     
 H   10.025646053008590        1.7244565599272181        5.2375828719393578     
 H   6.4416186471280676      -0.51536967164095127        6.1532793663950525     
 H   8.1035927797321818        7.8000132540093068       0.85420540216736007     
 H  0.87880022010625092        4.4750400958650660        3.7884452625353648     
 H   6.3753629759276826      -0.58310859751742072       -2.1205631232394984     
 H   8.8656973229059695       -2.5560841232193640E-002   6.5769628873505974     
 P   4.6589619215922635        8.3821087430120595        6.4829905345057339     
 C   4.8723327026844521        6.6458528291872598        6.9409969694767648     
 C   6.2258372297205051        9.1258956952486567        6.0015152749362999     
 C   3.5561793874467105        8.4733058457611392        5.0558315512797556     
 C   3.9212895880436429        9.2287824823329476        7.8911005102913485     
 C   3.8706621898748765        6.0512127898307542        7.7315972170267386     
 C   5.9501924105394632        5.8718460505566616        6.4710443184078645     
 C   6.8517046864508995        8.6180888074859059        4.8446860045963085     
 C   6.8248568225451534        10.177381906597153        6.7124238564459047     
 C   2.5835858579156978        7.4872546632173149        4.8076227374859473     
 C   3.6837921974101957        9.5782522736800040        4.1934866385120424     
 C   4.6456903987899789        9.3169718603045375        9.0964719107096457     
 C   2.6063259579601956        9.7212543509366967        7.8195758788088954     
 H   3.0408203098187823        6.6449904529221309        8.1113695551407012     
 C   3.9408013928087464        4.6896610160872738        8.0373845775010135     
 H   6.7524106800749655        6.3155817286939353        5.8874282799518518     
 C   6.0097703198960897        4.5115577708684071        6.7814762709485157     
 H   6.3739836314410123        7.8379927489892482        4.2562145810733369     
 C   8.0793720580914812        9.1281315266855607        4.4355956458703698     
 H   6.3457752041306943        10.609363718332938        7.5859505668838763     
 C   8.0587772523147425        10.684629658230111        6.2865273282464722     
 H   2.4683349548518763        6.6274523726798638        5.4666940946127367     
 C   1.7536526940594745        7.6130419321839096        3.6897750796697424     
 H   4.4465770799246789        10.341079586608439        4.3635050352065434     
 C   2.8471731341336928        9.6891493868102412        3.0813932666924906     
 H   5.6668303145204453        8.9419983771595994        9.1691428985167285     
 C   4.0581307245643758        9.9111499864493240        10.217069055759726     
 H   2.0389342507080528        9.6435774051197924        6.8934208019528125     
 C   2.0225286237271085        10.292780235084528        8.9527716396984829     
 H   3.1743093219110676        4.2287536050413621        8.6607571769432319     
 C   5.0029673057306221        3.9209861519991880        7.5540230435709237     
 H   6.8567905749113338        3.9237103717849067        6.4295611572774023     
 H   8.5474824302057328        8.7356325974699107        3.5370879653196012     
 C   8.6911430231230451        10.157660531308755        5.1603349488044410     
 H   8.5181065577189248        11.500001145475466        6.8417953003732093     
 C   1.8839393776458584        8.7065587473137498        2.8256706973371437     
 H   1.0065732789391273        6.8464397197288340        3.4901740911451529     
 H   2.9594946895742051        10.542498731568028        2.4133585674769193     
 C   2.7417143988009141        10.382446792851091        10.148241181800943     
 H   4.6323076587988954        9.9859335970709502        11.143385801961360     
 H  0.99528540600334703        10.648885461836171        8.9135514893588095     
 H   5.0492022776426744        2.8585628117284374        7.7884347975727017     
 H   9.6474341662288712        10.559422184149518        4.8282658917736736     
 H   1.2465636227674677        8.7893765716851728        1.9434173215682227     
 H   2.2659003232167203        10.815155739650203        11.028830533276683     
 C   2.8335012844826224        8.5865333926186072        14.084754847461053     
 H   3.7469769567510030        8.8293746966342326        13.517333935903176     
 H   2.6702731859718960        7.4964958561151773        14.043811710857106     
 H   1.9631716097288241        9.0892408899315988        13.625923599295236     
 C   2.9943715311764092        9.0243521558490869        15.459715826220092     
 N   3.1569776141903847        9.3878937297605685        16.561842117837795     
         226

 Co   6.7808762424458306        13.991299768447517        4.9862233602989301     
 S   7.0047371195939698        13.844437805294074        7.2141906249418737     
 S   5.7155839999359532        15.982915702845519        5.1006760536293845     
 S   8.7228021583497384        13.830790381870271        3.8442535842026433     
 S   5.8005161362339495        12.361863767361845        3.7827858628337991     
 C   6.3116260408390454        15.363194094801463        7.7176345525290460     
 C   5.7806018146659790        16.270497862841992        6.8190342794404870     
 C   8.3346405825257293        12.536937490428857        2.7433207741768673     
 C   7.0979028386350320        11.921150593169987        2.7038090250472053     
 S   6.2890838762493759        15.856877562524973        9.3931119431682752     
 S   5.2147539447292619        17.769087342993846        7.5281327522644368     
 S   9.5083697584711953        11.932067846979502        1.5994243676287623     
 S   6.9184093807825047        10.673746462212279        1.4834484014548983     
 C   5.6317299687066651        17.446933357002155        9.1898550128625391     
 C   8.5368194411008265        10.716893946442772       0.82758490074911306     
 S   5.4598422297135398        18.543314986166550        10.443354699351806     
 S   9.1119369049314489        9.7424129531469017      -0.40141238168542098     
 P   9.0370084758506781        20.715052429878938        14.647260081121788     
 C   8.3547547200345775        19.094000339383300        15.064332041493230     
 C   10.750567062864500        20.413647351157422        14.206797775601331     
 C   8.8957471539780819        21.768469872300091        16.092021779321769     
 C   8.1959760217400923        21.509720569818580        13.271670857976423     
 C   9.1030126797831503        17.927982490522993        14.816180926573306     
 C   7.1214392505559330        19.013561688735866        15.739080701908337     
 C   11.670634948145238        20.150248905877646        15.234124277869212     
 C   11.107885225556158        20.204771056893215        12.865318527917127     
 C   9.1116610220999394        21.216683659071620        17.367942749404389     
 C   8.6232926765693279        23.140037936653094        15.946912345563790     
 C   6.8420159096394357        21.224201287489180        13.028802661355350     
 C   8.8529701629866562        22.507924863186592        12.528383915383632     
 H   10.075467552192336        17.982198291956067        14.332909393725442     
 C   8.6182117862114218        16.692820465701349        15.252957351020154     
 H   6.5742775002087726        19.916343714459334        16.010133384686974     
 C   6.6327738937200555        17.766902533978215        16.136745020557299     
 H   11.393546274727420        20.299263612682939        16.275901576103664     
 C   12.937071167930165        19.660521574915116        14.920556824515538     
 H   10.400873219616145        20.403796380862179        12.066289701444379     
 C   12.370638247622852        19.699451787774478        12.559335255781983     
 H   9.2857339047976346        20.149918233221811        17.489545670656270     
 C   9.0752748419969169        22.042878585194277        18.489123067469155     
 H   8.4686269856887986        23.584731065845588        14.964984215980168     
 C   8.5572126405699258        23.946617400402157        17.083440411890752     
 H   6.3314690230596424        20.466418247112703        13.615355414678575     
 C   6.1479863038098701        21.929407207253217        12.045943113514687     
 C   8.1523545314637751        23.193559639384826        11.532645680702567     
 H   9.8972654428129143        22.767423143252895        12.708002987467180     
 H   9.2289917953435783        15.801306774710138        15.120923094721849     
 C   7.3824381117712097        16.608651637490048        15.900228317952370     
 H   5.6739730233338488        17.693168811042440        16.650301271594845     
 C   13.275173138758882        19.410624270451152        13.586132154290194     
 H   13.639563683104633        19.462416811059185        15.726149663307588     
 H   12.639284067543924        19.507938972897534        11.520740049879732     
 H   9.2584154808945218        21.615718544872529        19.473152618194312     
 C   8.7867877091733142        23.402535402629901        18.349547930585679     
 H   8.3062258254050771        24.997275925510284        16.968486734215897     
 C   6.8027875094350012        22.913000060691555        11.296267765957792     
 H   5.0922796114919819        21.724080879599732        11.882759640118753     
 H   8.6772688625916405        23.961161125059260        10.964476472409721     
 H   7.0154247180809870        15.648556343401909        16.270126211789705     
 H   14.240533981023690        18.971811976780867        13.335716411245251     
 H   8.7367420866090768        24.035005026513026        19.235349704841592     
 H   6.2525249436291794        23.473289055889314        10.542751734351443     
 P   10.460941399520619        15.066822877128923        10.642569867874467     
 C   10.249303776017165        16.803120540255016        10.183836309556526     
 C   8.8929482030723683        14.324218191469852        11.122222881694672     
 C   11.561757484251434        14.974015032627447        12.070977558407405     
 C   11.199557933247595        14.220164985021800        9.2349644284874781     
 C   11.251446645240208        17.396586208697538        9.3929103682793951     
 C   9.1709333380439073        17.577690820627307        10.651508200848292     
 C   8.2664996888082989        14.831972066302544        12.278748484995836     
 C   8.2939595041798242        13.273234252348034        10.410572190279144     
 C   12.533197618750282        15.960234292455795        12.322329062623666     
 C   11.433454226632701        13.867627599908941        12.931303486841269     
 C   10.476686058884512        14.133369916872594        8.0286273363172427     
 C   12.514453109716765        13.727748789016605        9.3075603953372639     
 H   12.081825722792450        16.802444805835865        9.0149764426055476     
 C   11.180712887514746        18.757261207141870        9.0838942059255885     
 H   8.3686409358960869        17.135010301310373        11.235792874253017     
 C   9.1107797117747538        18.937117196534135        10.337768287855733     
 H   8.7441020348743699        15.611745058688109        12.867723456521910     
 C   7.0384357117110232        14.322215841428958        12.687021785195281     
 H   8.7734614154426644        12.841419505449316        9.5371909910970682     
 C   7.0597322793847903        12.766158667747952        10.835702840034550     
 H   12.648623708274803        16.821114754216282        11.664786971097664     
 C   13.361289710838140        15.833193162760855        13.441347931967771     
 H   10.671314437836573        13.104770970352279        12.758999744001956     
 C   12.268364663660911        13.755372862549315        14.044454526147570     
 H   9.4556989697454785        14.508575558725884        7.9550806750175873     
 C   11.065801438514816        13.540773144484737        6.9080990948328216     
 H   13.080705024689708        13.804500133816248        10.234433690767878     
 C   13.099787772324030        13.157797970625829        8.1744466339867472     
 H   11.947369587225358        19.217241162403589        8.4601083753383044     
 C   10.117542457684152        19.526285007039803        9.5642153626794073     
 H   8.2632543989047953        19.525254291365652        10.687890548337883     
 H   6.5698240000753776        14.714684244273936        13.585297860618008     
 C   6.4269339314855145        13.292890723505689        11.961777859525599     
 H   6.6006166315080304        11.950896578746637        10.280113859561419     
 C   13.230452175664315        14.738139062935176        14.303331592788554     
 H   14.107212040847836        16.600048267420902        13.643735074664054     
 H   12.155553582814553        12.900844771754667        14.710832536933564     
 C   12.382208933058900        13.069588548669973        6.9779935939599476     
 H   10.492857758610732        13.467291226373952        5.9810100917190114     
 H   14.127134314921728        12.802133968591784        8.2144411611312567     
 H   10.070689174079222        20.587908071099218        9.3268582219426932     
 H   5.4705526886088860        12.890993800997437        12.293422150734473     
 H   13.866571870708295        14.654336434530299        15.186369516816885     
 H   12.859390136692092        12.638398789575257        6.0974908345995011     
 C   12.280316417189951        14.869528614671358        3.0318952206584155     
 H   11.366511070198806        14.626990856041857        3.5989506213552969     
 H   12.442346927234322        15.959606986427804        3.0703921862902361     
 H   13.150505396334065        14.368889481580458        3.4927127872084829     
 C   12.121425349762438        14.428453804366834        1.6580726326833100     
 N   11.960335898055753        14.062250878479659       0.55689800824191005     
 Co   8.3341995110068741        9.4598618390434126        12.136438568136112     
 S   8.1109915557483205        9.6075693378396512        9.9084821564565395     
 S   9.3988597770531843        7.4679154592258161        12.021598088898175     
 S   6.3924070546670624        9.6205647609633793        13.278510057115453     
 S   9.3149509082137776        11.089077908168889        13.339924191572235     
 C   8.8041405461210420        8.0889521152548589        9.4046202810350472     
 C   9.3347380013450714        7.1812090322450048        10.303041896348983     
 C   6.7808171577700946        10.914340660610073        14.379460833823149     
 C   8.0176853980808112        11.529882457904808        14.418992824007761     
 S   8.8273426742682677        7.5959727683398626        7.7289213292717207     
 S   9.9012311591886260        5.6830977703167118        9.5934735671961811     
 S   5.6073281942481223        11.519152290511855        15.523622788601708     
 S   8.1975030182434434        12.777006749644912        15.639613502241207     
 C   9.4847676055498731        6.0059024704930488        7.9317458057308263     
 C   6.5791811316230380        12.733891787103547        16.295701352232609     
 S   9.6571340500393283        4.9100185196805848        6.6778675562898595     
 S   6.0042896615739556        13.707997249280035        17.525125149078235     
 P   6.0780595491098408        2.7347788988161232        2.4745096896533632     
 C   6.7605112582316176        4.3558788657678802        2.0579592260014254     
 C   4.3643982557387320        3.0361389224138926        2.9144874573851083     
 C   6.2193674283201457        1.6814368145323777        1.0297317615766888     
 C   6.9188236792253566        1.9401125298882111        3.8502614590846882     
 C   6.0125384821215677        5.5219293742782858        2.3068618072721128     
 C   7.9938081616427246        4.4364434202544842        1.3832026380697222     
 C   3.4445031056334416        3.2987925203934481        1.8868682798583636     
 C   4.0067970664001233        3.2457077021501171        4.2557458010001854     
 C   6.0040099633757382        2.2333534647043316      -0.24621522480419247     
 C   6.4907892035033443       0.30967597749523867        1.1749128435370533     
 C   8.2728765998095959        2.2253186777176603        4.0929987284972906     
 C   6.2615724144345259       0.94239373408579863        4.5939266140577111     
 H   5.0400670124045934        5.4676486460832088        2.7900881309407835     
 C   6.4976583490152677        6.7572556381444846        1.8708948867080377     
 H   8.5407163744421233        3.5337110326295291        1.1114975207158535     
 C   8.4828025908414872        5.6832383524045653       0.98634601894293072     
 H   3.7218440284285208        3.1492010549925018       0.84526995979607211     
 C   2.1779245587318461        3.7884637314351690        2.1999051782899919     
 H   4.7136927987126205        3.0472812691657789        5.0549976338979601     
 C   2.7439183272271208        3.7509840010143760        4.5611957627892412     
 H   5.8306961430931370        3.3002361337880770      -0.36784352317194818     
 C   6.0399419260121467        1.4070994533861296       -1.3673781573039403     
 H   6.6450290101109299      -0.13510033527960391        2.1568701292009642     
 C   6.5563185086060711      -0.49698279932269884        3.8408817679753710E-002
 H   8.7836275408721107        2.9827388814558664        3.5061737790985248     
 C   8.9667258395990785        1.5203017349975219        5.0761108447518879     
 C   6.9620199265243077       0.25692055569867367        5.5899110235448264     
 H   5.2172093153644061       0.68313786129639320        4.4143971520533025     
 H   5.8870431521260445        7.6488198327244312        2.0034093790441032     
 C   7.7334645947381500        6.8415399752757668        1.2236953584179711     
 H   9.4415880342142948        5.7570344470758252       0.47277683264910403     
 C   1.8395343205306773        4.0390703517145692        3.5340934478556520     
 H   1.4755497727360563        3.9859395666201483        1.3940770461522902     
 H   2.4751179785577766        3.9430665012609660        5.5996237976286825     
 H   5.8572828213023467        1.8344168837942600       -2.3514224741704397     
 C   6.3273244337451224        4.7223690696025902E-002  -1.2277419206850921     
 H   6.8064167800323219       -1.5478297239768899       0.15339870787065568     
 C   8.3116599839231284       0.53717995291232312        5.8261632362568951     
 H   10.022487147466032        1.7253926720994697        5.2392077793899183     
 H   6.4369203075371164      -0.51034138720195377        6.1583661095742599     
 H   8.1007119604462776        7.8017854653930279       0.85442959974276211     
 H  0.87406255980065883        4.4778849244511152        3.7840138151808720     
 H   6.3769995303841203      -0.58531809167439863       -2.1135171776005772     
 H   8.8617680303688129       -2.2948953862078139E-002   6.5799099606374076     
 P   4.6556406763663549        8.3847950410324774        6.4802163725106956     
 C   4.8681037641694811        6.6484295996984564        6.9382724366674617     
 C   6.2232680630510044        9.1283272587934654        6.0007912337343887     
 C   3.5545423168705677        8.4770902133684469        5.0519793533650317     
 C   3.9167009325308197        9.2307726070259513        7.8880597749075934     
 C   3.8663293586393568        6.0543024647870300        7.7291593405411207     
 C   5.9463023273794908        5.8742613536852586        6.4694872133179766     
 C   6.8501187783534832        8.6213009412392800        4.8441800226912397     
 C   6.8218704060322501        10.179046055060461        6.7131262536855942     
 C   2.5828620566359244        7.4908242782058778        4.8015180437498444     
 C   3.6826474142728167        9.5830091510389508        4.1910149484324615     
 C   4.6394766295326111        9.3173576504727187        9.0944604257091370     
 C   2.6018316244833435        9.7232522523452900        7.8154455835136902     
 H   3.0360667057809514        6.6481248839262292        8.1078861872227694     
 C   3.9372069038082862        4.6933405743826802        8.0370123315114874     
 H   6.7483402531710190        6.3174539881468865        5.8852339042333330     
 C   6.0065869173647171        4.5145302773805955        6.7820178219617517     
 H   6.3728521441862220        7.8417178973687616        4.2547072557747407     
 C   8.0781924945445613        9.1314922124389515        4.4365179514298241     
 H   6.3420913398975003        10.610268845025942        7.5866288240531459     
 C   8.0561205583560707        10.686543360591685        6.2886162430177102     
 H   2.4674868647965145        6.6302986207072392        5.4595596230541723     
 C   1.7543171798826600        7.6173579532584403        3.6827711217871242     
 H   4.4448464244023267        10.345961826623784        4.3627297155167248     
 C   2.8473702423371825        9.6946927842675965        3.0780586233455174     
 H   5.6604668769667379        8.9421676150933038        9.1680047015474262     
 C   4.0503148382978296        9.9098408100151492        10.215020041982898     
 H   2.0356451980076291        9.6466623814029617        6.8885257010763485     
 C   2.0164417826993661        10.293083810027449        8.9485873700143532     
 H   3.1708329656841689        4.2328891533970801        8.6608167451725357     
 C   5.0001542140711157        3.9246875808202835        7.5555090415461379     
 H   6.8539319079738954        3.9266462350699118        6.4310108233680658     
 H   8.5471527789212196        8.7395709018767569        3.5382010309080432     
 C   8.6893173587481485        10.160516018013558        5.1624626313199968     
 H   8.5149669138652975        11.501516179903073        6.8448180267009349     
 C   1.8850421290329185        8.7118950057603950        2.8200799538404522     
 H   1.0081188973739101        6.8505108800799484        3.4812042515638288     
 H   2.9600554534966150        10.548825024701289        2.4111329122255025     
 C   2.7339420339482343        10.381112595695770        10.145091665853526     
 H   4.6232159743042160        9.9832539556409010        11.142139301431815     
 H  0.98912927357685509        10.648845679444793        8.9085663431241358     
 H   5.0471211746246389        2.8628098736216776        7.7918789269215072     
 H   9.6457214068326156        10.562735261383756        4.8313130345382174     
 H   1.2486550602060220        8.7952884888438483        1.9371868202751583     
 H   2.2567361052421560        10.812252737689667        11.025603987556858     
 C   2.8350897955677477        8.5790686716807851        14.088463623447312     
 H   3.7489572766588446        8.8207026708534837        13.521191766303009     
 H   2.6733554458049542        7.4890605803985890        14.052303464411995     
 H   1.9649278545273070        9.0782871843246724        13.626423159795488     
 C   2.9935309095776512        9.0229828257307130        15.461125904492718     
 N   3.1543124296014171        9.3913447579521172        16.561413919735806     
         226

 Co   6.7803748549599510        13.995903287872656        4.9852455897712113     
 S   7.0084554209443048        13.848620298666624        7.2127018284395472     
 S   5.7129984124728450        15.986138076026323        5.1020169878555297     
 S   8.7226009018803090        13.834105734583034        3.8440872302413851     
 S   5.7993205704653965        12.366873803475077        3.7819314976985878     
 C   6.3143373900590989        15.366273239162492        7.7176323676552103     
 C   5.7808934470734243        16.273244518578547        6.8202792998493491     
 C   8.3339293013965232        12.540257365288365        2.7433344803281523     
 C   7.0969199195330859        11.924978818188320        2.7037258876390275     
 S   6.2943746087966330        15.859436007156919        9.3931566576644823     
 S   5.2155583513054147        17.771355714344189        7.5306697450553015     
 S   9.5076115027561290        11.934474895991752        1.5999432019771642     
 S   6.9173066184001435        10.677001713272709        1.4839592072018486     
 C   5.6357459309451841        17.449113430085369        9.1914611263257306     
 C   8.5358273657730024        10.719366300662617       0.82838064677416234     
 S   5.4657294195516766        18.545189682929518        10.445364600521151     
 S   9.1110436116908122        9.7441340950887412      -0.40000397501400869     
 P   9.0402966047811972        20.712391480696777        14.644376616220578     
 C   8.3580300654604329        19.091602125323117        15.062466907682495     
 C   10.754309623505360        20.411200592304233        14.205909038001257     
 C   8.8975082127681890        21.767244074772311        16.087910279520560     
 C   8.2000030361378649        21.505842950584213        13.267679783122176     
 C   9.1063773344896433        17.925455799616159        14.815292781808123     
 C   7.1245539857861591        19.011535451689429        15.736967166824542     
 C   11.673848119203836        20.150687644162222        15.234273436448699     
 C   11.112587642925261        20.199622821849147        12.865233627216176     
 C   9.1120113541721661        21.216930366089862        17.364623133476368     
 C   8.6254802952599192        23.138650438689034        15.940940163093581     
 C   6.8455711941483557        21.221726473823114        13.025957279663386     
 C   8.8575150809818428        22.502927448831780        12.523430509528986     
 H   10.079013684292761        17.979408696525173        14.332364941174028     
 C   8.6214348749774548        16.690550372312384        15.252646478985699     
 H   6.5774059213249521        19.914461688878259        16.007465557026588     
 C   6.6357461676689411        17.765128141823869        16.135219004243005     
 H   11.396019909364785        20.301974904294998        16.275423927447907     
 C   12.940682315439600        19.660833572647608        14.922642312570231     
 H   10.406025209076359        20.396521570108725        12.065384914186359     
 C   12.375747723799359        19.694334984420344        12.561210313538540     
 H   9.2859756311477657        20.150340336059489        17.487576499536477     
 C   9.0743979333859777        22.044365924394594        18.484796959720867     
 H   8.4722387627505320        23.582335002593059        14.958406598220160     
 C   8.5582491153049300        23.946535893346482        17.076412492185710     
 H   6.3346305893896631        20.464811427678661        13.613234081146432     
 C   6.1515419274870995        21.927354537239147        12.043421384669426     
 C   8.1568613522824549        23.189092194346781        11.528052406363535     
 H   9.9021263857233084        22.761519035183287        12.702407001546781     
 H   9.2322963555911564        15.798989489992909        15.121373935303970     
 C   7.3854461903672535        16.606728998601710        15.899548551643905     
 H   5.6768546202930796        17.691818374128971        16.648660480806242     
 C   13.279694625338944        19.408065404976089        13.589120133729628     
 H   13.642735307743264        19.465067260928119        15.729076510373833     
 H   12.645325275719262        19.501029577036558        11.523254554153080     
 H   9.2564097983781597        21.618329419235167        19.469491307989070     
 C   8.7861606912025749        23.403830935872687        18.343346614436474     
 H   8.3080423771214615        24.997196082409715        16.959966234592791     
 C   6.8068093778886123        22.910016907703138        11.292970355526803     
 H   5.0954883029535383        21.723226660955302        11.881154513239933     
 H   8.6820490564309942        23.956140201905971        10.959361349964736     
 H   7.0182790185264876        15.646818090990692        16.269778318229164     
 H   14.245330683733485        18.969036827365262        13.340292216076071     
 H   8.7352120741307946        24.037284704367860        19.228331544672614     
 H   6.2565303794831140        23.470711004945461        10.539786038109696     
 P   10.464211449130584        15.064099452632870        10.645318589848108     
 C   10.253435550155100        16.800510416179737        10.186573114681163     
 C   8.8954865439294597        14.321697897121526        11.122908860461635     
 C   11.563359053220799        14.970222080864811        12.074794815534771     
 C   11.204113387067173        14.218175595215033        9.2379664769215069     
 C   11.255661754226862        17.393499966319897        9.3953626020916499     
 C   9.1747358375136905        17.575219795736903        10.653139550934497     
 C   8.2680324647800596        14.828630773430179        12.279221196890511     
 C   8.2969365427087229        13.271496122456478        10.409793720580303     
 C   12.533899220441933        15.956658738802695        12.328349285961240     
 C   11.434574553430885        13.862888220063999        12.933775787177867     
 C   10.482871964274262        14.132996515813005        8.0305966122940617     
 C   12.518912817871389        13.725748106071238        9.3116530027018616     
 H   12.086455114087315        16.799331538722761        9.0184300422441286     
 C   11.184181604619482        18.753601017089544        9.0843454428908341     
 H   8.3726379990907489        17.133053842315356        11.238059836144515     
 C   9.1138681875094889        18.934105899504459        10.337368179013747     
 H   8.7451617787980158        15.607880175888770        12.869225158615137     
 C   7.0395616207492999        14.318701838588462        12.686032283756655     
 H   8.7771512611791831        12.840473295979910        9.5364298923472308     
 C   7.0623783246911911        12.764147540889732        10.833503417171519     
 H   12.649446680559535        16.818242841765375        11.671809184836683     
 C   13.360628233974911        15.828899484918585        13.448252281130673     
 H   10.673017361778985        13.099900857282707        12.759808466051847     
 C   12.268163499579749        13.749878791757686        14.047778948983815     
 H   9.4620343671985072        14.508417839241112        7.9561767888666104     
 C   11.073592026786216        13.542101011963362        6.9101041505809979     
 H   13.083955827423612        13.801403438709791        10.239293681547439     
 C   13.105843035189361        13.157498211452172        8.1785916673097052     
 H   11.950704385846171        19.213151201520056        8.4601266863750659     
 C   10.120242194368366        19.522582313415370        9.5628741469027734     
 H   8.2660281736045302        19.522265556828671        10.686631556252445     
 H   6.5700806531378566        14.710562211025383        13.584119893261450     
 C   6.4287268500863188        13.289898661766484        11.959544041990844     
 H   6.6037605977853620        11.949300163499602        10.276946606713564     
 C   13.229358744055185        14.732853916455444        14.308862099455858     
 H   14.105684754372955        16.595999034075295        13.652559656416051     
 H   12.154995797041522        12.894589847484964        14.713078480526143     
 C   12.389954068716738        13.070936587477197        6.9811010222899501     
 H   10.501926498626803        13.469993358969845        5.9822109571957336     
 H   14.133256959553854        12.802172051997795        8.2193885731184082     
 H   10.072650569591488        20.583673899071481        9.3236137637069874     
 H   5.4722314327361703        12.887526260530914        12.290241414404781     
 H   13.864504651718944        14.648498421923060        15.192531712277058     
 H   12.868528485014753        12.641318380621076        6.1006747586773065     
 C   12.278742242557177        14.877123793628504        3.0282958140718370     
 H   11.364541651887761        14.635843367672864        3.5952141438966692     
 H   12.439262638587971        15.967168821465147        3.0618805050796674     
 H   13.148761967059951        14.380052211953767        3.4923902551969004     
 C   12.122305176308970        14.429796519618677        1.6568361239231262     
 N   11.963057323013768        14.058653831686344       0.55754881924513722     
 Co   8.3347337039231579        9.4552466364687788        12.137397936078552     
 S   8.1072697974234131        9.6033281918152262        9.9099518908200661     
 S   9.4015126044557853        7.4646991651966044        12.020260348531609     
 S   6.3926339270800030        9.6172272608931912        13.278651897192372     
 S   9.3161575786907900        11.084068091631728        13.340757743440443     
 C   8.8014229588143174        8.0858063640795894        9.4046266916553218     
 C   9.3344640505814578        7.1784202280313929        10.301811001235151     
 C   6.7815400226050890        10.911002709303958        14.379422087505198     
 C   8.0186724962374321        11.526049992176763        14.419049633412886     
 S   8.8220093128311419        7.5933086541209818        7.7288931287566252     
 S   9.9004083479503695        5.6807605903546730        9.5909768139241702     
 S   5.6080845192787825        11.516730566594529        15.523063900990502     
 S   8.1985921048410297        12.773762561786862        15.639062072555586     
 C   9.4807049896471032        6.0036175465101023        7.9301802145846692     
 C   6.5801545279606470        12.731428795353350        16.294852413675240     
 S   9.6511736616426997        4.9080113356594408        6.6759191762570893     
 S   6.0051517331420694        13.706306329008923        17.523639840090556     
 P   6.0748043475259612        2.7375021320707829        2.4774243237448430     
 C   6.7572578706520829        4.3583367064807756        2.0598265937124571     
 C   4.3606943079365799        3.0386504986242322        2.9154342066859358     
 C   6.2176367489468038        1.6827207068694678        1.0338753541113173     
 C   6.9148444502795039        1.9440523015833104        3.8542746863188722     
 C   6.0091799239703700        5.5245138759183812        2.3077104198792178     
 C   7.9907164123959067        4.4385223288125681        1.3853188470325155     
 C   3.4413189765093617        3.2984599992827008        1.8867933749606767     
 C   4.0021489443834497        3.2508822522306660        4.2559009847501752     
 C   6.0036591364104197        2.2331575606818688      -0.24286209578729290     
 C   6.4886892477976028       0.31113226527883653        1.1809131913627726     
 C   8.2693639960979510        2.2278729394833463        4.0958733749752190     
 C   6.2570895926159418       0.94742637906992100        4.5988812422711716     
 H   5.0365279162487830        5.4704996468285856        2.7905956019051845     
 C   6.4944235854755306        6.7595744213364579        1.8711212055853690     
 H   8.5376250581897839        3.5356429975278885        1.1142042722649725     
 C   8.4798349810614031        5.6850578813932007       0.98782980637943463     
 H   3.7193854485491582        3.1466280606151402       0.84581191326851257     
 C   2.1743503386078542        3.7882610408332149        2.1979234060405481     
 H   4.7086015614952528        3.0545491457232359        5.0559603222980734     
 C   2.7388701162200584        3.7561294626913551        4.5594206033676166     
 H   5.8304118327601850        3.2998583300054061      -0.36583947749572882     
 C   6.0408435039503603        1.4056661474813448       -1.3630194696926103     
 H   6.6415285144547669      -0.13263085346407036        2.1634742954509103     
 C   6.5554002327724001      -0.49682814636032668        4.5463606397545167E-002
 H   8.7804973024014377        2.9844452622416515        3.5083394352374957     
 C   8.9632229989491297        1.5224233054143261        5.0786477041323383     
 C   6.9575846281007356       0.26141420485430289        5.5944917464423360     
 H   5.2124142195552725       0.68906376684103809        4.4199894691725641     
 H   5.8837177140412642        7.6511829745841844        2.0028472825194310     
 C   7.7304430227749199        6.8435049195437800        1.2242865903947504     
 H   9.4387119552190573        5.7584265738882792       0.47437610837415378     
 C   1.8350657329900844        4.0416990583859818        3.5312223139525600     
 H   1.4724085510507199        3.9834333982856958        1.3912669724271631     
 H   2.4691465859267892        3.9499728772409126        5.5972184802437557     
 H   5.8592864302911050        1.8318512534001343       -2.3477277823220821     
 C   6.3280374240315043        4.5994350507357798E-002  -1.2215113593914759     
 H   6.8047676937471930       -1.5476662818281737       0.16194410087784147     
 C   8.3077056231218425       0.54020588350052745        5.8294549106481792     
 H   10.019328241923475        1.7263287842717214        5.2408326868404780     
 H   6.4322219679461652      -0.50531310276295627        6.1634528527534682     
 H   8.0978311411603734        7.8035576767767489       0.85465379731816427     
 H  0.86932489949506664        4.4807297530371644        3.7795823678263791     
 H   6.3786360848405579      -0.58752758583137643       -2.1064712319616565     
 H   8.8578387378316563       -2.0337066491962638E-002   6.5828570339242187     
 P   4.6523194311404463        8.3874813390528953        6.4774422105156564     
 C   4.8638748256545101        6.6510063702096538        6.9355479038581578     
 C   6.2206988963815046        9.1307588223382723        6.0000671925324784     
 C   3.5529052462944253        8.4808745809757564        5.0481271554503078     
 C   3.9121122770179961        9.2327627317189531        7.8850190395238382     
 C   3.8619965274038366        6.0573921397433059        7.7267214640555029     
 C   5.9424122442195193        5.8766766568138555        6.4679301082280887     
 C   6.8485328702560677        8.6245130749926524        4.8436740407861700     
 C   6.8188839895193478        10.180710203523770        6.7138286509252829     
 C   2.5821382553561505        7.4943938931944398        4.7954133500137424     
 C   3.6815026311354382        9.5877660283978976        4.1885432583528805     
 C   4.6332628602752441        9.3177434406409017        9.0924489407086302     
 C   2.5973372910064909        9.7252501537538851        7.8113152882184851     
 H   3.0313131017431210        6.6512593149303276        8.1044028193048376     
 C   3.9336124148078260        4.6970201326780865        8.0366400855219595     
 H   6.7442698262670735        6.3193262475998369        5.8830395285148143     
 C   6.0034035148333436        4.5175027838927848        6.7825593729749878     
 H   6.3717206569314317        7.8454430457482749        4.2531999304761436     
 C   8.0770129309976397        9.1348528981923440        4.4374402569892775     
 H   6.3384074756643054        10.611173971718944        7.5873070812224155     
 C   8.0534638643974006        10.688457062953256        6.2907051577889481     
 H   2.4666387747411527        6.6331448687346155        5.4524251514956070     
 C   1.7549816657058457        7.6216739743329720        3.6757671639045060     
 H   4.4431157688799754        10.350844066639128        4.3619543958269071     
 C   2.8475673505406722        9.7002361817249536        3.0747239799985442     
 H   5.6541034394130305        8.9423368530270100        9.1668665045781257     
 C   4.0424989520312833        9.9085316335809743        10.212971028206072     
 H   2.0323561453072050        9.6497473576861292        6.8836306001998855     
 C   2.0103549416716238        10.293387384970368        8.9444031003302218     
 H   3.1673566094572707        4.2370247017527980        8.6608763134018396     
 C   4.9973411224116093        3.9283890096413785        7.5569950395213521     
 H   6.8510732410364570        3.9295820983549166        6.4324604894587285     
 H   8.5468231276367082        8.7435092062836031        3.5393140964964855     
 C   8.6874916943732519        10.163371504718361        5.1645903138355527     
 H   8.5118272700116702        11.503031214330679        6.8478407530286614     
 C   1.8861448804199785        8.7172312642070402        2.8144892103437602     
 H   1.0096645158086930        6.8545820404310627        3.4722344119825053     
 H   2.9606162174190254        10.555151317834552        2.4089072569740857     
 C   2.7261696690955546        10.379778398540450        10.141942149906107     
 H   4.6141242898095376        9.9805743142108501        11.140892800902268     
 H  0.98297314115036305        10.648805897053416        8.9035811968894620     
 H   5.0450400716066035        2.8670569355149178        7.7953230562703117     
 H   9.6440086474363582        10.566048338617991        4.8343601773027611     
 H   1.2507464976445763        8.8012004060025237        1.9309563189820940     
 H   2.2475718872675921        10.809349735729128        11.022377441837031     
 C   2.8366783066528725        8.5716039507429649        14.092172399433574     
 H   3.7509375965666867        8.8120306450727348        13.525049596702841     
 H   2.6764377056380124        7.4816253046820007        14.060795217966884     
 H   1.9666840993257901        9.0673334787177478        13.626922720295738     
 C   2.9926902879788928        9.0216134956123408        15.462535982765345     
 N   3.1516472450124495        9.3947957861436659        16.560985721633816     
         226

 Co   6.7798734674740713        14.000506807297793        4.9842678192434935     
 S   7.0121737222946399        13.852802792039176        7.2112130319372207     
 S   5.7104128250097359        15.989360449207128        5.1033579220816749     
 S   8.7223996454108796        13.837421087295796        3.8439208762801274     
 S   5.7981250046968436        12.371883839588307        3.7810771325633770     
 C   6.3170487392791514        15.369352383523522        7.7176301827813747     
 C   5.7811850794808706        16.275991174315102        6.8215243202582103     
 C   8.3332180202673154        12.543577240147874        2.7433481864794373     
 C   7.0959370004311388        11.928807043206655        2.7036427502308493     
 S   6.2996653413438901        15.861994451788865        9.3932013721606893     
 S   5.2163627578815666        17.773624085694529        7.5332067378461662     
 S   9.5068532470410627        11.936881945004002        1.6004620363255664     
 S   6.9162038560177814        10.680256964333138        1.4844700129487987     
 C   5.6397618931837030        17.451293503168582        9.1930672397889239     
 C   8.5348352904451801        10.721838654882463       0.82917639279921163     
 S   5.4716166093898133        18.547064379692490        10.447374501690494     
 S   9.1101503184501773        9.7458552370305789      -0.39859556834259641     
 P   9.0435847337117146        20.709730531514612        14.641493151319366     
 C   8.3613054108862901        19.089203911262935        15.060601773871760     
 C   10.758052184146221        20.408753833451044        14.205020300401182     
 C   8.8992692715582944        21.766018277244527        16.083798779719352     
 C   8.2040300505356374        21.501965331349847        13.263688708267930     
 C   9.1097419891961344        17.922929108709326        14.814404637042939     
 C   7.1276687210163852        19.009509214642993        15.734853631740744     
 C   11.677061290262435        20.151126382446797        15.234422595028187     
 C   11.117290060294364        20.194474586805079        12.865148726515224     
 C   9.1123616862443910        21.217177073108108        17.361303517548347     
 C   8.6276679139505124        23.137262940724973        15.934967980623369     
 C   6.8491264786572756        21.219251660157049        13.023111897971422     
 C   8.8620599989770277        22.497930034476969        12.518477103674339     
 H   10.082559816393188        17.976619101094283        14.331820488622615     
 C   8.6246579637434859        16.688280278923422        15.252335606951247     
 H   6.5805343424411307        19.912579663297183        16.004797729366199     
 C   6.6387184416178275        17.763353749669523        16.133692987928711     
 H   11.398493544002152        20.304686195907056        16.274946278792147     
 C   12.944293462949036        19.661145570380103        14.924727800624924     
 H   10.411177198536572        20.389246759355270        12.064480126928336     
 C   12.380857199975868        19.689218181066206        12.563085371295095     
 H   9.2862173574978968        20.150762438897164        17.485607328416684     
 C   9.0735210247750384        22.045853263594914        18.480470851972580     
 H   8.4758505398122654        23.579938939340526        14.951828980460149     
 C   8.5592855900399343        23.946454386290807        17.069384572480669     
 H   6.3377921557196828        20.463204608244624        13.611112747614289     
 C   6.1550975511643289        21.925301867225080        12.040899655824166     
 C   8.1613681731011347        23.184624749308735        11.523459132024504     
 H   9.9069873286337025        22.755614927113683        12.696811015626382     
 H   9.2356009158387362        15.796672205275678        15.121824775886088     
 C   7.3884542689632973        16.604806359713375        15.898868785335441     
 H   5.6797362172523105        17.690467937215502        16.647019690017640     
 C   13.284216111919006        19.405506539501022        13.592108113169061     
 H   13.645906932381896        19.467717710797054        15.732003357440078     
 H   12.651366483894599        19.494120181175585        11.525769058426429     
 H   9.2544041158617958        21.620940293597805        19.465829997783832     
 C   8.7855336732318356        23.405126469115469        18.337145298287268     
 H   8.3098589288378459        24.997116239309143        16.951445734969688     
 C   6.8108312463422234        22.907033754714718        11.289672945095814     
 H   5.0986969944150946        21.722372442310874        11.879549386361115     
 H   8.6868292502703461        23.951119278752678        10.954246227519752     
 H   7.0211333189719882        15.645079838579475        16.269430424668627     
 H   14.250127386443280        18.966261677949657        13.344868020906890     
 H   8.7336820616525124        24.039564382222693        19.221313384503638     
 H   6.2605358153370485        23.468132954001611        10.536820341867950     
 P   10.467481498740550        15.061376028136820        10.648067311821748     
 C   10.257567324293035        16.797900292104458        10.189309919805801     
 C   8.8980248847865493        14.319177602773200        11.123594839228597     
 C   11.564960622190164        14.966429129102176        12.078612072662137     
 C   11.208668840886752        14.216186205408267        9.2409685253555356     
 C   11.259876863213519        17.390413723942256        9.3978148359039064     
 C   9.1785383369834737        17.572748770846495        10.654770901020704     
 C   8.2695652407518203        14.825289480557815        12.279693908785188     
 C   8.2999135812376217        13.269757992564919        10.409015250881462     
 C   12.534600822133585        15.953083185149595        12.334369509298813     
 C   11.435694880229068        13.858148840219059        12.936248087514462     
 C   10.489057869664011        14.132623114753418        8.0325658882708826     
 C   12.523372526026012        13.723747423125872        9.3157456100664575     
 H   12.091084505382179        16.796218271609657        9.0218836418827077     
 C   11.187650321724218        18.749940827037218        9.0847966798560797     
 H   8.3766350622854109        17.131097383320334        11.240326798036016     
 C   9.1169566632442240        18.931094602474786        10.336968070171762     
 H   8.7462215227216618        15.604015293089430        12.870726860708364     
 C   7.0406875297875766        14.315187835747963        12.685042782318027     
 H   8.7808411069157017        12.839527086510504        9.5356687935973934     
 C   7.0650243699975919        12.762136414031513        10.831303994308488     
 H   12.650269652844269        16.815370929314472        11.678831398575701     
 C   13.359966757111680        15.824605807076315        13.455156630293573     
 H   10.674720285721397        13.095030744213137        12.760617188101739     
 C   12.267962335498588        13.744384720966057        14.051103371820062     
 H   9.4683697646515359        14.508260119756340        7.9572729027156335     
 C   11.081382615057615        13.543428879441988        6.9121092063291742     
 H   13.087206630157517        13.798306743603332        10.244153672327002     
 C   13.111898298054694        13.157198452278514        8.1827367006326650     
 H   11.954039184466984        19.209061240636522        8.4601449974118257     
 C   10.122941931052580        19.518879619790937        9.5615329311261394     
 H   8.2688019483042634        19.519276822291690        10.685372564167007     
 H   6.5703373062003356        14.706440177776832        13.582941925904894     
 C   6.4305197686871240        13.286906600027280        11.957310224456089     
 H   6.6069045640626936        11.947703748252566        10.273779353865706     
 C   13.228265312446057        14.727568769975711        14.314392606123160     
 H   14.104157467898077        16.591949800729690        13.661384238168047     
 H   12.154438011268493        12.888334923215259        14.715324424118723     
 C   12.397699204374577        13.072284626284421        6.9842084506199535     
 H   10.510995238642872        13.472695491565736        5.9834118226724549     
 H   14.139379604185979        12.802210135403808        8.2243359851055615     
 H   10.074611965103752        20.579439727043749        9.3203693054712833     
 H   5.4739101768634537        12.884058720064390        12.287060678075088     
 H   13.862437432729594        14.642660409315821        15.198693907737232     
 H   12.877666833337415        12.644237971666895        6.1038586827551118     
 C   12.277168067924402        14.884718972585652        3.0246964074852580     
 H   11.362572233576715        14.644695879303873        3.5914776664380419     
 H   12.436178349941621        15.974730656502492        3.0533688238690990     
 H   13.147018537785836        14.391214942327075        3.4920677231853179     
 C   12.123185002855500        14.431139234870518        1.6555996151629422     
 N   11.965778747971781        14.055056784893029       0.55819963024836450     
 Co   8.3352678968394436        9.4506314338941451        12.138357304020989     
 S   8.1035480390985075        9.5990870457908013        9.9114216251835909     
 S   9.4041654318583863        7.4614828711673926        12.018922608165045     
 S   6.3928607994929445        9.6138897608230032        13.278793737269291     
 S   9.3173642491678024        11.079058275094567        13.341591295308653     
 C   8.7987053715075945        8.0826606129043181        9.4046331022755982     
 C   9.3341900998178424        7.1756314238177819        10.300580106121318     
 C   6.7822628874400834        10.907664757997843        14.379383341187244     
 C   8.0196595943940547        11.522217526448719        14.419106442818009     
 S   8.8166759513940161        7.5906445399021001        7.7288649282415296     
 S   9.8995855367121113        5.6784234103926332        9.5884800606521612     
 S   5.6088408443094417        11.514308842677204        15.522505013379295     
 S   8.1996811914386161        12.770518373928811        15.638510642869964     
 C   9.4766423737443315        6.0013326225271548        7.9286146234385120     
 C   6.5811279242982561        12.728965803603153        16.294003475117876     
 S   9.6452132732460694        4.9060041516382977        6.6739707962243191     
 S   6.0060138047101823        13.704615408737810        17.522154531102878     
 P   6.0715491459420807        2.7402253653254425        2.4803389578363229     
 C   6.7540044830725483        4.3607945471936711        2.0616939614234893     
 C   4.3569903601344278        3.0411620748345713        2.9163809559867628     
 C   6.2159060695734629        1.6840045992065580        1.0380189466459457     
 C   6.9108652213336503        1.9479920732784097        3.8582879135530561     
 C   6.0058213658191715        5.5270983775584765        2.3085590324863223     
 C   7.9876246631490888        4.4406012373706520        1.3874350559953086     
 C   3.4381348473852813        3.2981274781719541        1.8867184700629898     
 C   3.9975008223667761        3.2560568023112153        4.2560561685001650     
 C   6.0033083094451012        2.2329616566594059      -0.23950896677039329     
 C   6.4865892920918613       0.31258855306243444        1.1869135391884917     
 C   8.2658513923863062        2.2304272012490318        4.0987480214531473     
 C   6.2526067707973567       0.95245902405404337        4.6038358704846321     
 H   5.0329888200929718        5.4733506475739633        2.7911030728695851     
 C   6.4911888219357934        6.7618932045284312        1.8713475244627003     
 H   8.5345337419374427        3.5375749624262482        1.1169110238140918     
 C   8.4768673712813207        5.6868774103818360       0.98931359381593842     
 H   3.7169268686697960        3.1440550662377791       0.84635386674095303     
 C   2.1707761184838628        3.7880583502312613        2.1959416337911040     
 H   4.7035103242778851        3.0618170222806924        5.0569230106981866     
 C   2.7338219052129964        3.7612749243683341        4.5576454439459919     
 H   5.8301275224272331        3.2994805262227351      -0.36383543181950950     
 C   6.0417450818885747        1.4042328415765597       -1.3586607820812804     
 H   6.6380280187986047      -0.13016137164853681        2.1700784617008568     
 C   6.5544819569387300      -0.49667349339795452        5.2518395115336625E-002
 H   8.7773670639307646        2.9861516430274371        3.5105050913764666     
 C   8.9597201582991808        1.5245448758311306        5.0811845635127888     
 C   6.9531493296771627       0.26590785400993217        5.5990724693398457     
 H   5.2076191237461389       0.69498967238568288        4.4255817862918247     
 H   5.8803922759564839        7.6535461164439385        2.0022851859947584     
 C   7.7274214508116890        6.8454698638117932        1.2248778223715298     
 H   9.4358358762238179        5.7598187007007340       0.47597538409920359     
 C   1.8305971454494911        4.0443277650573943        3.5283511800494685     
 H   1.4692673293653833        3.9809272299512428        1.3884568987020358     
 H   2.4631751932958013        3.9568792532208588        5.5948131628588280     
 H   5.8612900392798633        1.8292856230060088       -2.3440330904737241     
 C   6.3287504143178861        4.4765010318689694E-002  -1.2152807980978597     
 H   6.8031186074620642       -1.5475028396794577       0.17048949388502727     
 C   8.3037512623205583       0.54323181408873178        5.8327465850394624     
 H   10.016169336380917        1.7272648964439732        5.2424575942910385     
 H   6.4275236283552148      -0.50028481832395888        6.1685395959326756     
 H   8.0949503218744692        7.8053298881604691       0.85487799489356631     
 H  0.86458723918947444        4.4835745816232135        3.7751509204718863     
 H   6.3802726392969964      -0.58973707998835434       -2.0994252863227354     
 H   8.8539094452945015       -1.7725179121847137E-002   6.5858041072110289     
 P   4.6489981859145377        8.3901676370733131        6.4746680485206181     
 C   4.8596458871395383        6.6535831407208503        6.9328233710488547     
 C   6.2181297297120040        9.1331903858830810        5.9993431513305682     
 C   3.5512681757182825        8.4846589485830641        5.0442749575355839     
 C   3.9075236215051730        9.2347528564119568        7.8819783041400830     
 C   3.8576636961683168        6.0604818146995818        7.7242835875698850     
 C   5.9385221610595478        5.8790919599424525        6.4663730031382016     
 C   6.8469469621586523        8.6277252087460266        4.8431680588811012     
 C   6.8158975730064455        10.182374351987077        6.7145310481649725     
 C   2.5814144540763770        7.4979635081830027        4.7893086562776395     
 C   3.6803578479980597        9.5925229057568462        4.1860715682732987     
 C   4.6270490910178772        9.3181292308090846        9.0904374557081216     
 C   2.5928429575296383        9.7272480551624803        7.8071849929232799     
 H   3.0265594977052901        6.6543937459344260        8.1009194513869058     
 C   3.9300179258073658        4.7006996909734937        8.0362678395324334     
 H   6.7401993993631280        6.3211985070527881        5.8808451527962955     
 C   6.0002201123019709        4.5204752904049741        6.7831009239882238     
 H   6.3705891696766415        7.8491681941277873        4.2516926051775474     
 C   8.0758333674507199        9.1382135839457348        4.4383625625487317     
 H   6.3347236114311114        10.612079098411948        7.5879853383916851     
 C   8.0508071704387305        10.690370765314830        6.2927940725601870     
 H   2.4657906846857909        6.6359911167619909        5.4452906799370417     
 C   1.7556461515290311        7.6259899954075028        3.6687632060218882     
 H   4.4413851133576241        10.355726306654475        4.3611790761370886     
 C   2.8477644587441620        9.7057795791823089        3.0713893366515710     
 H   5.6477400018593222        8.9425060909607161        9.1657283076088234     
 C   4.0346830657647370        9.9072224571467995        10.210922014429244     
 H   2.0290670926067813        9.6528323339692985        6.8787354993234215     
 C   2.0042681006438809        10.293690959913288        8.9402188306460904     
 H   3.1638802532303725        4.2411602501085159        8.6609358816311435     
 C   4.9945280307521029        3.9320904384624740        7.5584810374965672     
 H   6.8482145740990186        3.9325179616399217        6.4339101555493912     
 H   8.5464934763521949        8.7474475106904510        3.5404271620849275     
 C   8.6856660299983535        10.166226991423162        5.1667179963511076     
 H   8.5086876261580411        11.504546248758286        6.8508634793563870     
 C   1.8872476318070386        8.7225675226536854        2.8088984668470682     
 H   1.0112101342434756        6.8586532007821761        3.4632645724011812     
 H   2.9611769813414357        10.561477610967813        2.4066816017226689     
 C   2.7183973042428748        10.378444201385129        10.138792633958689     
 H   4.6050326053148591        9.9778946727808009        11.139646300372723     
 H  0.97681700872387101        10.648766114662038        8.8985960506547865     
 H   5.0429589685885672        2.8713039974081580        7.7987671856191172     
 H   9.6422958880401026        10.569361415852226        4.8374073200673040     
 H   1.2528379350831307        8.8071123231611992        1.9247258176890296     
 H   2.2384076692930277        10.806446733768592        11.019150896117207     
 C   2.8382668177379977        8.5641392298051429        14.095881175419834     
 H   3.7529179164745288        8.8033586192919859        13.528907427102675     
 H   2.6795199654710706        7.4741900289654133        14.069286971521773     
 H   1.9684403441242730        9.0563797731108213        13.627422280795988     
 C   2.9918496663801344        9.0202441654939669        15.463946061037973     
 N   3.1489820604234815        9.3982468143352147        16.560557523531827     
         226

 Co   6.7793720799881916        14.005110326722932        4.9832900487157747     
 S   7.0158920236449758        13.856985285411728        7.2097242354348943     
 S   5.7078272375466277        15.992582822387932        5.1046988563078202     
 S   8.7221983889414503        13.840736440008559        3.8437545223188692     
 S   5.7969294389282915        12.376893875701537        3.7802227674281657     
 C   6.3197600884992040        15.372431527884553        7.7176279979075391     
 C   5.7814767118883159        16.278737830051661        6.8227693406670724     
 C   8.3325067391381076        12.546897115007381        2.7433618926307224     
 C   7.0949540813291927        11.932635268224988        2.7035596128226711     
 S   6.3049560738911463        15.864552896420811        9.3932460866568963     
 S   5.2171671644577184        17.775892457044872        7.5357437306370310     
 S   9.5060949913259964        11.939288994016252        1.6009808706739685     
 S   6.9151010936354202        10.683512215393566        1.4849808186957487     
 C   5.6437778554222211        17.453473576251795        9.1946733532521154     
 C   8.5338432151173560        10.724311009102310       0.82997213882426091     
 S   5.4775037992279501        18.548939076455458        10.449384402859838     
 S   9.1092570252095406        9.7475763789724184      -0.39718716167118417     
 P   9.0468728626422319        20.707069582332451        14.638609686418157     
 C   8.3645807563121473        19.086805697202749        15.058736640061026     
 C   10.761794744787082        20.406307074597851        14.204131562801109     
 C   8.9010303303484015        21.764792479716743        16.079687279918140     
 C   8.2080570649334099        21.498087712115481        13.259697633413685     
 C   9.1131066439026256        17.920402417802492        14.813516492277756     
 C   7.1307834562466104        19.007482977596556        15.732740096656947     
 C   11.680274461321032        20.151565120731370        15.234571753607675     
 C   11.121992477663465        20.189326351761011        12.865063825814273     
 C   9.1127120183166177        21.217423780126349        17.357983901620322     
 C   8.6298555326411055        23.135875442760913        15.928995798153160     
 C   6.8526817631661965        21.216776846490983        13.020266516279458     
 C   8.8666049169722143        22.492932620122161        12.513523697819693     
 H   10.086105948493612        17.973829505663389        14.331276036071200     
 C   8.6278810525095189        16.686010185534457        15.252024734916795     
 H   6.5836627635573102        19.910697637716112        16.002129901705814     
 C   6.6416907155667131        17.761579357515178        16.132166971614417     
 H   11.400967178639517        20.307397487519115        16.274468630136386     
 C   12.947904610458473        19.661457568112596        14.926813288679616     
 H   10.416329187996787        20.381971948601816        12.063575339670315     
 C   12.385966676152377        19.684101377712068        12.564960429051652     
 H   9.2864590838480279        20.151184541734843        17.483638157296891     
 C   9.0726441161640974        22.047340602795231        18.476144744224296     
 H   8.4794623168739989        23.577542876087993        14.945251362700141     
 C   8.5603220647749385        23.946372879235131        17.062356652775627     
 H   6.3409537220497025        20.461597788810586        13.608991414082146     
 C   6.1586531748415583        21.923249197211014        12.038377926978905     
 C   8.1658749939198128        23.180157304270690        11.518865857685473     
 H   9.9118482715440965        22.749710819044079        12.691215029705983     
 H   9.2389054760863143        15.794354920558449        15.122275616468208     
 C   7.3914623475593411        16.602883720825037        15.898189019026976     
 H   5.6826178142115413        17.689117500302032        16.645378899229037     
 C   13.288737598499068        19.402947674025960        13.595096092608495     
 H   13.649078557020527        19.470368160665988        15.734930204506323     
 H   12.657407692069937        19.487210785314609        11.528283562699777     
 H   9.2523984333454337        21.623551167960443        19.462168687578593     
 C   8.7849066552610964        23.406422002358251        18.330943982138063     
 H   8.3116754805542303        24.997036396208571        16.942925235346582     
 C   6.8148531147958344        22.904050601726297        11.286375534664826     
 H   5.1019056858766518        21.721518223666443        11.877944259482295     
 H   8.6916094441096998        23.946098355599386        10.949131105074768     
 H   7.0239876194174888        15.643341586168257        16.269082531108086     
 H   14.254924089153075        18.963486528534055        13.349443825737708     
 H   8.7321520491742302        24.041844060077523        19.214295224334659     
 H   6.2645412511909830        23.465554903057761        10.533854645626203     
 P   10.470751548350515        15.058652603640768        10.650816033795390     
 C   10.261699098430970        16.795290168029180        10.192046724930439     
 C   8.9005632256436407        14.316657308424876        11.124280817995560     
 C   11.566562191159528        14.962636177339540        12.082429329789504     
 C   11.213224294706329        14.214196815601500        9.2439705737895643     
 C   11.264091972200173        17.387327481564615        9.4002670697161630     
 C   9.1823408364532568        17.570277745956091        10.656402251106909     
 C   8.2710980167235828        14.821948187685452        12.280166620679863     
 C   8.3028906197665204        13.268019862673363        10.408236781182620     
 C   12.535302423825236        15.949507631496497        12.340389732636389     
 C   11.436815207027250        13.853409460374117        12.938720387851058     
 C   10.495243775053760        14.132249713693829        8.0345351642477016     
 C   12.527832234180636        13.721746740180503        9.3198382174310535     
 H   12.095713896677042        16.793105004496553        9.0253372415212887     
 C   11.191119038828955        18.746280636984892        9.0852479168213236     
 H   8.3806321254800729        17.129140924325313        11.242593759927514     
 C   9.1200451389789610        18.928083305445114        10.336567961329777     
 H   8.7472812666453077        15.600150410290091        12.872228562801592     
 C   7.0418134388258524        14.311673832907466        12.684053280879400     
 H   8.7845309526522204        12.838580877041098        9.5349076948475560     
 C   7.0676704153039918        12.760125287173294        10.829104571445457     
 H   12.651092625129001        16.812499016863569        11.685853612314720     
 C   13.359305280248449        15.820312129234045        13.462060979456474     
 H   10.676423209663810        13.090160631143565        12.761425910151630     
 C   12.267761171417424        13.738890650174429        14.054427794656307     
 H   9.4747051621045646        14.508102400271570        7.9583690165646566     
 C   11.089173203329015        13.544756746920614        6.9141142620773506     
 H   13.090457432891423        13.795210048496873        10.249013663106565     
 C   13.117953560920025        13.156898693104857        8.1868817339556230     
 H   11.957373983087797        19.204971279752989        8.4601633084485872     
 C   10.125641667736794        19.515176926166504        9.5601917153495055     
 H   8.2715757230039966        19.516288087754710        10.684113572081570     
 H   6.5705939592628146        14.702318144528279        13.581763958548338     
 C   6.4323126872879284        13.283914538288075        11.955076406921332     
 H   6.6100485303400252        11.946107333005530        10.270612101017850     
 C   13.227171880836929        14.722283623495979        14.319923112790462     
 H   14.102630181423196        16.587900567384082        13.670208819920045     
 H   12.153880225495461        12.882079998945557        14.717570367711302     
 C   12.405444340032416        13.073632665091644        6.9873158789499561     
 H   10.520063978658943        13.475397624161626        5.9846126881491761     
 H   14.145502248818106        12.802248218809819        8.2292833970927131     
 H   10.076573360616019        20.575205555016016        9.3171248472355774     
 H   5.4755889209907380        12.880591179597864        12.283879941745395     
 H   13.860370213740245        14.636822396708583        15.204856103197404     
 H   12.886805181660076        12.647157562712714        6.1070426068329180     
 C   12.275593893291626        14.892314151542799        3.0210970008986795     
 H   11.360602815265672        14.653548390934880        3.5877411889794142     
 H   12.433094061295268        15.982292491539836        3.0448571426585302     
 H   13.145275108511720        14.402377672700382        3.4917451911737358     
 C   12.124064829402032        14.432481950122360        1.6543631064027584     
 N   11.968500172929796        14.051459738099716       0.55885044125159167     
 Co   8.3358020897557275        9.4460162313195113        12.139316671963428     
 S   8.0998262807736001        9.5948458997663764        9.9128913595471158     
 S   9.4068182592609872        7.4582665771381809        12.017584867798480     
 S   6.3930876719058851        9.6105522607528151        13.278935577346211     
 S   9.3185709196448148        11.074048458557408        13.342424847176861     
 C   8.7959877842008698        8.0795148617290486        9.4046395128958729     
 C   9.3339161490542271        7.1728426196041708        10.299349211007485     
 C   6.7829857522750787        10.904326806691728        14.379344594869291     
 C   8.0206466925506756        11.518385060720673        14.419163252223134     
 S   8.8113425899568902        7.5879804256832193        7.7288367277264340     
 S   9.8987627254738548        5.6760862304305935        9.5859833073801504     
 S   5.6095971693401019        11.511887118759878        15.521946125768089     
 S   8.2007702780362024        12.767274186070759        15.637959213184340     
 C   9.4725797578415616        5.9990476985442074        7.9270490322923548     
 C   6.5821013206358652        12.726502811852956        16.293154536560507     
 S   9.6392528848494408        4.9039969676171538        6.6720224161915489     
 S   6.0068758762782961        13.702924488466696        17.520669222115195     
 P   6.0682939443582011        2.7429485985801025        2.4832535919278027     
 C   6.7507510954930137        4.3632523879065674        2.0635613291345209     
 C   4.3532864123322765        3.0436736510449105        2.9173277052875903     
 C   6.2141753902001211        1.6852884915436481        1.0421625391805740     
 C   6.9068859923877977        1.9519318449735092        3.8623011407872405     
 C   6.0024628076679738        5.5296828791985710        2.3094076450934273     
 C   7.9845329139022709        4.4426801459287368        1.3895512649581019     
 C   3.4349507182612014        3.2977949570612068        1.8866435651653031     
 C   3.9928527003501024        3.2612313523917642        4.2562113522501548     
 C   6.0029574824797818        2.2327657526369431      -0.23615583775349372     
 C   6.4844893363861198       0.31404484084603229        1.1929138870142111     
 C   8.2623387886746631        2.2329814630147173        4.1016226679310757     
 C   6.2481239489787717       0.95749166903816563        4.6087904986980925     
 H   5.0294497239371614        5.4762016483193401        2.7916105438339862     
 C   6.4879540583960562        6.7642119877204046        1.8715738433400315     
 H   8.5314424256851034        3.5395069273246076        1.1196177753632111     
 C   8.4738997615012384        5.6886969393704714       0.99079738125244232     
 H   3.7144682887904334        3.1414820718604179       0.84689582021339349     
 C   2.1672018983598713        3.7878556596293076        2.1939598615416602     
 H   4.6984190870605174        3.0690848988381494        5.0578856990982999     
 C   2.7287736942059340        3.7664203860453136        4.5558702845243673     
 H   5.8298432120942811        3.2991027224400642      -0.36183138614329013     
 C   6.0426466598267892        1.4027995356717748       -1.3543020944699502     
 H   6.6345275231424417      -0.12769188983300325        2.1766826279508034     
 C   6.5535636811050590      -0.49651884043558236        5.9573183833128082E-002
 H   8.7742368254600915        2.9878580238132222        3.5126707475154375     
 C   8.9562173176492319        1.5266664462479351        5.0837214228932401     
 C   6.9487140312535898       0.27040150316556144        5.6036531922373554     
 H   5.2028240279370053       0.70091557793032766        4.4311741034110854     
 H   5.8770668378717037        7.6559092583036925        2.0017230894700861     
 C   7.7243998788484580        6.8474348080798064        1.2254690543483091     
 H   9.4329597972285786        5.7612108275131879       0.47757465982425334     
 C   1.8261285579088979        4.0469564717288078        3.5254800461463764     
 H   1.4661261076800469        3.9784210616167903        1.3856468249769085     
 H   2.4572038006648138        3.9637856292008053        5.5924078454739012     
 H   5.8632936482686215        1.8267199926118833       -2.3403383986253665     
 C   6.3294634046042688        4.3535670130021589E-002  -1.2090502368042435     
 H   6.8014695211769345       -1.5473393975307415       0.17903488689221306     
 C   8.2997969015192723       0.54625774467693611        5.8360382594307456     
 H   10.013010430838360        1.7282010086162249        5.2440825017415982     
 H   6.4228252887642636      -0.49525653388496138        6.1736263391118831     
 H   8.0920695025885632        7.8071020995441902       0.85510219246896846     
 H  0.85984957888388236        4.4864194102092627        3.7707194731173934     
 H   6.3819091937534340      -0.59194657414533214       -2.0923793406838143     
 H   8.8499801527573450       -1.5113291751731636E-002   6.5887511804978400     
 P   4.6456769406886291        8.3928539350937310        6.4718938865255797     
 C   4.8554169486245673        6.6561599112320478        6.9300988382395516     
 C   6.2155605630425041        9.1356219494278879        5.9986191101286579     
 C   3.5496311051421401        8.4884433161903736        5.0404227596208599     
 C   3.9029349659923498        9.2367429811049586        7.8789375687563279     
 C   3.8533308649327971        6.0635714896558586        7.7218457110842671     
 C   5.9346320778995763        5.8815072630710485        6.4648158980483137     
 C   6.8453610540612360        8.6309373424994007        4.8426620769760325     
 C   6.8129111564935423        10.184038500450384        6.7152334454046612     
 C   2.5806906527966036        7.5015331231715647        4.7832039625415375     
 C   3.6792130648606807        9.5972797831157930        4.1835998781937178     
 C   4.6208353217605094        9.3185150209772658        9.0884259707076147     
 C   2.5883486240527862        9.7292459565710754        7.8030546976280748     
 H   3.0218058936674597        6.6575281769385244        8.0974360834689740     
 C   3.9264234368069051        4.7043792492689001        8.0358955935429055     
 H   6.7361289724591824        6.3230707665057384        5.8786507770777776     
 C   5.9970367097705974        4.5234477969171634        6.7836424750014599     
 H   6.3694576824218521        7.8528933425073006        4.2501852798789503     
 C   8.0746538039038001        9.1415742696991256        4.4392848681081860     
 H   6.3310397471979165        10.612984225104952        7.5886635955609547     
 C   8.0481504764800587        10.692284467676403        6.2948829873314249     
 H   2.4649425946304286        6.6388373647893664        5.4381562083784765     
 C   1.7563106373522166        7.6303060164820335        3.6617592481392700     
 H   4.4396544578352728        10.360608546669820        4.3604037564472709     
 C   2.8479615669476521        9.7113229766396643        3.0680546933045978     
 H   5.6413765643056148        8.9426753288944205        9.1645901106395211     
 C   4.0268671794981916        9.9059132807126247        10.208873000652416     
 H   2.0257780399063576        9.6559173102524678        6.8738403984469576     
 C   1.9981812596161386        10.293994534856207        8.9360345609619607     
 H   3.1604038970034742        4.2452957984642330        8.6609954498604456     
 C   4.9917149390925966        3.9357918672835694        7.5599670354717814     
 H   6.8453559071615793        3.9354538249249265        6.4353598216400538     
 H   8.5461638250676835        8.7513858150972972        3.5415402276733694     
 C   8.6838403656234568        10.169082478127965        5.1688456788666635     
 H   8.5055479823044138        11.506061283185893        6.8538862056841126     
 C   1.8883503831940986        8.7279037811003288        2.8033077233503767     
 H   1.0127557526782585        6.8627243611332904        3.4542947328198577     
 H   2.9617377452638460        10.567803904101075        2.4044559464712520     
 C   2.7106249393901951        10.377110004229809        10.135643118011272     
 H   4.5959409208201807        9.9752150313507499        11.138399799843178     
 H  0.97066087629737907        10.648726332270661        8.8936109044201128     
 H   5.0408778655705317        2.8755510593013982        7.8022113149679226     
 H   9.6405831286438453        10.572674493086463        4.8404544628318478     
 H   1.2549293725216850        8.8130242403198729        1.9184953163959653     
 H   2.2292434513184634        10.803543731808055        11.015924350397382     
 C   2.8398553288231230        8.5566745088673208        14.099589951406095     
 H   3.7548982363823704        8.7946865935112370        13.532765257502508     
 H   2.6826022253041288        7.4667547532488250        14.077778725076662     
 H   1.9701965889227560        9.0454260675038949        13.627921841296239     
 C   2.9910090447813760        9.0188748353755948        15.465356139310598     
 N   3.1463168758345139        9.4016978425267652        16.560129325429838     
         226

 Co   6.7788706925023128        14.009713846148069        4.9823122781880569     
 S   7.0196103249953108        13.861167778784280        7.2082354389325678     
 S   5.7052416500835195        15.995805195568737        5.1060397905339654     
 S   8.7219971324720191        13.844051792721322        3.8435881683576114     
 S   5.7957338731597385        12.381903911814769        3.7793684022929548     
 C   6.3224714377192575        15.375510672245582        7.7176258130337025     
 C   5.7817683442957613        16.281484485788216        6.8240143610759345     
 C   8.3317954580089015        12.550216989866890        2.7433755987820079     
 C   7.0939711622272466        11.936463493243323        2.7034764754144929     
 S   6.3102468064384034        15.867111341052757        9.3932908011531033     
 S   5.2179715710338703        17.778160828395212        7.5382807234278957     
 S   9.5053367356109302        11.941696043028500        1.6014997050223705     
 S   6.9139983312530591        10.686767466453995        1.4854916244426988     
 C   5.6477938176607401        17.455653649335012        9.1962794667153087     
 C   8.5328511397895319        10.726783363322156       0.83076788484931019     
 S   5.4833909890660859        18.550813773218426        10.451394304029183     
 S   9.1083637319689057        9.7492975209142578      -0.39577875499977189     
 P   9.0501609915727510        20.704408633150287        14.635726221516945     
 C   8.3678561017380044        19.084407483142567        15.056871506250291     
 C   10.765537305427944        20.403860315744662        14.203242825201034     
 C   8.9027913891385086        21.763566682188962        16.075575780116932     
 C   8.2120840793311825        21.494210092881115        13.255706558559439     
 C   9.1164712986091168        17.917875726895659        14.812628347512572     
 C   7.1338981914768365        19.005456740550120        15.730626561573152     
 C   11.683487632379629        20.152003859015945        15.234720912187164     
 C   11.126694895032568        20.184178116716943        12.864978925113322     
 C   9.1130623503888426        21.217670487144595        17.354664285692301     
 C   8.6320431513316986        23.134487944796852        15.923023615682949     
 C   6.8562370476751164        21.214302032824918        13.017421134587494     
 C   8.8711498349673992        22.487935205767350        12.508570291965047     
 H   10.089652080594039        17.971039910232495        14.330731583519787     
 C   8.6311041412755518        16.683740092145495        15.251713862882342     
 H   6.5867911846734897        19.908815612135037        15.999462074045425     
 C   6.6446629895155986        17.759804965360832        16.130640955300120     
 H   11.403440813276882        20.310108779131177        16.273990981480630     
 C   12.951515757967908        19.661769565845091        14.928898776734307     
 H   10.421481177457002        20.374697137848361        12.062670552412294     
 C   12.391076152328884        19.678984574357930        12.566835486808209     
 H   9.2867008101981590        20.151606644572521        17.481668986177098     
 C   9.0717672075531581        22.048827941995548        18.471818636476009     
 H   8.4830740939357323        23.575146812835460        14.938673744940132     
 C   8.5613585395099410        23.946291372179456        17.055328733070585     
 H   6.3441152883797223        20.459990969376548        13.606870080550003     
 C   6.1622087985187877        21.921196527196944        12.035856198133645     
 C   8.1703818147384926        23.175689859232644        11.514272583346441     
 H   9.9167092144544888        22.743806710974471        12.685619043785584     
 H   9.2422100363338942        15.792037635841218        15.122726457050327     
 C   7.3944704261553849        16.600961081936703        15.897509252718510     
 H   5.6854994111707713        17.687767063388563        16.643738108440434     
 C   13.293259085079130        19.400388808550897        13.598084072047929     
 H   13.652250181659159        19.473018610534922        15.737857051572568     
 H   12.663448900245275        19.480301389453636        11.530798066973125     
 H   9.2503927508290715        21.626162042323081        19.458507377373355     
 C   8.7842796372903553        23.407717535601034        18.324742665988861     
 H   8.3134920322706147        24.996956553108003        16.934404735723476     
 C   6.8188749832494455        22.901067448737876        11.283078124233837     
 H   5.1051143773382082        21.720664005022016        11.876339132603475     
 H   8.6963896379490535        23.941077432446093        10.944015982629782     
 H   7.0268419198629894        15.641603333757040        16.268734637547549     
 H   14.259720791862870        18.960711379118450        13.354019630568528     
 H   8.7306220366959479        24.044123737932356        19.207277064165684     
 H   6.2685466870449176        23.462976852113908        10.530888949384456     
 P   10.474021597960482        15.055929179144718        10.653564755769031     
 C   10.265830872568905        16.792680043953901        10.194783530055076     
 C   8.9031015665007320        14.314137014076550        11.124966796762523     
 C   11.568163760128893        14.958843225576903        12.086246586916870     
 C   11.217779748525908        14.212207425794734        9.2469726222235931     
 C   11.268307081186828        17.384241239186974        9.4027193035284178     
 C   9.1861433359230382        17.567806721065683        10.658033601193116     
 C   8.2726307926953435        14.818606894813088        12.280639332574539     
 C   8.3058676582954192        13.266281732781804        10.407458311483779     
 C   12.536004025516887        15.945932077843397        12.346409955973963     
 C   11.437935533825433        13.848670080529176        12.941192688187654     
 C   10.501429680443509        14.131876312634240        8.0365044402245225     
 C   12.532291942335259        13.719746057235136        9.3239308247956494     
 H   12.100343287971906        16.789991737383449        9.0287908411598696     
 C   11.194587755933691        18.742620446932566        9.0856991537865692     
 H   8.3846291886747331        17.127184465330291        11.244860721819013     
 C   9.1231336147136961        18.925072008415437        10.336167852487792     
 H   8.7483410105689554        15.596285527490751        12.873730264894819     
 C   7.0429393478641291        14.308159830066968        12.683063779440774     
 H   8.7882207983887390        12.837634667571692        9.5341465960977203     
 C   7.0703164606103925        12.758114160315074        10.826905148582426     
 H   12.651915597413735        16.809627104412666        11.692875826053738     
 C   13.358643803385220        15.816018451391775        13.468965328619376     
 H   10.678126133606224        13.085290518073995        12.762234632201521     
 C   12.267560007336263        13.733396579382800        14.057752217492554     
 H   9.4810405595575951        14.507944680786798        7.9594651304136788     
 C   11.096963791600412        13.546084614399239        6.9161193178255278     
 H   13.093708235625328        13.792113353390416        10.253873653886126     
 C   13.124008823785356        13.156598933931200        8.1910267672785810     
 H   11.960708781708611        19.200881318869456        8.4601816194853470     
 C   10.128341404421008        19.511474232542071        9.5588504995728716     
 H   8.2743494977037297        19.513299353217729        10.682854579996132     
 H   6.5708506123252937        14.698196111279728        13.580585991191782     
 C   6.4341056058887336        13.280922476548870        11.952842589386577     
 H   6.6131924966173568        11.944510917758496        10.267444848169994     
 C   13.226078449227801        14.716998477016247        14.325453619457765     
 H   14.101102894948315        16.583851334038478        13.679033401672042     
 H   12.153322439722430        12.875825074675852        14.719816311303882     
 C   12.413189475690256        13.074980703898868        6.9904233072799595     
 H   10.529132718675013        13.478099756757519        5.9858135536258983     
 H   14.151624893450231        12.802286302215832        8.2342308090798664     
 H   10.078534756128283        20.570971382988279        9.3138803889998716     
 H   5.4772676651180223        12.877123639131341        12.280699205415702     
 H   13.858302994750895        14.630984384101344        15.211018298657578     
 H   12.895943529982738        12.650077153758534        6.1102265309107233     
 C   12.274019718658851        14.899909330499945        3.0174975943121010     
 H   11.358633396954627        14.662400902565889        3.5840047115207865     
 H   12.430009772648917        15.989854326577181        3.0363454614479615     
 H   13.143531679237606        14.413540403073691        3.4914226591621533     
 C   12.124944655948564        14.433824665374203        1.6531265976425744     
 N   11.971221597887808        14.047862691306401       0.55950125225481884     
 Co   8.3363362826720131        9.4414010287448757        12.140276039905865     
 S   8.0961045224486927        9.5906047537419497        9.9143610939106424     
 S   9.4094710866635882        7.4550502831089682        12.016247127431914     
 S   6.3933145443188257        9.6072147606826270        13.279077417423130     
 S   9.3197775901218272        11.069038642020248        13.343258399045071     
 C   8.7932701968941451        8.0763691105537792        9.4046459235161475     
 C   9.3336421982906117        7.1700538153905589        10.298118315893653     
 C   6.7837086171100731        10.900988855385611        14.379305848551338     
 C   8.0216337907072965        11.514552594992628        14.419220061628259     
 S   8.8060092285197644        7.5853163114643376        7.7288085272113385     
 S   9.8979399142355984        5.6737490504685537        9.5834865541081413     
 S   5.6103534943707611        11.509465394842552        15.521387238156883     
 S   8.2018593646337887        12.764029998212710        15.637407783498718     
 C   9.4685171419387899        5.9967627745612599        7.9254834411461985     
 C   6.5830747169734742        12.724039820102758        16.292305598003139     
 S   9.6332924964528104        4.9019897835960107        6.6700740361587787     
 S   6.0077379478464099        13.701233568195583        17.519183913127517     
 P   6.0650387427743206        2.7456718318347622        2.4861682260192826     
 C   6.7474977079134799        4.3657102286194629        2.0654286968455531     
 C   4.3495824645301244        3.0461852272552501        2.9182744545884174     
 C   6.2124447108267793        1.6865723838807383        1.0463061317152025     
 C   6.9029067634419441        1.9558716166686085        3.8663143680214245     
 C   5.9991042495167752        5.5322673808386664        2.3102562577005323     
 C   7.9814411646554531        4.4447590544868207        1.3916674739208950     
 C   3.4317665891371214        3.2974624359504596        1.8865686602676162     
 C   3.9882045783334288        3.2664059024723131        4.2563665360001446     
 C   6.0026066555144633        2.2325698486144803      -0.23280270873659414     
 C   6.4823893806803783       0.31550112862963015        1.1989142348399304     
 C   8.2588261849630182        2.2355357247804029        4.1044973144090040     
 C   6.2436411271601875       0.96252431402228789        4.6137451269115530     
 H   5.0259106277813501        5.4790526490647178        2.7921180147983873     
 C   6.4847192948563190        6.7665307709123779        1.8718001622173628     
 H   8.5283511094327622        3.5414388922229674        1.1223245269123303     
 C   8.4709321517211560        5.6905164683591067       0.99228116868894611     
 H   3.7120097089110713        3.1389090774830568       0.84743777368583395     
 C   2.1636276782358799        3.7876529690273535        2.1919780892922160     
 H   4.6933278498431497        3.0763527753956059        5.0588483874984131     
 C   2.7237254831988720        3.7715658477222926        4.5540951251027426     
 H   5.8295589017613292        3.2987249186573933      -0.35982734046707082     
 C   6.0435482377650027        1.4013662297669898       -1.3499434068586202     
 H   6.6310270274862786      -0.12522240801746970        2.1832867942007499     
 C   6.5526454052713889      -0.49636418747321021        6.6627972550919540E-002
 H   8.7711065869894185        2.9895644045990073        3.5148364036544084     
 C   8.9527144769992830        1.5287880166647394        5.0862582822736906     
 C   6.9442787328300177       0.27489515232119072        5.6082339151348650     
 H   5.1980289321278716       0.70684148347497255        4.4367664205303470     
 H   5.8737413997869234        7.6582724001634466        2.0011609929454135     
 C   7.7213783068852280        6.8493997523478196        1.2260602863250885     
 H   9.4300837182333410        5.7626029543256418       0.47917393554930315     
 C   1.8216599703683047        4.0495851784002204        3.5226089122432849     
 H   1.4629848859947103        3.9759148932823374        1.3828367512517812     
 H   2.4512324080338264        3.9706920051807515        5.5900025280889745     
 H   5.8652972572573807        1.8241543622177576       -2.3366437067770089     
 C   6.3301763948906506        4.2306329941353485E-002  -1.2028196755106273     
 H   6.7998204348918057       -1.5471759553820252       0.18758027989939885     
 C   8.2958425407179881       0.54928367526514044        5.8393299338220297     
 H   10.009851525295803        1.7291371207884765        5.2457074091921587     
 H   6.4181269491733124      -0.49022824944596388        6.1787130822910914     
 H   8.0891886833026589        7.8088743109279104       0.85532639004437050     
 H  0.85511191857829028        4.4892642387953119        3.7662880257629006     
 H   6.3835457482098716      -0.59415606830231005       -2.0853333950448936     
 H   8.8460508602201884       -1.2501404381616135E-002   6.5916982537846502     
 P   4.6423556954627205        8.3955402331141507        6.4691197245305405     
 C   4.8511880101095963        6.6587366817432443        6.9273743054302477     
 C   6.2129913963730035        9.1380535129726965        5.9978950689267467     
 C   3.5479940345659973        8.4922276837976813        5.0365705617061352     
 C   3.8983463104795266        9.2387331057979623        7.8758968333725727     
 C   3.8489980336972773        6.0666611646121344        7.7194078345986492     
 C   5.9307419947396038        5.8839225661996455        6.4632587929584258     
 C   6.8437751459638205        8.6341494762527731        4.8421560950709637     
 C   6.8099247399806400        10.185702648913692        6.7159358426443507     
 C   2.5799668515168301        7.5051027381601276        4.7770992688054346     
 C   3.6780682817233021        9.6020366604747398        4.1811281881141369     
 C   4.6146215525031424        9.3189008111454488        9.0864144857071079     
 C   2.5838542905759336        9.7312438579796705        7.7989244023328705     
 H   3.0170522896296288        6.6606626079426228        8.0939527155510422     
 C   3.9228289478064449        4.7080588075643064        8.0355233475533794     
 H   6.7320585455552369        6.3249430259586887        5.8764564013592588     
 C   5.9938533072392239        4.5264203034293526        6.7841840260146959     
 H   6.3683261951670618        7.8566184908868140        4.2486779545803541     
 C   8.0734742403568802        9.1449349554525181        4.4402071736676403     
 H   6.3273558829647225        10.613889351797955        7.5893418527302243     
 C   8.0454937825213886        10.694198170037977        6.2969719021026638     
 H   2.4640945045750668        6.6416836128167418        5.4310217368199112     
 C   1.7569751231754023        7.6346220375565652        3.6547552902566518     
 H   4.4379238023129206        10.365490786685164        4.3596284367574532     
 C   2.8481586751511418        9.7168663740970196        3.0647200499576246     
 H   5.6350131267519075        8.9428445668281267        9.1634519136702206     
 C   4.0190512932316453        9.9046041042784498        10.206823986875587     
 H   2.0224889872059335        9.6590022865356353        6.8689452975704937     
 C   1.9920944185883960        10.294298109799128        8.9318502912778293     
 H   3.1569275407765760        4.2494313468199509        8.6610550180897494     
 C   4.9889018474330902        3.9394932961046649        7.5614530334469956     
 H   6.8424972402241409        3.9383896882099316        6.4368094877307174     
 H   8.5458341737831702        8.7553241195041434        3.5426532932618113     
 C   8.6820147012485602        10.171937964832768        5.1709733613822193     
 H   8.5024083384507865        11.507576317613500        6.8569089320118382     
 C   1.8894531345811587        8.7332400395469740        2.7977169798536847     
 H   1.0143013711130413        6.8667955214844039        3.4453248932385336     
 H   2.9622985091862564        10.574130197234338        2.4022302912198352     
 C   2.7028525745375154        10.375775807074488        10.132493602063853     
 H   4.5868492363255013        9.9725353899207008        11.137153299313633     
 H  0.96450474387088714        10.648686549879285        8.8886257581854391     
 H   5.0387967625524963        2.8797981211946384        7.8056554443167272     
 H   9.6388703692475897        10.575987570320699        4.8435016055963915     
 H   1.2570208099602396        8.8189361574785483        1.9122648151029009     
 H   2.2200792333438990        10.800640729847519        11.012697804677556     
 C   2.8414438399082482        8.5492097879295006        14.103298727392355     
 H   3.7568785562902125        8.7860145677304882        13.536623087902340     
 H   2.6856844851371870        7.4593194775322367        14.086270478631551     
 H   1.9719528337212391        9.0344723618969685        13.628421401796491     
 C   2.9901684231826176        9.0175055052572208        15.466766217583226     
 N   3.1436516912455463        9.4051488707183140        16.559701127327848     
         226

 Co   6.7783693050164331        14.014317365573207        4.9813345076603381     
 S   7.0233286263456458        13.865350272156830        7.2067466424302422     
 S   5.7026560626204104        15.999027568749542        5.1073807247601106     
 S   8.7217958760025898        13.847367145434085        3.8434218143963532     
 S   5.7945383073911856        12.386913947927999        3.7785140371577439     
 C   6.3251827869393100        15.378589816606612        7.7176236281598669     
 C   5.7820599767032066        16.284231141524771        6.8252593814847957     
 C   8.3310841768796937        12.553536864726397        2.7433893049332929     
 C   7.0929882431253004        11.940291718261657        2.7033933380063147     
 S   6.3155375389856605        15.869669785684701        9.3933355156493104     
 S   5.2187759776100231        17.780429199745555        7.5408177162187595     
 S   9.5045784798958639        11.944103092040750        1.6020185393707727     
 S   6.9128955688706970        10.690022717514426        1.4860024301896488     
 C   5.6518097798992581        17.457833722418226        9.1978855801785002     
 C   8.5318590644617078        10.729255717542001       0.83156363087435947     
 S   5.4892781789042226        18.552688469981398        10.453404205198527     
 S   9.1074704387282690        9.7510186628560955      -0.39437034832835960     
 P   9.0534491205032683        20.701747683968122        14.632842756615736     
 C   8.3711314471638616        19.082009269082384        15.055006372439555     
 C   10.769279866068805        20.401413556891473        14.202354087600961     
 C   8.9045524479286140        21.762340884661178        16.071464280315723     
 C   8.2161110937289550        21.490332473646752        13.251715483705192     
 C   9.1198359533156097        17.915349035988829        14.811740202747389     
 C   7.1370129267070626        19.003430503503683        15.728513026489354     
 C   11.686700803438228        20.152442597300521        15.234870070766652     
 C   11.131397312401671        20.179029881672875        12.864894024412370     
 C   9.1134126824610675        21.217917194162837        17.351344669764281     
 C   8.6342307700222918        23.133100446832788        15.917051433212738     
 C   6.8597923321840364        21.211827219158852        13.014575752895530     
 C   8.8756947529625858        22.482937791412539        12.503616886110400     
 H   10.093198212694464        17.968250314801605        14.330187130968374     
 C   8.6343272300415830        16.681469998756530        15.251402990847888     
 H   6.5899196057896692        19.906933586553961        15.996794246385038     
 C   6.6476352634644842        17.758030573206486        16.129114938985825     
 H   11.405914447914247        20.312820070743236        16.273513332824869     
 C   12.955126905477343        19.662081563577583        14.930984264789000     
 H   10.426633166917215        20.367422327094907        12.061765765154274     
 C   12.396185628505393        19.673867771003792        12.568710544564764     
 H   9.2869425365482901        20.152028747410196        17.479699815057305     
 C   9.0708902989422189        22.050315281195868        18.467492528727721     
 H   8.4866858709974657        23.572750749582926        14.932096127180122     
 C   8.5623950142449452        23.946209865123780        17.048300813365543     
 H   6.3472768547097420        20.458384149942507        13.604748747017860     
 C   6.1657644221960171        21.919143857182878        12.033334469288384     
 C   8.1748886355571706        23.171222414194599        11.509679309007410     
 H   9.9215701573648829        22.737902602904867        12.680023057865187     
 H   9.2455145965814722        15.789720351123989        15.123177297632447     
 C   7.3974785047514287        16.599038443048368        15.896829486410045     
 H   5.6883810081300021        17.686416626475097        16.642097317651832     
 C   13.297780571659192        19.397829943075831        13.601072051487362     
 H   13.655421806297790        19.475669060403856        15.740783898638814     
 H   12.669490108420611        19.473391993592664        11.533312571246473     
 H   9.2483870683127094        21.628772916685719        19.454846067168113     
 C   8.7836526193196161        23.409013068843819        18.318541349839656     
 H   8.3153085839870009        24.996876710007431        16.925884236100369     
 C   6.8228968517030566        22.898084295749459        11.279780713802849     
 H   5.1083230687997645        21.719809786377585        11.874734005724655     
 H   8.7011698317884072        23.936056509292801        10.938900860184798     
 H   7.0296962203084901        15.639865081345823        16.268386743987008     
 H   14.264517494572665        18.957936229702849        13.358595435399348     
 H   8.7290920242176657        24.046403415787189        19.200258903996705     
 H   6.2725521228988521        23.460398801170058        10.527923253142710     
 P   10.477291647570446        15.053205754648666        10.656313477742671     
 C   10.269962646706841        16.790069919878622        10.197520335179712     
 C   8.9056399073578216        14.311616719728226        11.125652775529485     
 C   11.569765329098258        14.955050273814267        12.090063844044238     
 C   11.222335202345485        14.210218035987966        9.2499746706576236     
 C   11.272522190173484        17.381154996809332        9.4051715373406743     
 C   9.1899458353928214        17.565335696175278        10.659664951279321     
 C   8.2741635686671042        14.815265601940725        12.281112044469214     
 C   8.3088446968243179        13.264543602890248        10.406679841784937     
 C   12.536705627208537        15.942356524190297        12.352430179311536     
 C   11.439055860623617        13.843930700684234        12.943664988524251     
 C   10.507615585833259        14.131502911574652        8.0384737162013415     
 C   12.536751650489885        13.717745374289770        9.3280234321602471     
 H   12.104972679266769        16.786878470270345        9.0322444407984506     
 C   11.198056473038427        18.738960256880240        9.0861503907518149     
 H   8.3886262518693950        17.125228006335270        11.247127683710511     
 C   9.1262220904484330        18.922060711385765        10.335767743645807     
 H   8.7494007544926014        15.592420644691412        12.875231966988046     
 C   7.0440652569024058        14.304645827226471        12.682074278002146     
 H   8.7919106441252577        12.836688458102286        9.5333854973478829     
 C   7.0729625059167933        12.756103033456853        10.824705725719395     
 H   12.652738569698467        16.806755191961759        11.699898039792757     
 C   13.357982326521990        15.811724773549507        13.475869677782278     
 H   10.679829057548636        13.080420405004423        12.763043354251412     
 C   12.267358843255101        13.727902508591171        14.061076640328800     
 H   9.4873759570106238        14.507786961302028        7.9605612442627018     
 C   11.104754379871812        13.547412481877865        6.9181243735737041     
 H   13.096959038359232        13.789016658283957        10.258733644665689     
 C   13.130064086650687        13.156299174757542        8.1951718006015390     
 H   11.964043580329424        19.196791357985923        8.4601999305221085     
 C   10.131041141105221        19.507771538917634        9.5575092837962394     
 H   8.2771232724034629        19.510310618680748        10.681595587910694     
 H   6.5711072653877727        14.694074078031177        13.579408023835226     
 C   6.4358985244895379        13.277930414809665        11.950608771851822     
 H   6.6163364628946884        11.942914502511460        10.264277595322136     
 C   13.224985017618671        14.711713330536515        14.330984126125067     
 H   14.099575608473437        16.579802100692874        13.687857983424038     
 H   12.152764653949399        12.869570150406147        14.722062254896462     
 C   12.420934611348095        13.076328742706092        6.9935307356099621     
 H   10.538201458691084        13.480801889353410        5.9870144191026196     
 H   14.157747538082358        12.802324385621844        8.2391782210670179     
 H   10.080496151640549        20.566737210960547        9.3106359307641675     
 H   5.4789464092453066        12.873656098664815        12.277518469086010     
 H   13.856235775761546        14.625146371494106        15.217180494117750     
 H   12.905081878305399        12.652996744804353        6.1134104549885286     
 C   12.272445544026077        14.907504509457093        3.0138981877255224     
 H   11.356663978643581        14.671253414196897        3.5802682340621588     
 H   12.426925484002567        15.997416161614526        3.0278337802373927     
 H   13.141788249963492        14.424703133446998        3.4911001271505708     
 C   12.125824482495094        14.435167380626046        1.6518900888823906     
 N   11.973943022845823        14.044265644513088       0.56015206325804612     
 Co   8.3368704755882970        9.4367858261702420        12.141235407848304     
 S   8.0923827641237871        9.5863636077175247        9.9158308282741672     
 S   9.4121239140661892        7.4518339890797565        12.014909387065348     
 S   6.3935414167317672        9.6038772606124390        13.279219257500049     
 S   9.3209842605988396        11.064028825483087        13.344091950913279     
 C   8.7905526095874205        8.0732233593785097        9.4046523341364221     
 C   9.3333682475269963        7.1672650111769478        10.296887420779820     
 C   6.7844314819450675        10.897650904079496        14.379267102233387     
 C   8.0226208888639192        11.510720129264584        14.419276871033382     
 S   8.8006758670826368        7.5826521972454559        7.7287803266962429     
 S   9.8971171029973402        5.6714118705065140        9.5809898008361305     
 S   5.6111098194014213        11.507043670925228        15.520828350545678     
 S   8.2029484512313751        12.760785810354658        15.636856353813094     
 C   9.4644545260360200        5.9944778505783134        7.9239178500000413     
 C   6.5840481133110833        12.721576828352562        16.291456659445771     
 S   9.6273321080561818        4.8999825995748667        6.6681256561260085     
 S   6.0086000194145237        13.699542647924471        17.517698604139838     
 P   6.0617835411904410        2.7483950650894222        2.4890828601107624     
 C   6.7442443203339453        4.3681680693323583        2.0672960645565848     
 C   4.3458785167279732        3.0486968034655892        2.9192212038892449     
 C   6.2107140314534384        1.6878562762178284        1.0504497242498307     
 C   6.8989275344960905        1.9598113883637081        3.8703275952556084     
 C   5.9957456913655776        5.5348518824787618        2.3111048703076369     
 C   7.9783494154086343        4.4468379630449046        1.3937836828836883     
 C   3.4285824600130410        3.2971299148397124        1.8864937553699292     
 C   3.9835564563167556        3.2715804525528625        4.2565217197501344     
 C   6.0022558285491447        2.2323739445920174      -0.22944957971969457     
 C   6.4802894249746368       0.31695741641322805        1.2049145826656495     
 C   8.2553135812513734        2.2380899865460884        4.1073719608869315     
 C   6.2391583053416024       0.96755695900641026        4.6186997551250135     
 H   5.0223715316255397        5.4819036498100955        2.7926254857627879     
 C   6.4814845313165819        6.7688495541043503        1.8720264810946941     
 H   8.5252597931804210        3.5433708571213267        1.1250312784614496     
 C   8.4679645419410736        5.6923359973477421       0.99376495612545002     
 H   3.7095511290317091        3.1363360831056957       0.84797972715827430     
 C   2.1600534581118884        3.7874502784253998        2.1899963170427723     
 H   4.6882366126257820        3.0836206519530625        5.0598110758985264     
 C   2.7186772721918095        3.7767113093992717        4.5523199656811189     
 H   5.8292745914283772        3.2983471148747223      -0.35782329479085145     
 C   6.0444498157032172        1.3999329238622047       -1.3455847192472903     
 H   6.6275265318301155      -0.12275292620193615        2.1898909604506964     
 C   6.5517271294377180      -0.49620953451083805        7.3682761268711011E-002
 H   8.7679763485187454        2.9912707853847924        3.5170020597933789     
 C   8.9492116363493341        1.5309095870815439        5.0887951416541410     
 C   6.9398434344064448       0.27938880147681999        5.6128146380323747     
 H   5.1932338363187380       0.71276738901961734        4.4423587376496076     
 H   5.8704159617021432        7.6606355420231997        2.0005988964207413     
 C   7.7183567349219970        6.8513646966158319        1.2266515183018680     
 H   9.4272076392381017        5.7639950811380967       0.48077321127435291     
 C   1.8171913828277115        4.0522138850716329        3.5197377783401929     
 H   1.4598436643093740        3.9734087249478849        1.3800266775266541     
 H   2.4452610154028385        3.9775983811606981        5.5875972107040477     
 H   5.8673008662461390        1.8215887318236321       -2.3329490149286509     
 C   6.3308893851770325        4.1076989752685374E-002  -1.1965891142170111     
 H   6.7981713486066768       -1.5470125132333092       0.19612567290658461     
 C   8.2918881799167039       0.55230960585334476        5.8426216082133129     
 H   10.006692619753245        1.7300732329607282        5.2473323166427184     
 H   6.4134286095823620      -0.48519996500696638        6.1837998254702988     
 H   8.0863078640167547        7.8106465223116315       0.85555058761977265     
 H  0.85037425827269808        4.4921090673813611        3.7618565784084077     
 H   6.3851823026663093      -0.59636556245928785       -2.0782874494059724     
 H   8.8421215676830318       -9.8895170115006342E-003   6.5946453270714613     
 P   4.6390344502368119        8.3982265311345685        6.4663455625355022     
 C   4.8469590715946245        6.6613134522544408        6.9246497726209446     
 C   6.2104222297035028        9.1404850765175034        5.9971710277248365     
 C   3.5463569639898544        8.4960120514049908        5.0327183637914112     
 C   3.8937576549667030        9.2407232304909641        7.8728560979888167     
 C   3.8446652024617576        6.0697508395684103        7.7169699581130313     
 C   5.9268519115796323        5.8863378693282424        6.4617016878685387     
 C   6.8421892378664051        8.6373616100061472        4.8416501131658949     
 C   6.8069383234677368        10.187366797377001        6.7166382398840403     
 C   2.5792430502370562        7.5086723531486896        4.7709945750693326     
 C   3.6769234985859232        9.6067935378336866        4.1786564980345551     
 C   4.6084077832457746        9.3192866013136300        9.0844030007065992     
 C   2.5793599570990811        9.7332417593882656        7.7947941070376654     
 H   3.0122986855917984        6.6637970389467212        8.0904693476331104     
 C   3.9192344588059846        4.7117383658597136        8.0351511015638515     
 H   6.7279881186512913        6.3268152854116400        5.8742620256407401     
 C   5.9906699047078513        4.5293928099415410        6.7847255770279320     
 H   6.3671947079122715        7.8603436392663273        4.2471706292817570     
 C   8.0722946768099604        9.1482956412059089        4.4411294792270946     
 H   6.3236720187315285        10.614794478490959        7.5900201098994948     
 C   8.0428370885627185        10.696111872399550        6.2990608168739017     
 H   2.4632464145197051        6.6445298608441172        5.4238872652613468     
 C   1.7576396089985877        7.6389380586310960        3.6477513323740340     
 H   4.4361931467905693        10.370373026700511        4.3588531170676346     
 C   2.8483557833546316        9.7224097715543749        3.0613854066106514     
 H   5.6286496891981992        8.9430138047618311        9.1623137167009183     
 C   4.0112354069650991        9.9032949278442750        10.204774973098759     
 H   2.0191999345055098        9.6620872628188046        6.8640501966940297     
 C   1.9860075775606534        10.294601684742046        8.9276660215936996     
 H   3.1534511845496778        4.2535668951756689        8.6611145863190533     
 C   4.9860887557735838        3.9431947249257600        7.5629390314222107     
 H   6.8396385732867024        3.9413255514949364        6.4382591538213800     
 H   8.5455045224986588        8.7592624239109913        3.5437663588502537     
 C   8.6801890368736636        10.174793451537571        5.1731010438977751     
 H   8.4992686945971592        11.509091352041107        6.8599316583395638     
 C   1.8905558859682190        8.7385762979936192        2.7921262363569932     
 H   1.0158469895478239        6.8708666818355182        3.4363550536572096     
 H   2.9628592731086667        10.580456490367599        2.4000046359684184     
 C   2.6950802096848356        10.374441609919169        10.129344086116435     
 H   4.5777575518308229        9.9698557484906498        11.135906798784088     
 H  0.95834861144439509        10.648646767487907        8.8836406119507654     
 H   5.0367156595344609        2.8840451830878786        7.8090995736655326     
 H   9.6371576098513323        10.579300647554934        4.8465487483609344     
 H   1.2591122473987939        8.8248480746372238        1.9060343138098366     
 H   2.2109150153693351        10.797737727886981        11.009471258957731     
 C   2.8430323509933730        8.5417450669916786        14.107007503378615     
 H   3.7588588761980546        8.7773425419497393        13.540480918302173     
 H   2.6887667449702453        7.4518842018156484        14.094762232186442     
 H   1.9737090785197220        9.0235186562900420        13.628920962296741     
 C   2.9893278015838591        9.0161361751388487        15.468176295855853     
 N   3.1409865066565787        9.4085998989098627        16.559272929225859     
         226

 Co   6.7778679175305534        14.018920884998344        4.9803567371326203     
 S   7.0270469276959808        13.869532765529382        7.2052578459279157     
 S   5.7000704751573021        16.002249941930344        5.1087216589862559     
 S   8.7215946195331604        13.850682498146847        3.8432554604350950     
 S   5.7933427416226326        12.391923984041231        3.7776596720225326     
 C   6.3278941361593635        15.381668960967641        7.7176214432860313     
 C   5.7823516091106528        16.286977797261329        6.8265044018936578     
 C   8.3303728957504859        12.556856739585905        2.7434030110845780     
 C   7.0920053240233543        11.944119943279992        2.7033102005981369     
 S   6.3208282715329167        15.872228230316647        9.3933802301455174     
 S   5.2195803841861750        17.782697571095895        7.5433547090096242     
 S   9.5038202241807976        11.946510141053000        1.6025373737191748     
 S   6.9117928064883358        10.693277968574854        1.4865132359365989     
 C   5.6558257421377771        17.460013795501439        9.1994916936416935     
 C   8.5308669891338837        10.731728071761848       0.83235937689940875     
 S   5.4951653687423594        18.554563166744366        10.455414106367870     
 S   9.1065771454876341        9.7527398047979350      -0.39296194165694731     
 P   9.0567372494337857        20.699086734785961        14.629959291714526     
 C   8.3744067925897170        19.079611055022198        15.053141238628820     
 C   10.773022426709666        20.398966798038284        14.201465350000888     
 C   8.9063135067187211        21.761115087133394        16.067352780514511     
 C   8.2201381081267275        21.486454854412386        13.247724408850946     
 C   9.1232006080221009        17.912822345081995        14.810852057982204     
 C   7.1401276619372887        19.001404266457246        15.726399491405557     
 C   11.689913974496825        20.152881335585096        15.235019229346140     
 C   11.136099729770772        20.173881646628807        12.864809123711419     
 C   9.1137630145332942        21.218163901181079        17.348025053836260     
 C   8.6364183887128849        23.131712948868728        15.911079250742528     
 C   6.8633476166929572        21.209352405492787        13.011730371203566     
 C   8.8802396709577707        22.477940377057728        12.498663480255754     
 H   10.096744344794891        17.965460719370711        14.329642678416960     
 C   8.6375503188076159        16.679199905367568        15.251092118813435     
 H   6.5930480269058487        19.905051560972890        15.994126418724651     
 C   6.6506075374133706        17.756256181052144        16.127588922671531     
 H   11.408388082551612        20.315531362355294        16.273035684169109     
 C   12.958738052986778        19.662393561310079        14.933069752843693     
 H   10.431785156377430        20.360147516341453        12.060860977896253     
 C   12.401295104681902        19.668750967649657        12.570585602321321     
 H   9.2871842628984211        20.152450850247874        17.477730643937512     
 C   9.0700133903312778        22.051802620396185        18.463166420979434     
 H   8.4902976480591992        23.570354686330393        14.925518509420113     
 C   8.5634314889799494        23.946128358068105        17.041272893660501     
 H   6.3504384210397617        20.456777330508469        13.602627413485717     
 C   6.1693200458732464        21.917091187168811        12.030812740443125     
 C   8.1793954563758504        23.166754969156553        11.505086034668379     
 H   9.9264311002752770        22.731998494835263        12.674427071944788     
 H   9.2488191568290521        15.787403066406760        15.123628138214567     
 C   7.4004865833474733        16.597115804160030        15.896149720101580     
 H   5.6912626050892330        17.685066189561628        16.640456526863229     
 C   13.302302058239254        19.395271077600768        13.604060030926796     
 H   13.658593430936422        19.478319510272790        15.743710745705057     
 H   12.675531316595949        19.466482597731687        11.535827075519821     
 H   9.2463813857963473        21.631383791048354        19.451184756962874     
 C   8.7830256013488768        23.410308602086602        18.312340033690450     
 H   8.3171251357033853        24.996796866906859        16.917363736477267     
 C   6.8269187201566677        22.895101142761039        11.276483303371862     
 H   5.1115317602613217        21.718955567733158        11.873128878845835     
 H   8.7059500256277591        23.931035586139508        10.933785737739814     
 H   7.0325505207539916        15.638126828934606        16.268038850426471     
 H   14.269314197282460        18.955161080287244        13.363171240230168     
 H   8.7275620117393853        24.048683093642023        19.193240743827726     
 H   6.2765575587527866        23.457820750226208        10.524957556900963     
 P   10.480561697180413        15.050482330152615        10.659062199716312     
 C   10.274094420844776        16.787459795803343        10.200257140304350     
 C   8.9081782482149130        14.309096425379900        11.126338754296448     
 C   11.571366898067623        14.951257322051632        12.093881101171604     
 C   11.226890656165063        14.208228646181199        9.2529767190916523     
 C   11.276737299160139        17.378068754431691        9.4076237711529309     
 C   9.1937483348626046        17.562864671284871        10.661296301365528     
 C   8.2756963446388649        14.811924309068361        12.281584756363889     
 C   8.3118217353532167        13.262805472998691        10.405901372086095     
 C   12.537407228900188        15.938780970537197        12.358450402649110     
 C   11.440176187421800        13.839191320839294        12.946137288860847     
 C   10.513801491223008        14.131129510515063        8.0404429921781624     
 C   12.541211358644508        13.715744691344403        9.3321160395248430     
 H   12.109602070561634        16.783765203157241        9.0356980404370315     
 C   11.201525190143164        18.735300066827914        9.0866016277170587     
 H   8.3926233150640570        17.123271547340249        11.249394645602012     
 C   9.1293105661831682        18.919049414356092        10.335367634803822     
 H   8.7504604984162473        15.588555761892072        12.876733669081274     
 C   7.0451911659406825        14.301131824385973        12.681084776563520     
 H   8.7956004898617763        12.835742248632878        9.5326243985980454     
 C   7.0756085512231932        12.754091906598633        10.822506302856366     
 H   12.653561541983201        16.803883279510856        11.706920253531775     
 C   13.357320849658759        15.807431095707237        13.482774026945179     
 H   10.681531981491048        13.075550291934853        12.763852076301303     
 C   12.267157679173939        13.722408437799544        14.064401063165047     
 H   9.4937113544636524        14.507629241817256        7.9616573581117249     
 C   11.112544968143212        13.548740349356491        6.9201294293218805     
 H   13.100209841093138        13.785919963177498        10.263593635445250     
 C   13.136119349516020        13.155999415583885        8.1993168339244988     
 H   11.967378378950237        19.192701397102390        8.4602182415588700     
 C   10.133740877789435        19.504068845293201        9.5561680680196055     
 H   8.2798970471031978        19.507321884143767        10.680336595825256     
 H   6.5713639184502517        14.689952044782624        13.578230056478670     
 C   6.4376914430903431        13.274938353070461        11.948374954317066     
 H   6.6194804291720200        11.941318087264426        10.261110342474280     
 C   13.223891586009543        14.706428184056783        14.336514632792371     
 H   14.098048321998556        16.575752867347266        13.696682565176037     
 H   12.152206868176368        12.863315226136445        14.724308198489041     
 C   12.428679747005933        13.077676781513315        6.9966381639399646     
 H   10.547270198707155        13.483504021949303        5.9882152845793408     
 H   14.163870182714485        12.802362469027855        8.2441256330541712     
 H   10.082457547152815        20.562503038932810        9.3073914725284617     
 H   5.4806251533725900        12.870188558198292        12.274337732756317     
 H   13.854168556772196        14.619308358886867        15.223342689577924     
 H   12.914220226628061        12.655916335850172        6.1165943790663340     
 C   12.270871369393301        14.915099688414239        3.0102987811389439     
 H   11.354694560332536        14.680105925827904        3.5765317566035311     
 H   12.423841195356216        16.004977996651871        3.0193220990268239     
 H   13.140044820689376        14.435865863820306        3.4907775951389883     
 C   12.126704309041626        14.436510095877889        1.6506535801222066     
 N   11.976664447803836        14.040668597719772       0.56080287426127329     
 Co   8.3374046685045826        9.4321706235956082        12.142194775790742     
 S   8.0886610057988797        9.5821224616930998        9.9173005626376938     
 S   9.4147767414687884        7.4486176950505447        12.013571646698782     
 S   6.3937682891447079        9.6005397605422527        13.279361097576968     
 S   9.3221909310758519        11.059019008945926        13.344925502781489     
 C   8.7878350222806958        8.0700776082032384        9.4046587447566985     
 C   9.3330942967633810        7.1644762069633359        10.295656525665988     
 C   6.7851543467800628        10.894312952773381        14.379228355915433     
 C   8.0236079870205401        11.506887663536538        14.419333680438507     
 S   8.7953425056455110        7.5799880830265751        7.7287521261811474     
 S   9.8962942917590837        5.6690746905444751        9.5784930475641215     
 S   5.6118661444320814        11.504621947007902        15.520269462934470     
 S   8.2040375378289614        12.757541622496609        15.636304924127472     
 C   9.4603919101332483        5.9921929265953660        7.9223522588538842     
 C   6.5850215096486924        12.719113836602364        16.290607720888406     
 S   9.6213717196595532        4.8979754155537227        6.6661772760932392     
 S   6.0094620909826375        13.697851727653356        17.516213295152159     
 P   6.0585283396065606        2.7511182983440818        2.4919974942022423     
 C   6.7409909327544106        4.3706259100452538        2.0691634322676169     
 C   4.3421745689258211        3.0512083796759284        2.9201679531900724     
 C   6.2089833520800966        1.6891401685549186        1.0545933167844592     
 C   6.8949483055502379        1.9637511600588073        3.8743408224897924     
 C   5.9923871332143790        5.5374363841188572        2.3119534829147419     
 C   7.9752576661618164        4.4489168716029894        1.3958998918464816     
 C   3.4253983308889611        3.2967973937289652        1.8864188504722423     
 C   3.9789083343000820        3.2767550026334114        4.2566769035001242     
 C   6.0019050015838262        2.2321780405695546      -0.22609645070279499     
 C   6.4781894692688962       0.31841370419682591        1.2109149304913689     
 C   8.2518009775397303        2.2406442483117739        4.1102466073648598     
 C   6.2346754835230174       0.97258960399053263        4.6236543833384740     
 H   5.0188324354697293        5.4847546505554723        2.7931329567271890     
 C   6.4782497677768447        6.7711683372963236        1.8722527999720251     
 H   8.5221684769280817        3.5453028220196865        1.1277380300105688     
 C   8.4649969321609912        5.6941555263363774       0.99524874356195381     
 H   3.7070925491523465        3.1337630887283345       0.84852168063071476     
 C   2.1564792379878970        3.7872475878234462        2.1880145447933281     
 H   4.6831453754084134        3.0908885285105194        5.0607737642986397     
 C   2.7136290611847471        3.7818567710762507        4.5505448062594942     
 H   5.8289902810954244        3.2979693110920514      -0.35581924911463214     
 C   6.0453513936414307        1.3984996179574198       -1.3412260316359603     
 H   6.6240260361739534      -0.12028344438640259        2.1964951267006425     
 C   6.5508088536040479      -0.49605488154846589        8.0737549986502469E-002
 H   8.7648461100480723        2.9929771661705780        3.5191677159323498     
 C   8.9457087956993853        1.5330311574983482        5.0913320010345915     
 C   6.9354081359828719       0.28388245063244921        5.6173953609298843     
 H   5.1884387405096044       0.71869329456426212        4.4479510547688683     
 H   5.8670905236173629        7.6629986838829538        2.0000367998960686     
 C   7.7153351629587670        6.8533296408838451        1.2272427502786474     
 H   9.4243315602428641        5.7653872079505506       0.48237248699940266     
 C   1.8127227952871183        4.0548425917430464        3.5168666444371013     
 H   1.4567024426240374        3.9709025566134319        1.3772166038015268     
 H   2.4392896227718510        3.9845047571406442        5.5851918933191209     
 H   5.8693044752348973        1.8190231014295066       -2.3292543230802933     
 C   6.3316023754634152        3.9847649564017269E-002  -1.1903585529233949     
 H   6.7965222623215480       -1.5468490710845930       0.20467106591377043     
 C   8.2879338191154179       0.55533553644154898        5.8459132826045970     
 H   10.003533714210688        1.7310093451329800        5.2489572240932789     
 H   6.4087302699914108      -0.48017168056796888        6.1888865686495071     
 H   8.0834270447308505        7.8124187336953517       0.85577478519517469     
 H  0.84563659796710589        4.4949538959674102        3.7574251310539148     
 H   6.3868188571227469      -0.59857505661626564       -2.0712415037670517     
 H   8.8381922751458752       -7.2776296413851332E-003   6.5975924003582715     
 P   4.6357132050109033        8.4009128291549864        6.4635714005404639     
 C   4.8427301330796535        6.6638902227656382        6.9219252398116407     
 C   6.2078530630340030        9.1429166400623121        5.9964469865229262     
 C   3.5447198934137121        8.4997964190122985        5.0288661658766873     
 C   3.8891689994538798        9.2427133551839677        7.8698153626050615     
 C   3.8403323712262378        6.0728405145246871        7.7145320816274134     
 C   5.9229618284196608        5.8887531724568394        6.4601445827786508     
 C   6.8406033297689888        8.6405737437595214        4.8411441312608261     
 C   6.8039519069548344        10.189030945840308        6.7173406371237290     
 C   2.5785192489572828        7.5122419681372525        4.7648898813332297     
 C   3.6757787154485446        9.6115504151926334        4.1761848079549742     
 C   4.6021940139884077        9.3196723914818129        9.0823915157060924     
 C   2.5748656236222289        9.7352396607968608        7.7906638117424603     
 H   3.0075450815539675        6.6669314699508195        8.0869859797151786     
 C   3.9156399698055244        4.7154179241551200        8.0347788555743254     
 H   6.7239176917473458        6.3286875448645903        5.8720676499222213     
 C   5.9874865021764778        4.5323653164537303        6.7852671280411680     
 H   6.3660632206574812        7.8640687876458406        4.2456633039831599     
 C   8.0711151132630405        9.1516563269593014        4.4420517847865488     
 H   6.3199881544983336        10.615699605183961        7.5906983670687644     
 C   8.0401803946040467        10.698025574761123        6.3011497316451397     
 H   2.4623983244643428        6.6473761088714927        5.4167527937027815     
 C   1.7583040948217734        7.6432540797056268        3.6407473744914158     
 H   4.4344624912682180        10.375255266715856        4.3580777973778169     
 C   2.8485528915581217        9.7279531690117320        3.0580507632636782     
 H   5.6222862516444918        8.9431830426955372        9.1611755197316178     
 C   4.0034195206985528        9.9019857514101002        10.202725959321933     
 H   2.0159108818050862        9.6651722391019739        6.8591550958175658     
 C   1.9799207365329108        10.294905259684965        8.9234817519095682     
 H   3.1499748283227795        4.2577024435313868        8.6611741545483572     
 C   4.9832756641140774        3.9468961537468554        7.5644250293974249     
 H   6.8367799063492640        3.9442614147799411        6.4397088199120427     
 H   8.5451748712141455        8.7632007283178375        3.5448794244386956     
 C   8.6783633724987652        10.177648938242372        5.1752287264133310     
 H   8.4961290507435319        11.510606386468716        6.8629543846672894     
 C   1.8916586373552791        8.7439125564402627        2.7865354928603012     
 H   1.0173926079826068        6.8749378421866325        3.4273852140758860     
 H   2.9634200370310770        10.586782783500860        2.3977789807170016     
 C   2.6873078448321563        10.373107412763847        10.126194570169018     
 H   4.5686658673361444        9.9671761070606006        11.134660298254543     
 H  0.95219247901790305        10.648606985096530        8.8786554657160899     
 H   5.0346345565164254        2.8882922449811188        7.8125437030143381     
 H   9.6354448504550749        10.582613724789169        4.8495958911254782     
 H   1.2612036848373482        8.8307599917958992        1.8998038125167722     
 H   2.2017507973947708        10.794834725926444        11.006244713237905     
 C   2.8446208620784983        8.5342803460538565        14.110716279364876     
 H   3.7608391961058967        8.7686705161689904        13.544338748702005     
 H   2.6918490048033035        7.4444489260990601        14.103253985741331     
 H   1.9754653233182049        9.0125649506831156        13.629420522796991     
 C   2.9884871799851007        9.0147668450204748        15.469586374128479     
 N   3.1383213220676112        9.4120509271014114        16.558844731123870     
         226

 Co   6.7773665300446737        14.023524404423483        4.9793789666049015     
 S   7.0307652290463158        13.873715258901933        7.2037690494255893     
 S   5.6974848876941939        16.005472315111149        5.1100625932124011     
 S   8.7213933630637293        13.853997850859610        3.8430891064738373     
 S   5.7921471758540806        12.396934020154461        3.7768053068873217     
 C   6.3306054853794160        15.384748105328670        7.7176192584121948     
 C   5.7826432415180982        16.289724452997884        6.8277494223025199     
 C   8.3296616146212799        12.560176614445414        2.7434167172358630     
 C   7.0910224049214081        11.947948168298325        2.7032270631899586     
 S   6.3261190040801738        15.874786674948593        9.3934249446417244     
 S   5.2203847907623269        17.784965942446238        7.5458917018004890     
 S   9.5030619684657314        11.948917190065250        1.6030562080675768     
 S   6.9106900441059746        10.696533219635283        1.4870240416835490     
 C   5.6598417043762952        17.462193868584652        9.2010978071048850     
 C   8.5298749138060597        10.734200425981694       0.83315512292445804     
 S   5.5010525585804961        18.556437863507337        10.457424007537215     
 S   9.1056838522469974        9.7544609467397745      -0.39155353498553502     
 P   9.0600253783643048        20.696425785603797        14.627075826813314     
 C   8.3776821380155742        19.077212840962016        15.051276104818086     
 C   10.776764987350527        20.396520039185091        14.200576612400813     
 C   8.9080745655088283        21.759889289605614        16.063241280713303     
 C   8.2241651225245000        21.482577235178020        13.243733333996701     
 C   9.1265652627285920        17.910295654175162        14.809963913217020     
 C   7.1432423971675139        18.999378029410806        15.724285956321761     
 C   11.693127145555424        20.153320073869672        15.235168387925627     
 C   11.140802147139874        20.168733411584743        12.864724223010466     
 C   9.1141133466055191        21.218410608199324        17.344705437908239     
 C   8.6386060074034781        23.130325450904667        15.905107068272317     
 C   6.8669029012018772        21.206877591826721        13.008884989511602     
 C   8.8847845889529573        22.472942962702916        12.493710074401108     
 H   10.100290476895315        17.962671123939817        14.329098225865547     
 C   8.6407734075736471        16.676929811978603        15.250781246778983     
 H   6.5961764480220273        19.903169535391815        15.991458591064262     
 C   6.6535798113622562        17.754481788897799        16.126062906357237     
 H   11.410861717188979        20.318242653967353        16.272558035513352     
 C   12.962349200496213        19.662705559042571        14.935155240898386     
 H   10.436937145837645        20.352872705587998        12.059956190638232     
 C   12.406404580858409        19.663634164295519        12.572460660077878     
 H   9.2874259892485540        20.152872953085552        17.475761472817720     
 C   9.0691364817203386        22.053289959596501        18.458840313231150     
 H   8.4939094251209326        23.567958623077860        14.918940891660103     
 C   8.5644679637149537        23.946046851012429        17.034244973955460     
 H   6.3535999873697815        20.455170511074432        13.600506079953574     
 C   6.1728756695504758        21.915038517154741        12.028291011597863     
 C   8.1839022771945285        23.162287524118508        11.500492760329346     
 H   9.9312920431856710        22.726094386765659        12.668831086024388     
 H   9.2521237170766302        15.785085781689530        15.124078978796685     
 C   7.4034946619435171        16.595193165271695        15.895469953793116     
 H   5.6941442020484629        17.683715752648158        16.638815736074630     
 C   13.306823544819316        19.392712212125705        13.607048010366229     
 H   13.661765055575053        19.480969960141724        15.746637592771302     
 H   12.681572524771287        19.459573201870715        11.538341579793169     
 H   9.2443757032799851        21.633994665410992        19.447523446757636     
 C   8.7823985833781375        23.411604135329384        18.306138717541245     
 H   8.3189416874197697        24.996717023806291        16.908843236854160     
 C   6.8309405886102788        22.892117989772618        11.273185892940873     
 H   5.1147404517228781        21.718101349088727        11.871523751967016     
 H   8.7107302194671128        23.926014662986216        10.928670615294829     
 H   7.0354048211994922        15.636388576523389        16.267690956865930     
 H   14.274110899992255        18.952385930871642        13.367747045060987     
 H   8.7260319992611031        24.050962771496852        19.186222583658751     
 H   6.2805629946067212        23.455242699282355        10.521991860659215     
 P   10.483831746790377        15.047758905656563        10.661810921689952     
 C   10.278226194982711        16.784849671728065        10.202993945428988     
 C   8.9107165890720026        14.306576131031575        11.127024733063411     
 C   11.572968467036988        14.947464370288996        12.097698358298970     
 C   11.231446109984642        14.206239256374433        9.2559787675256811     
 C   11.280952408146794        17.374982512054050        9.4100760049651857     
 C   9.1975508343323877        17.560393646394466        10.662927651451733     
 C   8.2772291206106274        14.808583016195998        12.282057468258566     
 C   8.3147987738821154        13.261067343107133        10.405122902387255     
 C   12.538108830591840        15.935205416884097        12.364470625986684     
 C   11.441296514219983        13.834451940994352        12.948609589197442     
 C   10.519987396612757        14.130756109455474        8.0424122681549814     
 C   12.545671066799132        13.713744008399036        9.3362086468894390     
 H   12.114231461856496        16.780651936044137        9.0391516400756124     
 C   11.204993907247902        18.731639876775589        9.0870528646823043     
 H   8.3966203782587190        17.121315088345227        11.251661607493510     
 C   9.1323990419179033        18.916038117326416        10.334967525961837     
 H   8.7515202423398932        15.584690879092733        12.878235371174501     
 C   7.0463170749789592        14.297617821545476        12.680095275124893     
 H   8.7992903355982950        12.834796039163471        9.5318632998482080     
 C   7.0782545965295940        12.752080779740414        10.820306879993336     
 H   12.654384514267933        16.801011367059953        11.713942467270794     
 C   13.356659372795528        15.803137417864967        13.489678376108081     
 H   10.683234905433460        13.070680178865281        12.764660798351196     
 C   12.266956515092778        13.716914367007915        14.067725486001292     
 H   9.5000467519166811        14.507471522332484        7.9627534719607480     
 C   11.120335556414609        13.550068216835118        6.9221344850700577     
 H   13.103460643827043        13.782823268071041        10.268453626224813     
 C   13.142174612381352        13.155699656410230        8.2034618672474569     
 H   11.970713177571051        19.188611436218856        8.4602365525956298     
 C   10.136440614473647        19.500366151668768        9.5548268522429716     
 H   8.2826708218029310        19.504333149606786        10.679077603739817     
 H   6.5716205715127307        14.685830011534073        13.577052089122114     
 C   6.4394843616911475        13.271946291331254        11.946141136782311     
 H   6.6226243954493516        11.939721672017390        10.257943089626423     
 C   13.222798154400415        14.701143037577053        14.342045139459673     
 H   14.096521035523677        16.571703634001661        13.705507146928033     
 H   12.151649082403338        12.857060301866740        14.726554142081621     
 C   12.436424882663772        13.079024820320539        6.9997455922699681     
 H   10.556338938723226        13.486206154545194        5.9894161500560621     
 H   14.169992827346610        12.802400552433868        8.2490730450413228     
 H   10.084418942665080        20.558268866905077        9.3041470142927576     
 H   5.4823038974998743        12.866721017731768        12.271156996426622     
 H   13.852101337782846        14.613470346279628        15.229504885038097     
 H   12.923358574950722        12.658835926895991        6.1197783031441393     
 C   12.269297194760526        14.922694867371387        3.0066993745523649     
 H   11.352725142021493        14.688958437458913        3.5727952791449038     
 H   12.420756906709864        16.012539831689214        3.0108104178162556     
 H   13.138301391415261        14.447028594193615        3.4904550631274063     
 C   12.127584135588156        14.437852811129732        1.6494170713620229     
 N   11.979385872761851        14.037071550926457       0.56145368526450046     
 Co   8.3379388614208665        9.4275554210209744        12.143154143733181     
 S   8.0849392474739741        9.5778813156686748        9.9187702970012186     
 S   9.4174295688713894        7.4454014010213330        12.012233906332218     
 S   6.3939951615576494        9.5972022604720646        13.279502937653888     
 S   9.3233976015528643        11.054009192408765        13.345759054649697     
 C   8.7851174349739711        8.0669318570279689        9.4046651553769731     
 C   9.3328203459997656        7.1616874027497248        10.294425630552155     
 C   6.7858772116150572        10.890975001467266        14.379189609597480     
 C   8.0245950851771628        11.503055197808493        14.419390489843632     
 S   8.7900091442083852        7.5773239688076934        7.7287239256660509     
 S   9.8954714805208273        5.6667375105824354        9.5759962942921106     
 S   5.6126224694627407        11.502200223090577        15.519710575323264     
 S   8.2051266244265477        12.754297434638557        15.635753494441850     
 C   9.4563292942304784        5.9899080026124185        7.9207866677077270     
 C   6.5859949059863014        12.716650844852168        16.289758782331038     
 S   9.6154113312629228        4.8959682315325797        6.6642288960604690     
 S   6.0103241625507504        13.696160807382244        17.514727986164477     
 P   6.0552731380226810        2.7538415315987419        2.4949121282937221     
 C   6.7377375451748769        4.3730837507581493        2.0710307999786486     
 C   4.3384706211236690        3.0537199558862680        2.9211147024908994     
 C   6.2072526727067547        1.6904240608920087        1.0587369093190875     
 C   6.8909690766043843        1.9676909317539069        3.8783540497239763     
 C   5.9890285750631813        5.5400208857589526        2.3128020955218465     
 C   7.9721659169149985        4.4509957801610733        1.3980161008092746     
 C   3.4222142017648807        3.2964648726182184        1.8863439455745556     
 C   3.9742602122834083        3.2819295527139603        4.2568320872501140     
 C   6.0015541746185077        2.2319821365470918      -0.22274332168589539     
 C   6.4760895135631547       0.31986999198042376        1.2169152783170882     
 C   8.2482883738280854        2.2431985100774594        4.1131212538427881     
 C   6.2301926617044332       0.97762224897465488        4.6286090115519345     
 H   5.0152933393139181        5.4876056513008500        2.7936404276915900     
 C   6.4750150042371075        6.7734871204882969        1.8724791188493564     
 H   8.5190771606757405        3.5472347869180458        1.1304447815596881     
 C   8.4620293223809089        5.6959750553250119       0.99673253099845771     
 H   3.7046339692729844        3.1311900943509734       0.84906363410315522     
 C   2.1529050178639055        3.7870448972214921        2.1860327725438840     
 H   4.6780541381910457        3.0981564050679760        5.0617364526987529     
 C   2.7085808501776851        3.7870022327532302        4.5487696468378696     
 H   5.8287059707624724        3.2975915073093804      -0.35381520343841277     
 C   6.0462529715796451        1.3970663120526348       -1.3368673440246301     
 H   6.6205255405177903      -0.11781396257086904        2.2030992929505890     
 C   6.5498905777703769      -0.49590022858609373        8.7792338704293926E-002
 H   8.7617158715774011        2.9946835469563631        3.5213333720713207     
 C   8.9422059550494364        1.5351527279151527        5.0938688604150428     
 C   6.9309728375592998       0.28837609978807849        5.6219760838273940     
 H   5.1836436447004708       0.72461920010890701        4.4535433718881299     
 H   5.8637650855325827        7.6653618257427079        1.9994747033713964     
 C   7.7123135909955360        6.8552945851518583        1.2278339822554267     
 H   9.4214554812476248        5.7667793347630045       0.48397176272445247     
 C   1.8082542077465251        4.0574712984144590        3.5139955105340093     
 H   1.4535612209387010        3.9683963882789794        1.3744065300763995     
 H   2.4333182301408631        3.9914111331205904        5.5827865759341941     
 H   5.8713080842236556        1.8164574710353809       -2.3255596312319353     
 C   6.3323153657497970        3.8618309375349165E-002  -1.1841279916297784     
 H   6.7948731760364192       -1.5466856289358770       0.21321645892095620     
 C   8.2839794583141337       0.55836146702975331        5.8492049569958802     
 H   10.000374808668131        1.7319454573052318        5.2505821315438386     
 H   6.4040319304004596      -0.47514339612897138        6.1939733118287146     
 H   8.0805462254449463        7.8141909450790727       0.85599898277057684     
 H  0.84089893766151380        4.4977987245534594        3.7529936836994220     
 H   6.3884554115791845      -0.60078455077324355       -2.0641955581281306     
 H   8.8342629826087187       -4.6657422712696288E-003   6.6005394736450826     
 P   4.6323919597849947        8.4035991271754042        6.4607972385454246     
 C   4.8385011945646825        6.6664669932768348        6.9192007070023376     
 C   6.2052838963645023        9.1453482036071190        5.9957229453210150     
 C   3.5430828228375693        8.5035807866196080        5.0250139679619634     
 C   3.8845803439410567        9.2447034798769696        7.8667746272213064     
 C   3.8359995399907181        6.0759301894809630        7.7120942051417956     
 C   5.9190717452596893        5.8911684755854354        6.4585874776887628     
 C   6.8390174216715733        8.6437858775128937        4.8406381493557573     
 C   6.8009654904419321        10.190695094303615        6.7180430343634185     
 C   2.5777954476775093        7.5158115831258145        4.7587851875971277     
 C   3.6746339323111661        9.6163072925515820        4.1737131178753932     
 C   4.5959802447310407        9.3200581816499941        9.0803800307055837     
 C   2.5703712901453764        9.7372375622054559        7.7865335164472551     
 H   3.0027914775161371        6.6700659009549179        8.0835026117972486     
 C   3.9120454808050642        4.7190974824505263        8.0344066095847975     
 H   6.7198472648433993        6.3305598043175415        5.8698732742037034     
 C   5.9843030996451052        4.5353378229659196        6.7858086790544041     
 H   6.3649317334026909        7.8677939360253539        4.2441559786845637     
 C   8.0699355497161207        9.1550170127126922        4.4429740903460031     
 H   6.3163042902651396        10.616604731876965        7.5913766242380341     
 C   8.0375237006453766        10.699939277122697        6.3032386464163785     
 H   2.4615502344089810        6.6502223568988681        5.4096183221442162     
 C   1.7589685806449589        7.6475701007801584        3.6337434166087976     
 H   4.4327318357458667        10.380137506731201        4.3573024776879983     
 C   2.8487499997616115        9.7334965664690873        3.0547161199167050     
 H   5.6159228140907844        8.9433522806292416        9.1600373227623155     
 C   3.9956036344320069        9.9006765749759253        10.200676945545105     
 H   2.0126218291046620        9.6682572153851414        6.8542599949411018     
 C   1.9738338955051682        10.295208834627886        8.9192974822254367     
 H   3.1464984720958813        4.2618379918871048        8.6612337227776610     
 C   4.9804625724545710        3.9505975825679509        7.5659110273726391     
 H   6.8339212394118256        3.9471972780649462        6.4411584860027062     
 H   8.5448452199296341        8.7671390327246854        3.5459924900271376     
 C   8.6765377081238686        10.180504424947175        5.1773564089288868     
 H   8.4929894068899046        11.512121420896323        6.8659771109950150     
 C   1.8927613887423391        8.7492488148869079        2.7809447493636092     
 H   1.0189382264173896        6.8790090025377459        3.4184153744945620     
 H   2.9639808009534874        10.593109076634123        2.3955533254655847     
 C   2.6795354799794766        10.371773215608528        10.123045054221599     
 H   4.5595741828414660        9.9644964656305497        11.133413797724998     
 H  0.94603634659141111        10.648567202705152        8.8736703194814162     
 H   5.0325534534983900        2.8925393068743590        7.8159878323631427     
 H   9.6337320910588193        10.585926802023407        4.8526430338900219     
 H   1.2632951222759026        8.8366719089545729        1.8935733112237079     
 H   2.1925865794202064        10.791931723965908        11.003018167518080     
 C   2.8462093731636235        8.5268156251160363        14.114425055351136     
 H   3.7628195160137383        8.7599984903882397        13.548196579101839     
 H   2.6949312646363612        7.4370136503824718        14.111745739296220     
 H   1.9772215681166880        9.0016112450761891        13.629920083297241     
 C   2.9876465583863423        9.0133975149021026        15.470996452401106     
 N   3.1356561374786436        9.4155019552929602        16.558416533021880     
         226

 Co   6.7768651425587949        14.028127923848620        4.9784011960771837     
 S   7.0344835303966509        13.877897752274485        7.2022802529232628     
 S   5.6948993002310848        16.008694688291953        5.1114035274385472     
 S   8.7211921065942999        13.857313203572373        3.8429227525125791     
 S   5.7909516100855276        12.401944056267691        3.7759509417521104     
 C   6.3333168345994695        15.387827249689702        7.7176170735383591     
 C   5.7829348739255435        16.292471108734439        6.8289944427113820     
 C   8.3289503334920720        12.563496489304921        2.7434304233871485     
 C   7.0900394858194620        11.951776393316660        2.7031439257817804     
 S   6.3314097366274309        15.877345119580539        9.3934696591379314     
 S   5.2211891973384787        17.787234313796578        7.5484286945913537     
 S   9.5023037127506633        11.951324239077499        1.6035750424159789     
 S   6.9095872817236126        10.699788470695712        1.4875348474304990     
 C   5.6638576666148142        17.464373941667866        9.2027039205680765     
 C   8.5288828384782356        10.736672780201539       0.83395086894950721     
 S   5.5069397484186329        18.558312560270306        10.459433908706560     
 S   9.1047905590063607        9.7561820886816140      -0.39014512831412279     
 P   9.0633135072948221        20.693764836421632        14.624192361912105     
 C   8.3809574834414313        19.074814626901833        15.049410971007351     
 C   10.780507547991389        20.394073280331902        14.199687874800739     
 C   8.9098356242989336        21.758663492077829        16.059129780912095     
 C   8.2281921369222726        21.478699615943654        13.239742259142455     
 C   9.1299299174350832        17.907768963268328        14.809075768451837     
 C   7.1463571323977400        18.997351792364370        15.722172421237964     
 C   11.696340316614021        20.153758812154248        15.235317546505117     
 C   11.145504564508977        20.163585176540675        12.864639322309515     
 C   9.1144636786777440        21.218657315217566        17.341385821980214     
 C   8.6407936260940712        23.128937952940607        15.899134885802106     
 C   6.8704581857107971        21.204402778160656        13.006039607819638     
 C   8.8893295069481422        22.467945548348105        12.488756668546461     
 H   10.103836608995742        17.959881528508927        14.328553773314132     
 C   8.6439964963396800        16.674659718589641        15.250470374744530     
 H   6.5993048691382068        19.901287509810739        15.988790763403875     
 C   6.6565520853111417        17.752707396743453        16.124536890042943     
 H   11.413335351826344        20.320953945579411        16.272080386857592     
 C   12.965960348005648        19.663017556775067        14.937240728953077     
 H   10.442089135297858        20.345597894834544        12.059051403380211     
 C   12.411514057034918        19.658517360941381        12.574335717834435     
 H   9.2876677155986851        20.153295055923227        17.473792301697927     
 C   9.0682595731093993        22.054777298796822        18.454514205482862     
 H   8.4975212021826660        23.565562559825327        14.912363273900095     
 C   8.5655044384499579        23.945965343956754        17.027217054250418     
 H   6.3567615536998021        20.453563691640394        13.598384746421431     
 C   6.1764312932277052        21.912985847140675        12.025769282752604     
 C   8.1884090980132083        23.157820079080462        11.495899485990314     
 H   9.9361529860960633        22.720190278696052        12.663235100103989     
 H   9.2554282773242100        15.782768496972301        15.124529819378806     
 C   7.4065027405395609        16.593270526383360        15.894790187484650     
 H   5.6970257990076938        17.682365315734689        16.637174945286027     
 C   13.311345031399378        19.390153346650639        13.610035989805663     
 H   13.664936680213684        19.483620410010658        15.749564439837547     
 H   12.687613732946623        19.452663806009742        11.540856084066517     
 H   9.2423700207636230        21.636605539773630        19.443862136552397     
 C   8.7817715654073965        23.412899668572166        18.299937401392040     
 H   8.3207582391361541        24.996637180705719        16.900322737231054     
 C   6.8349624570638898        22.889134836784198        11.269888482509884     
 H   5.1179491431844344        21.717247130444296        11.869918625088197     
 H   8.7155104133064665        23.920993739832923        10.923555492849845     
 H   7.0382591216449928        15.634650324112172        16.267343063305390     
 H   14.278907602702050        18.949610781456038        13.372322849891805     
 H   8.7245019867828209        24.053242449351686        19.179204423489772     
 H   6.2845684304606557        23.452664648338505        10.519026164417468     
 P   10.487101796400344        15.045035481160513        10.664559643663592     
 C   10.282357969120646        16.782239547652786        10.205730750553625     
 C   8.9132549299290940        14.304055836683251        11.127710711830373     
 C   11.574570036006353        14.943671418526360        12.101515615426337     
 C   11.236001563804219        14.204249866567666        9.2589808159597098     
 C   11.285167517133448        17.371896269676409        9.4125282387774423     
 C   9.2013533338021709        17.557922621504062        10.664559001537940     
 C   8.2787618965823881        14.805241723323634        12.282530180153241     
 C   8.3177758124110142        13.259329213215576        10.404344432688413     
 C   12.538810432283491        15.931629863230999        12.370490849324259     
 C   11.442416841018167        13.829712561149412        12.951081889534038     
 C   10.526173302002507        14.130382708395885        8.0443815441318023     
 C   12.550130774953756        13.711743325453670        9.3403012542540349     
 H   12.118860853151361        16.777538668931033        9.0426052397141916     
 C   11.208462624352638        18.727979686723263        9.0875041016475482     
 H   8.4006174414533810        17.119358629350209        11.253928569385009     
 C   9.1354875176526402        18.913026820296743        10.334567417119851     
 H   8.7525799862635392        15.580825996293393        12.879737073267728     
 C   7.0474429840172359        14.294103818704977        12.679105773686265     
 H   8.8029801813348136        12.833849829694065        9.5311022010983706     
 C   7.0809006418359939        12.750069652882194        10.818107457130305     
 H   12.655207486552666        16.798139454609046        11.720964681009812     
 C   13.355997895932299        15.798843740022697        13.496582725270983     
 H   10.684937829375874        13.065810065795709        12.765469520401087     
 C   12.266755351011616        13.711420296216286        14.071049908837539     
 H   9.5063821493697098        14.507313802847714        7.9638495858097711     
 C   11.128126144686009        13.551396084313744        6.9241395408182340     
 H   13.106711446560949        13.779726572964583        10.273313617004376     
 C   13.148229875246683        13.155399897236572        8.2076069005704149     
 H   11.974047976191864        19.184521475335327        8.4602548636323913     
 C   10.139140351157861        19.496663458044335        9.5534856364663376     
 H   8.2854445965026642        19.501344415069806        10.677818611654379     
 H   6.5718772245752097        14.681707978285520        13.575874121765558     
 C   6.4412772802919527        13.268954229592049        11.943907319247556     
 H   6.6257683617266832        11.938125256770354        10.254775836778567     
 C   13.221704722791285        14.695857891097321        14.347575646126975     
 H   14.094993749048797        16.567654400656057        13.714331728680030     
 H   12.151091296630307        12.850805377597037        14.728800085674202     
 C   12.444170018321611        13.080372859127763        7.0028530205999706     
 H   10.565407678739295        13.488908287141085        5.9906170155327843     
 H   14.176115471978736        12.802438635839881        8.2540204570284761     
 H   10.086380338177346        20.554034694877341        9.3009025560570517     
 H   5.4839826416271586        12.863253477265243        12.267976260096930     
 H   13.850034118793497        14.607632333672390        15.235667080498271     
 H   12.932496923273384        12.661755517941810        6.1229622272219446     
 C   12.267723020127750        14.930290046328533        3.0030999679657864     
 H   11.350755723710447        14.697810949089920        3.5690588016862761     
 H   12.417672618063513        16.020101666726557        3.0022987366056868     
 H   13.136557962141147        14.458191324566922        3.4901325311158238     
 C   12.128463962134688        14.439195526381573        1.6481805626018389     
 N   11.982107297719864        14.033474504133144       0.56210449626772774     
 Co   8.3384730543371521        9.4229402184463407        12.144113511675618     
 S   8.0812174891490667        9.5736401696442499        9.9202400313647452     
 S   9.4200823962739904        7.4421851069921203        12.010896165965653     
 S   6.3942220339705900        9.5938647604018765        13.279644777730807     
 S   9.3246042720298767        11.048999375871604        13.346592606517907     
 C   8.7823998476672465        8.0637861058526994        9.4046715659972477     
 C   9.3325463952361520        7.1588985985361138        10.293194735438323     
 C   6.7866000764500525        10.887637050161151        14.379150863279527     
 C   8.0255821833337837        11.499222732080449        14.419447299248755     
 S   8.7846757827712594        7.5746598545888126        7.7286957251509554     
 S   9.8946486692825690        5.6644003306203956        9.5734995410200998     
 S   5.6133787944934008        11.499778499173251        15.519151687712059     
 S   8.2062157110241341        12.751053246780506        15.635202064756227     
 C   9.4522666783277067        5.9876230786294711        7.9192210765615698     
 C   6.5869683023239105        12.714187853101970        16.288909843773670     
 S   9.6094509428662942        4.8939610475114357        6.6622805160276988     
 S   6.0111862341188642        13.694469887111131        17.513242677176798     
 P   6.0520179364388005        2.7565647648534015        2.4978267623852020     
 C   6.7344841575953422        4.3755415914710456        2.0728981676896807     
 C   4.3347666733215178        3.0562315320966071        2.9220614517917269     
 C   6.2055219933334138        1.6917079532290988        1.0628805018537160     
 C   6.8869898476585307        1.9716307034490062        3.8823672769581603     
 C   5.9856700169119827        5.5426053873990480        2.3136507081289515     
 C   7.9690741676681807        4.4530746887191581        1.4001323097720679     
 C   3.4190300726408007        3.2961323515074712        1.8862690406768687     
 C   3.9696120902667347        3.2871041027945096        4.2569872710001029     
 C   6.0012033476531883        2.2317862325246289      -0.21939019266899581     
 C   6.4739895578574131       0.32132627976402167        1.2229156261428074     
 C   8.2447757701164424        2.2457527718431454        4.1159959003207165     
 C   6.2257098398858481       0.98265489395877725        4.6335636397653950     
 H   5.0117542431581077        5.4904566520462277        2.7941478986559907     
 C   6.4717802406973703        6.7758059036802702        1.8727054377266876     
 H   8.5159858444234011        3.5491667518164052        1.1331515331088073     
 C   8.4590617126008247        5.6977945843136473       0.99821631843496161     
 H   3.7021753893936222        3.1286170999736118       0.84960558757559568     
 C   2.1493307977399141        3.7868422066195384        2.1840510002944402     
 H   4.6729629009736779        3.1054242816254329        5.0626991410988662     
 C   2.7035326391706227        3.7921476944302093        4.5469944874162449     
 H   5.8284216604295205        3.2972137035267095      -0.35181115776219340     
 C   6.0471545495178587        1.3956330061478499       -1.3325086564133002     
 H   6.6170250448616272      -0.11534448075533549        2.2097034592005356     
 C   6.5489723019367059      -0.49574557562372157        9.4847127422085398E-002
 H   8.7585856331067280        2.9963899277421482        3.5234990282102916     
 C   8.9387031143994893        1.5372742983319569        5.0964057197954933     
 C   6.9265375391357269       0.29286974894370776        5.6265568067249037     
 H   5.1788485488913372       0.73054510565355180        4.4591356890073905     
 H   5.8604396474478024        7.6677249676024619        1.9989126068467240     
 C   7.7092920190323051        6.8572595294198715        1.2284252142322061     
 H   9.4185794022523854        5.7681714615754585       0.48557103844950222     
 C   1.8037856202059319        4.0601000050858715        3.5111243766309177     
 H   1.4504199992533646        3.9658902199445265        1.3715964563512721     
 H   2.4273468375098757        3.9983175091005370        5.5803812585492674     
 H   5.8733116932124148        1.8138918406412554       -2.3218649393835777     
 C   6.3330283560361789        3.7388969186681061E-002  -1.1778974303361622     
 H   6.7932240897512903       -1.5465221867871608       0.22176185192814199     
 C   8.2800250975128478       0.56138739761795764        5.8524966313871642     
 H   9.9972159031255732        1.7328815694774833        5.2522070389943991     
 H   6.3993335908095093      -0.47011511168997389        6.1990600550079220     
 H   8.0776654061590420        7.8159631564627929       0.85622318034597888     
 H  0.83616127735592161        4.5006435531395086        3.7485622363449291     
 H   6.3900919660356230      -0.60299404493022135       -2.0571496124892095     
 H   8.8303336900715621       -2.0538549011541243E-003   6.6034865469318937     
 P   4.6290707145590861        8.4062854251958221        6.4580230765503863     
 C   4.8342722560497116        6.6690437637880322        6.9164761741930345     
 C   6.2027147296950025        9.1477797671519259        5.9949989041191047     
 C   3.5414457522614264        8.5073651542269157        5.0211617700472395     
 C   3.8799916884282331        9.2466936045699732        7.8637338918375512     
 C   3.8316667087551979        6.0790198644372389        7.7096563286561777     
 C   5.9151816620997169        5.8935837787140324        6.4570303725988758     
 C   6.8374315135741570        8.6469980112662679        4.8401321674506885     
 C   6.7979790739290289        10.192359242766923        6.7187454316031081     
 C   2.5770716463977359        7.5193811981143774        4.7526804938610248     
 C   3.6734891491737871        9.6210641699105288        4.1712414277958123     
 C   4.5897664754736729        9.3204439718181771        9.0783685457050769     
 C   2.5658769566685238        9.7392354636140510        7.7824032211520500     
 H   2.9980378734783066        6.6732003319590163        8.0800192438793168     
 C   3.9084509918046040        4.7227770407459335        8.0340343635952713     
 H   6.7157768379394538        6.3324320637704918        5.8676788984851846     
 C   5.9811196971137317        4.5383103294781089        6.7863502300676402     
 H   6.3638002461479006        7.8715190844048673        4.2426486533859666     
 C   8.0687559861692009        9.1583776984660847        4.4438963959054565     
 H   6.3126204260319447        10.617509858569967        7.5920548814073037     
 C   8.0348670066867065        10.701852979484269        6.3053275611876165     
 H   2.4607021443536192        6.6530686049262444        5.4024838505856509     
 C   1.7596330664681445        7.6518861218546892        3.6267394587261799     
 H   4.4310011802235145        10.385019746746547        4.3565271579981806     
 C   2.8489471079651012        9.7390399639264427        3.0513814765697318     
 H   5.6095593765370761        8.9435215185629477        9.1588991257930150     
 C   3.9877877481654611        9.8993673985417505        10.198627931768277     
 H   2.0093327764042384        9.6713421916683107        6.8493648940646388     
 C   1.9677470544774258        10.295512409570804        8.9151132125413071     
 H   3.1430221158689826        4.2659735402428227        8.6612932910069649     
 C   4.9776494807950646        3.9542990113890464        7.5673970253478533     
 H   6.8310625724743863        3.9501331413499510        6.4426081520933689     
 H   8.5445155686451209        8.7710773371315316        3.5471055556155795     
 C   8.6747120437489720        10.183359911651978        5.1794840914444427     
 H   8.4898497630362773        11.513636455323930        6.8689998373227414     
 C   1.8938641401293992        8.7545850733335531        2.7753540058669177     
 H   1.0204838448521723        6.8830801628888603        3.4094455349132384     
 H   2.9645415648758973        10.599435369767384        2.3933276702141679     
 C   2.6717631151267969        10.370439018453206        10.119895538274180     
 H   4.5504824983467866        9.9618168242005005        11.132167297195451     
 H  0.93988021416491907        10.648527420313775        8.8686851732467424     
 H   5.0304723504803546        2.8967863687675992        7.8194319617119481     
 H   9.6320193316625620        10.589239879257642        4.8556901766545648     
 H   1.2653865597144569        8.8425838261132483        1.8873428099306435     
 H   2.1834223614456421        10.789028722005371        10.999791621798254     
 C   2.8477978842487488        8.5193509041782143        14.118133831337396     
 H   3.7647998359215804        8.7513264646074909        13.552054409501672     
 H   2.6980135244694194        7.4295783746658834        14.120237492851109     
 H   1.9789778129151709        8.9906575394692627        13.630419643797493     
 C   2.9868059367875839        9.0120281847837287        15.472406530673734     
 N   3.1329909528896760        9.4189529834845089        16.557988334919894     
         226

 Co   6.7763637550729152        14.032731443273759        4.9774234255494649     
 S   7.0382018317469859        13.882080245647035        7.2007914564209363     
 S   5.6923137127679766        16.011917061472758        5.1127444616646924     
 S   8.7209908501248705        13.860628556285135        3.8427563985513209     
 S   5.7897560443169747        12.406954092380923        3.7750965766168996     
 C   6.3360281838195220        15.390906394050731        7.7176148886645235     
 C   5.7832265063329897        16.295217764470994        6.8302394631202432     
 C   8.3282390523628642        12.566816364164429        2.7434441295384335     
 C   7.0890565667175158        11.955604618334993        2.7030607883736022     
 S   6.3367004691746871        15.879903564212485        9.3935143736341384     
 S   5.2219936039146315        17.789502685146921        7.5509656873822184     
 S   9.5015454570355971        11.953731288089749        1.6040938767643811     
 S   6.9084845193412514        10.703043721756142        1.4880456531774491     
 C   5.6678736288533331        17.466554014751079        9.2043100340312698     
 C   8.5278907631504133        10.739145134421385       0.83474661497455649     
 S   5.5128269382567696        18.560187257033274        10.461443809875902     
 S   9.1038972657657258        9.7579032306234517      -0.38873672164271050     
 P   9.0666016362253394        20.691103887239471        14.621308897010893     
 C   8.3842328288672885        19.072416412841651        15.047545837196616     
 C   10.784250108632250        20.391626521478713        14.198799137200664     
 C   8.9115966830890407        21.757437694550045        16.055018281110886     
 C   8.2322191513200451        21.474821996709288        13.235751184288208     
 C   9.1332945721415761        17.905242272361495        14.808187623686653     
 C   7.1494718676279660        18.995325555317933        15.720058886154167     
 C   11.699553487672619        20.154197550438823        15.235466705084605     
 C   11.150206981878080        20.158436941496607        12.864554421608563     
 C   9.1148140107499707        21.218904022235812        17.338066206052194     
 C   8.6429812447846643        23.127550454976546        15.893162703331896     
 C   6.8740134702197180        21.201927964494590        13.003194226127674     
 C   8.8938744249433288        22.462948133993297        12.483803262691815     
 H   10.107382741096167        17.957091933078033        14.328009320762719     
 C   8.6472195851057112        16.672389625200676        15.250159502710076     
 H   6.6024332902543863        19.899405484229668        15.986122935743488     
 C   6.6595243592600273        17.750933004589108        16.123010873728649     
 H   11.415808986463709        20.323665237191470        16.271602738201832     
 C   12.969571495515083        19.663329554507559        14.939326217007769     
 H   10.447241124758072        20.338323084081090        12.058146616122189     
 C   12.416623533211425        19.653400557587243        12.576210775590990     
 H   9.2879094419488162        20.153717158760905        17.471823130578130     
 C   9.0673826644984583        22.056264637997138        18.450188097734575     
 H   8.5011329792443995        23.563166496572794        14.905785656140084     
 C   8.5665409131849621        23.945883836901078        17.020189134545376     
 H   6.3599231200298219        20.451956872206353        13.596263412889288     
 C   6.1799869169049346        21.910933177126608        12.023247553907343     
 C   8.1929159188318881        23.153352634042417        11.491306211651283     
 H   9.9410139290064574        22.714286170626448        12.657639114183590     
 H   9.2587328375717881        15.780451212255070        15.124980659960924     
 C   7.4095108191356047        16.591347887495022        15.894110421176185     
 H   5.6999073959669246        17.681014878821220        16.635534154497424     
 C   13.315866517979440        19.387594481175576        13.613023969245097     
 H   13.668108304852316        19.486270859879593        15.752491286903792     
 H   12.693654941121961        19.445754410148766        11.543370588339865     
 H   9.2403643382472609        21.639216414136268        19.440200826347155     
 C   8.7811445474366572        23.414195201814952        18.293736085242834     
 H   8.3225747908525385        24.996557337605150        16.891802237607951     
 C   6.8389843255175009        22.886151683795781        11.266591072078896     
 H   5.1211578346459916        21.716392911799868        11.868313498209377     
 H   8.7202906071458184        23.915972816679631        10.918440370404861     
 H   7.0411134220904934        15.632912071700954        16.266995169744852     
 H   14.283704305411847        18.946835632040436        13.376898654722625     
 H   8.7229719743045386        24.055522127206519        19.172186263320796     
 H   6.2885738663145903        23.450086597394652        10.516060468175722     
 P   10.490371846010309        15.042312056664461        10.667308365637233     
 C   10.286489743258581        16.779629423577507        10.208467555678263     
 C   8.9157932707861853        14.301535542334925        11.128396690597336     
 C   11.576171604975718        14.939878466763725        12.105332872553703     
 C   11.240557017623798        14.202260476760900        9.2619828643937385     
 C   11.289382626120105        17.368810027298768        9.4149804725896971     
 C   9.2051558332719541        17.555451596613654        10.666190351624145     
 C   8.2802946725541489        14.801900430451271        12.283002892047918     
 C   8.3207528509399129        13.257591083324019        10.403565962989573     
 C   12.539512033975141        15.928054309577899        12.376511072661833     
 C   11.443537167816350        13.824973181304470        12.953554189870635     
 C   10.532359207392256        14.130009307336298        8.0463508201086213     
 C   12.554590483108379        13.709742642508303        9.3443938616186326     
 H   12.123490244446225        16.774425401817929        9.0460588393527726     
 C   11.211931341457374        18.724319496670937        9.0879553386127938     
 H   8.4046145046480429        17.117402170355188        11.256195531276509     
 C   9.1385759933873754        18.910015523267070        10.334167308277866     
 H   8.7536397301871851        15.576961113494054        12.881238775360954     
 C   7.0485688930555117        14.290589815864481        12.678116272247639     
 H   8.8066700270713323        12.832903620224659        9.5303411023485332     
 C   7.0835466871423947        12.748058526023975        10.815908034267274     
 H   12.656030458837400        16.795267542158143        11.727986894748831     
 C   13.355336419069069        15.794550062180427        13.503487074433883     
 H   10.686640753318287        13.060939952726139        12.766278242450978     
 C   12.266554186930454        13.705926225424658        14.074374331673784     
 H   9.5127175468227385        14.507156083362942        7.9649456996587942     
 C   11.135916732957408        13.552723951792370        6.9261445965664103     
 H   13.109962249294853        13.776629877858124        10.278173607783938     
 C   13.154285138112014        13.155100138062915        8.2117519338933747     
 H   11.977382774812677        19.180431514451794        8.4602731746691511     
 C   10.141840087842075        19.492960764419902        9.5521444206897037     
 H   8.2882183712023973        19.498355680532828        10.676559619568941     
 H   6.5721338776376887        14.677585945036968        13.574696154409002     
 C   6.4430701988927570        13.265962167852845        11.941673501712799     
 H   6.6289123280040148        11.936528841523319        10.251608583930711     
 C   13.220611291182157        14.690572744617588        14.353106152794277     
 H   14.093466462573918        16.563605167310449        13.723156310432026     
 H   12.150533510857276        12.844550453327333        14.731046029266780     
 C   12.451915153979449        13.081720897934987        7.0059604489299740     
 H   10.574476418755365        13.491610419736977        5.9918178810095055     
 H   14.182238116610863        12.802476719245892        8.2589678690156276     
 H   10.088341733689610        20.549800522849608        9.2976580978213459     
 H   5.4856613857544421        12.859785936798719        12.264795523767237     
 H   13.847966899804147        14.601794321065150        15.241829275958443     
 H   12.941635271596045        12.664675108987629        6.1261461512997508     
 C   12.266148845494977        14.937885225285680        2.9995005613792078     
 H   11.348786305399402        14.706663460720929        3.5653223242276484     
 H   12.414588329417162        16.027663501763900        2.9937870553951180     
 H   13.134814532867033        14.469354054940229        3.4898099991042413     
 C   12.129343788681220        14.440538241633416        1.6469440538416551     
 N   11.984828722677879        14.029877457339829       0.56275530727095491     
 Co   8.3390072472534360        9.4183250158717069        12.145072879618057     
 S   8.0774957308241593        9.5693990236198250        9.9217097657282700     
 S   9.4227352236765913        7.4389688129629086        12.009558425599087     
 S   6.3944489063835306        9.5905272603316885        13.279786617807726     
 S   9.3258109425068891        11.043989559334445        13.347426158386115     
 C   8.7796822603605218        8.0606403546774299        9.4046779766175241     
 C   9.3322724444725367        7.1561097943225018        10.291963840324490     
 C   6.7873229412850469        10.884299098855037        14.379112116961576     
 C   8.0265692814904046        11.495390266352404        14.419504108653880     
 S   8.7793424213341336        7.5719957403699309        7.7286675246358598     
 S   9.8938258580443126        5.6620631506583559        9.5710027877480908     
 S   5.6141351195240610        11.497356775255927        15.518592800100853     
 S   8.2073047976217204        12.747809058922456        15.634650635070605     
 C   9.4482040624249368        5.9853381546465245        7.9176554854154126     
 C   6.5879416986615196        12.711724861351774        16.288060905216302     
 S   9.6034905544696638        4.8919538634902926        6.6603321359949286     
 S   6.0120483056869780        13.692778966840018        17.511757368189119     
 P   6.0487627348549209        2.7592879981080616        2.5007413964766814     
 C   6.7312307700158076        4.3779994321839411        2.0747655354007124     
 C   4.3310627255193657        3.0587431083069463        2.9230082010925544     
 C   6.2037913139600720        1.6929918455661890        1.0670240943883444     
 C   6.8830106187126781        1.9755704751441057        3.8863805041923443     
 C   5.9823114587607851        5.5451898890391425        2.3144993207360560     
 C   7.9659824184213628        4.4551535972772420        1.4022485187348610     
 C   3.4158459435167208        3.2957998303967240        1.8861941357791818     
 C   3.9649639682500610        3.2922786528750585        4.2571424547500927     
 C   6.0008525206878698        2.2315903285021661      -0.21603706365209624     
 C   6.4718896021516716       0.32278256754761953        1.2289159739685267     
 C   8.2412631664047975        2.2483070336088309        4.1188705467986448     
 C   6.2212270180672631       0.98768753894289951        4.6385182679788555     
 H   5.0082151470022964        5.4933076527916045        2.7946553696203917     
 C   6.4685454771576332        6.7781246868722436        1.8729317566040189     
 H   8.5128945281710600        3.5510987167147650        1.1358582846579266     
 C   8.4560941028207424        5.6996141133022826       0.99970010587146541     
 H   3.6997168095142596        3.1260441055962507       0.85014754104803614     
 C   2.1457565776159226        3.7866395160175843        2.1820692280449960     
 H   4.6678716637563102        3.1126921581828895        5.0636618294989795     
 C   2.6984844281635603        3.7972931561071883        4.5452193279946203     
 H   5.8281373500965685        3.2968358997440386      -0.34980711208597409     
 C   6.0480561274560731        1.3941997002430648       -1.3281499688019702     
 H   6.6135245492054642      -0.11287499893980193        2.2163076254504821     
 C   6.5480540261030358      -0.49559092266134941       0.10190191613987686     
 H   8.7554553946360549        2.9980963085279337        3.5256646843492625     
 C   8.9352002737495404        1.5393958687487614        5.0989425791759437     
 C   6.9221022407121540       0.29736339809933704        5.6311375296224133     
 H   5.1740534530822035       0.73647101119819658        4.4647280061266512     
 H   5.8571142093630222        7.6700881094622151        1.9983505103220516     
 C   7.7062704470690750        6.8592244736878847        1.2290164462089854     
 H   9.4157033232571479        5.7695635883879133       0.48717031417455203     
 C   1.7993170326653387        4.0627287117572850        3.5082532427278257     
 H   1.4472787775680280        3.9633840516100740        1.3687863826261450     
 H   2.4213754448788882        4.0052238850804835        5.5779759411643406     
 H   5.8753153022011730        1.8113262102471299       -2.3181702475352202     
 C   6.3337413463225616        3.6159628998012956E-002  -1.1716668690425460     
 H   6.7915750034661606       -1.5463587446384446       0.23030724493532778     
 C   8.2760707367115636       0.56441332820616197        5.8557883057784474     
 H   9.9940569975830158        1.7338176816497350        5.2538319464449588     
 H   6.3946352512185580      -0.46508682725097639        6.2041467981871303     
 H   8.0747845868731378        7.8177353678465140       0.85644737792138104     
 H  0.83142361705032952        4.5034883817255578        3.7441307889904363     
 H   6.3917285204920606      -0.60520353908719926       -2.0501036668502888     
 H   8.8264043975344073        5.5803246896137665E-004   6.6064336202187040     
 P   4.6257494693331775        8.4089717232162400        6.4552489145553480     
 C   4.8300433175347397        6.6716205342992287        6.9137516413837306     
 C   6.2001455630255018        9.1502113306967345        5.9942748629171945     
 C   3.5398086816852841        8.5111495218342252        5.0173095721325156     
 C   3.8754030329154099        9.2486837292629751        7.8606931564537961     
 C   3.8273338775196781        6.0821095393935147        7.7072184521705598     
 C   5.9112915789397453        5.8959990818426293        6.4554732675089879     
 C   6.8358456054767416        8.6502101450196420        4.8396261855456197     
 C   6.7949926574161266        10.194023391230232        6.7194478288427968     
 C   2.5763478451179620        7.5229508131029394        4.7465758001249228     
 C   3.6723443660364086        9.6258210472694756        4.1687697377162305     
 C   4.5835527062163059        9.3208297619863583        9.0763570607045683     
 C   2.5613826231916716        9.7412333650226461        7.7782729258568448     
 H   2.9932842694404758        6.6763347629631147        8.0765358759613850     
 C   3.9048565028041433        4.7264565990413399        8.0336621176057434     
 H   6.7117064110355082        6.3343043232234422        5.8654845227666659     
 C   5.9779362945823582        4.5412828359902981        6.7868917810808762     
 H   6.3626687588931112        7.8752442327843806        4.2411413280873704     
 C   8.0675764226222810        9.1617383842194755        4.4448187014649108     
 H   6.3089365617987507        10.618414985262971        7.5927331385765733     
 C   8.0322103127280347        10.703766681845842        6.3074164759588554     
 H   2.4598540542982574        6.6559148529536198        5.3953493790270857     
 C   1.7602975522913300        7.6562021429292200        3.6197355008435617     
 H   4.4292705247011632        10.389901986761892        4.3557518383083629     
 C   2.8491442161685909        9.7445833613837980        3.0480468332227586     
 H   5.6031959389833688        8.9436907564966521        9.1577609288237127     
 C   3.9799718618989148        9.8980582221075757        10.196578917991449     
 H   2.0060437237038147        9.6744271679514799        6.8444697931881748     
 C   1.9616602134496832        10.295815984513725        8.9109289428571756     
 H   3.1395457596420844        4.2701090885985398        8.6613528592362670     
 C   4.9748363891355583        3.9580004402101414        7.5688830233230684     
 H   6.8282039055369479        3.9530690046349561        6.4440578181840316     
 H   8.5441859173606094        8.7750156415383778        3.5482186212040219     
 C   8.6728863793740736        10.186215398356779        5.1816117739599985     
 H   8.4867101191826482        11.515151489751537        6.8720225636504670     
 C   1.8949668915164593        8.7599213317801983        2.7697632623702257     
 H   1.0220294632869551        6.8871513232399746        3.4004756953319144     
 H   2.9651023287983076        10.605761662900647        2.3911020149627511     
 C   2.6639907502741171        10.369104821297887        10.116746022326762     
 H   4.5413908138521082        9.9591371827704496        11.130920796665906     
 H  0.93372408173842714        10.648487637922397        8.8637000270120687     
 H   5.0283912474623191        2.9010334306608394        7.8228760910607535     
 H   9.6303065722663064        10.592552956491877        4.8587373194191086     
 H   1.2674779971530112        8.8484957432719238        1.8811123086375792     
 H   2.1742581434710782        10.786125720044833        10.996565076078429     
 C   2.8493863953338736        8.5118861832403923        14.121842607323657     
 H   3.7667801558294225        8.7426544388267420        13.555912239901504     
 H   2.7010957843024777        7.4221430989492960        14.128729246405998     
 H   1.9807340577136539        8.9797038338623363        13.630919204297744     
 C   2.9859653151888255        9.0106588546653565        15.473816608946359     
 N   3.1303257683007084        9.4224040116760595        16.557560136817905     
         226

 Co   6.7758623675870355        14.037334962698896        4.9764456550217462     
 S   7.0419201330973209        13.886262739019587        7.1993026599186098     
 S   5.6897281253048684        16.015139434653562        5.1140853958908377     
 S   8.7207895936554394        13.863943908997900        3.8425900445900631     
 S   5.7885604785484217        12.411964128494153        3.7742422114816883     
 C   6.3387395330395755        15.393985538411760        7.7176127037906870     
 C   5.7835181387404351        16.297964420207553        6.8314844835291053     
 C   8.3275277712336564        12.570136239023936        2.7434578356897186     
 C   7.0880736476155697        11.959432843353328        2.7029776509654240     
 S   6.3419912017219442        15.882462008844431        9.3935590881303455     
 S   5.2227980104907834        17.791771056497261        7.5535026801730831     
 S   9.5007872013205308        11.956138337101999        1.6046127111127830     
 S   6.9073817569588902        10.706298972816571        1.4885564589243991     
 C   5.6718895910918512        17.468734087834296        9.2059161474944613     
 C   8.5268986878225892        10.741617488641232       0.83554236099960577     
 S   5.5187141280949064        18.562061953796245        10.463453711045247     
 S   9.1030039725250891        9.7596243725652911      -0.38732831497129822     
 P   9.0698897651558585        20.688442938057307        14.618425432109683     
 C   8.3875081742931457        19.070018198781465        15.045680703385880     
 C   10.787992669273111        20.389179762625520        14.197910399600591     
 C   8.9133577418791479        21.756211897022261        16.050906781309674     
 C   8.2362461657178176        21.470944377474925        13.231760109433964     
 C   9.1366592268480673        17.902715581454665        14.807299478921470     
 C   7.1525866028581921        18.993299318271497        15.717945351070371     
 C   11.702766658731218        20.154636288723399        15.235615863664092     
 C   11.154909399247181        20.153288706452539        12.864469520907612     
 C   9.1151643428221956        21.219150729254054        17.334746590124173     
 C   8.6451688634752575        23.126162957012486        15.887190520861685     
 C   6.8775687547286379        21.199453150828525        13.000348844435710     
 C   8.8984193429385137        22.457950719638486        12.478849856837169     
 H   10.110928873196594        17.954302337647139        14.327464868211305     
 C   8.6504426738717441        16.670119531811714        15.249848630675624     
 H   6.6055617113705658        19.897523458648593        15.983455108083101     
 C   6.6624966332089128        17.749158612434762        16.121484857414355     
 H   11.418282621101074        20.326376528803529        16.271125089546075     
 C   12.973182643024519        19.663641552240055        14.941411705062462     
 H   10.452393114218287        20.331048273327635        12.057241828864168     
 C   12.421733009387934        19.648283754233105        12.578085833347547     
 H   9.2881511682989473        20.154139261598583        17.469853959458337     
 C   9.0665057558875191        22.057751977197455        18.445861989986291     
 H   8.5047447563061329        23.560770433320261        14.899208038380076     
 C   8.5675773879199664        23.945802329845403        17.013161214840334     
 H   6.3630846863598416        20.450350052772315        13.594142079357145     
 C   6.1835425405821640        21.908880507112542        12.020725825062083     
 C   8.1974227396505661        23.148885189004371        11.486712937312252     
 H   9.9458748719168515        22.708382062556844        12.652043128263191     
 H   9.2620373978193662        15.778133927537841        15.125431500543044     
 C   7.4125188977316485        16.589425248606688        15.893430654867720     
 H   5.7027889929261546        17.679664441907750        16.633893363708822     
 C   13.320388004559502        19.385035615700513        13.616011948684530     
 H   13.671279929490947        19.488921309748527        15.755418133970037     
 H   12.699696149297299        19.438845014287793        11.545885092613213     
 H   9.2383586557308988        21.641827288498906        19.436539516141917     
 C   8.7805175294659179        23.415490735057734        18.287534769093632     
 H   8.3243913425689247        24.996477494504578        16.883281737984845     
 C   6.8430061939711120        22.883168530807360        11.263293661647907     
 H   5.1243665261075479        21.715538693155437        11.866708371330557     
 H   8.7250708009851721        23.910951893526338        10.913325247959875     
 H   7.0439677225359940        15.631173819289737        16.266647276184312     
 H   14.288501008121642        18.944060482624831        13.381474459553445     
 H   8.7214419618262564        24.057801805061349        19.165168103151817     
 H   6.2925793021685248        23.447508546450802        10.513094771933975     
 P   10.493641895620275        15.039588632168410        10.670057087610873     
 C   10.290621517396517        16.777019299502228        10.211204360802901     
 C   8.9183316116432749        14.299015247986601        11.129082669364299     
 C   11.577773173945081        14.936085515001087        12.109150129681069     
 C   11.245112471443376        14.200271086954132        9.2649849128277673     
 C   11.293597735106760        17.365723784921126        9.4174327064019536     
 C   9.2089583327417373        17.552980571723250        10.667821701710352     
 C   8.2818274485259114        14.798559137578907        12.283475603942593     
 C   8.3237298894688116        13.255852953432461        10.402787493290731     
 C   12.540213635666792        15.924478755924799        12.382531295999406     
 C   11.444657494614534        13.820233801459530        12.956026490207231     
 C   10.538545112782005        14.129635906276709        8.0483200960854404     
 C   12.559050191263005        13.707741959562936        9.3484864689832285     
 H   12.128119635741088        16.771312134704825        9.0495124389913535     
 C   11.215400058562111        18.720659306618611        9.0884065755780394     
 H   8.4086115678427031        17.115445711360167        11.258462493168008     
 C   9.1416644691221123        18.907004226237397        10.333767199435881     
 H   8.7546994741108310        15.573096230694714        12.882740477454181     
 C   7.0496948020937884        14.287075813023982        12.677126770809013     
 H   8.8103598728078509        12.831957410755253        9.5295800035986957     
 C   7.0861927324487954        12.746047399165755        10.813708611404243     
 H   12.656853431122132        16.792395629707240        11.735009108487850     
 C   13.354674942205838        15.790256384338159        13.510391423596785     
 H   10.688343677260699        13.056069839656567        12.767086964500869     
 C   12.266353022849293        13.700432154633029        14.077698754510031     
 H   9.5190529442757690        14.506998363878170        7.9660418135078164     
 C   11.143707321228806        13.554051819270995        6.9281496523145876     
 H   13.113213052028758        13.773533182751667        10.283033598563501     
 C   13.160340400977347        13.154800378889258        8.2158969672163327     
 H   11.980717573433491        19.176341553568260        8.4602914857059126     
 C   10.144539824526289        19.489258070795469        9.5508032049130698     
 H   8.2909921459021305        19.495366945995848        10.675300627483503     
 H   6.5723905307001669        14.673463911788415        13.573518187052446     
 C   6.4448631174935622        13.262970106113640        11.939439684178044     
 H   6.6320562942813464        11.934932426276283        10.248441331082853     
 C   13.219517859573029        14.685287598137856        14.358636659461579     
 H   14.091939176099038        16.559555933964845        13.731980892184025     
 H   12.149975725084245        12.838295529057630        14.733291972859361     
 C   12.459660289637290        13.083068936742210        7.0090678772599766     
 H   10.583545158771436        13.494312552332868        5.9930187464862268     
 H   14.188360761242988        12.802514802651904        8.2639152810027809     
 H   10.090303129201876        20.545566350821872        9.2944136395856418     
 H   5.4873401298817264        12.856318396332194        12.261614787437544     
 H   13.845899680814798        14.595956308457911        15.247991471418615     
 H   12.950773619918706        12.667594700033449        6.1293300753775561     
 C   12.264574670862201        14.945480404242828        2.9959011547926293     
 H   11.346816887088359        14.715515972351936        3.5615858467690207     
 H   12.411504040770810        16.035225336801247        2.9852753741845492     
 H   13.133071103592917        14.480516785313537        3.4894874670926592     
 C   12.130223615227750        14.441880956885258        1.6457075450814711     
 N   11.987550147635892        14.026280410546516       0.56340611827418208     
 Co   8.3395414401697217        9.4137098132970713        12.146032247560495     
 S   8.0737739724992537        9.5651578775954000        9.9231795000917966     
 S   9.4253880510791923        7.4357525189336968        12.008220685232521     
 S   6.3946757787964721        9.5871897602615004        13.279928457884646     
 S   9.3270176129839015        11.038979742797284        13.348259710254325     
 C   8.7769646730537971        8.0574946035021604        9.4046843872377988     
 C   9.3319984937089213        7.1533209901088908        10.290732945210658     
 C   6.7880458061200413        10.880961147548922        14.379073370643622     
 C   8.0275563796470273        11.491557800624358        14.419560918059005     
 S   8.7740090598970060        7.5693316261510502        7.7286393241207643     
 S   9.8930030468060561        5.6597259706963161        9.5685060344760799     
 S   5.6148914445547202        11.494935051338601        15.518033912489646     
 S   8.2083938842193067        12.744564871064405        15.634099205384981     
 C   9.4441414465221651        5.9830532306635771        7.9160898942692564     
 C   6.5889150949991286        12.709261869601576        16.287211966658937     
 S   9.5975301660730352        4.8899466794691486        6.6583837559621584     
 S   6.0129103772550918        13.691088046568904        17.510272059201437     
 P   6.0455075332710404        2.7620112313627212        2.5036560305681612     
 C   6.7279773824362739        4.3804572728968365        2.0766329031117445     
 C   4.3273587777172144        3.0612546845172859        2.9239549503933815     
 C   6.2020606345867302        1.6942757379032791        1.0711676869229727     
 C   6.8790313897668245        1.9795102468392050        3.8903937314265282     
 C   5.9789529006095865        5.5477743906792378        2.3153479333431610     
 C   7.9628906691745449        4.4572325058353259        1.4043647276976543     
 C   3.4126618143926404        3.2954673092859768        1.8861192308814949     
 C   3.9603158462333878        3.2974532029556074        4.2572976385000825     
 C   6.0005016937225513        2.2313944244797033      -0.21268393463519666     
 C   6.4697896464459301       0.32423885533121738        1.2349163217942458     
 C   8.2377505626931526        2.2508612953745164        4.1217451932765732     
 C   6.2167441962486789       0.99272018392702188        4.6434728961923160     
 H   5.0046760508464860        5.4961586535369822        2.7951628405847928     
 C   6.4653107136178960        6.7804434700642160        1.8731580754813502     
 H   8.5098032119187206        3.5530306816131243        1.1385650362070459     
 C   8.4531264930406600        5.7014336422909180        1.0011838933079693     
 H   3.6972582296348975        3.1234711112188895       0.85068949452047660     
 C   2.1421823574919312        3.7864368254156306        2.1800874557955523     
 H   4.6627804265389425        3.1199600347403464        5.0646245178990936     
 C   2.6934362171564983        3.8024386177841674        4.5434441685729965     
 H   5.8278530397636166        3.2964580959613676      -0.34780306640975472     
 C   6.0489577053942867        1.3927663943382800       -1.3237912811906400     
 H   6.6100240535493011      -0.11040551712426838        2.2229117917004286     
 C   6.5471357502693648      -0.49543626969897725       0.10895670485766831     
 H   8.7523251561653819        2.9998026893137189        3.5278303404882334     
 C   8.9316974330995915        1.5415174391655659        5.1014794385563942     
 C   6.9176669422885819       0.30185704725496632        5.6357182525199230     
 H   5.1692583572730699       0.74239691674284147        4.4703203232459119     
 H   5.8537887712782419        7.6724512513219691        1.9977884137973791     
 C   7.7032488751058441        6.8611894179558979        1.2296076781857648     
 H   9.4128272442619085        5.7709557152003672       0.48876958989960179     
 C   1.7948484451247455        4.0653574184286976        3.5053821088247341     
 H   1.4441375558826917        3.9608778832756211        1.3659763089010177     
 H   2.4154040522479003        4.0121302610604292        5.5755706237794138     
 H   5.8773189111899313        1.8087605798530044       -2.3144755556868621     
 C   6.3344543366089434        3.4930288809344852E-002  -1.1654363077489298     
 H   6.7899259171810318       -1.5461953024897286       0.23885263794251357     
 C   8.2721163759102776       0.56743925879436630        5.8590799801697315     
 H   9.9908980920404584        1.7347537938219868        5.2554568538955193     
 H   6.3899369116276068      -0.46005854281197894        6.2092335413663378     
 H   8.0719037675872336        7.8195075792302351       0.85667157549678319     
 H  0.82668595674473733        4.5063332103116069        3.7396993416359434     
 H   6.3933650749484983      -0.60741303324417706       -2.0430577212113676     
 H   8.8224751049972507        3.1699198390768776E-003   6.6093806935055150     
 P   4.6224282241072689        8.4116580212366596        6.4524747525603088     
 C   4.8258143790197687        6.6741973048104262        6.9110271085744275     
 C   6.1975763963560020        9.1526428942415414        5.9935508217152833     
 C   3.5381716111091412        8.5149338894415330        5.0134573742177917     
 C   3.8708143774025867        9.2506738539559787        7.8576524210700400     
 C   3.8230010462841584        6.0851992143497915        7.7047805756849428     
 C   5.9074014957797738        5.8984143849712263        6.4539161624190999     
 C   6.8342596973793261        8.6534222787730162        4.8391202036405510     
 C   6.7920062409032242        10.195687539693539        6.7201502260824864     
 C   2.5756240438381885        7.5265204280915023        4.7404711063888199     
 C   3.6711995828990296        9.6305779246284224        4.1662980476366496     
 C   4.5773389369589381        9.3212155521545412        9.0743455757040614     
 C   2.5568882897148191        9.7432312664312413        7.7741426305616406     
 H   2.9885306654026453        6.6794691939672131        8.0730525080434532     
 C   3.9012620138036831        4.7301361573367462        8.0332898716162155     
 H   6.7076359841315627        6.3361765826763934        5.8632901470481471     
 C   5.9747528920509856        4.5442553425024874        6.7874333320941123     
 H   6.3615372716383209        7.8789693811638939        4.2396340027887733     
 C   8.0663968590753612        9.1650990699728681        4.4457410070243650     
 H   6.3052526975655558        10.619320111955973        7.5934113957458429     
 C   8.0295536187693646        10.705680384207415        6.3095053907300933     
 H   2.4590059642428952        6.6587611009809953        5.3882149074685204     
 C   1.7609620381145155        7.6605181640037516        3.6127315429609435     
 H   4.4275398691788119        10.394784226777237        4.3549765186185443     
 C   2.8493413243720811        9.7501267588411533        3.0447121898757854     
 H   5.5968325014296614        8.9438599944303583        9.1566227318544104     
 C   3.9721559756323686        9.8967490456733991        10.194529904214621     
 H   2.0027546710033906        9.6775121442346475        6.8395746923117109     
 C   1.9555733724219406        10.296119559456644        8.9067446731730460     
 H   3.1360694034151861        4.2742446369542577        8.6614124274655708     
 C   4.9720232974760519        3.9617018690312369        7.5703690212982826     
 H   6.8253452385995095        3.9560048679199609        6.4455074842746951     
 H   8.5438562660760979        8.7789539459452257        3.5493316867924638     
 C   8.6710607149991770        10.189070885061582        5.1837394564755543     
 H   8.4835704753290209        11.516666524179143        6.8750452899781926     
 C   1.8960696429035193        8.7652575902268417        2.7641725188735342     
 H   1.0235750817217379        6.8912224835910880        3.3915058557505908     
 H   2.9656630927207179        10.612087956033909        2.3888763597113343     
 C   2.6562183854214374        10.367770624142565        10.113596506379345     
 H   4.5322991293574297        9.9564575413404004        11.129674296136361     
 H  0.92756794931193509        10.648447855531019        8.8587148807773932     
 H   5.0263101444442837        2.9052804925540792        7.8263202204095581     
 H   9.6285938128700490        10.595866033726114        4.8617844621836523     
 H   1.2695694345915656        8.8544076604305992        1.8748818073445148     
 H   2.1650939254965138        10.783222718084296        10.993338530358605     
 C   2.8509749064189989        8.5044214623025702        14.125551383309917     
 H   3.7687604757372641        8.7339824130459931        13.559770070301337     
 H   2.7041780441355359        7.4147078232327077        14.137220999960887     
 H   1.9824903025121368        8.9687501282554098        13.631418764797994     
 C   2.9851246935900670        9.0092895245469844        15.475226687218987     
 N   3.1276605837117408        9.4258550398676082        16.557131938715916     
         226

 Co   6.7753609801011558        14.041938482124035        4.9754678844940283     
 S   7.0456384344476559        13.890445232392139        7.1978138634162843     
 S   5.6871425378417593        16.018361807834367        5.1154263301169829     
 S   8.7205883371860100        13.867259261710663        3.8424236906288050     
 S   5.7873649127798688        12.416974164607383        3.7733878463464774     
 C   6.3414508822596281        15.397064682772790        7.7176105189168513     
 C   5.7838097711478804        16.300711075944108        6.8327295039379674     
 C   8.3268164901044504        12.573456113883445        2.7434715418410036     
 C   7.0870907285136235        11.963261068371661        2.7028945135572462     
 S   6.3472819342692004        15.885020453476377        9.3936038026265525     
 S   5.2236024170669353        17.794039427847604        7.5560396729639479     
 S   9.5000289456054645        11.958545386114249        1.6051315454611852     
 S   6.9062789945765282        10.709554223876999        1.4890672646713492     
 C   5.6759055533303702        17.470914160917509        9.2075222609576546     
 C   8.5259066124947651        10.744089842861078       0.83633810702465505     
 S   5.5246013179330431        18.563936650559214        10.465463612214592     
 S   9.1021106792844542        9.7613455145071306      -0.38591990829988593     
 P   9.0731778940863759        20.685781988875142        14.615541967208474     
 C   8.3907835197190010        19.067619984721283        15.043815569575145     
 C   10.791735229913971        20.386733003772331        14.197021662000518     
 C   8.9151188006692532        21.754986099494481        16.046795281508466     
 C   8.2402731801155902        21.467066758240559        13.227769034579717     
 C   9.1400238815545585        17.900188890547831        14.806411334156286     
 C   7.1557013380884182        18.991273081225060        15.715831815986574     
 C   11.705979829789815        20.155075027007975        15.235765022243580     
 C   11.159611816616284        20.148140471408471        12.864384620206661     
 C   9.1155146748944205        21.219397436272295        17.331426974196152     
 C   8.6473564821658506        23.124775459048426        15.881218338391474     
 C   6.8811240392375588        21.196978337162459        12.997503462743746     
 C   8.9029642609337003        22.452953305283675        12.473896450982522     
 H   10.114475005297018        17.951512742216249        14.326920415659892     
 C   8.6536657626377753        16.667849438422749        15.249537758641171     
 H   6.6086901324867453        19.895641433067521        15.980787280422714     
 C   6.6654689071577993        17.747384220280416        16.119958841100061     
 H   11.420756255738439        20.329087820415587        16.270647440890315     
 C   12.976793790533954        19.663953549972547        14.943497193117155     
 H   10.457545103678500        20.323773462574181        12.056337041606147     
 C   12.426842485564443        19.643166950878971        12.579960891104104     
 H   9.2883928946490784        20.154561364436258        17.467884788338544     
 C   9.0656288472765780        22.059239316397775        18.441535882238004     
 H   8.5083565333678663        23.558374370067728        14.892630420620065     
 C   8.5686138626549706        23.945720822789728        17.006133295135292     
 H   6.3662462526898613        20.448743233338277        13.592020745825002     
 C   6.1870981642593943        21.906827837098472        12.018204096216822     
 C   8.2019295604692459        23.144417743966326        11.482119662973220     
 H   9.9507358148272456        22.702477954487236        12.646447142342792     
 H   9.2653419580669460        15.775816642820610        15.125882341125164     
 C   7.4155269763276923        16.587502609718353        15.892750888559254     
 H   5.7056705898853854        17.678314004994281        16.632252572920219     
 C   13.324909491139564        19.382476750225447        13.618999928123964     
 H   13.674451554129579        19.491571759617457        15.758344981036283     
 H   12.705737357472636        19.431935618426820        11.548399596886560     
 H   9.2363529732145366        21.644438162861544        19.432878205936678     
 C   8.7798905114951786        23.416786268300516        18.281333452944427     
 H   8.3262078942853091        24.996397651404006        16.874761238361739     
 C   6.8470280624247231        22.880185377818940        11.259996251216918     
 H   5.1275752175691052        21.714684474511010        11.865103244451737     
 H   8.7298509948245258        23.905930970373046        10.908210125514891     
 H   7.0468220229814946        15.629435566878520        16.266299382623775     
 H   14.293297710831437        18.941285333209230        13.386050264384265     
 H   8.7199119493479742        24.060081482916182        19.158149942982842     
 H   6.2965847380224593        23.444930495506952        10.510129075692229     
 P   10.496911945230240        15.036865207672358        10.672805809584514     
 C   10.294753291534452        16.774409175426950        10.213941165927539     
 C   8.9208699525003663        14.296494953638275        11.129768648131261     
 C   11.579374742914446        14.932292563238452        12.112967386808435     
 C   11.249667925262953        14.198281697147365        9.2679869612617978     
 C   11.297812844093414        17.362637542543485        9.4198849402142102     
 C   9.2127608322115204        17.550509546832842        10.669453051796557     
 C   8.2833602244976721        14.795217844706544        12.283948315837270     
 C   8.3267069279977104        13.254114823540904        10.402009023591889     
 C   12.540915237358442        15.920903202271699        12.388551519336980     
 C   11.445777821412717        13.815494421614588        12.958498790543826     
 C   10.544731018171754        14.129262505217120        8.0502893720622613     
 C   12.563509899417628        13.705741276617569        9.3525790763478245     
 H   12.132749027035953        16.768198867591721        9.0529660386299344     
 C   11.218868775666847        18.716999116566285        9.0888578125432833     
 H   8.4126086310373651        17.113489252365145        11.260729455059506     
 C   9.1447529448568474        18.903992929207721        10.333367090593896     
 H   8.7557592180344770        15.569231347895375        12.884242179547408     
 C   7.0508207111320651        14.283561810183485        12.676137269370384     
 H   8.8140497185443696        12.831011201285847        9.5288189048488583     
 C   7.0888387777551953        12.744036272307536        10.811509188541212     
 H   12.657676403406866        16.789523717256333        11.742031322226868     
 C   13.354013465342609        15.785962706495889        13.517295772759686     
 H   10.690046601203111        13.051199726586997        12.767895686550760     
 C   12.266151858768131        13.694938083841400        14.081023177346276     
 H   9.5253883417287977        14.506840644393399        7.9671379273568395     
 C   11.151497909500206        13.555379686749621        6.9301547080627639     
 H   13.116463854762664        13.770436487645208        10.287893589343064     
 C   13.166395663842678        13.154500619715600        8.2200420005392907     
 H   11.984052372054304        19.172251592684727        8.4603097967426741     
 C   10.147239561210503        19.485555377171035        9.5494619891364358     
 H   8.2937659206018655        19.492378211458867        10.674041635398066     
 H   6.5726471837626459        14.669341878539864        13.572340219695890     
 C   6.4466560360943665        13.259978044374435        11.937205866643287     
 H   6.6352002605586788        11.933336011029247        10.245274078234997     
 C   13.218424427963900        14.680002451658124        14.364167166128883     
 H   14.090411889624159        16.555506700619240        13.740805473936021     
 H   12.149417939311213        12.832040604787926        14.735537916451941     
 C   12.467405425295128        13.084416975549434        7.0121753055899791     
 H   10.592613898787507        13.497014684928759        5.9942196119629489     
 H   14.194483405875115        12.802552886057917        8.2688626929899325     
 H   10.092264524714142        20.541332178794139        9.2911691813499360     
 H   5.4890188740090107        12.852850855865670        12.258434051107852     
 H   13.843832461825448        14.590118295850672        15.254153666878789     
 H   12.959911968241368        12.670514291079268        6.1325139994553615     
 C   12.263000496229425        14.953075583199974        2.9923017482060508     
 H   11.344847468777314        14.724368483982945        3.5578493693103930     
 H   12.408419752124459        16.042787171838590        2.9767636929739805     
 H   13.131327674318802        14.491679515686846        3.4891649350810767     
 C   12.131103441774282        14.443223672137101        1.6444710363212873     
 N   11.990271572593906        14.022683363753201       0.56405692927740936     
 Co   8.3400756330860055        9.4090946107224376        12.146991615502934     
 S   8.0700522141743463        9.5609167315709751        9.9246492344553214     
 S   9.4280408784817933        7.4325362249044851        12.006882944865955     
 S   6.3949026512094127        9.5838522601913123        13.280070297961565     
 S   9.3282242834609139        11.033969926260124        13.349093262122533     
 C   8.7742470857470725        8.0543488523268891        9.4046907978580734     
 C   9.3317245429453060        7.1505321858952797        10.289502050096825     
 C   6.7887686709550366        10.877623196242807        14.379034624325669     
 C   8.0285434778036482        11.487725334896314        14.419617727464129     
 S   8.7686756984598802        7.5666675119321685        7.7286111236056687     
 S   9.8921802355677979        5.6573887907342773        9.5660092812040709     
 S   5.6156477695853804        11.492513327421277        15.517475024878440     
 S   8.2094829708168930        12.741320683206354        15.633547775699359     
 C   9.4400788306193952        5.9807683066806296        7.9145243031230992     
 C   6.5898884913367377        12.706798877851380        16.286363028101569     
 S   9.5915697776764066        4.8879394954480047        6.6564353759293891     
 S   6.0137724488232056        13.689397126297791        17.508786750213758     
 P   6.0422523316871608        2.7647344646173813        2.5065706646596411     
 C   6.7247239948567392        4.3829151136097320        2.0785002708227762     
 C   4.3236548299150623        3.0637662607276250        2.9249016996942090     
 C   6.2003299552133893        1.6955596302403690        1.0753112794576012     
 C   6.8750521608209709        1.9834500185343045        3.8944069586607122     
 C   5.9755943424583888        5.5503588923193332        2.3161965459502656     
 C   7.9597989199277270        4.4593114143934107        1.4064809366604476     
 C   3.4094776852685604        3.2951347881752300        1.8860443259838080     
 C   3.9556677242167142        3.3026277530361567        4.2574528222500723     
 C   6.0001508667572327        2.2311985204572404      -0.20933080561829709     
 C   6.4676896907401886       0.32569514311481529        1.2409166696199652     
 C   8.2342379589815096        2.2534155571402019        4.1246198397545015     
 C   6.2122613744300939       0.99775282891114414        4.6484275244057764     
 H   5.0011369546906757        5.4990096542823599        2.7956703115491934     
 C   6.4620759500781588        6.7827622532561893        1.8733843943586814     
 H   8.5067118956663794        3.5549626465114841        1.1412717877561651     
 C   8.4501588832605776        5.7032531712795533        1.0026676807444732     
 H   3.6947996497555353        3.1208981168415284       0.85123144799291695     
 C   2.1386081373679398        3.7862341348136770        2.1781056835461081     
 H   4.6576891893215748        3.1272279112978030        5.0655872062992069     
 C   2.6883880061494358        3.8075840794611464        4.5416690091513718     
 H   5.8275687294306646        3.2960802921786967      -0.34579902073353541     
 C   6.0498592833325011        1.3913330884334949       -1.3194325935793101     
 H   6.6065235578931389      -0.10793603530873483        2.2295159579503747     
 C   6.5462174744356947      -0.49528161673660509       0.11601149357545977     
 H   8.7491949176947088        3.0015090700995040        3.5299959966272043     
 C   8.9281945924496426        1.5436390095823702        5.1040162979368446     
 C   6.9132316438650090       0.30635069641059554        5.6402989754174326     
 H   5.1644632614639363       0.74832282228748626        4.4759126403651734     
 H   5.8504633331934617        7.6748143931817232        1.9972263172727067     
 C   7.7002273031426132        6.8631543622239102        1.2301989101625441     
 H   9.4099511652666692        5.7723478420128211       0.49036886562465154     
 C   1.7903798575841523        4.0679861251001110        3.5025109749216421     
 H   1.4409963341973551        3.9583717149411686        1.3631662351758904     
 H   2.4094326596169129        4.0190366370403758        5.5731653063944870     
 H   5.8793225201786896        1.8061949494588787       -2.3107808638385046     
 C   6.3351673268953261        3.3700948620676748E-002  -1.1592057464553136     
 H   6.7882768308959029       -1.5460318603410124       0.24739803094969937     
 C   8.2681620151089934       0.57046518938257063        5.8623716545610147     
 H   9.9877391864979010        1.7356899059942386        5.2570817613460790     
 H   6.3852385720366565      -0.45503025837298144        6.2143202845455452     
 H   8.0690229483013294        7.8212797906139553       0.85689577307218523     
 H  0.82194829643914524        4.5091780388976561        3.7352678942814501     
 H   6.3950016294049359      -0.60962252740115497       -2.0360117755724465     
 H   8.8185458124600942        5.7818072091923786E-003   6.6123277667923253     
 P   4.6191069788813603        8.4143443192570775        6.4497005905652705     
 C   4.8215854405047978        6.6767740753216227        6.9083025757651244     
 C   6.1950072296865013        9.1550744577863501        5.9928267805133730     
 C   3.5365345405329984        8.5187182570488424        5.0096051763030678     
 C   3.8662257218897631        9.2526639786489806        7.8546116856862849     
 C   3.8186682150486386        6.0882888893060674        7.7023426991993249     
 C   5.9035114126198023        5.9008296880998232        6.4523590573292129     
 C   6.8326737892819098        8.6566344125263885        4.8386142217354822     
 C   6.7890198243903210        10.197351688156846        6.7208526233221759     
 C   2.5749002425584151        7.5300900430800644        4.7343664126527178     
 C   3.6700547997616511        9.6353348019873710        4.1638263575570686     
 C   4.5711251677015712        9.3216013423227224        9.0723340907035528     
 C   2.5523939562379669        9.7452291678398364        7.7700123352664354     
 H   2.9837770613648145        6.6826036249713114        8.0695691401255214     
 C   3.8976675248032229        4.7338157156321534        8.0329176256266894     
 H   6.7035655572276172        6.3380488421293437        5.8610957713296283     
 C   5.9715694895196121        4.5472278490146758        6.7879748831073474     
 H   6.3604057843835307        7.8826945295434072        4.2381266774901771     
 C   8.0652172955284414        9.1684597557262588        4.4466633125838193     
 H   6.3015688333323618        10.620225238648977        7.5940896529151125     
 C   8.0268969248106927        10.707594086568989        6.3115943055013313     
 H   2.4581578741875334        6.6616073490083707        5.3810804359099560     
 C   1.7616265239377011        7.6648341850782824        3.6057275850783257     
 H   4.4258092136564606        10.399666466792583        4.3542011989287266     
 C   2.8495384325755708        9.7556701562985104        3.0413775465288122     
 H   5.5904690638759531        8.9440292323640627        9.1554845348851099     
 C   3.9643400893658227        9.8954398692392243        10.192480890437794     
 H   1.9994656183029669        9.6805971205178167        6.8346795914352469     
 C   1.9494865313941980        10.296423134399564        8.9025604034889145     
 H   3.1325930471882879        4.2783801853099757        8.6614719956948747     
 C   4.9692102058165446        3.9654032978523324        7.5718550192734968     
 H   6.8224865716620711        3.9589407312049660        6.4469571503653578     
 H   8.5435266147915847        8.7828922503520719        3.5504447523809057     
 C   8.6692350506242803        10.191926371766385        5.1858671389911102     
 H   8.4804308314753936        11.518181558606750        6.8780680163059182     
 C   1.8971723942905794        8.7705938486734869        2.7585817753768422     
 H   1.0251207001565206        6.8952936439422023        3.3825360161692668     
 H   2.9662238566431283        10.618414249167170        2.3866507044599174     
 C   2.6484460205687577        10.366436426987246        10.110446990431926     
 H   4.5232074448627513        9.9537778999103494        11.128427795606816     
 H  0.92141181688544316        10.648408073139642        8.8537297345427195     
 H   5.0242290414262483        2.9095275544473194        7.8297643497583636     
 H   9.6268810534737934        10.599179110960350        4.8648316049481952     
 H   1.2716608720301199        8.8603195775892747        1.8686513060514505     
 H   2.1559297075219495        10.780319716123760        10.990111984638778     
 C   2.8525634175041241        8.4969567413647500        14.129260159296177     
 H   3.7707407956451062        8.7253103872652442        13.563627900701171     
 H   2.7072603039685941        7.4072725475161194        14.145712753515776     
 H   1.9842465473106199        8.9577964226484834        13.631918325298244     
 C   2.9842840719913086        9.0079201944286105        15.476636765491614     
 N   3.1249953991227732        9.4293060680591569        16.556703740613926     
         226

 Co   6.7748595926152770        14.046542001549172        4.9744901139663096     
 S   7.0493567357979909        13.894627725764691        7.1963250669139578     
 S   5.6845569503786511        16.021584181015172        5.1167672643431281     
 S   8.7203870807165806        13.870574614423425        3.8422573366675472     
 S   5.7861693470113167        12.421984200720615        3.7725334812112665     
 C   6.3441622314796806        15.400143827133821        7.7176083340430157     
 C   5.7841014035553258        16.303457731680663        6.8339745243468295     
 C   8.3261052089752425        12.576775988742952        2.7434852479922891     
 C   7.0861078094116774        11.967089293389996        2.7028113761490680     
 S   6.3525726668164575        15.887578898108323        9.3936485171227577     
 S   5.2244068236430872        17.796307799197944        7.5585766657548126     
 S   9.4992706898903982        11.960952435126497        1.6056503798095874     
 S   6.9051762321941670        10.712809474937428        1.4895780704182993     
 C   5.6799215155688882        17.473094234000722        9.2091283744208461     
 C   8.5249145371669410        10.746562197080923       0.83713385304970434     
 S   5.5304885077711798        18.565811347322185        10.467473513383936     
 S   9.1012173860438175        9.7630666564489701      -0.38451150162847370     
 P   9.0764660230168932        20.683121039692981        14.612658502307262     
 C   8.3940588651448582        19.065221770661100        15.041950435764411     
 C   10.795477790554834        20.384286244919142        14.196132924400443     
 C   8.9168798594593603        21.753760301966697        16.042683781707257     
 C   8.2443001945133627        21.463189139006193        13.223777959725471     
 C   9.1433885362610496        17.897662199640997        14.805523189391101     
 C   7.1588160733186434        18.989246844178624        15.713718280902777     
 C   11.709193000848414        20.155513765292550        15.235914180823070     
 C   11.164314233985387        20.142992236364403        12.864299719505709     
 C   9.1158650069666471        21.219644143290541        17.328107358268127     
 C   8.6495441008564438        23.123387961084365        15.875246155921264     
 C   6.8846793237464787        21.194503523496394        12.994658081051783     
 C   8.9075091789288852        22.447955890928863        12.468943045127878     
 H   10.118021137397445        17.948723146785355        14.326375963108479     
 C   8.6568888514038083        16.665579345033787        15.249226886606719     
 H   6.6118185536029239        19.893759407486446        15.978119452762325     
 C   6.6684411811066848        17.745609828126071        16.118432824785767     
 H   11.423229890375806        20.331799112027646        16.270169792234555     
 C   12.980404938043389        19.664265547705043        14.945582681171846     
 H   10.462697093138715        20.316498651820726        12.055432254348126     
 C   12.431951961740950        19.638050147524833        12.581835948860661     
 H   9.2886346209992094        20.154983467273937        17.465915617218752     
 C   9.0647519386656388        22.060726655598092        18.437209774489716     
 H   8.5119683104295998        23.555978306815195        14.886052802860057     
 C   8.5696503373899748        23.945639315734052        16.999105375430251     
 H   6.3694078190198811        20.447136413904239        13.589899412292858     
 C   6.1906537879366237        21.904775167084406        12.015682367371562     
 C   8.2064363812879240        23.139950298928280        11.477526388634189     
 H   9.9555967577376379        22.696573846417632        12.640851156422393     
 H   9.2686465183145241        15.773499358103381        15.126333181707283     
 C   7.4185350549237361        16.585579970830015        15.892071122250790     
 H   5.7085521868446163        17.676963568080811        16.630611782131616     
 C   13.329430977719626        19.379917884750384        13.621987907563398     
 H   13.677623178768210        19.494222209486392        15.761271828102528     
 H   12.711778565647974        19.425026222565844        11.550914101159908     
 H   9.2343472906981745        21.647049037224182        19.429216895731440     
 C   8.7792634935244376        23.418081801543298        18.275132136795222     
 H   8.3280244460016934        24.996317808303438        16.866240738738632     
 C   6.8510499308783332        22.877202224830519        11.256698840785930     
 H   5.1307839090306615        21.713830255866579        11.863498117572918     
 H   8.7346311886638794        23.900910047219753        10.903095003069907     
 H   7.0496763234269952        15.627697314467303        16.265951489063234     
 H   14.298094413541232        18.938510183793625        13.390626069215083     
 H   8.7183819368696920        24.062361160771015        19.151131782813863     
 H   6.3005901738763939        23.442352444563099        10.507163379450482     
 P   10.500181994840206        15.034141783176308        10.675554531558154     
 C   10.298885065672389        16.771799051351671        10.216677971052176     
 C   8.9234082933574559        14.293974659289951        11.130454626898224     
 C   11.580976311883811        14.928499611475816        12.116784643935802     
 C   11.254223379082532        14.196292307340599        9.2709890096958265     
 C   11.302027953080069        17.359551300165847        9.4223371740264650     
 C   9.2165633316813036        17.548038521942438        10.671084401882764     
 C   8.2848930004694328        14.791876551834180        12.284421027731945     
 C   8.3296839665266074        13.252376693649346        10.401230553893049     
 C   12.541616839050095        15.917327648618601        12.394571742674556     
 C   11.446898148210900        13.810755041769648        12.960971090880422     
 C   10.550916923561504        14.128889104157532        8.0522586480390803     
 C   12.567969607572252        13.703740593672203        9.3566716837124204     
 H   12.137378418330815        16.765085600478617        9.0564196382685154     
 C   11.222337492771583        18.713338926513963        9.0893090495085289     
 H   8.4166056942320271        17.111532793370124        11.262996416951005     
 C   9.1478414205915843        18.900981632178048        10.332966981751911     
 H   8.7568189619581229        15.565366465096035        12.885743881640636     
 C   7.0519466201703418        14.280047807342987        12.675147767931758     
 H   8.8177395642808882        12.830064991816441        9.5280578060990209     
 C   7.0914848230615961        12.742025145449317        10.809309765678181     
 H   12.658499375691598        16.786651804805430        11.749053535965887     
 C   13.353351988479378        15.781669028653619        13.524200121922588     
 H   10.691749525145525        13.046329613517425        12.768704408600652     
 C   12.265950694686969        13.689444013049773        14.084347600182523     
 H   9.5317237391818264        14.506682924908628        7.9682340412058625     
 C   11.159288497771605        13.556707554228247        6.9321597638109402     
 H   13.119714657496569        13.767339792538749        10.292753580122625     
 C   13.172450926708009        13.154200860541943        8.2241870338622487     
 H   11.987387170675117        19.168161631801194        8.4603281077794339     
 C   10.149939297894717        19.481852683546602        9.5481207733598019     
 H   8.2965396953015986        19.489389476921886        10.672782643312628     
 H   6.5729038368251249        14.665219845291313        13.571162252339334     
 C   6.4484489546951718        13.256985982635230        11.934972049108532     
 H   6.6383442268360104        11.931739595782213        10.242106825387140     
 C   13.217330996354772        14.674717305178392        14.369697672796185     
 H   14.088884603149278        16.551457467273632        13.749630055688018     
 H   12.148860153538184        12.825785680518221        14.737783860044519     
 C   12.475150560952967        13.085765014356658        7.0152827339199826     
 H   10.601682638803577        13.499716817524652        5.9954204774396702     
 H   14.200606050507240        12.802590969463928        8.2738101049770858     
 H   10.094225920226407        20.537098006766406        9.2879247231142319     
 H   5.4906976181362950        12.849383315399145        12.255253314778159     
 H   13.841765242836098        14.584280283243434        15.260315862338961     
 H   12.969050316564029        12.673433882125087        6.1356979235331668     
 C   12.261426321596650        14.960670762157122        2.9887023416194718     
 H   11.342878050466268        14.733220995613953        3.5541128918517657     
 H   12.405335463478108        16.050349006875933        2.9682520117634121     
 H   13.129584245044688        14.502842246060153        3.4888424030694942     
 C   12.131983268320813        14.444566387388944        1.6432345275611033     
 N   11.992992997551919        14.019086316959886       0.56470774028063653     
 Co   8.3406098260022912        9.4044794081478038        12.147950983445371     
 S   8.0663304558494406        9.5566755855465502        9.9261189688188463     
 S   9.4306937058843943        7.4293199308752724        12.005545204499391     
 S   6.3951295236223542        9.5805147601211242        13.280212138038484     
 S   9.3294309539379263        11.028960109722963        13.349926813990743     
 C   8.7715294984403478        8.0512031011516196        9.4046972084783480     
 C   9.3314505921816906        7.1477433816816678        10.288271154982992     
 C   6.7894915357900310        10.874285244936692        14.378995878007716     
 C   8.0295305759602709        11.483892869168269        14.419674536869254     
 S   8.7633423370227543        7.5640033977132868        7.7285829230905732     
 S   9.8913574243295415        5.6550516107722375        9.5635125279320601     
 S   5.6164040946160396        11.490091603503950        15.516916137267234     
 S   8.2105720574144812        12.738076495348304        15.632996346013735     
 C   9.4360162147166236        5.9784833826976822        7.9129587119769420     
 C   6.5908618876743468        12.704335886101182        16.285514089544201     
 S   9.5856093892797762        4.8859323114268616        6.6544869958966189     
 S   6.0146345203913185        13.687706206026679        17.507301441226080     
 P   6.0389971301032803        2.7674576978720409        2.5094852987511209     
 C   6.7214706072772046        4.3853729543226283        2.0803676385338083     
 C   4.3199508821129111        3.0662778369379642        2.9258484489950360     
 C   6.1985992758400474        1.6968435225774592        1.0794548719922294     
 C   6.8710729318751183        1.9873897902294038        3.8984201858948961     
 C   5.9722357843071903        5.5529433939594286        2.3170451585573706     
 C   7.9567071706809092        4.4613903229514946        1.4085971456232407     
 C   3.4062935561444800        3.2948022670644828        1.8859694210861213     
 C   3.9510196022000406        3.3078023031167056        4.2576080060000621     
 C   5.9998000397919133        2.2310026164347772      -0.20597767660139749     
 C   6.4655897350344471       0.32715143089841314        1.2469170174456843     
 C   8.2307253552698647        2.2559698189058874        4.1274944862324299     
 C   6.2077785526115088        1.0027854738952664        4.6533821526192369     
 H   4.9975978585348644        5.5018606550277367        2.7961777825135945     
 C   6.4588411865384217        6.7850810364481626        1.8736107132360127     
 H   8.5036205794140383        3.5568946114098434        1.1439785393052844     
 C   8.4471912734804953        5.7050727002681887        1.0041514681809769     
 H   3.6923410698761727        3.1183251224641673       0.85177340146535740     
 C   2.1350339172439483        3.7860314442117229        2.1761239112966639     
 H   4.6525979521042071        3.1344957878552595        5.0665498946993202     
 C   2.6833397951423739        3.8127295411381259        4.5398938497297472     
 H   5.8272844190977127        3.2957024883960258      -0.34379497505731604     
 C   6.0507608612707156        1.3898997825287098       -1.3150739059679801     
 H   6.6030230622369759      -0.10546655349320128        2.2361201242003212     
 C   6.5452991986020237      -0.49512696377423293       0.12306628229325123     
 H   8.7460646792240357        3.0032154508852891        3.5321616527661752     
 C   8.9246917517996938        1.5457605799991747        5.1065531573172960     
 C   6.9087963454414361       0.31084434556622481        5.6448796983149423     
 H   5.1596681656548027       0.75424872783213104        4.4815049574844341     
 H   5.8471378951086814        7.6771775350414773        1.9966642207480343     
 C   7.6972057311793831        6.8651193064919234        1.2307901421393235     
 H   9.4070750862714316        5.7737399688252751       0.49196814134970135     
 C   1.7859112700435591        4.0706148317715236        3.4996398410185505     
 H   1.4378551125120187        3.9558655466067156        1.3603561614507631     
 H   2.4034612669859250        4.0259430130203224        5.5707599890095603     
 H   5.8813261291674488        1.8036293190647532       -2.3070861719901465     
 C   6.3358803171817080        3.2471608432008636E-002  -1.1529751851616974     
 H   6.7866277446107741       -1.5458684181922964       0.25594342395688513     
 C   8.2642076543077092       0.57349111997077495        5.8656633289522979     
 H   9.9845802809553437        1.7366260181664901        5.2587066687966395     
 H   6.3805402324457052      -0.45000197393398395        6.2194070277247535     
 H   8.0661421290154252        7.8230520019976764       0.85711997064758738     
 H  0.81721063613355305        4.5120228674837053        3.7308364469269573     
 H   6.3966381838613735      -0.61183202155813277       -2.0289658299335258     
 H   8.8146165199229376        8.3936945793078796E-003   6.6152748400791364     
 P   4.6157857336554518        8.4170306172774954        6.4469264285702321     
 C   4.8173565019898268        6.6793508458328192        6.9055780429558205     
 C   6.1924380630170006        9.1575060213311570        5.9921027393114628     
 C   3.5348974699568561        8.5225026246561502        5.0057529783883439     
 C   3.8616370663769399        9.2546541033419842        7.8515709503025297     
 C   3.8143353838131189        6.0913785642623433        7.6999048227137070     
 C   5.8996213294598299        5.9032449912284193        6.4508019522393250     
 C   6.8310878811844944        8.6598465462797627        4.8381082398304134     
 C   6.7860334078774187        10.199015836620154        6.7215550205618646     
 C   2.5741764412786416        7.5336596580686273        4.7282617189166150     
 C   3.6689100166242721        9.6400916793463178        4.1613546674774877     
 C   4.5649113984442033        9.3219871324909054        9.0703226057030459     
 C   2.5478996227611144        9.7472270692484297        7.7658820399712303     
 H   2.9790234573269840        6.6857380559754098        8.0660857722075896     
 C   3.8940730358027627        4.7374952739275598        8.0325453796371615     
 H   6.6994951303236716        6.3399211015822949        5.8589013956111105     
 C   5.9683860869882395        4.5502003555268651        6.7885164341205835     
 H   6.3592742971287404        7.8864196779229205        4.2366193521915800     
 C   8.0640377319815215        9.1718204414796496        4.4475856181432736     
 H   6.2978849690991678        10.621130365341982        7.5947679100843821     
 C   8.0242402308520226        10.709507788930562        6.3136832202725701     
 H   2.4573097841321716        6.6644535970357461        5.3739459643513907     
 C   1.7622910097608866        7.6691502061528132        3.5987236271957075     
 H   4.4240785581341084        10.404548706807928        4.3534258792389080     
 C   2.8497355407790605        9.7612135537558657        3.0380429031818390     
 H   5.5841056263222457        8.9441984702977688        9.1543463379158077     
 C   3.9565242030992764        9.8941306928050494        10.190431876660966     
 H   1.9961765656025430        9.6836820968009860        6.8297844905587830     
 C   1.9433996903664557        10.296726709342483        8.8983761338047849     
 H   3.1291166909613897        4.2825157336656936        8.6615315639241786     
 C   4.9663971141570382        3.9691047266734278        7.5733410172487110     
 H   6.8196279047246318        3.9618765944899708        6.4484068164560204     
 H   8.5431969635070732        8.7868305547589198        3.5515578179693477     
 C   8.6674093862493837        10.194781858471188        5.1879948215066660     
 H   8.4772911876217663        11.519696593034357        6.8810907426336438     
 C   1.8982751456776394        8.7759301071201321        2.7529910318801507     
 H   1.0266663185913034        6.8993648042933158        3.3735661765879428     
 H   2.9667846205655386        10.624740542300433        2.3844250492085006     
 C   2.6406736557160779        10.365102229831924        10.107297474484508     
 H   4.5141157603680719        9.9510982584803003        11.127181295077271     
 H  0.91525568445895111        10.648368290748264        8.8487445883080458     
 H   5.0221479384082128        2.9137746163405596        7.8332084791071690     
 H   9.6251682940775360        10.602492188194585        4.8678787477127390     
 H   1.2737523094686742        8.8662314947479484        1.8624208047583861     
 H   2.1467654895473851        10.777416714163223        10.986885438918954     
 C   2.8541519285892494        8.4894920204269280        14.132968935282438     
 H   3.7727211155529483        8.7166383614844953        13.567485731101003     
 H   2.7103425638016523        7.3998372717995311        14.154204507070665     
 H   1.9860027921091028        8.9468427170415570        13.632417885798496     
 C   2.9834434503925507        9.0065508643102383        15.478046843764240     
 N   3.1223302145338057        9.4327570962507057        16.556275542511937     
         226

 Co   6.7743582051293973        14.051145520974311        4.9735123434385917     
 S   7.0530750371483260        13.898810219137241        7.1948362704116313     
 S   5.6819713629155428        16.024806554195976        5.1181081985692733     
 S   8.7201858242471513        13.873889967136188        3.8420909827062890     
 S   5.7849737812427637        12.426994236833846        3.7716791160760552     
 C   6.3468735806997341        15.403222971494850        7.7176061491691801     
 C   5.7843930359627720        16.306204387417221        6.8352195447556907     
 C   8.3253939278460347        12.580095863602461        2.7434989541435741     
 C   7.0851248903097312        11.970917518408330        2.7027282387408897     
 S   6.3578633993637146        15.890137342740269        9.3936932316189647     
 S   5.2252112302192399        17.798576170548287        7.5611136585456773     
 S   9.4985124341753320        11.963359484138747        1.6061692141579895     
 S   6.9040734698118058        10.716064725997859        1.4900888761652495     
 C   5.6839374778074072        17.475274307083936        9.2107344878840394     
 C   8.5239224618391169        10.749034551300770       0.83792959907475362     
 S   5.5363756976093166        18.567686044085153        10.469483414553279     
 S   9.1003240928031826        9.7647877983908078      -0.38310309495706141     
 P   9.0797541519474105        20.680460090510817        14.609775037406052     
 C   8.3973342105707154        19.062823556600915        15.040085301953676     
 C   10.799220351195695        20.381839486065950        14.195244186800370     
 C   8.9186409182494675        21.752534504438913        16.038572281906045     
 C   8.2483272089111352        21.459311519771827        13.219786884871226     
 C   9.1467531909675426        17.895135508734164        14.804635044625918     
 C   7.1619308085488695        18.987220607132187        15.711604745818979     
 C   11.712406171907011        20.155952503577122        15.236063339402557     
 C   11.169016651354488        20.137844001320335        12.864214818804758     
 C   9.1162153390388720        21.219890850308783        17.324787742340106     
 C   8.6517317195470351        23.122000463120305        15.869273973451053     
 C   6.8882346082553987        21.192028709830328        12.991812699359819     
 C   8.9120540969240718        22.442958476574052        12.463989639273231     
 H   10.121567269497870        17.945933551354461        14.325831510557064     
 C   8.6601119401698394        16.663309251644822        15.248916014572265     
 H   6.6149469747191034        19.891877381905370        15.975451625101938     
 C   6.6714134550555704        17.743835435971725        16.116906808471473     
 H   11.425703525013171        20.334510403639705        16.269692143578794     
 C   12.984016085552826        19.664577545437535        14.947668169226539     
 H   10.467849082598930        20.309223841067272        12.054527467090105     
 C   12.437061437917459        19.632933344170695        12.583711006617216     
 H   9.2888763473493405        20.155405570111615        17.463946446098959     
 C   9.0638750300546995        22.062213994798409        18.432883666741432     
 H   8.5155800874913332        23.553582243562666        14.879475185100047     
 C   8.5706868121249791        23.945557808678377        16.992077455725209     
 H   6.3725693853499008        20.445529594470198        13.587778078760715     
 C   6.1942094116138531        21.902722497070339        12.013160638526301     
 C   8.2109432021066038        23.135482853890235        11.472933114295158     
 H   9.9604577006480319        22.690669738348028        12.635255170501994     
 H   9.2719510785621040        15.771182073386150        15.126784022289403     
 C   7.4215431335197799        16.583657331941680        15.891391355942325     
 H   5.7114337838038471        17.675613131167342        16.628970991343014     
 C   13.333952464299689        19.377359019275321        13.624975887002831     
 H   13.680794803406842        19.496872659355326        15.764198675168773     
 H   12.717819773823312        19.418116826704871        11.553428605433256     
 H   9.2323416081818106        21.649659911586820        19.425555585526197     
 C   8.7786364755536983        23.419377334786084        18.268930820646016     
 H   8.3298409977180778        24.996237965202866        16.857720239115530     
 C   6.8550717993319443        22.874219071842102        11.253401430354941     
 H   5.1339926004922178        21.712976037222152        11.861892990694098     
 H   8.7394113825032314        23.895889124066464        10.897979880624924     
 H   7.0525306238724959        15.625959062056086        16.265603595502697     
 H   14.302891116251027        18.935735034378023        13.395201874045902     
 H   8.7168519243914098        24.064640838625845        19.144113622644888     
 H   6.3045956097303284        23.439774393619249        10.504197683208735     
 P   10.503452044450171        15.031418358680256        10.678303253531796     
 C   10.303016839810324        16.769188927276392        10.219414776176814     
 C   8.9259466342145473        14.291454364941625        11.131140605665188     
 C   11.582577880853176        14.924706659713181        12.120601901063168     
 C   11.258778832902109        14.194302917533832        9.2739910581298552     
 C   11.306243062066725        17.356465057788206        9.4247894078387215     
 C   9.2203658311510868        17.545567497052030        10.672715751968969     
 C   8.2864257764411953        14.788535258961815        12.284893739626622     
 C   8.3326610050555061        13.250638563757789        10.400452084194207     
 C   12.542318440741745        15.913752094965501        12.400591966012129     
 C   11.448018475009082        13.806015661924706        12.963443391217019     
 C   10.557102828951253        14.128515703097943        8.0542279240159012     
 C   12.572429315726875        13.701739910726834        9.3607642910770181     
 H   12.142007809625680        16.761972333365513        9.0598732379070963     
 C   11.225806209876319        18.709678736461637        9.0897602864737745     
 H   8.4206027574266891        17.109576334375102        11.265263378842505     
 C   9.1509298963263195        18.897970335148376        10.332566872909926     
 H   8.7578787058817689        15.561501582296696        12.887245583733863     
 C   7.0530725292086185        14.276533804502490        12.674158266493132     
 H   8.8214294100174069        12.829118782347035        9.5272967073491834     
 C   7.0941308683679969        12.740014018591097        10.807110342815150     
 H   12.659322347976332        16.783779892354527        11.756075749704905     
 C   13.352690511616148        15.777375350811349        13.531104471085490     
 H   10.693452449087937        13.041459500447855        12.769513130650543     
 C   12.265749530605806        13.683949942258144        14.087672023018769     
 H   9.5380591366348551        14.506525205423856        7.9693301550548856     
 C   11.167079086043005        13.558035421706872        6.9341648195591166     
 H   13.122965460230473        13.764243097432290        10.297613570902188     
 C   13.178506189573342        13.153901101368286        8.2283320671852085     
 H   11.990721969295929        19.164071670917661        8.4603464188161954     
 C   10.152639034578931        19.478149989922169        9.5467795575831680     
 H   8.2993134700013318        19.486400742384905        10.671523651227190     
 H   6.5731604898876039        14.661097812042760        13.569984284982777     
 C   6.4502418732959761        13.253993920896026        11.932738231573778     
 H   6.6414881931133420        11.930143180535177        10.238939572539284     
 C   13.216237564745644        14.669432158698660        14.375228179463488     
 H   14.087357316674399        16.547408233928028        13.758454637440016     
 H   12.148302367765153        12.819530756248518        14.740029803637100     
 C   12.482895696610806        13.087113053163881        7.0183901622499851     
 H   10.610751378819648        13.502418950120543        5.9966213429163915     
 H   14.206728695139367        12.802629052869941        8.2787575169642373     
 H   10.096187315738673        20.532863834738670        9.2846802648785260     
 H   5.4923763622635784        12.845915774932621        12.252072578448466     
 H   13.839698023846749        14.578442270636195        15.266478057799135     
 H   12.978188664886691        12.676353473170906        6.1388818476109721     
 C   12.259852146963876        14.968265941114268        2.9851029350328933     
 H   11.340908632155225        14.742073507244960        3.5503764143931380     
 H   12.402251174831756        16.057910841913280        2.9597403305528434     
 H   13.127840815770572        14.514004976433460        3.4885198710579122     
 C   12.132863094867345        14.445909102640787        1.6419980188009196     
 N   11.995714422509934        14.015489270166572       0.56535855128386370     
 Co   8.3411440189185750        9.3998642055731700        12.148910351387810     
 S   8.0626086975245332        9.5524344395221252        9.9275887031823729     
 S   9.4333465332869952        7.4261036368460607        12.004207464132826     
 S   6.3953563960352948        9.5771772600509362        13.280353978115404     
 S   9.3306376244149387        11.023950293185802        13.350760365858951     
 C   8.7688119111336231        8.0480573499763501        9.4047036190986244     
 C   9.3311766414180752        7.1449545774680567        10.287040259869160     
 C   6.7902144006250253        10.870947293630577        14.378957131689765     
 C   8.0305176741168918        11.480060403440223        14.419731346274379     
 S   8.7580089755856285        7.5613392834944060        7.7285547225754776     
 S   9.8905346130912850        5.6527144308101978        9.5610157746600510     
 S   5.6171604196466998        11.487669879586626        15.516357249656027     
 S   8.2116611440120675        12.734832307490253        15.632444916328113     
 C   9.4319535988138536        5.9761984587147357        7.9113931208307848     
 C   6.5918352840119558        12.701872894350986        16.284665150986836     
 S   9.5796490008831476        4.8839251274057176        6.6525386158638486     
 S   6.0154965919594323        13.686015285755564        17.505816132238397     
 P   6.0357419285194007        2.7701809311267009        2.5123999328426008     
 C   6.7182172196976699        4.3878307950355238        2.0822350062448400     
 C   4.3162469343107590        3.0687894131483033        2.9267951982958635     
 C   6.1968685964667056        1.6981274149145493        1.0835984645268579     
 C   6.8670937029292647        1.9913295619245033        3.9024334131290801     
 C   5.9688772261559926        5.5555278955995240        2.3178937711644751     
 C   7.9536154214340913        4.4634692315095785        1.4107133545860340     
 C   3.4031094270204001        3.2944697459537355        1.8858945161884344     
 C   3.9463714801833669        3.3129768531972545        4.2577631897500519     
 C   5.9994492128265948        2.2308067124123143      -0.20262454758449791     
 C   6.4634897793287056       0.32860771868201100        1.2529173652714036     
 C   8.2272127515582198        2.2585240806715730        4.1303691327103582     
 C   6.2032957307929237        1.0078181188793889        4.6583367808326974     
 H   4.9940587623790540        5.5047116557731144        2.7966852534779956     
 C   6.4556064229986845        6.7873998196401359        1.8738370321133440     
 H   8.5005292631616989        3.5588265763082032        1.1466852908544036     
 C   8.4442236637004129        5.7068922292568240        1.0056352556174808     
 H   3.6898824899968106        3.1157521280868061       0.85231535493779786     
 C   2.1314596971199564        3.7858287536097692        2.1741421390472202     
 H   4.6475067148868394        3.1417636644127165        5.0675125830994334     
 C   2.6782915841353114        3.8178750028151049        4.5381186903081225     
 H   5.8270001087647607        3.2953246846133548      -0.34179092938109673     
 C   6.0516624392089291        1.3884664766239250       -1.3107152183566499     
 H   6.5995225665808128      -0.10299707167766772        2.2427242904502678     
 C   6.5443809227683536      -0.49497231081186077       0.13012107101104270     
 H   8.7429344407533627        3.0049218316710746        3.5343273089051461     
 C   8.9211889111497449        1.5478821504159790        5.1090900166977464     
 C   6.9043610470178631       0.31533799472185409        5.6494604212124520     
 H   5.1548730698456691       0.76017463337677582        4.4870972746036948     
 H   5.8438124570239012        7.6795406769012304        1.9961021242233619     
 C   7.6941841592161522        6.8670842507599366        1.2313813741161028     
 H   9.4041990072761923        5.7751320956377299       0.49356741707475110     
 C   1.7814426825029659        4.0732435384429362        3.4967687071154585     
 H   1.4347138908266821        3.9533593782722631        1.3575460877256360     
 H   2.3974898743549375        4.0328493890002681        5.5683546716246335     
 H   5.8833297381562071        1.8010636886706277       -2.3033914801417890     
 C   6.3365933074680898        3.1242268243340535E-002  -1.1467446238680812     
 H   6.7849786583256453       -1.5457049760435801       0.26448881696407095     
 C   8.2602532935064232       0.57651705055897928        5.8689550033435820     
 H   9.9814213754127863        1.7375621303387419        5.2603315762471992     
 H   6.3758418928547540      -0.44497368949498645        6.2244937709039609     
 H   8.0632613097295209        7.8248242133813966       0.85734416822298942     
 H  0.81247297582796096        4.5148676960697545        3.7264049995724644     
 H   6.3982747383178111      -0.61404151571511068       -2.0219198842946047     
 H   8.8106872273857810        1.1005581949423384E-002   6.6182219133659466     
 P   4.6124644884295432        8.4197169152979132        6.4441522665751938     
 C   4.8131275634748549        6.6819276163440167        6.9028535101465174     
 C   6.1898688963475008        9.1599375848759657        5.9913786981095525     
 C   3.5332603993807132        8.5262869922634597        5.0019007804736200     
 C   3.8570484108641168        9.2566442280349861        7.8485302149187746     
 C   3.8100025525775991        6.0944682392186200        7.6974669462280891     
 C   5.8957312462998583        5.9056602943570162        6.4492448471494370     
 C   6.8295019730870790        8.6630586800331368        4.8376022579253437     
 C   6.7830469913645164        10.200679985083463        6.7222574178015542     
 C   2.5734526399988678        7.5372292730571893        4.7221570251805129     
 C   3.6677652334868935        9.6448485567052646        4.1588829773979059     
 C   4.5586976291868364        9.3223729226590866        9.0683111207025373     
 C   2.5434052892842618        9.7492249706570249        7.7617517446760251     
 H   2.9742698532891532        6.6888724869795082        8.0626024042896578     
 C   3.8904785468023024        4.7411748322229661        8.0321731336476354     
 H   6.6954247034197261        6.3417933610352453        5.8567070198925917     
 C   5.9652026844568660        4.5531728620390544        6.7890579851338195     
 H   6.3581428098739501        7.8901448263024330        4.2351120268929838     
 C   8.0628581684345999        9.1751811272330421        4.4485079237027279     
 H   6.2942011048659730        10.622035492034984        7.5954461672536517     
 C   8.0215835368933526        10.711421491292135        6.3157721350438081     
 H   2.4564616940768094        6.6672998450631216        5.3668114927928254     
 C   1.7629554955840723        7.6734662272273439        3.5917196693130893     
 H   4.4223479026117571        10.409430946823273        4.3526505595490903     
 C   2.8499326489825507        9.7667569512132211        3.0347082598348658     
 H   5.5777421887685383        8.9443677082314732        9.1532081409465071     
 C   3.9487083168327306        9.8928215163708746        10.188382862884138     
 H   1.9928875129021191        9.6867670730841553        6.8248893896823191     
 C   1.9373128493387131        10.297030284285404        8.8941918641206534     
 H   3.1256403347344914        4.2866512820214115        8.6615911321534824     
 C   4.9635840224975318        3.9728061554945229        7.5748270152239261     
 H   6.8167692377871933        3.9648124577749759        6.4498564825466831     
 H   8.5428673122225600        8.7907688591657660        3.5526708835577900     
 C   8.6655837218744853        10.197637345175989        5.1901225040222210     
 H   8.4741515437681389        11.521211627461964        6.8841134689613694     
 C   1.8993778970646995        8.7812663655667755        2.7474002883834587     
 H   1.0282119370260863        6.9034359646444301        3.3645963370066192     
 H   2.9673453844879489        10.631066835433694        2.3821993939570838     
 C   2.6329012908633982        10.363768032676605        10.104147958537091     
 H   4.5050240758733935        9.9484186170502493        11.125934794547726     
 H  0.90909955203245918        10.648328508356887        8.8437594420733703     
 H   5.0200668353901765        2.9180216782337998        7.8366526084559744     
 H   9.6234555346812805        10.605805265428822        4.8709258904772827     
 H   1.2758437469072286        8.8721434119066238        1.8561903034653218     
 H   2.1376012715728212        10.774513712202685        10.983658893199127     
 C   2.8557404396743742        8.4820272994891059        14.136677711268698     
 H   3.7747014354607900        8.7079663357037465        13.571343561500836     
 H   2.7134248236347105        7.3924019960829428        14.162696260625554     
 H   1.9877590369075857        8.9358890114346323        13.632917446298746     
 C   2.9826028287937922        9.0051815341918644        15.479456922036867     
 N   3.1196650299448381        9.4362081244422544        16.555847344409948     
         226

 Co   6.7738568176435177        14.055749040399448        4.9725345729108730     
 S   7.0567933384986610        13.902992712509793        7.1933474739093048     
 S   5.6793857754524337        16.028028927376781        5.1194491327954186     
 S   8.7199845677777201        13.877205319848951        3.8419246287450308     
 S   5.7837782154742108        12.432004272947076        3.7708247509408443     
 C   6.3495849299197866        15.406302115855880        7.7176039642953436     
 C   5.7846846683702173        16.308951043153776        6.8364645651645528     
 C   8.3246826467168287        12.583415738461969        2.7435126602948592     
 C   7.0841419712077851        11.974745743426665        2.7026451013327115     
 S   6.3631541319109708        15.892695787372215        9.3937379461151718     
 S   5.2260156367953918        17.800844541898627        7.5636506513365411     
 S   9.4977541784602657        11.965766533150997        1.6066880485063915     
 S   6.9029707074294437        10.719319977058287        1.4905996819121996     
 C   5.6879534400459262        17.477454380167149        9.2123406013472309     
 C   8.5229303865112929        10.751506905520616       0.83872534509980290     
 S   5.5422628874474533        18.569560740848122        10.471493315722624     
 S   9.0994307995625459        9.7665089403326473      -0.38169468828564912     
 P   9.0830422808779296        20.677799141328656        14.606891572504843     
 C   8.4006095559965726        19.060425342540732        15.038220168142940     
 C   10.802962911836556        20.379392727212760        14.194355449200296     
 C   8.9204019770395728        21.751308706911132        16.034460782104837     
 C   8.2523542233089078        21.455433900537461        13.215795810016980     
 C   9.1501178456740337        17.892608817827330        14.803746899860734     
 C   7.1650455437790956        18.985194370085750        15.709491210735184     
 C   11.715619342965608        20.156391241861698        15.236212497982045     
 C   11.173719068723591        20.132695766276267        12.864129918103806     
 C   9.1165656711110987        21.220137557327025        17.321468126412086     
 C   8.6539193382376283        23.120612965156241        15.863301790980843     
 C   6.8917898927643195        21.189553896164263        12.988967317667855     
 C   8.9165990149192567        22.437961062219241        12.459036233418585     
 H   10.125113401598297        17.943143955923571        14.325287058005651     
 C   8.6633350289358724        16.661039158255861        15.248605142537812     
 H   6.6180753958352829        19.889995356324299        15.972783797441551     
 C   6.6743857290044559        17.742061043817383        16.115380792157175     
 H   11.428177159650536        20.337221695251767        16.269214494923038     
 C   12.987627233062261        19.664889543170030        14.949753657281232     
 H   10.473001072059143        20.301949030313818        12.053622679832085     
 C   12.442170914093968        19.627816540816557        12.585586064373773     
 H   9.2891180736994716        20.155827672949290        17.461977274979166     
 C   9.0629981214437585        22.063701333998729        18.428557558993145     
 H   8.5191918645530667        23.551186180310133        14.872897567340038     
 C   8.5717232868599815        23.945476301622701        16.985049536020167     
 H   6.3757309516799205        20.443922775036160        13.585656745228572     
 C   6.1977650352910825        21.900669827056269        12.010638909681042     
 C   8.2154500229252836        23.131015408852189        11.468339839956126     
 H   9.9653186435584260        22.684765630278420        12.629659184581596     
 H   9.2752556388096821        15.768864788668921        15.127234862871523     
 C   7.4245512121158246        16.581734693053342        15.890711589633860     
 H   5.7143153807630771        17.674262694253876        16.627330200554411     
 C   13.338473950879751        19.374800153800255        13.627963866442265     
 H   13.683966428045473        19.499523109224260        15.767125522235016     
 H   12.723860981998648        19.411207430843895        11.555943109706604     
 H   9.2303359256654485        21.652270785949455        19.421894275320959     
 C   8.7780094575829590        23.420672868028866        18.262729504496811     
 H   8.3316575494344622        24.996158122102294        16.849199739492423     
 C   6.8590936677855554        22.871235918853682        11.250104019923954     
 H   5.1372012919537751        21.712121818577721        11.860287863815278     
 H   8.7441915763425850        23.890868200913172        10.892864758179938     
 H   7.0553849243179965        15.624220809644870        16.265255701942156     
 H   14.307687818960822        18.932959884962418        13.399777678876722     
 H   8.7153219119131293        24.066920516480678        19.137095462475909     
 H   6.3086010455842629        23.437196342675399        10.501231986966989     
 P   10.506722094060137        15.028694934184205        10.681051975505437     
 C   10.307148613948259        16.766578803201114        10.222151581301450     
 C   8.9284849750716386        14.288934070593299        11.131826584432149     
 C   11.584179449822541        14.920913707950545        12.124419158190534     
 C   11.263334286721687        14.192313527727066        9.2769931065638840     
 C   11.310458171053380        17.353378815410565        9.4272416416509781     
 C   9.2241683306208682        17.543096472161626        10.674347102055176     
 C   8.2879585524129560        14.785193966089452        12.285366451521297     
 C   8.3356380435844049        13.248900433866233        10.399673614495365     
 C   12.543020042433396        15.910176541312401        12.406612189349703     
 C   11.449138801807266        13.801276282079765        12.965915691553615     
 C   10.563288734341002        14.128142302038354        8.0561971999927202     
 C   12.576889023881499        13.699739227781468        9.3648568984416141     
 H   12.146637200920544        16.758859066252409        9.0633268375456773     
 C   11.229274926981056        18.706018546409311        9.0902115234390184     
 H   8.4245998206213510        17.107619875380081        11.267530340734004     
 C   9.1540183720610546        18.894959038118699        10.332166764067940     
 H   8.7589384498054166        15.557636699497357        12.888747285827090     
 C   7.0541984382468952        14.273019801661992        12.673168765054504     
 H   8.8251192557539255        12.828172572877627        9.5265356085993460     
 C   7.0967769136743968        12.738002891732876        10.804910919952119     
 H   12.660145320261064        16.780907979903620        11.763097963443924     
 C   13.352029034752919        15.773081672969079        13.538008820248391     
 H   10.695155373030349        13.036589387378283        12.770321852700434     
 C   12.265548366524644        13.678455871466516        14.090996445855016     
 H   9.5443945340878837        14.506367485939085        7.9704262689039087     
 C   11.174869674314403        13.559363289185498        6.9361698753072938     
 H   13.126216262964379        13.761146402325833        10.302473561681749     
 C   13.184561452438674        13.153601342194628        8.2324771005081665     
 H   11.994056767916744        19.159981710034128        8.4603647298529570     
 C   10.155338771263144        19.474447296297733        9.5454383418065358     
 H   8.3020872447010650        19.483412007847924        10.670264659141752     
 H   6.5734171429500829        14.656975778794209        13.568806317626221     
 C   6.4520347918967813        13.251001859156821        11.930504414039021     
 H   6.6446321593906736        11.928546765288143        10.235772319691428     
 C   13.215144133136514        14.664147012218928        14.380758686130790     
 H   14.085830030199519        16.543359000582420        13.767279219192012     
 H   12.147744581992121        12.813275831978814        14.742275747229678     
 C   12.490640832268644        13.088461091971105        7.0214975905799877     
 H   10.619820118835719        13.505121082716435        5.9978222083931136     
 H   14.212851339771493        12.802667136275952        8.2837049289513907     
 H   10.098148711250939        20.528629662710937        9.2814358066428202     
 H   5.4940551063908627        12.842448234466097        12.248891842118773     
 H   13.837630804857399        14.572604258028957        15.272640253259308     
 H   12.987327013209352        12.679273064216725        6.1420657716887774     
 C   12.258277972331101        14.975861120071414        2.9815035284463147     
 H   11.338939213844180        14.750926018875969        3.5466399369345103     
 H   12.399166886185405        16.065472676950623        2.9512286493422746     
 H   13.126097386496458        14.525167706806769        3.4881973390463297     
 C   12.133742921413877        14.447251817892630        1.6407615100407356     
 N   11.998435847467947        14.011892223373257       0.56600936228709098     
 Co   8.3416782118348607        9.3952490029985363        12.149869719330248     
 S   8.0588869391996258        9.5481932934977003        9.9290584375458977     
 S   9.4359993606895962        7.4228873428168489        12.002869723766260     
 S   6.3955832684482354        9.5738397599807499        13.280495818192323     
 S   9.3318442948919511        11.018940476648641        13.351593917727161     
 C   8.7660943238268985        8.0449115988010806        9.4047100297188990     
 C   9.3309026906544599        7.1421657732544448        10.285809364755327     
 C   6.7909372654600206        10.867609342324460        14.378918385371811     
 C   8.0315047722735127        11.476227937712180        14.419788155679502     
 S   8.7526756141485027        7.5586751692755243        7.7285265220603820     
 S   9.8897118018530268        5.6503772508481580        9.5585190213880402     
 S   5.6179167446773599        11.485248155669300        15.515798362044821     
 S   8.2127502306096538        12.731588119632203        15.631893486642491     
 C   9.4278909829110820        5.9739135347317882        7.9098275296846277     
 C   6.5928086803495649        12.699409902600788        16.283816212429468     
 S   9.5736886124865190        4.8819179433845736        6.6505902358310784     
 S   6.0163586635275461        13.684324365484452        17.504330823250719     
 P   6.0324867269355202        2.7729041643813606        2.5153145669340806     
 C   6.7149638321181362        4.3902886357484192        2.0841023739558722     
 C   4.3125429865086069        3.0713009893586429        2.9277419475966910     
 C   6.1951379170933647        1.6994113072516395        1.0877420570614864     
 C   6.8631144739834120        1.9952693336196026        3.9064466403632641     
 C   5.9655186680047940        5.5581123972396194        2.3187423837715802     
 C   7.9505236721872725        4.4655481400676633        1.4128295635488273     
 C   3.3999252978963201        3.2941372248429883        1.8858196112907475     
 C   3.9417233581666933        3.3181514032778039        4.2579183735000417     
 C   5.9990983858612763        2.2306108083898515      -0.19927141856759834     
 C   6.4613898236229641       0.33006400646560891        1.2589177130971230     
 C   8.2237001478465768        2.2610783424372585        4.1332437791882866     
 C   6.1988129089743396        1.0128507638635111        4.6632914090461579     
 H   4.9905196662232436        5.5075626565184912        2.7971927244423962     
 C   6.4523716594589473        6.7897186028321093        1.8740633509906750     
 H   8.4974379469093577        3.5607585412065625        1.1493920424035229     
 C   8.4412560539203305        5.7087117582454594        1.0071190430539847     
 H   3.6874239101174480        3.1131791337094450       0.85285730841023832     
 C   2.1278854769959650        3.7856260630078156        2.1721603667977760     
 H   4.6424154776694708        3.1490315409701730        5.0684752714995467     
 C   2.6732433731282490        3.8230204644920840        4.5363435308864979     
 H   5.8267157984318079        3.2949468808306839      -0.33978688370487736     
 C   6.0525640171471435        1.3870331707191399       -1.3063565307453200     
 H   6.5960220709246498      -0.10052758986213417        2.2493284567002143     
 C   6.5434626469346826      -0.49481765784948861       0.13717585972883417     
 H   8.7398042022826896        3.0066282124568597        3.5364929650441166     
 C   8.9176860704997960        1.5500037208327835        5.1116268760781969     
 C   6.8999257485942911       0.31983164387748336        5.6540411441099616     
 H   5.1500779740365354       0.76610053892142072        4.4926895917229563     
 H   5.8404870189391209        7.6819038187609845        1.9955400276986897     
 C   7.6911625872529221        6.8690491950279498        1.2319726060928824     
 H   9.4013229282809547        5.7765242224501838       0.49516669279980086     
 C   1.7769740949623727        4.0758722451143496        3.4938975732123669     
 H   1.4315726691413457        3.9508532099378102        1.3547360140005087     
 H   2.3915184817239501        4.0397557649802147        5.5659493542397067     
 H   5.8853333471449654        1.7984980582765020       -2.2996967882934314     
 C   6.3373062977544725        3.0012928054672431E-002  -1.1405140625744650     
 H   6.7833295720405165       -1.5455415338948639       0.27303420997125671     
 C   8.2562989327051390       0.57954298114718350        5.8722466777348652     
 H   9.9782624698702289        1.7384982425109936        5.2619564836977597     
 H   6.3711435532638037      -0.43994540505598895        6.2295805140831693     
 H   8.0603804904436167        7.8265964247651176       0.85756836579839157     
 H  0.80773531552236877        4.5177125246558036        3.7219735522179715     
 H   6.3999112927742487      -0.61625100987208847       -2.0148739386556840     
 H   8.8067579348486245        1.3617469319538885E-002   6.6211689866527577     
 P   4.6091432432036346        8.4224032133183311        6.4413781045801546     
 C   4.8088986249598840        6.6845043868552132        6.9001289773372134     
 C   6.1872997296780001        9.1623691484207725        5.9906546569076413     
 C   3.5316233288045709        8.5300713598707674        4.9980485825588952     
 C   3.8524597553512931        9.2586343527279897        7.8454894795350194     
 C   3.8056697213420794        6.0975579141748959        7.6950290697424713     
 C   5.8918411631398868        5.9080755974856132        6.4476877420595500     
 C   6.8279160649896626        8.6662708137865092        4.8370962760202749     
 C   6.7800605748516132        10.202344133546770        6.7229598150412428     
 C   2.5727288387190943        7.5407988880457522        4.7160523314444101     
 C   3.6666204503495150        9.6496054340642115        4.1564112873183250     
 C   4.5524838599294695        9.3227587128272695        9.0662996357020305     
 C   2.5389109558074097        9.7512228720656200        7.7576214493808200     
 H   2.9695162492513227        6.6920069179836066        8.0591190363717260     
 C   3.8868840578018422        4.7448543905183733        8.0318008876581075     
 H   6.6913542765157805        6.3436656204881956        5.8545126441740729     
 C   5.9620192819254925        4.5561453685512436        6.7895995361470556     
 H   6.3570113226191598        7.8938699746819463        4.2336047015943867     
 C   8.0616786048876801        9.1785418129864329        4.4494302292621821     
 H   6.2905172406327790        10.622940618727988        7.5961244244229214     
 C   8.0189268429346807        10.713335193653709        6.3178610498150460     
 H   2.4556136040214476        6.6701460930904970        5.3596770212342602     
 C   1.7636199814072577        7.6777822483018756        3.5847157114304715     
 H   4.4206172470894058        10.414313186838619        4.3518752398592726     
 C   2.8501297571860404        9.7723003486705764        3.0313736164878926     
 H   5.5713787512148301        8.9445369461651794        9.1520699439772049     
 C   3.9408924305661843        9.8915123399366998        10.186333849107310     
 H   1.9895984602016954        9.6898520493673228        6.8199942888058551     
 C   1.9312260083109705        10.297333859228322        8.8900075944365220     
 H   3.1221639785075932        4.2907868303771295        8.6616507003827863     
 C   4.9607709308380254        3.9765075843156183        7.5763130131991403     
 H   6.8139105708497549        3.9677483210599807        6.4513061486373466     
 H   8.5425376609380486        8.7947071635726122        3.5537839491462320     
 C   8.6637580574995887        10.200492831880792        5.1922501865377768     
 H   8.4710118999145116        11.522726661889573        6.8871361952890950     
 C   1.9004806484517598        8.7866026240134207        2.7418095448867668     
 H   1.0297575554608689        6.9075071249955444        3.3556264974252952     
 H   2.9679061484103593        10.637393128566956        2.3799737387056670     
 C   2.6251289260107189        10.362433835521283        10.100998442589672     
 H   4.4959323913787150        9.9457389756202002        11.124688294018181     
 H  0.90294341960596713        10.648288725965511        8.8387742958386966     
 H   5.0179857323721411        2.9222687401270400        7.8400967378047790     
 H   9.6217427752850231        10.609118342663058        4.8739730332418256     
 H   1.2779351843457829        8.8780553290652993        1.8499598021722574     
 H   2.1284370535982569        10.771610710242149        10.980432347479303     
 C   2.8573289507594994        8.4745625785512857        14.140386487254959     
 H   3.7766817553686320        8.6992943099229976        13.575201391900668     
 H   2.7165070834677687        7.3849667203663545        14.171188014180444     
 H   1.9895152817060688        8.9249353058277059        13.633417006798997     
 C   2.9817622071950338        9.0038122040734923        15.480867000309493     
 N   3.1169998453558705        9.4396591526338032        16.555419146307958     
         226

 Co   6.7733554301576380        14.060352559824587        4.9715568023831551     
 S   7.0605116398489960        13.907175205882345        7.1918586774069784     
 S   5.6768001879893255        16.031251300557585        5.1207900670215647     
 S   8.7197833113082908        13.880520672561714        3.8417582747837731     
 S   5.7825826497056578        12.437014309060308        3.7699703858056330     
 C   6.3522962791398401        15.409381260216909        7.7176017794215079     
 C   5.7849763007776627        16.311697698890331        6.8377095855734149     
 C   8.3239713655876209        12.586735613321476        2.7435263664461442     
 C   7.0831590521058390        11.978573968444998        2.7025619639245333     
 S   6.3684448644582279        15.895254232004161        9.3937826606113788     
 S   5.2268200433715437        17.803112913248970        7.5661876441274059     
 S   9.4969959227451994        11.968173582163248        1.6072068828547936     
 S   6.9018679450470826        10.722575228118716        1.4911104876591497     
 C   5.6919694022844443        17.479634453250362        9.2139467148104242     
 C   8.5219383111834706        10.753979259740461       0.83952109112485218     
 S   5.5481500772855901        18.571435437611093        10.473503216891968     
 S   9.0985375063219109        9.7682300822744867      -0.38028628161423683     
 P   9.0863304098084470        20.675138192146491        14.604008107603631     
 C   8.4038849014224297        19.058027128480550        15.036355034332205     
 C   10.806705472477416        20.376945968359571        14.193466711600221     
 C   8.9221630358296800        21.750082909383348        16.030349282303629     
 C   8.2563812377066803        21.451556281303095        13.211804735162733     
 C   9.1534825003805249        17.890082126920497        14.802858755095551     
 C   7.1681602790093217        18.983168133039310        15.707377675651387     
 C   11.718832514024207        20.156829980146274        15.236361656561533     
 C   11.178421486092693        20.127547531232203        12.864045017402853     
 C   9.1169160031833236        21.220384264345270        17.318148510484065     
 C   8.6561069569282214        23.119225467192180        15.857329608510632     
 C   6.8953451772732395        21.187079082498197        12.986121935975891     
 C   8.9211439329144433        22.432963647864433        12.454082827563939     
 H   10.128659533698722        17.940354360492677        14.324742605454237     
 C   8.6665581177019035        16.658769064866895        15.248294270503360     
 H   6.6212038169514624        19.888113330743224        15.970115969781164     
 C   6.6773580029533415        17.740286651663038        16.113854775842881     
 H   11.430650794287901        20.339932986863825        16.268736846267277     
 C   12.991238380571696        19.665201540902522        14.951839145335924     
 H   10.478153061519357        20.294674219560363        12.052717892574062     
 C   12.447280390270475        19.622699737462419        12.587461122130330     
 H   9.2893598000496045        20.156249775786968        17.460008103859373     
 C   9.0621212128328192        22.065188673199046        18.424231451244857     
 H   8.5228036416148001        23.548790117057600        14.866319949580028     
 C   8.5727597615949858        23.945394794567026        16.978021616315125     
 H   6.3788925180099412        20.442315955602123        13.583535411696429     
 C   6.2013206589683119        21.898617157042203        12.008117180835781     
 C   8.2199568437439616        23.126547963814144        11.463746565617093     
 H   9.9701795864688201        22.678861522208816        12.624063198661197     
 H   9.2785601990572619        15.766547503951690        15.127685703453642     
 C   7.4275592907118684        16.579812054165007        15.890031823325394     
 H   5.7171969777223079        17.672912257340407        16.625689409765808     
 C   13.342995437459813        19.372241288325192        13.630951845881699     
 H   13.687138052684105        19.502173559093194        15.770052369301261     
 H   12.729902190173986        19.404298034982922        11.558457613979952     
 H   9.2283302431490863        21.654881660312093        19.418232965115720     
 C   8.7773824396122198        23.421968401271648        18.256528188347605     
 H   8.3334741011508466        24.996078279001726        16.840679239869317     
 C   6.8631155362391665        22.868252765865261        11.246806609492966     
 H   5.1404099834153314        21.711267599933294        11.858682736936458     
 H   8.7489717701819387        23.885847277759879        10.887749635734954     
 H   7.0582392247634971        15.622482557233651        16.264907808381619     
 H   14.312484521670617        18.930184735546817        13.404353483707542     
 H   8.7137918994348471        24.069200194335512        19.130077302306933     
 H   6.3126064814381975        23.434618291731546        10.498266290725240     
 P   10.509992143670102        15.025971509688153        10.683800697479077     
 C   10.311280388086194        16.763968679125835        10.224888386426088     
 C   8.9310233159287282        14.286413776244975        11.132512563199112     
 C   11.585781018791906        14.917120756187909        12.128236415317900     
 C   11.267889740541266        14.190324137920300        9.2799951549979127     
 C   11.314673280040035        17.350292573032924        9.4296938754632329     
 C   9.2279708300906513        17.540625447271218        10.675978452141381     
 C   8.2894913283847167        14.781852673217088        12.285839163415973     
 C   8.3386150821133036        13.247162303974674        10.398895144796525     
 C   12.543721644125046        15.906600987659301        12.412632412687277     
 C   11.450259128605449        13.796536902234823        12.968387991890211     
 C   10.569474639730752        14.127768900978767        8.0581664759695411     
 C   12.581348732036123        13.697738544836101        9.3689495058062100     
 H   12.151266592215407        16.755745799139305        9.0667804371842564     
 C   11.232743644085794        18.702358356356985        9.0906627604042640     
 H   8.4285968838160130        17.105663416385063        11.269797302625502     
 C   9.1571068477957915        18.891947741089027        10.331766655225955     
 H   8.7599981937290625        15.553771816698017        12.890248987920318     
 C   7.0553243472851710        14.269505798821495        12.672179263615877     
 H   8.8288091014904442        12.827226363408220        9.5257745098495086     
 C   7.0994229589807976        12.735991764874656        10.802711497089089     
 H   12.660968292545798        16.778036067452717        11.770120177182942     
 C   13.351367557889688        15.768787995126809        13.544913169411291     
 H   10.696858296972762        13.031719274308713        12.771130574750327     
 C   12.265347202443483        13.672961800674887        14.094320868691261     
 H   9.5507299315409124        14.506209766454313        7.9715223827529318     
 C   11.182660262585802        13.560691156664124        6.9381749310554701     
 H   13.129467065698284        13.758049707219374        10.307333552461312     
 C   13.190616715304005        13.153301583020973        8.2366221338311245     
 H   11.997391566537557        19.155891749150598        8.4603830408897167     
 C   10.158038507947358        19.470744602673300        9.5440971260299019     
 H   8.3048610194007981        19.480423273310944        10.669005667056313     
 H   6.5736737960125620        14.652853745545656        13.567628350269665     
 C   6.4538277104975856        13.248009797417614        11.928270596504266     
 H   6.6477761256680052        11.926950350041107        10.232605066843570     
 C   13.214050701527386        14.658861865739198        14.386289192798092     
 H   14.084302743724640        16.539309767236816        13.776103800944009     
 H   12.147186796219090        12.807020907709111        14.744521690822259     
 C   12.498385967926483        13.089809130778329        7.0246050189099911     
 H   10.628888858851788        13.507823215312326        5.9990230738698349     
 H   14.218973984403618        12.802705219681965        8.2886523409385422     
 H   10.100110106763204        20.524395490683201        9.2781913484071161     
 H   5.4957338505181470        12.838980693999572        12.245711105789079     
 H   13.835563585868050        14.566766245421718        15.278802448719482     
 H   12.996465361532014        12.682192655262543        6.1452496957665836     
 C   12.256703797698325        14.983456299028562        2.9779041218597362     
 H   11.336969795533134        14.759778530506976        3.5429034594758826     
 H   12.396082597539055        16.073034511987967        2.9427169681317058     
 H   13.124353957222343        14.536330437180077        3.4878748070347472     
 C   12.134622747960407        14.448594533144471        1.6395250012805518     
 N   12.001157272425962        14.008295176579944       0.56666017329031815     
 Co   8.3422124047511446        9.3906338004239025        12.150829087272687     
 S   8.0551651808747202        9.5439521474732754        9.9305281719094243     
 S   9.4386521880921972        7.4196710487876372        12.001531983399694     
 S   6.3958101408611769        9.5705022599105618        13.280637658269242     
 S   9.3330509653689635        11.013930660111482        13.352427469595369     
 C   8.7633767365201738        8.0417658476258111        9.4047164403391736     
 C   9.3306287398908463        7.1393769690408337        10.284578469641495     
 C   6.7916601302950150        10.864271391018345        14.378879639053858     
 C   8.0324918704301354        11.472395471984134        14.419844965084627     
 S   8.7473422527113769        7.5560110550566435        7.7284983215452856     
 S   9.8888889906147703        5.6480400708861183        9.5560222681160312     
 S   5.6186730697080192        11.482826431751976        15.515239474433615     
 S   8.2138393172072401        12.728343931774152        15.631342056956868     
 C   9.4238283670083121        5.9716286107488408        7.9082619385384705     
 C   6.5937820766871740        12.696946910850592        16.282967273872099     
 S   9.5677282240898887        4.8799107593634306        6.6486418557983082     
 S   6.0172207350956599        13.682633445213339        17.502845514263040     
 P   6.0292315253516406        2.7756273976360206        2.5182292010255605     
 C   6.7117104445386015        4.3927464764613147        2.0859697416669039     
 C   4.3088390387064557        3.0738125655689821        2.9286886968975181     
 C   6.1934072377200229        1.7006951995887296        1.0918856495961147     
 C   6.8591352450375584        1.9992091053147021        3.9104598675974480     
 C   5.9621601098535963        5.5606968988797139        2.3195909963786847     
 C   7.9474319229404546        4.4676270486257472        1.4149457725116203     
 C   3.3967411687722397        3.2938047037322411        1.8857447063930606     
 C   3.9370752361500196        3.3233259533583528        4.2580735572500306     
 C   5.9987475588959578        2.2304149043673887      -0.19591828955069876     
 C   6.4592898679172226       0.33152029424920676        1.2649180609228421     
 C   8.2201875441349319        2.2636326042029444        4.1361184256662149     
 C   6.1943300871557545        1.0178834088476334        4.6682460372596184     
 H   4.9869805700674323        5.5104136572638689        2.7977001954067973     
 C   6.4491368959192101        6.7920373860240826        1.8742896698680063     
 H   8.4943466306570183        3.5626905061049223        1.1520987939526421     
 C   8.4382884441402464        5.7105312872340939        1.0086028304904886     
 H   3.6849653302380858        3.1106061393320834       0.85339926188267878     
 C   2.1243112568719735        3.7854233724058615        2.1701785945483323     
 H   4.6373242404521031        3.1562994175276300        5.0694379598996600     
 C   2.6681951621211870        3.8281659261690630        4.5345683714648732     
 H   5.8264314880988559        3.2945690770480129      -0.33778283802865805     
 C   6.0534655950853571        1.3855998648143550       -1.3019978431339900     
 H   6.5925215752684867       -9.8058108046600617E-002   2.2559326229501608     
 C   6.5425443711010125      -0.49466300488711645       0.14423064844662561     
 H   8.7366739638120183        3.0083345932426448        3.5386586211830875     
 C   8.9141832298498471        1.5521252912495878        5.1141637354586473     
 C   6.8954904501707182       0.32432529303311264        5.6586218670074713     
 H   5.1452828782274018       0.77202644446606550        4.4982819088422170     
 H   5.8371615808543407        7.6842669606207386        1.9949779311740172     
 C   7.6881410152896912        6.8710141392959629        1.2325638380696617     
 H   9.3984468492857154        5.7779163492626378       0.49676596852485067     
 C   1.7725055074217795        4.0785009517857622        3.4910264393092749     
 H   1.4284314474560091        3.9483470416033577        1.3519259402753814     
 H   2.3855470890929622        4.0466621409601613        5.5635440368547799     
 H   5.8873369561337237        1.7959324278823765       -2.2960020964450734     
 C   6.3380192880408543        2.8783587866004323E-002  -1.1342835012808485     
 H   6.7816804857553867       -1.5453780917461479       0.28157960297844253     
 C   8.2523445719038531       0.58256891173538783        5.8755383521261493     
 H   9.9751035643276715        1.7394343546832454        5.2635813911483194     
 H   6.3664452136728524      -0.43491712061699150        6.2346672572623767     
 H   8.0574996711577125        7.8283686361488378       0.85779256337379362     
 H  0.80299765521677668        4.5205573532418528        3.7175421048634787     
 H   6.4015478472306873      -0.61846050402906638       -2.0078279930167628     
 H   8.8028286423114697        1.6229356689654386E-002   6.6241160599395679     
 P   4.6058219979777260        8.4250895113387489        6.4386039425851163     
 C   4.8046696864449130        6.6870811573664106        6.8974044445279103     
 C   6.1847305630085003        9.1648007119655812        5.9899306157057310     
 C   3.5299862582284280        8.5338557274780769        4.9941963846441713     
 C   3.8478710998384700        9.2606244774209916        7.8424487441512643     
 C   3.8013368901065592        6.1006475891311718        7.6925911932568534     
 C   5.8879510799799153        5.9104909006142101        6.4461306369696620     
 C   6.8263301568922472        8.6694829475398834        4.8365902941152061     
 C   6.7770741583387109        10.204008282010077        6.7236622122809324     
 C   2.5720050374393209        7.5443685030343142        4.7099476377083080     
 C   3.6654756672121360        9.6543623114231583        4.1539395972387441     
 C   4.5462700906721016        9.3231445029954507        9.0642881507015218     
 C   2.5344166223305571        9.7532207734742151        7.7534911540856148     
 H   2.9647626452134919        6.6951413489877050        8.0556356684537960     
 C   3.8832895688013815        4.7485339488137797        8.0314286416685814     
 H   6.6872838496118341        6.3455378799411468        5.8523182684555541     
 C   5.9588358793941198        4.5591178750634329        6.7901410871602916     
 H   6.3558798353643704        7.8975951230614596        4.2320973762957905     
 C   8.0604990413407602        9.1819024987398254        4.4503525348216355     
 H   6.2868333763995841        10.623845745420990        7.5968026815921910     
 C   8.0162701489760106        10.715248896015281        6.3199499645862849     
 H   2.4547655139660858        6.6729923411178733        5.3525425496756949     
 C   1.7642844672304434        7.6820982693764064        3.5777117535478533     
 H   4.4188865915670545        10.419195426853964        4.3510999201694540     
 C   2.8503268653895302        9.7778437461279317        3.0280389731409194     
 H   5.5650153136611227        8.9447061840988837        9.1509317470079043     
 C   3.9330765442996385        9.8902031635025249        10.184284835330482     
 H   1.9863094075012715        9.6929370256504921        6.8150991879293921     
 C   1.9251391672832279        10.297637434171243        8.8858233247523923     
 H   3.1186876222806945        4.2949223787328465        8.6617102686120884     
 C   4.9579578391785191        3.9802090131367138        7.5777990111743545     
 H   6.8110519039123165        3.9706841843449858        6.4527558147280093     
 H   8.5422080096535353        8.7986454679794601        3.5548970147346739     
 C   8.6619323931246921        10.203348318585595        5.1943778690533327     
 H   8.4678722560608826        11.524241696317180        6.8901589216168215     
 C   1.9015833998388199        8.7919388824600659        2.7362188013900752     
 H   1.0313031738956517        6.9115782853466579        3.3466566578439716     
 H   2.9684669123327692        10.643719421700219        2.3777480834542501     
 C   2.6173565611580392        10.361099638365964        10.097848926642254     
 H   4.4868407068840366        9.9430593341901492        11.123441793488634     
 H  0.89678728717947520        10.648248943574133        8.8337891496040228     
 H   5.0159046293541056        2.9265158020202802        7.8435408671535845     
 H   9.6200300158887675        10.612431419897293        4.8770201760063694     
 H   1.2800266217843372        8.8839672462239747        1.8437293008791931     
 H   2.1192728356236925        10.768707708281612        10.977205801759476     
 C   2.8589174618446247        8.4670978576134637        14.144095263241219     
 H   3.7786620752764741        8.6906222841422469        13.579059222300501     
 H   2.7195893433008265        7.3775314446497671        14.179679767735333     
 H   1.9912715265045517        8.9139816002207795        13.633916567299247     
 C   2.9809215855962754        9.0024428739551183        15.482277078582120     
 N   3.1143346607669029        9.4431101808253537        16.554990948205969     
         226

 Co   6.7728540426717592        14.064956079249724        4.9705790318554364     
 S   7.0642299411993310        13.911357699254896        7.1903698809046528     
 S   5.6742146005262173        16.034473673738390        5.1221310012477099     
 S   8.7195820548388614        13.883836025274476        3.8415919208225149     
 S   5.7813870839371058        12.442024345173538        3.7691160206704222     
 C   6.3550076283598926        15.412460404577940        7.7175995945476723     
 C   5.7852679331851080        16.314444354626886        6.8389546059822770     
 C   8.3232600844584130        12.590055488180985        2.7435400725974297     
 C   7.0821761330038928        11.982402193463333        2.7024788265163555     
 S   6.3737355970054850        15.897812676636107        9.3938273751075858     
 S   5.2276244499476956        17.805381284599310        7.5687246369182706     
 S   9.4962376670301332        11.970580631175496        1.6077257172031958     
 S   6.9007651826647214        10.725830479179145        1.4916212934060997     
 C   5.6959853645229632        17.481814526333579        9.2155528282736157     
 C   8.5209462358556465        10.756451613960307       0.84031683714990146     
 S   5.5540372671237268        18.573310134374061        10.475513118061313     
 S   9.0976442130812742        9.7699512242163262      -0.37887787494282460     
 P   9.0896185387389643        20.672477242964327        14.601124642702421     
 C   8.4071602468482851        19.055628914420367        15.034489900521471     
 C   10.810448033118279        20.374499209506382        14.192577974000148     
 C   8.9239240946197871        21.748857111855564        16.026237782502420     
 C   8.2604082521044528        21.447678662068732        13.207813660308487     
 C   9.1568471550870161        17.887555436013667        14.801970610330367     
 C   7.1712750142395469        18.981141895992874        15.705264140567589     
 C   11.722045685082804        20.157268718430849        15.236510815141022     
 C   11.183123903461796        20.122399296188135        12.863960116701902     
 C   9.1172663352555485        21.220630971363512        17.314828894556040     
 C   8.6582945756188145        23.117837969228120        15.851357426040421     
 C   6.8989004617821594        21.184604268832132        12.983276554283927     
 C   8.9256888509096282        22.427966233509622        12.449129421709292     
 H   10.132205665799148        17.937564765061783        14.324198152902824     
 C   8.6697812064679365        16.656498971477934        15.247983398468907     
 H   6.6243322380676410        19.886231305162148        15.967448142120775     
 C   6.6803302769022279        17.738512259508692        16.112328759528587     
 H   11.433124428925268        20.342644278475884        16.268259197611517     
 C   12.994849528081131        19.665513538635018        14.953924633390615     
 H   10.483305050979572        20.287399408806909        12.051813105316041     
 C   12.452389866446984        19.617582934108285        12.589336179886887     
 H   9.2896015263997356        20.156671878624646        17.458038932739580     
 C   9.0612443042218800        22.066676012399363        18.419905343496570     
 H   8.5264154186765335        23.546394053805066        14.859742331820019     
 C   8.5737962363299900        23.945313287511350        16.970993696610083     
 H   6.3820540843399609        20.440709136168085        13.581414078164286     
 C   6.2048762826455413        21.896564487028137        12.005595451990521     
 C   8.2244636645626414        23.122080518776098        11.459153291278062     
 H   9.9750405293792124        22.672957414139212        12.618467212740798     
 H   9.2818647593048400        15.764230219234461        15.128136544035762     
 C   7.4305673693079122        16.577889415276672        15.889352057016930     
 H   5.7200785746815388        17.671561820426938        16.624048618977206     
 C   13.347516924039875        19.369682422850129        13.633939825321132     
 H   13.690309677322736        19.504824008962128        15.772979216367506     
 H   12.735943398349324        19.397388639121949        11.560972118253300     
 H   9.2263245606327242        21.657492534674731        19.414571654910482     
 C   8.7767554216414787        23.423263934514431        18.250326872198404     
 H   8.3352906528672328        24.995998435901154        16.832158740246211     
 C   6.8671374046927776        22.865269612876840        11.243509199061977     
 H   5.1436186748768877        21.710413381288863        11.857077610057640     
 H   8.7537519640212924        23.880826354606587        10.882634513289970     
 H   7.0610935252089977        15.620744304822434        16.264559914821078     
 H   14.317281224380412        18.927409586131212        13.408929288538360     
 H   8.7122618869565649        24.071479872190345        19.123059142137954     
 H   6.3166119172921320        23.432040240787696        10.495300594483494     
 P   10.513262193280069        15.023248085192103        10.686549419452717     
 C   10.315412162224129        16.761358555050556        10.227625191550725     
 C   8.9335616567858196        14.283893481896650        11.133198541966076     
 C   11.587382587761271        14.913327804425272        12.132053672445267     
 C   11.272445194360843        14.188334748113531        9.2829972034319432     
 C   11.318888389026689        17.347206330655283        9.4321461092754895     
 C   9.2317733295604345        17.538154422380813        10.677609802227588     
 C   8.2910241043564774        14.778511380344725        12.286311875310648     
 C   8.3415921206422023        13.245424174083118        10.398116675097683     
 C   12.544423245816699        15.903025434006203        12.418652636024852     
 C   11.451379455403632        13.791797522389883        12.970860292226806     
 C   10.575660545120501        14.127395499919178        8.0601357519463601     
 C   12.585808440190748        13.695737861890734        9.3730421131708059     
 H   12.155895983510272        16.752632532026201        9.0702340368228374     
 C   11.236212361190530        18.698698166304659        9.0911139973695096     
 H   8.4325939470106732        17.103706957390042        11.272064264517001     
 C   9.1601953235305267        18.888936444059354        10.331366546383970     
 H   8.7610579376527085        15.549906933898678        12.891750690013545     
 C   7.0564502563234477        14.265991795980996        12.671189762177251     
 H   8.8324989472269628        12.826280153938814        9.5250134110996711     
 C   7.1020690042871983        12.733980638016437        10.800512074226058     
 H   12.661791264830530        16.775164155001814        11.777142390921961     
 C   13.350706081026457        15.764494317284541        13.551817518574193     
 H   10.698561220915176        13.026849161239141        12.771939296800218     
 C   12.265146038362321        13.667467729883258        14.097645291527508     
 H   9.5570653289939429        14.506052046969542        7.9726184966019540     
 C   11.190450850857202        13.562019024142749        6.9401799868036465     
 H   13.132717868432190        13.754953012112916        10.312193543240875     
 C   13.196671978169336        13.153001823847315        8.2407671671540825     
 H   12.000726365158370        19.151801788267065        8.4604013519264782     
 C   10.160738244631572        19.467041909048866        9.5427559102532680     
 H   8.3076347941005331        19.477434538773963        10.667746674970875     
 H   6.5739304490750410        14.648731712297105        13.566450382913109     
 C   6.4556206290983909        13.245017735678410        11.926036778969511     
 H   6.6509200919453368        11.925353934794071        10.229437813995714     
 C   13.212957269918258        14.653576719259465        14.391819699465396     
 H   14.082775457249760        16.535260533891211        13.784928382696005     
 H   12.146629010446061        12.800765983439407        14.746767634414839     
 C   12.506131103584323        13.091157169585554        7.0277124472399937     
 H   10.637957598867859        13.510525347908217        6.0002239393465562     
 H   14.225096629035745        12.802743303087977        8.2935997529256955     
 H   10.102071502275470        20.520161318655468        9.2749468901714103     
 H   5.4974125946454313        12.835513153533048        12.242530369459386     
 H   13.833496366878700        14.560928232814479        15.284964644179654     
 H   13.005603709854675        12.685112246308364        6.1484336198443890     
 C   12.255129623065550        14.991051477985708        2.9743047152731572     
 H   11.335000377222089        14.768631042137985        3.5391669820172553     
 H   12.392998308892704        16.080596347025310        2.9342052869211375     
 H   13.122610527948229        14.547493167553384        3.4875522750231647     
 C   12.135502574506939        14.449937248396314        1.6382884925203678     
 N   12.003878697383975        14.004698129786629       0.56731098429354532     
 Co   8.3427465976674302        9.3860185978492670        12.151788455215124     
 S   8.0514434225498128        9.5397110014488504        9.9319979062729491     
 S   9.4413050154947982        7.4164547547584245        12.000194243033130     
 S   6.3960370132741176        9.5671647598403737        13.280779498346162     
 S   9.3342576358459759        11.008920843574321        13.353261021463579     
 C   8.7606591492134491        8.0386200964505399        9.4047228509594483     
 C   9.3303547891272309        7.1365881648272227        10.283347574527662     
 C   6.7923829951300094        10.860933439712230        14.378840892735905     
 C   8.0334789685867563        11.468563006256089        14.419901774489752     
 S   8.7420088912742493        7.5533469408377618        7.7284701210301900     
 S   9.8880661793765139        5.6457028909240794        9.5535255148440203     
 S   5.6194293947386793        11.480404707834650        15.514680586822410     
 S   8.2149284038048265        12.725099743916100        15.630790627271246     
 C   9.4197657511055404        5.9693436867658933        7.9066963473923142     
 C   6.5947554730247830        12.694483919100394        16.282118335314731     
 S   9.5617678356932601        4.8779035753422866        6.6466934757655389     
 S   6.0180828066637728        13.680942524942227        17.501360205275361     
 P   6.0259763237677602        2.7783506308906802        2.5211438351170403     
 C   6.7084570569590669        4.3952043171742110        2.0878371093779360     
 C   4.3051350909043036        3.0763241417793212        2.9296354461983456     
 C   6.1916765583466811        1.7019790919258198        1.0960292421307432     
 C   6.8551560160917049        2.0031488770098016        3.9144730948316320     
 C   5.9588015517023978        5.5632814005198092        2.3204396089857897     
 C   7.9443401736936368        4.4697059571838311        1.4170619814744136     
 C   3.3935570396481598        3.2934721826214943        1.8856698014953739     
 C   3.9324271141333464        3.3285005034389017        4.2582287410000204     
 C   5.9983967319306384        2.2302190003449258      -0.19256516053379916     
 C   6.4571899122114811       0.33297658203280461        1.2709184087485614     
 C   8.2166749404232871        2.2661868659686299        4.1389930721441432     
 C   6.1898472653371694        1.0229160538317557        4.6732006654730789     
 H   4.9834414739116220        5.5132646580092466        2.7982076663711983     
 C   6.4459021323794730        6.7943561692160550        1.8745159887453375     
 H   8.4912553144046772        3.5646224710032817        1.1548055455017614     
 C   8.4353208343601640        5.7123508162227292        1.0100866179269923     
 H   3.6825067503587237        3.1080331449547223       0.85394121535511913     
 C   2.1207370367479821        3.7852206818039078        2.1681968222988881     
 H   4.6322330032347354        3.1635672940850865        5.0704006482997732     
 C   2.6631469511141246        3.8333113878460425        4.5327932120432495     
 H   5.8261471777659040        3.2941912732653420      -0.33577879235243868     
 C   6.0543671730235715        1.3841665589095700       -1.2976391555226601     
 H   6.5890210796123245       -9.5588626231067064E-002   2.2625367892001069     
 C   6.5416260952673415      -0.49450835192474429       0.15128543716441709     
 H   8.7335437253413453        3.0100409740284300        3.5408242773220584     
 C   8.9106803891998982        1.5542468616663923        5.1167005948390987     
 C   6.8910551517471452       0.32881894218874186        5.6632025899049809     
 H   5.1404877824182682       0.77795235001071028        4.5038742259614777     
 H   5.8338361427695604        7.6866301024804926        1.9944158346493448     
 C   7.6851194433264602        6.8729790835639752        1.2331550700464411     
 H   9.3955707702904760        5.7793084760750917       0.49836524424990042     
 C   1.7680369198811863        4.0811296584571748        3.4881553054061833     
 H   1.4252902257706728        3.9458408732689048        1.3491158665502541     
 H   2.3795756964619748        4.0535685169401079        5.5611387194698532     
 H   5.8893405651224828        1.7933667974882510       -2.2923074045967158     
 C   6.3387322783272362        2.7554247677336219E-002  -1.1280529399872323     
 H   6.7800313994702579       -1.5452146495974317       0.29012499598562830     
 C   8.2483902111025689       0.58559484232359216        5.8788300265174325     
 H   9.9719446587851142        1.7403704668554969        5.2652062985988799     
 H   6.3617468740819012      -0.42988883617799400        6.2397540004415841     
 H   8.0546188518718083        7.8301408475325589       0.85801676094919577     
 H  0.79825999491118449        4.5234021818279020        3.7131106575089858     
 H   6.4031844016871249      -0.62066999818604418       -2.0007820473778417     
 H   8.7988993497743131        1.8841244059769890E-002   6.6270631332263790     
 P   4.6025007527518174        8.4277758093591686        6.4358297805900779     
 C   4.8004407479299420        6.6896579278776072        6.8946799117186073     
 C   6.1821613963389996        9.1672322755103881        5.9892065745038208     
 C   3.5283491876522852        8.5376400950853846        4.9903441867294474     
 C   3.8432824443256468        9.2626146021139952        7.8394080087675082     
 C   3.7970040588710394        6.1037372640874477        7.6901533167712355     
 C   5.8840609968199429        5.9129062037428062        6.4445735318797741     
 C   6.8247442487948318        8.6726950812932575        4.8360843122101373     
 C   6.7740877418258085        10.205672430473385        6.7243646095206220     
 C   2.5712812361595474        7.5479381180228771        4.7038429439722051     
 C   3.6643308840747575        9.6591191887821068        4.1514679071591631     
 C   4.5400563214147347        9.3235302931636337        9.0622766657010150     
 C   2.5299222888537045        9.7552186748828102        7.7493608587904106     
 H   2.9600090411756614        6.6982757799918033        8.0521523005358642     
 C   3.8796950798009213        4.7522135071091860        8.0310563956790535     
 H   6.6832134227078885        6.3474101393940972        5.8501238927370363     
 C   5.9556524768627463        4.5620903815756213        6.7906826381735277     
 H   6.3547483481095801        7.9013202714409729        4.2305900509971934     
 C   8.0593194777938404        9.1852631844932162        4.4512748403810898     
 H   6.2831495121663901        10.624750872113994        7.5974809387614606     
 C   8.0136134550173406        10.717162598376854        6.3220388793575228     
 H   2.4539174239107240        6.6758385891452487        5.3454080781171305     
 C   1.7649489530536289        7.6864142904509372        3.5707077956652351     
 H   4.4171559360447024        10.424077666869309        4.3503246004796363     
 C   2.8505239735930199        9.7833871435852888        3.0247043297939462     
 H   5.5586518761074153        8.9448754220325899        9.1497935500386021     
 C   3.9252606580330922        9.8888939870683501        10.182235821553656     
 H   1.9830203548008476        9.6960220019336614        6.8102040870529281     
 C   1.9190523262554855        10.297941009114162        8.8816390550682609     
 H   3.1152112660537963        4.2990579270885645        8.6617698368413922     
 C   4.9551447475190127        3.9839104419578093        7.5792850091495687     
 H   6.8081932369748772        3.9736200476299905        6.4542054808186720     
 H   8.5418783583690239        8.8025837723863063        3.5560100803231158     
 C   8.6601067287497955        10.206203805290398        5.1965055515688885     
 H   8.4647326122072553        11.525756730744787        6.8931816479445471     
 C   1.9026861512258799        8.7972751409067111        2.7306280578933833     
 H   1.0328487923304346        6.9156494456977722        3.3376868182626476     
 H   2.9690276762551795        10.650045714833480        2.3755224282028333     
 C   2.6095841963053594        10.359765441210643        10.094699410694835     
 H   4.4777490223893572        9.9403796927601000        11.122195292959089     
 H  0.89063115475298316        10.648209161182756        8.8288040033693491     
 H   5.0138235263360702        2.9307628639135204        7.8469849965023899     
 H   9.6183172564925101        10.615744497131528        4.8800673187709132     
 H   1.2821180592228916        8.8898791633826484        1.8374987995861287     
 H   2.1101086176491282        10.765804706321076        10.973979256039652     
 C   2.8605059729297500        8.4596331366756417        14.147804039227479     
 H   3.7806423951843162        8.6819502583614980        13.582917052700335     
 H   2.7226716031338847        7.3700961689331788        14.188171521290222     
 H   1.9930277713030347        8.9030278946138530        13.634416127799499     
 C   2.9800809639975170        9.0010735438367462        15.483687156854748     
 N   3.1116694761779353        9.4465612090169024        16.554562750103980     
         226

 Co   6.7723526551858795        14.069559598674862        4.9696012613277185     
 S   7.0679482425496660        13.915540192627446        7.1888810844023263     
 S   5.6716290130631082        16.037696046919194        5.1234719354738552     
 S   8.7193807983694303        13.887151377987239        3.8414255668612571     
 S   5.7801915181685528        12.447034381286770        3.7682616555352109     
 C   6.3577189775799461        15.415539548938970        7.7175974096738358     
 C   5.7855595655925542        16.317191010363445        6.8401996263911382     
 C   8.3225488033292070        12.593375363040492        2.7435537787487148     
 C   7.0811932139019467        11.986230418481666        2.7023956891081773     
 S   6.3790263295527412        15.900371121268053        9.3938720896037928     
 S   5.2284288565238484        17.807649655949653        7.5712616297091353     
 S   9.4954794113150669        11.972987680187746        1.6082445515515977     
 S   6.8996624202823593        10.729085730239575        1.4921320991530498     
 C   5.7000013267614813        17.483994599416793        9.2171589417368089     
 C   8.5199541605278224        10.758923968180154       0.84111258317495075     
 S   5.5599244569618635        18.575184831137033        10.477523019230656     
 S   9.0967509198406393        9.7716723661581639      -0.37746946827141231     
 P   9.0929066676694834        20.669816293782166        14.598241177801210     
 C   8.4104355922741423        19.053230700360182        15.032624766710736     
 C   10.814190593759140        20.372052450653189        14.191689236400073     
 C   8.9256851534098924        21.747631314327784        16.022126282701208     
 C   8.2644352665022254        21.443801042834366        13.203822585454242     
 C   9.1602118097935090        17.885028745106833        14.801082465565184     
 C   7.1743897494697730        18.979115658946437        15.703150605483794     
 C   11.725258856141403        20.157707456715425        15.236659973720510     
 C   11.187826320830897        20.117251061144067        12.863875216000951     
 C   9.1176166673277752        21.220877678381758        17.311509278628019     
 C   8.6604821943094077        23.116450471264059        15.845385243570211     
 C   6.9024557462910803        21.182129455166066        12.980431172591963     
 C   8.9302337689048148        22.422968819154811        12.444176015854646     
 H   10.135751797899573        17.934775169630893        14.323653700351409     
 C   8.6730042952339677        16.654228878088968        15.247672526434453     
 H   6.6274606591838205        19.884349279581077        15.964780314460388     
 C   6.6833025508511135        17.736737867354346        16.110802743214293     
 H   11.435598063562633        20.345355570087943        16.267781548955760     
 C   12.998460675590566        19.665825536367510        14.956010121445308     
 H   10.488457040439785        20.280124598053455        12.050908318058021     
 C   12.457499342623491        19.612466130754147        12.591211237643442     
 H   9.2898432527498667        20.157093981462321        17.456069761619787     
 C   9.0603673956109390        22.068163351599683        18.415579235748286     
 H   8.5300271957382670        23.543997990552533        14.853164714060009     
 C   8.5748327110649942        23.945231780455675        16.963965776905042     
 H   6.3852156506699806        20.439102316734044        13.579292744632143     
 C   6.2084319063227706        21.894511817014067        12.003073723145260     
 C   8.2289704853813195        23.117613073738053        11.454560016939030     
 H   9.9799014722896064        22.667053306069604        12.612871226820399     
 H   9.2851693195524199        15.761912934517230        15.128587384617880     
 C   7.4335754479039560        16.575966776388334        15.888672290708465     
 H   5.7229601716407688        17.670211383513468        16.622407828188603     
 C   13.352038410619937        19.367123557375063        13.636927804760566     
 H   13.693481301961368        19.507474458831062        15.775906063433752     
 H   12.741984606524660        19.390479243260973        11.563486622526648     
 H   9.2243188781163621        21.660103409037369        19.410910344705240     
 C   8.7761284036707394        23.424559467757216        18.244125556049198     
 H   8.3371072045836172        24.995918592800585        16.823638240623108     
 C   6.8711592731463886        22.862286459888423        11.240211788630988     
 H   5.1468273663384450        21.709559162644435        11.855472483178820     
 H   8.7585321578606443        23.875805431453294        10.877519390844984     
 H   7.0639478256544983        15.619006052411217        16.264212021260541     
 H   14.322077927090207        18.924634436715611        13.413505093369180     
 H   8.7107318744782827        24.073759550045175        19.116040981968979     
 H   6.3206173531460665        23.429462189843843        10.492334898241747     
 P   10.516532242890033        15.020524660696051        10.689298141426358     
 C   10.319543936362065        16.758748430975277        10.230361996675363     
 C   8.9360999976429092        14.281373187548326        11.133884520733037     
 C   11.588984156730636        14.909534852662636        12.135870929572633     
 C   11.277000648180422        14.186345358306765        9.2859992518659720     
 C   11.323103498013346        17.344120088277641        9.4345983430877443     
 C   9.2355758290302177        17.535683397490406        10.679241152313793     
 C   8.2925568803282399        14.775170087472361        12.286784587205325     
 C   8.3445691591711011        13.243686044191559        10.397338205398842     
 C   12.545124847508349        15.899449880353103        12.424672859362426     
 C   11.452499782201816        13.787058142544941        12.973332592563404     
 C   10.581846450510250        14.127022098859589        8.0621050279231810     
 C   12.590268148345372        13.693737178945367        9.3771347205354036     
 H   12.160525374805134        16.749519264913097        9.0736876364614183     
 C   11.239681078295266        18.695037976252333        9.0915652343347535     
 H   8.4365910102053352        17.101750498395020        11.274331226408501     
 C   9.1632837992652636        18.885925147029678        10.330966437541985     
 H   8.7621176815763544        15.546042051099338        12.893252392106772     
 C   7.0575761653617244        14.262477793140500        12.670200260738623     
 H   8.8361887929634815        12.825333944469408        9.5242523123498337     
 C   7.1047150495935982        12.731969511158217        10.798312651363027     
 H   12.662614237115264        16.772292242550908        11.784164604660980     
 C   13.350044604163228        15.760200639442271        13.558721867737095     
 H   10.700264144857588        13.021979048169571        12.772748018850109     
 C   12.264944874281159        13.661973659091631        14.100969714363753     
 H   9.5634007264469716        14.505894327484771        7.9737146104509771     
 C   11.198241439128600        13.563346891621375        6.9421850425518237     
 H   13.135968671166093        13.751856317006458        10.317053534020436     
 C   13.202727241034669        13.152702064673658        8.2449122004770423     
 H   12.004061163779184        19.147711827383532        8.4604196629632380     
 C   10.163437981315786        19.463339215424433        9.5414146944766340     
 H   8.3104085688002662        19.474445804236982        10.666487682885437     
 H   6.5741871021375200        14.644609679048552        13.565272415556553     
 C   6.4574135476991952        13.242025673939205        11.923802961434754     
 H   6.6540640582226684        11.923757519547037        10.226270561147857     
 C   13.211863838309128        14.648291572779733        14.397350206132698     
 H   14.081248170774881        16.531211300545603        13.793752964448004     
 H   12.146071224673030        12.794511059169704        14.749013578007418     
 C   12.513876239242162        13.092505208392776        7.0308198755699971     
 H   10.647026338883929        13.513227480504110        6.0014248048232783     
 H   14.231219273667870        12.802781386493988        8.2985471649128471     
 H   10.104032897787734        20.515927146627732        9.2717024319357062     
 H   5.4990913387727147        12.832045613066523        12.239349633129693     
 H   13.831429147889351        14.555090220207241        15.291126839639828     
 H   13.014742058177337        12.688031837354183        6.1516175439221943     
 C   12.253555448432776        14.998646656942856        2.9707053086865787     
 H   11.333030958911046        14.777483553768992        3.5354305045586276     
 H   12.389914020246351        16.088158182062656        2.9256936057105687     
 H   13.120867098674113        14.558655897926693        3.4872297430115826     
 C   12.136382401053469        14.451279963648156        1.6370519837601840     
 N   12.006600122341990        14.001101082993316       0.56796179529677260     
 Co   8.3432807905837141        9.3814033952746332        12.152747823157563     
 S   8.0477216642249072        9.5354698554244255        9.9334676406364757     
 S   9.4439578428973991        7.4132384607292128        11.998856502666564     
 S   6.3962638856870591        9.5638272597701857        13.280921338423081     
 S   9.3354643063229883        11.003911027037161        13.354094573331787     
 C   8.7579415619067245        8.0354743452752704        9.4047292615797247     
 C   9.3300808383636156        7.1337993606136108        10.282116679413830     
 C   6.7931058599650047        10.857595488406115        14.378802146417954     
 C   8.0344660667433789        11.464730540528045        14.419958583894875     
 S   8.7366755298371235        7.5506828266188810        7.7284419205150945     
 S   9.8872433681382557        5.6433657109620396        9.5510287615720113     
 S   5.6201857197693386        11.477982983917325        15.514121699211202     
 S   8.2160174904024128        12.721855556058051        15.630239197585622     
 C   9.4157031352027705        5.9670587627829468        7.9051307562461570     
 C   6.5957288693623921        12.692020927350198        16.281269396757367     
 S   9.5558074472966297        4.8758963913211435        6.6447450957327687     
 S   6.0189448782318866        13.679251604671112        17.499874896287679     
 P   6.0227211221838806        2.7810738641453403        2.5240584692085202     
 C   6.7052036693795332        4.3976621578871065        2.0897044770889677     
 C   4.3014311431021524        3.0788357179896608        2.9305821954991726     
 C   6.1899458789733401        1.7032629842629099        1.1001728346653714     
 C   6.8511767871458522        2.0070886487049009        3.9184863220658159     
 C   5.9554429935512001        5.5658659021599046        2.3212882215928943     
 C   7.9412484244468189        4.4717848657419159        1.4191781904372067     
 C   3.3903729105240794        3.2931396615107471        1.8855948965976870     
 C   3.9277789921166728        3.3336750535194510        4.2583839247500102     
 C   5.9980459049653199        2.2300230963224630      -0.18921203151689958     
 C   6.4550899565057396       0.33443286981640252        1.2769187565742806     
 C   8.2131623367116440        2.2687411277343155        4.1418677186220716     
 C   6.1853644435185853        1.0279486988158781        4.6781552936865394     
 H   4.9799023777558107        5.5161156587546234        2.7987151373355990     
 C   6.4426673688397358        6.7966749524080283        1.8747423076226688     
 H   8.4881639981523378        3.5665544359016415        1.1575122970508807     
 C   8.4323532245800816        5.7141703452113646        1.0115704053634962     
 H   3.6800481704793611        3.1054601505773611       0.85448316882755959     
 C   2.1171628166239906        3.7850179912019537        2.1662150500494444     
 H   4.6271417660173677        3.1708351706425435        5.0713633366998865     
 C   2.6580987401070626        3.8384568495230216        4.5310180526216248     
 H   5.8258628674329520        3.2938134694826711      -0.33377474667621937     
 C   6.0552687509617851        1.3827332530047851       -1.2932804679113299     
 H   6.5855205839561615       -9.3119144415533511E-002   2.2691409554500535     
 C   6.5407078194336714      -0.49435369896237213       0.15834022588220853     
 H   8.7304134868706722        3.0117473548142155        3.5429899334610293     
 C   8.9071775485499494        1.5563684320831965        5.1192374542195491     
 C   6.8866198533235732       0.33331259134437113        5.6677833128024906     
 H   5.1356926866091346       0.78387825555535517        4.5094665430807392     
 H   5.8305107046847802        7.6889932443402458        1.9938537381246724     
 C   7.6820978713632302        6.8749440278319884        1.2337463020232204     
 H   9.3926946912952385        5.7807006028875465       0.49996451997495023     
 C   1.7635683323405931        4.0837583651285883        3.4852841715030913     
 H   1.4221490040853362        3.9433347049344523        1.3463057928251270     
 H   2.3736043038309869        4.0604748929200536        5.5587334020849264     
 H   5.8913441741112411        1.7908011670941253       -2.2886127127483578     
 C   6.3394452686136189        2.6324907488668114E-002  -1.1218223786936161     
 H   6.7783823131851291       -1.5450512074487157       0.29867038899281412     
 C   8.2444358503012829       0.58862077291179649        5.8821217009087166     
 H   9.9687857532425568        1.7413065790277487        5.2668312060494396     
 H   6.3570485344909509      -0.42486055173899651        6.2448407436207924     
 H   8.0517380325859040        7.8319130589162791       0.85824095852459781     
 H  0.79352233460559241        4.5262470104139512        3.7086792101544930     
 H   6.4048209561435625      -0.62287949234302209       -1.9937361017389208     
 H   8.7949700572371565        2.1453131429885391E-002   6.6300102065131892     
 P   4.5991795075259088        8.4304621073795865        6.4330556185950387     
 C   4.7962118094149702        6.6922346983888046        6.8919553789093033     
 C   6.1795922296694998        9.1696638390551968        5.9884825333019096     
 C   3.5267121170761428        8.5414244626926941        4.9864919888147234     
 C   3.8386937888128232        9.2646047268069971        7.8363672733837531     
 C   3.7926712276355197        6.1068269390437244        7.6877154402856176     
 C   5.8801709136599714        5.9153215068714031        6.4430164267898871     
 C   6.8231583406974154        8.6759072150466299        4.8355783303050686     
 C   6.7711013253129053        10.207336578936694        6.7250670067603107     
 C   2.5705574348797735        7.5515077330114391        4.6977382502361031     
 C   3.6631861009373785        9.6638760661410537        4.1489962170795813     
 C   4.5338425521573669        9.3239160833318149        9.0602651807005063     
 C   2.5254279553768524        9.7572165762914054        7.7452305634952054     
 H   2.9552554371378306        6.7014102109959017        8.0486689326179324     
 C   3.8761005908004611        4.7558930654045932        8.0306841496895274     
 H   6.6791429958039430        6.3492823988470484        5.8479295170185175     
 C   5.9524690743313737        4.5650628880878106        6.7912241891867637     
 H   6.3536168608547898        7.9050454198204863        4.2290827256985972     
 C   8.0581399142469206        9.1886238702466088        4.4521971459405441     
 H   6.2794656479331952        10.625655998806996        7.5981591959307302     
 C   8.0109567610586687        10.719076300738427        6.3241277941287617     
 H   2.4530693338553617        6.6786848371726242        5.3382736065585652     
 C   1.7656134388768145        7.6907303115254688        3.5637038377826173     
 H   4.4154252805223511        10.428959906884655        4.3495492807898177     
 C   2.8507210817965101        9.7889305410426442        3.0213696864469730     
 H   5.5522884385537070        8.9450446599662943        9.1486553530693016     
 C   3.9174447717665464        9.8875848106341753        10.180186807776828     
 H   1.9797313021004239        9.6991069782168289        6.8053089861764642     
 C   1.9129654852277429        10.298244584057082        8.8774547853841312     
 H   3.1117349098268980        4.3031934754442824        8.6618294050706961     
 C   4.9523316558595063        3.9876118707789043        7.5807710071247838     
 H   6.8053345700374388        3.9765559109149957        6.4556551469093355     
 H   8.5415487070845106        8.8065220767931542        3.5571231459115582     
 C   8.6582810643748971        10.209059291995199        5.1986332340844443     
 H   8.4615929683536280        11.527271765172394        6.8962043742722727     
 C   1.9037889026129400        8.8026113993533546        2.7250373143966917     
 H   1.0343944107652172        6.9197206060488856        3.3287169786813240     
 H   2.9695884401775898        10.656372007966743        2.3732967729514165     
 C   2.6018118314526797        10.358431244055323        10.091549894747418     
 H   4.4686573378946788        9.9377000513300491        11.120948792429544     
 H  0.88447502232649122        10.648169378791378        8.8238188571346736     
 H   5.0117424233180348        2.9350099258067606        7.8504291258511945     
 H   9.6166044970962545        10.619057574365765        4.8831144615354560     
 H   1.2842094966614459        8.8957910805413238        1.8312682982930644     
 H   2.1009443996745643        10.762901704360537        10.970752710319825     
 C   2.8620944840148748        8.4521684157378214        14.151512815213740     
 H   3.7826227150921579        8.6732782325807491        13.586774883100167     
 H   2.7257538629669429        7.3626608932165905        14.196663274845111     
 H   1.9947840161015178        8.8920741890069266        13.634915688299749     
 C   2.9792403423987586        8.9997042137183723        15.485097235127373     
 N   3.1090042915889677        9.4500122372084512        16.554134552001990     
         226

 Co   6.7718512676999998        14.074163118100000        4.9686234907999998     
 S   7.0716665439000010        13.919722685999998        7.1873922878999998     
 S   5.6690434256000000        16.040918420099999        5.1248128697000004     
 S   8.7191795419000009        13.890466730700002        3.8412592128999989     
 S   5.7789959523999999        12.452044417400000        3.7674072904000000     
 C   6.3604303267999986        15.418618693299999        7.7175952248000002     
 C   5.7858511979999996        16.319937666100000        6.8414446468000003     
 C   8.3218375221999992        12.596695237900001        2.7435674848999998     
 C   7.0802102948000005        11.990058643500001        2.7023125516999991     
 S   6.3843170620999983        15.902929565899999        9.3939168040999999     
 S   5.2292332631000003        17.809918027299993        7.5737986225000000     
 S   9.4947211556000006        11.975394729199996        1.6087633858999999     
 S   6.8985596578999981        10.732340981300004        1.4926429048999998     
 C   5.7040172890000003        17.486174672500006        9.2187650552000004     
 C   8.5189620851999983        10.761396322400000       0.84190832920000003     
 S   5.5658116468000003        18.577059527900001        10.479532920400001     
 S   9.0958576266000026        9.7733935081000034      -0.37606106160000002     
 P   9.0961947966000007        20.667155344600001        14.595357712900000     
 C   8.4137109376999994        19.050832486299999        15.030759632900001     
 C   10.817933154400000        20.369605691800000        14.190800498800000     
 C   8.9274462121999996        21.746405516799999        16.018014782900000     
 C   8.2684622808999979        21.439923423600000        13.199831510599996     
 C   9.1635764645000002        17.882502054200000        14.800194320799999     
 C   7.1775044846999991        18.977089421900001        15.701037070399996     
 C   11.728472027200000        20.158146195000000        15.236809132299998     
 C   11.192528738200000        20.112102826099999        12.863790315299999     
 C   9.1179669994000001        21.221124385400000        17.308189662699998     
 C   8.6626698130000008        23.115062973299999        15.839413061100000     
 C   6.9060110308000002        21.179654641500001        12.977585790899999     
 C   8.9347786868999997        22.417971404799999        12.439222610000000     
 H   10.139297930000000        17.931985574199999        14.323109247799996     
 C   8.6762273840000006        16.651958784700007        15.247361654400001     
 H   6.6305890803000000        19.882467254000002        15.962112486800001     
 C   6.6862748247999990        17.734963475200001        16.109276726899999     
 H   11.438071698199998        20.348066861700001        16.267303900300000     
 C   13.002071823100001        19.666137534100006        14.958095609500001     
 H   10.493609029900000        20.272849787300000        12.050003530800000     
 C   12.462608818800000        19.607349327400009        12.593086295399999     
 H   9.2900849790999978        20.157516084299999        17.454100590499994     
 C   9.0594904869999997        22.069650690800000        18.411253127999998     
 H   8.5336389728000004        23.541601927300000        14.846587096300000     
 C   8.5758691857999985        23.945150273399999        16.956937857200000     
 H   6.3883772170000004        20.437495497300006        13.577171411100000     
 C   6.2119875300000000        21.892459147000000        12.000551994300000     
 C   8.2334773061999993        23.113145628700007        11.449966742599999     
 H   9.9847624152000005        22.661149198000000        12.607275240900000     
 H   9.2884738797999979        15.759595649800001        15.129038225200000     
 C   7.4365835264999998        16.574044137500000        15.887992524400000     
 H   5.7258417685999996        17.668860946599999        16.620767037400000     
 C   13.356559897199999        19.364564691900000        13.639915784199999     
 H   13.696652926599999        19.510124908699996        15.778832910499997     
 H   12.748025814699998        19.383569847400000        11.566001126799996     
 H   9.2223131956000000        21.662714283400007        19.407249034500001     
 C   8.7755013857000002        23.425855000999999        18.237924239899993     
 H   8.3389237563000016        24.995838749700013        16.815117741000002     
 C   6.8751811415999997        22.859303306900003        11.236914378200000     
 H   5.1500360578000013        21.708704944000004        11.853867356300000     
 H   8.7633123516999980        23.870784508300002        10.872404268400000     
 H   7.0668021260999989        15.617267800000000        16.263864127700000     
 H   14.326874629800002        18.921859287300006        13.418080898199999     
 H   8.7092018620000005        24.076039227900008        19.109022821800000     
 H   6.3246227890000011        23.426884138899993        10.489369202000001     
 P   10.519802292500000        15.017801236200000        10.692046863399998     
 C   10.323675710500000        16.756138306899999        10.233098801800001     
 C   8.9386383385000006        14.278852893200000        11.134570499500001     
 C   11.590585725700000        14.905741900900001        12.139688186699999     
 C   11.281556102000000        14.184355968499998        9.2890013003000007     
 C   11.327318607000000        17.341033845900000        9.4370505769000008     
 C   9.2393783285000008        17.533212372600001        10.680872502400000     
 C   8.2940896563000006        14.771828794599998        12.287257299100000     
 C   8.3475461976999998        13.241947914300003        10.396559735700000     
 C   12.545826449200000        15.895874326700003        12.430693082700000     
 C   11.453620108999999        13.782318762700001        12.975804892899999     
 C   10.588032355899999        14.126648697800000        8.0640743039000000     
 C   12.594727856499995        13.691736496000001        9.3812273278999996     
 H   12.165154766099999        16.746405997799993        9.0771412360999992     
 C   11.243149795400003        18.691377786200007        9.0920164712999991     
 H   8.4405880733999972        17.099794039399999        11.276598188299999     
 C   9.1663722749999987        18.882913850000005        10.330566328700000     
 H   8.7631774255000003        15.542177168299999        12.894754094200000     
 C   7.0587020744000011        14.258963790300001        12.669210759299997     
 H   8.8398786387000001        12.824387735000002        9.5234912135999963     
 C   7.1073610948999990        12.729958384299998        10.796113228499996     
 H   12.663437209399996        16.769420330100004        11.791186818399998     
 C   13.349383127299998        15.755906961600001        13.565626216899997     
 H   10.701967068800000        13.017108935100000        12.773556740900000     
 C   12.264743710199998        13.656479588300002        14.104294137200000     
 H   9.5697361239000003        14.505736607999999        7.9748107243000002     
 C   11.206032027399999        13.564674759100001        6.9441900983000000     
 H   13.139219473899999        13.748759621900000        10.321913524799999     
 C   13.208782503900000        13.152402305500001        8.2490572338000003     
 H   12.007395962399997        19.143621866499998        8.4604379739999995     
 C   10.166137718000000        19.459636521800000        9.5400734787000001     
 H   8.3131823434999994        19.471457069700001        10.665228690799999     
 H   6.5744437551999990        14.640487645800000        13.564094448199997     
 C   6.4592064663000004        13.239033612200000        11.921569143899999     
 H   6.6572080245000000        11.922161104300001        10.223103308300001     
 C   13.210770406700000        14.643006426300001        14.402880712800000     
 H   14.079720884300000        16.527162067199999        13.802577546200000     
 H   12.145513438899998        12.788256134899999        14.751259521599998     
 C   12.521621374900000        13.093853247200000        7.0339273038999997     
 H   10.656095078900000        13.515929613100001        6.0026256702999996     
 H   14.237341918299997        12.802819469900001        8.3034945769000004     
 H   10.105994293300000        20.511692974599999        9.2684579737000004     
 H   5.5007700828999990        12.828578072599999        12.236168896800001     
 H   13.829361928900001        14.549252207600002        15.297289035100000     
 H   13.023880406499998        12.690951428400002        6.1548014679999996     
 C   12.251981273800000        15.006241835900003        2.9671059021000001     
 H   11.331061540600000        14.786336065400000        3.5316940270999999     
 H   12.386829731600001        16.095720017100000        2.9171819244999999     
 H   13.119123669399999        14.569818628300000        3.4869072110000001     
 C   12.137262227600001        14.452622678899999        1.6358154750000000     
 N   12.009321547300003        13.997504036200000       0.56861260629999977     
 Co   8.3438149834999997        9.3767881926999994        12.153707191100001     
 S   8.0439999058999998        9.5312287094000006        9.9349373750000005     
 S   9.4466106703000001        7.4100221667000010        11.997518762299999     
 S   6.3964907580999997        9.5604897596999976        13.281063178500000     
 S   9.3366709768000007        10.998901210500000        13.354928125199997     
 C   8.7552239745999998        8.0323285941000009        9.4047356721999993     
 C   9.3298068876000002        7.1310105563999997        10.280885784299997     
 C   6.7938287247999991        10.854257537100001        14.378763400100000     
 C   8.0354531648999998        11.460898074799999        14.420015393300000     
 S   8.7313421683999977        7.5480187123999993        7.7284137199999989     
 S   9.8864205568999992        5.6410285309999999        9.5485320083000005     
 S   5.6209420447999987        11.475561259999999        15.513562811599996     
 S   8.2171065769999991        12.718611368199999        15.629687767900000     
 C   9.4116405192999988        5.9647738387999993        7.9035651650999998     
 C   6.5967022657000012        12.689557935600000        16.280420458199998     
 S   9.5498470589000011        4.8738892072999995        6.6427967156999985     
 S   6.0198069498000004        13.677560684400000        17.498389587300000     
 P   6.0194659206000001        2.7837970973999999        2.5269731033000000     
 C   6.7019502817999985        4.4001199986000019        2.0915718447999998     
 C   4.2977271953000002        3.0813472942000000        2.9315289448000001     
 C   6.1882151995999983        1.7045468766000000        1.1043164271999999     
 C   6.8471975581999986        2.0110284204000002        3.9224995492999999     
 C   5.9520844354000015        5.5684504038000000        2.3221368341999993     
 C   7.9381566752000010        4.4738637742999998        1.4212943994000000     
 C   3.3871887813999995        3.2928071403999999        1.8855199917000001     
 C   3.9231308700999992        3.3388496035999999        4.2585391084999999     
 C   5.9976950780000013        2.2298271923000001      -0.18585890250000001     
 C   6.4529900007999981       0.33588915760000038        1.2829191043999999     
 C   8.2096497329999991        2.2712953895000010        4.1447423650999999     
 C   6.1808816217000002        1.0329813438000004        4.6831099218999999     
 H   4.9763632816000003        5.5189666595000011        2.7992226083000000     
 C   6.4394326052999986        6.7989937356000016        1.8749686265000001     
 H   8.4850726818999966        3.5684864008000008        1.1602190485999999     
 C   8.4293856147999993        5.7159898741999999        1.0130541928000001     
 H   3.6775895905999989        3.1028871562000000       0.85502512230000005     
 C   2.1135885964999992        3.7848153006000000        2.1642332778000002     
 H   4.6220505288000000        3.1781030472000000        5.0723260250999997     
 C   2.6530505291000002        3.8436023112000006        4.5292428932000002     
 H   5.8255785571000001        3.2934356657000001      -0.33177070100000000     
 C   6.0561703288999995        1.3812999471000000       -1.2889217802999999     
 H   6.5820200882999984       -9.0649662599999958E-002   2.2757451217000000     
 C   6.5397895436000004      -0.49419904599999998       0.16539501460000000     
 H   8.7272832483999991        3.0134537356000006        3.5451555896000002     
 C   8.9036747079000005        1.5584900025000010        5.1217743135999996     
 C   6.8821845549000003       0.33780624050000041        5.6723640357000003     
 H   5.1308975908000010       0.78980416109999996        4.5150588601999999     
 H   5.8271852665999999        7.6913563861999998        1.9932916415999999     
 C   7.6790762993999993        6.8769089721000016        1.2343375339999998     
 H   9.3898186122999991        5.7820927297000004       0.50156379569999998     
 C   1.7590997447999999        4.0863870718000008        3.4824130375999998     
 H   1.4190077823999998        3.9408285365999993        1.3434957190999997     
 H   2.3676329111999994        4.0673812689000002        5.5563280846999996     
 H   5.8933477830999994        1.7882355366999998       -2.2849180209000002     
 C   6.3401582589000007        2.5095567300000010E-002  -1.1155918173999999     
 H   6.7767332269000002       -1.5448877652999995       0.30721578199999988     
 C   8.2404814894999987       0.59164670350000081        5.8854133752999997     
 H   9.9656268476999994        1.7422426912000004        5.2684561135000001     
 H   6.3523501948999996      -0.41983226729999901        6.2499274867999999     
 H   8.0488572132999998        7.8336852703000002       0.85846515609999996     
 H  0.78878467430000021        4.5290918390000003        3.7042477628000001     
 H   6.4064575106000001      -0.62508898649999989       -1.9866901560999999     
 H   8.7910407647000000        2.4065018800000892E-002   6.6329572798000003     
 P   4.5958582623000002        8.4331484054000043        6.4302814566000004     
 C   4.7919828708999992        6.6948114689000011        6.8892308461000002     
 C   6.1770230629999991        9.1720954026000037        5.9877584920999993     
 C   3.5250750465000000        8.5452088303000018        4.9826397908999995     
 C   3.8341051333000000        9.2665948515000007        7.8333265379999979     
 C   3.7883383963999999        6.1099166140000003        7.6852775637999997     
 C   5.8762808304999998        5.9177368100000001        6.4414593216999991     
 C   6.8215724326000000        8.6791193488000040        4.8350723483999998     
 C   6.7681149088000030        10.209000727400001        6.7257694040000002     
 C   2.5698336336000001        7.5550773480000020        4.6916335565000002     
 C   3.6620413178000000        9.6686329435000005        4.1465245270000004     
 C   4.5276287828999999        9.3243018734999978        9.0582536956999995     
 C   2.5209336218999998        9.7592144777000005        7.7411002682000003     
 H   2.9505018331000001        6.7045446420000001        8.0451855647000006     
 C   3.8725061018000009        4.7595726236999996        8.0303119036999995     
 H   6.6750725688999974        6.3511546582999987        5.8457351412999987     
 C   5.9492856718000002        4.5680353945999999        6.7917657401999998     
 H   6.3524853735999995        7.9087705681999996        4.2275754004000001     
 C   8.0569603507000007        9.1919845559999995        4.4531194514999983     
 H   6.2757817837000012        10.626561125500000        7.5988374530999998     
 C   8.0083000670999986        10.720990003100001        6.3262167088999997     
 H   2.4522212438000000        6.6815310851999996        5.3311391349999999     
 C   1.7662779247000000        7.6950463325999996        3.5566998798999991     
 H   4.4136946249999998        10.433842146900000        4.3487739611000000     
 C   2.8509181899999998        9.7944739384999995        3.0180350430999998     
 H   5.5459250009999996        8.9452138979000004        9.1475171560999993     
 C   3.9096288855000001        9.8862756342000004        10.178137794000000     
 H   1.9764422494000000        9.7021919544999982        6.8004138853000002     
 C   1.9068786442000003        10.298548159000001        8.8732705156999998     
 H   3.1082585535999998        4.3073290238000004        8.6618889733000000     
 C   4.9495185641999999        3.9913132995999998        7.5822570050999980     
 H   6.8024759031000004        3.9794917742000004        6.4571048129999982     
 H   8.5412190557999992        8.8104603812000004        3.5582362115000001     
 C   8.6564554000000005        10.211914778700002        5.2007609166000002     
 H   8.4584533245000006        11.528786799600001        6.8992271005999983     
 C   1.9048916540000000        8.8079476577999998        2.7194465708999997     
 H   1.0359400292000001        6.9237917663999999        3.3197471391000000     
 H   2.9701492041000002        10.662698301100004        2.3710711176999997     
 C   2.5940394666000000        10.357097046900002        10.088400378799999     
 H   4.4595656534000003        9.9350204098999999        11.119702291899999     
 H  0.87831888989999918        10.648129596400000        8.8188337108999999     
 H   5.0096613202999993        2.9392569877000008        7.8538732551999999     
 H   9.6148917376999972        10.622370651600001        4.8861616042999998     
 H   1.2863009341000002        8.9017029976999993        1.8250377970000000     
 H   2.0917801816999999        10.759998702400001        10.967526164600001     
 C   2.8636829951000000        8.4447036947999994        14.155221591200000     
 H   3.7846030349999999        8.6646062068000003        13.590632713500000     
 H   2.7288361228000011        7.3552256175000021        14.205155028400000     
 H   1.9965402609000007        8.8811204834000002        13.635415248799999     
 C   2.9783997208000001        8.9983348836000001        15.486507313400001     
 N   3.1063391070000002        9.4534632653999999        16.553706353900001     
         226

 Co   6.7713498802141201        14.078766637525137        4.9676457202722810     
 S   7.0753848452503361        13.923905179372550        7.1859034913976734     
 S   5.6664578381368917        16.044140793280803        5.1261538039261456     
 S   8.7189782854305715        13.893782083412765        3.8410928589387408     
 S   5.7778003866314469        12.457054453513230        3.7665529252647891     
 C   6.3631416760200512        15.421697837661029        7.7175930399261645     
 C   5.7861428304074449        16.322684321836554        6.8426896672088624     
 C   8.3211262410707914        12.600015112759509        2.7435811910512848     
 C   7.0792273756980544        11.993886868518336        2.7022294142918208     
 S   6.3896077946472554        15.905488010531945        9.3939615185962069     
 S   5.2300376696761521        17.812186398650333        7.5763356152908647     
 S   9.4939628998849344        11.977801778212246        1.6092822202484021     
 S   6.8974568955176370        10.735596232360432        1.4931537106469499     
 C   5.7080332512385192        17.488354745583219        9.2203711686631920     
 C   8.5179700098721742        10.763868676619845       0.84270407522504931     
 S   5.5716988366381370        18.578934224662969        10.481542821569345     
 S   9.0949643333593659        9.7751146500418429      -0.37465265492858774     
 P   9.0994829255305181        20.664494395417837        14.592474247998791     
 C   8.4169862831258566        19.048434272239817        15.028894499089265     
 C   10.821675715040861        20.367158932946811        14.189911761199927     
 C   8.9292072709901067        21.745179719272215        16.013903283098792     
 C   8.2724892952977704        21.436045804365634        13.195840435745749     
 C   9.1669411192064914        17.879975363293166        14.799306176034815     
 C   7.1806192199302252        18.975063184853564        15.698923535316199     
 C   11.731685198258598        20.158584933284576        15.236958290879485     
 C   11.197231155569103        20.106954591055931        12.863705414599048     
 C   9.1183173314722250        21.221371092418241        17.304870046771978     
 C   8.6648574316905940        23.113675475335938        15.833440878629789     
 C   6.9095663153089202        21.177179827833935        12.974740409208035     
 C   8.9393236048951845        22.412973990445188        12.434269204145354     
 H   10.142844062100426        17.929195978769105        14.322564795248583     
 C   8.6794504727660335        16.649688691311045        15.247050782365548     
 H   6.6337175014161796        19.880585228418926        15.959444659139614     
 C   6.6892470987488846        17.733189083045655        16.107750710585705     
 H   11.440545332837363        20.350778153312060        16.266826251644240     
 C   13.005682970609437        19.666449531832502        14.960181097554694     
 H   10.498761019360215        20.265574976546546        12.049098743541979     
 C   12.467718294976509        19.602232524045871        12.594961353156556     
 H   9.2903267054501288        20.157938187137677        17.452131419380201     
 C   9.0586135783890605        22.071138030000316        18.406927020251711     
 H   8.5372507498617338        23.539205864047467        14.840009478539992     
 C   8.5769056605350027        23.945068766344324        16.949909937494958     
 H   6.3915387833300201        20.435888677865968        13.575050077567857     
 C   6.2155431536772294        21.890406476985934        11.998030265454741     
 C   8.2379841270186791        23.108678183661961        11.445373468260968     
 H   9.9896233581103946        22.655245089930396        12.601679254979601     
 H   9.2917784400475760        15.757278365082772        15.129489065782121     
 C   7.4395916050960436        16.572121498611665        15.887312758091534     
 H   5.7287233655592305        17.667510509686529        16.619126246611398     
 C   13.361081383780061        19.362005826424937        13.642903763639433     
 H   13.699824551238629        19.512775358568931        15.781759757566242     
 H   12.754067022875336        19.376660451539028        11.568515631073344     
 H   9.2203075130836378        21.665325157762645        19.403587724294763     
 C   8.7748743677292609        23.427150534242781        18.231722923750787     
 H   8.3407403080163860        24.995758906599441        16.806597241376895     
 C   6.8792030100536108        22.856320153911582        11.233616967769011     
 H   5.1532447492615576        21.707850725355573        11.852262229421180     
 H   8.7680925455393517        23.865763585146709        10.867289145955016     
 H   7.0696564265454995        15.615529547588784        16.263516234139459     
 H   14.331671332509798        18.919084137884401        13.422656703030819     
 H   8.7076718495217182        24.078318905754841        19.102004661631021     
 H   6.3286282248539356        23.424306087956143        10.486403505758254     
 P   10.523072342109966        15.015077811703950        10.694795585373639     
 C   10.327807484637935        16.753528182824720        10.235835606924638     
 C   8.9411766793570919        14.276332598851674        11.135256478266964     
 C   11.592187294669365        14.901948949137365        12.143505443827365     
 C   11.286111555819577        14.182366578693232        9.2920033487340294     
 C   11.331533715986655        17.337947603522359        9.4395028107122574     
 C   9.2431808279697840        17.530741347709597        10.682503852486207     
 C   8.2956224322717613        14.768487501727634        12.287730010994675     
 C   8.3505232362288986        13.240209784408446        10.395781266001158     
 C   12.546528050891650        15.892298773046903        12.436713306037573     
 C   11.454740435798183        13.777579382855061        12.978277193236595     
 C   10.594218261289749        14.126275296740411        8.0660435798768191     
 C   12.599187564654619        13.689735813054634        9.3853199352645955     
 H   12.169784157394863        16.743292730686889        9.0805948357385802     
 C   11.246618512504739        18.687717596147682        9.0924677082652448     
 H   8.4445851365946591        17.097837580404978        11.278865150191498     
 C   9.1694607507347339        18.879902552970332        10.330166219858015     
 H   8.7642371694236463        15.538312285500659        12.896255796293227     
 C   7.0598279834382778        14.255449787459503        12.668221257861370     
 H   8.8435684844365188        12.823441525530596        9.5227301148501589     
 C   7.1100071402063998        12.727947257441778        10.793913805636965     
 H   12.664260181684728        16.766548417649101        11.798209032139017     
 C   13.348721650436767        15.751613283757731        13.572530566062898     
 H   10.703669992742412        13.012238822030428        12.774365462949891     
 C   12.264542546118836        13.650985517508373        14.107618560036247     
 H   9.5760715213530290        14.505578888515227        7.9759068381490232     
 C   11.213822615671399        13.566002626578626        6.9461951540481763     
 H   13.142470276633905        13.745662926793541        10.326773515579562     
 C   13.214837766765331        13.152102546326343        8.2532022671229583     
 H   12.010730761020810        19.139531905616465        8.4604562850367611     
 C   10.168837454684214        19.455933828175567        9.5387322629233662     
 H   8.3159561181997326        19.468468335163021        10.663969698714562     
 H   6.5747004082624780        14.636365612551449        13.562916480843441     
 C   6.4609993849008056        13.236041550460795        11.919335326365244     
 H   6.6603519907773316        11.920564689052965        10.219936055452145     
 C   13.209676975090872        14.637721279820269        14.408411219467302     
 H   14.078193597825120        16.523112833854395        13.811402127951997     
 H   12.144955653126967        12.782001210630295        14.753505465192578     
 C   12.529366510557839        13.095201286007224        7.0370347322300022     
 H   10.665163818916071        13.518631745695892        6.0038265357767209     
 H   14.243464562932123        12.802857553306014        8.3084419888871537     
 H   10.107955688812266        20.507458802572266        9.2652135154642945     
 H   5.5024488270272833        12.825110532133476        12.232988160470308     
 H   13.827294709910651        14.543414194992764        15.303451230560173     
 H   13.033018754822660        12.693871019445821        6.1579853920778049     
 C   12.250407099167225        15.013837014857149        2.9635064955134216     
 H   11.329092122288955        14.795188577031009        3.5279575496413722     
 H   12.383745442953650        16.103281852137343        2.9086702432894311     
 H   13.117380240125884        14.580981358673307        3.4865846789884176     
 C   12.138142054146533        14.453965394151842        1.6345789662398160     
 N   12.012042972258016        13.993906989406685       0.56926341730322694     
 Co   8.3443491764162854        9.3721729901253656        12.154666559042438     
 S   8.0402781475750924        9.5269875633755756        9.9364071093635253     
 S   9.4492634977026011        7.4068058726707893        11.996181021933433     
 S   6.3967176305129403        9.5571522596298095        13.281205018576919     
 S   9.3378776472770131        10.993891393962839        13.355761677068207     
 C   8.7525063872932751        8.0291828429247314        9.4047420828202739     
 C   9.3295329368363848        7.1282217521863886        10.279654889186164     
 C   6.7945515896349935        10.850919585793886        14.378724653782047     
 C   8.0364402630566207        11.457065609071954        14.420072202705125     
 S   8.7260088069628718        7.5453545981811176        7.7283855194849034     
 S   9.8855977456617428        5.6386913510379602        9.5460352550279897     
 S   5.6216983698306588        11.473139536082673        15.513003923988791     
 S   8.2181956635975855        12.715367180341948        15.629136338214378     
 C   9.4075779033972271        5.9624889148170519        7.9019995739538427     
 C   6.5976756620376102        12.687094943849802        16.279571519642630     
 S   9.5438866705033725        4.8718820232788556        6.6408483356672283     
 S   6.0206690213681142        13.675869764128887        17.496904278312321     
 P   6.0162107190161196        2.7865203306546595        2.5298877373914799     
 C   6.6986968942204639        4.4025778393128974        2.0934392125110319     
 C   4.2940232474978481        3.0838588704103391        2.9324756941008276     
 C   6.1864845202266565        1.7058307689370902        1.1084600197346284     
 C   6.8432183292541451        2.0149681920950995        3.9265127765341838     
 C   5.9487258772488030        5.5710349054400954        2.3229854468071043     
 C   7.9350649259531831        4.4759426828580837        1.4234106083627933     
 C   3.3840046522759195        3.2924746192892527        1.8854450868023132     
 C   3.9184827480833255        3.3440241536805488        4.2586942922499897     
 C   5.9973442510346828        2.2296312882775373      -0.18250577348310043     
 C   6.4508900450942566       0.33734544538359823        1.2889194522257192     
 C   8.2061371292883543        2.2738496512656865        4.1476170115779283     
 C   6.1763987998814152        1.0380139887841227        4.6880645501134603     
 H   4.9728241854441899        5.5218176602453788        2.7997300792644011     
 C   6.4361978417602614        6.8013125187919750        1.8751949453773313     
 H   8.4819813656476555        3.5704183656983601        1.1629258001491192     
 C   8.4264180050199169        5.7178094031886353        1.0145379802365040     
 H   3.6751310107206367        3.1003141618226389       0.85556707577244051     
 C   2.1100143763760077        3.7846126099980464        2.1622515055505560     
 H   4.6169592915826323        3.1853709237574566        5.0732887135001130     
 C   2.6480023180929377        3.8487477728769797        4.5274677337783755     
 H   5.8252942467670481        3.2930578619173292      -0.32976665532378063     
 C   6.0570719068382139        1.3798666411952150       -1.2845630926886700     
 H   6.5785195926438353       -8.8180180784466405E-002   2.2823492879499465     
 C   6.5388712677663294      -0.49404439303762782       0.17244980331779147     
 H   8.7241530099293261        3.0151601163857857        3.5473212457389711     
 C   8.9001718672500516        1.5606115729168055        5.1243111729804500     
 C   6.8777492564764273       0.34229988965562969        5.6769447585975099     
 H   5.1261024949908673       0.79573006664464474        4.5206511773192606     
 H   5.8238598285152197        7.6937195280597539        1.9927295450753275     
 C   7.6760547274367683        6.8788739163680148        1.2349287659767791     
 H   9.3869425333047598        5.7834848565124544       0.50316307142504979     
 C   1.7546311572594067        4.0890157784714134        3.4795419036969082     
 H   1.4158665607146634        3.9383223682655464        1.3406856453748723     
 H   2.3616615185690120        4.0742876448799468        5.5539227673150728     
 H   5.8953513920887577        1.7856699063058743       -2.2812233290516426     
 C   6.3408712491863826        2.3866227111331906E-002  -1.1093612561063837     
 H   6.7750841406148714       -1.5447243231512833       0.31576117500718565     
 C   8.2365271286987145       0.59467263408820514        5.8887050496912829     
 H   9.9624679421574420        1.7431788033722522        5.2700810209505606     
 H   6.3476518553090484      -0.41480398286100151        6.2550142299792073     
 H   8.0459763940140956        7.8354574816837212       0.85868935367540211     
 H  0.78404701399440802        4.5319366675860495        3.6998163154455073     
 H   6.4080940650564377      -0.62729848065697769       -1.9796442104610790     
 H   8.7871114721628434        2.6676906170116393E-002   6.6359043530868114     
 P   4.5925370170740916        8.4358347034204222        6.4275072946049621     
 C   4.7877539323850282        6.6973882394111977        6.8865063132906972     
 C   6.1744538963304985        9.1745269661448106        5.9870344508980891     
 C   3.5234379759238572        8.5489931979073095        4.9787875929852756     
 C   3.8295164777871769        9.2685849761930044        7.8302858026162427     
 C   3.7840055651644802        6.1130062889562762        7.6828396873143818     
 C   5.8723907473400283        5.9201521131285970        6.4399022166101112     
 C   6.8199865245025846        8.6823314825533782        4.8345663664949310     
 C   6.7651284922871007        10.210664875863309        6.7264718012396898     
 C   2.5691098323202266        7.5586469629885649        4.6855288627638974     
 C   3.6608965346626214        9.6733898208589473        4.1440528369204195     
 C   4.5214150136426330        9.3246876636681808        9.0562422106994926
[truncated: 1,084,158 more chars]
