# Supplementary material for: Unraveling the Contributions to Spin–Lattice Relaxation in Kramers Single-Molecule Magnets
Source: J Am Chem Soc. 2022 Dec 9;144(50):22965–75. doi: 10.1021/jacs.2c08876 (PMC9782788; doi:10.1021/jacs.2c08876)
Supplement: Supplementary file 2 — ja2c08876_si_002.zip [file ja2c08876_si_002.zip › phonon_Co/mol-1/mode-1-10/13/Cart_disp.xyz]

         226

 Co   6.7412789775885749        14.101460843882242        5.0311323541196904     
 S   7.0498570068119095        13.939289782798092        7.2465718474376164     
 S   5.6602693002527724        16.079796386239217        5.1971601824440752     
 S   8.6842972855733880        13.955483782277904        3.8926025361278480     
 S   5.7734145400648593        12.455346219164296        3.8327275507001755     
 C   6.3429095462756662        15.436540658147534        7.7875339439587474     
 C   5.7759786620903650        16.346780301416270        6.9152020646264152     
 C   8.3121885987191799        12.646770157087730        2.8036325372409472     
 C   7.0801231186597624        12.020516183855337        2.7614370020513435     
 S   6.3676733647187476        15.914249726523250        9.4663583596381287     
 S   5.2313736366181711        17.838655272527422        7.6508125773950466     
 S   9.4991877830778169        12.041146733880014        1.6750971080269697     
 S   6.9194340330080806        10.767558278559687        1.5422341871140288     
 C   5.7051940452691792        17.505609836783652        9.2944107772672773     
 C   8.5425639576598655        10.819414015272276       0.89594482094603145     
 S   5.5806457572640094        18.595815543705854        10.558140376222831     
 S   9.1372712190766912        9.8509331351055849      -0.33030622830190648     
 P   9.0972576696382426        20.617981175298052        14.684387259037228     
 C   8.4053407819366370        19.012107477402544        15.140146576224266     
 C   10.817436860616327        20.309403995342283        14.285234634880899     
 C   8.9227033942649960        21.723437696703705        16.085515862756434     
 C   8.2844697127327844        21.371021679383027        13.268535362798126     
 C   9.1345748129355950        17.833346755212851        14.894681685570983     
 C   7.1778586008259646        18.956003427242536        15.827906311493058     
 C   11.743076819491618        20.165582167914742        15.330298198175131     
 C   11.180052837959115        19.992331260864475        12.966007783742125     
 C   9.1414695773022423        21.227405822738415        17.383160554511232     
 C   8.6144438560371963        23.080743466096862        15.884252115283614     
 C   6.9163286063682996        21.134451553668672        13.053623253142296     
 C   8.9736206309288704        22.310446115592942        12.478139045400811     
 H   10.106055048974037        17.871573869517928        14.407419554229365     
 C   8.6312287606830065        16.608461046272208        15.339530064165807     
 H   6.6499740983663003        19.870020559180826        16.098875314817843     
 C   6.6715086545259501        17.720085296588003        16.236418426869669     
 H   11.460148354642275        20.401420101958191        16.353980557186027     
 C   13.024497883380338        19.688341009637206        15.060268324871148     
 H   10.467736160008085        20.097101376456912        12.152442652748729     
 C   12.458544485618226        19.505554010869051        12.704254243888856     
 H   9.3425534125445324        20.171040170913155        17.545565970191952     
 C   9.0714603015878481        22.093541194048825        18.471921409962281     
 H   8.4614951823099549        23.483268986731893        14.884304536360421     
 C   8.5129989524388350        23.927471048267083        16.988162088197669     
 H   6.3822156036739690        20.424659257381911        13.678929920613703     
 C   6.2387982206920638        21.829739964659378        12.051460590358451     
 C   8.2888183709143384        22.989786390079285        11.466187198320382     
 H   10.028260399085976        22.536773478279045        12.639399758537477     
 H   9.2235407288747737        15.704516876964684        15.205088930606165     
 C   7.3988649719187132        16.547961715463330        15.996285948932268     
 H   5.7139564121856852        17.666766523156987        16.754821544715924     
 C   13.370810067435313        19.334796397955696        13.752150365746905     
 H   13.732657813283721        19.587054469543084        15.880146502685804     
 H   12.739516109066802        19.246533635838912        11.683490828068676     
 H   9.2562058641624620        21.709507667353058        19.473564483242640     
 C   8.7446867850496997        23.437746554650055        18.276438134118514     
 H   8.2356790320683650        24.966790729590937        16.830300279429085     
 C   6.9253608157392641        22.758083823016577        11.258980010154580     
 H   5.1727932179640623        21.665063026257318        11.906429123029731     
 H   8.8346265474147287        23.718718013379707        10.865681624629994     
 H   7.0170188998035457        15.593324867079369        16.366842660240010     
 H   14.350422145523110        18.908544447772126        13.539386026280885     
 H   8.6676680186400965        24.102109756390494        19.136030393189255     
 H   6.3888327866428636        23.315309111895736        10.493469798379564     
 P   10.597269491662297        15.013495266968850        10.623911688144604     
 C   10.374693714795006        16.757897219968420        10.197246551071178     
 C   9.0271890532644754        14.272609457348873        11.098598482554841     
 C   11.699762328630884        14.890889008987912        12.049121307951237     
 C   11.310679069050678        14.199829825643558        9.1838723302695016     
 C   11.360837476247516        17.369533122635666        9.3995841493407486     
 C   9.2831325686747626        17.512244082121139        10.665942217295333     
 C   8.4101539557709373        14.752821497860520        12.272992435118466     
 C   8.4129488777704893        13.252570276817401        10.356445559977724     
 C   12.689145354378157        15.861037537296010        12.297321771405420     
 C   11.528371022364706        13.806220757919801        12.933011010234070     
 C   10.579537335445972        14.182141412504487        7.9782174833723483     
 C   12.607046771577444        13.654749062020986        9.2343866904870548     
 H   12.201761091847315        16.791437423957301        9.0194464956502749     
 C   11.254587280488828        18.724133948943020        9.0771921469607975     
 H   8.4970233782224707        17.057713743144891        11.262949809457838     
 C   9.1861222818896113        18.866317771813645        10.336369300959847     
 H   8.8989318979625835        15.508687933974670        12.884156350953363     
 C   7.1757413572652302        14.247411198312408        12.666793566314373     
 H   8.8840356412659869        12.848862014220316        9.4649542029394134     
 C   7.1756866337660750        12.744617339762424        10.770897095788522     
 H   12.838544463033015        16.704128770219636        11.621700138022256     
 C   13.484744150132647        15.747845067682022        13.440955840464449     
 H   10.756186249056935        13.053129362066702        12.760960792308493     
 C   12.331460158225084        13.707932549849536        14.070761603814791     
 H   9.5724344543282811        14.599155984219445        7.9232105396748329     
 C   11.141040723615591        13.601830313319587        6.8364106937404649     
 H   13.179199969633061        13.680333817780582        10.160991115173733     
 C   13.165648369411503        13.098161200775573        8.0802572505774428     
 H   12.005285559408872        19.194976508825984        8.4424913834348239     
 C   10.170715644692461        19.470527852782460        9.5472152108750663     
 H   8.3260372759809105        19.436401254992955        10.686641362033328     
 H   6.7107950563002934        14.620503213482840        13.575462576757786     
 C   6.5519435111205730        13.245182200756231        11.913647958369534     
 H   6.7067880322668607        11.951304348272316        10.192184698355515     
 C   13.303167571584757        14.681349936629280        14.332076846487979     
 H   14.242122249295141        16.504998126931032        13.640216780351043     
 H   12.184959354800867        12.871889334881748        14.755746573315024     
 C   12.438918147838136        13.074989684180505        6.8856906983037174     
 H   10.559128563317184        13.577578742123391        5.9120716315838777     
 H   14.181571130752697        12.707349390541657        8.1034825764496983     
 H   10.092331546147671        20.526133546623932        9.2937424734773550     
 H   5.5918597792535074        12.844788734361266        12.236016467722523     
 H   13.910826301255373        14.608671057102692        15.236053001926452     
 H   12.895299411029191        12.650721591236085        5.9899647247613892     
 C   12.260762583825626        15.003624134263227        3.1071416284404796     
 H   11.329307640329546        14.788758589607413        3.6561878057965247     
 H   12.403990846581594        16.092324638782088        3.0655484290925994     
 H   13.118028447990516        14.560071637324160        3.6371723662452973     
 C   12.162905483454683        14.458296248830568        1.7716245722714552     
 N   12.049130929298922        14.011667740215790       0.69923380538923063     
 Co   8.3745208747372146        9.3494446352716185        12.091288044817693     
 S   8.0657396508603618        9.5115874234822755        9.8758750959702137     
 S   9.4555340533877068        7.3711450621580079        11.925207116268869     
 S   6.4314682353291674        9.4953390005190901        13.229782655811677     
 S   9.3423351271263062        10.995657116489367        13.289712108965899     
 C   8.7727280392189844        8.0143627273741060        9.3348747670610468     
 C   9.3396642246129975        7.1041037098151358        10.207178302392450     
 C   6.8034890253490898        10.804132878946767        14.318669491538920     
 C   8.0355680112448074        11.430368428973521        14.360964475011823     
 S   8.7478307659111856        7.5366449092844876        7.6560580516791905     
 S   9.8842705717207924        5.6122509607267421        9.4715265306504577     
 S   5.6164162797344375        11.409750858225550        15.447135867231045     
 S   8.1961493907855054        12.683359273843287        15.580156137044755     
 C   9.4103676546835739        5.9453037357154823        7.8279537941636024     
 C   6.5729766921942341        12.631497036215615        16.226336005870618     
 S   9.5348935947357809        4.8551302959779168        6.5641952466794242     
 S   5.9781858145976718        13.599984178300856        17.452545492491112     
 P   6.0182596368572572        2.8329912147894429        2.4380167487519500     
 C   6.7101142924445352        4.4388952297781952        1.9822654992235511     
 C   4.2980600534672213        3.1415204425060743        2.8371261031633712     
 C   6.1928587406844136        1.7275232352319594        1.0369037012442728     
 C   6.8310909362961079        2.0799786941808507        3.8538617998910518     
 C   5.9808389394564117        5.6176247327172417        2.2277583844668678     
 C   7.9375874953693506        4.4950598694619019        1.2944960324680819     
 C   3.3724680253904955        3.2853906190128512        1.7920279845070846     
 C   3.9353898657938000        3.4585633868578696        4.1563417118086434     
 C   5.9741390508414858        2.2235432588951842      -0.26075170790153024     
 C   6.5010714138645929       0.37021098718396978        1.2381929570309642     
 C   8.1992439870645075        2.3165519959846423        4.0687047511323033     
 C   6.1419940760681042        1.1405308099795473        4.6442726446191847     
 H   5.0093694144101679        5.5793553751625327        2.7150373561332932     
 C   6.4841311819973022        6.8425374215966439        1.7829263101252464     
 H   8.4655073625129820        3.5810705695637113        1.0235052805871208     
 C   8.4438852944812961        5.7310050021549275       0.88600199199146368     
 H   3.6554361767522425        3.0495682411310776       0.76835333548817153     
 C   2.0910520701166186        3.7626733285552598        2.0620126117572286     
 H   4.6476654146812475        3.3537492641405122        4.9699323634499084     
 C   2.6569069667903018        3.9453883374179277        4.4180506613020798     
 H   5.7730889117624118        3.2799116240098840      -0.42317354870946228     
 C   6.0441509319563460        1.3573923420229947       -1.3495004291679760     
 H   6.6539852566612252       -3.2311935604010092E-002   2.2381466392633591     
 C   6.6025119762539708      -0.47653388332496083       0.13429604982028304     
 H   8.7333189876174657        3.0263646382519700        3.4433905093090571     
 C   8.8768389622748600        1.6212351761231503        5.0708014208774221     
 C   6.8268602419345230       0.46116421254486811        5.6561608592589749     
 H   5.0873503836609348       0.91418930502641260        4.4830603872757795     
 H   5.8917825266924160        7.7464538008141055        1.9173891952406457     
 C   7.7164873057281529        6.9030965322892017        1.1261624293799508     
 H   9.4014285193713434        5.7843657802855581       0.36758568278087345     
 C   1.7446987447574154        4.1162146418486172        3.3701211850572892     
 H   1.3829306569749822        3.8640029756743557        1.2421089745352298     
 H   2.3759009201560155        4.2043999077070318        5.4388070906076074     
 H   5.8594460959272245        1.7414171561484260       -2.3511532699836608     
 C   6.3708730124581292        1.3180069670827093E-002  -1.1539922537962635     
 H   6.8797922513816889       -1.5158594203063809       0.29217991473676591     
 C   8.1903295759788470       0.69286029705952756        5.8632895618652059     
 H   9.9428525961442453        1.7859135799987362        5.2157739213371013     
 H   6.2810902582744621      -0.26778876198895207        6.2566721869231161     
 H   8.0982998234513008        7.8577497588763761       0.75561627681052790     
 H  0.76510059033982858        4.5425154541813262        3.5828521161951992     
 H   6.4478906574820378      -0.65119491827008658       -2.0135756637793225     
 H   8.7269080647092778       0.13560395592591817        6.6287396806191889     
 P   4.5184067598548099        8.4374562274159484        6.4983477207635127     
 C   4.7409419656207037        6.6930286726469639        6.9249368621302700     
 C   6.0885117013514565        9.1783621381675822        6.0237602721274959     
 C   3.4159603689355875        8.5601621818879021        5.0731129773986767     
 C   3.8049776847563530        9.2510443376739602        7.9384207989692408     
 C   3.7547895754602552        6.0813875643285371        7.7225860927345149     
 C   5.8324968681897182        5.9386803708203875        6.4562288286442442     
 C   6.7055989644284146        8.6982137623723403        4.8493687864194186     
 C   6.7027265682152342        10.198357127586624        6.7659963419733318     
 C   2.4266578976792998        7.5899863976193771        4.8247402597508886     
 C   3.5873223391203317        9.6449421494496672        4.1893692261654421     
 C   4.5361358054529504        9.2687141806899156        9.1440664368030653     
 C   2.5085845317194422        9.7960630462910370        7.8879484660783676     
 H   2.9138674027738332        6.6594821785643488        8.1027291318810679     
 C   3.8610343635342295        4.7267827467913204        8.0449667238710667     
 H   6.6186112254218665        6.3932128237477475        5.8592287368727831     
 C   5.9294975114965753        4.5846020979886992        6.7857845582871130     
 H   6.2168455331093631        7.9423861583781870        4.2381370285221296     
 C   7.9400347675782168        9.2036356529670762        4.4556535143751423     
 H   6.2316059947378131        10.602019573451022        7.6574896246431319     
 C   7.9400095892630267        10.706325267880857        6.3516302770550324     
 H   2.2772882065540689        6.7468100536881170        5.5002502710734014     
 C   1.6311101515871169        7.7032690672067092        3.6810797330523841     
 H   4.3594650174043448        10.398043403136322        4.3615394016639257     
 C   2.7842811202758679        9.7433238881926965        3.0515950478770657     
 H   5.5432510870669001        8.8517278407862285        9.1990456517310868     
 C   3.9746327829982189        9.8489632707724972        10.285903825853794     
 H   1.9364154401468185        9.7704854745948087        6.9613524876487318     
 C   1.9499801365963423        10.352580149262288        9.0421102527252604     
 H   3.1103322096279054        4.2559421660221455        8.6796644904630096     
 C   4.9449047551682730        3.9803903700351424        7.5749388168429919     
 H   6.7895762775212765        4.0145163108690882        6.4355032282718829     
 H   8.4050225625201040        8.8305885051775839        3.5469870476531145     
 C   8.5638032508450319        10.205820996018112        5.2088807693116754     
 H   8.4088863705573829        11.499602028122172        6.9304109281170705     
 C   1.8126530400910994        8.7698817452522686        2.7901075859497655     
 H  0.87380270073515243        6.9460932590801026        3.4816731505651322     
 H   2.9307642365550604        10.579456398037166        2.3667259827140614     
 C   2.6767336981856160        10.375749523528278        10.236663355300756     
 H   4.5565610411736586        9.8732028019263431        11.210233842441511     
 H  0.93403639122570925        10.743338098028604        9.0189262332652316     
 H   5.0232886338511182        2.9247822129370857        7.8284029263231103     
 H   9.5238987707873797        10.606235206213581        4.8865743884150978     
 H   1.2050259732521100        8.8426248266289740        1.8861155967672718     
 H   2.2203513578327310        10.799969578772796        11.132410722330480     
 C   2.8549206922534149        8.4472984956676633        14.015300369985653     
 H   3.7864386427535597        8.6620571479867170        13.466314410669328     
 H   2.7116112036884021        7.3586112289566357        14.056971564154212     
 H   1.9977311195770391        8.8908676313450137        13.485155572478700     
 C   2.9526904828229923        8.9927306274655479        15.350782140438829     
 N   3.0663957772141828        9.4394448514830813        16.423144746402983     
         226

 Co   6.7428075920941462        14.100095957593130        5.0280069109537058     
 S   7.0509474836663140        13.938311427958187        7.2436128694607351     
 S   5.6607080065201343        16.077852487932255        5.1935428168068709     
 S   8.6860413983897189        13.952232929699010        3.8900353699664554     
 S   5.7736936106816161        12.455181129076081        3.8294615376851668     
 C   6.3437855853018830        15.435644559905157        7.7840370080008103     
 C   5.7764722888858469        16.345438169650457        6.9115141937350950     
 C   8.3126710448932215        12.644266411128342        2.8006292846238998     
 C   7.0801274774667737        12.018993306837571        2.7584807795337762     
 S   6.3685055495878098        15.913683718492088        9.4627362818612220     
 S   5.2312666179422624        17.837218410266050        7.6469618796502941     
 S   9.4989644517039267        12.037859133646014        1.6717804219206212     
 S   6.9183903142526768        10.765797413696703        1.5397546230033272     
 C   5.7051352074557204        17.504638078569471        9.2906284911639130     
 C   8.5413838640368720        10.816513130628662       0.89324299635872983     
 S   5.5799040517408089        18.594877742915561        10.554210003431690     
 S   9.1352005394528568        9.8470561537553056      -0.33259396996681112     
 P   9.0972045259863297        20.620439883763151        14.679935781730366     
 C   8.4057592897248039        19.014043727847419        15.134677229058052     
 C   10.817461675305511        20.312414080165169        14.280512928076854     
 C   8.9229405351617466        21.724586087708516        16.082140808763612     
 C   8.2836693411411453        21.374466766593873        13.265100170188219     
 C   9.1360248955138150        17.835804520162206        14.889957317332435     
 C   7.1778408950196662        18.957057726975410        15.821562849438404     
 C   11.742346579877038        20.165210369269005        15.325623744881373     
 C   11.180676632971158        19.998319839126250        12.960896910320018     
 C   9.1402944484071309        21.227091750871494        17.379412009920671     
 C   8.6168551538853357        23.082459441457019        15.882010162574433     
 C   6.9158127275898842        21.136711708060240        13.049821380030181     
 C   8.9716785337274274        22.315822380053294        12.476193223630771     
 H   10.107717193025335        17.874594454752028        14.403204038907898     
 C   8.6334786918488557        16.610635933193599        15.334921643677516     
 H   6.6490048474629848        19.870642893921787        16.092037173416951     
 C   6.6722469630396519        17.720829205518605        16.230061341871188     
 H   11.459044521820161        20.398752439945284        16.349646724341728     
 C   13.023376580366321        19.687230835860344        15.055159689102590     
 H   10.469029803502682        20.105888796999064        12.147320696651294     
 C   12.458747702277314        19.510643776695598        12.698695846464414     
 H   9.3399299908723066        20.170363966582499        17.540992701207355     
 C   9.0708618108584549        22.092346668886385        18.468887995864169     
 H   8.4651023718344565        23.486185633760300        14.882418664357401     
 C   8.5161424641068937        23.928355009523727        16.986600876647788     
 H   6.3825236843402706        20.425301069377817        13.673841995138018     
 C   6.2374576861574607        21.832875923776410        12.048915160555529     
 C   8.2860513176786217        22.995954352010319        11.465376175534363     
 H   10.026085499891678        22.542992264265092        12.637793532655603     
 H   9.2267873864210355        15.707270815606449        15.201286395335856     
 C   7.4007508996477780        16.549265836565166        15.990871277705654     
 H   5.7145506800064014        17.666871244329137        16.748118819350125     
 C   13.370097558923549        19.336284812652909        13.746538636669559     
 H   13.730857568949535        19.583207991500927        15.875080823076514     
 H   12.739941594348462        19.253385446416967        11.677616343005242     
 H   9.2545112307343373        21.707167998155406        19.470248710805507     
 C   8.7462275150822144        23.437151976967552        18.274512439407587     
 H   8.2408412682799472        24.968243130596388        16.829541152507630     
 C   6.9228518320323005        22.763144797210746        11.257876728556852     
 H   5.1716553599558592        21.667245122144450        11.903801034693245     
 H   8.8310608376289910        23.726321338125722        10.866017756818493     
 H   7.0195080611183682        15.594522013725401        16.361693733613009     
 H   14.349244769736956        18.909210189748517        13.533320769876841     
 H   8.6697447108080912        24.100806229965968        19.134680014619793     
 H   6.3856222867607206        23.320887863245950        10.493264768560586     
 P   10.593396131704182        15.013710565430408        10.627318446907374     
 C   10.372142814580256        16.757809274314997        10.199039163607619     
 C   9.0227615175262521        14.272921629141429        11.100397083402100     
 C   11.694303498484340        14.891631653583516        12.053649651888675     
 C   11.309222920698145        14.199056132786380        9.1891287787710265     
 C   11.359161532785141        17.368108158798883        9.4014574707187109     
 C   9.2809448566660233        17.513292496645082        10.666688731550567     
 C   8.4043507407973905        14.753771862697493        12.273705678317544     
 C   8.4096787437669640        13.252039158691531        10.358451268763837     
 C   12.681979409119249        15.862779376766209        12.303990336970148     
 C   11.524633476696469        13.805025658158812        12.935150704367366     
 C   10.579962086468672        14.179366776769262        7.9825103243987305     
 C   12.606430825823571        13.656598433719937        9.2417287223577027     
 H   12.199930775559949        16.789185852649435        9.0223312326727605     
 C   11.254015406234386        18.722496140805870        9.0779333631777579     
 H   8.4942016129813478        17.059817757957646        11.263632228399947     
 C   9.1851347815451305        18.867147575722960        10.336079152346855     
 H   8.8921441743394549        15.510362395690937        12.884686238115695     
 C   7.1698893931219683        14.247988827911788        12.666914425963654     
 H   8.8818277911376882        12.847638300259302        9.4678810534724427     
 C   7.1722703568227706        12.743884391989303        10.772157902424096     
 H   12.829789100351364        16.707393348213657        11.630174472041142     
 C   13.477976098991014        15.748248162377921        13.447189359286227     
 H   10.753475290044088        13.051328340718367        12.761590589738068     
 C   12.328124335823830        13.705359901772059        14.072438230484051     
 H   9.5722995378068667        14.594485015408473        7.9257905489060914     
 C   11.144290288804811        13.599972535608607        6.8417996639684420     
 H   13.177200944846408        13.683755107986553        10.169037235655045     
 C   13.167805076135927        13.100873256011795        8.0886972497385710     
 H   12.005391079558429        19.192408776709684        8.4433887129630829     
 C   10.170486748357838        19.469983286233337        9.5468581242663131     
 H   8.3253945293568652        19.438154045728307        10.685570728471660     
 H   6.7039774912452783        14.621502435098698        13.574894170329896     
 C   6.5473066588795445        13.244874771328419        11.914044017646058     
 H   6.7043090318785179        11.949847186073701        10.193730628852739     
 C   13.298547713340518        14.679432761112816        14.335617039803580     
 H   14.234002181045385        16.506106323944479        13.648334818643491     
 H   12.182987059005823        12.867707674882661        14.755522220729274     
 C   12.443053309191228        13.075932862331481        6.8931025285835315     
 H   10.563976889096326        13.574496285672222        5.9165993335196845     
 H   14.184359670130062        12.712122894509575        8.1134831764722133     
 H   10.093014683505288        20.525411518022736        9.2924782484884876     
 H   5.5873052944358319        12.843978201273202        12.236024089176397     
 H   13.906753082637605        14.605700114627556        15.239114803585128     
 H   12.901728460802731        12.652733083094281        5.9982065619233200     
 C   12.260323518324345        15.003755019345066        3.1001398421234558     
 H   11.329395335343069        14.788637463397043        3.6499631168616982     
 H   12.403132790832515        16.092494407697984        3.0581301038629696     
 H   13.118083209060991        14.560558986872952        3.6296591084830325     
 C   12.161623320661949        14.458012570334040        1.7648341174078823     
 N   12.047140460198976        14.010959555015001       0.69270274543476917     
 Co   8.3729855801753530        9.3508118131430376        12.094409002131808     
 S   8.0646526636123426        9.5125694877781601        9.8788282099217035     
 S   9.4550878842333219        7.3730889173851075        11.928822698570427     
 S   6.4297193614677095        9.4985965384781341        13.232346681946092     
 S   9.3420519196099914        10.995819321189899        13.292972909777605     
 C   8.7718528359880352        8.0152610207104011        9.3383678123179941     
 C   9.3391713577623481        7.1054490521443787        10.210863676487827     
 C   6.8030060103216359        10.806639111854428        14.321674186966973     
 C   8.0355622689275670        11.431894911264845        14.363917020926232     
 S   8.7470063360356267        7.5372135994402631        7.6596758350952312     
 S   9.8843780709797517        5.6136898392404051        9.4753768045329352     
 S   5.6166425679877152        11.413041378314272        15.450457214449493     
 S   8.1971972500962309        12.685121878561123        15.582632718587517     
 C   9.4104312979143963        5.9462772408697084        7.8317343627104226     
 C   6.5741629708695219        12.634400081184834        16.229040228487086     
 S   9.5356412679439924        4.8560682415440217        6.5681253201304530     
 S   5.9802668713577880        13.603863003605813        17.454837697231554     
 P   6.0183199510443943        2.8305315089199707        2.4424645664793525     
 C   6.7097060919123086        4.4369564682192859        1.9877308165023735     
 C   4.2980434105588596        3.1385117850907704        2.8418462452452027     
 C   6.1926265636301929        1.7263744173003615        1.0402743375420591     
 C   6.8318962673913024        2.0765311804918083        3.8572936873614991     
 C   5.9794012142535911        5.6151660162713801        2.2324773069535246     
 C   7.9376159543608829        4.4940000647038074        1.3008359508146778     
 C   3.3732040631909705        3.2857614450822084        1.7967025848667304     
 C   3.9347769160091102        3.4525776976949758        4.1614515816432114     
 C   5.9753168521994118        2.2238574555654247      -0.25700706763145370     
 C   6.4986673432113626       0.36849489570477129        1.2404292643994161     
 C   8.1997642743612822        2.3142891656604103        4.0725066318306880     
 C   6.1439384533496986        1.1351533366705699        4.6462145084832249     
 H   5.0077191077696597        5.5763359393794065        2.7192466187416287     
 C   6.4818962531624376        6.8403602372968120        1.7875284259439841     
 H   8.4664856284823333        3.5804413611255255        1.0303409689877647     
 C   8.4431603104972321        5.7302542457571812       0.89235460203189054     
 H   3.6565438474446306        3.0522341868845237       0.77268692482876289     
 C   2.0921788964357879        3.7637804271574971        2.0671236450593673     
 H   4.6463846703871852        3.3449669532934863        4.9750520465324124     
 C   2.6567141449057869        3.9402990361070311        4.4236102728969762     
 H   5.7757133940292915        3.2805878260943895      -0.41860340632398918     
 C   6.0447519018035285        1.3585877222768450       -1.3464714967245772     
 H   6.6503869982431638       -3.5228821953809587E-002   2.2400265633851912     
 C   6.5993758546212726      -0.47741714145871278       0.13585099805926890     
 H   8.7330172006565920        3.0257190931193714        3.4484787633236040     
 C   8.8781807495561171        1.6180979174419927        5.0733500655135515     
 C   6.8296264575827967       0.45499631394262474        5.6569710180810260     
 H   5.0895277440178877       0.90797004783009194        4.4846603109219902     
 H   5.8885526636877952        7.7436989300833998        1.9211843175586134     
 C   7.7146167554117451        6.9017871542797415        1.1315711846109533     
 H   9.4008480240177761        5.7842521277562806       0.37428458842682977     
 C   1.7454187947595445        4.1147232633461863        3.3757357776844250     
 H   1.3847345132462330        3.8678442537206381        1.2471783117634683     
 H   2.3754875197082148        4.1975489757666802        5.4446831403122271     
 H   5.8611411802858635        1.7437580751760047       -2.3478415075294778     
 C   6.3693372747802224        1.3775844552285739E-002  -1.1520722319764503     
 H   6.8746393001576047       -1.5173108375560620       0.29293170809992758     
 C   8.1928371716549044       0.68779961738155126        5.8643957525369457     
 H   9.9439913087220333        1.7837300355587995        5.2184080309452465     
 H   6.2846532551057388      -0.27539093725450442        6.2563349519169602     
 H   8.0958276929437361        7.8565465344475571       0.76075872077500151     
 H  0.76628479453783716        4.5418442734222602        3.5889218985254390     
 H   6.4458190001379352      -0.64988962168158215       -2.0122313883953562     
 H   8.7301146997088139       0.13002700906962228        6.6289505605782297     
 P   4.5222793349770694        8.4372408363151514        6.4949444075553373     
 C   4.7434940108846684        6.6931178124596160        6.9231515613287566     
 C   6.0929372694338841        9.1780488013892043        6.0219601831261214     
 C   3.4214161028138084        8.5594145143085072        5.0685893180737427     
 C   3.8064340571835356        9.2518218633652616        7.9331660859207789     
 C   3.7564670165072425        6.0828140168121108        7.7207206662877894     
 C   5.8346860663052320        5.9376331927793684        6.4554903532970318     
 C   6.7113976378369946        8.6972590416937230        4.8486539645184470     
 C   6.7059959852444724        10.198889307577293        6.7639849950746651     
 C   2.4338166844753348        7.5882409451384083        4.8180849245883444     
 C   3.5910582880543154        9.6461266891521849        4.1872269912071705     
 C   4.5357104543253026        9.2714935653304202        9.1397757997479125     
 C   2.5092019862284700        9.7942206178614857        7.8806060561844493     
 H   2.9156991242901413        6.6617353017361314        8.0998519535220144     
 C   3.8616079504475178        4.7284222406367551        8.0442339828625133     
 H   6.6214342925957723        6.3911099154753606        5.8585540570941443     
 C   5.9304869195117460        4.5837737628192636        6.7860836173827579     
 H   6.2236275251338942        7.9407053788692776        4.2376089471160236     
 C   7.9458810467343062        9.2030530981187226        4.4555268112313851     
 H   6.2338147841859222        10.603246651053471        7.6545570160659748     
 C   7.9434241131548751        10.707058504641815        6.3503595986472803     
 H   2.2860348584163654        6.7435461052637109        5.4917947142697319     
 C   1.6378685402427611        7.7028579304763740        3.6748607403947648     
 H   4.3621764977841275        10.399833340324506        4.3609011296357298     
 C   2.7876129737620747        9.7458813907080621        3.0499170476382127     
 H   5.5433847827635558        8.8564021436419171        9.1964692269495316     
 C   3.9713825881233080        9.8508288889438731        10.280515524261105     
 H   1.9384167806094776        9.7670707985900691        6.9533055575312952     
 C   1.9478250619765254        10.349878549749173        9.0336682658739971     
 H   3.1102285268265102        4.2585115089110381        8.6787757146048587     
 C   4.9451354456198597        3.9809365165133852        7.5753047262558422     
 H   6.7902212588002131        4.0127650840356335        6.4365833075082888     
 H   8.4118323871840985        8.8295820989787046        3.5475495058454589     
 C   8.5684358583027809        10.206125685152207        5.2084747766760913     
 H   8.4113647182545126        11.501061266696064        6.9288517367412172     
 C   1.8172649707865445        8.7717850408796547        2.7865745351972770     
 H  0.88190956715839475        6.9449781844460974        3.4735768499918755     
 H   2.9327334849323070        10.583618493190308        2.3669432394633581     
 C   2.6725989866063355        10.374816899696864        10.229250206475719     
 H   4.5517112717849759        9.8762936823250271        11.205707264914436     
 H  0.93125051615942367        10.738577672947173        9.0089216071469700     
 H   5.0226072681735623        2.9255059516752313        7.8296764427669547     
 H   9.5284484191330119        10.607041978482902        4.8865537492093436     
 H   1.2090897212945044        8.8455787351825244        1.8830617067789084     
 H   2.2139227990260943        10.797971034954157        11.124166494443957     
 C   2.8553588073957443        8.4471687556242809        14.022296431046371     
 H   3.7863468623658818        8.6621846009273806        13.472530325810862     
 H   2.7124724496439820        7.3584419483838035        14.064380737366500     
 H   1.9976715766431872        8.8903802739477626        13.492668556294765     
 C   2.9539759447218428        8.9930108402722713        15.357568399086887     
 N   3.0683929437034738        9.4401457721789264        16.429672826777832     
         226

 Co   6.7443362065997174        14.098731071304018        5.0248814677877212     
 S   7.0520379605207184        13.937333073118282        7.2406538914838547     
 S   5.6611467127874953        16.075908589625293        5.1899254511696675     
 S   8.6877855112060498        13.948982077120114        3.8874682038050632     
 S   5.7739726812983729        12.455016038987866        3.8261955246701582     
 C   6.3446616243280989        15.434748461662780        7.7805400720428732     
 C   5.7769659156813287        16.344096037884643        6.9078263228437740     
 C   8.3131534910672631        12.641762665168956        2.7976260320068524     
 C   7.0801318362737860        12.017470429819804        2.7555245570162090     
 S   6.3693377344568729        15.913117710460925        9.4591142040843152     
 S   5.2311595992663538        17.835781548004679        7.6431111819055415     
 S   9.4987411203300347        12.034571533412013        1.6684637358142727     
 S   6.9173465954972722        10.764036548833719        1.5372750588926258     
 C   5.7050763696422608        17.503666320355286        9.2868462050605487     
 C   8.5402037704138785        10.813612245985048       0.89054117177142833     
 S   5.5791623462176085        18.593939942125267        10.550279630640548     
 S   9.1331298598290225        9.8431791724050264      -0.33488171163171582     
 P   9.0971513823344186        20.622898592228246        14.675484304423506     
 C   8.4061777975129726        19.015979978292290        15.129207881891839     
 C   10.817486489994696        20.315424164988052        14.275791221272810     
 C   8.9231776760584971        21.725734478713331        16.078765754770789     
 C   8.2828689695495061        21.377911853804722        13.261664977578313     
 C   9.1374749780920350        17.838262285111565        14.885232949093885     
 C   7.1778231892133686        18.958112026708282        15.815219387383753     
 C   11.741616340262457        20.164838570623267        15.320949291587617     
 C   11.181300427983203        20.004308417388028        12.955786036897912     
 C   9.1391193195120195        21.226777679004574        17.375663465330110     
 C   8.6192664517334769        23.084175416817175        15.879768209865253     
 C   6.9152968488114697        21.138971862451804        13.046019506918066     
 C   8.9697364365259826        22.321198644513650        12.474247401860730     
 H   10.109379337076634        17.877615039986132        14.398988523586429     
 C   8.6357286230147050        16.612810820114987        15.330313223189226     
 H   6.6480355965596702        19.871265228662743        16.085199032016060     
 C   6.6729852715533546        17.721573114449203        16.223704256872704     
 H   11.457940688998047        20.396084777932373        16.345312891497425     
 C   13.022255277352304        19.686120662083486        15.050051053334032     
 H   10.470323446997277        20.114676217541220        12.142198740553857     
 C   12.458950918936402        19.515733542522145        12.693137449039970     
 H   9.3373065692000790        20.169687762251840        17.536419432222758     
 C   9.0702633201290617        22.091152143723946        18.465854581766052     
 H   8.4687095613589598        23.489102280788703        14.880532792354380     
 C   8.5192859757749524        23.929238970780375        16.985039665097904     
 H   6.3828317650065722        20.425942881373722        13.668754069662333     
 C   6.2361171516228575        21.836011882893441        12.046369730752605     
 C   8.2832842644429050        23.002122313941356        11.464565152748344     
 H   10.023910600697379        22.549211050251142        12.636187306773730     
 H   9.2300340439672972        15.710024754248215        15.197483860065548     
 C   7.4026368273768419        16.550569957666998        15.985456606479040     
 H   5.7151449478271168        17.666975965501290        16.741416093984331     
 C   13.369385050411783        19.337773227350127        13.740926907592215     
 H   13.729057324615347        19.579361513458775        15.870015143467223     
 H   12.740367079630122        19.260237256995023        11.671741857941809     
 H   9.2528165973062144        21.704828328957753        19.466932938368377     
 C   8.7477682451147292        23.436557399285050        18.272586744696660     
 H   8.2460035044915276        24.969695531601843        16.828782025586175     
 C   6.9203428483253377        22.768205771404919        11.256773446959121     
 H   5.1705175019476561        21.669427218031586        11.901172946356759     
 H   8.8274951278432550        23.733924662871736        10.866353889006994     
 H   7.0219972224331908        15.595719160371432        16.356544806986008     
 H   14.348067393950799        18.909875931724912        13.527255513472797     
 H   8.6718214029760858        24.099502703541447        19.133329636050330     
 H   6.3824117868785777        23.326466614596164        10.493059738741609     
 P   10.589522771746067        15.013925863891965        10.630725205670142     
 C   10.369591914365506        16.757721328661578        10.200831776144060     
 C   9.0183339817880270        14.273233800933985        11.102195684249358     
 C   11.688844668337795        14.892374298179123        12.058177995826114     
 C   11.307766772345611        14.198282439929203        9.1943852272725515     
 C   11.357485589322765        17.366683194962100        9.4033307920966749     
 C   9.2787571446572858        17.514340911169025        10.667435245805800     
 C   8.3985475258238438        14.754722227534467        12.274418921516620     
 C   8.4064086097634405        13.251508040565662        10.360456977549951     
 C   12.674813463860341        15.864521216236410        12.310658902534877     
 C   11.520895931028234        13.803830558397822        12.937290398500664     
 C   10.580386837491375        14.176592141034039        7.9868031654251137     
 C   12.605814880069699        13.658447805418888        9.2490707542283488     
 H   12.198100459272583        16.786934281341569        9.0252159696952479     
 C   11.253443531979945        18.720858332668719        9.0786745793947166     
 H   8.4913798477402231        17.061921772770404        11.264314647342056     
 C   9.1841472812006497        18.867977379632279        10.335789003733861     
 H   8.8853564507163263        15.512036857407203        12.885216125278028     
 C   7.1640374289787072        14.248566457511169        12.667035285612936     
 H   8.8796199410093894        12.846414586298286        9.4708079040054702     
 C   7.1688540798794671        12.743151444216181        10.773418709059669     
 H   12.821033737669714        16.710657926207674        11.638648806060029     
 C   13.471208047849382        15.748651257073821        13.453422878108004     
 H   10.750764331031240        13.049527319370032        12.762220387167643     
 C   12.324788513422575        13.702787253694583        14.074114857153312     
 H   9.5721646212854523        14.589814046597501        7.9283705581373498     
 C   11.147539853994031        13.598114757897628        6.8471886341964181     
 H   13.175201920059756        13.687176398192523        10.177083356136359     
 C   13.169961782860353        13.103585311248015        8.0971372488996991     
 H   12.005496599707985        19.189841044593386        8.4442860424913420     
 C   10.170257852023214        19.469438719684213        9.5465010376575599     
 H   8.3247517827328199        19.439906836463660        10.684500094909994     
 H   6.6971599261902641        14.622501656714556        13.574325763902007     
 C   6.5426698066385161        13.244567341900609        11.914440076922581     
 H   6.7018300314901742        11.948390023875085        10.195276559349963     
 C   13.293927855096282        14.677515585596351        14.339157233119181     
 H   14.225882112795627        16.507214520957930        13.656452856935939     
 H   12.181014763210779        12.863526014883574        14.755297868143522     
 C   12.447188470544322        13.076876040482455        6.9005143588633455     
 H   10.568825214875467        13.571413829221052        5.9211270354554904     
 H   14.187148209507427        12.716896398477491        8.1234837764947283     
 H   10.093697820862904        20.524689489421540        9.2912140234996201     
 H   5.5827508096181564        12.843167668185140        12.236031710630270     
 H   13.902679864019836        14.602729172152422        15.242176605243806     
 H   12.908157510576272        12.654744574952478        6.0064483990852500     
 C   12.259884452823064        15.003885904426905        3.0931380558064316     
 H   11.329483030356590        14.788516337186671        3.6437384279268721     
 H   12.402274735083436        16.092664176613880        3.0507117786333393     
 H   13.118137970131464        14.561046336421743        3.6221458507207673     
 C   12.160341157869214        14.457728891837512        1.7580436625443097     
 N   12.045149991099029        14.010251369814211       0.68617168548030760     
 Co   8.3714502856134931        9.3521789910144566        12.097529959445923     
 S   8.0635656763643251        9.5135515520740466        9.8817813238731933     
 S   9.4546417150789352        7.3750327726122071        11.932438280871983     
 S   6.4279704876062507        9.5018540764371799        13.234910708080509     
 S   9.3417687120936765        10.995981525890430        13.296233710589309     
 C   8.7709776327570861        8.0161593140466962        9.3418608575749413     
 C   9.3386784909116969        7.1067943944736225        10.214549050583205     
 C   6.8025229952941810        10.809145344762090        14.324678882395029     
 C   8.0355565266103266        11.433421393556168        14.366869566840641     
 S   8.7461819061600679        7.5377822895960387        7.6632936185112719     
 S   9.8844855702387129        5.6151287177540681        9.4792270784154127     
 S   5.6168688562409930        11.416331898402996        15.453778561667940     
 S   8.1982451094069546        12.686884483278959        15.585109300130279     
 C   9.4104949411452168        5.9472507460239346        7.8355149312572419     
 C   6.5753492495448107        12.637303126154054        16.231744451103555     
 S   9.5363889411522038        4.8570061871101258        6.5720553935814818     
 S   5.9823479281179042        13.607741828910770        17.457129901971999     
 P   6.0183802652315315        2.8280718030504985        2.4469123842067551     
 C   6.7092978913800811        4.4350177066603758        1.9931961337811959     
 C   4.2980267676504988        3.1355031276754666        2.8465663873270342     
 C   6.1923943865759723        1.7252255993687635        1.0436449738398454     
 C   6.8327015984864969        2.0730836668027655        3.8607255748319464     
 C   5.9779634890507705        5.6127072998255176        2.2371962294401810     
 C   7.9376444133524160        4.4929402599457120        1.3071758691612738     
 C   3.3739401009914460        3.2861322711515659        1.8013771852263762     
 C   3.9341639662244199        3.4465920085320825        4.1665614514777785     
 C   5.9764946535573378        2.2241716522356656      -0.25326242736137716     
 C   6.4962632725581333       0.36677880422557285        1.2426655717678678     
 C   8.2002845616580569        2.3120263353361783        4.0763085125290726     
 C   6.1458828306312938        1.1297758633615926        4.6481563723472661     
 H   5.0060688011291514        5.5733165035962795        2.7234558813499641     
 C   6.4796613243275720        6.8381830529969800        1.7921305417627218     
 H   8.4674638944516829        3.5798121526873401        1.0371766573884087     
 C   8.4424353265131664        5.7295034893594350       0.89870721207231730     
 H   3.6576515181370182        3.0549001326379699       0.77702051416935436     
 C   2.0933057227549567        3.7648875257597338        2.0722346783615060     
 H   4.6451039260931228        3.3361846424464607        4.9801717296149173     
 C   2.6565213230212716        3.9352097347961350        4.4291698844918725     
 H   5.7783378762961704        3.2812640281788954      -0.41403326393851603     
 C   6.0453528716507110        1.3597831025306952       -1.3434425642811785     
 H   6.6467887398251024       -3.8145708303609083E-002   2.2419064875070234     
 C   6.5962397329885736      -0.47830039959246473       0.13740594629825473     
 H   8.7327154136957201        3.0250735479867727        3.4535670173381514     
 C   8.8795225368373742        1.6149606587608352        5.0758987101496800     
 C   6.8323926732310705       0.44882841534038131        5.6577811769030779     
 H   5.0917051043748414       0.90175079063377128        4.4862602345682019     
 H   5.8853228006831744        7.7409440593526941        1.9249794398765812     
 C   7.7127462050953373        6.9004777762702822        1.1369799398419558     
 H   9.4002675286642088        5.7841384752270022       0.38098349407278609     
 C   1.7461388447616737        4.1132318848437555        3.3813503703115604     
 H   1.3865383695174840        3.8716855317669201        1.2522476489917067     
 H   2.3750741192604141        4.1906980438263286        5.4505591900168469     
 H   5.8628362646445025        1.7460989942035834       -2.3445297450752949     
 C   6.3678015371023156        1.4371619433744385E-002  -1.1501522101566370     
 H   6.8694863489335196       -1.5187622548057429       0.29368350146308930     
 C   8.1953447673309618       0.68273893770357486        5.8655019432086855     
 H   9.9451300212998213        1.7815464911188628        5.2210421405533909     
 H   6.2882162519370155      -0.28299311252005677        6.2559977169108043     
 H   8.0933555624361713        7.8553433100187382       0.76590116473947512     
 H  0.76746899873584573        4.5411730926631932        3.5949916808556792     
 H   6.4437473427938334      -0.64858432509307784       -2.0108871130113903     
 H   8.7333213347083500       0.12445006221332644        6.6291614405372705     
 P   4.5261519100993288        8.4370254452143527        6.4915410943471619     
 C   4.7460460561486331        6.6932069522722673        6.9213662605272432     
 C   6.0973628375163109        9.1777354646108247        6.0201600941247468     
 C   3.4268718366920288        8.5586668467291123        5.0640656587488095     
 C   3.8078904296107177        9.2525993890565630        7.9279113728723161     
 C   3.7581444575542298        6.0842404692956835        7.7188552398410630     
 C   5.8368752644207467        5.9365860147383485        6.4547518779498203     
 C   6.7171963112455737        8.6963043210151056        4.8479391426174763     
 C   6.7092654022737106        10.199421487567962        6.7619736481759984     
 C   2.4409754712713698        7.5864954926574395        4.8114295894258001     
 C   3.5947942369882986        9.6473112288547007        4.1850847562488980     
 C   4.5352851031976549        9.2742729499709231        9.1354851626927598     
 C   2.5098194407374979        9.7923781894319326        7.8732636462905310     
 H   2.9175308458064495        6.6639884249079140        8.0969747751629608     
 C   3.8621815373608066        4.7300617344821889        8.0435012418539600     
 H   6.6242573597696790        6.3890070072029728        5.8578793773155047     
 C   5.9314763275269176        4.5829454276498289        6.7863826764784019     
 H   6.2304095171584262        7.9390245993603674        4.2370808657099168     
 C   7.9517273258903947        9.2024705432703691        4.4554001080876287     
 H   6.2360235736340321        10.604473728655920        7.6516244074888187     
 C   7.9468386370467234        10.707791741402772        6.3490889202395291     
 H   2.2947815102786620        6.7402821568393056        5.4833391574660615     
 C   1.6446269288984052        7.7024467937460379        3.6686417477371456     
 H   4.3648879781639103        10.401623277512689        4.3602628576075331     
 C   2.7909448272482811        9.7484388932234278        3.0482390473993592     
 H   5.5435184784602107        8.8610764464976057        9.1938928021679782     
 C   3.9681323932483972        9.8526945071152472        10.275127222668415     
 H   1.9404181210721367        9.7636561225853278        6.9452586274138586     
 C   1.9456699873567083        10.347176950236058        9.0252262790227338     
 H   3.1101248440251146        4.2610808517999308        8.6778869387467097     
 C   4.9453661360714456        3.9814826629916280        7.5756706356686925     
 H   6.7908662400791489        4.0110138572021796        6.4376633867446937     
 H   8.4186422118480930        8.8285756927798253        3.5481119640378034     
 C   8.5730684657605298        10.206430374286301        5.2080687840405080     
 H   8.4138430659516441        11.502520505269956        6.9272925453653631     
 C   1.8218769014819896        8.7736883365070426        2.7830414844447890     
 H  0.89001643358163718        6.9438631098120922        3.4654805494186189     
 H   2.9347027333095541        10.587780588343451        2.3671604962126551     
 C   2.6684642750270546        10.373884275865450        10.221837057650681     
 H   4.5468615023962924        9.8793845627237094        11.201180687387360     
 H  0.92846464109313820        10.733817247865742        8.9989169810287084     
 H   5.0219259024960063        2.9262296904133773        7.8309499592107992     
 H   9.5329980674786423        10.607848750752222        4.8865331100035885     
 H   1.2131534693368990        8.8485326437360765        1.8800078167905447     
 H   2.2074942402194577        10.795972491135517        11.115922266557432     
 C   2.8557969225380733        8.4470390155808968        14.029292492107087     
 H   3.7862550819782039        8.6623120538680443        13.478746240952395     
 H   2.7133336955995619        7.3582726678109722        14.071789910578790     
 H   1.9976120337093353        8.8898929165505116        13.500181540110830     
 C   2.9552614066206933        8.9932910530789929        15.364354657734946     
 N   3.0703901101927644        9.4408466928747732        16.436200907152685     
         226

 Co   6.7458648211052887        14.097366185014906        5.0217560246217365     
 S   7.0531284373751229        13.936354718278377        7.2376949135069735     
 S   5.6615854190548571        16.073964691318334        5.1863080855324641     
 S   8.6895296240223807        13.945731224541218        3.8849010376436706     
 S   5.7742517519151306        12.454850948899651        3.8229295116551492     
 C   6.3455376633543157        15.433852363420403        7.7770431360849352     
 C   5.7774595424768105        16.342753906118830        6.9041384519524529     
 C   8.3136359372413029        12.639258919209571        2.7946227793898051     
 C   7.0801361950807982        12.015947552802038        2.7525683344986418     
 S   6.3701699193259351        15.912551702429763        9.4554921263074085     
 S   5.2310525805904451        17.834344685743307        7.6392604841607898     
 S   9.4985177889561445        12.031283933178011        1.6651470497079242     
 S   6.9163028767418684        10.762275683970735        1.5347954947819245     
 C   5.7050175318288021        17.502694562141105        9.2830639189571844     
 C   8.5390236767908849        10.810711361341435       0.88783934718412671     
 S   5.5784206406944081        18.593002141334974        10.546349257849407     
 S   9.1310591802051881        9.8393021910547489      -0.33716945329662051     
 P   9.0970982386825057        20.625357300693345        14.671032827116644     
 C   8.4065963053011412        19.017916228737164        15.123738534725627     
 C   10.817511304683880        20.318434249810938        14.271069514468763     
 C   8.9234148169552459        21.726882869718146        16.075390700777969     
 C   8.2820685979578652        21.381356941015571        13.258229784968407     
 C   9.1389250606702568        17.840720050060924        14.880508580855336     
 C   7.1778054834070701        18.959166326441157        15.808875925329099     
 C   11.740886100647876        20.164466771977530        15.316274838293859     
 C   11.181924222995248        20.010296995649803        12.950675163475806     
 C   9.1379441906169063        21.226463607137653        17.371914920739545     
 C   8.6216777495816164        23.085891392177331        15.877526257156072     
 C   6.9147809700330543        21.141232016843372        13.042217633805953     
 C   8.9677943393245396        22.326574908974003        12.472301580090690     
 H   10.111041481127931        17.880635625220236        14.394773008264961     
 C   8.6379785541805543        16.614985707036379        15.325704802700935     
 H   6.6470663456563548        19.871887563403703        16.078360890615166     
 C   6.6737235800670573        17.722317023379805        16.217347171874220     
 H   11.456836856175933        20.393417115919465        16.340979058653122     
 C   13.021133974338287        19.685010488306624        15.044942417565476     
 H   10.471617090491874        20.123463638083376        12.137076784456420     
 C   12.459154135595492        19.520823308348692        12.687579051615527     
 H   9.3346831475278531        20.169011557921184        17.531846163238161     
 C   9.0696648293996702        22.089957618561503        18.462821167667940     
 H   8.4723167508834614        23.492018927817110        14.878646920351358     
 C   8.5224294874430093        23.930122932037019        16.983478453548020     
 H   6.3831398456728738        20.426584693369627        13.663666144186646     
 C   6.2347766170882544        21.839147842010473        12.043824300949684     
 C   8.2805172112071883        23.008290275872390        11.463754129962325     
 H   10.021735701503079        22.555429836237188        12.634581080891856     
 H   9.2332807015135572        15.712778692889980        15.193681324795239     
 C   7.4045227551059059        16.551874078768833        15.980041935252428     
 H   5.7157392156478322        17.667080686673440        16.734713368618536     
 C   13.368672541900017        19.339261642047340        13.735315178514869     
 H   13.727257080281161        19.575515035416618        15.864949463857933     
 H   12.740792564911782        19.267089067573075        11.665867372878374     
 H   9.2511219638780915        21.702488659760100        19.463617165931243     
 C   8.7493089751472439        23.435962821602548        18.270661049985737     
 H   8.2511657407031098        24.971147932607298        16.828022898664720     
 C   6.9178338646183741        22.773266745599088        11.255670165361392     
 H   5.1693796439394530        21.671609313918719        11.898544858020271     
 H   8.8239294180575190        23.741527987617751        10.866690021195495     
 H   7.0244863837480134        15.596916307017464        16.351395880359011     
 H   14.346890018164645        18.910541673701307        13.521190257068753     
 H   8.6738980951440823        24.098199177116921        19.131979257480868     
 H   6.3792012869964347        23.332045365946374        10.492854708922630     
 P   10.585649411787953        15.014141162353523        10.634131964432912     
 C   10.367041014150756        16.757633383008155        10.202624388680501     
 C   9.0139064460498037        14.273545972726541        11.103994285096617     
 C   11.683385838191251        14.893116942774727        12.062706339763551     
 C   11.306310623993078        14.197508747072025        9.1996416757740764     
 C   11.355809645860390        17.365258231125317        9.4052041134746371     
 C   9.2765694326485484        17.515389325692968        10.668181760061033     
 C   8.3927443108502970        14.755672592371441        12.275132164715696     
 C   8.4031384757599152        13.250976922439792        10.362462686336064     
 C   12.667647518601434        15.866263055706609        12.317327468099606     
 C   11.517158385359998        13.802635458636830        12.939430092633961     
 C   10.580811588514075        14.173817505298814        7.9910960064514960     
 C   12.605198934315826        13.660297177117839        9.2564127860989966     
 H   12.196270142985217        16.784682710033703        9.0281007067177335     
 C   11.252871657725503        18.719220524531568        9.0794157956116770     
 H   8.4885580824991003        17.064025787583159        11.264997066284163     
 C   9.1831597808561689        18.868807183541598        10.335498855120870     
 H   8.8785687270931959        15.513711319123470        12.885746012440359     
 C   7.1581854648354462        14.249144087110547        12.667156145262217     
 H   8.8774120908810890        12.845190872337270        9.4737347545384996     
 C   7.1654378029361636        12.742418496443060        10.774679515695244     
 H   12.812278374988061        16.713922504201690        11.647123140078916     
 C   13.464439996707750        15.749054351769718        13.459656396929782     
 H   10.748053372018394        13.047726298021697        12.762850184597220     
 C   12.321452691021321        13.700214605617106        14.075791483822572     
 H   9.5720297047640379        14.585143077786530        7.9309505673686083     
 C   11.150789419183251        13.596256980186649        6.8525776044243951     
 H   13.173202895273102        13.690597688398496        10.185129476617673     
 C   13.172118489584777        13.106297366484236        8.1055772480608272     
 H   12.005602119857540        19.187273312477085        8.4451833720195992     
 C   10.170028955688592        19.468894153135089        9.5461439510488066     
 H   8.3241090361087746        19.441659627199012        10.683429461348329     
 H   6.6903423611352490        14.623500878330413        13.573757357474117     
 C   6.5380329543974876        13.244259912472797        11.914836136199105     
 H   6.6993510311018314        11.946932861676469        10.196822489847188     
 C   13.289307996852044        14.675598410079889        14.342697426434782     
 H   14.217762044545870        16.508322717971378        13.664570895228387     
 H   12.179042467415735        12.859344354884486        14.755073515557770     
 C   12.451323631897415        13.077819218633429        6.9079261891431596     
 H   10.573673540654607        13.568331372769883        5.9256547373912962     
 H   14.189936748884792        12.721669902445409        8.1334843765172433     
 H   10.094380958220521        20.523967460820341        9.2899497985107526     
 H   5.5781963248004809        12.842357135097076        12.236039332084145     
 H   13.898606645402067        14.599758229677288        15.245238406902484     
 H   12.914586560349811        12.656756066810672        6.0146902362471808     
 C   12.259445387321783        15.004016789508743        3.0861362694894079     
 H   11.329570725370113        14.788395210976301        3.6375137389920460     
 H   12.401416679334355        16.092833945529776        3.0432934534037095     
 H   13.118192731201939        14.561533685970536        3.6146325929585026     
 C   12.159058995076480        14.457445213340982        1.7512532076807368     
 N   12.043159521999083        14.009543184613422       0.67964062552584603     
 Co   8.3699149910516315        9.3535461688858756        12.100650916760038     
 S   8.0624786891163076        9.5145336163699330        9.8847344378246813     
 S   9.4541955459245504        7.3769766278393067        11.936053863173539     
 S   6.4262216137447927        9.5051116143962258        13.237474734214924     
 S   9.3414855045773617        10.996143730590962        13.299494511401015     
 C   8.7701024295261369        8.0170576073829896        9.3453539028318904     
 C   9.3381856240610475        7.1081397368028654        10.218234424678583     
 C   6.8020399802667262        10.811651577669751        14.327683577823082     
 C   8.0355507842930862        11.434947875847493        14.369822112755049     
 S   8.7453574762845072        7.5383509797518151        7.6669114019273117     
 S   9.8845930694976722        5.6165675962677311        9.4830773522978884     
 S   5.6170951444942716        11.419622418491718        15.457099908886388     
 S   8.1992929687176801        12.688647087996793        15.587585881673041     
 C   9.4105585843760373        5.9482242511781598        7.8392954998040620     
 C   6.5765355282200995        12.640206171123273        16.234448673720024     
 S   9.5371366143604153        4.8579441326762298        6.5759854670325106     
 S   5.9844289848780212        13.611620654215727        17.459422106712445     
 P   6.0184405794186686        2.8256120971810263        2.4513602019341576     
 C   6.7088896908478546        4.4330789451014665        1.9986614510600182     
 C   4.2980101247421381        3.1324944702601631        2.8512865294088656     
 C   6.1921622095217517        1.7240767814371656        1.0470156101376318     
 C   6.8335069295816915        2.0696361531137231        3.8641574623023938     
 C   5.9765257638479499        5.6102485833796560        2.2419151519268379     
 C   7.9376728723439482        4.4918804551876166        1.3135157875078696     
 C   3.3746761387919211        3.2865030972209235        1.8060517855860219     
 C   3.9335510164397300        3.4406063193691891        4.1716713213123464     
 C   5.9776724549152638        2.2244858489059065      -0.24951778709130068     
 C   6.4938592019049031       0.36506271274637436        1.2449018791363196     
 C   8.2008048489548315        2.3097635050119463        4.0801103932274572     
 C   6.1478272079128882        1.1243983900526153        4.6500982362113064     
 H   5.0044184944886432        5.5702970678131534        2.7276651439582991     
 C   6.4774263954927074        6.8360058686971481        1.7967326575814595     
 H   8.4684421604210343        3.5791829442491547        1.0440123457890527     
 C   8.4417103425291025        5.7287527329616879       0.90505982211274416     
 H   3.6587591888294062        3.0575660783914160       0.78135410350994583     
 C   2.0944325490741260        3.7659946243619711        2.0773457116636442     
 H   4.6438231817990605        3.3274023315994352        4.9852914126974222     
 C   2.6563285011367568        3.9301204334852384        4.4347294960867680     
 H   5.7809623585630501        3.2819402302634013      -0.40946312155304293     
 C   6.0459538414978935        1.3609784827845455       -1.3404136318377797     
 H   6.6431904814070410       -4.1062594653408571E-002   2.2437864116288551     
 C   6.5931036113558754      -0.47918365772621668       0.13896089453724059     
 H   8.7324136267348464        3.0244280028541746        3.4586552713526988     
 C   8.8808643241186314        1.6118234000796778        5.0784473547858084     
 C   6.8351588888793442       0.44266051673813794        5.6585913357251290     
 H   5.0938824647317942       0.89553153343745073        4.4878601582144126     
 H   5.8820929376785536        7.7381891886219893        1.9287745621945489     
 C   7.7108756547789303        6.8991683982608221        1.1423886950729583     
 H   9.3996870333106415        5.7840248226977247       0.38768239971874241     
 C   1.7468588947638031        4.1117405063413246        3.3869649629386958     
 H   1.3883422257887348        3.8755268098132025        1.2573169862199451     
 H   2.3746607188126134        4.1838471118859770        5.4564352397214657     
 H   5.8645313490031414        1.7484399132311621       -2.3412179826211119     
 C   6.3662657994244096        1.4967394315203031E-002  -1.1482321883368238     
 H   6.8643333977094354       -1.5202136720554238       0.29443529482625097     
 C   8.1978523630070192       0.67767825802559856        5.8666081338804252     
 H   9.9462687338776092        1.7793629466789260        5.2236762501615361     
 H   6.2917792487682922      -0.29059528778560911        6.2556604819046484     
 H   8.0908834319286065        7.8541400855899193       0.77104360870394872     
 H  0.76865320293385442        4.5405019119041272        3.6010614631859190     
 H   6.4416756854497317      -0.64727902850457353       -2.0095428376274240     
 H   8.7365279697078861       0.11887311535703057        6.6293723204963113     
 P   4.5300244852215883        8.4368100541135558        6.4881377811389864     
 C   4.7485981014125977        6.6932960920849194        6.9195809597257298     
 C   6.1017884055987377        9.1774221278324450        6.0183600051233714     
 C   3.4323275705702496        8.5579191791497173        5.0595419994238755     
 C   3.8093468020379002        9.2533769147478662        7.9226566598238541     
 C   3.7598218986012166        6.0856669217792563        7.7169898133943375     
 C   5.8390644625362604        5.9355388366973294        6.4540134026026079     
 C   6.7229949846541528        8.6953496003364901        4.8472243207165056     
 C   6.7125348193029497        10.199953667558631        6.7599623012773318     
 C   2.4481342580674048        7.5847500401764707        4.8047742542632559     
 C   3.5985301859222822        9.6484957685572166        4.1829425212906264     
 C   4.5348597520700071        9.2770523346114278        9.1311945256376053     
 C   2.5104368952465257        9.7905357610023813        7.8659212363966127     
 H   2.9193625673227581        6.6662415480796966        8.0940975968039073     
 C   3.8627551242740950        4.7317012283276227        8.0427685008454066     
 H   6.6270804269435857        6.3869040989305859        5.8572046975368659     
 C   5.9324657355420891        4.5821170924803942        6.7866817355740467     
 H   6.2371915091829582        7.9373438198514581        4.2365527843038100     
 C   7.9575736050464840        9.2018879884220155        4.4552734049438714     
 H   6.2382323630821412        10.605700806258369        7.6486917989116616     
 C   7.9502531609385718        10.708524978163728        6.3478182418317770     
 H   2.3035281621409585        6.7370182084148995        5.4748836006623911     
 C   1.6513853175540494        7.7020356570157027        3.6624227550795263     
 H   4.3675994585436930        10.403413214700874        4.3596245855793372     
 C   2.7942766807344879        9.7509963957387917        3.0465610471605058     
 H   5.5436521741568656        8.8657507493532943        9.1913163773864230     
 C   3.9648821983734863        9.8545601252866231        10.269738921075724     
 H   1.9424194615347958        9.7602414465805882        6.9372116972964220     
 C   1.9435149127368911        10.344475350722943        9.0167842921714705     
 H   3.1100211612237194        4.2636501946888234        8.6769981628885589     
 C   4.9455968265230323        3.9820288094698708        7.5760365450815428     
 H   6.7915112213580855        4.0092626303687249        6.4387434659810996     
 H   8.4254520365120893        8.8275692865809461        3.5486744222301474     
 C   8.5777010732182770        10.206735063420396        5.2076627914049238     
 H   8.4163214136487756        11.503979743843848        6.9257333539895098     
 C   1.8264888321774346        8.7755916321344287        2.7795084336923006     
 H  0.89812330000487961        6.9427480351780870        3.4573842488453623     
 H   2.9366719816868012        10.591942683496592        2.3673777529619522     
 C   2.6643295634477737        10.372951652034036        10.214423908825642     
 H   4.5420117330076097        9.8824754431223916        11.196654109860285     
 H  0.92567876602685273        10.729056822784313        8.9889123549104468     
 H   5.0212445368184504        2.9269534291515229        7.8322234756546436     
 H   9.5375477158242727        10.608655523021543        4.8865124707978334     
 H   1.2172172173792934        8.8514865522896269        1.8769539268021811     
 H   2.2010656814128211        10.793973947316877        11.107678038670908     
 C   2.8562350376804027        8.4469092755375144        14.036288553167806     
 H   3.7861633015905256        8.6624395068087097        13.484962156093928     
 H   2.7141949415551418        7.3581033872381401        14.079199083791080     
 H   1.9975524907754834        8.8894055591532606        13.507694523926896     
 C   2.9565468685195437        8.9935712658857163        15.371140916383004     
 N   3.0723872766820555        9.4415476135706182        16.442728987527534     
         226

 Co   6.7473934356108600        14.096001298725794        5.0186305814557519     
 S   7.0542189142295273        13.935376363438472        7.2347359355300931     
 S   5.6620241253222181        16.072020793011372        5.1826907198952599     
 S   8.6912737368387099        13.942480371962324        3.8823338714822779     
 S   5.7745308225318874        12.454685858811438        3.8196634986401405     
 C   6.3464137023805325        15.432956265178028        7.7735462001269982     
 C   5.7779531692722923        16.341411774353016        6.9004505810611327     
 C   8.3141183834153445        12.636755173250183        2.7916195267727577     
 C   7.0801405538878095        12.014424675784269        2.7496121119810746     
 S   6.3710021041949974        15.911985694398600        9.4518700485305036     
 S   5.2309455619145364        17.832907823481936        7.6354097864160373     
 S   9.4982944575822543        12.027996332944010        1.6618303636015757     
 S   6.9152591579864646        10.760514819107749        1.5323159306712228     
 C   5.7049586940153434        17.501722803926924        9.2792816328538219     
 C   8.5378435831678914        10.807810476697821       0.88513752259682521     
 S   5.5776789351712077        18.592064340544681        10.542418885058265     
 S   9.1289885005813538        9.8354252097044697      -0.33945719496152515     
 P   9.0970450950305946        20.627816009158440        14.666581349809782     
 C   8.4070148130893099        19.019852479182035        15.118269187559413     
 C   10.817536119373063        20.321444334633824        14.266347807664719     
 C   8.9236519578519964        21.728031260722961        16.072015646785147     
 C   8.2812682263662261        21.384802028226421        13.254794592358500     
 C   9.1403751432484768        17.843177815010279        14.875784212616786     
 C   7.1777877776007717        18.960220626174028        15.802532463274446     
 C   11.740155861033296        20.164094973331792        15.311600385000103     
 C   11.182548018007292        20.016285573911578        12.945564290053699     
 C   9.1367690617217949        21.226149535270732        17.368166376148984     
 C   8.6240890474297576        23.087607367537490        15.875284304446891     
 C   6.9142650912546397        21.143492171234939        13.038415760693837     
 C   8.9658522421230966        22.331951173434355        12.470355758320649     
 H   10.112703625179229        17.883656210454340        14.390557492943492     
 C   8.6402284853464053        16.617160593957770        15.321096382212644     
 H   6.6460970947530402        19.872509898144660        16.071522749214274     
 C   6.6744618885807592        17.723060932310403        16.210990086875736     
 H   11.455733023353819        20.390749453906555        16.336645225808823     
 C   13.020012671324270        19.683900314529765        15.039833781796919     
 H   10.472910733986469        20.132251058625528        12.131954828358984     
 C   12.459357352254580        19.525913074175243        12.682020654191085     
 H   9.3320597258556255        20.168335353590525        17.527272894253560     
 C   9.0690663386702770        22.088763093399063        18.459787753569824     
 H   8.4759239404079647        23.494935574845513        14.876761048348337     
 C   8.5255729991110680        23.931006893293667        16.981917241998136     
 H   6.3834479263391755        20.427226505365528        13.658578218710961     
 C   6.2334360825536512        21.842283801127504        12.041278871146760     
 C   8.2777501579714716        23.014458237803428        11.462943107176306     
 H   10.019560802308781        22.561648622223235        12.632974855009982     
 H   9.2365273590598189        15.715532631531747        15.189878789524931     
 C   7.4064086828349707        16.553178199870665        15.974627264025814     
 H   5.7163334834685484        17.667185407845590        16.728010643252738     
 C   13.367960033388250        19.340750056744557        13.729703449437524     
 H   13.725456835946975        19.571668557374466        15.859883784248643     
 H   12.741218050193442        19.273940878151130        11.659992887814941     
 H   9.2494273304499686        21.700148990562447        19.460301393494113     
 C   8.7508497051797605        23.435368243920045        18.268735355274810     
 H   8.2563279769146920        24.972600333612750        16.827263771743269     
 C   6.9153248809114114        22.778327719793261        11.254566883763664     
 H   5.1682417859312499        21.673791409805855        11.895916769683785     
 H   8.8203637082717830        23.749131312363765        10.867026153383994     
 H   7.0269755450628368        15.598113453663496        16.346246953732010     
 H   14.345712642378489        18.911207415677701        13.515125000664709     
 H   8.6759747873120769        24.096895650692396        19.130628878911406     
 H   6.3759907871142918        23.337624117296588        10.492649679103652     
 P   10.581776051829838        15.014356460815080        10.637538723195682     
 C   10.364490113936005        16.757545437354736        10.204417001216942     
 C   9.0094789103115804        14.273858144519098        11.105792885943874     
 C   11.677927008044707        14.893859587370331        12.067234683700988     
 C   11.304854475640543        14.196735054214846        9.2048981242756014     
 C   11.354133702398013        17.363833267288534        9.4070774348525994     
 C   9.2743817206398091        17.516437740216912        10.668928274316267     
 C   8.3869410958767503        14.756622957208416        12.275845407914773     
 C   8.3998683417563917        13.250445804313921        10.364468395122179     
 C   12.660481573342526        15.868004895176808        12.323996033664335     
 C   11.513420839691763        13.801440358875841        12.941569786767257     
 C   10.581236339536778        14.171042869563589        7.9953888474778791     
 C   12.604582988561955        13.662146548816789        9.2637548179696427     
 H   12.194439826697852        16.782431138725837        9.0309854437402191     
 C   11.252299783471061        18.717582716394418        9.0801570118286374     
 H   8.4857363172579774        17.066129802395913        11.265679485226272     
 C   9.1821722805116881        18.869636987450917        10.335208706507878     
 H   8.8717810034700673        15.515385780839736        12.886275899602690     
 C   7.1523335006921842        14.249721716709928        12.667277004911497     
 H   8.8752042407527902        12.843967158376254        9.4766616050715289     
 C   7.1620215259928592        12.741685548669938        10.775940322330817     
 H   12.803523012306410        16.717187082195711        11.655597474097805     
 C   13.457671945566117        15.749457446465618        13.465889915751559     
 H   10.745342413005547        13.045925276673360        12.763479982026794     
 C   12.318116868620066        13.697641957539629        14.077468110491832     
 H   9.5718947882426235        14.580472108975556        7.9335305765998658     
 C   11.154038984372471        13.594399202475669        6.8579665746523721     
 H   13.171203870486449        13.694018978604467        10.193175597098985     
 C   13.174275196309202        13.109009421720458        8.1140172472219554     
 H   12.005707640007097        19.184705580360788        8.4460807015478583     
 C   10.169800059353969        19.468349586585965        9.5457868644400534     
 H   8.3234662894847276        19.443412417934365        10.682358827786661     
 H   6.6835247960802349        14.624500099946271        13.573188951046228     
 C   6.5333961021564591        13.243952483044986        11.915232195475626     
 H   6.6968720307134886        11.945475699477853        10.198368420344412     
 C   13.284688138607805        14.673681234563425        14.346237619750383     
 H   14.209641976296114        16.509430914984826        13.672688933520835     
 H   12.177070171620693        12.855162694885399        14.754849162972020     
 C   12.455458793250509        13.078762396784404        6.9153380194229737     
 H   10.578521866433748        13.565248916318712        5.9301824393271021     
 H   14.192725288262157        12.726443406413326        8.1434849765397601     
 H   10.095064095578138        20.523245432219145        9.2886855735218852     
 H   5.5736418399828054        12.841546602009013        12.236046953538018     
 H   13.894533426784299        14.596787287202153        15.248300208561162     
 H   12.921015610123352        12.658767558668869        6.0229320734091107     
 C   12.259006321820502        15.004147674590582        3.0791344831723837     
 H   11.329658420383636        14.788274084765931        3.6312890500572195     
 H   12.400558623585276        16.093003714445668        3.0358751281740797     
 H   13.118247492272413        14.562021035519328        3.6071193351962378     
 C   12.157776832283746        14.457161534844454        1.7444627528171641     
 N   12.041169052899138        14.008834999412633       0.67310956557138446     
 Co   8.3683796964897716        9.3549133467572947        12.103771874074154     
 S   8.0613917018682884        9.5155156806658194        9.8876875517761711     
 S   9.4537493767701655        7.3789204830664064        11.939669445475095     
 S   6.4244727398833339        9.5083691523552716        13.240038760349341     
 S   9.3412022970610451        10.996305935291494        13.302755312212719     
 C   8.7692272262951878        8.0179559007192847        9.3488469480888376     
 C   9.3376927572103980        7.1094850791321083        10.221919798773959     
 C   6.8015569652392722        10.814157810577413        14.330688273251136     
 C   8.0355450419758458        11.436474358138817        14.372774658669458     
 S   8.7445330464089484        7.5389196699075907        7.6705291853433524     
 S   9.8847005687566334        5.6180064747813940        9.4869276261803659     
 S   5.6173214327475494        11.422912938580440        15.460421256104835     
 S   8.2003408280284038        12.690409692714629        15.590062463215803     
 C   9.4106222276068596        5.9491977563323859        7.8430760683508822     
 C   6.5777218068953873        12.643109216092492        16.237152896336493     
 S   9.5378842875686249        4.8588820782423339        6.5799155404835394     
 S   5.9865100416381374        13.615499479520684        17.461714311452887     
 P   6.0185008936058058        2.8231523913115542        2.4558080196615601     
 C   6.7084814903156280        4.4311401835425563        2.0041267683388408     
 C   4.2979934818337773        3.1294858128448593        2.8560066714906966     
 C   6.1919300324675310        1.7229279635055677        1.0503862464354181     
 C   6.8343122606768860        2.0661886394246807        3.8675893497728411     
 C   5.9750880386451302        5.6077898669337936        2.2466340744134943     
 C   7.9377013313354805        4.4908206504295221        1.3198557058544655     
 C   3.3754121765923961        3.2868739232902811        1.8107263859456677     
 C   3.9329380666550398        3.4346206302062954        4.1767811911469144     
 C   5.9788502562731889        2.2248000455761474      -0.24577314682122417     
 C   6.4914551312516737       0.36334662126717587        1.2471381865047715     
 C   8.2013251362516044        2.3075006746877142        4.0839122739258427     
 C   6.1497715851944834        1.1190209167436380        4.6520401000753475     
 H   5.0027681878481349        5.5672776320300263        2.7318744065666345     
 C   6.4751914666578418        6.8338286843973153        1.8013347734001970     
 H   8.4694204263903856        3.5785537358109689        1.0508480341896966     
 C   8.4409853585450367        5.7280019765639416       0.91141243215317091     
 H   3.6598668595217938        3.0602320241448622       0.78568769285053719     
 C   2.0955593753932948        3.7671017229642079        2.0824567449657829     
 H   4.6425424375049982        3.3186200207524097        4.9904110957799261     
 C   2.6561356792522415        3.9250311321743423        4.4402891076816644     
 H   5.7835868408299298        3.2826164323479072      -0.40489297916756983     
 C   6.0465548113450769        1.3621738630383957       -1.3373846993943808     
 H   6.6395922229889797       -4.3979481003208067E-002   2.2456663357506872     
 C   6.5899674897231764      -0.48006691585996863       0.14051584277622642     
 H   8.7321118397739728        3.0237824577215759        3.4637435253672457     
 C   8.8822061113998885        1.6086861413985203        5.0809959994219378     
 C   6.8379251045276179       0.43649261813589457        5.6594014945471800     
 H   5.0960598250887479       0.88931227624113007        4.4894600818606234     
 H   5.8788630746739328        7.7354343178912837        1.9325696845125164     
 C   7.7090051044625225        6.8978590202513619        1.1477974503039605     
 H   9.3991065379570742        5.7839111701684462       0.39438130536469873     
 C   1.7475789447659322        4.1102491278388937        3.3925795555658316     
 H   1.3901460820599856        3.8793680878594845        1.2623863234481838     
 H   2.3742473183648123        4.1769961799456254        5.4623112894260855     
 H   5.8662264333617795        1.7507808322587408       -2.3379062201669290     
 C   6.3647300617465028        1.5563169196661676E-002  -1.1463121665170106     
 H   6.8591804464853512       -1.5216650893051047       0.29518708818941269     
 C   8.2003599586830767       0.67261757834762226        5.8677143245521650     
 H   9.9474074464553972        1.7771794022389891        5.2263103597696814     
 H   6.2953422455995689      -0.29819746305116146        6.2553232468984925     
 H   8.0884113014210417        7.8529368611611003       0.77618605266842233     
 H  0.76983740713186299        4.5398307311450612        3.6071312455161593     
 H   6.4396040281056299      -0.64597373191606922       -2.0081985622434582     
 H   8.7397346047074222       0.11329616850073471        6.6295832004553512     
 P   4.5338970603438478        8.4365946630127588        6.4847344679308110     
 C   4.7511501466765624        6.6933852318975715        6.9177956589242164     
 C   6.1062139736811654        9.1771087910540672        6.0165599161219969     
 C   3.4377833044484700        8.5571715115703224        5.0550183400989415     
 C   3.8108031744650823        9.2541544404391676        7.9174019467753922     
 C   3.7614993396482039        6.0870933742628299        7.7151243869476120     
 C   5.8412536606517742        5.9344916586563095        6.4532749272553955     
 C   6.7287936580627319        8.6943948796578727        4.8465094988155348     
 C   6.7158042363321879        10.200485847549299        6.7579509543786651     
 C   2.4552930448634398        7.5830045876955019        4.7981189191007108     
 C   3.6022661348562655        9.6496803082597342        4.1808002863323539     
 C   4.5344344009423603        9.2798317192519324        9.1269038885824525     
 C   2.5110543497555540        9.7886933325728300        7.8585788265026935     
 H   2.9211942888390663        6.6684946712514792        8.0912204184448537     
 C   3.8633287111873837        4.7333407221730566        8.0420357598368533     
 H   6.6299034941174924        6.3848011906581981        5.8565300177582262     
 C   5.9334551435572598        4.5812887573109595        6.7869807946696907     
 H   6.2439735012074902        7.9356630403425488        4.2360247028977041     
 C   7.9634198842025734        9.2013054335736619        4.4551467018001141     
 H   6.2404411525302503        10.606927883860818        7.6457591903345055     
 C   7.9536676848304211        10.709258214924686        6.3465475634240258     
 H   2.3122748140032554        6.7337542599904934        5.4664280438587216     
 C   1.6581437062096935        7.7016245202853675        3.6562037624219070     
 H   4.3703109389234758        10.405203151889058        4.3589863135511404     
 C   2.7976085342206942        9.7535538982541574        3.0448830469216528     
 H   5.5437858698535205        8.8704250522089829        9.1887399526048696     
 C   3.9616320034985750        9.8564257434579972        10.264350619483036     
 H   1.9444208019974547        9.7568267705758469        6.9291647671789853     
 C   1.9413598381170740        10.341773751209830        9.0083423053202072     
 H   3.1099174784223242        4.2662195375777161        8.6761093870304080     
 C   4.9458275169746191        3.9825749559481141        7.5764024544943931     
 H   6.7921562026370212        4.0075114035352701        6.4398235452175054     
 H   8.4322618611760838        8.8265628803820668        3.5492368804224919     
 C   8.5823336806760260        10.207039752554490        5.2072567987693406     
 H   8.4187997613459054        11.505438982417738        6.9241741626136557     
 C   1.8311007628728797        8.7774949277618148        2.7759753829398122     
 H  0.90623016642812193        6.9416329605440819        3.4492879482721057     
 H   2.9386412300640483        10.596104778649734        2.3675950097112488     
 C   2.6601948518684928        10.372019028202622        10.207010760000605     
 H   4.5371619636189271        9.8855663235210756        11.192127532333210     
 H  0.92289289096056715        10.724296397702883        8.9789077287921852     
 H   5.0205631711408945        2.9276771678896685        7.8334969920984880     
 H   9.5420973641699032        10.609462295290864        4.8864918315920782     
 H   1.2212809654216881        8.8544404608431790        1.8739000368138174     
 H   2.1946371226061849        10.791975403498238        11.099433810784385     
 C   2.8566731528227320        8.4467795354941320        14.043284614228522     
 H   3.7860715212028477        8.6625669597493733        13.491178071235462     
 H   2.7150561875107222        7.3579341066653088        14.086608257003370     
 H   1.9974929478416314        8.8889182017560096        13.515207507742961     
 C   2.9578323304183938        8.9938514786924397        15.377927175031063     
 N   3.0743844431713461        9.4422485342664650        16.449257067902384     
         226

 Co   6.7489220501164313        14.094636412436682        5.0155051382897673     
 S   7.0553093910839317        13.934398008598569        7.2317769575532118     
 S   5.6624628315895791        16.070076894704410        5.1790733542580565     
 S   8.6930178496550408        13.939229519383428        3.8797667053208857     
 S   5.7748098931486442        12.454520768723222        3.8163974856251319     
 C   6.3472897414067493        15.432060166935651        7.7700492641690611     
 C   5.7784467960677741        16.340069642587203        6.8967627101698117     
 C   8.3146008295893861        12.634251427290797        2.7886162741557103     
 C   7.0801449126948217        12.012901798766503        2.7466558894635074     
 S   6.3718342890640605        15.911419686367438        9.4482479707535969     
 S   5.2308385432386277        17.831470961220564        7.6315590886712847     
 S   9.4980711262083624        12.024708732710010        1.6585136774952274     
 S   6.9142154392310600        10.758753954244765        1.5298363665605215     
 C   5.7048998562018847        17.500751045712740        9.2754993467504576     
 C   8.5366634895448978        10.804909592054207       0.88243569800952359     
 S   5.5769372296480073        18.591126539754388        10.538488512267124     
 S   9.1269178209575195        9.8315482283541904      -0.34174493662642985     
 P   9.0969919513786817        20.630274717623539        14.662129872502922     
 C   8.4074333208774767        19.021788729626909        15.112799840393199     
 C   10.817560934062247        20.324454419456710        14.261626100860674     
 C   8.9238890987487469        21.729179651727776        16.068640592792324     
 C   8.2804678547745869        21.388247115437270        13.251359399748594     
 C   9.1418252258266968        17.845635579959637        14.871059844378237     
 C   7.1777700717944732        18.961274925906903        15.796189001219792     
 C   11.739425621418714        20.163723174686055        15.306925931706347     
 C   11.183171813019335        20.022274152173356        12.940453416631593     
 C   9.1355939328266818        21.225835463403811        17.364417831558423     
 C   8.6265003452778970        23.089323342897647        15.873042351737711     
 C   6.9137492124762243        21.145752325626503        13.034613887581722     
 C   8.9639101449216536        22.337327437894707        12.468409936550609     
 H   10.114365769230528        17.886676795688444        14.386341977622024     
 C   8.6424784165122546        16.619335480879158        15.316487961724356     
 H   6.6451278438497248        19.873132232885620        16.064684607813383     
 C   6.6752001970944619        17.723804841241005        16.204633001877252     
 H   11.454629190531705        20.388081791893644        16.332311392964520     
 C   13.018891368310253        19.682790140752907        15.034725146028361     
 H   10.474204377481064        20.141038479167683        12.126832872261547     
 C   12.459560568913670        19.531002840001790        12.676462256766643     
 H   9.3294363041833996        20.167659149259865        17.522699625268963     
 C   9.0684678479408856        22.087568568236620        18.456754339471711     
 H   8.4795311299324663        23.497852221873920        14.874875176345316     
 C   8.5287165107791267        23.931890854550311        16.980356030448252     
 H   6.3837560070054771        20.427868317361433        13.653490293235276     
 C   6.2320955480190481        21.845419760244535        12.038733441343838     
 C   8.2749831047357532        23.020626199734465        11.462132084390285     
 H   10.017385903114482        22.567867408209285        12.631368629128108     
 H   9.2397740166060807        15.718286570173513        15.186076254254623     
 C   7.4082946105640346        16.554482320972497        15.969212592799201     
 H   5.7169277512892638        17.667290129017740        16.721307917886943     
 C   13.367247524876484        19.342238471441771        13.724091720360178     
 H   13.723656591612789        19.567822079332309        15.854818104639353     
 H   12.741643535475102        19.280792688729186        11.654118402751505     
 H   9.2477326970218456        21.697809321364797        19.456985621056980     
 C   8.7523904352122752        23.434773666237543        18.266809660563883     
 H   8.2614902131262742        24.974052734618205        16.826504644821814     
 C   6.9128158972044478        22.783388693987433        11.253463602165935     
 H   5.1671039279230468        21.675973505692987        11.893288681347299     
 H   8.8167979984860452        23.756734637109780        10.867362285572495     
 H   7.0294647063776594        15.599310600309527        16.341098027105009     
 H   14.344535266592334        18.911873157654096        13.509059744260664     
 H   8.6780514794800716        24.095592124267874        19.129278500341943     
 H   6.3727802872321480        23.343202868646802        10.492444649284673     
 P   10.577902691871722        15.014571759276638        10.640945481958452     
 C   10.361939213721255        16.757457491701313        10.206209613753384     
 C   9.0050513745733571        14.274170316311654        11.107591486791131     
 C   11.672468177898162        14.894602231965935        12.071763027638427     
 C   11.303398327288010        14.195961361357668        9.2101545727771263     
 C   11.352457758935637        17.362408303451751        9.4089507562305617     
 C   9.2721940086310717        17.517486154740855        10.669674788571498     
 C   8.3811378809032036        14.757573322045388        12.276558651113850     
 C   8.3965982077528665        13.249914686188053        10.366474103908292     
 C   12.653315628083618        15.869746734647007        12.330664599229065     
 C   11.509683294023528        13.800245259114851        12.943709480900553     
 C   10.581661090559479        14.168268233828366        7.9996816885042614     
 C   12.603967042808081        13.663995920515740        9.2710968498402906     
 H   12.192609510410486        16.780179567417974        9.0338701807627064     
 C   11.251727909216621        18.715944908257267        9.0808982280455979     
 H   8.4829145520168527        17.068233817208668        11.266361904168379     
 C   9.1811847801672073        18.870466791360233        10.334918557894886     
 H   8.8649932798469386        15.517060242556003        12.886805786765022     
 C   7.1464815365489232        14.250299346309307        12.667397864560780     
 H   8.8729963906244897        12.842743444415238        9.4795884556045582     
 C   7.1586052490495558        12.740952600896817        10.777201128966391     
 H   12.794767649624760        16.720451660189728        11.664071808116692     
 C   13.450903894424485        15.749860541161517        13.472123434573337     
 H   10.742631453992701        13.044124255325025        12.764109779456369     
 C   12.314781046218812        13.695069309462152        14.079144737161092     
 H   9.5717598717212109        14.575801140164584        7.9361105858311243     
 C   11.157288549561693        13.592541424764690        6.8633555448803483     
 H   13.169204845699795        13.697440268810437        10.201221717580299     
 C   13.176431903033627        13.111721476956680        8.1224572463830835     
 H   12.005813160156654        19.182137848244487        8.4469780310761173     
 C   10.169571163019345        19.467805020036845        9.5454297778313002     
 H   8.3228235428606823        19.445165208669717        10.681288194224996     
 H   6.6767072310252198        14.625499321562129        13.572620544618339     
 C   6.5287592499154306        13.243645053617174        11.915628254752150     
 H   6.6943930303251458        11.944018537279238        10.199914350841636     
 C   13.280068280363567        14.671764059046961        14.349777813065984     
 H   14.201521908046356        16.510539111998273        13.680806971813283     
 H   12.175097875825649        12.850981034886312        14.754624810386268     
 C   12.459593954603601        13.079705574935378        6.9227498497027877     
 H   10.583370192212888        13.562166459867543        5.9347101412629089     
 H   14.195513827639521        12.731216910381244        8.1534855765622751     
 H   10.095747232935754        20.522523403617949        9.2874213485330159     
 H   5.5690873551651308        12.840736068920950        12.236054574991892     
 H   13.890460208166530        14.593816344727019        15.251362010219840     
 H   12.927444659896892        12.660779050527065        6.0311739105710416     
 C   12.258567256319219        15.004278559672422        3.0721326968553599     
 H   11.329746115397159        14.788152958555560        3.6250643611223934     
 H   12.399700567836197        16.093173483361564        3.0284568029444494     
 H   13.118302253342888        14.562508385068119        3.5996060774339731     
 C   12.156494669491012        14.456877856347926        1.7376722979535912     
 N   12.039178583799192        14.008126814211844       0.66657850561692289     
 Co   8.3668444019279100        9.3562805246287137        12.106892831388269     
 S   8.0603047146202709        9.5164977449617059        9.8906406657276609     
 S   9.4533032076157806        7.3808643382935060        11.943285027776652     
 S   6.4227238660218759        9.5116266903143156        13.242602786483758     
 S   9.3409190895447303        10.996468139992025        13.306016113024425     
 C   8.7683520230642387        8.0188541940555798        9.3523399933457849     
 C   9.3371998903597486        7.1108304214613520        10.225605172869336     
 C   6.8010739502118174        10.816664043485076        14.333692968679189     
 C   8.0355392996586055        11.438000840430140        14.375727204583868     
 S   8.7437086165333895        7.5394883600633662        7.6741469687593931     
 S   9.8848080680155945        5.6194453532950561        9.4907779000628434     
 S   5.6175477210008280        11.426203458669162        15.463742603323283     
 S   8.2013886873391293        12.692172297432466        15.592539044758565     
 C   9.4106858708376802        5.9501712614866120        7.8468566368977015     
 C   6.5789080855706761        12.646012261061712        16.239857118952962     
 S   9.5386319607768364        4.8598200238084379        6.5838456139345682     
 S   5.9885910983982535        13.619378304825641        17.464006516193333     
 P   6.0185612077929429        2.8206926854420820        2.4602558373889627     
 C   6.7080732897834006        4.4292014219836471        2.0095920856176632     
 C   4.2979768389254156        3.1264771554295558        2.8607268135725281     
 C   6.1916978554133104        1.7217791455739695        1.0537568827332047     
 C   6.8351175917720806        2.0627411257356378        3.8710212372432888     
 C   5.9736503134423096        5.6053311504879320        2.2513529969001507     
 C   7.9377297903270136        4.4897608456714266        1.3261956242010615     
 C   3.3761482143928716        3.2872447493596382        1.8154009863053135     
 C   3.9323251168703499        3.4286349410434021        4.1818910609814823     
 C   5.9800280576311149        2.2251142422463879      -0.24202850655114766     
 C   6.4890510605984435       0.36163052978797744        1.2493744938732232     
 C   8.2018454235483791        2.3052378443634822        4.0877141546242273     
 C   6.1517159624760778        1.1136434434346605        4.6539819639393887     
 H   5.0011178812076267        5.5642581962469002        2.7360836691749699     
 C   6.4729565378229763        6.8316515000974833        1.8059368892189347     
 H   8.4703986923597352        3.5779245273727835        1.0576837225903404     
 C   8.4402603745609728        5.7272512201661954       0.91776504219359778     
 H   3.6609745302141818        3.0628979698983079       0.79002128219112866     
 C   2.0966862017124637        3.7682088215664451        2.0875677782679216     
 H   4.6412616932109358        3.3098377099053842        4.9955307788624310     
 C   2.6559428573677266        3.9199418308634457        4.4458487192765599     
 H   5.7862113230968086        3.2832926344324127      -0.40032283678209674     
 C   6.0471557811922594        1.3633692432922460       -1.3343557669509820     
 H   6.6359939645709183       -4.6896367353007562E-002   2.2475462598725193     
 C   6.5868313680904782      -0.48095017399372059       0.14207079101521228     
 H   8.7318100528130991        3.0231369125889773        3.4688317793817927     
 C   8.8835478986811438        1.6055488827173630        5.0835446440580663     
 C   6.8406913201758917       0.43032471953365120        5.6602116533692310     
 H   5.0982371854457016       0.88309301904480941        4.4910600055068350     
 H   5.8756332116693120        7.7326794471605789        1.9363648068304842     
 C   7.7071345541461147        6.8965496422419017        1.1532062055349630     
 H   9.3985260426035069        5.7837975176391687       0.40108021101065505     
 C   1.7482989947680614        4.1087577493364629        3.3981941481929669     
 H   1.3919499383312366        3.8832093659057669        1.2674556606764222     
 H   2.3738339179170116        4.1701452480052739        5.4681873391307052     
 H   5.8679215177204185        1.7531217512863195       -2.3345944577127455     
 C   6.3631943240685969        1.6158944078120324E-002  -1.1443921446971974     
 H   6.8540274952612670       -1.5231165065547856       0.29593888155257436     
 C   8.2028675543591341       0.66755689866964585        5.8688205152239048     
 H   9.9485461590331852        1.7749958577990523        5.2289444693778258     
 H   6.2989052424308465      -0.30579963831671381        6.2549860118923366     
 H   8.0859391709134769        7.8517336367322823       0.78132849663289594     
 H  0.77102161132987157        4.5391595503859943        3.6132010278463995     
 H   6.4375323707615282      -0.64466843532756490       -2.0068542868594919     
 H   8.7429412397069584       0.10771922164443884        6.6297940804143920     
 P   4.5377696354661072        8.4363792719119619        6.4813311547226347     
 C   4.7537021919405280        6.6934743717102227        6.9160103581227030     
 C   6.1106395417635921        9.1767954542756875        6.0147598271206224     
 C   3.4432390383266909        8.5564238439909275        5.0504946807740074     
 C   3.8122595468922649        9.2549319661304708        7.9121472337269303     
 C   3.7631767806951912        6.0885198267464027        7.7132589605008857     
 C   5.8434428587672889        5.9334444806152904        6.4525364519081831     
 C   6.7345923314713110        8.6934401589792554        4.8457946769145641     
 C   6.7190736533614261        10.201018027539968        6.7559396074799984     
 C   2.4624518316594748        7.5812591352145331        4.7914635839381665     
 C   3.6060020837902487        9.6508648479622501        4.1786580513740814     
 C   4.5340090498147125        9.2826111038924353        9.1226132515272997     
 C   2.5116718042645818        9.7868509041432770        7.8512364166087751     
 H   2.9230260103553749        6.6707477944232618        8.0883432400858002     
 C   3.8639022981006721        4.7349802160184904        8.0413030188282999     
 H   6.6327265612913990        6.3826982823858103        5.8558553379795875     
 C   5.9344445515724313        4.5804604221415239        6.7872798537653347     
 H   6.2507554932320222        7.9339822608336394        4.2354966214915972     
 C   7.9692661633586628        9.2007228787253066        4.4550199986563568     
 H   6.2426499419783603        10.608154961463267        7.6428265817573484     
 C   7.9570822087222695        10.709991451685644        6.3452768850162737     
 H   2.3210214658655519        6.7304903115660872        5.4579724870550512     
 C   1.6649020948653377        7.7012133835550314        3.6499847697642878     
 H   4.3730224193032585        10.406993089077242        4.3583480415229445     
 C   2.8009403877069010        9.7561114007695231        3.0432050466827993     
 H   5.5439195655501754        8.8750993550646715        9.1861635278233145     
 C   3.9583818086236642        9.8582913616293730        10.258962317890346     
 H   1.9464221424601138        9.7534120945711074        6.9211178370615487     
 C   1.9392047634972569        10.339072151696715        8.9999003184689439     
 H   3.1098137956209291        4.2687888804666088        8.6752206111722572     
 C   4.9460582074262049        3.9831211024263569        7.5767683639072434     
 H   6.7928011839159579        4.0057601767018163        6.4409036244539113     
 H   8.4390716858400783        8.8255564741831876        3.5497993386148359     
 C   8.5869662881337749        10.207344441688585        5.2068508061337564     
 H   8.4212781090430369        11.506898220991630        6.9226149712378025     
 C   1.8357126935683246        8.7793982233892010        2.7724423321873242     
 H  0.91433703285136425        6.9405178859100767        3.4411916476988491     
 H   2.9406104784412950        10.600266873802877        2.3678122664605459     
 C   2.6560601402892123        10.371086404371209        10.199597611175568     
 H   4.5323121942302436        9.8886572039197578        11.187600954806133     
 H  0.92010701589428168        10.719535972621452        8.9689031026739237     
 H   5.0198818054633385        2.9284009066278145        7.8347705085423325     
 H   9.5466470125155354        10.610269067560186        4.8864711923863240     
 H   1.2253447134640825        8.8573943693967294        1.8708461468254538     
 H   2.1882085637995483        10.789976859679598        11.091189582897860     
 C   2.8571112679650610        8.4466497954507478        14.050280675289240     
 H   3.7859797408151699        8.6626944126900369        13.497393986376997     
 H   2.7159174334663021        7.3577648260924775        14.094017430215658     
 H   1.9974334049077795        8.8884308443587603        13.522720491559024     
 C   2.9591177923172443        8.9941316914991614        15.384713433679121     
 N   3.0763816096606371        9.4429494549623101        16.455785148277236     
         226

 Co   6.7504506646220026        14.093271526147570        5.0123796951237827     
 S   7.0563998679383371        13.933419653758664        7.2288179795763314     
 S   5.6629015378569409        16.068132996397452        5.1754559886208522     
 S   8.6947619624713717        13.935978666804534        3.8771995391594931     
 S   5.7750889637654010        12.454355678635007        3.8131314726101229     
 C   6.3481657804329661        15.431164068693274        7.7665523282111231     
 C   5.7789404228632559        16.338727510821389        6.8930748392784906     
 C   8.3150832757634259        12.631747681331412        2.7856130215386630     
 C   7.0801492715018339        12.011378921748737        2.7436996669459401     
 S   6.3726664739331227        15.910853678336276        9.4446258929766902     
 S   5.2307315245627199        17.830034098959192        7.6277083909265322     
 S   9.4978477948344722        12.021421132476009        1.6551969913888789     
 S   6.9131717204756562        10.756993089381782        1.5273568024498201     
 C   5.7048410183884251        17.499779287498558        9.2717170606470933     
 C   8.5354833959219043        10.802008707410593       0.87973387342222198     
 S   5.5761955241248069        18.590188738964098        10.534558139475982     
 S   9.1248471413336851        9.8276712470039111      -0.34403267829133455     
 P   9.0969388077267705        20.632733426088638        14.657678395196060     
 C   8.4078518286656454        19.023724980071780        15.107330493226986     
 C   10.817585748751430        20.327464504279597        14.256904394056630     
 C   8.9241262396454974        21.730328042732591        16.065265538799505     
 C   8.2796674831829478        21.391692202648120        13.247924207138688     
 C   9.1432753084049168        17.848093344908996        14.866335476139689     
 C   7.1777523659881748        18.962329225639774        15.789845539165139     
 C   11.738695381804133        20.163351376040318        15.302251478412590     
 C   11.183795608031380        20.028262730435131        12.935342543209487     
 C   9.1344188039315704        21.225521391536891        17.360669286967862     
 C   8.6289116431260382        23.091039318257803        15.870800399028530     
 C   6.9132333336978098        21.148012480018071        13.030812014469607     
 C   8.9619680477202088        22.342703702355060        12.466464114780567     
 H   10.116027913281826        17.889697380922549        14.382126462300555     
 C   8.6447283476781038        16.621510367800550        15.311879541236065     
 H   6.6441585929464102        19.873754567626580        16.057846466412489     
 C   6.6759385056081646        17.724548750171603        16.198275916878771     
 H   11.453525357709591        20.385414129880736        16.327977560120221     
 C   13.017770065296236        19.681679966976045        15.029616510259803     
 H   10.475498020975660        20.149825899709839        12.121710916164110     
 C   12.459763785572758        19.536092605828337        12.670903859342198     
 H   9.3268128825111720        20.166982944929210        17.518126356284366     
 C   9.0678693572114923        22.086374043074180        18.453720925373599     
 H   8.4831383194569678        23.500768868902327        14.872989304342296     
 C   8.5318600224471837        23.932774815806958        16.978794818898368     
 H   6.3840640876717787        20.428510129357338        13.648402367759591     
 C   6.2307550134844449        21.848555719361567        12.036188011540917     
 C   8.2722160515000365        23.026794161665499        11.461321061604266     
 H   10.015211003920184        22.574086194195331        12.629762403246234     
 H   9.2430206741523406        15.721040508815278        15.182273718984316     
 C   7.4101805382930994        16.555786442074332        15.963797921572587     
 H   5.7175220191099800        17.667394850189890        16.714605192521145     
 C   13.366535016364720        19.343726886138988        13.718479991282832     
 H   13.721856347278603        19.563975601290156        15.849752425030061     
 H   12.742069020756761        19.287644499307238        11.648243917688072     
 H   9.2460380635937227        21.695469652167144        19.453669848619850     
 C   8.7539311652447900        23.434179088555037        18.264883965852956     
 H   8.2666524493378564        24.975505135623660        16.825745517900359     
 C   6.9103069134974842        22.788449668181602        11.252360320568206     
 H   5.1659660699148438        21.678155601580123        11.890660593010812     
 H   8.8132322887003092        23.764337961855794        10.867698417760996     
 H   7.0319538676924820        15.600507746955559        16.335949100478008     
 H   14.343357890806178        18.912538899630487        13.502994487856620     
 H   8.6801281716480680        24.094288597843349        19.127928121772481     
 H   6.3695697873500050        23.348781619997013        10.492239619465696     
 P   10.574029331913607        15.014787057738195        10.644352240721222     
 C   10.359388313506505        16.757369546047894        10.208002226289825     
 C   9.0006238388351321        14.274482488104210        11.109390087638390     
 C   11.667009347751618        14.895344876561539        12.076291371575865     
 C   11.301942178935475        14.195187668500491        9.2154110212786513     
 C   11.350781815473262        17.360983339614968        9.4108240776085239     
 C   9.2700062966223342        17.518534569264798        10.670421302826732     
 C   8.3753346659296568        14.758523686882363        12.277271894312927     
 C   8.3933280737493412        13.249383568062182        10.368479812694407     
 C   12.646149682824710        15.871488574117208        12.337333164793794     
 C   11.505945748355293        13.799050159353861        12.945849175033850     
 C   10.582085841582179        14.165493598093141        8.0039745295306446     
 C   12.603351097054210        13.665845292214691        9.2784388817109384     
 H   12.190779194123120        16.777927996110108        9.0367549177851920     
 C   11.251156034962179        18.714307100120116        9.0816394442625583     
 H   8.4800927867757299        17.070337832021423        11.267044323110488     
 C   9.1801972798227283        18.871296595269552        10.334628409281892     
 H   8.8582055562238100        15.518734704272269        12.887335673927355     
 C   7.1406295724056612        14.250876975908687        12.667518724210060     
 H   8.8707885404961910        12.841519730454221        9.4825153061375875     
 C   7.1551889721062523        12.740219653123697        10.778461935601964     
 H   12.786012286943109        16.723716238183748        11.672546142135579     
 C   13.444135843282853        15.750263635857415        13.478356953395114     
 H   10.739920494979854        13.042323233976690        12.764739576885946     
 C   12.311445223817559        13.692496661384675        14.080821363830353     
 H   9.5716249551997965        14.571130171353612        7.9386905950623827     
 C   11.160538114750914        13.590683647053710        6.8687445151083253     
 H   13.167205820913143        13.700861559016408        10.209267838061612     
 C   13.178588609758052        13.114433532192901        8.1308972455442099     
 H   12.005918680306209        19.179570116128190        8.4478753606043764     
 C   10.169342266684723        19.467260453487722        9.5450726912225470     
 H   8.3221807962366370        19.446917999405070        10.680217560663330     
 H   6.6698896659702047        14.626498543177988        13.572052138190449     
 C   6.5241223976744012        13.243337624189362        11.916024314028673     
 H   6.6919140299368021        11.942561375080622        10.201460281338861     
 C   13.275448422119331        14.669846883530496        14.353318006381585     
 H   14.193401839796600        16.511647309011721        13.688925010105731     
 H   12.173125580030606        12.846799374887224        14.754400457800516     
 C   12.463729115956696        13.080648753086354        6.9301616799826018     
 H   10.588218517992029        13.559084003416373        5.9392378431987147     
 H   14.198302367016886        12.735990414349160        8.1634861765847901     
 H   10.096430370293371        20.521801375016754        9.2861571235441485     
 H   5.5645328703474553        12.839925535832887        12.236062196445767     
 H   13.886386989548761        14.590845402251885        15.254423811878516     
 H   12.933873709670433        12.662790542385260        6.0394157477329724     
 C   12.258128190817938        15.004409444754259        3.0651309105383358     
 H   11.329833810410681        14.788031832345188        3.6188396721875673     
 H   12.398842512087116        16.093343252277460        3.0210384777148196     
 H   13.118357014413361        14.562995734616912        3.5920928196717079     
 C   12.155212506698279        14.456594177851397        1.7308818430900186     
 N   12.037188114699246        14.007418629011054       0.66004744566246143     
 Co   8.3653091073660502        9.3576477025001328        12.110013788702386     
 S   8.0592177273722534        9.5174798092575923        9.8935937796791507     
 S   9.4528570384613939        7.3828081935206056        11.946900610078208     
 S   6.4209749921604171        9.5148842282733614        13.245166812618173     
 S   9.3406358820284154        10.996630344692557        13.309276913836129     
 C   8.7674768198332895        8.0197524873918749        9.3558330386027322     
 C   9.3367070235090974        7.1121757637905949        10.229290546964714     
 C   6.8005909351843625        10.819170276392738        14.336697664107245     
 C   8.0355335573413651        11.439527322721464        14.378679750498277     
 S   8.7428841866578288        7.5400570502191417        7.6777647521754329     
 S   9.8849155672745539        5.6208842318087191        9.4946281739453209     
 S   5.6177740092541057        11.429493978757884        15.467063950541730     
 S   8.2024365466498530        12.693934902150302        15.595015626301327     
 C   9.4107495140685007        5.9511447666408381        7.8506372054445217     
 C   6.5800943642459639        12.648915306030931        16.242561341569431     
 S   9.5393796339850478        4.8607579693745420        6.5877756873855962     
 S   5.9906721551583706        13.623257130130598        17.466298720933779     
 P   6.0186215219800800        2.8182329795726098        2.4647036551163652     
 C   6.7076650892511740        4.4272626604247369        2.0150574028964856     
 C   4.2979601960170548        3.1234684980142520        2.8654469556543596     
 C   6.1914656783590889        1.7206303276423716        1.0571275190309910     
 C   6.8359229228672751        2.0592936120465954        3.8744531247137362     
 C   5.9722125882394890        5.6028724340420695        2.2560719193868075     
 C   7.9377582493185459        4.4887010409133312        1.3325355425476573     
 C   3.3768842521933466        3.2876155754289957        1.8200755866649592     
 C   3.9317121670856596        3.4226492518805087        4.1870009308160503     
 C   5.9812058589890409        2.2254284389166288      -0.23828386628107115     
 C   6.4866469899452142       0.35991443830877895        1.2516108012416749     
 C   8.2023657108451538        2.3029750140392502        4.0915160353226119     
 C   6.1536603397576730        1.1082659701256832        4.6559238278034289     
 H   4.9994675745671175        5.5612387604637732        2.7402929317833054     
 C   6.4707216089881117        6.8294743157976514        1.8105390050376724     
 H   8.4713769583290865        3.5772953189345982        1.0645194109909846     
 C   8.4395353905769070        5.7265004637684491       0.92411765223402464     
 H   3.6620822009065694        3.0655639156517540       0.79435487153172002     
 C   2.0978130280316329        3.7693159201686819        2.0926788115700603     
 H   4.6399809489168735        3.3010553990583587        5.0006504619449359     
 C   2.6557500354832113        3.9148525295525496        4.4514083308714563     
 H   5.7888358053636884        3.2839688365169186      -0.39575269439662364     
 C   6.0477567510394419        1.3645646235460962       -1.3313268345075833     
 H   6.6323957061528569       -4.9813253702807050E-002   2.2494261839943515     
 C   6.5836952464577800      -0.48183343212747254       0.14362573925419814     
 H   8.7315082658522254        3.0224913674563791        3.4739200333963400     
 C   8.8848896859624009        1.6024116240362054        5.0860932886941956     
 C   6.8434575358241663       0.42415682093140783        5.6610218121912830     
 H   5.1004145458026544       0.87687376184848875        4.4926599291530458     
 H   5.8724033486646912        7.7299245764298732        1.9401599291484519     
 C   7.7052640038297069        6.8952402642324415        1.1586149607659655     
 H   9.3979455472499414        5.7836838651098912       0.40777911665661137     
 C   1.7490190447701908        4.1072663708340320        3.4038087408201023     
 H   1.3937537946024874        3.8870506439520489        1.2725249979046607     
 H   2.3734205174692109        4.1632943160649223        5.4740633888353250     
 H   5.8696166020790574        1.7554626703138982       -2.3312826952585626     
 C   6.3616585863906900        1.6754718959578967E-002  -1.1424721228773844     
 H   6.8488745440371819       -1.5245679238044665       0.29669067491573609     
 C   8.2053751500351915       0.66249621899166955        5.8699267058956446     
 H   9.9496848716109714        1.7728123133591156        5.2315785789859710     
 H   6.3024682392621232      -0.31340181358226615        6.2546487768861807     
 H   8.0834670404059104        7.8505304123034634       0.78647094059736955     
 H  0.77220581552788015        4.5384883696269283        3.6192708101766393     
 H   6.4354607134174264      -0.64336313873906059       -2.0055100114755255     
 H   8.7461478747064945       0.10214227478814297        6.6300049603734328     
 P   4.5416422105883667        8.4361638808111650        6.4779278415144592     
 C   4.7562542372044927        6.6935635115228749        6.9142250573211896     
 C   6.1150651098460198        9.1764821174973079        6.0129597381192470     
 C   3.4486947722049113        8.5556761764115326        5.0459710214490734     
 C   3.8137159193194470        9.2557094918217722        7.9068925206784675     
 C   3.7648542217421785        6.0899462792299763        7.7113935340541602     
 C   5.8456320568828026        5.9323973025742713        6.4517979765609708     
 C   6.7403910048798901        8.6924854383006398        4.8450798550135925     
 C   6.7223430703906644        10.201550207530637        6.7539282605813318     
 C   2.4696106184555098        7.5795136827335643        4.7848082487756223     
 C   3.6097380327242323        9.6520493876647677        4.1765158164158098     
 C   4.5335836986870648        9.2853904885329399        9.1183226144721452     
 C   2.5122892587736096        9.7850084757137257        7.8438940067148568     
 H   2.9248577318716831        6.6730009175950444        8.0854660617267466     
 C   3.8644758850139609        4.7366197098639242        8.0405702778197465     
 H   6.6355496284653057        6.3805953741134234        5.8551806582009478     
 C   5.9354339595876029        4.5796320869720892        6.7875789128609796     
 H   6.2575374852565542        7.9323014813247301        4.2349685400854913     
 C   7.9751124425147522        9.2001403238769530        4.4548932955125995     
 H   6.2448587314264694        10.609382039065716        7.6398939731801923     
 C   7.9604967326141178        10.710724688446600        6.3440062066085225     
 H   2.3297681177278484        6.7272263631416820        5.4495169302513808     
 C   1.6716604835209818        7.7008022468246962        3.6437657771066685     
 H   4.3757338996830413        10.408783026265425        4.3577097694947478     
 C   2.8042722411931074        9.7586689032848870        3.0415270464439459     
 H   5.5440532612468303        8.8797736579203601        9.1835871030417611     
 C   3.9551316137487533        9.8601569798007489        10.253574016297655     
 H   1.9484234829227729        9.7499974185663660        6.9130709069441121     
 C   1.9370496888774398        10.336370552183601        8.9914583316176824     
 H   3.1097101128195335        4.2713582233555014        8.6743318353141063     
 C   4.9462888978777917        3.9836672489045997        7.5771342733200937     
 H   6.7934461651948936        4.0040089498683615        6.4419837036903171     
 H   8.4458815105040728        8.8245500679843083        3.5503617968071803     
 C   8.5915988955915221        10.207649130822679        5.2064448134981731     
 H   8.4237564567401684        11.508357459565522        6.9210557798619492     
 C   1.8403246242637696        8.7813015190165888        2.7689092814348357     
 H  0.92244389927460668        6.9394028112760715        3.4330953471255925     
 H   2.9425797268185421        10.604428968956018        2.3680295232098429     
 C   2.6519254287099314        10.370153780539795        10.192184462350529     
 H   4.5274624248415609        9.8917480843184400        11.183074377279057     
 H  0.91732114082799621        10.714775547540022        8.9588984765556621     
 H   5.0192004397857826        2.9291246453659601        7.8360440249861769     
 H   9.5511966608611658        10.611075839829507        4.8864505531805689     
 H   1.2294084615064771        8.8603482779502816        1.8677922568370904     
 H   2.1817800049929117        10.787978315860958        11.082945355011336     
 C   2.8575493831073904        8.4465200554073654        14.057276736349957     
 H   3.7858879604274920        8.6628218656307023        13.503609901518530     
 H   2.7167786794218820        7.3575955455196453        14.101426603427948     
 H   1.9973738619739274        8.8879434869615093        13.530233475375089     
 C   2.9604032542160947        8.9944119043058848        15.391499692327180     
 N   3.0783787761499282        9.4436503756581569        16.462313228652086     
         226

 Co   6.7519792791275739        14.091906639858458        5.0092542519577981     
 S   7.0574903447927415        13.932441298918759        7.2258590015994502     
 S   5.6633402441243019        16.066189098090490        5.1718386229836488     
 S   8.6965060752877026        13.932727814225638        3.8746323729981009     
 S   5.7753680343821587        12.454190588546792        3.8098654595951142     
 C   6.3490418194591829        15.430267970450897        7.7630553922531860     
 C   5.7794340496587377        16.337385379055576        6.8893869683871705     
 C   8.3155657219374675        12.629243935372024        2.7826097689216156     
 C   7.0801536303088453        12.009856044730970        2.7407434444283729     
 S   6.3734986588021858        15.910287670305113        9.4410038151997835     
 S   5.2306245058868113        17.828597236697821        7.6238576931817805     
 S   9.4976244634605820        12.018133532242008        1.6518803052825304     
 S   6.9121280017202515        10.755232224518798        1.5248772383391187     
 C   5.7047821805749663        17.498807529284374        9.2679347745437308     
 C   8.5343033022989125        10.799107822766979       0.87703204883492047     
 S   5.5754538186016065        18.589250938173805        10.530627766684841     
 S   9.1227764617098508        9.8237942656536319      -0.34632041995623919     
 P   9.0968856640748577        20.635192134553733        14.653226917889199     
 C   8.4082703364538141        19.025661230516654        15.101861146060774     
 C   10.817610563440613        20.330474589102483        14.252182687252585     
 C   8.9243633805422480        21.731476433737406        16.061890484806682     
 C   8.2788671115913086        21.395137289858965        13.244489014528781     
 C   9.1447253909831367        17.850551109858351        14.861611107901139     
 C   7.1777346601818772        18.963383525372649        15.783502077110487     
 C   11.737965142189552        20.162979577394584        15.297577025118834     
 C   11.184419403043425        20.034251308696909        12.930231669787380     
 C   9.1332436750364572        21.225207319669970        17.356920742377302     
 C   8.6313229409741776        23.092755293617959        15.868558446319350     
 C   6.9127174549193944        21.150272634409635        13.027010141357492     
 C   8.9600259505187658        22.348079966815412        12.464518293010528     
 H   10.117690057333125        17.892717966156653        14.377910946979087     
 C   8.6469782788439531        16.623685254721938        15.307271120747775     
 H   6.6431893420430947        19.874376902367537        16.051008325011598     
 C   6.6766768141218673        17.725292659102202        16.191918831880287     
 H   11.452421524887479        20.382746467867825        16.323643727275918     
 C   13.016648762282221        19.680569793199187        15.024507874491245     
 H   10.476791664470255        20.158613320251991        12.116588960066673     
 C   12.459967002231847        19.541182371654884        12.665345461917756     
 H   9.3241894608389462        20.166306740598550        17.513553087299766     
 C   9.0672708664821009        22.085179517911737        18.450687511275483     
 H   8.4867455089814712        23.503685515930730        14.871103432339273     
 C   8.5350035341152424        23.933658777063602        16.977233607348484     
 H   6.3843721683380803        20.429151941353243        13.643314442283906     
 C   6.2294144789498418        21.851691678478598        12.033642581737993     
 C   8.2694489982643198        23.032962123596537        11.460510038818247     
 H   10.013036104725884        22.580304980181378        12.628156177364360     
 H   9.2462673316986024        15.723794447457044        15.178471183714008     
 C   7.4120664660221633        16.557090563176164        15.958383250345975     
 H   5.7181162869306954        17.667499571362040        16.707902467155350     
 C   13.365822507852954        19.345215300836202        13.712868262205488     
 H   13.720056102944417        19.560129123248004        15.844686745420772     
 H   12.742494506038421        19.294496309885293        11.642369432624639     
 H   9.2443434301655998        21.693129982969491        19.450354076182716     
 C   8.7554718952773047        23.433584510872535        18.262958271142033     
 H   8.2718146855494368        24.976957536629111        16.824986390978907     
 C   6.9077979297905214        22.793510642375775        11.251257038970477     
 H   5.1648282119066407        21.680337697467259        11.888032504674326     
 H   8.8096665789145732        23.771941286601809        10.868034549949495     
 H   7.0344430290073046        15.601704893601591        16.330800173851006     
 H   14.342180515020022        18.913204641606882        13.496929231452576     
 H   8.6822048638160627        24.092985071418823        19.126577743203018     
 H   6.3663592874678621        23.354360371347227        10.492034589646718     
 P   10.570155971955494        15.015002356199753        10.647758999483992     
 C   10.356837413291755        16.757281600394471        10.209794838826266     
 C   8.9961963030969088        14.274794659896767        11.111188688485647     
 C   11.661550517605074        14.896087521157144        12.080819715513304     
 C   11.300486030582942        14.194413975643313        9.2206674697801763     
 C   11.349105872010886        17.359558375778185        9.4126973989864879     
 C   9.2678185846135950        17.519582983788741        10.671167817081965     
 C   8.3695314509561101        14.759474051719337        12.277985137512003     
 C   8.3900579397458177        13.248852449936312        10.370485521480520     
 C   12.638983737565802        15.873230413587407        12.344001730358523     
 C   11.502208202687058        13.797855059592871        12.947988869167146     
 C   10.582510592604882        14.162718962357916        8.0082673705570269     
 C   12.602735151300337        13.667694663913641        9.2857809135815845     
 H   12.188948877835754        16.775676424802242        9.0396396548076794     
 C   11.250584160707739        18.712669291982966        9.0823806604795170     
 H   8.4772710215346052        17.072441846834181        11.267726742052595     
 C   9.1792097794782475        18.872126399178871        10.334338260668900     
 H   8.8514178326006796        15.520409165988536        12.887865561089686     
 C   7.1347776082624002        14.251454605508066        12.667639583859343     
 H   8.8685806903678923        12.840296016493207        9.4854421566706169     
 C   7.1517726951629479        12.739486705350576        10.779722742237539     
 H   12.777256924261458        16.726980816177765        11.681020476154465     
 C   13.437367792141220        15.750666730553315        13.484590472216890     
 H   10.737209535967008        13.040522212628355        12.765369374315521     
 C   12.308109401416305        13.689924013307198        14.082497990499615     
 H   9.5714900386783821        14.566459202542639        7.9412706042936412     
 C   11.163787679940134        13.588825869342731        6.8741334853363023     
 H   13.165206796126489        13.704282849222379        10.217313958542926     
 C   13.180745316482477        13.117145587429123        8.1393372447053380     
 H   12.006024200455766        19.177002384011889        8.4487726901326354     
 C   10.169113370350100        19.466715886938598        9.5447156046137938     
 H   8.3215380496125917        19.448670790140422        10.679146927101662     
 H   6.6630721009151905        14.627497764793846        13.571483731762559     
 C   6.5194855454333727        13.243030194761550        11.916420373305197     
 H   6.6894350295484593        11.941104212882006        10.203006211836085     
 C   13.270828563875092        14.667929708014032        14.356858199697186     
 H   14.185281771546842        16.512755506025169        13.697043048398179     
 H   12.171153284235562        12.842617714888137        14.754176105214766     
 C   12.467864277309788        13.081591931237329        6.9375735102624168     
 H   10.593066843771171        13.556001546965204        5.9437655451345206     
 H   14.201090906394251        12.740763918317077        8.1734867766073052     
 H   10.097113507650986        20.521079346415554        9.2848928985552810     
 H   5.5599783855297797        12.839115002744823        12.236069817899640     
 H   13.882313770930994        14.587874459776749        15.257485613537193     
 H   12.940302759443973        12.664802034243456        6.0476575848949023     
 C   12.257689125316658        15.004540329836098        3.0581291242213120     
 H   11.329921505424204        14.787910706134818        3.6126149832527408     
 H   12.397984456338037        16.093513021193356        3.0136201524851898     
 H   13.118411775483835        14.563483084165703        3.5845795619094432     
 C   12.153930343905543        14.456310499354869        1.7240913882264459     
 N   12.035197645599300        14.006710443810263       0.65351638570799986     
 Co   8.3637738128041885        9.3590148803715518        12.113134746016501     
 S   8.0581307401242341        9.5184618735534787        9.8965468936306387     
 S   9.4524108693070090        7.3847520487477052        11.950516192379764     
 S   6.4192261182989592        9.5181417662324073        13.247730838752590     
 S   9.3403526745121006        10.996792549393088        13.312537714647833     
 C   8.7666016166023404        8.0206507807281699        9.3593260838596795     
 C   9.3362141566584480        7.1135211061198378        10.232975921060092     
 C   6.8001079201569086        10.821676509300399        14.339702359535298     
 C   8.0355278150241247        11.441053805012789        14.381632296412684     
 S   8.7420597567822700        7.5406257403749173        7.6813825355914735     
 S   9.8850230665335150        5.6223231103223821        9.4984784478277984     
 S   5.6180002975073835        11.432784498846608        15.470385297760178     
 S   8.2034844059605785        12.695697506868136        15.597492207844089     
 C   9.4108131572993230        5.9521182717950634        7.8544177739913419     
 C   6.5812806429212527        12.651818351000150        16.245265564185900     
 S   9.5401273071932593        4.8616959149406460        6.5917057608366250     
 S   5.9927532119184868        13.627135955435556        17.468590925674221     
 P   6.0186818361672172        2.8157732737031376        2.4691514728437678     
 C   6.7072568887189474        4.4253238988658277        2.0205227201753080     
 C   4.2979435531086940        3.1204598405989481        2.8701670977361911     
 C   6.1912335013048683        1.7194815097107736        1.0604981553287773     
 C   6.8367282539624696        2.0558460983575531        3.8778850121841835     
 C   5.9707748630366684        5.6004137175962070        2.2607908418734639     
 C   7.9377867083100782        4.4876412361552367        1.3388754608942532     
 C   3.3776202899938217        3.2879864014983533        1.8247501870246050     
 C   3.9310992173009698        3.4166635627176150        4.1921108006506183     
 C   5.9823836603469669        2.2257426355868697      -0.23453922601099464     
 C   6.4842429192919848       0.35819834682958052        1.2538471086101268     
 C   8.2028859981419284        2.3007121837150177        4.0953179160209965     
 C   6.1556047170392674        1.1028884968167059        4.6578656916674701     
 H   4.9978172679266093        5.5582193246806471        2.7445021943916408     
 C   6.4684866801532461        6.8272971314978195        1.8151411208564101     
 H   8.4723552242984361        3.5766661104964124        1.0713550993916283     
 C   8.4388104065928431        5.7257497073707029       0.93047026227445140     
 H   3.6631898715989575        3.0682298614052002       0.79868846087231149     
 C   2.0989398543508018        3.7704230187709191        2.0977898448721986     
 H   4.6387002046228112        3.2922730882113327        5.0057701450274399     
 C   2.6555572135986965        3.9097632282416530        4.4569679424663518     
 H   5.7914602876305681        3.2846450386014245      -0.39118255201115049     
 C   6.0483577208866244        1.3657600037999467       -1.3282979020641845     
 H   6.6287974477347955       -5.2730140052606546E-002   2.2513061081161836     
 C   6.5805591248250810      -0.48271669026122455       0.14518068749318397     
 H   8.7312064788913535        3.0218458223237805        3.4790082874108874     
 C   8.8862314732436580        1.5992743653550481        5.0886419333303241     
 C   6.8462237514724400       0.41798892232916440        5.6618319710133340     
 H   5.1025919061596081       0.87065450465216820        4.4942598527992565     
 H   5.8691734856600704        7.7271697056991684        1.9439550514664197     
 C   7.7033934535132991        6.8939308862229822        1.1640237159969680     
 H   9.3973650518963741        5.7835702125806128       0.41447802230256769     
 C   1.7497390947723199        4.1057749923316011        3.4094233334472381     
 H   1.3955576508737384        3.8908919219983309        1.2775943351328991     
 H   2.3730071170214102        4.1564433841245707        5.4799394385399447     
 H   5.8713116864376955        1.7578035893414770       -2.3279709328043796     
 C   6.3601228487127841        1.7350493841037616E-002  -1.1405521010575712     
 H   6.8437215928130977       -1.5260193410541474       0.29744246827889781     
 C   8.2078827457112506       0.65743553931369325        5.8710328965673835     
 H   9.9508235841887593        1.7706287689191789        5.2342126885941163     
 H   6.3060312360933999      -0.32100398884781850        6.2543115418800257     
 H   8.0809949098983456        7.8493271878746445       0.79161338456184316     
 H  0.77339001972588872        4.5378171888678622        3.6253405925068796     
 H   6.4333890560733247      -0.64205784215055617       -2.0041657360915597     
 H   8.7493545097060306        9.6565327931847120E-002   6.6302158403324736     
 P   4.5455147857106262        8.4359484897103680        6.4745245283062838     
 C   4.7588062824684574        6.6936526513355270        6.9124397565196762     
 C   6.1194906779284466        9.1761687807189301        6.0111596491178725     
 C   3.4541505060831321        8.5549285088321376        5.0414473621241394     
 C   3.8151722917466295        9.2564870175130736        7.9016378076300056     
 C   3.7665316627891658        6.0913727317135491        7.7095281076074347     
 C   5.8478212549983164        5.9313501245332514        6.4510595012137584     
 C   6.7461896782884700        8.6915307176220225        4.8443650331126218     
 C   6.7256124874199035        10.202082387521306        6.7519169136826660     
 C   2.4767694052515448        7.5777682302525955        4.7781529136130780     
 C   3.6134739816582155        9.6532339273672836        4.1743735814575373     
 C   4.5331583475594179        9.2881698731734446        9.1140319774169924     
 C   2.5129067132826375        9.7831660472841744        7.8365515968209385     
 H   2.9266894533879917        6.6752540407668270        8.0825888833676949     
 C   3.8650494719272492        4.7382592037093580        8.0398375368111932     
 H   6.6383726956392124        6.3784924658410356        5.8545059784223090     
 C   5.9364233676027736        4.5788037518026545        6.7878779719566236     
 H   6.2643194772810853        7.9306207018158208        4.2344404586793845     
 C   7.9809587216708406        9.1995577690285995        4.4547665923688422     
 H   6.2470675208745785        10.610609116668165        7.6369613646030352     
 C   7.9639112565059671        10.711457925207558        6.3427355282007705     
 H   2.3385147695901449        6.7239624147172758        5.4410613734477113     
 C   1.6784188721766260        7.7003911100943609        3.6375467844490492     
 H   4.3784453800628240        10.410572963453609        4.3570714974665519     
 C   2.8076040946793142        9.7612264058002527        3.0398490462050929     
 H   5.5441869569434852        8.8844479607760487        9.1810106782602059     
 C   3.9518814188738425        9.8620225979721230        10.248185714704967     
 H   1.9504248233854320        9.7465827425616247        6.9050239768266755     
 C   1.9348946142576227        10.333668952670486        8.9830163447664191     
 H   3.1096064300181383        4.2739275662443950        8.6734430594559573     
 C   4.9465195883293775        3.9842133953828425        7.5775001827329440     
 H   6.7940911464738303        4.0022577230349077        6.4430637829267230     
 H   8.4526913351680673        8.8235436617854290        3.5509242549995244     
 C   8.5962315030492711        10.207953819956774        5.2060388208625890     
 H   8.4262348044372981        11.509816698139414        6.9194965884860951     
 C   1.8449365549592147        8.7832048146439750        2.7653762306823473     
 H  0.93055076569784911        6.9382877366420663        3.4249990465523359     
 H   2.9445489751957892        10.608591064109159        2.3682467799591396     
 C   2.6477907171306505        10.369221156708381        10.184771313525491     
 H   4.5226126554528783        9.8948389647171240        11.178547799751982     
 H  0.91453526576171074        10.710015122458593        8.9488938504374005     
 H   5.0185190741082266        2.9298483841041061        7.8373175414300214     
 H   9.5557463092067962        10.611882612098828        4.8864299139748137     
 H   1.2334722095488715        8.8633021865038319        1.8647383668487267     
 H   2.1753514461862751        10.785979772042317        11.074701127124813     
 C   2.8579874982497198        8.4463903153639812        14.064272797410675     
 H   3.7857961800398137        8.6629493185713660        13.509825816660063     
 H   2.7176399253774619        7.3574262649468141        14.108835776640237     
 H   1.9973143190400755        8.8874561295642582        13.537746459191155     
 C   2.9616887161149452        8.9946921171126064        15.398285950975239     
 N   3.0803759426392188        9.4443512963540019        16.468841309026939     
         226

 Co   6.7535078936331452        14.090541753569346        5.0061288087918143     
 S   7.0585808216471460        13.931462944078854        7.2229000236225698     
 S   5.6637789503916638        16.064245199783528        5.1682212573464454     
 S   8.6982501881040335        13.929476961646744        3.8720652068367083     
 S   5.7756471049989155        12.454025498458577        3.8065994465801052     
 C   6.3499178584853988        15.429371872208520        7.7595584562952489     
 C   5.7799276764542187        16.336043247289762        6.8856990974958494     
 C   8.3160481681115073        12.626740189412638        2.7796065163045682     
 C   7.0801579891158575        12.008333167713202        2.7377872219108057     
 S   6.3743308436712480        15.909721662273951        9.4373817374228768     
 S   5.2305174872109026        17.827160374436449        7.6200069954370280     
 S   9.4974011320866900        12.014845932008008        1.6485636191761819     
 S   6.9110842829648478        10.753471359655814        1.5223976742284171     
 C   5.7047233427615076        17.497835771070193        9.2641524884403665     
 C   8.5331232086759190        10.796206938123365       0.87433022424761886     
 S   5.5747121130784061        18.588313137383512        10.526697393893699     
 S   9.1207057820860165        9.8199172843033526      -0.34860816162114389     
 P   9.0968325204229465        20.637650843018832        14.648775440582337     
 C   8.4086888442419809        19.027597480961525        15.096391798894560     
 C   10.817635378129797        20.333484673925369        14.247460980448539     
 C   8.9246005214389967        21.732624824742221        16.058515430813859     
 C   8.2780667399996695        21.398582377069815        13.241053821918873     
 C   9.1461754735613567        17.853008874807710        14.856886739662590     
 C   7.1777169543755788        18.964437825105520        15.777158615055834     
 C   11.737234902574972        20.162607778748846        15.292902571825078     
 C   11.185043198055469        20.040239886958684        12.925120796365274     
 C   9.1320685461413458        21.224893247803049        17.353172197786737     
 C   8.6337342388223188        23.094471268978118        15.866316493610169     
 C   6.9122015761409799        21.152532788801203        13.023208268245378     
 C   8.9580838533173228        22.353456231275764        12.462572471240486     
 H   10.119352201384421        17.895738551390757        14.373695431657618     
 C   8.6492282100098041        16.625860141643329        15.302662700259484     
 H   6.6422200911397802        19.874999237108497        16.044170183610706     
 C   6.6774151226355691        17.726036568032804        16.185561746881802     
 H   11.451317692065365        20.380078805854914        16.319309894431616     
 C   13.015527459268204        19.679459619422325        15.019399238722690     
 H   10.478085307964852        20.167400740794147        12.111467003969238     
 C   12.460170218890935        19.546272137481434        12.659787064493313     
 H   9.3215660391667186        20.165630536267894        17.508979818315169     
 C   9.0666723757527077        22.083984992749297        18.447654097177370     
 H   8.4903526985059727        23.506602162959137        14.869217560336253     
 C   8.5381470457833011        23.934542738320250        16.975672395798600     
 H   6.3846802490043819        20.429793753349148        13.638226516808221     
 C   6.2280739444152386        21.854827637595626        12.031097151935072     
 C   8.2666819450286031        23.039130085527574        11.459699016032229     
 H   10.010861205531587        22.586523766167428        12.626549951482486     
 H   9.2495139892448641        15.726548386098811        15.174668648443699     
 C   7.4139523937512282        16.558394684277999        15.952968579119361     
 H   5.7187105547514108        17.667604292534193        16.701199741789555     
 C   13.365109999341188        19.346703715533419        13.707256533128142     
 H   13.718255858610231        19.556282645205847        15.839621065811482     
 H   12.742919991320081        19.301348120463349        11.636494947561204     
 H   9.2426487967374769        21.690790313771839        19.447038303745586     
 C   8.7570126253098195        23.432989933190033        18.261032576431106     
 H   8.2769769217610190        24.978409937634567        16.824227264057452     
 C   6.9052889460835578        22.798571616569948        11.250153757372749     
 H   5.1636903538984376        21.682519793354391        11.885404416337838     
 H   8.8061008691288354        23.779544611347823        10.868370682137996     
 H   7.0369321903221271        15.602902040247622        16.325651247224005     
 H   14.341003139233868        18.913870383583276        13.490863975048532     
 H   8.6842815559840574        24.091681544994302        19.125227364633552     
 H   6.3631487875857191        23.359939122697440        10.491829559827739     
 P   10.566282611997378        15.015217654661310        10.651165758246762     
 C   10.354286513077003        16.757193654741052        10.211587451362707     
 C   8.9917687673586855        14.275106831689323        11.112987289332905     
 C   11.656091687458531        14.896830165752748        12.085348059450741     
 C   11.299029882230407        14.193640282786134        9.2259239182817012     
 C   11.347429928548511        17.358133411941399        9.4145707203644502     
 C   9.2656308726048575        17.520631398312684        10.671914331337199     
 C   8.3637282359825633        14.760424416556310        12.278698380711081     
 C   8.3867878057422924        13.248321331810441        10.372491230266634     
 C   12.631817792306894        15.874972253057607        12.350670295923251     
 C   11.498470657018823        13.796659959831882        12.950128563300442     
 C   10.582935343627582        14.159944326622693        8.0125602115834091     
 C   12.602119205546463        13.669544035612592        9.2931229454522324     
 H   12.187118561548388        16.773424853494376        9.0425243918301650     
 C   11.250012286453297        18.711031483845815        9.0831218766964774     
 H   8.4744492562934823        17.074545861646936        11.268409160994704     
 C   9.1782222791337666        18.872956203088187        10.334048112055909     
 H   8.8446301089775510        15.522083627704802        12.888395448252018     
 C   7.1289256441191382        14.252032235107446        12.667760443508623     
 H   8.8663728402395918        12.839072302532191        9.4883690072036462     
 C   7.1483564182196444        12.738753757577454        10.780983548873111     
 H   12.768501561579807        16.730245394171785        11.689494810173352     
 C   13.430599740999588        15.751069825249214        13.490823991038669     
 H   10.734498576954161        13.038721191280020        12.765999171745095     
 C   12.304773579015050        13.687351365229722        14.084174617168875     
 H   9.5713551221569677        14.561788233731667        7.9438506135248996     
 C   11.167037245129354        13.586968091631752        6.8795224555642793     
 H   13.163207771339836        13.707704139428349        10.225360079024240     
 C   13.182902023206902        13.119857642665345        8.1477772438664662     
 H   12.006129720605323        19.174434651895591        8.4496700196608945     
 C   10.168884474015476        19.466171320389474        9.5443585180050405     
 H   8.3208953029885464        19.450423580875775        10.678076293539997     
 H   6.6562545358601755        14.628496986409704        13.570915325334671     
 C   6.5148486931923442        13.242722765333738        11.916816432581721     
 H   6.6869560291601164        11.939647050683391        10.204552142333309     
 C   13.266208705630854        14.666012532497568        14.360398393012789     
 H   14.177161703297084        16.513863703038620        13.705161086690627     
 H   12.169180988440520        12.838436054889049        14.753951752629014     
 C   12.471999438662881        13.082535109388303        6.9449853405422308     
 H   10.597915169550310        13.552919090514035        5.9482932470703265     
 H   14.203879445771618        12.745537422284995        8.1834873766298202     
 H   10.097796645008604        20.520357317814359        9.2836286735664135     
 H   5.5554239007121042        12.838304469656759        12.236077439353513     
 H   13.878240552313224        14.584903517301615        15.260547415195871     
 H   12.946731809217514        12.666813526101652        6.0558994220568332     
 C   12.257250059815377        15.004671214917938        3.0511273379042878     
 H   11.330009200437727        14.787789579924448        3.6063902943179147     
 H   12.397126400588958        16.093682790109252        3.0062018272555595     
 H   13.118466536554310        14.563970433714497        3.5770663041471784     
 C   12.152648181112809        14.456026820858341        1.7173009333628730     
 N   12.033207176499355        14.006002258609474       0.64698532575353829     
 Co   8.3622385182423287        9.3603820582429709        12.116255703330616     
 S   8.0570437528762167        9.5194439378493652        9.8995000075821284     
 S   9.4519647001526241        7.3866959039748048        11.954131774681320     
 S   6.4174772444375003        9.5213993041914531        13.250294864887007     
 S   9.3400694669957840        10.996954754093620        13.315798515459539     
 C   8.7657264133713912        8.0215490740644633        9.3628191291166285     
 C   9.3357212898077986        7.1148664484490816        10.236661295155470     
 C   6.7996249051294537        10.824182742208061        14.342707054963352     
 C   8.0355220727068843        11.442580287304112        14.384584842327094     
 S   8.7412353269067111        7.5411944305306928        7.6850003190075142     
 S   9.8851305657924744        5.6237619888360451        9.5023287217102741     
 S   5.6182265857606621        11.436075018935330        15.473706644978625     
 S   8.2045322652713022        12.697460111585972        15.599968789386853     
 C   9.4108768005301435        5.9530917769492895        7.8581983425381612     
 C   6.5824669215965406        12.654721395969370        16.247969786802372     
 S   9.5408749804014690        4.8626338605067501        6.5956358342876538     
 S   5.9948342686786029        13.631014780740514        17.470883130414666     
 P   6.0187421503543543        2.8133135678336658        2.4735992905711699     
 C   6.7068486881867200        4.4233851373069184        2.0259880374541304     
 C   4.2979269102003324        3.1174511831836447        2.8748872398180225     
 C   6.1910013242506476        1.7183326917791757        1.0638687916265637     
 C   6.8375335850576642        2.0523985846685107        3.8813168996546308     
 C   5.9693371378338478        5.5979550011503454        2.2655097643601203     
 C   7.9378151673016104        4.4865814313971413        1.3452153792408492     
 C   3.3783563277942972        3.2883572275677104        1.8294247873842509     
 C   3.9304862675162799        3.4106778735547216        4.1972206704851862     
 C   5.9835614617048920        2.2260568322571106      -0.23079458574091813     
 C   6.4818388486387546       0.35648225535038203        1.2560834159785785     
 C   8.2034062854387031        2.2984493533907857        4.0991197967193820     
 C   6.1575490943208626        1.0975110235077286        4.6598075555315104     
 H   4.9961669612861010        5.5551998888975200        2.7487114569999758     
 C   6.4662517513183806        6.8251199471979875        1.8197432366751478     
 H   8.4733334902677875        3.5760369020582270        1.0781907877922723     
 C   8.4380854226087774        5.7249989509729566       0.93682287231487826     
 H   3.6642975422913451        3.0708958071586463       0.80302205021290296     
 C   2.1000666806699710        3.7715301173731559        2.1029008781743372     
 H   4.6374194603287489        3.2834907773643072        5.0108898281099448     
 C   2.6553643917141811        3.9046739269307569        4.4625275540612481     
 H   5.7940847698974469        3.2853212406859305      -0.38661240962567739     
 C   6.0489586907338069        1.3669553840537969       -1.3252689696207856     
 H   6.6251991893167341       -5.5647026402406041E-002   2.2531860322380153     
 C   6.5774230031923828      -0.48359994839497650       0.14673563573216983     
 H   8.7309046919304798        3.0212002771911823        3.4840965414254343     
 C   8.8875732605249151        1.5961371066738905        5.0911905779664535     
 C   6.8489899671207137       0.41182102372692103        5.6626421298353851     
 H   5.1047692665165609       0.86443524745584754        4.4958597764454673     
 H   5.8659436226554496        7.7244148349684627        1.9477501737843874     
 C   7.7015229031968913        6.8926215082135220        1.1694324712279704     
 H   9.3967845565428068        5.7834565600513352       0.42117692794852402     
 C   1.7504591447744491        4.1042836138291703        3.4150379260743735     
 H   1.3973615071449892        3.8947332000446133        1.2826636723611378     
 H   2.3725937165736091        4.1495924521842191        5.4858154882445644     
 H   5.8730067707963345        1.7601445083690557       -2.3246591703501966     
 C   6.3585871110348773        1.7946268722496259E-002  -1.1386320792377580     
 H   6.8385686415890135       -1.5274707583038283       0.29819426164205948     
 C   8.2103903413873081       0.65237485963571684        5.8721390872391233     
 H   9.9519622967665473        1.7684452244792419        5.2368467982022606     
 H   6.3095942329246766      -0.32860616411337085        6.2539743068738698     
 H   8.0785227793907808        7.8481239634458255       0.79675582852631677     
 H  0.77457422392389730        4.5371460081087962        3.6314103748371194     
 H   6.4313173987292229      -0.64075254556205186       -2.0028214607075934     
 H   8.7525611447055667        9.0988381075551253E-002   6.6304267202915135     
 P   4.5493873608328856        8.4357330986095711        6.4711212150981083     
 C   4.7613583277324221        6.6937417911481791        6.9106544557181619     
 C   6.1239162460108734        9.1758554439405504        6.0093595601164971     
 C   3.4596062399613525        8.5541808412527427        5.0369237027992062     
 C   3.8166286641738116        9.2572645432043767        7.8963830945815436     
 C   3.7682091038361532        6.0927991841971227        7.7076626811607092     
 C   5.8500104531138311        5.9303029464922323        6.4503210258665460     
 C   6.7519883516970491        8.6905759969434051        4.8436502112116511     
 C   6.7288819044491417        10.202614567511976        6.7499055667839993     
 C   2.4839281920475802        7.5760227777716267        4.7714975784505338     
 C   3.6172099305921992        9.6544184670698012        4.1722313464992657     
 C   4.5327329964317702        9.2909492578139492        9.1097413403618397     
 C   2.5135241677916653        9.7813236188546231        7.8292091869270202     
 H   2.9285211749042999        6.6775071639386097        8.0797117050086413     
 C   3.8656230588405380        4.7398986975547919        8.0391047958026398     
 H   6.6411957628131191        6.3763895575686478        5.8538312986436694     
 C   5.9374127756179451        4.5779754166332189        6.7881770310522676     
 H   6.2711014693056173        7.9289399223069115        4.2339123772732776     
 C   7.9868050008269300        9.1989752141802459        4.4546398892250849     
 H   6.2492763103226885        10.611836194270614        7.6340287560258790     
 C   7.9673257803978155        10.712191161968514        6.3414648497930193     
 H   2.3472614214524414        6.7206984662928697        5.4326058166440410     
 C   1.6851772608322702        7.6999799733640257        3.6313277917914299     
 H   4.3811568604426068        10.412362900641794        4.3564332254383560     
 C   2.8109359481655209        9.7637839083156184        3.0381710459662394     
 H   5.5443206526401401        8.8891222636317373        9.1784342534786525     
 C   3.9486312239989316        9.8638882161434989        10.242797413112276     
 H   1.9524261638480911        9.7431680665568852        6.8969770467092388     
 C   1.9327395396378055        10.330967353157373        8.9745743579151558     
 H   3.1095027472167431        4.2764969091332876        8.6725542835978064     
 C   4.9467502787809643        3.9847595418610853        7.5778660921457943     
 H   6.7947361277527660        4.0005064962014529        6.4441438621631288     
 H   8.4595011598320617        8.8225372555865516        3.5514867131918688     
 C   8.6008641105070200        10.208258509090868        5.2056328282270048     
 H   8.4287131521344296        11.511275936713304        6.9179373971102418     
 C   1.8495484856546598        8.7851081102713611        2.7618431799298593     
 H  0.93865763212109143        6.9371726620080612        3.4169027459790793     
 H   2.9465182235730363        10.612753159262301        2.3684640367084366     
 C   2.6436560055513696        10.368288532876967        10.177358164700454     
 H   4.5177628860641956        9.8979298451158062        11.174021222224907     
 H  0.91174939069542515        10.705254697377162        8.9388892243191389     
 H   5.0178377084306707        2.9305721228422517        7.8385910578738658     
 H   9.5602959575524267        10.612689384368149        4.8864092747690586     
 H   1.2375359575912661        8.8662560950573841        1.8616844768603631     
 H   2.1689228873796385        10.783981228223679        11.066456899238288     
 C   2.8584256133920491        8.4462605753205988        14.071268858471392     
 H   3.7857043996521358        8.6630767715120296        13.516041731801597     
 H   2.7185011713330418        7.3572569843739819        14.116244949852527     
 H   1.9972547761062236        8.8869687721670072        13.545259443007220     
 C   2.9629741780137957        8.9949723299193298        15.405072209623297     
 N   3.0823731091285098        9.4450522170498488        16.475369389401788     
         226

 Co   6.7550365081387156        14.089176867280234        5.0030033656258297     
 S   7.0596712985015504        13.930484589238949        7.2199410456456885     
 S   5.6642176566590248        16.062301301476570        5.1646038917092412     
 S   8.6999943009203644        13.926226109067848        3.8694980406753157     
 S   5.7759261756156723        12.453860408370362        3.8033334335650966     
 C   6.3507938975116156        15.428475773966143        7.7560615203373118     
 C   5.7804213032497005        16.334701115523949        6.8820112266045284     
 C   8.3165306142855489        12.624236443453251        2.7766032636875209     
 C   7.0801623479228697        12.006810290695435        2.7348309993932385     
 S   6.3751630285403103        15.909155654242788        9.4337596596459701     
 S   5.2304104685349939        17.825723512175077        7.6161562976922754     
 S   9.4971778007127998        12.011558331774006        1.6452469330698334     
 S   6.9100405642094440        10.751710494792830        1.5199181101177157     
 C   5.7046645049480489        17.496864012856012        9.2603702023370023     
 C   8.5319431150529255        10.793306053479752       0.87162839966031735     
 S   5.5739704075552057        18.587375336593219        10.522767021102558     
 S   9.1186351024621821        9.8160403029530734      -0.35089590328604858     
 P   9.0967793767710337        20.640109551483928        14.644323963275475     
 C   8.4091073520301496        19.029533731406399        15.090922451728346     
 C   10.817660192818980        20.336494758748255        14.242739273644494     
 C   8.9248376623357473        21.733773215747036        16.055140376821040     
 C   8.2772663684080303        21.402027464280664        13.237618629308967     
 C   9.1476255561395767        17.855466639757068        14.852162371424040     
 C   7.1776992485692803        18.965492124838395        15.770815153001180     
 C   11.736504662960391        20.162235980103109        15.288228118531320     
 C   11.185666993067512        20.046228465220459        12.920009922943168     
 C   9.1308934172462344        21.224579175936128        17.349423653196176     
 C   8.6361455366704583        23.096187244338275        15.864074540900987     
 C   6.9116856973625644        21.154792943192771        13.019406395133263     
 C   8.9561417561158780        22.358832495736117        12.460626649470447     
 H   10.121014345435720        17.898759136624857        14.369479916336150     
 C   8.6514781411756534        16.628035028564717        15.298054279771193     
 H   6.6412508402364647        19.875621571849454        16.037332042209815     
 C   6.6781534311492718        17.726780476963402        16.179204661883318     
 H   11.450213859243251        20.377411143842007        16.314976061587316     
 C   13.014406156254188        19.678349445645466        15.014290602954132     
 H   10.479378951459447        20.176188161336302        12.106345047871802     
 C   12.460373435550023        19.551361903307981        12.654228667068871     
 H   9.3189426174944927        20.164954331937235        17.504406549330572     
 C   9.0660738850233162        22.082790467586854        18.444620683079254     
 H   8.4939598880304761        23.509518809987540        14.867331688333232     
 C   8.5412905574513580        23.935426699576894        16.974111184248720     
 H   6.3849883296706835        20.430435565345054        13.633138591332536     
 C   6.2267334098806355        21.857963596712658        12.028551722132148     
 C   8.2639148917928864        23.045298047458608        11.458887993246210     
 H   10.008686306337287        22.592742552153474        12.624943725600613     
 H   9.2527606467911241        15.729302324740576        15.170866113173391     
 C   7.4158383214802921        16.559698805379831        15.947553907892747     
 H   5.7193048225721270        17.667709013706343        16.694497016423757     
 C   13.364397490829422        19.348192130230633        13.701644804050797     
 H   13.716455614276045        19.552436167163695        15.834555386202190     
 H   12.743345476601741        19.308199931041401        11.630620462497770     
 H   9.2409541633093539        21.688450644574186        19.443722531308453     
 C   8.7585533553423343        23.432395355507531        18.259106881720179     
 H   8.2821391579726011        24.979862338640022        16.823468137135997     
 C   6.9027799623765951        22.803632590764117        11.249050475775018     
 H   5.1625524958902353        21.684701889241527        11.882776328001352     
 H   8.8025351593430994        23.787147936093838        10.868706814326497     
 H   7.0394213516369497        15.604099186893654        16.320502320597004     
 H   14.339825763447712        18.914536125559671        13.484798718644488     
 H   8.6863582481520538        24.090378018569776        19.123876986064090     
 H   6.3599382877035753        23.365517874047651        10.491624530008760     
 P   10.562409252039263        15.015432953122868        10.654572517009532     
 C   10.351735612862253        16.757105709087629        10.213380063899148     
 C   8.9873412316204622        14.275419003481879        11.114785890180164     
 C   11.650632857311987        14.897572810348352        12.089876403388180     
 C   11.297573733877874        14.192866589928956        9.2311803667832262     
 C   11.345753985086134        17.356708448104616        9.4164440417424125     
 C   9.2634431605961201        17.521679812836627        10.672660845592432     
 C   8.3579250210090166        14.761374781393284        12.279411623910157     
 C   8.3835176717387689        13.247790213684572        10.374496939052747     
 C   12.624651847047986        15.876714092527807        12.357338861487980     
 C   11.494733111350588        13.795464860070892        12.952268257433738     
 C   10.583360094650285        14.157169690887468        8.0168530526097914     
 C   12.601503259792592        13.671393407311543        9.3004649773228802     
 H   12.185288245261022        16.771173282186513        9.0454091288526506     
 C   11.249440412198856        18.709393675708665        9.0838630929134379     
 H   8.4716274910523577        17.076649876459690        11.269091579936811     
 C   9.1772347787892858        18.873786006997506        10.333757963442915     
 H   8.8378423853544223        15.523758089421069        12.888925335414349     
 C   7.1230736799758771        14.252609864706825        12.667881303157904     
 H   8.8641649901112931        12.837848588571175        9.4912958577366755     
 C   7.1449401412763409        12.738020809804333        10.782244355508686     
 H   12.759746198898156        16.733509972165802        11.697969144192239     
 C   13.423831689857955        15.751472919945112        13.497057509860445     
 H   10.731787617941313        13.036920169931685        12.766628969174672     
 C   12.301437756613796        13.684778717152245        14.085851243838135     
 H   9.5712202056355551        14.557117264920695        7.9464306227561581     
 C   11.170286810318574        13.585110313920772        6.8849114257922555     
 H   13.161208746553184        13.711125429634320        10.233406199505552     
 C   13.185058729931326        13.122569697901564        8.1562172430275943     
 H   12.006235240754878        19.171866919779291        8.4505673491891535     
 C   10.168655577680854        19.465626753840354        9.5440014313962873     
 H   8.3202525563645011        19.452176371611124        10.677005659978329     
 H   6.6494369708051613        14.629496208025563        13.570346918906781     
 C   6.5102118409513157        13.242415335905928        11.917212491858244     
 H   6.6844770287717736        11.938189888484775        10.206098072830533     
 C   13.261588847386616        14.664095356981104        14.363938586328389     
 H   14.169041635047328        16.514971900052068        13.713279124983075     
 H   12.167208692645476        12.834254394889962        14.753727400043262     
 C   12.476134600015975        13.083478287539277        6.9523971708220449     
 H   10.602763495329452        13.549836634062865        5.9528209490061332     
 H   14.206667985148982        12.750310926252912        8.1934879766523352     
 H   10.098479782366219        20.519635289213163        9.2823644485775461     
 H   5.5508694158944287        12.837493936568697        12.236085060807387     
 H   13.874167333695455        14.581932574826482        15.263609216854549     
 H   12.953160858991055        12.668825017959849        6.0641412592187640     
 C   12.256810994314094        15.004802099999775        3.0441255515872641     
 H   11.330096895451250        14.787668453714078        3.6001656053830886     
 H   12.396268344839878        16.093852559025148        2.9987835020259297     
 H   13.118521297624783        14.564457783263288        3.5695530463849137     
 C   12.151366018320076        14.455743142361811        1.7105104784993004     
 N   12.031216707399407        14.005294073408685       0.64045426579907672     
 Co   8.3607032236804670        9.3617492361143899        12.119376660644731     
 S   8.0559567656281992        9.5204260021452516        9.9024531215336182     
 S   9.4515185309982392        7.3886397592019044        11.957747356982878     
 S   6.4157283705760424        9.5246568421504971        13.252858891021422     
 S   9.3397862594794692        10.997116958794152        13.319059316271243     
 C   8.7648512101404421        8.0224473674007584        9.3663121743735758     
 C   9.3352284229571492        7.1162117907783244        10.240346669250846     
 C   6.7991418901019989        10.826688975115722        14.345711750391406     
 C   8.0355163303896440        11.444106769595436        14.387537388241503     
 S   8.7404108970311505        7.5417631206864684        7.6886181024235540     
 S   9.8852380650514355        5.6252008673497080        9.5061789955927516     
 S   5.6184528740139399        11.439365539024053        15.477027992197073     
 S   8.2055801245820277        12.699222716303808        15.602445370929615     
 C   9.4109404437609658        5.9540652821035156        7.8619789110849814     
 C   6.5836532002718293        12.657624440938589        16.250674009418841     
 S   9.5416226536096804        4.8635718060728541        6.5995659077386826     
 S   5.9969153254387191        13.634893606045472        17.473175335155112     
 P   6.0188024645414915        2.8108538619641936        2.4780471082985724     
 C   6.7064404876544934        4.4214463757480083        2.0314533547329532     
 C   4.2979102672919716        3.1144425257683408        2.8796073818998540     
 C   6.1907691471964270        1.7171838738475778        1.0672394279243500     
 C   6.8383389161528587        2.0489510709794678        3.8847487871250785     
 C   5.9678994126310272        5.5954962847044829        2.2702286868467771     
 C   7.9378436262931436        4.4855216266390459        1.3515552975874450     
 C   3.3790923655947722        3.2887280536370680        1.8340993877438965     
 C   3.9298733177315897        3.4046921843918283        4.2023305403197542     
 C   5.9847392630628180        2.2263710289273515      -0.22704994547084162     
 C   6.4794347779855253       0.35476616387118354        1.2583197233470302     
 C   8.2039265727354778        2.2961865230665537        4.1029216774177666     
 C   6.1594934716024570        1.0921335501987512        4.6617494193955515     
 H   4.9945166546455928        5.5521804531143939        2.7529207196083112     
 C   6.4640168224835159        6.8229427628981547        1.8243453524938855     
 H   8.4743117562371388        3.5754076936200416        1.0850264761929163     
 C   8.4373604386247134        5.7242481945752104       0.94317548235530513     
 H   3.6654052129837331        3.0735617529120924       0.80735563955349432     
 C   2.1011935069891399        3.7726372159753931        2.1080119114764759     
 H   4.6361387160346865        3.2747084665172816        5.0160095111924496     
 C   2.6551715698296663        3.8995846256198603        4.4680871656561445     
 H   5.7967092521643266        3.2859974427704364      -0.38204226724020429     
 C   6.0495596605809903        1.3681507643076471       -1.3222400371773868     
 H   6.6216009308986727       -5.8563912752205530E-002   2.2550659563598474     
 C   6.5742868815596838      -0.48448320652872845       0.14829058397115569     
 H   8.7306029049696061        3.0205547320585837        3.4891847954399813     
 C   8.8889150478061723        1.5929998479927330        5.0937392226025819     
 C   6.8517561827689875       0.40565312512467766        5.6634522886574361     
 H   5.1069466268735146       0.85821599025952688        4.4974597000916789     
 H   5.8627137596508287        7.7216599642377579        1.9515452961023552     
 C   7.6996523528804834        6.8913121302040619        1.1748412264589729     
 H   9.3962040611892395        5.7833429075220568       0.42787583359448034     
 C   1.7511791947765785        4.1027922353267394        3.4206525187015089     
 H   1.3991653634162402        3.8985744780908953        1.2877330095893762     
 H   2.3721803161258084        4.1427415202438675        5.4916915379491842     
 H   5.8747018551549735        1.7624854273966342       -2.3213474078960137     
 C   6.3570513733569713        1.8542043603954905E-002  -1.1367120574179448     
 H   6.8334156903649292       -1.5289221755535094       0.29894605500522120     
 C   8.2128979370633655       0.64731417995774054        5.8732452779108630     
 H   9.9531010093443353        1.7662616800393052        5.2394809078104059     
 H   6.3131572297559542      -0.33620833937892319        6.2536370718677139     
 H   8.0760506488832160        7.8469207390170066       0.80189827249079038     
 H  0.77575842812190587        4.5364748273497293        3.6374801571673596     
 H   6.4292457413851203      -0.63944724897354754       -2.0014771853236275     
 H   8.7557677797051028        8.5411434219255386E-002   6.6306376002505543     
 P   4.5532599359551451        8.4355177075087724        6.4677179018899320     
 C   4.7639103729963868        6.6938309309608304        6.9088691549166485     
 C   6.1283418140933010        9.1755421071621726        6.0075594711151226     
 C   3.4650619738395734        8.5534331736733478        5.0324000434742722     
 C   3.8180850366009942        9.2580420688956782        7.8911283815330817     
 C   3.7698865448831405        6.0942256366806955        7.7057972547139828     
 C   5.8521996512293448        5.9292557684512133        6.4495825505193345     
 C   6.7577870251056282        8.6896212762647895        4.8429353893106803     
 C   6.7321513214783799        10.203146747502643        6.7478942198853327     
 C   2.4910869788436152        7.5742773252906579        4.7648422432879887     
 C   3.6209458795261824        9.6556030067723171        4.1700891115409933     
 C   4.5323076453041224        9.2937286424544521        9.1054507033066869     
 C   2.5141416223006932        9.7794811904250700        7.8218667770331018     
 H   2.9303528964206080        6.6797602871103923        8.0768345266495878     
 C   3.8661966457538264        4.7415381914002266        8.0383720547940865     
 H   6.6440188299870249        6.3742866492962609        5.8531566188650306     
 C   5.9384021836331167        4.5771470814637842        6.7884760901479124     
 H   6.2778834613301493        7.9272591427980021        4.2333842958671717     
 C   7.9926512799830194        9.1983926593318923        4.4545131860813276     
 H   6.2514850997707976        10.613063271873063        7.6310961474487220     
 C   7.9707403042896638        10.712924398729472        6.3401941713852672     
 H   2.3560080733147379        6.7174345178684645        5.4241502598403706     
 C   1.6919356494879143        7.6995688366336896        3.6251087991338107     
 H   4.3838683408223895        10.414152837829977        4.3557949534101592     
 C   2.8142678016517273        9.7663414108309823        3.0364930457273860     
 H   5.5444543483367950        8.8937965664874259        9.1758578286970973     
 C   3.9453810291240203        9.8657538343148730        10.237409111519586     
 H   1.9544275043107502        9.7397533905521438        6.8889301165918022     
 C   1.9305844650179884        10.328265753644258        8.9661323710638925     
 H   3.1093990644153480        4.2790662520221803        8.6716655077396556     
 C   4.9469809692325502        3.9853056883393281        7.5782320015586446     
 H   6.7953811090317027        3.9987552693679986        6.4452239413995347     
 H   8.4663109844960562        8.8215308493876723        3.5520491713842133     
 C   8.6054967179647672        10.208563198224963        5.2052268355914215     
 H   8.4311914998315611        11.512735175287196        6.9163782057343877     
 C   1.8541604163501049        8.7870114058987472        2.7583101291773708     
 H  0.94676449854433387        6.9360575873740560        3.4088064454058227     
 H   2.9484874719502834        10.616915254415444        2.3686812934577337     
 C   2.6395212939720887        10.367355909045553        10.169945015875415     
 H   4.5129131166755121        9.9010207255144884        11.169494644697831     
 H  0.90896351562913968        10.700494272295732        8.9288845982008773     
 H   5.0171563427531147        2.9312958615803972        7.8398645743177102     
 H   9.5648456058980571        10.613496156637469        4.8863886355633044     
 H   1.2415997056336605        8.8692100036109345        1.8586305868719994     
 H   2.1624943285730018        10.781982684405039        11.058212671351765     
 C   2.8588637285343781        8.4461308352772146        14.078264919532110     
 H   3.7856126192644579        8.6632042244526950        13.522257646943130     
 H   2.7193624172886217        7.3570877038011506        14.123654123064817     
 H   1.9971952331723717        8.8864814147697579        13.552772426823285     
 C   2.9642596399126457        8.9952525427260515        15.411858468271356     
 N   3.0843702756178004        9.4457531377456938        16.481897469776641     
         226

 Co   6.7565651226442869        14.087811980991122        4.9998779224598451     
 S   7.0607617753559548        13.929506234399044        7.2169820676688081     
 S   5.6646563629263866        16.060357403169608        5.1609865260720378     
 S   8.7017384137366935        13.922975256488954        3.8669308745139235     
 S   5.7762052462324291        12.453695318282149        3.8000674205500879     
 C   6.3516699365378324        15.427579675723766        7.7525645843793738     
 C   5.7809149300451823        16.333358983758135        6.8783233557132082     
 C   8.3170130604595904        12.621732697493865        2.7736000110704735     
 C   7.0801667067298810        12.005287413677669        2.7318747768756713     
 S   6.3759952134093734        15.908589646211626        9.4301375818690634     
 S   5.2303034498590852        17.824286649913706        7.6123055999475229     
 S   9.4969544693389096        12.008270731540005        1.6419302469634849     
 S   6.9089968454540394        10.749949629929846        1.5174385460070143     
 C   5.7046056671345893        17.495892254641827        9.2565879162336380     
 C   8.5307630214299319        10.790405168836138       0.86892657507301574     
 S   5.5732287020320044        18.586437535802926        10.518836648311416     
 S   9.1165644228383478        9.8121633216027941      -0.35318364495095322     
 P   9.0967262331191208        20.642568259949027        14.639872485968615     
 C   8.4095258598183182        19.031469981851274        15.085453104562133     
 C   10.817685007508164        20.339504843571142        14.238017566840449     
 C   8.9250748032324978        21.734921606751850        16.051765322828217     
 C   8.2764659968163912        21.405472551491513        13.234183436699061     
 C   9.1490756387177985        17.857924404706424        14.847438003185491     
 C   7.1776815427629819        18.966546424571270        15.764471690946527     
 C   11.735774423345809        20.161864181457371        15.283553665237564     
 C   11.186290788079557        20.052217043482237        12.914899049521061     
 C   9.1297182883511212        21.224265104069207        17.345675108605615     
 C   8.6385568345185977        23.097903219698431        15.861832588191806     
 C   6.9111698185841499        21.157053097584335        13.015604522021148     
 C   8.9541996589144350        22.364208760196473        12.458680827700405     
 H   10.122676489487018        17.901779721858961        14.365264401014681     
 C   8.6537280723415027        16.630209915486109        15.293445859282903     
 H   6.6402815893331502        19.876243906590414        16.030493900808921     
 C   6.6788917396629746        17.727524385894004        16.172847576884834     
 H   11.449110026421137        20.374743481829096        16.310642228743014     
 C   13.013284853240171        19.677239271868604        15.009181967185574     
 H   10.480672594954044        20.184975581878454        12.101223091774365     
 C   12.460576652209113        19.556451669134528        12.648670269644427     
 H   9.3163191958222651        20.164278127606579        17.499833280345975     
 C   9.0654753942939230        22.081595942424414        18.441587268981142     
 H   8.4975670775549776        23.512435457015947        14.865445816330212     
 C   8.5444340691194167        23.936310660833541        16.972549972698836     
 H   6.3852964103369851        20.431077377340959        13.628050665856851     
 C   6.2253928753460324        21.861099555829689        12.026006292329226     
 C   8.2611478385571697        23.051466009389646        11.458076970460191     
 H   10.006511407142989        22.598961338139521        12.623337499718739     
 H   9.2560073043373858        15.732056263382342        15.167063577903082     
 C   7.4177242492093569        16.561002926481667        15.942139236666133     
 H   5.7198990903928424        17.667813734878493        16.687794291057962     
 C   13.363684982317656        19.349680544927846        13.696033074973451     
 H   13.714655369941859        19.548589689121538        15.829489706592900     
 H   12.743770961883401        19.315051741619456        11.624745977434337     
 H   9.2392595298812310        21.686110975376533        19.440406758871319     
 C   8.7600940853748490        23.431800777825028        18.257181187009252     
 H   8.2873013941841833        24.981314739645473        16.822709010214542     
 C   6.9002709786696315        22.808693564958290        11.247947194177289     
 H   5.1614146378820323        21.686883985128659        11.880148239664866     
 H   8.7989694495573634        23.794751260839853        10.869042946514996     
 H   7.0419105129517723        15.605296333539686        16.315353393970007     
 H   14.338648387661557        18.915201867536066        13.478733462240443     
 H   8.6884349403200485        24.089074492145251        19.122526607494628     
 H   6.3567277878214323        23.371096625397865        10.491419500189783     
 P   10.558535892081148        15.015648251584425        10.657979275772300     
 C   10.349184712647503        16.757017763434209        10.215172676435589     
 C   8.9829136958822371        14.275731175274435        11.116584491027421     
 C   11.645174027165442        14.898315454943956        12.094404747325617     
 C   11.296117585525339        14.192092897071779        9.2364368152847511     
 C   11.344078041623758        17.355283484267833        9.4183173631203747     
 C   9.2612554485873808        17.522728227360570        10.673407359847666     
 C   8.3521218060354698        14.762325146230259        12.280124867109233     
 C   8.3802475377352437        13.247259095558702        10.376502647838862     
 C   12.617485901789079        15.878455931998007        12.364007427052709     
 C   11.490995565682352        13.794269760309900        12.954407951567035     
 C   10.583784845672985        14.154395055152243        8.0211458936361737     
 C   12.600887314038719        13.673242779010494        9.3078070091935263     
 H   12.183457928973656        16.768921710878647        9.0482938658751380     
 C   11.248868537944414        18.707755867571514        9.0846043091303983     
 H   8.4688057258112348        17.078753891272445        11.269773998878920     
 C   9.1762472784448050        18.874615810906825        10.333467814829923     
 H   8.8310546617312919        15.525432551137335        12.889455222576682     
 C   7.1172217158326152        14.253187494306205        12.668002162807186     
 H   8.8619571399829944        12.836624874610159        9.4942227082697048     
 C   7.1415238643330365        12.737287862031211        10.783505162144259     
 H   12.750990836216506        16.736774550159822        11.706443478211126     
 C   13.417063638716323        15.751876014641011        13.503291028682224     
 H   10.729076658928467        13.035119148583350        12.767258766604247     
 C   12.298101934212541        13.682206069074768        14.087527870507396     
 H   9.5710852891141407        14.552446296109723        7.9490106319874165     
 C   11.173536375507794        13.583252536209793        6.8903003960202325     
 H   13.159209721766530        13.714546719840291        10.241452319986866     
 C   13.187215436655752        13.125281753137786        8.1646572421887225     
 H   12.006340760904434        19.169299187662990        8.4514646787174108     
 C   10.168426681346229        19.465082187291230        9.5436443447875341     
 H   8.3196098097404558        19.453929162346476        10.675935026416663     
 H   6.6426194057501462        14.630495429641419        13.569778512478891     
 C   6.5055749887102872        13.242107906478116        11.917608551134768     
 H   6.6819980283834299        11.936732726286159        10.207644003327758     
 C   13.256968989142379        14.662178181464641        14.367478779643990     
 H   14.160921566797571        16.516080097065515        13.721397163275523     
 H   12.165236396850432        12.830072734890875        14.753503047457512     
 C   12.480269761369067        13.084421465690253        6.9598090011018590     
 H   10.607611821108593        13.546754177611696        5.9573486509419391     
 H   14.209456524526347        12.755084430220830        8.2034885766748502     
 H   10.099162919723836        20.518913260611967        9.2811002235886786     
 H   5.5463149310767532        12.836683403480633        12.236092682261262     
 H   13.870094115077688        14.578961632351346        15.266671018513225     
 H   12.959589908764594        12.670836509818043        6.0723830963806940     
 C   12.256371928812813        15.004932985081615        3.0371237652702399     
 H   11.330184590464773        14.787547327503706        3.5939409164482621     
 H   12.395410289090798        16.094022327941044        2.9913651767962994     
 H   13.118576058695258        14.564945132812079        3.5620397886226485     
 C   12.150083855527342        14.455459463865283        1.7037200236357275     
 N   12.029226238299461        14.004585888207895       0.63392320584461526     
 Co   8.3591679291186072        9.3631164139858090        12.122497617958846     
 S   8.0548697783801799        9.5214080664411380        9.9054062354851080     
 S   9.4510723618438526        7.3905836144290049        11.961362939284435     
 S   6.4139794967145836        9.5279143801095429        13.255422917155839     
 S   9.3395030519631543        10.997279163494683        13.322320117082949     
 C   8.7639760069094930        8.0233456607370535        9.3698052196305230     
 C   9.3347355561064980        7.1175571331075682        10.244032043346223     
 C   6.7986588750745449        10.829195208023384        14.348716445819461     
 C   8.0355105880724036        11.445633251886759        14.390489934155912     
 S   8.7395864671555916        7.5423318108422439        7.6922358858395947     
 S   9.8853455643103949        5.6266397458633710        9.5100292694752291     
 S   5.6186791622672176        11.442656059112775        15.480349339415520     
 S   8.2066279838927532        12.700985321021644        15.604921952472377     
 C   9.4110040869917864        5.9550387872577408        7.8657594796318007     
 C   6.5848394789471172        12.660527485907808        16.253378232035310     
 S   9.5423703268178919        4.8645097516389582        6.6034959811897114     
 S   5.9989963821988361        13.638772431350429        17.475467539895554     
 P   6.0188627787286286        2.8083941560947214        2.4824949260259750     
 C   6.7060322871222668        4.4195076141890990        2.0369186720117756     
 C   4.2978936243836108        3.1114338683530369        2.8843275239816855     
 C   6.1905369701422064        1.7160350559159798        1.0706100642221363     
 C   6.8391442472480533        2.0455035572904254        3.8881806745955259     
 C   5.9664616874282066        5.5930375682586213        2.2749476093334335     
 C   7.9378720852846758        4.4844618218809513        1.3578952159340409     
 C   3.3798284033952477        3.2890988797064256        1.8387739881035423     
 C   3.9292603679468998        3.3987064952289345        4.2074404101543212     
 C   5.9859170644207440        2.2266852255975920      -0.22330530520076511     
 C   6.4770307073322950       0.35305007239198505        1.2605560307154822     
 C   8.2044468600322524        2.2939236927423217        4.1067235581161512     
 C   6.1614378488840522        1.0867560768897739        4.6636912832595918     
 H   4.9928663480050846        5.5491610173312669        2.7571299822166466     
 C   6.4617818936486504        6.8207655785983228        1.8289474683126232     
 H   8.4752900222064884        3.5747784851818558        1.0918621645935602     
 C   8.4366354546406477        5.7234974381774633       0.94952809239573188     
 H   3.6665128836761207        3.0762276986655386       0.81168922889408579     
 C   2.1023203333083091        3.7737443145776299        2.1131229447786146     
 H   4.6348579717406242        3.2659261556702561        5.0211291942749536     
 C   2.6549787479451510        3.8944953243089642        4.4736467772510400     
 H   5.7993337344312055        3.2866736448549418      -0.37747212485473114     
 C   6.0501606304281728        1.3693461445614974       -1.3192111047339881     
 H   6.6180026724806114       -6.1480799102005025E-002   2.2569458804816795     
 C   6.5711507599269856      -0.48536646466248040       0.14984553221014152     
 H   8.7303011180087324        3.0199091869259851        3.4942730494545287     
 C   8.8902568350874294        1.5898625893115756        5.0962878672387113     
 C   6.8545223984172612       0.39948522652243423        5.6642624474794880     
 H   5.1091239872304675       0.85199673306320622        4.4990596237378897     
 H   5.8594838966462079        7.7189050935070522        1.9553404184203227     
 C   7.6977818025640765        6.8900027521946017        1.1802499816899754     
 H   9.3956235658356722        5.7832292549927793       0.43457473924043671     
 C   1.7518992447787076        4.1013008568243086        3.4262671113286447     
 H   1.4009692196874910        3.9024157561371777        1.2928023468176146     
 H   2.3717669156780077        4.1358905883035160        5.4975675876538030     
 H   5.8763969395136124        1.7648263464242129       -2.3180356454418307     
 C   6.3555156356790645        1.9137818485413551E-002  -1.1347920355981316     
 H   6.8282627391408441       -1.5303735928031903       0.29969784836838287     
 C   8.2154055327394229       0.64225350027976424        5.8743514685826028     
 H   9.9542397219221233        1.7640781355993684        5.2421150174185502     
 H   6.3167202265872309      -0.34381051464447554        6.2532998368615580     
 H   8.0735785183756512        7.8457175145881877       0.80704071645526398     
 H  0.77694263231991445        4.5358036465906633        3.6435499394975994     
 H   6.4271740840410185      -0.63814195238504323       -2.0001329099396612     
 H   8.7589744147046389        7.9834487362959533E-002   6.6308484802095951     
 P   4.5571325110774046        8.4353023164079755        6.4643145886817566     
 C   4.7664624182603514        6.6939200707734825        6.9070838541151351     
 C   6.1327673821757278        9.1752287703837929        6.0057593821137480     
 C   3.4705177077177938        8.5526855060939528        5.0278763841493381     
 C   3.8195414090281763        9.2588195945869796        7.8858736684846189     
 C   3.7715639859301273        6.0956520891642691        7.7039318282672573     
 C   5.8543888493448586        5.9282085904101933        6.4488440751721221     
 C   6.7635856985142073        8.6886665555861722        4.8422205674097087     
 C   6.7354207385076181        10.203678927493312        6.7458828729866660     
 C   2.4982457656396502        7.5725318728096891        4.7581869081254444     
 C   3.6246818284601661        9.6567875464748347        4.1679468765827217     
 C   4.5318822941764747        9.2965080270949567        9.1011600662515324     
 C   2.5147590768097210        9.7776387619955187        7.8145243671391835     
 H   2.9321846179369166        6.6820134102821749        8.0739573482905342     
 C   3.8667702326671152        4.7431776852456604        8.0376393137855331     
 H   6.6468418971609315        6.3721837410238731        5.8524819390863909     
 C   5.9393915916482873        4.5763187462943495        6.7887751492435564     
 H   6.2846654533546813        7.9255783632890928        4.2328562144610649     
 C   7.9984975591391088        9.1978101044835388        4.4543864829375703     
 H   6.2536938892189067        10.614290349475512        7.6281635388715658     
 C   7.9741548281815122        10.713657635490430        6.3389234929775160     
 H   2.3647547251770344        6.7141705694440583        5.4156947030367011     
 C   1.6986940381435585        7.6991576999033544        3.6188898064761914     
 H   4.3865798212021723        10.415942775018161        4.3551566813819633     
 C   2.8175996551379341        9.7688989133463480        3.0348150454885330     
 H   5.5445880440334498        8.8984708693431145        9.1732814039155421     
 C   3.9421308342491095        9.8676194524862488        10.232020809926897     
 H   1.9564288447734093        9.7363387145474043        6.8808831864743656     
 C   1.9284293903981713        10.325564154131143        8.9576903842126292     
 H   3.1092953816139524        4.2816355949110729        8.6707767318815048     
 C   4.9472116596841369        3.9858518348175709        7.5785979109714949     
 H   6.7960260903106384        3.9970040425345443        6.4463040206359405     
 H   8.4731208091600525        8.8205244431887930        3.5526116295765573     
 C   8.6101293254225162        10.208867887359057        5.2048208429558374     
 H   8.4336698475286909        11.514194413861087        6.9148190143585344     
 C   1.8587723470455497        8.7889147015261351        2.7547770784248824     
 H  0.95487136496757619        6.9349425127400508        3.4007101448325661     
 H   2.9504567203275300        10.621077349568585        2.3688985502070303     
 C   2.6353865823928082        10.366423285214140        10.162531867050378     
 H   4.5080633472868294        9.9041116059131724        11.164968067170756     
 H  0.90617764056285421        10.695733847214301        8.9188799720826157     
 H   5.0164749770755588        2.9320196003185433        7.8411380907615547     
 H   9.5693952542436893        10.614302928906790        4.8863679963575493     
 H   1.2456634536760551        8.8721639121644866        1.8555766968836360     
 H   2.1560657697663652        10.779984140586398        11.049968443465241     
 C   2.8593018436767075        8.4460010952338322        14.085260980592826     
 H   3.7855208388767800        8.6633316773933586        13.528473562084663     
 H   2.7202236632442016        7.3569184232283185        14.131063296277105     
 H   1.9971356902385198        8.8859940573725069        13.560285410639350     
 C   2.9655451018114962        8.9955327555327749        15.418644726919414     
 N   3.0863674421070915        9.4464540584415406        16.488425550151490     
         226

 Co   6.7580937371498582        14.086447094702008        4.9967524792938605     
 S   7.0618522522103593        13.928527879559141        7.2140230896919268     
 S   5.6650950691937476        16.058413504862646        5.1573691604348344     
 S   8.7034825265530245        13.919724403910058        3.8643637083525308     
 S   5.7764843168491868        12.453530228193934        3.7968014075350789     
 C   6.3525459755640492        15.426683577481390        7.7490676484214367     
 C   5.7814085568406641        16.332016851992321        6.8746354848218871     
 C   8.3174955066336302        12.619228951534479        2.7705967584534261     
 C   7.0801710655368932        12.003764536659903        2.7289185543581040     
 S   6.3768273982784356        15.908023638180463        9.4265155040921584     
 S   5.2301964311831766        17.822849787652334        7.6084549022027712     
 S   9.4967311379650177        12.004983131306004        1.6386135608571364     
 S   6.9079531266986356        10.748188765066860        1.5149589818963127     
 C   5.7045468293211306        17.494920496427646        9.2528056301302755     
 C   8.5295829278069384        10.787504284192524       0.86622475048571412     
 S   5.5724869965088040        18.585499735012633        10.514906275520275     
 S   9.1144937432145117        9.8082863402525149      -0.35547138661585792     
 P   9.0966730894672096        20.645026968414125        14.635421008661753     
 C   8.4099443676064869        19.033406232296144        15.079983757395921     
 C   10.817709822197347        20.342514928394028        14.233295860036405     
 C   8.9253119441292483        21.736069997756665        16.048390268835394     
 C   8.2756656252247520        21.408917638702363        13.230748244089154     
 C   9.1505257212960185        17.860382169655782        14.842713634946943     
 C   7.1776638369566834        18.967600724304141        15.758128228891874     
 C   11.735044183731228        20.161492382811634        15.278879211943806     
 C   11.186914583091601        20.058205621744012        12.909788176098957     
 C   9.1285431594560098        21.223951032202287        17.341926564015054     
 C   8.6409681323667389        23.099619195058587        15.859590635482625     
 C   6.9106539398057345        21.159313251975902        13.011802648909033     
 C   8.9522575617129920        22.369585024656825        12.456735005930366     
 H   10.124338633538317        17.904800307093065        14.361048885693213     
 C   8.6559780035073537        16.632384802407497        15.288837438794614     
 H   6.6393123384298347        19.876866241331374        16.023655759408030     
 C   6.6796300481766773        17.728268294824602        16.166490491886350     
 H   11.448006193599022        20.372075819816189        16.306308395898711     
 C   13.012163550226154        19.676129098091746        15.004073331417016     
 H   10.481966238448639        20.193763002420610        12.096101135676928     
 C   12.460779868868201        19.561541434961079        12.643111872219984     
 H   9.3136957741500392        20.163601923275920        17.495260011361374     
 C   9.0648769035645316        22.080401417261971        18.438553854883025     
 H   8.5011742670794792        23.515352104044354        14.863559944327189     
 C   8.5475775807874754        23.937194622090185        16.970988761148952     
 H   6.3856044910032859        20.431719189336864        13.622962740381166     
 C   6.2240523408114283        21.864235514946721        12.023460862526303     
 C   8.2583807853214513        23.057633971320680        11.457265947674172     
 H   10.004336507948690        22.605180124125571        12.621731273836865     
 H   9.2592539618836476        15.734810202024109        15.163261042632774     
 C   7.4196101769384208        16.562307047583499        15.936724565439521     
 H   5.7204933582135578        17.667918456050643        16.681091565692167     
 C   13.362972473805890        19.351168959625063        13.690421345896107     
 H   13.712855125607673        19.544743211079386        15.824424026983611     
 H   12.744196447165061        19.321903552197512        11.618871492370902     
 H   9.2375648964531081        21.683771306178880        19.437090986434189     
 C   8.7616348154073656        23.431206200142526        18.255255492298328     
 H   8.2924636303957655        24.982767140650928        16.821949883293090     
 C   6.8977619949626687        22.813754539152459        11.246843912579561     
 H   5.1602767798738292        21.689066081015795        11.877520151328380     
 H   8.7954037397716274        23.802354585585867        10.869379078703497     
 H   7.0443996742665949        15.606493480185717        16.310204467343006     
 H   14.337471011875401        18.915867609512460        13.472668205836399     
 H   8.6905116324880431        24.087770965720726        19.121176228925165     
 H   6.3535172879392894        23.376675376748079        10.491214470370805     
 P   10.554662532123034        15.015863550045983        10.661386034535070     
 C   10.346633812432753        16.756929817780787        10.216965288972030     
 C   8.9784861601440138        14.276043347066992        11.118383091874680     
 C   11.639715197018898        14.899058099539561        12.098933091263056     
 C   11.294661437172806        14.191319204214601        9.2416932637862761     
 C   11.342402098161383        17.353858520431050        9.4201906844983370     
 C   9.2590677365786433        17.523776641884513        10.674153874102899     
 C   8.3463185910619231        14.763275511067233        12.280838110308309     
 C   8.3769774037317202        13.246727977432831        10.378508356624975     
 C   12.610319956530171        15.880197771468206        12.370675992617439     
 C   11.487258020014117        13.793074660548911        12.956547645700331     
 C   10.584209596695686        14.151620419417020        8.0254387346625560     
 C   12.600271368284847        13.675092150709444        9.3151490410641742     
 H   12.181627612686292        16.766670139570781        9.0511786028976235     
 C   11.248296663689974        18.706118059434363        9.0853455253473587     
 H   8.4659839605701102        17.080857906085200        11.270456417821027     
 C   9.1752597781003242        18.875445614816144        10.333177666216931     
 H   8.8242669381081633        15.527107012853602        12.889985109739014     
 C   7.1113697516893541        14.253765123905584        12.668123022456466     
 H   8.8597492898546939        12.835401160649143        9.4971495588027341     
 C   7.1381075873897331        12.736554914258090        10.784765968779833     
 H   12.742235473534855        16.740039128153839        11.714917812230015     
 C   13.410295587574691        15.752279109336911        13.509524547504000     
 H   10.726365699915620        13.033318127235015        12.767888564033822     
 C   12.294766111811287        13.679633420997291        14.089204497176656     
 H   9.5709503725927263        14.547775327298750        7.9515906412186750     
 C   11.176785940697016        13.581394758498815        6.8956893662482095     
 H   13.157210696979877        13.717968010046262        10.249498440468178     
 C   13.189372143380176        13.127993808374008        8.1730972413498506     
 H   12.006446281053991        19.166731455546692        8.4523620082456699     
 C   10.168197785011607        19.464537620742107        9.5432872581787809     
 H   8.3189670631164088        19.455681953081829        10.674864392854998     
 H   6.6358018406951311        14.631494651257277        13.569210106051003     
 C   6.5009381364692587        13.241800477050305        11.918004610411289     
 H   6.6795190279950871        11.935275564087542        10.209189933824982     
 C   13.252349130898141        14.660261005948177        14.371018972959591     
 H   14.152801498547815        16.517188294078963        13.729515201567970     
 H   12.163264101055390        12.825891074891787        14.753278694871760     
 C   12.484404922722161        13.085364643841228        6.9672208313816730     
 H   10.612460146887733        13.543671721160527        5.9618763528777450     
 H   14.212245063903712        12.759857934188746        8.2134891766973652     
 H   10.099846057081452        20.518191232010768        9.2798359985998093     
 H   5.5417604462590777        12.835872870392569        12.236100303715135     
 H   13.866020896459919        14.575990689876212        15.269732820171903     
 H   12.966018958538134        12.672848001676240        6.0806249335426248     
 C   12.255932863311532        15.005063870163454        3.0301219789532161     
 H   11.330272285478296        14.787426201293336        3.5877162275134360     
 H   12.394552233341718        16.094192096856940        2.9839468515666696     
 H   13.118630819765732        14.565432482360873        3.5545265308603837     
 C   12.148801692734608        14.455175785368755        1.6969295687721548     
 N   12.027235769199516        14.003877703007106       0.62739214589015369     
 Co   8.3576326345567455        9.3644835918572280        12.125618575272963     
 S   8.0537827911321624        9.5223901307370244        9.9083593494365960     
 S   9.4506261926894677        7.3925274696561045        11.964978521585991     
 S   6.4122306228531256        9.5311719180685888        13.257986943290254     
 S   9.3392198444468377        10.997441368195215        13.325580917894653     
 C   8.7631008036785438        8.0242439540733486        9.3732982648874703     
 C   9.3342426892558485        7.1189024754368111        10.247717417441601     
 C   6.7981758600470901        10.831701440931045        14.351721141247515     
 C   8.0355048457551632        11.447159734178085        14.393442480070320     
 S   8.7387620372800328        7.5429005009980195        7.6958536692556354     
 S   9.8854530635693560        5.6280786243770340        9.5138795433577066     
 S   5.6189054505204963        11.445946579201497        15.483670686633968     
 S   8.2076758432034769        12.702747925739478        15.607398534015140     
 C   9.4110677302226069        5.9560122924119669        7.8695400481786209     
 C   6.5860257576224059        12.663430530877026        16.256082454651779     
 S   9.5431180000261016        4.8654476972050622        6.6074260546407402     
 S   6.0010774389589523        13.642651256655386        17.477759744636000     
 P   6.0189230929157658        2.8059344502252492        2.4869427437533775     
 C   6.7056240865900403        4.4175688526301888        2.0423839892905979     
 C   4.2978769814752500        3.1084252109377335        2.8890476660635169     
 C   6.1903047930879858        1.7148862379843817        1.0739807005199227     
 C   6.8399495783432478        2.0420560436013830        3.8916125620659732     
 C   5.9650239622253860        5.5905788518127588        2.2796665318200904     
 C   7.9379005442762081        4.4834020171228559        1.3642351342806369     
 C   3.3805644411957227        3.2894697057757831        1.8434485884631882     
 C   3.9286474181622095        3.3927208060660412        4.2125502799888892     
 C   5.9870948657786691        2.2269994222678329      -0.21956066493068860     
 C   6.4746266366790657       0.35133398091278661        1.2627923380839339     
 C   8.2049671473290271        2.2916608624180896        4.1105254388145367     
 C   6.1633822261656466        1.0813786035807964        4.6656331471236330     
 H   4.9912160413645763        5.5461415815481407        2.7613392448249821     
 C   6.4595469648137858        6.8185883942984908        1.8335495841313609     
 H   8.4762682881758398        3.5741492767436704        1.0986978529942042     
 C   8.4359104706565837        5.7227466817797170       0.95588070243615875     
 H   3.6676205543685088        3.0788936444189847       0.81602281823467715     
 C   2.1034471596274780        3.7748514131798672        2.1182339780807529     
 H   4.6335772274465610        3.2571438448232306        5.0262488773574585     
 C   2.6547859260606361        3.8894060229980676        4.4792063888459364     
 H   5.8019582166980852        3.2873498469394478      -0.37290198246925804     
 C   6.0507616002753553        1.3705415248153476       -1.3161821722905891     
 H   6.6144044140625500       -6.4397685451804521E-002   2.2588258046035117     
 C   6.5680146382942874      -0.48624972279623235       0.15140048044912738     
 H   8.7299993310478587        3.0192636417933869        3.4993613034690760     
 C   8.8915986223686865        1.5867253306304181        5.0988365118748398     
 C   6.8572886140655349       0.39331732792019086        5.6650726063015391     
 H   5.1113013475874212       0.84577747586688568        4.5006595473841005     
 H   5.8562540336415871        7.7161502227763474        1.9591355407382904     
 C   7.6959112522476687        6.8886933741851415        1.1856587369209777     
 H   9.3950430704821049        5.7831156024635018       0.44127364488639303     
 C   1.7526192947808368        4.0998094783218777        3.4318817039557801     
 H   1.4027730759587418        3.9062570341834597        1.2978716840458533     
 H   2.3713535152302065        4.1290396563631644        5.5034436373584228     
 H   5.8780920238722505        1.7671672654517916       -2.3147238829876473     
 C   6.3539798980011586        1.9733593366872196E-002  -1.1328720137783184     
 H   6.8231097879167599       -1.5318250100528712       0.30044964173154459     
 C   8.2179131284154803       0.63719282060178783        5.8754576592543426     
 H   9.9553784344999112        1.7618945911594315        5.2447491270266955     
 H   6.3202832234185076      -0.35141268991002789        6.2529626018554021     
 H   8.0711063878680864        7.8445142901593696       0.81218316041973748     
 H  0.77812683651792303        4.5351324658315972        3.6496197218278397     
 H   6.4251024266969168      -0.63683665579653892       -1.9987886345556951     
 H   8.7621810497041750        7.4257540506663666E-002   6.6310593601686350     
 P   4.5610050861996640        8.4350869253071785        6.4609112754735811     
 C   4.7690144635243161        6.6940092105861346        6.9052985533136217     
 C   6.1371929502581555        9.1749154336054133        6.0039592931123726     
 C   3.4759734415960146        8.5519378385145579        5.0233527248244041     
 C   3.8209977814553588        9.2595971202782827        7.8806189554361570     
 C   3.7732414269771146        6.0970785416478419        7.7020664018205318     
 C   5.8565780474603732        5.9271614123691743        6.4481055998249097     
 C   6.7693843719227864        8.6877118349075548        4.8415057455087380     
 C   6.7386901555368572        10.204211107483982        6.7438715260879993     
 C   2.5054045524356852        7.5707864203287203        4.7515315729629002     
 C   3.6284177773941493        9.6579720861773506        4.1658046416244492     
 C   4.5314569430488278        9.2992874117354614        9.0968694291963796     
 C   2.5153765313187488        9.7757963335659674        7.8071819572452652     
 H   2.9340163394532248        6.6842665334539575        8.0710801699314807     
 C   3.8673438195804035        4.7448171790910942        8.0369065727769797     
 H   6.6496649643348382        6.3700808327514862        5.8518072593077521     
 C   5.9403809996634589        4.5754904111249148        6.7890742083392013     
 H   6.2914474453792133        7.9238975837801835        4.2323281330549589     
 C   8.0043438382951972        9.1972275496351834        4.4542597797938130     
 H   6.2559026786670167        10.615517427077959        7.6252309302944088     
 C   7.9775693520733615        10.714390872251386        6.3376528145697639     
 H   2.3735013770393310        6.7109066210196522        5.4072391462330307     
 C   1.7054524267992026        7.6987465631730192        3.6126708138185721     
 H   4.3892913015819550        10.417732712206345        4.3545184093537666     
 C   2.8209315086241404        9.7714564158617137        3.0331370452496795     
 H   5.5447217397301047        8.9031451721988031        9.1707049791339887     
 C   3.9388806393741986        9.8694850706576247        10.226632508334207     
 H   1.9584301852360684        9.7329240385426630        6.8728362563569290     
 C   1.9262743157783542        10.322862554618030        8.9492483973613659     
 H   3.1091916988125572        4.2842049377999656        8.6698879560233539     
 C   4.9474423501357228        3.9863979812958141        7.5789638203843452     
 H   6.7966710715895751        3.9952528157010900        6.4473840998723464     
 H   8.4799306338240470        8.8195180369899138        3.5531740877689018     
 C   8.6147619328802651        10.209172576493152        5.2044148503202541     
 H   8.4361481952258224        11.515653652434978        6.9132598229826812     
 C   1.8633842777409948        8.7908179971535212        2.7512440276723944     
 H  0.96297823139081862        6.9338274381060456        3.3926138442593095     
 H   2.9524259687047771        10.625239444721727        2.3691158069563274     
 C   2.6312518708135273        10.365490661382726        10.155118718225340     
 H   4.5032135778981468        9.9072024863118546        11.160441489643679     
 H  0.90339176549656863        10.690973422132872        8.9088753459643542     
 H   5.0157936113980028        2.9327433390566888        7.8424116072053991     
 H   9.5739449025893197        10.615109701176111        4.8863473571517941     
 H   1.2497272017184495        8.8751178207180370        1.8525228068952724     
 H   2.1496372109597290        10.777985596767758        11.041724215578716     
 C   2.8597399588190369        8.4458713551904481        14.092257041653545     
 H   3.7854290584891017        8.6634591303340223        13.534689477226198     
 H   2.7210849091997815        7.3567491426554872        14.138472469489395     
 H   1.9970761473046679        8.8855066999752559        13.567798394455414     
 C   2.9668305637103467        8.9958129683394965        15.425430985567473     
 N   3.0883646085963825        9.4471549791373857        16.494953630526343     
         226

 Co   6.7596223516554295        14.085082208412896        4.9936270361278758     
 S   7.0629427290647646        13.927549524719236        7.2110641117150465     
 S   5.6655337754611086        16.056469606555687        5.1537517947976301     
 S   8.7052266393693554        13.916473551331162        3.8617965421911387     
 S   5.7767633874659436        12.453365138105719        3.7935353945200703     
 C   6.3534220145902660        15.425787479239013        7.7455707124634996     
 C   5.7819021836361459        16.330674720226508        6.8709476139305661     
 C   8.3179779528076718        12.616725205575092        2.7675935058363788     
 C   7.0801754243439055        12.002241659642136        2.7259623318405368     
 S   6.3776595831474978        15.907457630149301        9.4228934263152517     
 S   5.2300894125072688        17.821412925390963        7.6046042044580187     
 S   9.4965078065911275        12.001695531072004        1.6352968747507879     
 S   6.9069094079432309        10.746427900203877        1.5124794177856113     
 C   5.7044879915076718        17.493948738213465        9.2490233440269112     
 C   8.5284028341839448        10.784603399548910       0.86352292589841262     
 S   5.5717452909856036        18.584561934222343        10.510975902729133     
 S   9.1124230635906773        9.8044093589022356      -0.35775912828076262     
 P   9.0966199458152968        20.647485676879221        14.630969531354891     
 C   8.4103628753946538        19.035342482741019        15.074514410229707     
 C   10.817734636886531        20.345525013216914        14.228574153232360     
 C   8.9255490850259989        21.737218388761480        16.045015214842572     
 C   8.2748652536331129        21.412362725913209        13.227313051479248     
 C   9.1519758038742385        17.862839934605141        14.837989266708393     
 C   7.1776461311503850        18.968655024037016        15.751784766837222     
 C   11.734313944116648        20.161120584165896        15.274204758650050     
 C   11.187538378103646        20.064194200005790        12.904677302676850     
 C   9.1273680305608966        21.223636960335366        17.338178019424493     
 C   8.6433794302148783        23.101335170418743        15.857348682773445     
 C   6.9101380610273200        21.161573406367470        13.008000775796917     
 C   8.9503154645115472        22.374961289117177        12.454789184160324     
 H   10.126000777589615        17.907820892327170        14.356833370371744     
 C   8.6582279346732030        16.634559689328889        15.284229018306323     
 H   6.6383430875265201        19.877488576072331        16.016817618007138     
 C   6.6803683566903791        17.729012203755204        16.160133406887869     
 H   11.446902360776908        20.369408157803278        16.301974563054412     
 C   13.011042247212137        19.675018924314884        14.998964695648459     
 H   10.483259881943235        20.202550422962766        12.090979179579492     
 C   12.460983085527291        19.566631200787626        12.637553474795542     
 H   9.3110723524778116        20.162925718945264        17.490686742376777     
 C   9.0642784128351384        22.079206892099531        18.435520440784913     
 H   8.5047814566039825        23.518268751072757        14.861674072324169     
 C   8.5507210924555324        23.938078583346833        16.969427549599068     
 H   6.3859125716695875        20.432361001332769        13.617874814905480     
 C   6.2227118062768252        21.867371474063752        12.020915432723381     
 C   8.2556137320857346        23.063801933251717        11.456454924888153     
 H   10.002161608754390        22.611398910111618        12.620125047954991     
 H   9.2625006194299075        15.737564140665874        15.159458507362466     
 C   7.4214961046674848        16.563611168685334        15.931309894212907     
 H   5.7210876260342740        17.668023177222793        16.674388840326369     
 C   13.362259965294125        19.352657374322277        13.684809616818761     
 H   13.711054881273487        19.540896733037229        15.819358347374319     
 H   12.744621932446719        19.328755362775567        11.612997007307468     
 H   9.2358702630249851        21.681431636981227        19.433775213997055     
 C   8.7631755454398803        23.430611622460020        18.253329797587401     
 H   8.2976258666073459        24.984219541656383        16.821190756371635     
 C   6.8952530112557051        22.818815513346632        11.245740630981832     
 H   5.1591389218656261        21.691248176902928        11.874892062991893     
 H   8.7918380299858896        23.809957910331882        10.869715210891998     
 H   7.0468888355814174        15.607690626831747        16.305055540716005     
 H   14.336293636089247        18.916533351488852        13.466602949432353     
 H   8.6925883246560378        24.086467439296204        19.119825850355703     
 H   6.3503067880571464        23.382254128098289        10.491009440551826     
 P   10.550789172164919        15.016078848507540        10.664792793297840     
 C   10.344082912218003        16.756841872127367        10.218757901508472     
 C   8.9740586244057905        14.276355518859550        11.120181692721937     
 C   11.634256366872354        14.899800744135165        12.103461435200494     
 C   11.293205288820271        14.190545511357422        9.2469497122878010     
 C   11.340726154699007        17.352433556594267        9.4220640058763010     
 C   9.2568800245699059        17.524825056408456        10.674900388358132     
 C   8.3405153760883746        14.764225875904206        12.281551353507387     
 C   8.3737072697281949        13.246196859306963        10.380514065411090     
 C   12.603154011271263        15.881939610938407        12.377344558182168     
 C   11.483520474345882        13.791879560787921        12.958687339833627     
 C   10.584634347718389        14.148845783681795        8.0297315756889400     
 C   12.599655422530974        13.676941522408395        9.3224910729348220     
 H   12.179797296398926        16.764418568262915        9.0540633399201091     
 C   11.247724789435532        18.704480251297213        9.0860867415643192     
 H   8.4631621953289873        17.082961920897954        11.271138836763136     
 C   9.1742722777558434        18.876275418725459        10.332887517603938     
 H   8.8174792144850347        15.528781474569868        12.890514996901345     
 C   7.1055177875460931        14.254342753504964        12.668243882105747     
 H   8.8575414397263952        12.834177446688129        9.5000764093357635     
 C   7.1346913104464296        12.735821966484968        10.786026775415406     
 H   12.733480110853204        16.743303706147856        11.723392146248901     
 C   13.403527536433058        15.752682204032808        13.515758066325779     
 H   10.723654740902774        13.031517105886680        12.768518361463396     
 C   12.291430289410032        13.677060772919814        14.090881123845916     
 H   9.5708154560713119        14.543104358487778        7.9541706504499334     
 C   11.180035505886236        13.579536980787836        6.9010783364761856     
 H   13.155211672193223        13.721389300252232        10.257544560949492     
 C   13.191528850104602        13.130705863610229        8.1815372405109770     
 H   12.006551801203548        19.164163723430391        8.4532593377739289     
 C   10.167968888676985        19.463993054192983        9.5429301715700277     
 H   8.3183243164923635        19.457434743817181        10.673793759293330     
 H   6.6289842756401169        14.632493872873136        13.568641699623113     
 C   6.4963012842282293        13.241493047622493        11.918400669687813     
 H   6.6770400276067443        11.933818401888926        10.210735864322206     
 C   13.247729272653903        14.658343830431713        14.374559166275192     
 H   14.144681430298057        16.518296491092411        13.737633239860418     
 H   12.161291805260346        12.821709414892698        14.753054342286008     
 C   12.488540084075254        13.086307821992202        6.9746326616614871     
 H   10.617308472666874        13.540589264709357        5.9664040548135509     
 H   14.215033603281077        12.764631438156664        8.2234897767198802     
 H   10.100529194439069        20.517469203409572        9.2785717736109419     
 H   5.5372059614414022        12.835062337304507        12.236107925169009     
 H   13.861947677842149        14.573019747401078        15.272794621830581     
 H   12.972448008311675        12.674859493534436        6.0888667707045556     
 C   12.255493797810251        15.005194755245293        3.0231201926361919     
 H   11.330359980491819        14.787305075082966        3.5814915385786099     
 H   12.393694177592639        16.094361865772836        2.9765285263370398     
 H   13.118685580836205        14.565919831909664        3.5470132730981190     
 C   12.147519529941873        14.454892106872226        1.6901391139085820     
 N   12.025245300099570        14.003169517806317       0.62086108593569211     
 Co   8.3560973399948857        9.3658507697286471        12.128739532587078     
 S   8.0526958038841450        9.5233721950329109        9.9113124633880858     
 S   9.4501800235350828        7.3944713248832041        11.968594103887547     
 S   6.4104817489916668        9.5344294560276346        13.260550969424671     
 S   9.3389366369305229        10.997603572895747        13.328841718706359     
 C   8.7622256004475947        8.0251422474096437        9.3767913101444176     
 C   9.3337498224051991        7.1202478177660540        10.251402791536979     
 C   6.7976928450196352        10.834207673838707        14.354725836675568     
 C   8.0354991034379228        11.448686216469408        14.396395025984729     
 S   8.7379376074044739        7.5434691911537950        7.6994714526716761     
 S   9.8855605628283154        5.6295175028906970        9.5177298172401841     
 S   5.6191317387737740        11.449237099290221        15.486992033852415     
 S   8.2087237025142024        12.704510530457314        15.609875115557902     
 C   9.4111313734534292        5.9569857975661931        7.8733206167254410     
 C   6.5872120362976947        12.666333575846245        16.258786677268247     
 S   9.5438656732343130        4.8663856427711663        6.6113561280917690     
 S   6.0031584957190685        13.646530081960343        17.480051949376445     
 P   6.0189834071029029        2.8034747443557770        2.4913905614807801     
 C   6.7052158860578128        4.4156300910712796        2.0478493065694203     
 C   4.2978603385668883        3.1054165535224296        2.8937678081453484     
 C   6.1900726160337642        1.7137374200527837        1.0773513368177090     
 C   6.8407549094384423        2.0386085299123402        3.8950444495364205     
 C   5.9635862370225654        5.5881201353668972        2.2843854543067468     
 C   7.9379290032677412        4.4823422123647605        1.3705750526272327     
 C   3.3813004789961978        3.2898405318451402        1.8481231888228340     
 C   3.9280344683775197        3.3867351169031479        4.2176601498234572     
 C   5.9882726671365951        2.2273136189380738      -0.21581602466061209     
 C   6.4722225660258355       0.34961788943358812        1.2650286454523856     
 C   8.2054874346258018        2.2893980320938576        4.1143273195129213     
 C   6.1653266034472418        1.0760011302718191        4.6675750109876732     
 H   4.9895657347240672        5.5431221457650137        2.7655485074333175     
 C   6.4573120359789202        6.8164112099986589        1.8381516999500986     
 H   8.4772465541451911        3.5735200683054851        1.1055335413948482     
 C   8.4351854866725180        5.7219959253819708       0.96223331247658550     
 H   3.6687282250608964        3.0815595901724309       0.82035640757526862     
 C   2.1045739859466472        3.7759585117821040        2.1233450113828916     
 H   4.6322964831524986        3.2483615339762046        5.0313685604399634     
 C   2.6545931041761208        3.8843167216871715        4.4847660004408318     
 H   5.8045826989649649        3.2880260490239537      -0.36833184008378494     
 C   6.0513625701225378        1.3717369050691979       -1.3131532398471903     
 H   6.6108061556444895       -6.7314571801604009E-002   2.2607057287253438     
 C   6.5648785166615884      -0.48713298092998430       0.15295542868811321     
 H   8.7296975440869851        3.0186180966607883        3.5044495574836230     
 C   8.8929404096499436        1.5835880719492608        5.1013851565109682     
 C   6.8600548297138095       0.38714942931794749        5.6658827651235901     
 H   5.1134787079443749       0.83955821867056502        4.5022594710303121     
 H   5.8530241706369663        7.7133953520456418        1.9629306630562582     
 C   7.6940407019312609        6.8873839961756813        1.1910674921519802     
 H   9.3944625751285376        5.7830019499342233       0.44797255053234936     
 C   1.7533393447829659        4.0983180998194477        3.4374962965829154     
 H   1.4045769322299928        3.9100983122297421        1.3029410212740917     
 H   2.3709401147824058        4.1221887244228128        5.5093196870630425     
 H   5.8797871082308895        1.7695081844793703       -2.3114121205334643     
 C   6.3524441603232518        2.0329368248330842E-002  -1.1309519919585054     
 H   6.8179568366926757       -1.5332764273025521       0.30120143509470626     
 C   8.2204207240915377       0.63213214092381154        5.8765638499260824     
 H   9.9565171470776974        1.7597110467194947        5.2473832366348407     
 H   6.3238462202497843      -0.35901486517558023        6.2526253668492462     
 H   8.0686342573605199        7.8433110657305507       0.81732560438421109     
 H  0.77931104071593160        4.5344612850725303        3.6556895041580799     
 H   6.4230307693528150      -0.63553135920803450       -1.9974443591717290     
 H   8.7653876847037111        6.8680593650367799E-002   6.6312702401276757     
 P   4.5648776613219235        8.4348715342063816        6.4575079622654057     
 C   4.7715665087882808        6.6940983503987859        6.9035132525121083     
 C   6.1416185183405823        9.1746020968270354        6.0021592041109981     
 C   3.4814291754742350        8.5511901709351630        5.0188290654994701     
 C   3.8224541538825414        9.2603746459695842        7.8753642423876951     
 C   3.7749188680241019        6.0985049941314147        7.7002009753738054     
 C   5.8587672455758870        5.9261142343281552        6.4473671244776973     
 C   6.7751830453313664        8.6867571142289375        4.8407909236077673     
 C   6.7419595725660955        10.204743287474651        6.7418601791893327     
 C   2.5125633392317201        7.5690409678477515        4.7448762378003559     
 C   3.6321537263281325        9.6591566258798665        4.1636624066661776     
 C   4.5310315919211801        9.3020667963759642        9.0925787921412269     
 C   2.5159939858277767        9.7739539051364144        7.7998395473513469     
 H   2.9358480609695334        6.6865196566257401        8.0682029915724272     
 C   3.8679174064936923        4.7464566729365281        8.0361738317684264     
 H   6.6524880315087449        6.3679779244790984        5.8511325795291125     
 C   5.9413704076786304        4.5746620759554792        6.7893732674348453     
 H   6.2982294374037444        7.9222168042712742        4.2318000516488521     
 C   8.0101901174512875        9.1966449947868298        4.4541330766500558     
 H   6.2581114681151258        10.616744504680408        7.6222983217172526     
 C   7.9809838759652099        10.715124109012343        6.3363821361620127     
 H   2.3822480289016275        6.7076426725952469        5.3987835894293603     
 C   1.7122108154548468        7.6983354264426831        3.6064518211609533     
 H   4.3920027819617378        10.419522649394528        4.3538801373255707     
 C   2.8242633621103472        9.7740139183770776        3.0314590450108261     
 H   5.5448554354267596        8.9078194750544917        9.1681285543524336     
 C   3.9356304444992878        9.8713506888289988        10.221244206741517     
 H   1.9604315256987275        9.7295093625379234        6.8647893262394932     
 C   1.9241192411585371        10.320160955104916        8.9408064105101044     
 H   3.1090880160111620        4.2867742806888582        8.6689991801652031     
 C   4.9476730405873095        3.9869441277740569        7.5793297297971955     
 H   6.7973160528685108        3.9935015888676353        6.4484641791087522     
 H   8.4867404584880415        8.8185116307910345        3.5537365459612458     
 C   8.6193945403380123        10.209477265627246        5.2040088576846699     
 H   8.4386265429229539        11.517112891008869        6.9117006316068270     
 C   1.8679962084364399        8.7927212927809073        2.7477109769199060     
 H  0.97108509781406105        6.9327123634720405        3.3845175436860528     
 H   2.9543952170820242        10.629401539874870        2.3693330637056245     
 C   2.6271171592342464        10.364558037551312        10.147705569400301     
 H   4.4983638085094633        9.9102933667105368        11.155914912116604     
 H  0.90060589043028316        10.686212997051442        8.8988707198460926     
 H   5.0151122457204469        2.9334670777948348        7.8436851236492435     
 H   9.5784945509349502        10.615916473445433        4.8863267179460390     
 H   1.2537909497608442        8.8780717292715892        1.8494689169069087     
 H   2.1432086521530924        10.775987052949120        11.033479987692193     
 C   2.8601780739613658        8.4457416151470657        14.099253102714261     
 H   3.7853372781014238        8.6635865832746877        13.540905392367732     
 H   2.7219461551553614        7.3565798620826559        14.145881642701685     
 H   1.9970166043708160        8.8850193425780049        13.575311378271479     
 C   2.9681160256091972        8.9960931811462199        15.432217244215531     
 N   3.0903617750856731        9.4478558998332325        16.501481710901192     
         226

 Co   6.7611509661610008        14.083717322123784        4.9905015929618912     
 S   7.0640332059191691        13.926571169879331        7.2081051337381652     
 S   5.6659724817284705        16.054525708248725        5.1501344291604267     
 S   8.7069707521856863        13.913222698752268        3.8592293760297460     
 S   5.7770424580827004        12.453200048017504        3.7902693815050617     
 C   6.3542980536164819        15.424891380996636        7.7420737765055616     
 C   5.7823958104316278        16.329332588460694        6.8672597430392459     
 C   8.3184603989817134        12.614221459615706        2.7645902532193314     
 C   7.0801797831509168        12.000718782624368        2.7230061093229696     
 S   6.3784917680165609        15.906891622118136        9.4192713485383450     
 S   5.2299823938313601        17.819976063129591        7.6007535067132661     
 S   9.4962844752172373        11.998407930838002        1.6319801886444394     
 S   6.9058656891878272        10.744667035340893        1.5099998536749100     
 C   5.7044291536942131        17.492976979999280        9.2452410579235469     
 C   8.5272227405609513        10.781702514905296       0.86082110131111100     
 S   5.5710035854624032        18.583624133432050        10.507045529937992     
 S   9.1103523839668430        9.8005323775519564      -0.36004686994566726     
 P   9.0965668021633856        20.649944385344320        14.626518054048031     
 C   8.4107813831828224        19.037278733185889        15.069045063063493     
 C   10.817759451575714        20.348535098039800        14.223852446428314     
 C   8.9257862259227476        21.738366779766295        16.041640160849752     
 C   8.2740648820414737        21.415807813124058        13.223877858869342     
 C   9.1534258864524585        17.865297699554496        14.833264898469844     
 C   7.1776284253440874        18.969709323769887        15.745441304782569     
 C   11.733583704502067        20.160748785520159        15.269530305356295     
 C   11.188162173115691        20.070182778267565        12.899566429254744     
 C   9.1261929016657852        21.223322888468445        17.334429474833929     
 C   8.6457907280630195        23.103051145778903        15.855106730064264     
 C   6.9096221822489046        21.163833560759034        13.004198902684804     
 C   8.9483733673101042        22.380337553577530        12.452843362390285     
 H   10.127662921640912        17.910841477561274        14.352617855050276     
 C   8.6604778658390522        16.636734576250277        15.279620597818033     
 H   6.6373738366232047        19.878110910813291        16.009979476606244     
 C   6.6811066652040818        17.729756112685802        16.153776321889385     
 H   11.445798527954794        20.366740495790367        16.297640730210109     
 C   13.009920944198120        19.673908750538025        14.993856059879903     
 H   10.484553525437830        20.211337843504918        12.085857223482055     
 C   12.461186302186379        19.571720966614173        12.631995077371100     
 H   9.3084489308055858        20.162249514614604        17.486113473392180     
 C   9.0636799221057469        22.078012366937088        18.432487026686797     
 H   8.5083886461284841        23.521185398101164        14.859788200321148     
 C   8.5538646041235911        23.938962544603477        16.967866338049184     
 H   6.3862206523358891        20.433002813328674        13.612786889429795     
 C   6.2213712717422220        21.870507433180784        12.018370002920458     
 C   8.2528466788500179        23.069969895182755        11.455643902102134     
 H   9.9999867095600923        22.617617696097664        12.618518822073117     
 H   9.2657472769761693        15.740318079307640        15.155655972092157     
 C   7.4233820323965496        16.564915289787166        15.925895222986293     
 H   5.7216818938549894        17.668127898394946        16.667686114960574     
 C   13.361547456782359        19.354145789019494        13.679197887741417     
 H   13.709254636939301        19.537050254995076        15.814292667765029     
 H   12.745047417728379        19.335607173353619        11.607122522244035     
 H   9.2341756295968622        21.679091967783574        19.430459441559925     
 C   8.7647162754723951        23.430017044777518        18.251404102876474     
 H   8.3027881028189281        24.985671942661835        16.820431629450180     
 C   6.8927440275487424        22.823876487540804        11.244637349384103     
 H   5.1580010638574230        21.693430272790064        11.872263974655406     
 H   8.7882723202001536        23.817561235077900        10.870051343080497     
 H   7.0493779968962400        15.608887773477779        16.299906614089004     
 H   14.335116260303090        18.917199093465246        13.460537693028309     
 H   8.6946650168240343        24.085163912871678        19.118475471786240     
 H   6.3470962881750035        23.387832879448503        10.490804410732848     
 P   10.546915812206803        15.016294146969098        10.668199552060610     
 C   10.341532012003253        16.756753926473944        10.220550514044913     
 C   8.9696310886675672        14.276667690652106        11.121980293569194     
 C   11.628797536725809        14.900543388730769        12.107989779137933     
 C   11.291749140467738        14.189771818500244        9.2522061607893260     
 C   11.339050211236632        17.351008592757484        9.4239373272542633     
 C   9.2546923125611666        17.525873470932400        10.675646902613366     
 C   8.3347121611148278        14.765176240741180        12.282264596706463     
 C   8.3704371357246714        13.245665741181092        10.382519774197203     
 C   12.595988066012355        15.883681450408606        12.384013123746897     
 C   11.479782928677647        13.790684461026931        12.960827033966924     
 C   10.585059098741089        14.146071147946572        8.0340244167153223     
 C   12.599039476777103        13.678790894107346        9.3298331048054681     
 H   12.177966980111560        16.762166996955049        9.0569480769425965     
 C   11.247152915181092        18.702842443160062        9.0868279577812778     
 H   8.4603404300878626        17.085065935710713        11.271821255705243     
 C   9.1732847774113626        18.877105222634778        10.332597368990946     
 H   8.8106914908619043        15.530455936286135        12.891044884063676     
 C   7.0996658234028311        14.254920383104343        12.668364741755029     
 H   8.8553335895980965        12.832953732727113        9.5030032598687928     
 C   7.1312750335031252        12.735089018711847        10.787287582050981     
 H   12.724724748171553        16.746568284141876        11.731866480267788     
 C   13.396759485291424        15.753085298728708        13.521991585147555     
 H   10.720943781889927        13.029716084538345        12.769148158892973     
 C   12.288094467008777        13.674488124842339        14.092557750515176     
 H   9.5706805395498975        14.538433389676806        7.9567506596811919     
 C   11.183285071075456        13.577679203076856        6.9064673067041626     
 H   13.153212647406571        13.724810590458203        10.265590681430806     
 C   13.193685556829026        13.133417918846451        8.1899772396721051     
 H   12.006657321353103        19.161595991314094        8.4541566673021880     
 C   10.167739992342360        19.463448487643859        9.5425730849612744     
 H   8.3176815698683182        19.459187534552534        10.672723125731665     
 H   6.6221667105851019        14.633493094488994        13.568073293195223     
 C   6.4916644319872008        13.241185618194681        11.918796728964336     
 H   6.6745610272184015        11.932361239690310        10.212281794819431     
 C   13.243109414409664        14.656426654915249        14.378099359590793     
 H   14.136561362048299        16.519404688105862        13.745751278152866     
 H   12.159319509465302        12.817527754893611        14.752829989700258     
 C   12.492675245428348        13.087251000143176        6.9820444919413012     
 H   10.622156798446015        13.537506808258188        5.9709317567493567     
 H   14.217822142658441        12.769404942124581        8.2334903767423953     
 H   10.101212331796685        20.516747174808376        9.2773075486220744     
 H   5.5326514766237267        12.834251804216443        12.236115546622884     
 H   13.857874459224382        14.570048804925943        15.275856423489259     
 H   12.978877058085216        12.676870985392631        6.0971086078664856     
 C   12.255054732308970        15.005325640327131        3.0161184063191682     
 H   11.330447675505342        14.787183948872595        3.5752668496437834     
 H   12.392836121843558        16.094531634688732        2.9691102011074095     
 H   13.118740341906680        14.566407181458455        3.5395000153358542     
 C   12.146237367149139        14.454608428375698        1.6833486590450093     
 N   12.023254830999624        14.002461332605527       0.61433002598123054     
 Co   8.3545620454330241        9.3672179476000661        12.131860489901193     
 S   8.0516088166361257        9.5243542593287973        9.9142655773395756     
 S   9.4497338543806979        7.3964151801103037        11.972209686189103     
 S   6.4087328751302088        9.5376869939866804        13.263114995559087     
 S   9.3386534294142081        10.997765777596278        13.332102519518063     
 C   8.7613503972166438        8.0260405407459370        9.3802843554013666     
 C   9.3332569555545497        7.1215931600952977        10.255088165632355     
 C   6.7972098299921813        10.836713906746368        14.357730532103622     
 C   8.0354933611206825        11.450212698760732        14.399347571899138     
 S   8.7371131775289133        7.5440378813095705        7.7030892360877159     
 S   9.8856680620872766        5.6309563814043599        9.5215800911226598     
 S   5.6193580270270518        11.452527619378943        15.490313381070862     
 S   8.2097715618249261        12.706273135175151        15.612351697100664     
 C   9.4111950166842497        5.9579593027204183        7.8771011852722603     
 C   6.5883983149729826        12.669236620815465        16.261490899884716     
 S   9.5446133464425245        4.8673235883372703        6.6152862015427978     
 S   6.0052395524791855        13.650408907265300        17.482344154116888     
 P   6.0190437212900401        2.8010150384863048        2.4958383792081826     
 C   6.7048076855255863        4.4136913295123694        2.0533146238482427     
 C   4.2978436956585275        3.1024078961071258        2.8984879502271799     
 C   6.1898404389795436        1.7125886021211858        1.0807219731154953     
 C   6.8415602405336369        2.0351610162232978        3.8984763370068678     
 C   5.9621485118197448        5.5856614189210347        2.2891043767934032     
 C   7.9379574622592735        4.4812824076066660        1.3769149709738286     
 C   3.3820365167966733        3.2902113579144978        1.8527977891824796     
 C   3.9274215185928294        3.3807494277402541        4.2227700196580251     
 C   5.9894504684945211        2.2276278156083147      -0.21207138439053558     
 C   6.4698184953726061       0.34790179795438969        1.2672649528208375     
 C   8.2060077219225764        2.2871352017696256        4.1181292002113059     
 C   6.1672709807288362        1.0706236569628418        4.6695168748517144     
 H   4.9879154280835589        5.5401027099818876        2.7697577700416525     
 C   6.4550771071440547        6.8142340256988261        1.8427538157688363     
 H   8.4782248201145407        3.5728908598672993        1.1123692297954921     
 C   8.4344605026884540        5.7212451689842245       0.96858592251701237     
 H   3.6698358957532844        3.0842255359258770       0.82468999691586009     
 C   2.1057008122658161        3.7770656103843412        2.1284560446850302     
 H   4.6310157388584363        3.2395792231291791        5.0364882435224674     
 C   2.6544002822916060        3.8792274203762749        4.4903256120357282     
 H   5.8072071812318438        3.2887022511084596      -0.36376169769831179     
 C   6.0519635399697203        1.3729322853230481       -1.3101243074037916     
 H   6.6072078972264281       -7.0231458151403497E-002   2.2625856528471755     
 C   6.5617423950288902      -0.48801623906373626       0.15451037692709907     
 H   8.7293957571261132        3.0179725515281897        3.5095378114981699     
 C   8.8942821969312007        1.5804508132681032        5.1039338011470976     
 C   6.8628210453620833       0.38098153071570412        5.6666929239456412     
 H   5.1156560683013277       0.83333896147424436        4.5038593946765229     
 H   5.8497943076323455        7.7106404813149370        1.9667257853742259     
 C   7.6921701516148531        6.8860746181662220        1.1964762473829826     
 H   9.3938820797749703        5.7828882974049458       0.45467145617830568     
 C   1.7540593947850953        4.0968267213170169        3.4431108892100513     
 H   1.4063807885012436        3.9139395902760241        1.3080103585023302     
 H   2.3705267143346052        4.1153377924824612        5.5151957367676623     
 H   5.8814821925895284        1.7718491035069490       -2.3081003580792814     
 C   6.3509084226453458        2.0925143129789488E-002  -1.1290319701386922     
 H   6.8128038854685915       -1.5347278445522330       0.30195322845786798     
 C   8.2229283197675951       0.62707146124583513        5.8776700405978222     
 H   9.9576558596554854        1.7575275022795580        5.2500173462429851     
 H   6.3274092170810610      -0.36661704044113258        6.2522881318430903     
 H   8.0661621268529551        7.8421078413017318       0.82246804834868470     
 H  0.78049524491394018        4.5337901043134643        3.6617592864883197     
 H   6.4209591120087133      -0.63422606261953018       -1.9961000837877627     
 H   8.7685943197032472        6.3103646794071933E-002   6.6314811200867165     
 P   4.5687502364441830        8.4346561431055846        6.4541046490572302     
 C   4.7741185540522455        6.6941874902114380        6.9017279517105949     
 C   6.1460440864230090        9.1742887600486558        6.0003591151096236     
 C   3.4868849093524559        8.5504425033557681        5.0143054061745369     
 C   3.8239105263097235        9.2611521716608856        7.8701095293392331     
 C   3.7765963090710892        6.0999314466149883        7.6983355489270799     
 C   5.8609564436914017        5.9250670562871353        6.4466286491304849     
 C   6.7809817187399455        8.6858023935503219        4.8400761017067966     
 C   6.7452289895953337        10.205275467465318        6.7398488322906660     
 C   2.5197221260277551        7.5672955153667836        4.7382209026378108     
 C   3.6358896752621161        9.6603411655823841        4.1615201717079051     
 C   4.5306062407935324        9.3048461810164689        9.0882881550860724     
 C   2.5166114403368045        9.7721114767068631        7.7924971374574286     
 H   2.9376797824858416        6.6887727797975227        8.0653258132133736     
 C   3.8684909934069807        4.7480961667819619        8.0354410907598730     
 H   6.6553110986826516        6.3658750162067106        5.8504578997504737     
 C   5.9423598156938011        4.5738337407860445        6.7896723265304892     
 H   6.3050114294282764        7.9205360247623648        4.2312719702427453     
 C   8.0160363966073760        9.1960624399384763        4.4540063735062985     
 H   6.2603202575632357        10.617971582282857        7.6193657131400956     
 C   7.9843983998570582        10.715857345773301        6.3351114577542607     
 H   2.3909946807639240        6.7043787241708408        5.3903280326256908     
 C   1.7189692041104909        7.6979242897123479        3.6002328285033340     
 H   4.3947142623415205        10.421312586582713        4.3532418652973739     
 C   2.8275952155965536        9.7765714208924432        3.0297810447719731     
 H   5.5449891311234145        8.9124937779101803        9.1655521295708802     
 C   3.9323802496243765        9.8732163070003747        10.215855905148828     
 H   1.9624328661613866        9.7260946865331821        6.8567423961220566     
 C   1.9219641665387199        10.317459355591801        8.9323644236588411     
 H   3.1089843332097669        4.2893436235777509        8.6681104043070540     
 C   4.9479037310388954        3.9874902742522997        7.5796956392100459     
 H   6.7979610341474475        3.9917503620341810        6.4495442583451581     
 H   8.4935502831520360        8.8175052245921552        3.5542990041535902     
 C   8.6240271477957613        10.209781954761342        5.2036028650490866     
 H   8.4411048906200836        11.518572129582761        6.9101414402309738     
 C   1.8726081391318850        8.7946245884082934        2.7441779261674175     
 H  0.97919196423730337        6.9315972888380353        3.3764212431127962     
 H   2.9563644654592713        10.633563635028011        2.3695503204549211     
 C   2.6229824476549655        10.363625413719898        10.140292420575264     
 H   4.4935140391207806        9.9133842471092208        11.151388334589528     
 H  0.89782001536399769        10.681452571970011        8.8888660937278310     
 H   5.0144308800428909        2.9341908165329804        7.8449586400930889     
 H   9.5830441992805806        10.616723245714754        4.8863060787402839     
 H   1.2578546978032386        8.8810256378251395        1.8464150269185451     
 H   2.1367800933464558        10.773988509130479        11.025235759805668     
 C   2.8606161891036952        8.4456118751036815        14.106249163774979     
 H   3.7852454977137460        8.6637140362153513        13.547121307509265     
 H   2.7228074011109413        7.3564105815098237        14.153290815913975     
 H   1.9969570614369641        8.8845319851807538        13.582824362087544     
 C   2.9694014875080477        8.9963733939529416        15.439003502863590     
 N   3.0923589415749642        9.4485568205290775        16.508009791276045     
         226

 Co   6.7626795806665720        14.082352435834672        4.9873761497959066     
 S   7.0651236827735735        13.925592815039426        7.2051461557612848     
 S   5.6664111879958314        16.052581809941763        5.1465170635232225     
 S   8.7087148650020172        13.909971846173372        3.8566622098683538     
 S   5.7773215286994573        12.453034957929288        3.7870033684900526     
 C   6.3551740926426987        15.423995282754259        7.7385768405476245     
 C   5.7828894372271096        16.327990456694881        6.8635718721479249     
 C   8.3189428451557532        12.611717713656319        2.7615870006022840     
 C   7.0801841419579290        11.999195905606602        2.7200498868054024     
 S   6.3793239528856232        15.906325614086974        9.4156492707614383     
 S   5.2298753751554514        17.818539200868223        7.5969028089685136     
 S   9.4960611438433453        11.995120330604001        1.6286635025380909     
 S   6.9048219704324225        10.742906170477909        1.5075202895642086     
 C   5.7043703158807535        17.492005221785099        9.2414587718201826     
 C   8.5260426469379578        10.778801630261682       0.85811927672380950     
 S   5.5702618799392027        18.582686332641757        10.503115157146850     
 S   9.1082817043430087        9.7966553962016771      -0.36233461161057195     
 P   9.0965136585114728        20.652403093809415        14.622066576741169     
 C   8.4111998909709911        19.039214983630764        15.063575715897279     
 C   10.817784266264900        20.351545182862683        14.219130739624269     
 C   8.9260233668194982        21.739515170771110        16.038265106856930     
 C   8.2732645104498346        21.419252900334907        13.220442666259435     
 C   9.1548759690306785        17.867755464503855        14.828540530231294     
 C   7.1776107195377890        18.970763623502762        15.739097842727915     
 C   11.732853464887485        20.160376986874422        15.264855852062537     
 C   11.188785968127734        20.076171356529343        12.894455555832637     
 C   9.1250177727706738        21.223008816601524        17.330680930243368     
 C   8.6482020259111589        23.104767121139059        15.852864777355084     
 C   6.9091063034704900        21.166093715150602        13.000397029572689     
 C   8.9464312701086612        22.385713818037882        12.450897540620243     
 H   10.129325065692210        17.913862062795378        14.348402339728807     
 C   8.6627277970049015        16.638909463171668        15.275012177329742     
 H   6.6364045857198901        19.878733245554248        16.003141335205353     
 C   6.6818449737177845        17.730500021616400        16.147419236890901     
 H   11.444694695132680        20.364072833777460        16.293306897365810     
 C   13.008799641184103        19.672798576761167        14.988747424111345     
 H   10.485847168932425        20.220125264047073        12.080735267384618     
 C   12.461389518845467        19.576810732440720        12.626436679946655     
 H   9.3058255091333582        20.161573310283945        17.481540204407583     
 C   9.0630814313763537        22.076817841774648        18.429453612588684     
 H   8.5119958356529875        23.524102045129567        14.857902328318128     
 C   8.5570081157916498        23.939846505860125        16.966305126499300     
 H   6.3865287330021907        20.433644625324579        13.607698963954110     
 C   6.2200307372076189        21.873643392297815        12.015824573117536     
 C   8.2500796256143012        23.076137857113789        11.454832879316115     
 H   9.9978118103657927        22.623836482083714        12.616912596191243     
 H   9.2689939345224310        15.743072017949405        15.151853436821849     
 C   7.4252679601256135        16.566219410888998        15.920480551759679     
 H   5.7222761616757056        17.668232619567096        16.660983389594776     
 C   13.360834948270593        19.355634203716708        13.673586158664071     
 H   13.707454392605115        19.533203776952924        15.809226988155739     
 H   12.745472903010040        19.342458983931675        11.601248037180600     
 H   9.2324809961687375        21.676752298585921        19.427143669122792     
 C   8.7662570055049098        23.429422467095016        18.249478408165547     
 H   8.3079503390305103        24.987124343667290        16.819672502528725     
 C   6.8902350438417788        22.828937461734974        11.243534067786374     
 H   5.1568632058492199        21.695612368677200        11.869635886318919     
 H   8.7847066104144176        23.825164559823914        10.870387475268998     
 H   7.0518671582110626        15.610084920123811        16.294757687462003     
 H   14.333938884516934        18.917864835441641        13.454472436624265     
 H   8.6967417089920289        24.083860386447153        19.117125093216778     
 H   6.3438857882928597        23.393411630798717        10.490599380913871     
 P   10.543042452248688        15.016509445430655        10.671606310823380     
 C   10.338981111788502        16.756665980820525        10.222343126581354     
 C   8.9652035529293421        14.276979862444662        11.123778894416454     
 C   11.623338706579265        14.901286033326375        12.112518123075370     
 C   11.290292992115203        14.188998125643067        9.2574626092908510     
 C   11.337374267774255        17.349583628920701        9.4258106486322255     
 C   9.2525046005524292        17.526921885456343        10.676393416868599     
 C   8.3289089461412811        14.766126605578155        12.282977839905540     
 C   8.3671670017211461        13.245134623055222        10.384525482983317     
 C   12.588822120753447        15.885423289878805        12.390681689311625     
 C   11.476045383009410        13.789489361265941        12.962966728100222     
 C   10.585483849763792        14.143296512211347        8.0383172577417046     
 C   12.598423531023229        13.680640265806296        9.3371751366761160     
 H   12.176136663824193        16.759915425647186        9.0598328139650821     
 C   11.246581040926650        18.701204635022911        9.0875691739982383     
 H   8.4575186648467398        17.087169950523467        11.272503674647352     
 C   9.1722972770668818        18.877935026544097        10.332307220377954     
 H   8.8039037672387757        15.532130398002399        12.891574771226010     
 C   7.0938138592595701        14.255498012703724        12.668485601404310     
 H   8.8531257394697960        12.831730018766097        9.5059301104018203     
 C   7.1278587565598217        12.734356070938725        10.788548388686554     
 H   12.715969385489903        16.749832862135893        11.740340814286675     
 C   13.389991434149792        15.753488393424607        13.528225103969332     
 H   10.718232822877081        13.027915063190010        12.769777956322548     
 C   12.284758644607523        13.671915476764863        14.094234377184437     
 H   9.5705456230284849        14.533762420865834        7.9593306689124503     
 C   11.186534636264676        13.575821425365877        6.9118562769321397     
 H   13.151213622619919        13.728231880664175        10.273636801912119     
 C   13.195842263553452        13.136129974082673        8.1984172388332333     
 H   12.006762841502660        19.159028259197793        8.4550539968304470     
 C   10.167511096007738        19.462903921094739        9.5422159983525194     
 H   8.3170388232442729        19.460940325287886        10.671652492169997     
 H   6.6153491455300877        14.634492316104852        13.567504886767333     
 C   6.4870275797461723        13.240878188766869        11.919192788240860     
 H   6.6720820268300578        11.930904077491695        10.213827725316655     
 C   13.238489556165428        14.654509479398785        14.381639552906394     
 H   14.128441293798543        16.520512885119309        13.753869316445313     
 H   12.157347213670258        12.813346094894523        14.752605637114506     
 C   12.496810406781441        13.088194178294152        6.9894563222211152     
 H   10.627005124225155        13.534424351807019        5.9754594586851635     
 H   14.220610682035806        12.774178446092497        8.2434909767649103     
 H   10.101895469154302        20.516025146207181        9.2760433236332069     
 H   5.5280969918060512        12.833441271128379        12.236123168076757     
 H   13.853801240606613        14.567077862450809        15.278918225147935     
 H   12.985306107858756        12.678882477250827        6.1053504450284164     
 C   12.254615666807688        15.005456525408970        3.0091166200021440     
 H   11.330535370518863        14.787062822662223        3.5690421607089573     
 H   12.391978066094479        16.094701403604628        2.9616918758777797     
 H   13.118795102977154        14.566894531007248        3.5319867575735890     
 C   12.144955204356405        14.454324749879170        1.6765582041814366     
 N   12.021264361899679        14.001753147404738       0.60779896602676908     
 Co   8.3530267508711642        9.3685851254714851        12.134981447215308     
 S   8.0505218293881082        9.5253363236246820        9.9172186912910654     
 S   9.4492876852263112        7.3983590353374034        11.975825268490659     
 S   6.4069840012687500        9.5409445319457244        13.265679021693503     
 S   9.3383702218978932        10.997927982296810        13.335363320329767     
 C   8.7604751939856946        8.0269388340822321        9.3837774006583139     
 C   9.3327640887038985        7.1229385024245406        10.258773539727732     
 C   6.7967268149647264        10.839220139654030        14.360735227531677     
 C   8.0354876188034421        11.451739181052055        14.402300117813548     
 S   8.7362887476533544        7.5446065714653461        7.7067070195037566     
 S   9.8857755613462377        5.6323952599180229        9.5254303650051373     
 S   5.6195843152803304        11.455818139467665        15.493634728289312     
 S   8.2108194211356516        12.708035739892987        15.614828278643426     
 C   9.4112586599150720        5.9589328078746444        7.8808817538190805     
 C   6.5895845936482713        12.672139665784684        16.264195122501185     
 S   9.5453610196507359        4.8682615339033752        6.6192162749938266     
 S   6.0073206092393017        13.654287732570257        17.484636358857333     
 P   6.0191040354771772        2.7985553326168326        2.5002861969355852     
 C   6.7043994849933597        4.4117525679534602        2.0587799411270651     
 C   4.2978270527501667        3.0993992386918223        2.9032080923090113     
 C   6.1896082619253230        1.7114397841895879        1.0840926094132817     
 C   6.8423655716288314        2.0317135025342554        3.9019082244773156     
 C   5.9607107866169242        5.5832027024751723        2.2938232992800600     
 C   7.9379859212508057        4.4802226028485705        1.3832548893204246     
 C   3.3827725545971483        3.2905821839838554        1.8574723895421255     
 C   3.9268085688081396        3.3747637385773608        4.2278798894925931     
 C   5.9906282698524471        2.2279420122785552      -0.20832674412045907     
 C   6.4674144247193768       0.34618570647519120        1.2695012601892892     
 C   8.2065280092193511        2.2848723714453936        4.1219310809096905     
 C   6.1692153580104314        1.0652461836538645        4.6714587387157556     
 H   4.9862651214430507        5.5370832741987606        2.7739670326499879     
 C   6.4528421783091900        6.8120568413989941        1.8473559315875741     
 H   8.4792030860838921        3.5722616514291139        1.1192049181961361     
 C   8.4337355187043883        5.7204944125864783       0.97493853255743912     
 H   3.6709435664456720        3.0868914816793231       0.82902358625645145     
 C   2.1068276385849849        3.7781727089865780        2.1335670779871689     
 H   4.6297349945643740        3.2307969122821536        5.0416079266049723     
 C   2.6542074604070907        3.8741381190653787        4.4958852236306246     
 H   5.8098316634987235        3.2893784531929651      -0.35919155531283870     
 C   6.0525645098169036        1.3741276655768984       -1.3070953749603929     
 H   6.6036096388083667       -7.3148344501203000E-002   2.2644655769690076     
 C   6.5586062733961912      -0.48889949719748821       0.15606532516608490     
 H   8.7290939701652395        3.0173270063955915        3.5146260655127173     
 C   8.8956239842124578        1.5773135545869459        5.1064824457832261     
 C   6.8655872610103570       0.37481363211346075        5.6675030827676931     
 H   5.1178334286582814       0.82711970427792370        4.5054593183227336     
 H   5.8465644446277247        7.7078856105842313        1.9705209076921937     
 C   7.6902996012984453        6.8847652401567618        1.2018850026139851     
 H   9.3933015844214029        5.7827746448756674       0.46137036182426200     
 C   1.7547794447872245        4.0953353428145860        3.4487254818371866     
 H   1.4081846447724946        3.9177808683223061        1.3130796957305686     
 H   2.3701133138868045        4.1084868605421097        5.5210717864722820     
 H   5.8831772769481674        1.7741900225345277       -2.3047885956250984     
 C   6.3493726849674390        2.1520918011248134E-002  -1.1271119483188790     
 H   6.8076509342445064       -1.5361792618019139       0.30270502182102971     
 C   8.2254359154436525       0.62201078156785883        5.8787762312695619     
 H   9.9587945722332734        1.7553439578396213        5.2526514558511304     
 H   6.3309722139123386      -0.37421921570668493        6.2519508968369344     
 H   8.0636899963453903        7.8409046168729128       0.82761049231315831     
 H  0.78167944911194875        4.5331189235543983        3.6678290688185600     
 H   6.4188874546646115      -0.63292076603102587       -1.9947558084037966     
 H   8.7718009547027833        5.7526699937776073E-002   6.6316920000457573     
 P   4.5726228115664433        8.4344407520047877        6.4507013358490539     
 C   4.7766705993162102        6.6942766300240901        6.8999426509090815     
 C   6.1504696545054367        9.1739754232702779        5.9985590261082482     
 C   3.4923406432306763        8.5496948357763713        5.0097817468496029     
 C   3.8253668987369061        9.2619296973521887        7.8648548162907703     
 C   3.7782737501180765        6.1013578990985611        7.6964701224803544     
 C   5.8631456418069154        5.9240198782461162        6.4458901737832726     
 C   6.7867803921485246        8.6848476728717046        4.8393612798058250     
 C   6.7484984066245719        10.205807647455988        6.7378374853919993     
 C   2.5268809128237901        7.5655500628858148        4.7315655674752666     
 C   3.6396256241960994        9.6615257052849000        4.1593779367496326     
 C   4.5301808896658846        9.3076255656569735        9.0839975180309196     
 C   2.5172288948458323        9.7702690482773118        7.7851547275635102     
 H   2.9395115040021498        6.6910259029693044        8.0624486348543201     
 C   3.8690645803202695        4.7497356606273957        8.0347083497513196     
 H   6.6581341658565583        6.3637721079343237        5.8497832199718340     
 C   5.9433492237089727        4.5730054056166098        6.7899713856261341     
 H   6.3117934214528084        7.9188552452534555        4.2307438888366393     
 C   8.0218826757634663        9.1954798850901227        4.4538796703625421     
 H   6.2625290470113448        10.619198659885306        7.6164331045629394     
 C   7.9878129237489066        10.716590582534257        6.3338407793465095     
 H   2.3997413326262205        6.7011147757464347        5.3818724758220204     
 C   1.7257275927661351        7.6975131529820127        3.5940138358457148     
 H   4.3974257427213033        10.423102523770897        4.3526035932691780     
 C   2.8309270690827604        9.7791289234078089        3.0281030445331196     
 H   5.5451228268200703        8.9171680807658689        9.1629757047893250     
 C   3.9291300547494656        9.8750819251717488        10.210467603556138     
 H   1.9644342066240457        9.7226800105284408        6.8486954660046200     
 C   1.9198090919189030        10.314757756078686        8.9239224368075778     
 H   3.1088806504083712        4.2919129664666436        8.6672216284489032     
 C   4.9481344214904821        3.9880364207305425        7.5800615486228962     
 H   6.7986060154263832        3.9899991352007267        6.4506243375815631     
 H   8.5003601078160305        8.8164988183932760        3.5548614623459347     
 C   8.6286597552535103        10.210086643895435        5.2031968724135025     
 H   8.4435832383172151        11.520031368156653        6.9085822488551196     
 C   1.8772200698273298        8.7965278840356813        2.7406448754149295     
 H  0.98729883066054580        6.9304822142040310        3.3683249425395396     
 H   2.9583337138365180        10.637725730181153        2.3697675772042182     
 C   2.6188477360756850        10.362692789888484        10.132879271750227     
 H   4.4886642697320980        9.9164751275079031        11.146861757062453     
 H  0.89503414029771222        10.676692146888580        8.8788614676095694     
 H   5.0137495143653350        2.9349145552711264        7.8462321565369333     
 H   9.5875938476262128        10.617530017984075        4.8862854395345297     
 H   1.2619184458456332        8.8839795463786917        1.8433611369301817     
 H   2.1303515345398192        10.771989965311839        11.016991531919144     
 C   2.8610543042460246        8.4454821350602991        14.113245224835696     
 H   3.7851537173260681        8.6638414891560149        13.553337222650798     
 H   2.7236686470665212        7.3562413009369925        14.160699989126263     
 H   1.9968975185031121        8.8840446277835046        13.590337345903610     
 C   2.9706869494068977        8.9966536067596650        15.445789761511650     
 N   3.0943561080642548        9.4492577412249243        16.514537871650894     
         226

 Co   6.7642081951721433        14.080987549545560        4.9842507066299220     
 S   7.0662141596279779        13.924614460199521        7.2021871777844035     
 S   5.6668498942631933        16.050637911634801        5.1428996978860191     
 S   8.7104589778183481        13.906720993594478        3.8540950437069612     
 S   5.7776005993162149        12.452869867841073        3.7837373554750440     
 C   6.3560501316689155        15.423099184511884        7.7350799045896874     
 C   5.7833830640225914        16.326648324929067        6.8598840012566038     
 C   8.3194252913297948        12.609213967696933        2.7585837479852366     
 C   7.0801885007649412        11.997673028588835        2.7170936642878352     
 S   6.3801561377546854        15.905759606055812        9.4120271929845316     
 S   5.2297683564795427        17.817102338606851        7.5930521112237619     
 S   9.4958378124694551        11.991832730370001        1.6253468164317424     
 S   6.9037782516770188        10.741145305614925        1.5050407254535070     
 C   5.7043114780672948        17.491033463570918        9.2376764857168201     
 C   8.5248625533149642        10.775900745618069       0.85541745213650788     
 S   5.5695201744160023        18.581748531851463        10.499184784355709     
 S   9.1062110247191743        9.7927784148513997      -0.36462235327547665     
 P   9.0964605148595616        20.654861802274514        14.617615099434307     
 C   8.4116183987591580        19.041151234075635        15.058106368731067     
 C   10.817809080954083        20.354555267685569        14.214409032820225     
 C   8.9262605077162487        21.740663561775925        16.034890052864107     
 C   8.2724641388581936        21.422697987545757        13.217007473649529     
 C   9.1563260516088985        17.870213229453213        14.823816161992745     
 C   7.1775930137314905        18.971817923235633        15.732754380673262     
 C   11.732123225272906        20.160005188228684        15.260181398768781     
 C   11.189409763139778        20.082159934791118        12.889344682410531     
 C   9.1238426438755607        21.222694744734603        17.326932385652807     
 C   8.6506133237593001        23.106483096499215        15.850622824645903     
 C   6.9085904246920746        21.168353869542170        12.996595156460574     
 C   8.9444891729072182        22.391090082498234        12.448951718850203     
 H   10.130987209743509        17.916882648029482        14.344186824407339     
 C   8.6649777281707525        16.641084350093056        15.270403756841452     
 H   6.6354353348165747        19.879355580295208        15.996303193804462     
 C   6.6825832822314863        17.731243930547002        16.141062151892417     
 H   11.443590862310566        20.361405171764549        16.288973064521507     
 C   13.007678338170086        19.671688402984305        14.983638788342788     
 H   10.487140812427022        20.228912684589229        12.075613311287182     
 C   12.461592735504556        19.581900498267270        12.620878282522213     
 H   9.3032020874611323        20.160897105953289        17.476966935422983     
 C   9.0624829406469622        22.075623316612205        18.426420198490568     
 H   8.5156030251774890        23.527018692157974        14.856016456315105     
 C   8.5601516274597085        23.940730467116769        16.964743914949416     
 H   6.3868368136684923        20.434286437320480        13.602611038478425     
 C   6.2186902026730158        21.876779351414847        12.013279143314612     
 C   8.2473125723785845        23.082305819044826        11.454021856530094     
 H   9.9956369111714949        22.630055268069761        12.615306370309369     
 H   9.2722405920686928        15.745825956591172        15.148050901551541     
 C   7.4271538878546783        16.567523531990833        15.915065880533067     
 H   5.7228704294964210        17.668337340739246        16.654280664228981     
 C   13.360122439758827        19.357122618413925        13.667974429586726     
 H   13.705654148270929        19.529357298910767        15.804161308546449     
 H   12.745898388291700        19.349310794509730        11.595373552117167     
 H   9.2307863627406146        21.674412629388272        19.423827896685662     
 C   8.7677977355374246        23.428827889412513        18.247552713454624     
 H   8.3131125752420925        24.988576744672745        16.818913375607274     
 C   6.8877260601348160        22.833998435929146        11.242430786188645     
 H   5.1557253478410168        21.697794464564332        11.867007797982433     
 H   8.7811409006286798        23.832767884569929        10.870723607457499     
 H   7.0543563195258860        15.611282066769842        16.289608760835002     
 H   14.332761508730780        18.918530577418036        13.448407180220221     
 H   8.6988184011600236        24.082556860022631        19.115774714647316     
 H   6.3406752884107167        23.398990382148931        10.490394351094892     
 P   10.539169092290575        15.016724743892214        10.675013069586150     
 C   10.336430211573752        16.756578035167102        10.224135739117795     
 C   8.9607760171911188        14.277292034237218        11.125577495263711     
 C   11.617879876432720        14.902028677921979        12.117046467012809     
 C   11.288836843762670        14.188224432785889        9.2627190577923759     
 C   11.335698324311879        17.348158665083918        9.4276839700101878     
 C   9.2503168885436917        17.527970299980286        10.677139931123833     
 C   8.3231057311677343        14.767076970415127        12.283691083104618     
 C   8.3638968677176226        13.244603504929353        10.386531191769430     
 C   12.581656175494539        15.887165129349004        12.397350254876354     
 C   11.472307837341175        13.788294261504952        12.965106422233518     
 C   10.585908600786492        14.140521876476122        8.0426100987680869     
 C   12.597807585269358        13.682489637505247        9.3445171685467638     
 H   12.174306347536827        16.757663854339320        9.0627175509875677     
 C   11.246009166672209        18.699566826885761        9.0883103902151987     
 H   8.4546968996056151        17.089273965336222        11.273186093589459     
 C   9.1713097767224010        18.878764830453413        10.332017071764962     
 H   8.7971160436156470        15.533804859718666        12.892104658388341     
 C   7.0879618951163081        14.256075642303102        12.668606461053590     
 H   8.8509178893414973        12.830506304805080        9.5088569609348497     
 C   7.1244424796165182        12.733623123165604        10.789809195322128     
 H   12.707214022808250        16.753097440129913        11.748815148305562     
 C   13.383223383008160        15.753891488120507        13.534458622791110     
 H   10.715521863864234        13.026114041841675        12.770407753752123     
 C   12.281422822206268        13.669342828687386        14.095911003853697     
 H   9.5704107065070705        14.529091452054860        7.9619106781437079     
 C   11.189784201453897        13.573963647654898        6.9172452471601158     
 H   13.149214597833264        13.731653170870146        10.281682922393433     
 C   13.197998970277876        13.138842029318894        8.2068572379943614     
 H   12.006868361652216        19.156460527081496        8.4559513263587061     
 C   10.167282199673116        19.462359354545615        9.5418589117437662     
 H   8.3163960766202276        19.462693116023239        10.670581858608331     
 H   6.6085315804750726        14.635491537720711        13.566936480339445     
 C   6.4823907275051438        13.240570759339057        11.919588847517383     
 H   6.6696030264417150        11.929446915293079        10.215373655813879     
 C   13.233869697921190        14.652592303882320        14.385179746221995     
 H   14.120321225548786        16.521621082132757        13.761987354737760     
 H   12.155374917875216        12.809164434895436        14.752381284528754     
 C   12.500945568134535        13.089137356445127        6.9968681525009293     
 H   10.631853450004296        13.531341895355848        5.9799871606209694     
 H   14.223399221413171        12.778951950060415        8.2534915767874253     
 H   10.102578606511917        20.515303117605981        9.2747790986443395     
 H   5.5235425069883757        12.832630738040317        12.236130789530630     
 H   13.849728021988843        14.564106919975675        15.281980026806613     
 H   12.991735157632297        12.680893969109023        6.1135922821903472     
 C   12.254176601306407        15.005587410490810        3.0021148336851202     
 H   11.330623065532386        14.786941696451853        3.5628174717741312     
 H   12.391120010345400        16.094871172520520        2.9542735506481499     
 H   13.118849864047629        14.567381880556040        3.5244734998113243     
 C   12.143673041563671        14.454041071382642        1.6697677493178638     
 N   12.019273892799733        14.001044962203949       0.60126790607230751     
 Co   8.3514914563093026        9.3699523033429042        12.138102404529423     
 S   8.0494348421400908        9.5263183879205684        9.9201718052425534     
 S   9.4488415160719263        7.4003028905645030        11.979440850792216     
 S   6.4052351274072921        9.5442020699047703        13.268243047827919     
 S   9.3380870143815766        10.998090186997342        13.338624121141473     
 C   8.7595999907547455        8.0278371274185272        9.3872704459152612     
 C   9.3322712218532491        7.1242838447537835        10.262458913823110     
 C   6.7962437999372716        10.841726372561693        14.363739922959731     
 C   8.0354818764862017        11.453265663343380        14.405252663727955     
 S   8.7354643177777955        7.5451752616211216        7.7103248029197973     
 S   9.8858830606051971        5.6338341384316850        9.5292806388876148     
 S   5.6198106035336082        11.459108659556387        15.496956075507759     
 S   8.2118672804463753        12.709798344610821        15.617304860186188     
 C   9.4113223031458926        5.9599063130288705        7.8846623223659007     
 C   6.5907708723235592        12.675042710753903        16.266899345117654     
 S   9.5461086928589456        4.8691994794694793        6.6231463484448554     
 S   6.0094016659994178        13.658166557875214        17.486928563597779     
 P   6.0191643496643144        2.7960956267473605        2.5047340146629877     
 C   6.7039912844611322        4.4098138063945500        2.0642452584058875     
 C   4.2978104098418051        3.0963905812765184        2.9079282343908428     
 C   6.1893760848711024        1.7102909662579899        1.0874632457110682     
 C   6.8431709027240260        2.0282659888452126        3.9053401119477629     
 C   5.9592730614141045        5.5807439860293107        2.2985422217667164     
 C   7.9380143802423389        4.4791627980904751        1.3895948076670206     
 C   3.3835085923976234        3.2909530100532125        1.8621469899017713     
 C   3.9261956190234493        3.3687780494144675        4.2329897593271610     
 C   5.9918060712103722        2.2282562089487961      -0.20458210385038256     
 C   6.4650103540661465       0.34446961499599271        1.2717375675577409     
 C   8.2070482965161258        2.2826095411211615        4.1257329616080760     
 C   6.1711597352920258        1.0598687103448872        4.6734006025797958     
 H   4.9846148148025424        5.5340638384156344        2.7781762952583233     
 C   6.4506072494743245        6.8098796570991622        1.8519580474063115     
 H   8.4801813520532434        3.5716324429909285        1.1260406065967801     
 C   8.4330105347203244        5.7197436561887320       0.98129114259786598     
 H   3.6720512371380600        3.0895574274327693       0.83335717559704292     
 C   2.1079544649041542        3.7792798075888152        2.1386781112893072     
 H   4.6284542502703117        3.2220146014351281        5.0467276096874771     
 C   2.6540146385225758        3.8690488177544822        4.5014448352255201     
 H   5.8124561457656032        3.2900546552774710      -0.35462141292736560     
 C   6.0531654796640861        1.3753230458307486       -1.3040664425169939     
 H   6.6000113803903053       -7.6065230851002488E-002   2.2663455010908398     
 C   6.5554701517634930      -0.48978275533124016       0.15762027340507076     
 H   8.7287921832043658        3.0166814612629929        3.5197143195272647     
 C   8.8969657714937149        1.5741762959057883        5.1090310904193554     
 C   6.8683534766586307       0.36864573351121732        5.6683132415897441     
 H   5.1200107890152342       0.82090044708160315        4.5070592419689453     
 H   5.8433345816231039        7.7051307398535265        1.9743160300101614     
 C   7.6884290509820374        6.8834558621473017        1.2072937578449876     
 H   9.3927210890678356        5.7826609923463899       0.46806926747021832     
 C   1.7554994947893536        4.0938439643121551        3.4543400744643220     
 H   1.4099885010437454        3.9216221463685885        1.3181490329588073     
 H   2.3696999134390033        4.1016359286017581        5.5269478361769018     
 H   5.8848723613068055        1.7765309415621064       -2.3014768331709154     
 C   6.3478369472895331        2.2116692892706780E-002  -1.1251919264990657     
 H   6.8024979830204222       -1.5376306790515948       0.30345681518419138     
 C   8.2279435111197099       0.61695010188988253        5.8798824219413017     
 H   9.9599332848110613        1.7531604133996843        5.2552855654592756     
 H   6.3345352107436153      -0.38182139097223727        6.2516136618307785     
 H   8.0612178658378255        7.8397013924440939       0.83275293627763192     
 H  0.78286365330995733        4.5324477427953314        3.6738988511487998     
 H   6.4168157973205098      -0.63161546944252156       -1.9934115330198305     
 H   8.7750075897023194        5.1949753081480213E-002   6.6319028800047972     
 P   4.5764953866887028        8.4342253609039908        6.4472980226408785     
 C   4.7792226445801758        6.6943657698367414        6.8981573501075681     
 C   6.1548952225878635        9.1736620864918983        5.9967589371068737     
 C   3.4977963771088971        8.5489471681969764        5.0052580875246688     
 C   3.8268232711640882        9.2627072230434901        7.8596001032423084     
 C   3.7799511911650638        6.1027843515821347        7.6946046960336281     
 C   5.8653348399224292        5.9229727002050971        6.4451516984360602     
 C   6.7925790655571037        8.6838929521930872        4.8386464579048543     
 C   6.7517678236538110        10.206339827446657        6.7358261384933327     
 C   2.5340396996198251        7.5638046104048460        4.7249102323127223     
 C   3.6433615731300830        9.6627102449874176        4.1572357017913610     
 C   4.5297555385382378        9.3104049502974764        9.0797068809757668     
 C   2.5178463493548606        9.7684266198477587        7.7778123176695919     
 H   2.9413432255184584        6.6932790261410871        8.0595714564952665     
 C   3.8696381672335578        4.7513751544728295        8.0339756087427663     
 H   6.6609572330304649        6.3616691996619359        5.8491085401931953     
 C   5.9443386317241442        4.5721770704471743        6.7902704447217781     
 H   6.3185754134773404        7.9171744657445462        4.2302158074305325     
 C   8.0277289549195547        9.1948973302417691        4.4537529672187848     
 H   6.2647378364594539        10.620425737487755        7.6135004959857824     
 C   7.9912274476407559        10.717323819295215        6.3325701009387574     
 H   2.4084879844885174        6.6978508273220285        5.3734169190183501     
 C   1.7324859814217792        7.6971020162516766        3.5877948431880955     
 H   4.4001372231010860        10.424892460959081        4.3519653212409812     
 C   2.8342589225689667        9.7816864259231746        3.0264250442942662     
 H   5.5452565225167252        8.9218423836215575        9.1603992800077716     
 C   3.9258798598745548        9.8769475433431246        10.205079301963448     
 H   1.9664355470867045        9.7192653345237012        6.8406485358871834     
 C   1.9176540172990859        10.312056156565573        8.9154804499563145     
 H   3.1087769676069761        4.2944823093555362        8.6663328525907524     
 C   4.9483651119420680        3.9885825672087853        7.5804274580357465     
 H   6.7992509967053198        3.9882479083672724        6.4517044168179689     
 H   8.5071699324800250        8.8154924121943967        3.5554239205382787     
 C   8.6332923627112592        10.210391333029531        5.2027908797779192     
 H   8.4460615860143466        11.521490606730543        6.9070230574792664     
 C   1.8818320005227749        8.7984311796630674        2.7371118246624411     
 H  0.99540569708378812        6.9293671395700258        3.3602286419662830     
 H   2.9603029622137651        10.641887825334296        2.3699848339535152     
 C   2.6147130244964041        10.361760166057071        10.125466122925189     
 H   4.4838145003434144        9.9195660079065853        11.142335179535378     
 H  0.89224826523142664        10.671931721807152        8.8688568414913078     
 H   5.0130681486877791        2.9356382940092720        7.8475056729807777     
 H   9.5921434959718432        10.618336790253396        4.8862648003287745     
 H   1.2659821938880276        8.8869334549322421        1.8403072469418180     
 H   2.1239229757331826        10.769991421493200        11.008747304032621     
 C   2.8614924193883535        8.4453523950169149        14.120241285896414     
 H   3.7850619369383898        8.6639689420966786        13.559553137792332     
 H   2.7245298930221016        7.3560720203641603        14.168109162338553     
 H   1.9968379755692602        8.8835572703862535        13.597850329719675     
 C   2.9719724113057482        8.9969338195663866        15.452576020159707     
 N   3.0963532745535458        9.4499586619207694        16.521065952025747     
         226

 Co   6.7657368096777146        14.079622663256448        4.9811252634639382     
 S   7.0673046364823824        13.923636105359616        7.1992281998075232     
 S   5.6672886005305543        16.048694013327843        5.1392823322488157     
 S   8.7122030906346790        13.903470141015582        3.8515278775455686     
 S   5.7778796699329718        12.452704777752858        3.7804713424600349     
 C   6.3569261706951323        15.422203086269507        7.7315829686317494     
 C   5.7838766908180723        16.325306193163254        6.8561961303652836     
 C   8.3199077375038346        12.606710221737547        2.7555804953681893     
 C   7.0801928595719525        11.996150151571069        2.7141374417702679     
 S   6.3809883226237485        15.905193598024649        9.4084051152076249     
 S   5.2296613378036341        17.815665476345480        7.5892014134790093     
 S   9.4956144810955632        11.988545130136000        1.6220301303253939     
 S   6.9027345329216150        10.739384440751941        1.5025611613428056     
 C   5.7042526402538360        17.490061705356734        9.2338941996134558     
 C   8.5236824596919725        10.772999860974455       0.85271562754920627     
 S   5.5687784688928019        18.580810731061170        10.495254411564567     
 S   9.1041403450953400        9.7889014335011204      -0.36691009494038129     
 P   9.0964073712076488        20.657320510739613        14.613163622127447     
 C   8.4120369065473266        19.043087484520509        15.052637021564854     
 C   10.817833895643266        20.357565352508455        14.209687326016180     
 C   8.9264976486129992        21.741811952780740        16.031514998871288     
 C   8.2716637672665545        21.426143074756606        13.213572281039621     
 C   9.1577761341871184        17.872670994402569        14.819091793754197     
 C   7.1775753079251920        18.972872222968508        15.726410918618608     
 C   11.731392985658324        20.159633389582950        15.255506945475025     
 C   11.190033558151823        20.088148513052893        12.884233808988425     
 C   9.1226675149804493        21.222380672867683        17.323183841062246     
 C   8.6530246216074396        23.108199071859371        15.848380871936723     
 C   6.9080745459136601        21.170614023933734        12.992793283348458     
 C   8.9425470757057735        22.396466346958587        12.447005897080162     
 H   10.132649353794807        17.919903233263586        14.339971309085870     
 C   8.6672276593366018        16.643259237014448        15.265795336353161     
 H   6.6344660839132601        19.879977915036168        15.989465052403569     
 C   6.6833215907451891        17.731987839477600        16.134705066893932     
 H   11.442487029488454        20.358737509751638        16.284639231677204     
 C   13.006557035156069        19.670578229207447        14.978530152574230     
 H   10.488434455921617        20.237700105131381        12.070491355189745     
 C   12.461795952163644        19.586990264093817        12.615319885097771     
 H   9.3005786657889047        20.160220901622630        17.472393666438386     
 C   9.0618844499175690        22.074428791449765        18.423386784392456     
 H   8.5192102147019906        23.529935339186380        14.854130584312085     
 C   8.5632951391277654        23.941614428373416        16.963182703399532     
 H   6.3871448943347939        20.434928249316386        13.597523113002740     
 C   6.2173496681384126        21.879915310531874        12.010733713511691     
 C   8.2445455191428678        23.088473780975864        11.453210833744075     
 H   9.9934620119771953        22.636274054055811        12.613700144427495     
 H   9.2754872496149527        15.748579895232938        15.144248366281234     
 C   7.4290398155837423        16.568827653092665        15.909651209306453     
 H   5.7234646973171364        17.668442061911396        16.647577938863186     
 C   13.359409931247061        19.358611033111139        13.662362700509380     
 H   13.703853903936743        19.525510820868615        15.799095628937158     
 H   12.746323873573360        19.356162605087782        11.589499067053731     
 H   9.2290917293124917        21.672072960190619        19.420512124248528     
 C   8.7693384655699393        23.428233311730011        18.245627018743697     
 H   8.3182748114536746        24.990029145678196        16.818154248685818     
 C   6.8852170764278524        22.839059410123319        11.241327504590917     
 H   5.1545874898328137        21.699976560451468        11.864379709645947     
 H   8.7775751908429438        23.840371209315943        10.871059739645998     
 H   7.0568454808407086        15.612479213415874        16.284459834208000     
 H   14.331584132944624        18.919196319394430        13.442341923816176     
 H   8.7008950933280200        24.081253333598106        19.114424336077850     
 H   6.3374647885285738        23.404569133499141        10.490189321275913     
 P   10.535295732332459        15.016940042353770        10.678419828348920     
 C   10.333879311359000        16.756490089513683        10.225928351654236     
 C   8.9563484814528955        14.277604206029775        11.127376096110968     
 C   11.612421046286178        14.902771322517584        12.121574810950246     
 C   11.287380695410135        14.187450739928710        9.2679755062939009     
 C   11.334022380849504        17.346733701247132        9.4295572913881500     
 C   9.2481291765349525        17.529018714504229        10.677886445379066     
 C   8.3173025161941876        14.768027335252102        12.284404326303694     
 C   8.3606267337140974        13.244072386803483        10.388536900555545     
 C   12.574490230235631        15.888906968819205        12.404018820441083     
 C   11.468570291672940        13.787099161743962        12.967246116366814     
 C   10.586333351809193        14.137747240740898        8.0469029397944691     
 C   12.597191639515485        13.684339009204198        9.3518592004174099     
 H   12.172476031249461        16.755412283031454        9.0656022880100551     
 C   11.245437292417767        18.697929018748610        9.0890516064321591     
 H   8.4518751343644922        17.091377980148977        11.273868512531568     
 C   9.1703222763779220        18.879594634362732        10.331726923151969     
 H   8.7903283199925166        15.535479321434932        12.892634545550672     
 C   7.0821099309730471        14.256653271902483        12.668727320702873     
 H   8.8487100392131968        12.829282590844064        9.5117838114678790     
 C   7.1210262026732138        12.732890175392484        10.791070001957701     
 H   12.698458660126599        16.756362018123930        11.757289482324449     
 C   13.376455331866527        15.754294582816405        13.540692141612887     
 H   10.712810904851388        13.024313020493340        12.771037551181699     
 C   12.278086999805016        13.666770180609909        14.097587630522959     
 H   9.5702757899856561        14.524420483243889        7.9644906873749663     
 C   11.193033766643117        13.572105869943918        6.9226342173880928     
 H   13.147215573046612        13.735074461076117        10.289729042874747     
 C   13.200155677002300        13.141554084555116        8.2152972371554895     
 H   12.006973881801771        19.153892794965195        8.4568486558869651     
 C   10.167053303338491        19.461814787996492        9.5415018251350130     
 H   8.3157533299961823        19.464445906758591        10.669511225046666     
 H   6.6017140154200575        14.636490759336569        13.566368073911555     
 C   6.4777538752641153        13.240263329911246        11.919984906793907     
 H   6.6671240260533722        11.927989753094463        10.216919586311104     
 C   13.229249839676951        14.650675128365856        14.388719939537596     
 H   14.112201157299028        16.522729279146205        13.770105393030208     
 H   12.153402622080172        12.804982774896349        14.752156931943004     
 C   12.505080729487627        13.090080534596101        7.0042799827807434     
 H   10.636701775783436        13.528259438904678        5.9845148625567752     
 H   14.226187760790538        12.783725454028332        8.2634921768099403     
 H   10.103261743869535        20.514581089004785        9.2735148736554720     
 H   5.5189880221707011        12.831820204952253        12.236138410984505     
 H   13.845654803371076        14.561135977500539        15.285041828465291     
 H   12.998164207405837        12.682905460967218        6.1218341193522772     
 C   12.253737535805126        15.005718295572647        2.9951130473680960     
 H   11.330710760545909        14.786820570241483        3.5565927828393047     
 H   12.390261954596319        16.095040941436416        2.9468552254185196     
 H   13.118904625118102        14.567869230104833        3.5169602420490595     
 C   12.142390878770938        14.453757392886112        1.6629772944542911     
 N   12.017283423699787        14.000336777003158       0.59473684611784594     
 Co   8.3499561617474427        9.3713194812143232        12.141223361843538     
 S   8.0483478548920715        9.5273004522164548        9.9231249191940432     
 S   9.4483953469175415        7.4022467457916026        11.983056433093772     
 S   6.4034862535458332        9.5474596078638161        13.270807073962336     
 S   9.3378038068652618        10.998252391697873        13.341884921953177     
 C   8.7587247875237964        8.0287354207548223        9.3907634911722084     
 C   9.3317783550025997        7.1256291870830273        10.266144287918488     
 C   6.7957607849098176        10.844232605469355        14.366744618387784     
 C   8.0354761341689613        11.454792145634704        14.408205209642365     
 S   8.7346398879022349        7.5457439517768972        7.7139425863358371     
 S   9.8859905598641582        5.6352730169453480        9.5331309127700923     
 S   5.6200368917868868        11.462399179645109        15.500277422726207     
 S   8.2129151397571007        12.711560949328657        15.619781441728952     
 C   9.4113859463767131        5.9608798181830958        7.8884428909127200     
 C   6.5919571509988479        12.677945755723123        16.269603567734123     
 S   9.5468563660671570        4.8701374250355833        6.6270764218958833     
 S   6.0114827227595349        13.662045383180171        17.489220768338221     
 P   6.0192246638514515        2.7936359208778887        2.5091818323903898     
 C   6.7035830839289057        4.4078750448356407        2.0697105756847098     
 C   4.2977937669334443        3.0933819238612150        2.9126483764726743     
 C   6.1891439078168817        1.7091421483263920        1.0908338820088546     
 C   6.8439762338192205        2.0248184751561702        3.9087719994182102     
 C   5.9578353362112839        5.5782852695834482        2.3032611442533728     
 C   7.9380428392338711        4.4781029933323806        1.3959347260136163     
 C   3.3842446301980988        3.2913238361225701        1.8668215902614169     
 C   3.9255826692387594        3.3627923602515737        4.2380996291617290     
 C   5.9929838725682982        2.2285704056190370      -0.20083746358030605     
 C   6.4626062834129172       0.34275352351679428        1.2739738749261929     
 C   8.2075685838129004        2.2803467107969291        4.1295348423064606     
 C   6.1731041125736210        1.0544912370359099        4.6753424664438370     
 H   4.9829645081620342        5.5310444026325074        2.7823855578666588     
 C   6.4483723206394590        6.8077024727993303        1.8565601632250492     
 H   8.4811596180225930        3.5710032345527427        1.1328762949974240     
 C   8.4322855507362586        5.7189928997909858       0.98764375263829285     
 H   3.6731589078304476        3.0922233731862154       0.83769076493763439     
 C   2.1090812912233230        3.7803869061910520        2.1437891445914459     
 H   4.6271735059762493        3.2132322905881026        5.0518472927699811     
 C   2.6538218166380605        3.8639595164435860        4.5070044468204165     
 H   5.8150806280324820        3.2907308573619769      -0.35005127054189245     
 C   6.0537664495112686        1.3765184260845991       -1.3010375100735951     
 H   6.5964131219722439       -7.8982117200801991E-002   2.2682254252126719     
 C   6.5523340301307949      -0.49066601346499217       0.15917522164405662     
 H   8.7284903962434921        3.0160359161303947        3.5248025735418116     
 C   8.8983075587749720        1.5710390372246308        5.1115797350554839     
 C   6.8711196923069044       0.36247783490897395        5.6691234004117952     
 H   5.1221881493721879       0.81468118988528249        4.5086591656151560     
 H   5.8401047186184831        7.7023758691228208        1.9781111523281292     
 C   7.6865585006656296        6.8821464841378415        1.2127025130759901     
 H   9.3921405937142683        5.7825473398171123       0.47476817311617470     
 C   1.7562195447914830        4.0923525858097243        3.4599546670914578     
 H   1.4117923573149962        3.9254634244148705        1.3232183701870457     
 H   2.3692865129912026        4.0947849966614065        5.5328238858815215     
 H   5.8865674456654444        1.7788718605896849       -2.2981650707167325     
 C   6.3463012096116262        2.2712467774165426E-002  -1.1232719046792525     
 H   6.7973450317963380       -1.5390820963012757       0.30420860854735310     
 C   8.2304511067957691       0.61188942221190612        5.8809886126130406     
 H   9.9610719973888493        1.7509768689597476        5.2579196750674200     
 H   6.3380982075748920      -0.38942356623778962        6.2512764268246235     
 H   8.0587457353302607        7.8384981680152750       0.83789538024210553     
 H  0.78404785750796591        4.5317765620362653        3.6799686334790400     
 H   6.4147441399764080      -0.63031017285401725       -1.9920672576358645     
 H   8.7782142247018555        4.6372806225184346E-002   6.6321137599638380     
 P   4.5803679618109623        8.4340099698031938        6.4438947094327030     
 C   4.7817746898441404        6.6944549096493935        6.8963720493060539     
 C   6.1593207906702903        9.1733487497135187        5.9949588481054983     
 C   3.5032521109871175        8.5481995006175815        5.0007344281997348     
 C   3.8282796435912707        9.2634847487347933        7.8543453901938465     
 C   3.7816286322120511        6.1042108040657075        7.6927392695869026     
 C   5.8675240380379439        5.9219255221640772        6.4444132230888478     
 C   6.7983777389656828        8.6829382315144716        4.8379316360038835     
 C   6.7550372406830492        10.206872007437326        6.7338147915946669     
 C   2.5411984864158601        7.5620591579238772        4.7182548971501781     
 C   3.6470975220640662        9.6638947846899335        4.1550934668330886     
 C   4.5293301874105900        9.3131843349379810        9.0754162439206123     
 C   2.5184638038638885        9.7665841914182074        7.7704699077756736     
 H   2.9431749470347666        6.6955321493128697        8.0566942781362147     
 C   3.8702117541468466        4.7530146483182634        8.0332428677342129     
 H   6.6637803002043716        6.3595662913895481        5.8484338604145556     
 C   5.9453280397393149        4.5713487352777396        6.7905695038174221     
 H   6.3253574055018724        7.9154936862356369        4.2296877260244257     
 C   8.0335752340756432        9.1943147753934156        4.4536262640750275     
 H   6.2669466259075639        10.621652815090204        7.6105678874086262     
 C   7.9946419715326043        10.718057056056171        6.3312994225310062     
 H   2.4172346363508139        6.6945868788976233        5.3649613622146806     
 C   1.7392443700774234        7.6966908795213413        3.5815758505304762     
 H   4.4028487034808688        10.426682398147264        4.3513270492127853     
 C   2.8375907760551735        9.7842439284385385        3.0247470440554132     
 H   5.5453902182133801        8.9265166864772461        9.1578228552262164     
 C   3.9226296649996439        9.8788131615145005        10.199691000370759     
 H   1.9684368875493636        9.7158506585189599        6.8326016057697467     
 C   1.9154989426792688        10.309354557052458        8.9070384631050512     
 H   3.1086732848055809        4.2970516522444298        8.6654440767326015     
 C   4.9485958023936547        3.9891287136870281        7.5807933674485968     
 H   6.7998959779842556        3.9864966815338181        6.4527844960543748     
 H   8.5139797571440194        8.8144860059955175        3.5559863787306232     
 C   8.6379249701690064        10.210696022163624        5.2023848871423350     
 H   8.4485399337114764        11.522949845304435        6.9054638661034131     
 C   1.8864439312182200        8.8003344752904535        2.7335787739099531     
 H   1.0035125635070306        6.9282520649360206        3.3521323413930264     
 H   2.9622722105910122        10.646049920487437        2.3702020907028118     
 C   2.6105783129171232        10.360827542225657        10.118052974100150     
 H   4.4789647309547318        9.9226568883052693        11.137808602008302     
 H  0.88946239016514117        10.667171296725721        8.8588522153730462     
 H   5.0123867830102231        2.9363620327474176        7.8487791894246222     
 H   9.5966931443174737        10.619143562522718        4.8862441611230194     
 H   1.2700459419304222        8.8898873634857942        1.8372533569534544     
 H   2.1174944169265459        10.767992877674560        11.000503076146096     
 C   2.8619305345306829        8.4452226549735325        14.127237346957131     
 H   3.7849701565507119        8.6640963950373440        13.565769052933865     
 H   2.7253911389776815        7.3559027397913290        14.175518335550843     
 H   1.9967784326354083        8.8830699129890025        13.605363313535740     
 C   2.9732578732045987        8.9972140323731100        15.459362278807767     
 N   3.0983504410428369        9.4506595826166162        16.527594032400597     
         226

 Co   6.7672654241832859        14.078257776967336        4.9779998202979536     
 S   7.0683951133367868        13.922657750519713        7.1962692218306419     
 S   5.6677273067979161        16.046750115020881        5.1356649666116114     
 S   8.7139472034510081        13.900219288436688        3.8489607113841764     
 S   5.7781587405497286        12.452539687664645        3.7772053294450263     
 C   6.3578022097213491        15.421306988027130        7.7280860326738123     
 C   5.7843703176135541        16.323964061397440        6.8525082594739626     
 C   8.3203901836778762        12.604206475778160        2.7525772427511419     
 C   7.0801972183789648        11.994627274553302        2.7111812192527007     
 S   6.3818205074928107        15.904627589993487        9.4047830374307200     
 S   5.2295543191277254        17.814228614084108        7.5853507157342568     
 S   9.4953911497216730        11.985257529901999        1.6187134442190454     
 S   6.9016908141662103        10.737623575888955        1.5000815972321042     
 C   5.7041938024403773        17.489089947142553        9.2301119135100915     
 C   8.5225023660689789        10.770098976330841       0.85001380296190476     
 S   5.5680367633696015        18.579872930270877        10.491324038773426     
 S   9.1020696654715056        9.7850244521508412      -0.36919783660528599     
 P   9.0963542275557376        20.659779219204708        14.608712144820585     
 C   8.4124554143354953        19.045023734965380        15.047167674398640     
 C   10.817858710332450        20.360575437331342        14.204965619212135     
 C   8.9267347895097497        21.742960343785555        16.028139944878465     
 C   8.2708633956749154        21.429588161967455        13.210137088429715     
 C   9.1592262167653402        17.875128759351927        14.814367425515647     
 C   7.1775576021188936        18.973926522701380        15.720067456563955     
 C   11.730662746043743        20.159261590937213        15.250832492181267     
 C   11.190657353163868        20.094137091314671        12.879122935566318     
 C   9.1214923860853361        21.222066601000762        17.319435296471685     
 C   8.6554359194555808        23.109915047219527        15.846138919227542     
 C   6.9075586671352447        21.172874178325301        12.988991410236343     
 C   8.9406049785043304        22.401842611418942        12.445060075310122     
 H   10.134311497846106        17.922923818497686        14.335755793764402     
 C   8.6694775905024510        16.645434123935836        15.261186915864872     
 H   6.6334968330099446        19.880600249777125        15.982626911002678     
 C   6.6840598992588918        17.732731748408202        16.128347981895448     
 H   11.441383196666340        20.356069847738731        16.280305398832905     
 C   13.005435732142052        19.669468055430585        14.973421516805672     
 H   10.489728099416213        20.246487525673537        12.065369399092310     
 C   12.461999168822734        19.592080029920364        12.609761487673328     
 H   9.2979552441166788        20.159544697291974        17.467820397453789     
 C   9.0612859591881776        22.073234266287322        18.420353370294340     
 H   8.5228174042264939        23.532851986214784        14.852244712309064     
 C   8.5664386507958241        23.942498389630060        16.961621491849652     
 H   6.3874529750010955        20.435570061312291        13.592435187527055     
 C   6.2160091336038095        21.883051269648906        12.008188283708767     
 C   8.2417784659071494        23.094641742906898        11.452399810958056     
 H   9.9912871127828975        22.642492840041857        12.612093918545622     
 H   9.2787339071612145        15.751333833874703        15.140445831010926     
 C   7.4309257433128071        16.570131774194500        15.904236538079839     
 H   5.7240589651378526        17.668546783083546        16.640875213497388     
 C   13.358697422735295        19.360099447808356        13.656750971432036     
 H   13.702053659602557        19.521664342826458        15.794029949327868     
 H   12.746749358855020        19.363014415665837        11.583624581990298     
 H   9.2273970958843687        21.669733290992966        19.417196351811398     
 C   8.7708791956024559        23.427638734047509        18.243701324032770     
 H   8.3234370476652568        24.991481546683652        16.817395121764363     
 C   6.8827080927208897        22.844120384317488        11.240224222993186     
 H   5.1534496318246106        21.702158656338600        11.861751621309461     
 H   8.7740094810572078        23.847974534061958        10.871395871834499     
 H   7.0593346421555312        15.613676360061906        16.279310907581003     
 H   14.330406757158469        18.919862061370825        13.436276667412132     
 H   8.7029717854960147        24.079949807173580        19.113073957508387     
 H   6.3342542886464308        23.410147884849355        10.489984291456935     
 P   10.531422372374344        15.017155340815329        10.681826587111688     
 C   10.331328411144250        16.756402143860260        10.227720964190677     
 C   8.9519209457146722        14.277916377822331        11.129174696958227     
 C   11.606962216139634        14.903513967113188        12.126103154887685     
 C   11.285924547057602        14.186677047071532        9.2732319547954258     
 C   11.332346437387129        17.345308737410349        9.4314306127661123     
 C   9.2459414645262150        17.530067129028172        10.678632959634299     
 C   8.3114993012206408        14.768977700089076        12.285117569502770     
 C   8.3573565997105739        13.243541268677612        10.390542609341658     
 C   12.567324284976724        15.890648808289404        12.410687386005813     
 C   11.464832746004705        13.785904061982970        12.969385810500111     
 C   10.586758102831896        14.134972605005673        8.0511957808208514     
 C   12.596575693761613        13.686188380903149        9.3592012322880578     
 H   12.170645714962097        16.753160711723588        9.0684870250325407     
 C   11.244865418163327        18.696291210611459        9.0897928226491196     
 H   8.4490533691233676        17.093481994961731        11.274550931473675     
 C   9.1693347760334412        18.880424438272051        10.331436774538977     
 H   8.7835405963693880        15.537153783151199        12.893164432713004     
 C   7.0762579668297851        14.257230901501861        12.668848180352153     
 H   8.8465021890848980        12.828058876883048        9.5147106620009083     
 C   7.1176099257299104        12.732157227619362        10.792330808593276     
 H   12.689703297444948        16.759626596117950        11.765763816343338     
 C   13.369687280724895        15.754697677512304        13.546925660434665     
 H   10.710099945838540        13.022511999145005        12.771667348611274     
 C   12.274751177403761        13.664197532532432        14.099264257192219     
 H   9.5701408734642417        14.519749514432917        7.9670706966062248     
 C   11.196283331832339        13.570248092232939        6.9280231876160698     
 H   13.145216548259958        13.738495751282088        10.297775163356059     
 C   13.202312383726726        13.144266139791336        8.2237372363166177     
 H   12.007079401951328        19.151325062848898        8.4577459854152224     
 C   10.166824407003869        19.461270221447368        9.5411447385262598     
 H   8.3151105833721353        19.466198697493944        10.668440591484998     
 H   6.5948964503650433        14.637489980952425        13.565799667483665     
 C   6.4731170230230868        13.239955900483436        11.920380966070429     
 H   6.6646450256650294        11.926532590895848        10.218465516808328     
 C   13.224629981432713        14.648757952849394        14.392260132853197     
 H   14.104081089049272        16.523837476159652        13.778223431322656     
 H   12.151430326285128        12.800801114897261        14.751932579357252     
 C   12.509215890840721        13.091023712747075        7.0116918130605574     
 H   10.641550101562578        13.525176982453509        5.9890425644925811     
 H   14.228976300167902        12.788498957996250        8.2734927768324553     
 H   10.103944881227150        20.513859060403590        9.2722506486666028     
 H   5.5144335373530255        12.831009671864189        12.236146032438379     
 H   13.841581584753307        14.558165035025405        15.288103630123969     
 H   13.004593257179376        12.684916952825414        6.1300759565142080     
 C   12.253298470303845        15.005849180654486        2.9881112610510723     
 H   11.330798455559432        14.786699444031113        3.5503680939044786     
 H   12.389403898847240        16.095210710352312        2.9394369001888898     
 H   13.118959386188576        14.568356579653624        3.5094469842867948     
 C   12.141108715978204        14.453473714389585        1.6561868395907182     
 N   12.015292954599840        13.999628591802368       0.58820578616338437     
 Co   8.3484208671855811        9.3726866590857423        12.144344319157653     
 S   8.0472608676440540        9.5282825165123413        9.9260780331455329     
 S   9.4479491777631566        7.4041906010187022        11.986672015395330     
 S   6.4017373796843753        9.5507171458228619        13.273371100096751     
 S   9.3375205993489470        10.998414596398405        13.345145722764883     
 C   8.7578495842928472        8.0296337140911174        9.3942565364291557     
 C   9.3312854881519502        7.1269745294122702        10.269829662013866     
 C   6.7952777698823628        10.846738838377016        14.369749313815838     
 C   8.0354703918517210        11.456318627926027        14.411157755556774     
 S   8.7338154580266760        7.5463126419326727        7.7175603697518778     
 S   9.8860980591231176        5.6367118954590110        9.5369811866525698     
 S   5.6202631800401646        11.465689699733831        15.503598769944654     
 S   8.2139629990678245        12.713323554046493        15.622258023271714     
 C   9.4114495896075354        5.9618533233373219        7.8922234594595402     
 C   6.5931434296741358        12.680848800692342        16.272307790350592     
 S   9.5476040392753685        4.8710753706016874        6.6310064953469121     
 S   6.0135637795196510        13.665924208485128        17.491512973078667     
 P   6.0192849780385886        2.7911762150084165        2.5136296501177924     
 C   6.7031748833966791        4.4059362832767306        2.0751758929635327     
 C   4.2977771240250835        3.0903732664459111        2.9173685185545057     
 C   6.1889117307626611        1.7079933303947938        1.0942045183066409     
 C   6.8447815649144150        2.0213709614671278        3.9122038868886575     
 C   5.9563976110084633        5.5758265531375866        2.3079800667400296     
 C   7.9380712982254034        4.4770431885742852        1.4022746443602123     
 C   3.3849806679985739        3.2916946621919276        1.8714961906210628     
 C   3.9249697194540691        3.3568066710886804        4.2432094989962961     
 C   5.9941616739262242        2.2288846022892779      -0.19709282331022954     
 C   6.4602022127596870       0.34103743203759579        1.2762101822946446     
 C   8.2080888711096751        2.2780838804726971        4.1333367230048452     
 C   6.1750484898552154        1.0491137637269323        4.6772843303078773     
 H   4.9813142015215259        5.5280249668493813        2.7865948204749942     
 C   6.4461373918045943        6.8055252884994983        1.8611622790437869     
 H   8.4821378839919443        3.5703740261145573        1.1397119833980680     
 C   8.4315605667521947        5.7182421433932387       0.99399636267871960     
 H   3.6742665785228357        3.0948893189396616       0.84202435427822575     
 C   2.1102081175424923        3.7814940047932892        2.1489001778935846     
 H   4.6258927616821870        3.2044499797410770        5.0569669758524860     
 C   2.6536289947535456        3.8588702151326895        4.5125640584153119     
 H   5.8177051102993618        3.2914070594464828      -0.34548112815641935     
 C   6.0543674193584511        1.3777138063384493       -1.2980085776301964     
 H   6.5928148635541826       -8.1899003550601479E-002   2.2701053493345040     
 C   6.5491979084980958      -0.49154927159874412       0.16073016988304245     
 H   8.7281886092826184        3.0153903709977961        3.5298908275563585     
 C   8.8996493460562291        1.5679017785434735        5.1141283796916133     
 C   6.8738859079551782       0.35630993630673058        5.6699335592338462     
 H   5.1243655097291407       0.80846193268896183        4.5102590892613668     
 H   5.8368748556138623        7.6996209983921160        1.9819062746460967     
 C   7.6846879503492227        6.8808371061283813        1.2181112683069923     
 H   9.3915600983607010        5.7824336872878339       0.48146707876213102     
 C   1.7569395947936122        4.0908612073072934        3.4655692597185932     
 H   1.4135962135862472        3.9293047024611529        1.3282877074152841     
 H   2.3688731125434019        4.0879340647210549        5.5386999355861404     
 H   5.8882625300240834        1.7812127796172637       -2.2948533082625491     
 C   6.3447654719337203        2.3308242655624072E-002  -1.1213518828594393     
 H   6.7921920805722538       -1.5405335135509568       0.30496040191051477     
 C   8.2329587024718265       0.60682874253392982        5.8820948032847804     
 H   9.9622107099666373        1.7487933245198108        5.2605537846755652     
 H   6.3416612044061687      -0.39702574150334197        6.2509391918184676     
 H   8.0562736048226959        7.8372949435864570       0.84303782420657913     
 H  0.78523206170597448        4.5311053812771993        3.6860384158092798     
 H   6.4126724826323054      -0.62900487626551294       -1.9907229822518984     
 H   8.7814208597013916        4.0795859368888479E-002   6.6323246399228788     
 P   4.5842405369332218        8.4337945787023951        6.4404913962245276     
 C   4.7843267351081051        6.6945440494620456        6.8945867485045405     
 C   6.1637463587527179        9.1730354129351408        5.9931587591041238     
 C   3.5087078448653384        8.5474518330381866        4.9962107688748008     
 C   3.8297360160184528        9.2642622744260947        7.8490906771453846     
 C   3.7833060732590380        6.1056372565492811        7.6908738431401771     
 C   5.8697132361534576        5.9208783441230581        6.4436747477416363     
 C   6.8041764123742619        8.6819835108358543        4.8372168141029128     
 C   6.7583066577122874        10.207404187427995        6.7318034446960002     
 C   2.5483572732118951        7.5603137054429084        4.7115995619876339     
 C   3.6508334709980499        9.6650793243924511        4.1529512318748170     
 C   4.5289048362829423        9.3159637195784857        9.0711256068654595     
 C   2.5190812583729163        9.7647417629886561        7.7631274978817553     
 H   2.9450066685510752        6.6977852724846523        8.0538170997771612     
 C   3.8707853410601349        4.7546541421636981        8.0325101267256596     
 H   6.6666033673782774        6.3574633831171612        5.8477591806359168     
 C   5.9463174477544865        4.5705204001083048        6.7908685629130670     
 H   6.3321393975264044        7.9138129067267275        4.2291596446183197     
 C   8.0394215132317335        9.1937322205450602        4.4534995609312702     
 H   6.2691554153556730        10.622879892692653        7.6076352788314692     
 C   7.9980564954244526        10.718790292817129        6.3300287441232541     
 H   2.4259812882131104        6.6913229304732171        5.3565058054110102     
 C   1.7460027587330675        7.6962797427910061        3.5753568578728570     
 H   4.4055601838606515        10.428472335335448        4.3506887771845886     
 C   2.8409226295413799        9.7868014309539042        3.0230690438165597     
 H   5.5455239139100350        8.9311909893329346        9.1552464304446630     
 C   3.9193794701247331        9.8806787796858746        10.194302698778069     
 H   1.9704382280120227        9.7124359825142204        6.8245546756523101     
 C   1.9133438680594517        10.306652957539344        8.8985964762537879     
 H   3.1085696020041858        4.2996209951333224        8.6645553008744507     
 C   4.9488264928452406        3.9896748601652714        7.5811592768614471     
 H   6.8005409592631922        3.9847454547003638        6.4538645752907806     
 H   8.5207895818080157        8.8134795997966382        3.5565488369229672     
 C   8.6425575776267554        10.211000711297720        5.2019788945067518     
 H   8.4510182814086079        11.524409083878327        6.9039046747275590     
 C   1.8910558619136650        8.8022377709178397        2.7300457231574646     
 H   1.0116194299302730        6.9271369903020155        3.3440360408197698     
 H   2.9642414589682593        10.650212015640578        2.3704193474521089     
 C   2.6064436013378423        10.359894918394243        10.110639825275113     
 H   4.4741149615660492        9.9257477687039515        11.133282024481225     
 H  0.88667651509885570        10.662410871644290        8.8488475892547847     
 H   5.0117054173326672        2.9370857714855636        7.8500527058684666     
 H   9.6012427926631041        10.619950334792037        4.8862235219172643     
 H   1.2741096899728166        8.8928412720393446        1.8341994669650907     
 H   2.1110658581199098        10.765994333855920        10.992258848259572     
 C   2.8623686496730123        8.4450929149301484        14.134233408017849     
 H   3.7848783761630340        8.6642238479780076        13.571984968075400     
 H   2.7262523849332614        7.3557334592184969        14.182927508763132     
 H   1.9967188897015564        8.8825825555917515        13.612876297351804     
 C   2.9745433351034491        8.9974942451798317        15.466148537455824     
 N   3.1003476075321275        9.4513605033124612        16.534122112775449     
         226

 Co   6.7687940386888572        14.076892890678224        4.9748743771319690     
 S   7.0694855901911922        13.921679395679808        7.1933102438537615     
 S   5.6681660130652771        16.044806216713919        5.1320476009744080     
 S   8.7156913162673391        13.896968435857792        3.8463935452227838     
 S   5.7784378111664854        12.452374597576430        3.7739393164300177     
 C   6.3586782487475650        15.420410889784753        7.7245890967158752     
 C   5.7848639444090360        16.322621929631627        6.8488203885826415     
 C   8.3208726298519178        12.601702729818774        2.7495739901340945     
 C   7.0802015771859770        11.993104397535534        2.7082249967351335     
 S   6.3826526923618729        15.904061581962324        9.4011609596538133     
 S   5.2294473004518176        17.812791751822736        7.5815000179895042     
 S   9.4951678183477828        11.981969929667997        1.6153967581126969     
 S   6.9006470954108066        10.735862711025971        1.4976020331214028     
 C   5.7041349646269177        17.488118188928372        9.2263296274067272     
 C   8.5213222724459854        10.767198091687227       0.84731197837460315     
 S   5.5672950578464011        18.578935129480588        10.487393665982284     
 S   9.0999989858476713        9.7811474708005619      -0.37148557827019069     
 P   9.0963010839038247        20.662237927669807        14.604260667513723     
 C   8.4128739221236639        19.046959985410254        15.041698327232426     
 C   10.817883525021633        20.363585522154228        14.200243912408089     
 C   8.9269719304064985        21.744108734790370        16.024764890885642     
 C   8.2700630240832762        21.433033249178301        13.206701895819808     
 C   9.1606762993435602        17.877586524301286        14.809643057277098     
 C   7.1775398963125960        18.974980822434254        15.713723994509303     
 C   11.729932506429162        20.158889792291475        15.246158038887511     
 C   11.191281148175911        20.100125669576446        12.874012062144212     
 C   9.1203172571902247        21.221752529133841        17.315686751881120     
 C   8.6578472173037202        23.111631022579687        15.843896966518361     
 C   6.9070427883568302        21.175134332716869        12.985189537124230     
 C   8.9386628813028874        22.407218875879295        12.443114253540081     
 H   10.135973641897403        17.925944403731791        14.331540278442933     
 C   8.6717275216683003        16.647609010857227        15.256578495376582     
 H   6.6325275821066301        19.881222584518085        15.975788769601785     
 C   6.6847982077725945        17.733475657338801        16.121990896896968     
 H   11.440279363844226        20.353402185725820        16.275971565988602     
 C   13.004314429128035        19.668357881653726        14.968312881037116     
 H   10.491021742910808        20.255274946215692        12.060247442994873     
 C   12.462202385481822        19.597169795746911        12.604203090248884     
 H   9.2953318224444512        20.158868492961314        17.463247128469192     
 C   9.0606874684587844        22.072039741124883        18.417319956196227     
 H   8.5264245937509955        23.535768633243190        14.850358840306043     
 C   8.5695821624638828        23.943382350886708        16.960060280299768     
 H   6.3877610556673972        20.436211873308196        13.587347262051370     
 C   6.2146685990692063        21.886187228765937        12.005642853905846     
 C   8.2390114126714327        23.100809704837935        11.451588788172037     
 H   9.9891122135885979        22.648711626027904        12.610487692663748     
 H   9.2819805647074762        15.754087772516469        15.136643295740617     
 C   7.4328116710418710        16.571435895296332        15.898821866853226     
 H   5.7246532329585680        17.668651504255699        16.634172488131593     
 C   13.357984914223531        19.361587862505569        13.651139242354690     
 H   13.700253415268371        19.517817864784305        15.788964269718578     
 H   12.747174844136678        19.369866226243893        11.577750096926865     
 H   9.2257024624562458        21.667393621795313        19.413880579374265     
 C   8.7724199256349706        23.427044156365003        18.241775629321843     
 H   8.3285992838768372        24.992933947689107        16.816635994842908     
 C   6.8801991090139261        22.849181358511661        11.239120941395457     
 H   5.1523117738164075        21.704340752225736        11.859123532972973     
 H   8.7704437712714718        23.855577858807973        10.871732004023000     
 H   7.0618238034703538        15.614873506707937        16.274161980954002     
 H   14.329229381372313        18.920527803347216        13.430211411008088     
 H   8.7050484776640094        24.078646280749055        19.111723578938925     
 H   6.3310437887642870        23.415726636199569        10.489779261637958     
 P   10.527549012416229        15.017370639276885        10.685233345874458     
 C   10.328777510929500        16.756314198206841        10.229513576727118     
 C   8.9474934099764472        14.278228549614887        11.130973297805484     
 C   11.601503385993089        14.904256611708792        12.130631498825123     
 C   11.284468398705068        14.185903354214355        9.2784884032969508     
 C   11.330670493924751        17.343883773573566        9.4333039341440763     
 C   9.2437537525174776        17.531115543552115        10.679379473889533     
 C   8.3056960862470941        14.769928064926050        12.285830812701846     
 C   8.3540864657070486        13.243010150551742        10.392548318127773     
 C   12.560158339717816        15.892390647759603        12.417355951570542     
 C   11.461095200336469        13.784708962221980        12.971525504633407     
 C   10.587182853854596        14.132197969270448        8.0554886218472355     
 C   12.595959748007740        13.688037752602099        9.3665432641587056     
 H   12.168815398674731        16.750909140415725        9.0713717620550263     
 C   11.244293543908885        18.694653402474309        9.0905340388660782     
 H   8.4462316038822447        17.095586009774490        11.275233350415784     
 C   9.1683472756889604        18.881254242181370        10.331146625925985     
 H   8.7767528727462594        15.538828244867466        12.893694319875337     
 C   7.0704060026865241        14.257808531101242        12.668969040001434     
 H   8.8442943389565993        12.826835162922034        9.5176375125339376     
 C   7.1141936487866069        12.731424279846241        10.793591615228848     
 H   12.680947934763298        16.762891174111967        11.774238150362224     
 C   13.362919229583262        15.755100772208204        13.553159179256442     
 H   10.707388986825693        13.020710977796670        12.772297146040849     
 C   12.271415355002507        13.661624884454955        14.100940883861480     
 H   9.5700059569428291        14.515078545621945        7.9696507058374833     
 C   11.199532897021559        13.568390314521960        6.9334121578440469     
 H   13.143217523473306        13.741917041488058        10.305821283837373     
 C   13.204469090451150        13.146978195027557        8.2321772354777440     
 H   12.007184922100885        19.148757330732597        8.4586433149434814     
 C   10.166595510669246        19.460725654898248        9.5407876519175066     
 H   8.3144678367480900        19.467951488229296        10.667369957923333     
 H   6.5880788853100283        14.638489202568284        13.565231261055775     
 C   6.4684801707820574        13.239648471055624        11.920777025346952     
 H   6.6621660252766857        11.925075428697232        10.220011447305552     
 C   13.220010123188477        14.646840777332930        14.395800326168798     
 H   14.095961020799514        16.524945673173104        13.786341469615104     
 H   12.149458030490084        12.796619454898174        14.751708226771500     
 C   12.513351052193814        13.091966890898052        7.0191036433403715     
 H   10.646398427341719        13.522094526002340        5.9935702664283879     
 H   14.231764839545267        12.793272461964166        8.2834933768549703     
 H   10.104628018584767        20.513137031802394        9.2709864236777353     
 H   5.5098790525353500        12.830199138776125        12.236153653892252     
 H   13.837508366135538        14.555194092550272        15.291165431782645     
 H   13.011022306952917        12.686928444683611        6.1383177936761388     
 C   12.252859404802562        15.005980065736326        2.9811094747340481     
 H   11.330886150572955        14.786578317820741        3.5441434049696525     
 H   12.388545843098161        16.095380479268208        2.9320185749592600     
 H   13.119014147259051        14.568843929202416        3.5019337265245296     
 C   12.139826553185468        14.453190035893057        1.6493963847271456     
 N   12.013302485499894        13.998920406601579       0.58167472620892291     
 Co   8.3468855726237212        9.3740538369571613        12.147465276471770     
 S   8.0461738803960365        9.5292645808082277        9.9290311470970227     
 S   9.4475030086087699        7.4061344562458018        11.990287597696886     
 S   6.3999885058229165        9.5539746837819060        13.275935126231168     
 S   9.3372373918326321        10.998576801098936        13.348406523576587     
 C   8.7569743810618981        8.0305320074274107        9.3977495816861047     
 C   9.3307926213012991        7.1283198717415130        10.273515036109242     
 C   6.7947947548549079        10.849245071284678        14.372754009243893     
 C   8.0354646495344806        11.457845110217351        14.414110301471183     
 S   8.7329910281511172        7.5468813320884482        7.7211781531679184     
 S   9.8862055583820787        5.6381507739726739        9.5408314605350455     
 S   5.6204894682934423        11.468980219822555        15.506920117163101     
 S   8.2150108583785499        12.715086158764329        15.624734604814476     
 C   9.4115132328383559        5.9628268284915480        7.8960040280063604     
 C   6.5943297083494246        12.683751845661561        16.275012012967061     
 S   9.5483517124835799        4.8720133161677914        6.6349365687979409     
 S   6.0156448362797672        13.669803033790085        17.493805177819112     
 P   6.0193452922257258        2.7887165091389443        2.5180774678451949     
 C   6.7027666828644525        4.4039975217178213        2.0806412102423550     
 C   4.2977604811167227        3.0873646090306073        2.9220886606363372     
 C   6.1886795537084396        1.7068445124631959        1.0975751546044272     
 C   6.8455868960096096        2.0179234477780854        3.9156357743591053     
 C   5.9549598858056427        5.5733678366917241        2.3126989892266860     
 C   7.9380997572169356        4.4759833838161898        1.4086145627068083     
 C   3.3857167057990489        3.2920654882612852        1.8761707909807086     
 C   3.9243567696693793        3.3508209819257870        4.2483193688308640     
 C   5.9953394752841502        2.2291987989595183      -0.19334818304015303     
 C   6.4577981421064576       0.33932134055839730        1.2784464896630963     
 C   8.2086091584064498        2.2758210501484650        4.1371386037032298     
 C   6.1769928671368106        1.0437362904179550        4.6792261941719184     
 H   4.9796638948810168        5.5250055310662542        2.7908040830833292     
 C   6.4439024629697288        6.8033481041996655        1.8657643948625247     
 H   8.4831161499612957        3.5697448176763720        1.1465476717987120     
 C   8.4308355827681289        5.7174913869954924        1.0003489727191464     
 H   3.6753742492152233        3.0975552646931077       0.84635794361881722     
 C   2.1113349438616611        3.7826011033955260        2.1540112111957233     
 H   4.6246120173881247        3.1956676688940511        5.0620866589349909     
 C   2.6534361728690303        3.8537809138217933        4.5181236700102083     
 H   5.8203295925662415        3.2920832615309883      -0.34091098577094625     
 C   6.0549683892056345        1.3789091865922996       -1.2949796451867976     
 H   6.5892166051361212       -8.4815889900400968E-002   2.2719852734563357     
 C   6.5460617868653976      -0.49243252973249607       0.16228511812202831     
 H   8.7278868223217465        3.0147448258651974        3.5349790815709059     
 C   8.9009911333374863        1.5647645198623159        5.1166770243277417     
 C   6.8766521236034528       0.35014203770448715        5.6707437180558982     
 H   5.1265428700860944       0.80224267549264117        4.5118590129075775     
 H   5.8336449926092415        7.6968661276614103        1.9857013969640644     
 C   7.6828174000328149        6.8795277281189220        1.2235200235379948     
 H   9.3909796030071337        5.7823200347585564       0.48816598440808734     
 C   1.7576596447957413        4.0893698288048625        3.4711838523457286     
 H   1.4154000698574980        3.9331459805074349        1.3333570446435226     
 H   2.3684597120956012        4.0810831327807033        5.5445759852907601     
 H   5.8899576143827224        1.7835536986448424       -2.2915415458083661     
 C   6.3432297342558135        2.3904017537082718E-002  -1.1194318610396263     
 H   6.7870391293481687       -1.5419849308006377       0.30571219527367649     
 C   8.2354662981478839       0.60176806285595352        5.8832009939565202     
 H   9.9633494225444235        1.7466097800798741        5.2631878942837105     
 H   6.3452242012374462      -0.40462791676889431        6.2506019568123117     
 H   8.0538014743151294        7.8360917191576380       0.84818026817105274     
 H  0.78641626590398306        4.5304342005181333        3.6921081981395201     
 H   6.4106008252882036      -0.62769957967700851       -1.9893787068679321     
 H   8.7846274947009277        3.5218912512592619E-002   6.6325355198819196     
 P   4.5881131120554812        8.4335791876015982        6.4370880830163513     
 C   4.7868787803720698        6.6946331892746977        6.8928014477030271     
 C   6.1681719268351447        9.1727220761567612        5.9913586701027493     
 C   3.5141635787435588        8.5467041654587916        4.9916871095498676     
 C   3.8311923884456354        9.2650398001173961        7.8438359640969217     
 C   3.7849835143060253        6.1070637090328539        7.6890084166934516     
 C   5.8719024342689714        5.9198311660820391        6.4429362723944239     
 C   6.8099750857828418        8.6810287901572369        4.8365019922019412     
 C   6.7615760747415257        10.207936367418663        6.7297920977973336     
 C   2.5555160600079301        7.5585682529619396        4.7049442268250887     
 C   3.6545694199320331        9.6662638640949670        4.1508089969165445     
 C   4.5284794851552945        9.3187431042189903        9.0668349698103068     
 C   2.5196987128819441        9.7628993345591049        7.7557850879878369     
 H   2.9468383900673834        6.7000383956564349        8.0509399214181077     
 C   3.8713589279734237        4.7562936360091319        8.0317773857171062     
 H   6.6694264345521841        6.3553604748447734        5.8470845008572772     
 C   5.9473068557696580        4.5696920649388701        6.7911676220087109     
 H   6.3389213895509355        7.9121321272178182        4.2286315632122129     
 C   8.0452677923878220        9.1931496656967067        4.4533728577875129     
 H   6.2713642048037821        10.624106970295102        7.6047026702543130     
 C   8.0014710193163019        10.719523529578087        6.3287580657155029     
 H   2.4347279400754069        6.6880589820488110        5.3480502486073398     
 C   1.7527611473887117        7.6958686060606709        3.5691378652152377     
 H   4.4082716642404343        10.430262272523633        4.3500505051563927     
 C   2.8442544830275867        9.7893589334692699        3.0213910435777063     
 H   5.5456576096066899        8.9358652921886232        9.1526700056631078     
 C   3.9161292752498218        9.8825443978572505        10.188914397185378     
 H   1.9724395684746818        9.7090213065094790        6.8165077455348735     
 C   1.9111887934396345        10.303951358026229        8.8901544894025264     
 H   3.1084659192027901        4.3021903380222151        8.6636665250163016     
 C   4.9490571832968273        3.9902210066435142        7.5815251862742974     
 H   6.8011859405421280        3.9829942278669090        6.4549446545271865     
 H   8.5275994064720102        8.8124731935977589        3.5571112951153117     
 C   8.6471901850845043        10.211305400431813        5.2015729018711676     
 H   8.4534966291057394        11.525868322452219        6.9023454833517057     
 C   1.8956677926091099        8.8041410665452275        2.7265126724049762     
 H   1.0197262963535152        6.9260219156680103        3.3359397402465132     
 H   2.9662107073455060        10.654374110793720        2.3706366042014060     
 C   2.6023088897585618        10.358962294562829        10.103226676450076     
 H   4.4692651921773665        9.9288386491026337        11.128755446954150     
 H  0.88389064003257023        10.657650446562860        8.8388429631365231     
 H   5.0110240516551112        2.9378095102237092        7.8513262223123110     
 H   9.6057924410087363        10.620757107061358        4.8862028827115100     
 H   1.2781734380152112        8.8957951805928968        1.8311455769767273     
 H   2.1046372993132731        10.763995790037280        10.984014620373049     
 C   2.8628067648153417        8.4449631748867660        14.141229469078565     
 H   3.7847865957753561        8.6643513009186712        13.578200883216933     
 H   2.7271136308888413        7.3555641786456656        14.190336681975420     
 H   1.9966593467677045        8.8820951981945022        13.620389281167869     
 C   2.9758287970022992        8.9977744579865551        15.472934796103884     
 N   3.1023447740214185        9.4520614240083081        16.540650193150299     
         226

 Co   6.7703226531944285        14.075528004389112        4.9717489339659844     
 S   7.0705760670455966        13.920701040839903        7.1903512658768802     
 S   5.6686047193326390        16.042862318406961        5.1284302353372038     
 S   8.7174354290836700        13.893717583278898        3.8438263790613916     
 S   5.7787168817832431        12.452209507488215        3.7706733034150086     
 C   6.3595542877737818        15.419514791542376        7.7210921607579373     
 C   5.7853575712045178        16.321279797865813        6.8451325176913214     
 C   8.3213550760259576        12.599198983859386        2.7465707375170472     
 C   7.0802059359929883        11.991581520517768        2.7052687742175663     
 S   6.3834848772309360        15.903495573931162        9.3975388818769066     
 S   5.2293402817759089        17.811354889561365        7.5776493202447526     
 S   9.4949444869738908        11.978682329433997        1.6120800720063484     
 S   6.8996033766554019        10.734101846162988        1.4951224690107012     
 C   5.7040761268134590        17.487146430714187        9.2225473413033647     
 C   8.5201421788229919        10.764297207043613       0.84461015378730164     
 S   5.5665533523232007        18.577997328690294        10.483463293191143     
 S   9.0979283062238370        9.7772704894502827      -0.37377331993509533     
 P   9.0962479402519136        20.664696636134902        14.599809190206862     
 C   8.4132924299118308        19.048896235855125        15.036228980066214     
 C   10.817908339710817        20.366595606977114        14.195522205604044     
 C   8.9272090713032490        21.745257125795185        16.021389836892823     
 C   8.2692626524916371        21.436478336389150        13.203266703209902     
 C   9.1621263819217802        17.880044289250641        14.804918689038548     
 C   7.1775221905062976        18.976035122167126        15.707380532454650     
 C   11.729202266814582        20.158517993645738        15.241483585593754     
 C   11.191904943187955        20.106114247838224        12.868901188722106     
 C   9.1191421282951115        21.221438457266920        17.311938207290559     
 C   8.6602585151518614        23.113346997939843        15.841655013809181     
 C   6.9065269095784148        21.177394487108433        12.981387664012114     
 C   8.9367207841014427        22.412595140339647        12.441168431770041     
 H   10.137635785948701        17.928964988965895        14.327324763121466     
 C   8.6739774528341513        16.649783897778615        15.251970074888291     
 H   6.6315583312033146        19.881844919259041        15.968950628200894     
 C   6.6855365162862963        17.734219566269402        16.115633811898483     
 H   11.439175531022112        20.350734523712912        16.271637733144303     
 C   13.003193126114018        19.667247707876864        14.963204245268559     
 H   10.492315386405405        20.264062366757845        12.055125486897436     
 C   12.462405602140912        19.602259561573462        12.598644692824442     
 H   9.2927084007722254        20.158192288630659        17.458673859484591     
 C   9.0600889777293929        22.070845215962439        18.414286542098111     
 H   8.5300317832754988        23.538685280271594        14.848472968303021     
 C   8.5727256741319398        23.944266312143352        16.958499068749884     
 H   6.3880691363336988        20.436853685304101        13.582259336575685     
 C   6.2133280645346032        21.889323187882969        12.003097424102922     
 C   8.2362443594357160        23.106977666768969        11.450777765386018     
 H   9.9869373143943001        22.654930412013954        12.608881466781874     
 H   9.2852272222537362        15.756841711158236        15.132840760470309     
 C   7.4346975987709358        16.572740016398168        15.893407195626613     
 H   5.7252475007792842        17.668756225427849        16.627469762765795     
 C   13.357272405711765        19.363076277202786        13.645527513277345     
 H   13.698453170934185        19.513971386742149        15.783898590109287     
 H   12.747600329418338        19.376718036821945        11.571875611863430     
 H   9.2240078290281229        21.665053952597660        19.410564806937135     
 C   8.7739606556674854        23.426449578682501        18.239849934610920     
 H   8.3337615200884194        24.994386348694558        16.815876867921457     
 C   6.8776901253069633        22.854242332705830        11.238017659797729     
 H   5.1511739158082044        21.706522848112868        11.856495444636487     
 H   8.7668780614857340        23.863181183553987        10.872068136211499     
 H   7.0643129647851763        15.616070653353969        16.269013054327001     
 H   14.328052005586159        18.921193545323611        13.424146154604044     
 H   8.7071251698320058        24.077342754324533        19.110373200369462     
 H   6.3278332888821440        23.421305387549779        10.489574231818979     
 P   10.523675652458115        15.017585937738444        10.688640104637228     
 C   10.326226610714750        16.756226252553418        10.231306189263560     
 C   8.9430658742382239        14.278540721407444        11.132771898652743     
 C   11.596044555846545        14.904999256304396        12.135159842762562     
 C   11.283012250352535        14.185129661357177        9.2837448517984758     
 C   11.328994550462376        17.342458809736783        9.4351772555220386     
 C   9.2415660405087383        17.532163958076058        10.680125988144766     
 C   8.2998928712735474        14.770878429763023        12.286544055900924     
 C   8.3508163317035251        13.242479032425873        10.394554026913886     
 C   12.552992394458908        15.894132487229804        12.424024517135271     
 C   11.457357654668234        13.783513862460991        12.973665198766703     
 C   10.587607604877299        14.129423333535225        8.0597814628736177     
 C   12.595343802253868        13.689887124301050        9.3738852960293517     
 H   12.166985082387365        16.748657569107859        9.0742564990775136     
 C   11.243721669654445        18.693015594337158        9.0912752550830387     
 H   8.4434098386411200        17.097690024587244        11.275915769357891     
 C   9.1673597753444795        18.882084046090686        10.330856477312992     
 H   8.7699651491231290        15.540502706583732        12.894224207037668     
 C   7.0645540385432621        14.258386160700621        12.669089899650716     
 H   8.8420864888282988        12.825611448961018        9.5205643630669670     
 C   7.1107773718433025        12.730691332073119        10.794852421864423     
 H   12.672192572081647        16.766155752105988        11.782712484381111     
 C   13.356151178441630        15.755503866904101        13.559392698078220     
 H   10.704678027812847        13.018909956448335        12.772926943470425     
 C   12.268079532601252        13.659052236377478        14.102617510530740     
 H   9.5698710404214147        14.510407576810971        7.9722307150687417     
 C   11.202782462210779        13.566532536810980        6.9388011280720230     
 H   13.141218498686651        13.745338331694029        10.313867404318685     
 C   13.206625797175576        13.149690250263779        8.2406172346388722     
 H   12.007290442250440        19.146189598616299        8.4595406444717405     
 C   10.166366614334622        19.460181088349124        9.5404305653087533     
 H   8.3138250901240447        19.469704278964649        10.666299324361665     
 H   6.5812613202550141        14.639488424184142        13.564662854627887     
 C   6.4638433185410289        13.239341041627812        11.921173084623476     
 H   6.6596870248883429        11.923618266498616        10.221557377802776     
 C   13.215390264944238        14.644923601816465        14.399340519484399     
 H   14.087840952549758        16.526053870186551        13.794459507907552     
 H   12.147485734695042        12.792437794899087        14.751483874185750     
 C   12.517486213546908        13.092910069049026        7.0265154736201856     
 H   10.651246753120859        13.519012069551170        5.9980979683641937     
 H   14.234553378922632        12.798045965932085        8.2934939768774854     
 H   10.105311155942383        20.512415003201195        9.2697221986888678     
 H   5.5053245677176745        12.829388605688063        12.236161275346127     
 H   13.833435147517770        14.552223150075136        15.294227233441323     
 H   13.017451356726458        12.688939936541805        6.1465596308380688     
 C   12.252420339301281        15.006110950818163        2.9741076884170243     
 H   11.330973845586477        14.786457191610371        3.5379187160348260     
 H   12.387687787349080        16.095550248184104        2.9246002497296297     
 H   13.119068908329524        14.569331278751209        3.4944204687622649     
 C   12.138544390392735        14.452906357396527        1.6426059298635727     
 N   12.011312016399948        13.998212221400790       0.57514366625446134     
 Co   8.3453502780618596        9.3754210148285804        12.150586233785885     
 S   8.0450868931480173        9.5302466451041141        9.9319842610485107     
 S   9.4470568394543850        7.4080783114729014        11.993903179998442     
 S   6.3982396319614585        9.5572322217409518        13.278499152365583     
 S   9.3369541843163155        10.998739005799468        13.351667324388293     
 C   8.7560991778309489        8.0314303007637058        9.4012426269430520     
 C   9.3302997544506496        7.1296652140707568        10.277200410204619     
 C   6.7943117398274540        10.851751304192339        14.375758704671947     
 C   8.0354589072172402        11.459371592508676        14.417062847385591     
 S   8.7321665982755565        7.5474500222442238        7.7247959365839582     
 S   9.8863130576410381        5.6395896524863369        9.5446817344175230     
 S   5.6207157565467210        11.472270739911277        15.510241464381549     
 S   8.2160587176892736        12.716848763482163        15.627211186357238     
 C   9.4115768760691783        5.9638003336457732        7.8997845965531797     
 C   6.5955159870247124        12.686654890630781        16.277716235583529     
 S   9.5490993856917896        4.8729512617338955        6.6388666422489697     
 S   6.0177258930398843        13.673681859095042        17.496097382559554     
 P   6.0194056064128629        2.7862568032694721        2.5225252855725975     
 C   6.7023584823322251        4.4020587601589112        2.0861065275211774     
 C   4.2977438382083610        3.0843559516153038        2.9268088027181687     
 C   6.1884473766542190        1.7056956945315980        1.1009457909022136     
 C   6.8463922271048041        2.0144759340890426        3.9190676618295526     
 C   5.9535221606028221        5.5709091202458625        2.3174179117133429     
 C   7.9381282162084688        4.4749235790580952        1.4149544810534040     
 C   3.3864527435995244        3.2924363143306423        1.8808453913403542     
 C   3.9237438198846890        3.3448352927628933        4.2534292386654320     
 C   5.9965172766420753        2.2295129956297592      -0.18960354277007652     
 C   6.4553940714532274       0.33760524907919887        1.2806827970315482     
 C   8.2091294457032244        2.2735582198242330        4.1409404844016153     
 C   6.1789372444184050        1.0383588171089777        4.6811680580359587     
 H   4.9780135882405085        5.5219860952831281        2.7950133456916646     
 C   6.4416675341348641        6.8011709198998336        1.8703665106812624     
 H   8.4840944159306453        3.5691156092381862        1.1533833601993559     
 C   8.4301105987840650        5.7167406305977462        1.0067015827595733     
 H   3.6764819199076113        3.1002212104465539       0.85069153295940858     
 C   2.1124617701808304        3.7837082019977633        2.1591222444978615     
 H   4.6233312730940623        3.1868853580470256        5.0672063420174949     
 C   2.6532433509845155        3.8486916125108968        4.5236832816051038     
 H   5.8229540748331203        3.2927594636154942      -0.33634084338547310     
 C   6.0555693590528170        1.3801045668461498       -1.2919507127433987     
 H   6.5856183467180598       -8.7732776250200470E-002   2.2738651975781679     
 C   6.5429256652326986      -0.49331578786624802       0.16384006636101414     
 H   8.7275850353608728        3.0140992807325993        3.5400673355854533     
 C   8.9023329206187434        1.5616272611811586        5.1192256689638711     
 C   6.8794183392517265       0.34397413910224378        5.6715538768779492     
 H   5.1287202304430473       0.79602341829632062        4.5134589365537892     
 H   5.8304151296046207        7.6941112569307055        1.9894965192820322     
 C   7.6809468497164071        6.8782183501094618        1.2289287787689973     
 H   9.3903991076535664        5.7822063822292780       0.49486489005404366     
 C   1.7583796947978707        4.0878784503024317        3.4767984449728644     
 H   1.4172039261287490        3.9369872585537173        1.3384263818717612     
 H   2.3680463116478001        4.0742322008403518        5.5504520349953799     
 H   5.8916526987413604        1.7858946176724211       -2.2882297833541831     
 C   6.3416939965779076        2.4499792418541364E-002  -1.1175118392198131     
 H   6.7818861781240845       -1.5434363480503186       0.30646398863683816     
 C   8.2379738938239413       0.59670738317797711        5.8843071846282600     
 H   9.9644881351222114        1.7444262356399372        5.2658220038918548     
 H   6.3487871980687229      -0.41223009203444666        6.2502647218061558     
 H   8.0513293438075646        7.8348884947288191       0.85332271213552635     
 H  0.78760047010199163        4.5297630197590664        3.6981779804697599     
 H   6.4085291679441019      -0.62639428308850420       -1.9880344314839660     
 H   8.7878341297004638        2.9641965656296756E-002   6.6327463998409595     
 P   4.5919856871777407        8.4333637965008013        6.4336847698081758     
 C   4.7894308256360345        6.6947223290873490        6.8910161469015137     
 C   6.1725974949175724        9.1724087393783833        5.9895585811013738     
 C   3.5196193126217796        8.5459564978793967        4.9871634502249336     
 C   3.8326487608728175        9.2658173258086993        7.8385812510484598     
 C   3.7866609553530126        6.1084901615164275        7.6871429902467252     
 C   5.8740916323844861        5.9187839880410191        6.4421977970472115     
 C   6.8157737591914209        8.6800740694786214        4.8357871703009705     
 C   6.7648454917707648        10.208468547409332        6.7277807508986669     
 C   2.5626748468039651        7.5568228004809708        4.6982888916625445     
 C   3.6583053688660168        9.6674484037974846        4.1486667619582729     
 C   4.5280541340276477        9.3215224888594932        9.0625443327551523     
 C   2.5203161673909720        9.7610569061295518        7.7484426780939186     
 H   2.9486701115836920        6.7022915188282175        8.0480627430590541     
 C   3.8719325148867121        4.7579331298545657        8.0310446447085528     
 H   6.6722495017260908        6.3532575665723865        5.8464098210786384     
 C   5.9482962637848287        4.5688637297694346        6.7914666811043558     
 H   6.3457033815754675        7.9104513477089089        4.2281034818061070     
 C   8.0511140715439122        9.1925671108483531        4.4532461546437556     
 H   6.2735729942518921        10.625334047897551        7.6017700616771560     
 C   8.0048855432081503        10.720256766339043        6.3274873873077508     
 H   2.4434745919377034        6.6847950336244057        5.3395946918036703     
 C   1.7595195360443558        7.6954574693303348        3.5629188725576184     
 H   4.4109831446202170        10.432052209711816        4.3494122331281959     
 C   2.8475863365137930        9.7919164359846338        3.0197130433388533     
 H   5.5457913053033447        8.9405395950443118        9.1500935808815544     
 C   3.9128790803749109        9.8844100160286246        10.183526095592690     
 H   1.9744409089373409        9.7056066305047395        6.8084608154174369     
 C   1.9090337188198174        10.301249758513116        8.8817125025512631     
 H   3.1083622364013950        4.3047596809111077        8.6627777491581508     
 C   4.9492878737484132        3.9907671531217570        7.5818910956871477     
 H   6.8018309218210646        3.9812430010334547        6.4560247337635923     
 H   8.5344092311360047        8.8114667873988797        3.5576737533076557     
 C   8.6518227925422515        10.211610089565909        5.2011669092355843     
 H   8.4559749768028691        11.527327561026109        6.9007862919758516     
 C   1.9002797233045550        8.8060443621726137        2.7229796216524882     
 H   1.0278331627767576        6.9249068410340051        3.3278434396732566     
 H   2.9681799557227531        10.658536205946863        2.3708538609507026     
 C   2.5981741781792809        10.358029670731415        10.095813527625037     
 H   4.4644154227886830        9.9319295295013177        11.124228869427075     
 H  0.88110476496628465        10.652890021481431        8.8288383370182615     
 H   5.0103426859775553        2.9385332489618552        7.8525997387561555     
 H   9.6103420893543667        10.621563879330679        4.8861822435057549     
 H   1.2822371860576056        8.8987490891464471        1.8280916869883637     
 H   2.0982087405066365        10.761997246218641        10.975770392486524     
 C   2.8632448799576706        8.4448334348433818        14.148225530139284     
 H   3.7846948153876778        8.6644787538593366        13.584416798358466     
 H   2.7279748768444212        7.3553948980728334        14.197745855187710     
 H   1.9965998038338526        8.8816078407972512        13.627902264983934     
 C   2.9771142589011497        8.9980546707932767        15.479721054751941     
 N   3.1043419405107091        9.4527623447041531        16.547178273525152     
         226

 Co   6.7718512676999998        14.074163118100000        4.9686234907999998     
 S   7.0716665439000010        13.919722685999998        7.1873922878999998     
 S   5.6690434256000000        16.040918420099999        5.1248128697000004     
 S   8.7191795419000009        13.890466730700002        3.8412592128999989     
 S   5.7789959523999999        12.452044417400000        3.7674072904000000     
 C   6.3604303267999986        15.418618693299999        7.7175952248000002     
 C   5.7858511979999996        16.319937666100000        6.8414446468000003     
 C   8.3218375221999992        12.596695237900001        2.7435674848999998     
 C   7.0802102948000005        11.990058643500001        2.7023125516999991     
 S   6.3843170620999983        15.902929565899999        9.3939168040999999     
 S   5.2292332631000003        17.809918027299993        7.5737986225000000     
 S   9.4947211556000006        11.975394729199996        1.6087633858999999     
 S   6.8985596578999981        10.732340981300004        1.4926429048999998     
 C   5.7040172890000003        17.486174672500006        9.2187650552000004     
 C   8.5189620851999983        10.761396322400000       0.84190832920000003     
 S   5.5658116468000003        18.577059527900001        10.479532920400001     
 S   9.0958576266000026        9.7733935081000034      -0.37606106160000002     
 P   9.0961947966000007        20.667155344600001        14.595357712900000     
 C   8.4137109376999994        19.050832486299999        15.030759632900001     
 C   10.817933154400000        20.369605691800000        14.190800498800000     
 C   8.9274462121999996        21.746405516799999        16.018014782900000     
 C   8.2684622808999979        21.439923423600000        13.199831510599996     
 C   9.1635764645000002        17.882502054200000        14.800194320799999     
 C   7.1775044846999991        18.977089421900001        15.701037070399996     
 C   11.728472027200000        20.158146195000000        15.236809132299998     
 C   11.192528738200000        20.112102826099999        12.863790315299999     
 C   9.1179669994000001        21.221124385400000        17.308189662699998     
 C   8.6626698130000008        23.115062973299999        15.839413061100000     
 C   6.9060110308000002        21.179654641500001        12.977585790899999     
 C   8.9347786868999997        22.417971404799999        12.439222610000000     
 H   10.139297930000000        17.931985574199999        14.323109247799996     
 C   8.6762273840000006        16.651958784700007        15.247361654400001     
 H   6.6305890803000000        19.882467254000002        15.962112486800001     
 C   6.6862748247999990        17.734963475200001        16.109276726899999     
 H   11.438071698199998        20.348066861700001        16.267303900300000     
 C   13.002071823100001        19.666137534100006        14.958095609500001     
 H   10.493609029900000        20.272849787300000        12.050003530800000     
 C   12.462608818800000        19.607349327400009        12.593086295399999     
 H   9.2900849790999978        20.157516084299999        17.454100590499994     
 C   9.0594904869999997        22.069650690800000        18.411253127999998     
 H   8.5336389728000004        23.541601927300000        14.846587096300000     
 C   8.5758691857999985        23.945150273399999        16.956937857200000     
 H   6.3883772170000004        20.437495497300006        13.577171411100000     
 C   6.2119875300000000        21.892459147000000        12.000551994300000     
 C   8.2334773061999993        23.113145628700007        11.449966742599999     
 H   9.9847624152000005        22.661149198000000        12.607275240900000     
 H   9.2884738797999979        15.759595649800001        15.129038225200000     
 C   7.4365835264999998        16.574044137500000        15.887992524400000     
 H   5.7258417685999996        17.668860946599999        16.620767037400000     
 C   13.356559897199999        19.364564691900000        13.639915784199999     
 H   13.696652926599999        19.510124908699996        15.778832910499997     
 H   12.748025814699998        19.383569847400000        11.566001126799996     
 H   9.2223131956000000        21.662714283400007        19.407249034500001     
 C   8.7755013857000002        23.425855000999999        18.237924239899993     
 H   8.3389237563000016        24.995838749700013        16.815117741000002     
 C   6.8751811415999997        22.859303306900003        11.236914378200000     
 H   5.1500360578000013        21.708704944000004        11.853867356300000     
 H   8.7633123516999980        23.870784508300002        10.872404268400000     
 H   7.0668021260999989        15.617267800000000        16.263864127700000     
 H   14.326874629800002        18.921859287300006        13.418080898199999     
 H   8.7092018620000005        24.076039227900008        19.109022821800000     
 H   6.3246227890000011        23.426884138899993        10.489369202000001     
 P   10.519802292500000        15.017801236200000        10.692046863399998     
 C   10.323675710500000        16.756138306899999        10.233098801800001     
 C   8.9386383385000006        14.278852893200000        11.134570499500001     
 C   11.590585725700000        14.905741900900001        12.139688186699999     
 C   11.281556102000000        14.184355968499998        9.2890013003000007     
 C   11.327318607000000        17.341033845900000        9.4370505769000008     
 C   9.2393783285000008        17.533212372600001        10.680872502400000     
 C   8.2940896563000006        14.771828794599998        12.287257299100000     
 C   8.3475461976999998        13.241947914300003        10.396559735700000     
 C   12.545826449200000        15.895874326700003        12.430693082700000     
 C   11.453620108999999        13.782318762700001        12.975804892899999     
 C   10.588032355899999        14.126648697800000        8.0640743039000000     
 C   12.594727856499995        13.691736496000001        9.3812273278999996     
 H   12.165154766099999        16.746405997799993        9.0771412360999992     
 C   11.243149795400003        18.691377786200007        9.0920164712999991     
 H   8.4405880733999972        17.099794039399999        11.276598188299999     
 C   9.1663722749999987        18.882913850000005        10.330566328700000     
 H   8.7631774255000003        15.542177168299999        12.894754094200000     
 C   7.0587020744000011        14.258963790300001        12.669210759299997     
 H   8.8398786387000001        12.824387735000002        9.5234912135999963     
 C   7.1073610948999990        12.729958384299998        10.796113228499996     
 H   12.663437209399996        16.769420330100004        11.791186818399998     
 C   13.349383127299998        15.755906961600001        13.565626216899997     
 H   10.701967068800000        13.017108935100000        12.773556740900000     
 C   12.264743710199998        13.656479588300002        14.104294137200000     
 H   9.5697361239000003        14.505736607999999        7.9748107243000002     
 C   11.206032027399999        13.564674759100001        6.9441900983000000     
 H   13.139219473899999        13.748759621900000        10.321913524799999     
 C   13.208782503900000        13.152402305500001        8.2490572338000003     
 H   12.007395962399997        19.143621866499998        8.4604379739999995     
 C   10.166137718000000        19.459636521800000        9.5400734787000001     
 H   8.3131823434999994        19.471457069700001        10.665228690799999     
 H   6.5744437551999990        14.640487645800000        13.564094448199997     
 C   6.4592064663000004        13.239033612200000        11.921569143899999     
 H   6.6572080245000000        11.922161104300001        10.223103308300001     
 C   13.210770406700000        14.643006426300001        14.402880712800000     
 H   14.079720884300000        16.527162067199999        13.802577546200000     
 H   12.145513438899998        12.788256134899999        14.751259521599998     
 C   12.521621374900000        13.093853247200000        7.0339273038999997     
 H   10.656095078900000        13.515929613100001        6.0026256702999996     
 H   14.237341918299997        12.802819469900001        8.3034945769000004     
 H   10.105994293300000        20.511692974599999        9.2684579737000004     
 H   5.5007700828999990        12.828578072599999        12.236168896800001     
 H   13.829361928900001        14.549252207600002        15.297289035100000     
 H   13.023880406499998        12.690951428400002        6.1548014679999996     
 C   12.251981273800000        15.006241835900003        2.9671059021000001     
 H   11.331061540600000        14.786336065400000        3.5316940270999999     
 H   12.386829731600001        16.095720017100000        2.9171819244999999     
 H   13.119123669399999        14.569818628300000        3.4869072110000001     
 C   12.137262227600001        14.452622678899999        1.6358154750000000     
 N   12.009321547300003        13.997504036200000       0.56861260629999977     
 Co   8.3438149834999997        9.3767881926999994        12.153707191100001     
 S   8.0439999058999998        9.5312287094000006        9.9349373750000005     
 S   9.4466106703000001        7.4100221667000010        11.997518762299999     
 S   6.3964907580999997        9.5604897596999976        13.281063178500000     
 S   9.3366709768000007        10.998901210500000        13.354928125199997     
 C   8.7552239745999998        8.0323285941000009        9.4047356721999993     
 C   9.3298068876000002        7.1310105563999997        10.280885784299997     
 C   6.7938287247999991        10.854257537100001        14.378763400100000     
 C   8.0354531648999998        11.460898074799999        14.420015393300000     
 S   8.7313421683999977        7.5480187123999993        7.7284137199999989     
 S   9.8864205568999992        5.6410285309999999        9.5485320083000005     
 S   5.6209420447999987        11.475561259999999        15.513562811599996     
 S   8.2171065769999991        12.718611368199999        15.629687767900000     
 C   9.4116405192999988        5.9647738387999993        7.9035651650999998     
 C   6.5967022657000012        12.689557935600000        16.280420458199998     
 S   9.5498470589000011        4.8738892072999995        6.6427967156999985     
 S   6.0198069498000004        13.677560684400000        17.498389587300000     
 P   6.0194659206000001        2.7837970973999999        2.5269731033000000     
 C   6.7019502817999985        4.4001199986000019        2.0915718447999998     
 C   4.2977271953000002        3.0813472942000000        2.9315289448000001     
 C   6.1882151995999983        1.7045468766000000        1.1043164271999999     
 C   6.8471975581999986        2.0110284204000002        3.9224995492999999     
 C   5.9520844354000015        5.5684504038000000        2.3221368341999993     
 C   7.9381566752000010        4.4738637742999998        1.4212943994000000     
 C   3.3871887813999995        3.2928071403999999        1.8855199917000001     
 C   3.9231308700999992        3.3388496035999999        4.2585391084999999     
 C   5.9976950780000013        2.2298271923000001      -0.18585890250000001     
 C   6.4529900007999981       0.33588915760000038        1.2829191043999999     
 C   8.2096497329999991        2.2712953895000010        4.1447423650999999     
 C   6.1808816217000002        1.0329813438000004        4.6831099218999999     
 H   4.9763632816000003        5.5189666595000011        2.7992226083000000     
 C   6.4394326052999986        6.7989937356000016        1.8749686265000001     
 H   8.4850726818999966        3.5684864008000008        1.1602190485999999     
 C   8.4293856147999993        5.7159898741999999        1.0130541928000001     
 H   3.6775895905999989        3.1028871562000000       0.85502512230000005     
 C   2.1135885964999992        3.7848153006000000        2.1642332778000002     
 H   4.6220505288000000        3.1781030472000000        5.0723260250999997     
 C   2.6530505291000002        3.8436023112000006        4.5292428932000002     
 H   5.8255785571000001        3.2934356657000001      -0.33177070100000000     
 C   6.0561703288999995        1.3812999471000000       -1.2889217802999999     
 H   6.5820200882999984       -9.0649662599999958E-002   2.2757451217000000     
 C   6.5397895436000004      -0.49419904599999998       0.16539501460000000     
 H   8.7272832483999991        3.0134537356000006        3.5451555896000002     
 C   8.9036747079000005        1.5584900025000010        5.1217743135999996     
 C   6.8821845549000003       0.33780624050000041        5.6723640357000003     
 H   5.1308975908000010       0.78980416109999996        4.5150588601999999     
 H   5.8271852665999999        7.6913563861999998        1.9932916415999999     
 C   7.6790762993999993        6.8769089721000016        1.2343375339999998     
 H   9.3898186122999991        5.7820927297000004       0.50156379569999998     
 C   1.7590997447999999        4.0863870718000008        3.4824130375999998     
 H   1.4190077823999998        3.9408285365999993        1.3434957190999997     
 H   2.3676329111999994        4.0673812689000002        5.5563280846999996     
 H   5.8933477830999994        1.7882355366999998       -2.2849180209000002     
 C   6.3401582589000007        2.5095567300000010E-002  -1.1155918173999999     
 H   6.7767332269000002       -1.5448877652999995       0.30721578199999988     
 C   8.2404814894999987       0.59164670350000081        5.8854133752999997     
 H   9.9656268476999994        1.7422426912000004        5.2684561135000001     
 H   6.3523501948999996      -0.41983226729999901        6.2499274867999999     
 H   8.0488572132999998        7.8336852703000002       0.85846515609999996     
 H  0.78878467430000021        4.5290918390000003        3.7042477628000001     
 H   6.4064575106000001      -0.62508898649999989       -1.9866901560999999     
 H   8.7910407647000000        2.4065018800000892E-002   6.6329572798000003     
 P   4.5958582623000002        8.4331484054000043        6.4302814566000004     
 C   4.7919828708999992        6.6948114689000011        6.8892308461000002     
 C   6.1770230629999991        9.1720954026000037        5.9877584920999993     
 C   3.5250750465000000        8.5452088303000018        4.9826397908999995     
 C   3.8341051333000000        9.2665948515000007        7.8333265379999979     
 C   3.7883383963999999        6.1099166140000003        7.6852775637999997     
 C   5.8762808304999998        5.9177368100000001        6.4414593216999991     
 C   6.8215724326000000        8.6791193488000040        4.8350723483999998     
 C   6.7681149088000030        10.209000727400001        6.7257694040000002     
 C   2.5698336336000001        7.5550773480000020        4.6916335565000002     
 C   3.6620413178000000        9.6686329435000005        4.1465245270000004     
 C   4.5276287828999999        9.3243018734999978        9.0582536956999995     
 C   2.5209336218999998        9.7592144777000005        7.7411002682000003     
 H   2.9505018331000001        6.7045446420000001        8.0451855647000006     
 C   3.8725061018000009        4.7595726236999996        8.0303119036999995     
 H   6.6750725688999974        6.3511546582999987        5.8457351412999987     
 C   5.9492856718000002        4.5680353945999999        6.7917657401999998     
 H   6.3524853735999995        7.9087705681999996        4.2275754004000001     
 C   8.0569603507000007        9.1919845559999995        4.4531194514999983     
 H   6.2757817837000012        10.626561125500000        7.5988374530999998     
 C   8.0083000670999986        10.720990003100001        6.3262167088999997     
 H   2.4522212438000000        6.6815310851999996        5.3311391349999999     
 C   1.7662779247000000        7.6950463325999996        3.5566998798999991     
 H   4.4136946249999998        10.433842146900000        4.3487739611000000     
 C   2.8509181899999998        9.7944739384999995        3.0180350430999998     
 H   5.5459250009999996        8.9452138979000004        9.1475171560999993     
 C   3.9096288855000001        9.8862756342000004        10.178137794000000     
 H   1.9764422494000000        9.7021919544999982        6.8004138853000002     
 C   1.9068786442000003        10.298548159000001        8.8732705156999998     
 H   3.1082585535999998        4.3073290238000004        8.6618889733000000     
 C   4.9495185641999999        3.9913132995999998        7.5822570050999980     
 H   6.8024759031000004        3.9794917742000004        6.4571048129999982     
 H   8.5412190557999992        8.8104603812000004        3.5582362115000001     
 C   8.6564554000000005        10.211914778700002        5.2007609166000002     
 H   8.4584533245000006        11.528786799600001        6.8992271005999983     
 C   1.9048916540000000        8.8079476577999998        2.7194465708999997     
 H   1.0359400292000001        6.9237917663999999        3.3197471391000000     
 H   2.9701492041000002        10.662698301100004        2.3710711176999997     
 C   2.5940394666000000        10.357097046900002        10.088400378799999     
 H   4.4595656534000003        9.9350204098999999        11.119702291899999     
 H  0.87831888989999918        10.648129596400000        8.8188337108999999     
 H   5.0096613202999993        2.9392569877000008        7.8538732551999999     
 H   9.6148917376999972        10.622370651600001        4.8861616042999998     
 H   1.2863009341000002        8.9017029976999993        1.8250377970000000     
 H   2.0917801816999999        10.759998702400001        10.967526164600001     
 C   2.8636829951000000        8.4447036947999994        14.155221591200000     
 H   3.7846030349999999        8.6646062068000003        13.590632713500000     
 H   2.7288361228000011        7.3552256175000021        14.205155028400000     
 H   1.9965402609000007        8.8811204834000002        13.635415248799999     
 C   2.9783997208000001        8.9983348836000001        15.486507313400001     
 N   3.1063391070000002        9.4534632653999999        16.553706353900001     
         226

 Co   6.7733798822055711        14.072798231810888        4.9654980476340151     
 S   7.0727570207544055        13.918744331160093        7.1844333099231195     
 S   5.6694821318673609        16.038974521793037        5.1211955040627970     
 S   8.7209236547163318        13.887215878121106        3.8386920467386063     
 S   5.7792750230167567        12.451879327311785        3.7641412773849914     
 C   6.3613063658262154        15.417722595057622        7.7140982888420631     
 C   5.7863448247954814        16.318595534334186        6.8377567759086793     
 C   8.3223199683740408        12.594191491940615        2.7405642322829524     
 C   7.0802146536070127        11.988535766482235        2.6993563291824318     
 S   6.3851492469690605        15.902363557868837        9.3902947263230931     
 S   5.2291262444240916        17.808481165038621        7.5699479247552475     
 S   9.4944978242261104        11.972107128965995        1.6054466997936514     
 S   6.8975159391445944        10.730580116437020        1.4901633407892985     
 C   5.7039584511865415        17.485202914285825        9.2149827690966362     
 C   8.5177819915770048        10.758495437756386       0.83920650461269841     
 S   5.5650699412767999        18.576121727109708        10.475602547608858     
 S   9.0937869469761683        9.7695165267497242      -0.37834880326490472     
 P   9.0961416529480879        20.669614053065100        14.590906235593138     
 C   8.4141294454881681        19.052768736744873        15.025290285733787     
 C   10.817957969089184        20.372615776622887        14.186078791995955     
 C   8.9276833530967501        21.747553907804814        16.014639728907177     
 C   8.2676619093083588        21.443368510810849        13.196396317990089     
 C   9.1650265470782202        17.884959819149358        14.795469952561451     
 C   7.1774867788937007        18.978143721632875        15.694693608345343     
 C   11.727741787585419        20.157774396354263        15.232134679006242     
 C   11.193152533212045        20.118091404361774        12.858679441877893     
 C   9.1167918705048887        21.220810313533079        17.304441118109438     
 C   8.6650811108481403        23.116778948660155        15.837171108390820     
 C   6.9054951520215857        21.181914795891569        12.973783917787884     
 C   8.9328365896985567        22.423347669260352        12.437276788229958     
 H   10.140960074051298        17.935006159434103        14.318893732478527     
 C   8.6784773151658499        16.654133671621398        15.242753233911710     
 H   6.6296198293966855        19.883089588740962        15.955274345399108     
 C   6.6870131333137017        17.735707384130599        16.102919641901515     
 H   11.436967865377884        20.345399199687090        16.262970067455697     
 C   13.000950520085985        19.665027360323148        14.952986973731443     
 H   10.494902673394595        20.281637207842156        12.044881574702563     
 C   12.462812035459088        19.612439093226556        12.587527897975557     
 H   9.2874615574277701        20.156839879969340        17.449527321515397     
 C   9.0588919962706065        22.068456165637560        18.408219713901886     
 H   8.5372461623245020        23.544518574328407        14.844701224296980     
 C   8.5790126974680572        23.946034234656647        16.955376645650116     
 H   6.3886852976663020        20.438137309295911        13.572083485624315     
 C   6.2106469954653969        21.895595106117032        11.998006564497079     
 C   8.2307102529642826        23.119313590631045        11.449155719813980     
 H   9.9825875160057009        22.667367983986047        12.605669015018126     
 H   9.2917205373462597        15.762349588441767        15.125235689929692     
 C   7.4384694542290637        16.575348258601831        15.882577853173386     
 H   5.7264360364207150        17.668965667772149        16.614064312034206     
 C   13.355847388688233        19.366053106597214        13.634304055122653     
 H   13.694852682265813        19.506278430657844        15.773767230890707     
 H   12.748451299981658        19.390421657978056        11.560126641736563     
 H   9.2206185621718770        21.660374614202354        19.403933262062868     
 C   8.7770421157325149        23.425260423317496        18.235998545189066     
 H   8.3440859925115838        24.997291150705468        16.814358614078547     
 C   6.8726721578930361        22.864364281094176        11.235811096602271     
 H   5.1488981997917982        21.710887039887140        11.851239267963514     
 H   8.7597466419142620        23.878387833046016        10.872740400588501     
 H   7.0692912874148215        15.618464946646032        16.258715201072999     
 H   14.325697254013846        18.922525029276400        13.412015641795955     
 H   8.7112785541679951        24.074735701475483        19.107672443230538     
 H   6.3214122891178581        23.432462890250207        10.489164172181022     
 P   10.515928932541884        15.018016534661557        10.695453622162768     
 C   10.321124810285250        16.756050361246579        10.234891414336442     
 C   8.9342108027617773        14.279165064992556        11.136369100347258     
 C   11.585126895553456        14.906484545495605        12.144216530637436     
 C   11.280099953647465        14.183582275642820        9.2942577488015257     
 C   11.325642663537625        17.339608882063217        9.4389238982779631     
 C   9.2371906164912634        17.534260787123944        10.681619016655233     
 C   8.2882864413264539        14.772779159436972        12.287970542299076     
 C   8.3442760636964746        13.241416796174132        10.398565444486115     
 C   12.538660503941092        15.897616166170202        12.437361648264728     
 C   11.449882563331764        13.781123662939011        12.977944587033296     
 C   10.588457106922700        14.123874062064775        8.0683671449263823     
 C   12.594111910746122        13.693585867698951        9.3885693597706474     
 H   12.163324449812633        16.744154426492127        9.0800259731224848     
 C   11.242577921145561        18.689739978062857        9.0927576875169596     
 H   8.4377663081588743        17.101898054212754        11.277280607242108     
 C   9.1653847746555179        18.883743653909324        10.330276180087008     
 H   8.7563897018768717        15.543851630016265        12.895283981362331     
 C   7.0528501102567400        14.259541419899382        12.669331618949277     
 H   8.8376707885717014        12.823164021038986        9.5264180641330256     
 C   7.1039448179566955        12.729225436526876        10.797374035135569     
 H   12.654681846718345        16.772684908094021        11.799661152418885     
 C   13.342615076158365        15.756310056295900        13.571859735721773     
 H   10.699256109787154        13.015307913751665        12.774186538329575     
 C   12.261407887798743        13.653906940222525        14.105970763869260     
 H   9.5696012073785859        14.501065639189028        7.9773907335312586     
 C   11.209281592589219        13.562816981389021        6.9495790685279770     
 H   13.137220449113347        13.752180912105970        10.329959645281313     
 C   13.210939210624424        13.155114360736222        8.2574972329611285     
 H   12.007501482549554        19.141054134383698        8.4613353035282586     
 C   10.165908821665377        19.459091955250877        9.5397163920912469     
 H   8.3125395968759541        19.473209860435354        10.664158057238334     
 H   6.5676261901449839        14.641486867415859        13.563526041772107     
 C   6.4545696140589719        13.238726182772188        11.921965203176523     
 H   6.6547290241116572        11.920703942101385        10.224649238797225     
 C   13.206150548455762        14.641089250783537        14.406420906115601     
 H   14.071600816050243        16.528270264213447        13.810695584492448     
 H   12.143541143104954        12.784074474900912        14.751035169014246     
 C   12.525756536253093        13.094796425350975        7.0413391341798137     
 H   10.660943404679141        13.512847156648832        6.0071533722358055     
 H   14.240130457677362        12.807592973867918        8.3134951769225154     
 H   10.106677430657617        20.510970945998803        9.2671937487111329     
 H   5.4962155980823235        12.827767539511935        12.236176518253874     
 H   13.825288710282232        14.546281265124868        15.300350836758678     
 H   13.030309456273539        12.692962920258198        6.1630433051619304     
 C   12.251542208298719        15.006372720981842        2.9601041157829759     
 H   11.331149235613523        14.786214939189630        3.5254693381651738     
 H   12.385971675850922        16.095889786015896        2.9097635992703701     
 H   13.119178430470473        14.570305977848792        3.4793939532377354     
 C   12.135980064807267        14.452339000403471        1.6290250201364274     
 N   12.007331078200057        13.996795850999211       0.56208154634553820     
 Co   8.3422796889381399        9.3781553705714185        12.156828148414116     
 S   8.0429129186519823        9.5322107736958870        9.9378904889514903     
 S   9.4461645011456152        7.4119660219271006        12.001134344601555     
 S   6.3947418842385408        9.5637472976590434        13.283627204634417     
 S   9.3363877692836859        10.999063415200531        13.358188926011701     
 C   8.7543487713690507        8.0332268874362960        9.4082287174569466     
 C   9.3293140207493508        7.1323558987292426        10.284571158395375     
 C   6.7933457097725443        10.856763770007662        14.381768095528054     
 C   8.0354474225827595        11.462424557091323        14.422967939214409     
 S   8.7305177385244388        7.5485874025557749        7.7320315034160396     
 S   9.8865280561589604        5.6424674095136629        9.5523822821824780     
 S   5.6211683330532765        11.478851780088721        15.516884158818444     
 S   8.2181544363107246        12.720373972917836        15.632164349442762     
 C   9.4117041625308193        5.9657473439542255        7.9073457336468200     
 C   6.5978885443752899        12.692460980569219        16.283124680816467     
 S   9.5505947321082125        4.8748271528661036        6.6467267891510273     
 S   6.0218880065601166        13.681439509704957        17.500681792040446     
 P   6.0195262347871372        2.7813373915305277        2.5314209210274026     
 C   6.7015420812677720        4.3981812370410927        2.0970371620788222     
 C   4.2977105523916395        3.0783386367846961        2.9362490868818316     
 C   6.1879830225457777        1.7033980586684021        1.1076870634977862     
 C   6.8480028892951932        2.0075809067109578        3.9259314367704472     
 C   5.9506467101971809        5.5659916873541375        2.3268557566866557     
 C   7.9381851341915333        4.4728039695419044        1.4276343177465960     
 C   3.3879248192004745        3.2931779664693575        1.8901945920596459     
 C   3.9225179203153093        3.3328639144371066        4.2636489783345679     
 C   5.9988728793579273        2.2301413889702411      -0.18211426222992350     
 C   6.4505859301467687       0.33417306612080189        1.2851554117684516     
 C   8.2101700202967738        2.2690325591757690        4.1485442457983845     
 C   6.1828259989815955        1.0276038704910231        4.6850517857640410     
 H   4.9747129749594921        5.5159472237168741        2.8034318709083355     
 C   6.4371976764651331        6.7968165513001697        1.8795707423187378     
 H   8.4860509478693480        3.5678571923618154        1.1670547370006439     
 C   8.4286606308159335        5.7152391178022537        1.0194068028404268     
 H   3.6786972612923865        3.1055531019534461       0.85935871164059152     
 C   2.1147154228191680        3.7859223992022368        2.1693443111021389     
 H   4.6207697845059377        3.1693207363529745        5.0774457081825046     
 C   2.6528577072154849        3.8385130098891045        4.5348025047948965     
 H   5.8282030393668798        3.2941118677845060      -0.32720055861452690     
 C   6.0567712987471820        1.3824953273538503       -1.2858928478566012     
 H   6.5784218298819370       -9.3566548949799447E-002   2.2776250458218321     
 C   6.5366534219673023      -0.49508230413375193       0.16694996283898586     
 H   8.7269814614391255        3.0128081904674020        3.5502438436145471     
 C   8.9050164951812576        1.5553527438188435        5.1243229582361280     
 C   6.8849507705482740       0.33163834189775704        5.6731741945220513     
 H   5.1330749511569547       0.78358490390367930        4.5166587838462107     
 H   5.8239554035953791        7.6886015154692942        1.9970867639179677     
 C   7.6772057490835914        6.8755995940905414        1.2397462892310023     
 H   9.3892381169464318        5.7819790771707229       0.50826270134595630     
 C   1.7598197948021290        4.0848956932975700        3.4880276302271351     
 H   1.4208116386712506        3.9446698146462813        1.3485650563282381     
 H   2.3672195107521987        4.0605303369596486        5.5622041344046194     
 H   5.8950428674586384        1.7905764557275785       -2.2816062584458172     
 C   6.3386225212220939        2.5691342181458656E-002  -1.1136717955801867     
 H   6.7715802756759160       -1.5463391825496804       0.30796757536316161     
 C   8.2429890851760561       0.58658602382202452        5.8865195659717395     
 H   9.9667655602777874        1.7400591467600637        5.2710902231081453     
 H   6.3559131917312763      -0.42743444256555135        6.2495902517938440     
 H   8.0463850827924350        7.8324820458711812       0.86360760006447357     
 H  0.78996887849800879        4.5284206582409343        3.7103175451302404     
 H   6.4043858532558984      -0.62378368991149558       -1.9853458807160338     
 H   8.7942473996995361        1.8488071943705029E-002   6.6331681597590411     
 P   4.5997308374222596        8.4329330142992074        6.4268781433918249     
 C   4.7945349161639639        6.6949006087126532        6.8874455452984868     
 C   6.1814486310824259        9.1717820658216240        5.9859584030986248     
 C   3.5305307803782204        8.5444611627206069        4.9781161315750655     
 C   3.8355615057271826        9.2673723771913021        7.8280718249515360     
 C   3.7900158374469872        6.1113430664835731        7.6834121373532742     
 C   5.8784700286155136        5.9166896319589810        6.4407208463527867     
 C   6.8273711060085791        8.6781646281213867        4.8343575264990291     
 C   6.7713843258292412        10.209532907390670        6.7237580571013336     
 C   2.5769924203960350        7.5533318955190332        4.6849782213374560     
 C   3.6657772667339832        9.6698174832025163        4.1443822920417279     
 C   4.5272034317723522        9.3270812581405025        9.0539630586448467
[truncated: 1,084,158 more chars]
