# Supplementary material for: Unraveling the Contributions to Spin–Lattice Relaxation in Kramers Single-Molecule Magnets
Source: J Am Chem Soc. 2022 Dec 9;144(50):22965–75. doi: 10.1021/jacs.2c08876 (PMC9782788; doi:10.1021/jacs.2c08876)
Supplement: Supplementary file 2 — ja2c08876_si_002.zip [file ja2c08876_si_002.zip › phonon_Co/mol-1/mode-1-10/5/Cart_disp.xyz]

         226

 Co   6.7572336624304956        14.058030452593306        5.0175224566953736     
 S   7.1540686075927260        13.933428447642932        7.2305237841494288     
 S   5.6896983721504828        16.042129613297590        5.1977683742599048     
 S   8.6659128925194953        13.826882695155462        3.8386213358810082     
 S   5.6875838400231951        12.470222225693908        3.8268985932991106     
 C   6.4424686953838437        15.426971100454294        7.7765994374060989     
 C   5.8413521490100981        16.322160734160828        6.9111750521466115     
 C   8.2042043872424806        12.558449000618817        2.7345130245428342     
 C   6.9456023867409389        11.984245642825069        2.7182236166440705     
 S   6.4783049635342005        15.905912616422869        9.4550883942558031     
 S   5.2682723667562250        17.798470400880618        7.6575357857324464     
 S   9.3323565521616505        11.918209039656057        1.5657531448804858     
 S   6.7031547147112605        10.739263114624146        1.5018361216755718     
 C   5.7565208561045651        17.473604874874113        9.2980176567628590     
 C   8.3087204489624380        10.738507606745770       0.81039877269325133     
 S   5.5866205075868383        18.551813395659821        10.567393282104881     
 S   8.8464129639512326        9.7655513977990207      -0.44011376911587430     
 P   9.0013042115149453        20.763555211344137        14.582815470808393     
 C   8.2855801406950320        19.158555428579586        15.001368598867215     
 C   10.723300298201407        20.445137118161121        14.188147573177909     
 C   8.8473343191529530        21.822320564465013        16.025400814392341     
 C   8.1922724961629303        21.547978929487805        13.184229333351476     
 C   9.0212715112159483        17.979619153542608        14.782666094882611     
 C   7.0439277421800037        19.105454371191289        15.663394050245458     
 C   11.605056314689660        20.172565313378563        15.247069191443314     
 C   11.128145735901899        20.243596537933890        12.858460199863790     
 C   9.0183183429163751        21.264345540910458        17.306079339400245     
 C   8.6115922093496042        23.200591255358553        15.876371295208095     
 C   6.8541115083750652        21.225720546463844        12.886259422670319     
 C   8.8547981287312965        22.563560298322738        12.468282652962321     
 H   10.001901892750226        18.014550612395958        14.314163456848032     
 C   8.5161799533165023        16.759949367095285        15.238618892198524     
 H   6.5064515782908376        20.016844690203680        15.919121362532177     
 C   6.5346218219233618        17.873285697757851        16.078901323924697     
 H   11.292365425548200        20.320416238182748        16.278900983538826     
 C   12.879296702808361        19.678878796831576        14.978687704250365     
 H   10.453609102765190        20.457872981403938        12.034252240101306     
 C   12.397179552840292        19.727438590487495        12.597567400913766     
 H   9.1631875845731816        20.193179234233277        17.430590215664559     
 C   8.9729811292478683        22.088781263304568        18.428977020197319     
 H   8.4968299329420258        23.652389352301864        14.892264657375071     
 C   8.5322334144017145        24.006350822958648        17.013129386086458     
 H   6.3421763872940815        20.444728749333120        13.442933015907965     
 C   6.1787025975663612        21.920152956729751        11.882824338280173     
 C   8.1741245475245492        23.236964087096357        11.449435341641346     
 H   9.8893720615564824        22.840869911182217        12.682817351365209     
 H   9.1217471086666340        15.860517993530168        15.143409877048722     
 C   7.2719781848724772        16.701699193338079        15.872230411859652     
 H   5.5752456579760787        17.824848652125318        16.593566126542388     
 C   13.262054742271790        19.428407038296008        13.656349270553486     
 H   13.551049567247222        19.476797185042432        15.810116268103183     
 H   12.702530360663904        19.535881137163798        11.568884924403999     
 H   9.1203683450143007        21.654635204050873        19.416911664188117     
 C   8.7171180215251152        23.454529623411968        18.284035421173996     
 H   8.3083040067545593        25.063032663315937        16.893289688416413     
 C   6.8378766120649317        22.925298454972491        11.165008991627202     
 H   5.1338368625647046        21.687883322713283        11.677134655405601     
 H   8.7032052916425844        24.019538365584797        10.903233605617800     
 H   6.9012053365412571        15.749711634470025        16.260063557924898     
 H   14.230677766884668        18.977881139696368        13.443207996351131     
 H   8.6592056298019333        24.087126662184520        19.168939510990281     
 H   6.3005262874311008        23.476235074187045        10.395452374520509     
 P   10.624785364843479        15.028104527123718        10.760330997913016     
 C   10.408257456556903        16.763104588399315        10.293095399594714     
 C   9.0446777001336347        14.283310144689089        11.196982649528485     
 C   11.697430132003930        14.923161135510412        12.207607731783748     
 C   11.384162522041029        14.192799730143125        9.3569562500803087     
 C   11.392526933116201        17.353527659574077        9.4771397848842938     
 C   9.3121899677360851        17.527133238760555        10.735263982732816     
 C   8.3990537857052043        14.774466172537670        12.349122035962271     
 C   8.4472924964938425        13.256518343410834        10.449865853623368     
 C   12.638634240247631        15.926074652543114        12.502451452601786     
 C   11.579049922600396        13.792389063716772        13.037794238389823     
 C   10.680961109156465        14.121577625036151        8.1379070472191355     
 C   12.697098662072056        13.699538445856302        9.4446377564456956     
 H   12.240512536157636        16.769798760435219        9.1233585876579593     
 C   11.273447321642070        18.693810667788195        9.1004110689175324     
 H   8.5291250238496943        17.089606130930722        11.348946576531603     
 C   9.2044756795879898        18.866970722875358        10.354423481416186     
 H   8.8728217773509339        15.538182562162500        12.960557288669243     
 C   7.1567886506434588        14.272063556643147        12.722290721490888     
 H   8.9383768498345315        12.839978915088523        9.5756647188741972     
 C   7.2009761733860760        12.753458663583123        10.841098662587497     
 H   12.743960665121397        16.804515354771588        11.866848804921757     
 C   13.447006406776534        15.791336662383982        13.634979534742243     
 H   10.839762825114066        13.015837616653632        12.830476897005212     
 C   12.394783295931825        13.672216809907949        14.164012199707170     
 H   9.6635567515839647        14.503680573383377        8.0519884499936065     
 C   11.287945893773495        13.542927478829196        7.0207296328161464     
 H   13.249340393581770        13.767770238961297        10.380245195817620     
 C   13.301213838154633        13.145792681898140        8.3136912622477723     
 H   12.022054675715642        19.148344104890114        8.4515539240861166     
 C   10.181545079195217        19.447276172525651        9.5378491247845627     
 H   8.3404650463249492        19.443094693796155        10.684030051351073     
 H   6.6706534729256690        14.654894349131084        13.615621087725154     
 C   6.5519277266176434        13.261729521137859        11.966454384096378     
 H   6.7459400231002657        11.954567474571952        10.259617790763276     
 C   13.326496779431190        14.671727013056016        14.466564737030453     
 H   14.168992861639023        16.570303912042533        13.873082764885284     
 H   12.292237488249736        12.797289764372453        14.805362330860294     
 C   12.603483582378898        13.070676610088473        7.1053196565018535     
 H   10.729932718641399        13.480236155391292        6.0849435407176218     
 H   14.331069981771117        12.799479724051182        8.3632696254022960     
 H   10.092768996488969        20.490628378859238        9.2386520403144292     
 H   5.5885676215530493        12.857748060845639        12.274337943555471     
 H   13.948231819144674        14.582059657502986        15.359208369140804     
 H   13.097361564500391        12.653876206313535        6.2277602646407422     
 C   12.201098586478633        15.009315742279105        3.1552146012704152     
 H   11.292271758137765        14.825532341413197        3.7511877930967064     
 H   12.321256456370936        16.096152188847039        3.0110738971593318     
 H   13.081741385593242        14.628874318061930        3.6987512123422279     
 C   12.068451994751673        14.341446071209699        1.8735147914278478     
 N   11.925633142424097        13.799092936970597       0.84534910277532238     
 Co   8.3584001378993182        9.3928180855580976        12.104815601236558     
 S   7.9611518427843757        9.5172272963081710        9.8918573716236278     
 S   9.4263286589955086        7.4090063719052237        11.924550264426189     
 S   6.4497488063650081        9.6238941704980885        13.283809768313043     
 S   9.4280676756257211        10.980784161880797        13.295350414791946     
 C   8.6730826688105047        8.0238283851985823        9.3457787843622153     
 C   9.2743648656992494        7.1287430972270780        10.211191787632295     
 C   6.9114332098663338        10.892456019189858        14.387746315740584     
 C   8.1700675532948743        11.466616520170607        14.404072455826723     
 S   8.6370620286450990        7.5447800171609769        7.6673300003392972     
 S   9.8476295933149522        5.6525020698917574        9.4648416390899452     
 S   5.7833018197844117        11.532695024439489        15.556544232359169     
 S   8.4124839942500440        12.711684523168900        15.620380308316657     
 C   9.3591554975910221        5.9772130046135548        7.8243941671588377     
 C   6.8069266343670352        12.712443008134411        16.311829813562110     
 S   9.5291389863336633        4.8989972747664634        6.5550392558395778     
 S   6.2692446827085631        13.685461466850395        17.562302385673036     
 P   6.1145989536299945        2.6874647039597144        2.5395967843576988     
 C   6.8303023794588098        4.2924715182303759        2.1210381505235456     
 C   4.3926042302407664        3.0058737597947558        2.9342840100901819     
 C   6.2685769468526864        1.6287310879325259        1.0969850713177185     
 C   6.9236389751787080        1.9030098069782475        3.9381622916354369     
 C   6.0945489651555809        5.4713916315635105        2.3396262783352544     
 C   8.0719840327564416        4.3455787860966195        1.4590657626561503     
 C   3.5108580847537221        3.2785700816707370        1.8753771180717429     
 C   3.9877561868343143        3.2072969752669316        4.2639932222383905     
 C   6.0975816772998428        2.1867428991049556      -0.18367697465074004     
 C   6.5043848575065777       0.25046721728008842        1.2459680243316411     
 C   8.2617806442659951        2.2253093376416899        4.2362014113108524     
 C   6.2611235479242131       0.88735829578901138        4.6540269302453119     
 H   5.1139011503266323        5.4364504774683340        2.8080922548558833     
 C   6.5996012128317112        6.6910500975194633        1.8835993388884449     
 H   8.6095107736173286        3.4341898210624326        1.2034342527620936     
 C   8.5812469968765601        5.5777396555318175        1.0434819356811549     
 H   3.8235437641725745        3.1308157919569211       0.84352542533539610     
 C   2.2366296633590186        3.7722614604673734        2.1438016159586470     
 H   4.6622799501053658        2.9929148843718805        5.0881897817564408     
 C   2.7187382926927834        3.7234720964135217        4.5249283755264385     
 H   5.9526725447280615        3.2579082106602502      -0.30815510389127865     
 C   6.1429669714282840        1.3623490208539133       -1.3066036672205494     
 H   6.6191611161049684      -0.20135775351140162        2.2300612622668483     
 C   6.5837948237439008      -0.55524906301924148       0.10918103761338968     
 H   8.7737110592393748        3.0063579387691584        3.6795936553072384     
 C   8.9371797519407643        1.5308417174867226        5.2396198871254516     
 C   6.9417842610668723       0.21392558844226872        5.6728605058698198     
 H   5.2265610058268068       0.61002153046927510        4.4394542870604976     
 H   5.9939895839438018        7.5904637845863210        1.9787146664621016     
 C   7.8438217374001145        6.7493067197835224        1.2500249917292234     
 H   9.5406430269169480        5.6261902993295605       0.52885423913833474     
 C   1.8538742057809481        4.0226219124963096        3.4661657423021528     
 H   1.5648849795335007        3.9744387701152584        1.3123865490094733     
 H   2.4133954829316702        3.9149512092681920        5.5536294154718666     
 H   5.9955823409574318        1.7965264215576597       -2.2945263852214732     
 C   6.3988872007389563       -3.3940052036963014E-003  -1.1617081503861668     
 H   6.8077867478066398       -1.6119218394553083       0.22898812842285760     
 C   8.2780154618826067       0.52562422977505363        5.9573534290827199     
 H   9.9820333241144397        1.7631419594328099        5.4453584914554360     
 H   6.4127046849120237      -0.56869159222015819        6.2190034188048546     
 H   8.2145594542063005        7.7012820109413722       0.86212484332428552     
 H  0.88526187105316601        4.4731523836598086        3.6793429497143544     
 H   6.4568284062391843      -0.63595891542103034       -2.0466350616273346     
 H   8.8153586439781044       -2.5342574594067073E-002   6.7268934647055989     
 P   4.4906430983811436        8.4228363150060588        6.3619505451989582     
 C   4.7072585662514124        6.6878420012175948        6.8291796324051717     
 C   6.0707518953296269        9.1676654450568833        5.9253603569995974     
 C   3.4180469737345494        8.5277860604659725        4.9146414756211554     
 C   3.7311683802780831        9.2580648397395677        7.7653211064032268     
 C   3.7230852448368421        6.0973766577858388        7.6452226770404623     
 C   5.8033593419616070        5.9238751025157610        6.3869814767891882     
 C   6.7163764298203148        8.6765915051620954        4.7731848970710180     
 C   6.6681646459423032        10.194363865104785        6.6725840794368523     
 C   2.4768003227709676        7.5249048073536455        4.6198259344315487     
 C   3.5364840002232629        9.6585284417296311        4.0844216430261717     
 C   4.4343007392950877        9.3292809502129881        8.9844109154283007     
 C   2.4182058095977386        9.7512476412229958        7.6775957825932517     
 H   2.8750774827376753        6.6810569961795165        7.9990296604150748     
 C   3.8422978595527111        4.7571181726042804        8.0220160155764333     
 H   6.5863432151420040        6.3614404786088095        5.7732188378419469     
 C   5.9112121804499189        4.5840639967585028        6.7678913815758586     
 H   6.2425828874302995        7.9129560771653491        4.1616658820218015     
 C   7.9586704919006079        9.1789782494850787        4.4000868343314652     
 H   6.1770834019864242        10.610838329308320        7.5468173021337135     
 C   7.9145047863351117        10.697416140457042        6.2814159432670991     
 H   2.3714317425902571        6.6464916233049447        5.2554602012240261     
 C   1.6684405996312215        7.6596422769098957        3.4872888592747939     
 H   4.2757940519367335        10.435062239524841        4.2917264398401906     
 C   2.7207647610194208        9.7786951716003632        2.9581924044448065     
 H   5.4517173837801982        8.9472216414545276        9.0703747979211435     
 C   3.8272260295025946        9.9078520965359971        10.101577785301661     
 H   1.8660114820915439        9.6830175066410806        6.7419609935885125     
 C   1.8139998460969340        10.304910759458430        8.8085327704532812     
 H   3.0937658539484474        4.3025496864284349        8.6709398972324383     
 C   4.9342370656400281        4.0037191339003320        7.5845567161216518     
 H   6.7752529077885857        4.0079931787635301        6.4382675135204259     
 H   8.4448073801706514        8.7962124582226249        3.5067293773655290     
 C   8.5635539210699143        10.189223131694215        5.1560258421334542     
 H   8.3695567369053734        11.496247094515438        6.8629696216673688     
 C   1.7890092769975483        8.7792168479087014        2.6556668861410158     
 H  0.94641490990142607        6.8807054667700722        3.2492067399704680     
 H   2.8233495953379832        10.653598109363793        2.3168169267856293     
 C   2.5116632916007058        10.380027891427037        10.016942171023063     
 H   4.3851906899533475        9.9705353042178899        11.037392204000211     
 H  0.78412695655072162        10.651170543952572        8.7589130083858020     
 H   5.0231091423177814        2.9603854135956666        7.8838018427797936     
 H   9.5269267606474362        10.593211704550690        4.8481898765089548     
 H   1.1672869184187074        8.8688823522209361        1.7630143139113021     
 H   2.0177116536844895        10.796760343377978        10.894489918889921     
 C   2.9146474708820143        8.4419331958227950        13.967367396932261     
 H   3.8235060185366998        8.6257161053387712        13.371442040864560     
 H   2.7943223085431361        7.3551061425750053        14.111237374848939     
 H   2.0340650467273051        8.8226455855467130        13.423956597214712     
 C   3.0473835840898356        9.1094646158358881        15.249200419426403     
 N   3.1902620539592452        9.6515644872188222        16.277466466424777     
         226

 Co   6.7579645426939710        14.058837085868641        5.0150775084006050     
 S   7.1499485044080897        13.932743159560784        7.2283672093369571     
 S   5.6886656248229581        16.042069053637711        5.1941205990319101     
 S   8.6685762249885201        13.830061896932689        3.8387532297319575     
 S   5.6921544456420357        12.469313335279212        3.8239240281541553     
 C   6.4383667769546511        15.426553480096580        7.7736492267757944     
 C   5.8385771014595935        16.322049580757785        6.9076885318792813     
 C   8.2100860439903567        12.560361312482875        2.7349657475606928     
 C   6.9523327821438921        11.984536292858817        2.7174280633968673     
 S   6.4736055684624905        15.905763463896726        9.4520298147480126     
 S   5.2663204115734139        17.799042782201585        7.6533489275708240     
 S   9.3404747823335672        11.921068324133254        1.5679036569314615     
 S   6.7129249618706970        10.738917007957939        1.5013764608367932     
 C   5.7538956777493366        17.474233364755406        9.2940550266847168     
 C   8.3192325307743165        10.739652042528482       0.81197425051858874     
 S   5.5855800645474964        18.553075702271830        10.563000264019637     
 S   8.8588851970836711        9.7659435033140696      -0.43691113374008061     
 P   9.0060487407691987        20.758735218006930        14.583442582912975     
 C   8.2919866805452802        19.153169281465605        15.002838150568854     
 C   10.728031941011336        20.441360546843065        14.188280219459015     
 C   8.8513399138053064        21.818524812081762        16.025031512817726     
 C   8.1960819853997844        21.542576154193412        13.185009442213904     
 C   9.0283867588801510        17.974763298575475        14.783542506178481     
 C   7.0506065793060033        19.099036123726727        15.665276201253185     
 C   11.611227100315178        20.171844357459637        15.246556188486148     
 C   11.131364886016804        20.237021852342195        12.858726705635600     
 C   9.0233007757405570        21.262184483134938        17.306184855565235     
 C   8.6141460895321238        23.196314841255628        15.874523383502691     
 C   6.8567064844963115        21.223417251215654        12.890825741081803     
 C   8.8587971566397314        22.556280853646602        12.466829650814205     
 H   10.008771694612715        18.010422360486160        14.314610746395630     
 C   8.5241823248506758        16.754549837975521        15.239056030308598     
 H   6.5126584533912952        20.010125818393494        15.921270918745568     
 C   6.5422044720671941        17.866369586629961        16.080420094073460     
 H   11.299650739180789        20.321798769358608        16.278321129376884     
 C   12.885435458822943        19.678241733694996        14.977658099512848     
 H   10.455609099121929        20.448621821698740        12.035039804636241     
 C   12.400451016138277        19.721434127333122        12.597343345638079     
 H   9.1695324542995209        20.191396076736613        17.431765734406330     
 C   8.9773065971354757        22.087824734679341        18.428090825587454     
 H   8.4986703849349237        23.646849981051769        14.889980779321316     
 C   8.5344152029716298        24.003290795480716        17.010319809642134     
 H   6.3444864287793772        20.444367086731464        13.449644935667568     
 C   6.1803668441880433        21.918768266243266        11.888710721081164     
 C   8.1770921854583207        23.230773164176540        11.449461911689278     
 H   9.8941415792386582        22.831883875523108        12.679040245841948     
 H   9.1300834472233010        15.855471876343660        15.142691294456286     
 C   7.2802084519538530        16.695316440546176        15.873018517486670     
 H   5.5827754635072750        17.817049266849054        16.594926172085270     
 C   13.266780000018201        19.425214920976209        13.655527596235812     
 H   13.558329735214862        19.478463571225312        15.808552100223025     
 H   12.704805133365708        19.528265572675608        11.568740734523798     
 H   9.1254655875435873        21.655039158018329        19.416428532703712     
 C   8.7200371897338602        23.453095892291369        18.281729862110296     
 H   8.3098349942318315        25.059672967635141        16.889381091045593     
 C   6.8397418385416850        22.921998697568867        11.168604260955842     
 H   5.1346468223264692        21.688924403777619        11.685971290450320     
 H   8.7062106446454539        24.012100672720557        10.901692138756909     
 H   6.9094851760191940        15.743089442746523        16.260253586413654     
 H   14.235487610030434        18.975080047076553        13.441951641443573     
 H   8.6617054414118382        24.086572290470293        19.165943676530766     
 H   6.3017311125095459        23.473767527422691        10.400148215894484     
 P   10.619536211226306        15.027589362577531        10.756916791187365     
 C   10.404028369254059        16.762756274324349        10.290095569704979     
 C   9.0393757320519530        14.283087282114636        11.193862042027060     
 C   11.692087911688734        14.922290173779890        12.204211754529560     
 C   11.379032201038976        14.192377542060969        9.3535585025912926     
 C   11.389266516810391        17.352902968890373        9.4751353244850787     
 C   9.3085493857742811        17.527437195452528        10.732544408716175     
 C   8.3938055792349449        14.774334303640787        12.346028799119157     
 C   8.4423051815541506        13.255789821955291        10.447200547727199     
 C   12.633993850695250        15.924564636250958        12.498863534106697     
 C   11.572778431920376        13.791885548665933        13.034694771115332     
 C   10.676314671493643        14.121831178674345        8.1342154100531783     
 C   12.691980121793453        13.699148348363487        9.4414672350184112     
 H   12.236744647654755        16.768629122303459        9.1210477200800604     
 C   11.271932445329966        18.693689023708785        9.0999913390366558     
 H   8.5246981763272096        17.090115526354186        11.345329157120023     
 C   9.2025705093585906        18.867767879231589        10.353230623780377     
 H   8.8673395597583884        15.538382292469375        12.957267128945782     
 C   7.1518843218312860        14.271408568325990        12.719636723381342     
 H   8.9334519392778056        12.839199356084096        9.5730560436104870     
 C   7.1962954194617721        12.752283649618967        10.838849390883123     
 H   12.739934492335326        16.802760603538012        11.863065705595668     
 C   13.442125242802708        15.789565177344784        13.631511868850131     
 H   10.832873037298363        13.015901182575950        12.827630889199950     
 C   12.388281316645234        13.671429948827551        14.161026296581811     
 H   9.6588657201997670        14.503783375114208        8.0481295637089261     
 C   11.283850200454820        13.544014842842735        7.0169026560903385     
 H   13.243834347597682        13.766819708108232        10.377328612266739     
 C   13.296592271441902        13.146123163078233        8.3104595608253842     
 H   12.021321740049860        19.148107992970608        8.4519981265818114     
 C   10.180774711135456        19.447894189989370        9.5379603424803339     
 H   8.3391009111837029        19.444512812591348        10.683089983323519     
 H   6.6658429870393858        14.654174013964530        13.613044755748895     
 C   6.5472916636017606        13.260594725690966        11.964210122086559     
 H   6.7415034231702524        11.952947156058356        10.257792066640112     
 C   13.320710460794631        14.670290983718214        14.463380535818930     
 H   14.164529262772071        16.568146819800408        13.869557503951020     
 H   12.284901285782247        12.796838082898830        14.802657190397280     
 C   12.599390472004952        13.071835441944049        7.1017500388717609     
 H   10.726240836654329        13.482020828276728        6.0808276471967408     
 H   14.326383578597561        12.799646711343623        8.3602808729771816     
 H   10.093430261329521        20.491681608646278        9.2401423369837072     
 H   5.5841777446203968        12.856289561433357        12.272429491217697     
 H   13.942288324632440        14.580419285007837        15.356112402438765     
 H   13.093687506600372        12.655729967417859        6.2241123248087051     
 C   12.203642720844700        15.009162046960149        3.1458091663118943     
 H   11.294211247260877        14.823572527612537        3.7402131047968710     
 H   12.324535120132390        16.096130580259686        3.0063792985263653     
 H   13.083610499783578        14.625921533573834        3.6881590122751162     
 C   12.071892506394089        14.347004901594214        1.8616298256064554     
 N   11.929817562667893        13.809013491932067       0.83151227795155624     
 Co   8.3576708801793522        9.3920165909151923        12.107260180729730     
 S   7.9652942459401572        9.5179273669627626        9.8940113717924465     
 S   9.4273427595607338        7.4090571616449621        11.928198689319879     
 S   6.4470859039517583        9.6207239499581849        13.283672438822391     
 S   9.4234978406844352        10.981690014311758        13.298329300312348     
 C   8.6771897340999793        8.0242533956436528        9.3487266287541040     
 C   9.2771369667942860        7.1288564701857240        10.214676487465679     
 C   6.9055529856130171        10.890546095085364        14.387297169958554     
 C   8.1633368338751300        11.466330597902077        14.404869602700387     
 S   8.6417760356328444        7.5449419519229277        7.6703841863223321     
 S   9.8495691414942055        5.6519283929471698        9.4690261575504486     
 S   5.7751838310351911        11.529838336217516        15.554395161321210     
 S   8.4027151233875426        12.712030865420456        15.620845681295824     
 C   9.3617797486764704        5.9765910463228771        7.8283527170558953     
 C   6.7964154159336836        12.711298754507691        16.310259345794005     
 S   9.5301743899619797        4.8977418713931398        6.5594271288325983     
 S   6.2567727960631352        13.685066427727875        17.559106745754384     
 P   6.1098423019784951        2.6922813236317285        2.5389656003048136     
 C   6.8238847745758688        4.2978539422488575        2.1195648352373682     
 C   4.3878603784937278        3.0096474365150181        2.9341462568256729     
 C   6.2645588594900516        1.6325218773658996        1.0973516391118328     
 C   6.9198169043297728        1.9084107376493351        3.9373791545186649     
 C   6.0874257386678012        5.4762445701753348        2.3387518061284918     
 C   8.0652926648786192        4.3519930355067880        1.4571771944933427     
 C   3.5046746195860359        3.2792819346072002        1.8758842617531557     
 C   3.9845249209975986        3.2138746066835848        4.2637205165514711     
 C   6.0925873473348506        2.1888971137647082      -0.18378607104320305     
 C   6.5018151146712491       0.25473831429608401        1.2478155783350591     
 C   8.2591740987026956        2.2276086402346054        4.2316284590003095     
 C   6.2571114516130022       0.89463944818956076        4.6554810798280464     
 H   5.1070242568903010        5.4405762865699172        2.8076487725280894     
 C   6.5915927824551259        6.6964472794234897        1.8831678032690227     
 H   8.6032888690314628        3.4409046500493110        1.2012734925539890     
 C   8.5736539277727317        5.5846521664652267        1.0419605485370971     
 H   3.8162460554939455        3.1294193601690754       0.84410041018362636     
 C   2.2304776100160675        3.7728891524740047        2.1448231990507147     
 H   4.6602684790400968        3.0021742925132862        5.0873965939236188     
 C   2.7154539045131441        3.7294786071528456        4.5251441014101159     
 H   5.9463178453466590        3.2596845834122377      -0.30933588374671472     
 C   6.1386271393018692        1.3632965671662176       -1.3057195728745221     
 H   6.6173040647147197      -0.19582234896583156        2.2323454552385056     
 C   6.5815945597367058      -0.55219656216827939       0.11199173646272020     
 H   8.7713896686974060        3.0067127286107005        3.6728717520218765     
 C   8.9355044997387267        1.5322241317373866        5.2337276084491791     
 C   6.9388042757585282       0.22011962104515531        5.6728356823613293     
 H   5.2217778350754669       0.61901066200081134        4.4432345157174726     
 H   5.9856493680766123        7.5955084146670044        1.9794435152189964     
 C   7.8355844655001086        6.7556868323993466        1.2492406188427623     
 H   9.5331018061861013        5.6339854208480826       0.52748971696641800     
 C   1.8491354827319006        4.0258101704614946        3.4669781070670451     
 H   1.5575911196768257        3.9727582584394954        1.3139420075139996     
 H   2.4111073543450869        3.9225727122497824        5.5537643489332735     
 H   5.9904706130645602        1.7961118773147766       -2.2940459670053994     
 C   6.3959507536470088       -1.9695265785114879E-003  -1.1594023337368584     
 H   6.8062340717613079       -1.6085701357475428       0.23289951110171470     
 C   8.2761387632634769       0.52892535346130098        5.9537564263935838     
 H   9.9812130002937174        1.7620969960211694        5.4365133725576644     
 H   6.4096869604114222      -0.56124862597415026        6.2205496222046115     
 H   8.2062743421609863        7.7079021739093037       0.86194185896307118     
 H  0.88043801121550769        4.4759493564268178        3.6805881903686366     
 H   6.4543098614572258      -0.63541541897497877       -2.0436378163509681     
 H   8.8141427500142004       -2.2872194924363674E-002   6.7221966554603192     
 P   4.4959038565770868        8.4233519195257571        6.3653670907690101     
 C   4.7114947814838413        6.6881904746017149        6.8321821930899134     
 C   6.0760654537131451        9.1678869429340395        5.9284802637546177     
 C   3.4233983773728216        8.5286571989576725        4.9180413913850973     
 C   3.7363152179291785        9.2584913403275895        7.7687213779830655     
 C   3.7263479024150001        6.0980036555965462        7.6472254213784394     
 C   5.8070054163885265        5.9235681878899724        6.3897053690347283     
 C   6.7216362299592989        8.6767178973439911        4.7762792696374667     
 C   6.6731621590851882        10.195095708219547        6.6752433456650095     
 C   2.4814519883124193        7.5264134343859634        4.6234163155349712     
 C   3.5427618661020994        9.6590336668181500        4.0875267872248635     
 C   4.4389671414753336        9.3290319963773385        8.9881030544418845     
 C   2.4233422002128515        9.7516459830468456        7.6807710068735888     
 H   2.8788487002557916        6.6822313784705409        8.0013374556293222     
 C   3.8438082716650759        4.7572408951590663        8.0224308099826125     
 H   6.5907796828299032        6.3609261875933685        5.7768446530148490     
 C   5.9131158550174234        4.5832625666505775        6.7690850995070653     
 H   6.2480780117387846        7.9127468017170814        4.1649613579407117     
 C   7.9635849848405780        9.1796285648108231        4.4027384651898922     
 H   6.1820183210721034        10.611624469117904        7.5494183096820278     
 C   7.9191945503733567        10.698594833589191        6.2836559815487441     
 H   2.3754712176507442        6.6482435963996966        5.2592441479128249     
 C   1.6733324658846604        7.6614124796944010        3.4907594103060542     
 H   4.2826890805898969        10.435001234893599        4.2945788159031810     
 C   2.7272724324684501        9.7794841099453453        2.9611845363775662     
 H   5.4564277646411883        8.9471212542768015        9.0742319158300866     
 C   3.8313461723024647        9.9067732734191978        10.105405785736577     
 H   1.8715330204569667        9.6839762290340268        6.7448836381740866     
 C   1.8186437860020872        10.304592629435508        8.8117696577156170     
 H   3.0944904889310250        4.3027886532970134        8.6704873510358169     
 C   4.9350011405680263        4.0030988421853158        7.5844417305705694     
 H   6.7766140575541565        4.0065681085353537        6.4392093784944038     
 H   8.4496279639521177        8.7969248543714933        3.5093047190722526     
 C   8.5681989950164184        10.190357714044504        5.1582625958567814     
 H   8.3740015662851039        11.497874079769664        6.8647824956140004     
 C   1.7948033958476708        8.7806533884032660        2.6588558703789649     
 H  0.95089116586635480        6.8828597817515691        3.2527337599269446     
 H   2.8306895757760842        10.654053118950605        2.3195296363313478     
 C   2.5157821003506706        10.378881349200686        10.020515081411910     
 H   4.3889094381256797        9.9687595595019953        11.041507708395200     
 H  0.78883655321818558        10.651018496574943        8.7619090435115119     
 H   5.0224367512168921        2.9593289923008834        7.8823054134008039     
 H   9.5313250095000637        10.594669651903157        4.8500884628985066     
 H   1.1732376192027720        8.8705233844948879        1.7661154880657370     
 H   2.0214150800852648        10.794922261329079        10.898141731175425     
 C   2.9120992470929132        8.4420717207716560        13.976760106645647     
 H   3.8215608693598648        8.6276606104118336        13.382401574496333     
 H   2.7910479992559791        7.3551121163212549        14.115933257526493     
 H   2.0321888074359400        8.8255693304393770        13.434529529793977     
 C   3.0439343909253438        9.1039081292240933        15.261065764125084     
 N   3.1860659066112831        9.6416594261278803        16.291278460798541     
         226

 Co   6.7586954229574463        14.059643719143976        5.0126325601058364     
 S   7.1458284012234534        13.932057871478639        7.2262106345244854     
 S   5.6876328774954343        16.042008493977832        5.1904728238039146     
 S   8.6712395574575449        13.833241098709916        3.8388851235829073     
 S   5.6967250512608754        12.468404444864518        3.8209494630091996     
 C   6.4342648585254585        15.426135859738864        7.7706990161454890     
 C   5.8358020539090880        16.321938427354745        6.9042020116119502     
 C   8.2159677007382328        12.562273624346934        2.7354184705785509     
 C   6.9590631775468452        11.984826942892562        2.7166325101496636     
 S   6.4689061733907804        15.905614311370583        9.4489712352402222     
 S   5.2643684563906028        17.799615163522553        7.6491620694092024     
 S   9.3485930125054857        11.923927608610450        1.5700541689824372     
 S   6.7226952090301344        10.738570901291732        1.5009167999980144     
 C   5.7512704993941082        17.474861854636700        9.2900923966065729     
 C   8.3297446125861931        10.740796478311193       0.81354972834392625     
 S   5.5845396215081546        18.554338008883839        10.558607245934393     
 S   8.8713574302161096        9.7663356088291184      -0.43370849836428688     
 P   9.0107932700234503        20.753915224669726        14.584069695017554     
 C   8.2983932203955302        19.147783134351627        15.004307702270493     
 C   10.732763583821265        20.437583975525008        14.188412865740119     
 C   8.8553455084576580        21.814729059698514        16.024662211243108     
 C   8.1998914746366367        21.537173378899023        13.185789551076329     
 C   9.0355020065443536        17.969907443608346        14.784418917474349     
 C   7.0572854164320029        19.092617876262160        15.667158352260913     
 C   11.617397885940695        20.171123401540708        15.246043185528983     
 C   11.134584036131709        20.230447166750498        12.858993211407411     
 C   9.0282832085647371        21.260023425359414        17.306290371730221     
 C   8.6166999697146451        23.192038427152699        15.872675471797285     
 C   6.8593014606175586        21.221113955967461        12.895392059493288     
 C   8.8627961845481664        22.549001408970465        12.465376648666089     
 H   10.015641496475205        18.006294108576363        14.315058035943229     
 C   8.5321846963848511        16.749150308855757        15.239493168418672     
 H   6.5188653284917537        20.003406946583311        15.923420474958959     
 C   6.5497871222110255        17.859453475502068        16.081938864222227     
 H   11.306936052813379        20.323181300534472        16.277741275214943     
 C   12.891574214837526        19.677604670558420        14.976628494775330     
 H   10.457609095478670        20.439370661993543        12.035827369171175     
 C   12.403722479436261        19.715429664178746        12.597119290362389     
 H   9.1758773240258620        20.189612919239948        17.432941253148105     
 C   8.9816320650230814        22.086868206054110        18.427204630977588     
 H   8.5005108369278233        23.641310609801678        14.887696901267564     
 C   8.5365969915415434        24.000230768002783        17.007510233197813     
 H   6.3467964702646738        20.444005424129809        13.456356855427169     
 C   6.1820310908097253        21.917383575756777        11.894597103882155     
 C   8.1800598233920940        23.224582241256723        11.449488481737211     
 H   9.8989110969208340        22.822897839863998        12.675263140318688     
 H   9.1384197857799698        15.850425759157151        15.141972711863851     
 C   7.2884387190352289        16.688933687754272        15.873806623113687     
 H   5.5903052690384714        17.809249881572786        16.596286217628148     
 C   13.271505257764611        19.422022803656407        13.654705921918138     
 H   13.565609903182501        19.480129957408192        15.806987932342865     
 H   12.707079906067513        19.520650008187417        11.568596544643599     
 H   9.1305628300728721        21.655443111985786        19.415945401219307     
 C   8.7229563579426035        23.451662161170770        18.279424303046593     
 H   8.3113659817091037        25.056313271954345        16.885472493674772     
 C   6.8416070650184384        22.918698940165243        11.172199530284480     
 H   5.1354567820882346        21.689965484841952        11.694807925495040     
 H   8.7092159976483252        24.004662979856317        10.900150671896020     
 H   6.9177650154971309        15.736467251023022        16.260443614902407     
 H   14.240297453176201        18.972278954456733        13.440695286536016     
 H   8.6642052530217413        24.086017918756067        19.162947842071254     
 H   6.3029359375879910        23.471299980658340        10.404844057268459     
 P   10.614287057609133        15.027074198031347        10.753502584461714     
 C   10.399799281951214        16.762407960249384        10.287095739815243     
 C   9.0340737639702713        14.282864419540180        11.190741434525636     
 C   11.686745691373538        14.921419212049370        12.200815777275373     
 C   11.373901880036925        14.191955353978813        9.3501607551022765     
 C   11.386006100504581        17.352278278206668        9.4731308640858636     
 C   9.3049088038124772        17.527741152144497        10.729824834699535     
 C   8.3885573727646836        14.774202434743904        12.342935562276043     
 C   8.4373178666144586        13.255061300499751        10.444535241831032     
 C   12.629353461142868        15.923054619958803        12.495275615611607     
 C   11.566506941240355        13.791382033615095        13.031595303840842     
 C   10.671668233830820        14.122084732312537        8.1305237728872228     
 C   12.686861581514849        13.698758250870672        9.4382967135911269     
 H   12.232976759151873        16.767459484171699        9.1187368525021633     
 C   11.270417569017862        18.693567379629375        9.0995716091557792     
 H   8.5202713288047249        17.090624921777650        11.341711737708442     
 C   9.2006653391291913        18.868565035587824        10.352037766144567     
 H   8.8618573421658411        15.538582022776250        12.953976969222319     
 C   7.1469799930191131        14.270753580008833        12.716982725271798     
 H   8.9285270287210796        12.838419797079670        9.5704473683467768     
 C   7.1916146655374682        12.751108635654811        10.836600119178748     
 H   12.735908319549257        16.801005852304431        11.859282606269581     
 C   13.437244078828881        15.787793692305584        13.628044202958019     
 H   10.825983249482659        13.015964748498268        12.824784881394690     
 C   12.381779337358642        13.670643087747154        14.158040393456453     
 H   9.6541746888155693        14.503886176845040        8.0442706774242456     
 C   11.279754507136145        13.545102206856276        7.0130756793645315     
 H   13.238328301613592        13.765869177255167        10.374412028715859     
 C   13.291970704729170        13.146453644258326        8.3072278594029942     
 H   12.020588804384078        19.147871881051103        8.4524423290775061     
 C   10.180004343075696        19.448512207453085        9.5380715601761050     
 H   8.3377367760424548        19.445930931386542        10.682149915295966     
 H   6.6610325011531017        14.653453678797977        13.610468423772637     
 C   6.5426556005858787        13.259459930244073        11.961965860076740     
 H   6.7370668232402391        11.951326837544757        10.255966342516949     
 C   13.314924142158072        14.668854954380414        14.460196334607406     
 H   14.160065663905119        16.565989727558282        13.866032243016756     
 H   12.277565083314760        12.796386401425208        14.799952049934264     
 C   12.595297361631008        13.072994273799626        7.0981804212416684     
 H   10.722548954667259        13.483805501162163        6.0767117536758599     
 H   14.321697175424006        12.799813698636065        8.3572921205520672     
 H   10.094091526170072        20.492734838433314        9.2416326336529853     
 H   5.5797878676877444        12.854831062021075        12.270521038879924     
 H   13.936344830120207        14.578778912512687        15.353016435736723     
 H   13.090013448700352        12.657583728522182        6.2204643849766681     
 C   12.206186855210769        15.009008351641194        3.1364037313533735     
 H   11.296150736383989        14.821612713811877        3.7292384164970356     
 H   12.327813783893843        16.096108971672333        3.0016846998933984     
 H   13.085479613973916        14.622968749085738        3.6775668122080050     
 C   12.075333018036506        14.352563731978730        1.8497448597850630     
 N   11.934001982911688        13.818934046893537       0.81767545312779011     
 Co   8.3569416224593862        9.3912150962722887        12.109704760222902     
 S   7.9694366490959379        9.5186274376173543        9.8961653719612652     
 S   9.4283568601259589        7.4091079513847014        11.931847114213570     
 S   6.4444230015385076        9.6175537294182796        13.283535109331739     
 S   9.4189280057431493        10.982595866742717        13.301308185832751     
 C   8.6812967993894556        8.0246784060887233        9.3516744731459944     
 C   9.2799090678893243        7.1289698431443700        10.218161187299065     
 C   6.8996727613597004        10.888636170980872        14.386848024176524     
 C   8.1566061144553856        11.466044675633547        14.405666749574051     
 S   8.6464900426205880        7.5451038866848785        7.6734383723053670     
 S   9.8515086896734569        5.6513547160025812        9.4732106760109520     
 S   5.7670658422859704        11.526981647995541        15.552246090283251     
 S   8.3929462525250393        12.712377207672009        15.621311054274992     
 C   9.3644039997619206        5.9759690880321994        7.8323112669529538     
 C   6.7859041975003320        12.710154500880970        16.308688878025897     
 S   9.5312097935902980        4.8964864680198170        6.5638150018256196     
 S   6.2443009094177073        13.684671388605356        17.555911105835730     
 P   6.1050856503269948        2.6970979433037430        2.5383344162519288     
 C   6.8174671696929279        4.3032363662673383        2.1180915199511912     
 C   4.3831165267466901        3.0134211132352799        2.9340085035611638     
 C   6.2605407721274169        1.6363126667992733        1.0977182069059468     
 C   6.9159948334808368        1.9138116683204227        3.9365960174018930     
 C   6.0803025121800225        5.4810975087871601        2.3378773339217287     
 C   8.0586012970007967        4.3584072849169573        1.4552886263305354     
 C   3.4984911544183497        3.2799937875436633        1.8763914054345685     
 C   3.9812936551608828        3.2204522381002385        4.2634478108645517     
 C   6.0875930173698585        2.1910513284244604      -0.18389516743566603     
 C   6.4992453718359195       0.25900941131207961        1.2496631323384770     
 C   8.2565675531393961        2.2299079428275208        4.2270555066897666     
 C   6.2530993553017913       0.90192060059011026        4.6569352294107809     
 H   5.1001473634539698        5.4447020956715004        2.8072052902002951     
 C   6.5835843520785398        6.7018444613275170        1.8827362676496004     
 H   8.5970669644455953        3.4476194790361894        1.1991127323458843     
 C   8.5660608586689051        5.5915646773986358        1.0404391613930395     
 H   3.8089483468153169        3.1280229283812293       0.84467539503185651     
 C   2.2243255566731164        3.7735168444806360        2.1458447821427824     
 H   4.6582570079748287        3.0114337006546923        5.0866034060907968     
 C   2.7121695163335051        3.7354851178921700        4.5253598272937943     
 H   5.9399631459652555        3.2614609561642252      -0.31051666360215080     
 C   6.1342873071754553        1.3642441134785221       -1.3048354785284946     
 H   6.6154470133244709      -0.19028694442026145        2.2346296482101633     
 C   6.5793942957295108      -0.54914406131731730       0.11480243531205071     
 H   8.7690682781554372        3.0070675184522426        3.6661498487365147     
 C   8.9338292475366874        1.5336065459880506        5.2278353297729065     
 C   6.9358242904501850       0.22631365364804190        5.6728108588528379     
 H   5.2169946643241261       0.62799979353234758        4.4470147443744485     
 H   5.9773091522094219        7.6005530447476888        1.9801723639758915     
 C   7.8273471936001027        6.7620669450151700        1.2484562459563011     
 H   9.5255605854552527        5.6417805423666048       0.52612519479450126     
 C   1.8443967596828532        4.0289984284266787        3.4677904718319374     
 H   1.5502972598201508        3.9710777467637324        1.3154974660185259     
 H   2.4088192257585033        3.9301942152313729        5.5538992823946796     
 H   5.9853588851716886        1.7956973330718937       -2.2935655487893261     
 C   6.3930143065550604       -5.4504795332667097E-004  -1.1570965170875502     
 H   6.8046813957159760       -1.6052184320397773       0.23681089378057182     
 C   8.2742620646443470       0.53222647714754834        5.9501594237044486     
 H   9.9803926764729951        1.7610520326095289        5.4276682536598928     
 H   6.4066692359108215      -0.55380565972814222        6.2220958256043692     
 H   8.1979892301156720        7.7145223368772351       0.86175887460185696     
 H  0.87561415137784948        4.4787463291938279        3.6818334310229188     
 H   6.4517913166752665      -0.63487192252892732       -2.0406405710746012     
 H   8.8129268560502947       -2.0401815254660276E-002   6.7174998462150386     
 P   4.5011646147730291        8.4238675240454537        6.3687836363390620     
 C   4.7157309967162711        6.6885389479858350        6.8351847537746542     
 C   6.0813790120966642        9.1681084408111957        5.9316001705096379     
 C   3.4287497810110943        8.5295283374493742        4.9214413071490402     
 C   3.7414620555802744        9.2589178409156112        7.7721216495629042     
 C   3.7296105599931582        6.0986306534072545        7.6492281657164165     
 C   5.8106514908154461        5.9232612732641847        6.3924292612802684     
 C   6.7268960300982830        8.6768442895258868        4.7793736422039155     
 C   6.6781596722280732        10.195827551334308        6.6779026118931668     
 C   2.4861036538538710        7.5279220614182814        4.6270066966383938     
 C   3.5490397319809364        9.6595388919066671        4.0906319314235553     
 C   4.4436335436555794        9.3287830425416907        8.9917951934554701     
 C   2.4284785908279649        9.7520443248706972        7.6839462311539259     
 H   2.8826199177739080        6.6834057607615653        8.0036452508435669     
 C   3.8453186837774402        4.7573636177138523        8.0228456043887899     
 H   6.5952161505178033        6.3604118965779284        5.7804704681877519     
 C   5.9150195295849270        4.5824611365426522        6.7702788174382729     
 H   6.2535731360472697        7.9125375262688138        4.1682568338596218     
 C   7.9684994777805471        9.1802788801365693        4.4053900960483183     
 H   6.1869532401577816        10.612410608927489        7.5520193172303420     
 C   7.9238843144116009        10.699773526721337        6.2858960198303890     
 H   2.3795106927112317        6.6499955694944495        5.2630280946016237     
 C   1.6782243321380994        7.6631826824789062        3.4942299613373144     
 H   4.2895841092430604        10.434940230262358        4.2974311919661714     
 C   2.7337801039174789        9.7802730482903275        2.9641766683103254     
 H   5.4611381455021784        8.9470208670990754        9.0780890337390296     
 C   3.8354663151023352        9.9056944503023985        10.109233786171494     
 H   1.8770545588223895        9.6849349514269711        6.7478062827596608     
 C   1.8232877259072406        10.304274499412587        8.8150065449779529     
 H   3.0952151239136025        4.3030276201655919        8.6700348048391955     
 C   4.9357652154960254        4.0024785504702987        7.5843267450194869     
 H   6.7779752073197272        4.0051430383071773        6.4401512434683825     
 H   8.4544485477335858        8.7976372505203635        3.5118800607789762     
 C   8.5728440689629242        10.191492296394793        5.1604993495801086     
 H   8.3784463956648363        11.499501065023892        6.8665953695606321     
 C   1.8005975146977935        8.7820899288978307        2.6620448546169140     
 H  0.95536742183128354        6.8850140967330651        3.2562607798834211     
 H   2.8380295562141851        10.654508128537415        2.3222423458770667     
 C   2.5199009091006355        10.377734806974333        10.024087991800757     
 H   4.3926281862980128        9.9669838147861007        11.045623212790190     
 H  0.79354614988564942        10.650866449197315        8.7649050786372218     
 H   5.0217643601160038        2.9582725710061002        7.8808089840218143     
 H   9.5357232583526912        10.596127599255622        4.8519870492880592     
 H   1.1791883199868367        8.8721644167688414        1.7692166622201719     
 H   2.0251185064860402        10.793084179280179        10.901793543460929     
 C   2.9095510233038127        8.4422102457205153        13.986152816359034     
 H   3.8196157201830299        8.6296051154848943        13.393361108128104     
 H   2.7877736899688226        7.3551180900675046        14.120629140204045     
 H   2.0303125681445748        8.8284930753320410        13.445102462373240     
 C   3.0404851977608520        9.0983516426122986        15.272931108823764     
 N   3.1818697592633205        9.6317543650369402        16.305090455172301     
         226

 Co   6.7594263032209216        14.060450352419309        5.0101876118110678     
 S   7.1417082980388171        13.931372583396492        7.2240540597120138     
 S   5.6866001301679097        16.041947934317953        5.1868250485759191     
 S   8.6739028899265715        13.836420300487141        3.8390170174338567     
 S   5.7012956568797160        12.467495554449822        3.8179748978642443     
 C   6.4301629400962668        15.425718239381149        7.7677488055151844     
 C   5.8330270063585834        16.321827273951705        6.9007154913446200     
 C   8.2218493574861089        12.564185936210993        2.7358711935964091     
 C   6.9657935729497984        11.985117592926310        2.7158369569024599     
 S   6.4642067783190704        15.905465158844439        9.4459126557324318     
 S   5.2624165012077917        17.800187544843524        7.6449752112475799     
 S   9.3567112426774024        11.926786893087648        1.5722046810334129     
 S   6.7324654561895709        10.738224794625523        1.5004571391592358     
 C   5.7486453210388806        17.475490344517997        9.2861297665284308     
 C   8.3402566943980716        10.741940914093904       0.81512520616926365     
 S   5.5834991784688128        18.555600315495848        10.554214227849149     
 S   8.8838296633485481        9.7667277143441673      -0.43050586298849314     
 P   9.0155377992777037        20.749095231332518        14.584696807122135     
 C   8.3047997602457784        19.142396987237646        15.005777253972134     
 C   10.737495226631195        20.433807404206952        14.188545512021223     
 C   8.8593511031100096        21.810933307315263        16.024292909668493     
 C   8.2037009638734908        21.531770603604635        13.186569659938755     
 C   9.0426172542085546        17.965051588641217        14.785295328770220     
 C   7.0639642535580034        19.086199628797598        15.669040503268638     
 C   11.623568671566211        20.170402445621779        15.245530182571816     
 C   11.137803186246614        20.223872481158804        12.859259717179222     
 C   9.0332656413889190        21.257862367583890        17.306395887895210     
 C   8.6192538498971647        23.187762013049770        15.870827560091881     
 C   6.8618964367388058        21.218810660719267        12.899958377904772     
 C   8.8667952124566014        22.541721964294329        12.463923646517973     
 H   10.022511298337692        18.002165856666565        14.315505325490827     
 C   8.5401870679190264        16.743750779735993        15.239930306528745     
 H   6.5250722035922122        19.996688074773125        15.925570031172350     
 C   6.5573697723548579        17.852537364374175        16.083457634370994     
 H   11.314221366445969        20.324563831710336        16.277161421053002     
 C   12.897712970852108        19.676967607421840        14.975598890037810     
 H   10.459609091835411        20.430119502288346        12.036614933706110     
 C   12.406993942734248        19.709425201024374        12.596895235086702     
 H   9.1822221937522031        20.187829761743284        17.434116771889876     
 C   8.9859575329106889        22.085911677428882        18.426318436367723     
 H   8.5023512889207211        23.635771238551584        14.885413023213809     
 C   8.5387787801114570        23.997170740524851        17.004700656753489     
 H   6.3491065117499694        20.443643761528154        13.463068775186771     
 C   6.1836953374314074        21.915998885270291        11.900483486683147     
 C   8.1830274613258656        23.218391318336902        11.449515051785143     
 H   9.9036806146030099        22.813911804204885        12.671486034795429     
 H   9.1467561243366386        15.845379641970643        15.141254129271415     
 C   7.2966689861166056        16.682550934962368        15.874594728740705     
 H   5.5978350745696668        17.801450496296521        16.597646263171029     
 C   13.276230515511022        19.418830686336609        13.653884247600464     
 H   13.572890071150139        19.481796343591068        15.805423764462706     
 H   12.709354678769317        19.513034443699226        11.568452354763398     
 H   9.1356600726021568        21.655847065953242        19.415462269734903     
 C   8.7258755261513485        23.450228430050174        18.277118743982893     
 H   8.3128969691863759        25.052953576273548        16.881563896303952     
 C   6.8434722914951918        22.915399182761618        11.175794799613120     
 H   5.1362667418499992        21.691006565906289        11.703644560539759     
 H   8.7122213506511965        23.997225286992077        10.898609205035129     
 H   6.9260448549750686        15.729845059299521        16.260633643391163     
 H   14.245107296321967        18.969477861836914        13.439438931628461     
 H   8.6667050646316444        24.085463547041844        19.159952007611739     
 H   6.3041407626664361        23.468832433893986        10.409539898642434     
 P   10.609037903991958        15.026559033485160        10.750088377736063     
 C   10.395570194648368        16.762059646174418        10.284095909925508     
 C   9.0287717958885896        14.282641556965727        11.187620827024212     
 C   11.681403471058340        14.920548250318850        12.197419800021185     
 C   11.368771559034874        14.191533165896656        9.3467630076132622     
 C   11.382745684198770        17.351653587522964        9.4711264036866485     
 C   9.3012682218506733        17.528045108836469        10.727105260682894     
 C   8.3833091662944241        14.774070565847019        12.339842325432929     
 C   8.4323305516747666        13.254332779044208        10.441869935934863     
 C   12.624713071590486        15.921544603666646        12.491687697116518     
 C   11.560235450560336        13.790878518564256        13.028495836566350     
 C   10.667021796167996        14.122338285950729        8.1268321357212656     
 C   12.681743041236247        13.698368153377857        9.4351261921638425     
 H   12.229208870648991        16.766289846039935        9.1164259849242644     
 C   11.268902692705760        18.693445735549968        9.0991518792749027     
 H   8.5158444812822403        17.091134317201114        11.338094318296863     
 C   9.1987601688997920        18.869362191944056        10.350844908508758     
 H   8.8563751245732938        15.538781753083125        12.950686809498857     
 C   7.1420756642069403        14.270098591691674        12.714328727162254     
 H   8.9236021181643519        12.837640238075245        9.5678386930830666     
 C   7.1869339116131643        12.749933621690655        10.834350847474372     
 H   12.731882146763187        16.799251101070851        11.855499506943493     
 C   13.432362914855053        15.786022207266384        13.624576537065906     
 H   10.819093461666956        13.016028314420588        12.821938873589430     
 C   12.375277358072051        13.669856226666758        14.155054490331093     
 H   9.6494836574313698        14.503988978575871        8.0404117911395652     
 C   11.275658813817470        13.546189570869815        7.0092487026387245     
 H   13.232822255629504        13.764918646402103        10.371495445164978     
 C   13.287349138016438        13.146784125438419        8.3039961579806061     
 H   12.019855868718295        19.147635769131597        8.4528865315731991     
 C   10.179233975015935        19.449130224916804        9.5381827778718780     
 H   8.3363726409012067        19.447349050181732        10.681209847268413     
 H   6.6562220152668186        14.652733343631422        13.607892091796380     
 C   6.5380195375699968        13.258325134797179        11.959721598066920     
 H   6.7326302233102258        11.949706519031160        10.254140618393784     
 C   13.309137823521512        14.667418925042613        14.457012133395885     
 H   14.155602065038169        16.563832635316153        13.862506982082492     
 H   12.270228880847274        12.795934719951584        14.797246909471250     
 C   12.591204251257063        13.074153105655201        7.0946108036115758     
 H   10.718857072680189        13.485590174047598        6.0725958601549790     
 H   14.317010772250450        12.799980685928505        8.3543033681269527     
 H   10.094752791010624        20.493788068220354        9.2431229303222651     
 H   5.5753979907550919        12.853372562608794        12.268612586542151     
 H   13.930401335607973        14.577138540017538        15.349920469034684     
 H   13.086339390800333        12.659437489626505        6.2168164451446311     
 C   12.208730989576837        15.008854656322239        3.1269982963948530     
 H   11.298090225507101        14.819652900011217        3.7182637281972002     
 H   12.331092447655296        16.096087363084983        2.9969901012604319     
 H   13.087348728164255        14.620015964597641        3.6669746121408937     
 C   12.078773529678921        14.358122562363244        1.8378598939636706     
 N   11.938186403155484        13.828854601855006       0.80383862830402397     
 Co   8.3562123647394202        9.3904136016293833        12.112149339716074     
 S   7.9735790522517194        9.5193275082719460        9.8983193721300839     
 S   9.4293709606911822        7.4091587411244397        11.935495539107260     
 S   6.4417600991252568        9.6143835088783760        13.283397779841087     
 S   9.4143581708018633        10.983501719173677        13.304287071353153     
 C   8.6854038646789302        8.0251034165337956        9.3546223175378831     
 C   9.2826811689843609        7.1290832161030160        10.221645887132450     
 C   6.8937925371063837        10.886726246876378        14.386398878394496     
 C   8.1498753950356431        11.465758753365018        14.406463896447715     
 S   8.6512040496083333        7.5452658214468302        7.6764925582884027     
 S   9.8534482378527102        5.6507810390579936        9.4773951944714536     
 S   5.7589478535367498        11.524124959773566        15.550097019245293     
 S   8.3831773816625379        12.712723549923565        15.621776427254158     
 C   9.3670282508473690        5.9753471297415208        7.8362698168500113     
 C   6.7753929790669796        12.709010247254250        16.307118410257793     
 S   9.5322451972186144        4.8952310646464934        6.5682028748186410     
 S   6.2318290227722786        13.684276349482836        17.552715465917078     
 P   6.1003289986754954        2.7019145629757571        2.5377032321990440     
 C   6.8110495648099878        4.3086187902858200        2.1166182046650137     
 C   4.3783726749996514        3.0171947899555422        2.9338707502966548     
 C   6.2565226847647830        1.6401034562326471        1.0980847747000608     
 C   6.9121727626319016        1.9192125989915103        3.9358128802851211     
 C   6.0731792856922437        5.4859504473989844        2.3370028617149661     
 C   8.0519099291229761        4.3648215343271266        1.4534000581677278     
 C   3.4923076892506635        3.2807056404801265        1.8768985491159815     
 C   3.9780623893241671        3.2270298695168917        4.2631751051776323     
 C   6.0825986874048663        2.1932055430842126      -0.18400426382812904     
 C   6.4966756290005909       0.26328050832807520        1.2515106863418950     
 C   8.2539610075760965        2.2322072454204362        4.2224825543792246     
 C   6.2490872589905813       0.90920175299065975        4.6583893789935154     
 H   5.0932704700176377        5.4488279047730837        2.8067618078725012     
 C   6.5755759217019545        6.7072416432315443        1.8823047320301780     
 H   8.5908450598597295        3.4543343080230677        1.1969519721377795     
 C   8.5584677895650767        5.5984771883320450        1.0389177742489817     
 H   3.8016506381366879        3.1266264965933832       0.84525037988008678     
 C   2.2181735033301657        3.7741445364872672        2.1468663652348501     
 H   4.6562455369095606        3.0206931087960984        5.0858102182579747     
 C   2.7088851281538657        3.7414916286314939        4.5255755531774726     
 H   5.9336084465838521        3.2632373289162127      -0.31169744345758688     
 C   6.1299474750490415        1.3651916597908265       -1.3039513841824670     
 H   6.6135899619342222      -0.18475153987469140        2.2369138411818210     
 C   6.5771940317223159      -0.54609156046635521       0.11761313416138122     
 H   8.7667468876134684        3.0074223082937848        3.6594279454511529     
 C   8.9321539953346498        1.5349889602387143        5.2219430510966340     
 C   6.9328443051418418       0.23250768625092849        5.6727860353443473     
 H   5.2122114935727861       0.63698892506388383        4.4507949730314236     
 H   5.9689689363422316        7.6055976748283731        1.9809012127327863     
 C   7.8191099217000968        6.7684470576309943        1.2476718730698400     
 H   9.5180193647244060        5.6495756638851269       0.52476067262258452     
 C   1.8396580366338058        4.0321866863918636        3.4686028365968298     
 H   1.5430033999634756        3.9693972350879698        1.3170529245230522     
 H   2.4065310971719196        3.9378157182129634        5.5540342158560865     
 H   5.9802471572788169        1.7952827888290106       -2.2930851305732523     
 C   6.3900778594631129        8.7943067185814253E-004  -1.1547907004382418     
 H   6.8031287196706440       -1.6018667283320120       0.24072227645942895     
 C   8.2723853660252153       0.53552760083379569        5.9465624210153125     
 H   9.9795723526522728        1.7600070691978884        5.4188231347621203     
 H   6.4036515114102199      -0.54636269348213429        6.2236420290041261     
 H   8.1897041180703560        7.7211424998451665       0.86157589024064263     
 H  0.87079029154019116        4.4815433019608371        3.6830786716772010     
 H   6.4492727718933072      -0.63432842608287576       -2.0376433257982347     
 H   8.8117109620863889       -1.7931435584956877E-002   6.7128030369697589     
 P   4.5064253729689723        8.4243831285651503        6.3722001819091139     
 C   4.7199672119486999        6.6888874213699552        6.8381873144593959     
 C   6.0866925704801824        9.1683299386883501        5.9347200772646573     
 C   3.4341011846493670        8.5303994759410759        4.9248412229129821     
 C   3.7466088932313704        9.2593443415036329        7.7755219211427429     
 C   3.7328732175713157        6.0992576512179628        7.6512309100543936     
 C   5.8142975652423656        5.9229543586383970        6.3951531535258095     
 C   6.7321558302372670        8.6769706817077825        4.7824680147703651     
 C   6.6831571853709582        10.196559394449068        6.6805618781213250     
 C   2.4907553193953222        7.5294306884505993        4.6305970777418164     
 C   3.5553175978597733        9.6600441169951861        4.0937370756222462     
 C   4.4482999458358252        9.3285340887060411        8.9954873324690556     
 C   2.4336149814430779        9.7524426666945470        7.6871214554342640     
 H   2.8863911352920240        6.6845801430525889        8.0059530460578134     
 C   3.8468290958898046        4.7574863402686383        8.0232603987949691     
 H   6.5996526182057025        6.3598976055624874        5.7840962833606548     
 C   5.9169232041524316        4.5816597064347269        6.7714725353694796     
 H   6.2590682603557548        7.9123282508205461        4.1715523097785310     
 C   7.9734139707205172        9.1809291954623156        4.4080417269067453     
 H   6.1918881592434607        10.613196748737073        7.5546203247786563     
 C   7.9285740784498451        10.700952219853486        6.2881360581120340     
 H   2.3835501677717188        6.6517475425892023        5.2668120412904225     
 C   1.6831161983915384        7.6649528852634115        3.4977005123685747     
 H   4.2964791378962230        10.434879225631116        4.3002835680291618     
 C   2.7402877753665078        9.7810619866353079        2.9671688002430852     
 H   5.4658485263631684        8.9469204799213493        9.0819461516479727     
 C   3.8395864579022052        9.9046156271855974        10.113061786606410     
 H   1.8825760971878123        9.6858936738199173        6.7507289273452358     
 C   1.8279316658123939        10.303956369389665        8.8182434322402887     
 H   3.0959397588961801        4.3032665870341704        8.6695822586425724     
 C   4.9365292904240237        4.0018582587552824        7.5842117594684044     
 H   6.7793363570852980        4.0037179680790009        6.4410931084423613     
 H   8.4592691315150521        8.7983496466692319        3.5144554024856998     
 C   8.5774891429094282        10.192626878745083        5.1627361033034358     
 H   8.3828912250445669        11.501128050278121        6.8684082435072629     
 C   1.8063916335479160        8.7835264693923953        2.6652338388548631     
 H  0.95984367779621216        6.8871684117145620        3.2597877998398976     
 H   2.8453695366522860        10.654963138124225        2.3249550554227851     
 C   2.5240197178506003        10.376588264747982        10.027660902189604     
 H   4.3963469344703450        9.9652080700702061        11.049738717185178     
 H  0.79825574655311327        10.650714401819686        8.7679011137629317     
 H   5.0210919690151146        2.9572161497113170        7.8793125546428247     
 H   9.5401215072053205        10.597585546608087        4.8538856356776110     
 H   1.1851390207709014        8.8738054490427949        1.7723178363746068     
 H   2.0288219328868160        10.791246097231280        10.905445355746433     
 C   2.9070027995147121        8.4423487706693763        13.995545526072421     
 H   3.8176705710061949        8.6315496205579549        13.404320641759876     
 H   2.7844993806816660        7.3551240638137543        14.125325022881599     
 H   2.0284363288532097        8.8314168202247068        13.455675394952506     
 C   3.0370360045963603        9.0927951560005056        15.284796453522443     
 N   3.1776736119153584        9.6218493039459982        16.318902449546062     
         226

 Co   6.7601571834843961        14.061256985694644        5.0077426635162992     
 S   7.1375881948541808        13.930687295314344        7.2218974848995430     
 S   5.6855673828403859        16.041887374658071        5.1831772733479244     
 S   8.6765662223955964        13.839599502264369        3.8391489112848065     
 S   5.7058662624985566        12.466586664035127        3.8150003327192885     
 C   6.4260610216670742        15.425300619023435        7.7647985948848790     
 C   5.8302519588080788        16.321716120548661        6.8972289710772889     
 C   8.2277310142339850        12.566098248075052        2.7363239166142677     
 C   6.9725239683527516        11.985408242960055        2.7150414036552566     
 S   6.4595073832473604        15.905316006318296        9.4428540762246413     
 S   5.2604645460249806        17.800759926164492        7.6407883530859575     
 S   9.3648294728493209        11.929646177564845        1.5743551930843886     
 S   6.7422357033490083        10.737878687959316        1.4999974783204573     
 C   5.7460201426836521        17.476118834399291        9.2821671364502869     
 C   8.3507687762099501        10.743085349876615       0.81670068399460105     
 S   5.5824587354294710        18.556862622107857        10.549821209763905     
 S   8.8963018964809866        9.7671198198592162      -0.42730322761269945     
 P   9.0202823285319571        20.744275237995311        14.585323919226715     
 C   8.3112063000960266        19.137010840123668        15.007246805673773     
 C   10.742226869441124        20.430030832888896        14.188678158302327     
 C   8.8633566977623630        21.807137554932012        16.023923608093874     
 C   8.2075104531103449        21.526367828310242        13.187349768801180     
 C   9.0497325018727572        17.960195733674084        14.786171740066088     
 C   7.0706430906840030        19.079781381333031        15.670922654276366     
 C   11.629739457191729        20.169681489702853        15.245017179614651     
 C   11.141022336361520        20.217297795567109        12.859526222951033     
 C   9.0382480742131008        21.255701309808369        17.306501404060196     
 C   8.6218077300796843        23.183485598946845        15.868979648386476     
 C   6.8644914128600520        21.216507365471077        12.904524696316255     
 C   8.8707942403650364        22.534442519618192        12.462470644369857     
 H   10.029381100200181        17.998037604756764        14.315952615038425     
 C   8.5481894394532016        16.738351250616230        15.240367444638819     
 H   6.5312790786926698        19.989969202962943        15.927719587385742     
 C   6.5649524224986893        17.845621253246282        16.084976404519757     
 H   11.321506680078560        20.325946362886199        16.276581566891061     
 C   12.903851726866689        19.676330544285261        14.974569285300293     
 H   10.461609088192152        20.420868342583148        12.037402498241045     
 C   12.410265406032233        19.703420737869997        12.596671179811013     
 H   9.1885670634785441        20.186046604246624        17.435292290631647     
 C   8.9902830007982946        22.084955148803655        18.425432241757857     
 H   8.5041917409136207        23.630231867301490        14.883129145160057     
 C   8.5409605686813723        23.994110713046918        17.001891080309164     
 H   6.3514165532352651        20.443282098926499        13.469780694946373     
 C   6.1853595840530895        21.914614194783802        11.906369869484138     
 C   8.1859950992596389        23.212200395417085        11.449541621833076     
 H   9.9084501322851857        22.804925768545775        12.667708929272168     
 H   9.1550924628933057        15.840333524784135        15.140535546678977     
 C   7.3048992531979815        16.676168182170464        15.875382834367722     
 H   5.6053648801008631        17.793651111020253        16.599006308713911     
 C   13.280955773257432        19.415638569016807        13.653062573282789     
 H   13.580170239117779        19.483462729773947        15.803859596582546     
 H   12.711629451471122        19.505418879211039        11.568308164883199     
 H   9.1407573151314416        21.656251019920699        19.414979138250494     
 C   8.7287946943600918        23.448794698929575        18.274813184919193     
 H   8.3144279566636481        25.049593880592752        16.877655298933131     
 C   6.8453375179719451        22.912099425357994        11.179390068941760     
 H   5.1370767016117638        21.692047646970625        11.712481195584481     
 H   8.7152267036540660        23.989787594127840        10.897067738174240     
 H   6.9343246944530055        15.723222867576020        16.260823671879919     
 H   14.249917139467735        18.966676769217095        13.438182576720903     
 H   8.6692048762415475        24.084909175327617        19.156956173152224     
 H   6.3053455877448812        23.466364887129636        10.414235740016407     
 P   10.603788750374784        15.026043868938974        10.746674171010412     
 C   10.391341107345523        16.761711332099452        10.281096080035772     
 C   9.0234698278069079        14.282418694391271        11.184500219522787     
 C   11.676061250743144        14.919677288588330        12.194023822766997     
 C   11.363641238032823        14.191110977814500        9.3433652601242461     
 C   11.379485267892960        17.351028896839260        9.4691219432874352     
 C   9.2976276398888693        17.528349065528442        10.724385686666253     
 C   8.3780609598241647        14.773938696950136        12.336749088589816     
 C   8.4273432367350747        13.253604257588668        10.439204630038695     
 C   12.620072682038105        15.920034587374492        12.488099778621429     
 C   11.553963959880317        13.790375003513418        13.025396369291858     
 C   10.662375358505173        14.122591839588921        8.1231404985553084     
 C   12.676624500957644        13.697978055885041        9.4319556707365564     
 H   12.225440982146109        16.765120207908176        9.1141151173463673     
 C   11.267387816393656        18.693324091470558        9.0987321493940261     
 H   8.5114176337597556        17.091643712624577        11.334476898885281     
 C   9.1968549986703909        18.870159348300287        10.349652050872949     
 H   8.8508929069807483        15.538981483390000        12.947396649775394     
 C   7.1371713353947674        14.269443603374517        12.711674729052708     
 H   8.9186772076076259        12.836860679070819        9.5652300178193563     
 C   7.1822531576888604        12.748758607726497        10.832101575769997     
 H   12.727855973977118        16.797496349837274        11.851716407617404     
 C   13.427481750881228        15.784250722227187        13.621108871173794     
 H   10.812203673851252        13.016091880342906        12.819092865784169     
 C   12.368775378785459        13.669069365586360        14.152068587205735     
 H   9.6447926260471721        14.504091780306702        8.0365529048548865     
 C   11.271563120498795        13.547276934883357        7.0054217259129166     
 H   13.227316209645416        13.763968115549037        10.368578861614097     
 C   13.282727571303706        13.147114606618512        8.3007644565582179     
 H   12.019122933052513        19.147399657212091        8.4533307340688939     
 C   10.178463606956173        19.449748242380522        9.5382939955676491     
 H   8.3350085057599603        19.448767168976925        10.680269779240858     
 H   6.6514115293805354        14.652013008464868        13.605315759820122     
 C   6.5333834745541148        13.257190339350286        11.957477336057103     
 H   6.7281936233802124        11.948086200517562        10.252314894270620     
 C   13.303351504884953        14.665982895704813        14.453827932184362     
 H   14.151138466171217        16.561675543074028        13.858981721148227     
 H   12.262892678379787        12.795483038477961        14.794541769008235     
 C   12.587111140883119        13.075311937510778        7.0910411859814824     
 H   10.715165190693119        13.487374846933033        6.0684799666340972     
 H   14.312324369076894        12.800147673220946        8.3513146157018365     
 H   10.095414055851176        20.494841298007390        9.2446132269915431     
 H   5.5710081138224394        12.851914063196512        12.266704134204376     
 H   13.924457841095739        14.575498167522388        15.346824502332643     
 H   13.082665332900312        12.661291250730828        6.2131685053125940     
 C   12.211275123942906        15.008700961003283        3.1175928614363322     
 H   11.300029714630213        14.817693086210557        3.7072890398973648     
 H   12.334371111416749        16.096065754497630        2.9922955026274654     
 H   13.089217842354593        14.617063180109545        3.6563824120737820     
 C   12.082214041321338        14.363681392747759        1.8259749281422784     
 N   11.942370823399278        13.838775156816478       0.79000180348025784     
 Co   8.3554831070194542        9.3896121069864780        12.114593919209247     
 S   7.9777214554075009        9.5200275789265376        9.9004733722989027     
 S   9.4303850612564073        7.4092095308641790        11.939143964000952     
 S   6.4390971967120070        9.6112132883384707        13.283260450350435     
 S   9.4097883358605756        10.984407571604638        13.307265956873556     
 C   8.6895109299684048        8.0255284269788660        9.3575701619297718     
 C   9.2854532700793992        7.1291965890616620        10.225130586965834     
 C   6.8879123128530670        10.884816322771886        14.385949732612467     
 C   8.1431446756158987        11.465472831096486        14.407261043321379     
 S   8.6559180565960787        7.5454277562087810        7.6795467442714376     
 S   9.8553877860319616        5.6502073621134059        9.4815797129319570     
 S   5.7508298647875291        11.521268271551591        15.547947948207336     
 S   8.3734085108000347        12.713069892175120        15.622241800233326     
 C   9.3696525019328174        5.9747251714508431        7.8402283667470698     
 C   6.7648817606336280        12.707865993627529        16.305547942489689     
 S   9.5332806008469309        4.8939756612731706        6.5725907478116614     
 S   6.2193571361268507        13.683881310360317        17.549519825998427     
 P   6.0955723470239960        2.7067311826477716        2.5370720481461588     
 C   6.8046319599270468        4.3140012143043007        2.1151448893788363     
 C   4.3736288232526128        3.0209684666758045        2.9337329970321457     
 C   6.2525045974021483        1.6438942456660208        1.0984513424941749     
 C   6.9083506917829665        1.9246135296625979        3.9350297431683492     
 C   6.0660560592044650        5.4908033860108088        2.3361283895082035     
 C   8.0452185612451537        4.3712357837372950        1.4515114900049202     
 C   3.4861242240829777        3.2814174934165896        1.8774056927973943     
 C   3.9748311234874514        3.2336075009335454        4.2629023994907129     
 C   6.0776043574398741        2.1953597577439647      -0.18411336022059205     
 C   6.4941058861652623       0.26755160534407080        1.2533582403453130     
 C   8.2513544620127970        2.2345065480133521        4.2179096020686817     
 C   6.2450751626793704       0.91648290539120914        4.6598435285762498     
 H   5.0863935765813064        5.4529537138746669        2.8063183255447068     
 C   6.5675674913253683        6.7126388251355706        1.8818731964107558     
 H   8.5846231552738619        3.4610491370099461        1.1947912119296749     
 C   8.5508747204612483        5.6053896992654542        1.0373963871049239     
 H   3.7943529294580594        3.1252300648055371       0.84582536472831693     
 C   2.2120214499872146        3.7747722284938989        2.1478879483269178     
 H   4.6542340658442924        3.0299525169375041        5.0850170304251527     
 C   2.7056007399742268        3.7474981393708178        4.5257912790611510     
 H   5.9272537472024496        3.2650137016682002      -0.31287822331302295     
 C   6.1256076429226267        1.3661392061031308       -1.3030672898364397     
 H   6.6117329105439744      -0.17921613532912128        2.2391980341534787     
 C   6.5749937677151209      -0.54303905961539312       0.12042383301071174     
 H   8.7644254970714996        3.0077770981353269        3.6527060421657906     
 C   8.9304787431326123        1.5363713744893783        5.2160507724203615     
 C   6.9298643198334977       0.23870171885381508        5.6727612118358559     
 H   5.2074283228214453       0.64597805659542007        4.4545752016883986     
 H   5.9606287204750412        7.6106423049090566        1.9816300614896811     
 C   7.8108726498000909        6.7748271702468186        1.2468875001833788     
 H   9.5104781439935575        5.6573707854036490       0.52339615045066779     
 C   1.8349193135847586        4.0353749443570477        3.4694152013617221     
 H   1.5357095401068006        3.9677167234122068        1.3186083830275785     
 H   2.4042429685853359        3.9454372211945539        5.5541691493174934     
 H   5.9751354293859453        1.7948682445861277       -2.2926047123571784     
 C   6.3871414123711654        2.3039092970429595E-003  -1.1524848837889334     
 H   6.8015760436253121       -1.5985150246242465       0.24463365913828605     
 C   8.2705086674060855       0.53882872452004305        5.9429654183261764     
 H   9.9787520288315523        1.7589621057862481        5.4099780158643487     
 H   6.4006337869096193      -0.53891972723612636        6.2251882324038839     
 H   8.1814190060250418        7.7277626628130971       0.86139290587942841     
 H  0.86596643170253285        4.4843402747278471        3.6843239123314833     
 H   6.4467542271113478      -0.63378492963682420       -2.0346460805218678     
 H   8.8104950681224850       -1.5461055915253478E-002   6.7081062277244792     
 P   4.5116861311649155        8.4248987330848486        6.3756167274791666     
 C   4.7242034271811297        6.6892358947540753        6.8411898751441376     
 C   6.0920061288637015        9.1685514365655063        5.9378399840196776     
 C   3.4394525882876392        8.5312706144327777        4.9282411386769240     
 C   3.7517557308824663        9.2597708420916547        7.7789221927225807     
 C   3.7361358751494738        6.0998846490286711        7.6532336543923698     
 C   5.8179436396692852        5.9226474440126085        6.3978770457713496     
 C   6.7374156303762511        8.6770970738896782        4.7855623873368138     
 C   6.6881546985138431        10.197291237563830        6.6832211443494822     
 C   2.4954069849367739        7.5309393154829172        4.6341874588452390     
 C   3.5615954637386102        9.6605493420837050        4.0968422198209380     
 C   4.4529663480160702        9.3282851348703915        8.9991794714826394     
 C   2.4387513720581908        9.7528410085183967        7.6902966797146011     
 H   2.8901623528101403        6.6857545253436133        8.0082608412720599     
 C   3.8483395080021694        4.7576090628234242        8.0236751932011465     
 H   6.6040890858936026        6.3593833145470473        5.7877220985335569     
 C   5.9188268787199352        4.5808582763268024        6.7726662533006863     
 H   6.2645633846642399        7.9121189753722794        4.1748477856974411     
 C   7.9783284636604863        9.1815795107880618        4.4106933577651715     
 H   6.1968230783291398        10.613982888546657        7.5572213323269706     
 C   7.9332638424880892        10.702130912985634        6.2903760963936790     
 H   2.3875896428322059        6.6534995156839551        5.2705959879792212     
 C   1.6880080646449773        7.6667230880479167        3.5011710633998350     
 H   4.3033741665493865        10.434818220999874        4.3031359440921522     
 C   2.7467954468155367        9.7818509249802901        2.9701609321758449     
 H   5.4705589072241585        8.9468200927436214        9.0858032695569140     
 C   3.8437066007020757        9.9035368040687981        10.116889787041329     
 H   1.8880976355532351        9.6868523962128634        6.7536515719308099     
 C   1.8325756057175473        10.303638239366745        8.8214803195026246     
 H   3.0966643938787577        4.3035055539027480        8.6691297124459510     
 C   4.9372933653520228        4.0012379670402662        7.5840967739173211     
 H   6.7806975068508688        4.0022928978508245        6.4420349734163400     
 H   8.4640897152965202        8.7990620428181003        3.5170307441924233     
 C   8.5821342168559323        10.193761461095372        5.1649728570267630     
 H   8.3873360544242992        11.502755035532349        6.8702211174538945     
 C   1.8121857523980387        8.7849630098869600        2.6684228230928126     
 H  0.96431993376114089        6.8893227266960579        3.2633148197963742     
 H   2.8527095170903869        10.655418147711035        2.3276677649685036     
 C   2.5281385266005647        10.375441722521630        10.031233812578451     
 H   4.4000656826426781        9.9634323253543116        11.053854221580169     
 H  0.80296534322057722        10.650562354442057        8.7708971488886416     
 H   5.0204195779142253        2.9561597284165333        7.8778161252638350     
 H   9.5445197560579480        10.599043493960552        4.8557842220671636     
 H   1.1910897215549658        8.8754464813167484        1.7754190105290417     
 H   2.0325253592875914        10.789408015182381        10.909097168031938     
 C   2.9044545757256115        8.4424872956182355        14.004938235785810     
 H   3.8157254218293599        8.6334941256310174        13.415280175391649     
 H   2.7812250713945090        7.3551300375600048        14.130020905559151     
 H   2.0265600895618445        8.8343405651173708        13.466248327531769     
 C   3.0335868114318685        9.0872386693887108        15.296661798221123     
 N   3.1734774645673962        9.6119442428550581        16.332714443919823     
         226

 Co   6.7608880637478714        14.062063618969979        5.0052977152215306     
 S   7.1334680916695445        13.930002007232199        7.2197409100870713     
 S   5.6845346355128621        16.041826814998192        5.1795294981199289     
 S   8.6792295548646212        13.842778704041596        3.8392808051357559     
 S   5.7104368681173963        12.465677773620431        3.8120257675743332     
 C   6.4219591032378824        15.424882998665719        7.7618483842545745     
 C   5.8274769112575733        16.321604967145621        6.8937424508099587     
 C   8.2336126709818593        12.568010559939113        2.7367766396321258     
 C   6.9792543637557038        11.985698892993803        2.7142458504080529     
 S   6.4548079881756504        15.905166853792153        9.4397954967168509     
 S   5.2585125908421686        17.801332307485460        7.6366014949243350     
 S   9.3729477030212376        11.932505462042041        1.5765057051353644     
 S   6.7520059505084449        10.737532581293110        1.4995378174816787     
 C   5.7433949643284237        17.476747324280584        9.2782045063721448     
 C   8.3612808580218285        10.744229785659327       0.81827616181993856     
 S   5.5814182923901292        18.558124928719867        10.545428191678662     
 S   8.9087741296134251        9.7675119253742650      -0.42410059223690572     
 P   9.0250268577862087        20.739455244658103        14.585951031331295     
 C   8.3176128399462748        19.131624693009687        15.008716357375413     
 C   10.746958512251055        20.426254261570840        14.188810804583433     
 C   8.8673622924147146        21.803341802548761        16.023554306519259     
 C   8.2113199423471972        21.520965053015853        13.188129877663608     
 C   9.0568477495369599        17.955339878706955        14.787048151361958     
 C   7.0773219278100026        19.073363133868469        15.672804805284093     
 C   11.635910242817246        20.168960533783924        15.244504176657484     
 C   11.144241486476425        20.210723109975415        12.859792728722843     
 C   9.0432305070372809        21.253540252032845        17.306606920225185     
 C   8.6243616102622038        23.179209184843916        15.867131736681070     
 C   6.8670863889812992        21.214204070222884        12.909091014727739     
 C   8.8747932682734714        22.527163074942052        12.461017642221741     
 H   10.036250902062669        17.993909352846966        14.316399904586023     
 C   8.5561918109873769        16.732951721496466        15.240804582748893     
 H   6.5374859537931282        19.983250331152760        15.929869143599133     
 C   6.5725350726425216        17.838705142118389        16.086495174668521     
 H   11.328791993711150        20.327328894062060        16.276001712729119     
 C   12.909990482881271        19.675693481148684        14.973539680562775     
 H   10.463609084548892        20.411617182877954        12.038190062775980     
 C   12.413536869330219        19.697416274715625        12.596447124535326     
 H   9.1949119332048852        20.184263446749959        17.436467809373418     
 C   8.9946084686859020        22.083998620178427        18.424546047147988     
 H   8.5060321929065186        23.624692496051399        14.880845267106302     
 C   8.5431423572512859        23.991050685568986        16.999081503864844     
 H   6.3537265947205617        20.442920436324840        13.476492614705974     
 C   6.1870238306747707        21.913229504297316        11.912256252285129     
 C   8.1889627371934122        23.206009472497268        11.449568191881008     
 H   9.9132196499673615        22.795939732886666        12.663931823748907     
 H   9.1634288014499745        15.835287407597626        15.139816964086542     
 C   7.3131295202793574        16.669785429378560        15.876170939994740     
 H   5.6128946856320594        17.785851725743989        16.600366354256792     
 C   13.285681031003843        19.412446451697008        13.652240898965115     
 H   13.587450407085417        19.485129115956823        15.802295428702386     
 H   12.713904224172927        19.497803314722848        11.568163975002998     
 H   9.1458545576607264        21.656654973888156        19.414496006766090     
 C   8.7317138625688369        23.447360967808976        18.272507625855493     
 H   8.3159589441409203        25.046234184911956        16.873746701562311     
 C   6.8472027444486985        22.908799667954369        11.182985338270401     
 H   5.1378866613735292        21.693088728034962        11.721317830629200     
 H   8.7182320566569373        23.982349901263600        10.895526271313349     
 H   6.9426045339309423        15.716600675852519        16.261013700368672     
 H   14.254726982613501        18.963875676597279        13.436926221813348     
 H   8.6717046878514505        24.084354803613390        19.153960338692713     
 H   6.3065504128233263        23.463897340365282        10.418931581390382     
 P   10.598539596757609        15.025528704392789        10.743259964284762     
 C   10.387112020042679        16.761363018024486        10.278096250146035     
 C   9.0181678597252262        14.282195831816818        11.181379612021363     
 C   11.670719030427948        14.918806326857808        12.190627845512811     
 C   11.358510917030770        14.190688789732343        9.3399675126352317     
 C   11.376224851587150        17.350404206155556        9.4671174828882201     
 C   9.2939870579270636        17.528653022220414        10.721666112649611     
 C   8.3728127533539034        14.773806828053251        12.333655851746702     
 C   8.4223559217953827        13.252875736133126        10.436539324142526     
 C   12.615432292485723        15.918524571082337        12.484511860126339     
 C   11.547692469200296        13.789871488462579        13.022296902017368     
 C   10.657728920842349        14.122845393227115        8.1194488613893512     
 C   12.671505960679040        13.697587958392226        9.4287851493092720     
 H   12.221673093643227        16.763950569776412        9.1118042497684684     
 C   11.265872940081552        18.693202447391148        9.0983124195131495     
 H   8.5069907862372709        17.092153108048041        11.330859479473702     
 C   9.1949498284409916        18.870956504656519        10.348459193237140     
 H   8.8454106893882010        15.539181213696875        12.944106490051933     
 C   7.1322670065825946        14.268788615057360        12.709020730943164     
 H   8.9137522970509000        12.836081120066392        9.5626213425556461     
 C   7.1775724037645565        12.747583593762341        10.829852304065621     
 H   12.723829801191046        16.795741598603694        11.847933308291317     
 C   13.422600586907400        15.782479237187987        13.617641205281682     
 H   10.805313886035549        13.016155446265223        12.816246857978909     
 C   12.362273399498868        13.668282504505962        14.149082684080376     
 H   9.6401015946629744        14.504194582037533        8.0326940185702060     
 C   11.267467427180121        13.548364298896896        7.0015947491871096     
 H   13.221810163661328        13.763017584695973        10.365662278063215     
 C   13.278106004590974        13.147445087798605        8.2975327551358298     
 H   12.018389997386731        19.147163545292585        8.4537749365645887     
 C   10.177693238896413        19.450366259844238        9.5384052132634221     
 H   8.3336443706187122        19.450185287772118        10.679329711213304     
 H   6.6466010434942513        14.651292673298313        13.602739427843865     
 C   6.5287474115382320        13.256055543903393        11.955233074047284     
 H   6.7237570234501991        11.946465882003965        10.250489170147457     
 C   13.297565186248393        14.664546866367012        14.450643730972839     
 H   14.146674867304267        16.559518450831902        13.855456460213963     
 H   12.255556475912300        12.795031357004339        14.791836628545219     
 C   12.583018030509173        13.076470769366354        7.0874715683513898     
 H   10.711473308706049        13.489159519818468        6.0643640731132162     
 H   14.307637965903337        12.800314660513386        8.3483258632767221     
 H   10.096075320691726        20.495894527794430        9.2461035236608211     
 H   5.5666182368897870        12.850455563784228        12.264795681866604     
 H   13.918514346583505        14.573857795027239        15.343728535630603     
 H   13.078991275000293        12.663145011835152        6.2095205654805561     
 C   12.213819258308975        15.008547265684330        3.1081874264778113     
 H   11.301969203753325        14.815733272409899        3.6963143515975299     
 H   12.337649775178201        16.096044145910280        2.9876009039944988     
 H   13.091086956544931        14.614110395621449        3.6457902120066707     
 C   12.085654552963755        14.369240223132275        1.8140899623208859     
 N   11.946555243643074        13.848695711777948       0.77616497865649170     
 Co   8.3547538492994882        9.3888106123435726        12.117038498702419     
 S   7.9818638585632815        9.5207276495811275        9.9026273724677214     
 S   9.4313991618216324        7.4092603206039183        11.942792388894642     
 S   6.4364342942987562        9.6080430677985671        13.283123120859782     
 S   9.4052185009192897        10.985313424035597        13.310244842393958     
 C   8.6936179952578794        8.0259534374239365        9.3605180063216604     
 C   9.2882253711744376        7.1293099620203080        10.228615286799220     
 C   6.8820320885997504        10.882906398667393        14.385500586830437     
 C   8.1364139561961561        11.465186908827956        14.408058190195042     
 S   8.6606320635838241        7.5455896909707318        7.6826009302544724     
 S   9.8573273342112149        5.6496336851688183        9.4857642313924604     
 S   5.7427118760383085        11.518411583329618        15.545798877169377     
 S   8.3636396399375332        12.713416234426674        15.622707173212493     
 C   9.3722767530182658        5.9741032131601655        7.8441869166441283     
 C   6.7543705422002764        12.706721740000809        16.303977474721581     
 S   9.5343160044752473        4.8927202578998470        6.5769786208046828     
 S   6.2068852494814228        13.683486271237795        17.546324186079776     
 P   6.0908156953724957        2.7115478023197856        2.5364408640932741     
 C   6.7982143550441068        4.3193836383227824        2.1136715740926593     
 C   4.3688849715055751        3.0247421433960668        2.9335952437676367     
 C   6.2484865100395144        1.6476850350993946        1.0988179102882889     
 C   6.9045286209340304        1.9300144603336857        3.9342466060515777     
 C   6.0589328327166854        5.4956563246226331        2.3352539173014408     
 C   8.0385271933673312        4.3776500331474644        1.4496229218421128     
 C   3.4799407589152915        3.2821293463530528        1.8779128364788071     
 C   3.9715998576507356        3.2401851323501987        4.2626296938037926     
 C   6.0726100274748829        2.1975139724037169      -0.18422245661305503     
 C   6.4915361433299328       0.27182270236006639        1.2552057943487309     
 C   8.2487479164494975        2.2368058506062676        4.2133366497581388     
 C   6.2410630663681594       0.92376405779175863        4.6612976781589834     
 H   5.0795166831449743        5.4570795229762501        2.8058748432169125     
 C   6.5595590609487830        6.7180360070395979        1.8814416607913336     
 H   8.5784012506879961        3.4677639659968245        1.1926304517215702     
 C   8.5432816513574199        5.6123022101988633        1.0358749999608663     
 H   3.7870552207794304        3.1238336330176910       0.84640034957654708     
 C   2.2058693966442635        3.7753999205005302        2.1489095314189854     
 H   4.6522225947790243        3.0392119250789102        5.0842238425923307     
 C   2.7023163517945874        3.7535046501101417        4.5260070049448284     
 H   5.9208990478210461        3.2667900744201877      -0.31405900316845903     
 C   6.1212678107962128        1.3670867524154351       -1.3021831954904122     
 H   6.6098758591537257      -0.17368073078355123        2.2414822271251360     
 C   6.5727935037079259      -0.53998655876443113       0.12323453186004227     
 H   8.7621041065295309        3.0081318879768690        3.6459841388804288     
 C   8.9288034909305729        1.5377537887400423        5.2101584937440890     
 C   6.9268843345251545       0.24489575145670167        5.6727363883273654     
 H   5.2026451520701054       0.65496718812695631        4.4583554303453736     
 H   5.9522885046078517        7.6156869349897409        1.9823589102465762     
 C   7.8026353779000859        6.7812072828626420        1.2461031272969176     
 H   9.5029369232627108        5.6651659069221703       0.52203162827875105     
 C   1.8301805905357111        4.0385632023222326        3.4702275661266144     
 H   1.5284156802501254        3.9660362117364438        1.3201638415321049     
 H   2.4019548399987527        3.9530587241761439        5.5543040827788994     
 H   5.9700237014930737        1.7944537003432448       -2.2921242941411051     
 C   6.3842049652792170        3.7283879222277765E-003  -1.1501790671396250     
 H   6.8000233675799802       -1.5951633209164811       0.24854504181714315     
 C   8.2686319687869556       0.54212984820629040        5.9393684156370403     
 H   9.9779317050108300        1.7579171423746076        5.4011328969665771     
 H   6.3976160624090177      -0.53147676099011842        6.2267344358036407     
 H   8.1731338939797258        7.7343828257810285       0.86120992151821407     
 H  0.86114257186487453        4.4871372474948563        3.6855691529857659     
 H   6.4442356823293885      -0.63324143319077275       -2.0316488352455009     
 H   8.8092791741585792       -1.2990676245550080E-002   6.7034094184791995     
 P   4.5169468893608578        8.4254143376045452        6.3790332730492185     
 C   4.7284396424135586        6.6895843681381963        6.8441924358288784     
 C   6.0973196872472197        9.1687729344426625        5.9409598907746979     
 C   3.4448039919259119        8.5321417529244794        4.9316410544408660     
 C   3.7569025685335622        9.2601973426796764        7.7823224643024194     
 C   3.7393985327276318        6.1005116468393785        7.6552363987303469     
 C   5.8215897140962047        5.9223405293868208        6.4006009380168907     
 C   6.7426754305152361        8.6772234660715739        4.7886567599032634     
 C   6.6931522116567281        10.198023080678590        6.6858804105776395     
 C   2.5000586504782256        7.5324479425152351        4.6377778399486616     
 C   3.5678733296174472        9.6610545671722239        4.0999473640196289     
 C   4.4576327501963160        9.3280361810347419        9.0028716104962250     
 C   2.4438877626733038        9.7532393503422465        7.6934719039949382     
 H   2.8939335703282567        6.6869289076346377        8.0105686364863065     
 C   3.8498499201145338        4.7577317853782102        8.0240899876073257     
 H   6.6085255535815017        6.3588690235316063        5.7913479137064598     
 C   5.9207305532874397        4.5800568462188771        6.7738599712318939     
 H   6.2700585089727250        7.9119096999240117        4.1781432616163512     
 C   7.9832429566004564        9.1822298261138080        4.4133449886235985     
 H   6.2017579974148189        10.614769028356241        7.5598223398752848     
 C   7.9379536065263334        10.703309606117781        6.2926161346753240     
 H   2.3916291178926929        6.6552514887787080        5.2743799346680200     
 C   1.6928999308984161        7.6684932908324219        3.5046416144310952     
 H   4.3102691952025500        10.434757216368631        4.3059883201551425     
 C   2.7533031182645655        9.7826398633252722        2.9731530641086046     
 H   5.4752692880851486        8.9467197055658954        9.0896603874658570     
 C   3.8478267435019458        9.9024579809519988        10.120717787476245     
 H   1.8936191739186579        9.6878111186058096        6.7565742165163840     
 C   1.8372195456227005        10.303320109343822        8.8247172067649604     
 H   3.0973890288613353        4.3037445207713265        8.6686771662493296     
 C   4.9380574402800210        4.0006176753252491        7.5839817883662386     
 H   6.7820586566164396        4.0008678276226481        6.4429768383903188     
 H   8.4689102990779883        8.7997744389669688        3.5196060858991469     
 C   8.5867792908024363        10.194896043445661        5.1672096107500911     
 H   8.3917808838040298        11.504382020786577        6.8720339914005262     
 C   1.8179798712481612        8.7863995503815264        2.6716118073307618     
 H  0.96879618972606962        6.8914770416775539        3.2668418397528511     
 H   2.8600494975284874        10.655873157297847        2.3303804745142220     
 C   2.5322573353505295        10.374295180295277        10.034806722967296     
 H   4.4037844308150103        9.9616565806384170        11.057969725975157     
 H  0.80767493988804107        10.650410307064428        8.7738931840143515     
 H   5.0197471868133361        2.9551033071217501        7.8763196958848454     
 H   9.5489180049105755        10.600501441313018        4.8576828084567163     
 H   1.1970404223390305        8.8770875135907019        1.7785201846834766     
 H   2.0362287856883672        10.787569933133483        10.912748980317442     
 C   2.9019063519365105        8.4426258205670965        14.014330945499196     
 H   3.8137802726525249        8.6354386307040780        13.426239709023420     
 H   2.7779507621073525        7.3551360113062545        14.134716788236705     
 H   2.0246838502704794        8.8372643100100348        13.476821260111034     
 C   3.0301376182673767        9.0816821827769161        15.308527142919802     
 N   3.1692813172194341        9.6020391817641162        16.346526438293584     
         226

 Co   6.7616189440113468        14.062870252245315        5.0028527669267620     
 S   7.1293479884849082        13.929316719150052        7.2175843352745996     
 S   5.6835018881853374        16.041766255338313        5.1758817228919334     
 S   8.6818928873336461        13.845957905818823        3.8394126989867052     
 S   5.7150074737362369        12.464768883205736        3.8090512024293774     
 C   6.4178571848086898        15.424465378308005        7.7588981736242699     
 C   5.8247018637070687        16.321493813742581        6.8902559305426285     
 C   8.2394943277297354        12.569922871803172        2.7372293626499840     
 C   6.9859847591586570        11.985989543027550        2.7134502971608492     
 S   6.4501085931039404        15.905017701266008        9.4367369172090623     
 S   5.2565606356593575        17.801904688806427        7.6324146367627126     
 S   9.3810659331931561        11.935364746519239        1.5786562171863401     
 S   6.7617761976678814        10.737186474626903        1.4990781566429001     
 C   5.7407697859731952        17.477375814161881        9.2742418762940009     
 C   8.3717929398337052        10.745374221442038       0.81985163964527596     
 S   5.5803778493507874        18.559387235331876        10.541035173593418     
 S   8.9212463627458636        9.7679040308893157      -0.42089795686111203     
 P   9.0297713870404621        20.734635251320896        14.586578143435876     
 C   8.3240193797965230        19.126238545895710        15.010185909077052     
 C   10.751690155060984        20.422477690252784        14.188943450864537     
 C   8.8713678870670662        21.799546050165510        16.023185004944640     
 C   8.2151294315840513        21.515562277721461        13.188909986526033     
 C   9.0639629972011626        17.950484023739826        14.787924562657828     
 C   7.0840007649360022        19.066944886403903        15.674686956291820     
 C   11.642081028442762        20.168239577864995        15.243991173700319     
 C   11.147460636591330        20.204148424383721        12.860059234494653     
 C   9.0482129398614628        21.251379194257321        17.306712436390171     
 C   8.6269154904447234        23.174932770740988        15.865283824975666     
 C   6.8696813651025455        21.211900774974691        12.913657333139223     
 C   8.8787922961819064        22.519883630265916        12.459564640073625     
 H   10.043120703925158        17.989781100937169        14.316847194133622     
 C   8.5641941825215504        16.727552192376702        15.241241720858968     
 H   6.5436928288935858        19.976531459342574        15.932018699812524     
 C   6.5801177227863530        17.831789030990496        16.088013944817288     
 H   11.336077307343739        20.328711425237923        16.275421858567178     
 C   12.916129238895854        19.675056418012105        14.972510075825257     
 H   10.465609080905633        20.402366023172757        12.038977627310913     
 C   12.416808332628204        19.691411811561249        12.596223069259636     
 H   9.2012568029312263        20.182480289253295        17.437643328115190     
 C   8.9989339365735077        22.083042091553196        18.423659852538123     
 H   8.5078726448994182        23.619153124801304        14.878561389052550     
 C   8.5453241458211995        23.987990658091054        16.996271927420519     
 H   6.3560366362058573        20.442558773723185        13.483204534465576     
 C   6.1886880772964528        21.911844813810827        11.918142635086120     
 C   8.1919303751271837        23.199818549577451        11.449594761928942     
 H   9.9179891676495373        22.786953697227553        12.660154718225646     
 H   9.1717651400066433        15.830241290411118        15.139098381494106     
 C   7.3213597873607332        16.663402676586657        15.876959045621756     
 H   5.6204244911632548        17.778052340467724        16.601726399799670     
 C   13.290406288750253        19.409254334377206        13.651419224647441     
 H   13.594730575053056        19.486795502139703        15.800731260822227     
 H   12.716178996874731        19.490187750234657        11.568019785122798     
 H   9.1509518001900112        21.657058927855612        19.414012875281685     
 C   8.7346330307775801        23.445927236688377        18.270202066791793     
 H   8.3174899316181925        25.042874489231160        16.869838104191491     
 C   6.8490679709254518        22.905499910550745        11.186580607599041     
 H   5.1386966211352938        21.694129809099298        11.730154465673920     
 H   8.7212374096598086        23.974912208399360        10.893984804452460     
 H   6.9508843734088792        15.709978484129017        16.261203728857428     
 H   14.259536825759268        18.961074583977460        13.435669866905791     
 H   8.6742044994613536        24.083800431899167        19.150964504233198     
 H   6.3077552379017714        23.461429793600928        10.423627422764357     
 P   10.593290443140436        15.025013539846602        10.739845757559111     
 C   10.382882932739832        16.761014703949520        10.275096420256300     
 C   9.0128658916435445        14.281972969242362        11.178259004519939     
 C   11.665376810112752        14.917935365127288        12.187231868258623     
 C   11.353380596028719        14.190266601650187        9.3365697651462156     
 C   11.372964435281341        17.349779515471855        9.4651130224890050     
 C   9.2903464759652596        17.528956978912387        10.718946538632972     
 C   8.3675645468836439        14.773674959156368        12.330562614903590     
 C   8.4173686068556908        13.252147214677585        10.433874018246359     
 C   12.610791902933341        15.917014554790180        12.480923941631250     
 C   11.541420978520277        13.789367973411741        13.019197434742876     
 C   10.653082483179526        14.123098946865307        8.1157572242233957     
 C   12.666387420400438        13.697197860899411        9.4256146278819877     
 H   12.217905205140346        16.762780931644652        9.1094933821905713     
 C   11.264358063769450        18.693080803311737        9.0978926896322729     
 H   8.5025639387147862        17.092662503471505        11.327242060062122     
 C   9.1930446582115923        18.871753661012754        10.347266335601331     
 H   8.8399284717956537        15.539380944003749        12.940816330328470     
 C   7.1273626777704218        14.268133626740203        12.706366732833621     
 H   8.9088273864941723        12.835301561061966        9.5600126672919377     
 C   7.1728916498402526        12.746408579798185        10.827603032361246     
 H   12.719803628404977        16.793986847370114        11.844150208965228     
 C   13.417719422933574        15.780707752148787        13.614173539389569     
 H   10.798424098219845        13.016219012187543        12.813400850173648     
 C   12.355771420212276        13.667495643425564        14.146096780955018     
 H   9.6354105632787750        14.504297383768364        8.0288351322855256     
 C   11.263371733861446        13.549451662910437        6.9977677724613025     
 H   13.216304117677238        13.762067053842907        10.362745694512334     
 C   13.273484437878244        13.147775568978698        8.2943010537134398     
 H   12.017657061720948        19.146927433373079        8.4542191390602817     
 C   10.176922870836652        19.450984277307956        9.5385164309591932     
 H   8.3322802354774641        19.451603406567308        10.678389643185751     
 H   6.6417905576079681        14.650572338131759        13.600163095867606     
 C   6.5241113485223501        13.254920748456501        11.952988812037464     
 H   6.7193204235201858        11.944845563490366        10.248663446024294     
 C   13.291778867611834        14.663110837029212        14.447459529761316     
 H   14.142211268437315        16.557361358589773        13.851931199279699     
 H   12.248220273444813        12.794579675530716        14.789131488082205     
 C   12.578924920135229        13.077629601221931        7.0839019507212972     
 H   10.707781426718979        13.490944192703905        6.0602481795923353     
 H   14.302951562729781        12.800481647805828        8.3453371108516077     
 H   10.096736585532279        20.496947757581466        9.2475938203301009     
 H   5.5622283599571345        12.848997064371947        12.262887229528829     
 H   13.912570852071273        14.572217422532091        15.340632568928562     
 H   13.075317217100274        12.664998772939475        6.2058726256485190     
 C   12.216363392675042        15.008393570365374        3.0987819915192905     
 H   11.303908692876437        14.813773458609239        3.6853396632976945     
 H   12.340928438939656        16.096022537322927        2.9829063053615323     
 H   13.092956070735267        14.611157611133351        3.6351980119395595     
 C   12.089095064606171        14.374799053516789        1.8022049964994935     
 N   11.950739663886869        13.858616266739418       0.76232815383272556     
 Co   8.3540245915795222        9.3880091177006690        12.119483078195591     
 S   7.9860062617190630        9.5214277202357191        9.9047813726365401     
 S   9.4324132623868575        7.4093111103436566        11.946440813788332     
 S   6.4337713918855055        9.6048728472586617        13.282985791369130     
 S   9.4006486659780037        10.986219276466558        13.313223727914361     
 C   8.6977250605473539        8.0263784478690070        9.3634658507135509     
 C   9.2909974722694741        7.1294233349789540        10.232099986632605     
 C   6.8761518643464337        10.880996474562901        14.385051441048409     
 C   8.1296832367764118        11.464900986559426        14.408855337068706     
 S   8.6653460705715677        7.5457516257326835        7.6856551162375073     
 S   9.8592668823904663        5.6490600082242297        9.4899487498529620     
 S   5.7345938872890878        11.515554895107643        15.543649806131418     
 S   8.3538707690750300        12.713762576678230        15.623172546191661     
 C   9.3749010041037160        5.9734812548694878        7.8481454665411858     
 C   6.7438593237669249        12.705577486374088        16.302407006953477     
 S   9.5353514081035655        4.8914648545265242        6.5813664937977041     
 S   6.1944133628359941        13.683091232115276        17.543128546161125     
 P   6.0860590437209963        2.7163644219918002        2.5358096800403889     
 C   6.7917967501611658        4.3247660623412640        2.1121982588064818     
 C   4.3641411197585365        3.0285158201163291        2.9334574905031277     
 C   6.2444684226768796        1.6514758245327681        1.0991844780824029     
 C   6.9007065500850953        1.9354153910047733        3.9334634689348058     
 C   6.0518096062289066        5.5005092632344574        2.3343794450946778     
 C   8.0318358254895088        4.3840642825576337        1.4477343536793053     
 C   3.4737572937476053        3.2828411992895159        1.8784199801602202     
 C   3.9683685918140199        3.2467627637668519        4.2623569881168732     
 C   6.0676156975098907        2.1996681870634691      -0.18433155300551804     
 C   6.4889664004946042       0.27609379937606199        1.2570533483521489     
 C   8.2461413708861961        2.2391051531991830        4.2087636974475968     
 C   6.2370509700569494       0.93104521019230801        4.6627518277417179     
 H   5.0726397897086430        5.4612053320778342        2.8054313608891186     
 C   6.5515506305721978        6.7234331889436252        1.8810101251719114     
 H   8.5721793461021285        3.4744787949837028        1.1904696915134656     
 C   8.5356885822535915        5.6192147211322725        1.0343536128168085     
 H   3.7797575121008018        3.1224372012298449       0.84697533442477735     
 C   2.1997173433013129        3.7760276125071615        2.1499311145110531     
 H   4.6502111237137553        3.0484713332203164        5.0834306547595087     
 C   2.6990319636149485        3.7595111608494656        4.5262227308285068     
 H   5.9145443484396436        3.2685664471721751      -0.31523978302389505     
 C   6.1169279786697981        1.3680342987277394       -1.3012991011443846     
 H   6.6080188077634769      -0.16814532623798112        2.2437664200967937     
 C   6.5705932397007309      -0.53693405791346904       0.12604523070937279     
 H   8.7597827159875621        3.0084866778184112        3.6392622355950670     
 C   8.9271282387285353        1.5391362029907061        5.2042662150678165     
 C   6.9239043492168104       0.25108978405958826        5.6727115648188740     
 H   5.1978619813187654       0.66395631965849256        4.4621356590023487     
 H   5.9439482887406614        7.6207315650704244        1.9830877590034710     
 C   7.7943981060000800        6.7875873954784662        1.2453187544104565     
 H   9.4953957025318640        5.6729610284406924       0.52066710610683431     
 C   1.8254418674866637        4.0417514602874167        3.4710399308915068     
 H   1.5211218203934505        3.9643557000606808        1.3217193000366312     
 H   2.3996667114121690        3.9606802271577344        5.5544390162403063     
 H   5.9649119736002021        1.7940391561003617       -2.2916438759250313     
 C   6.3812685181872695        5.1528665474125900E-003  -1.1478732504903169     
 H   6.7984706915346482       -1.5918116172087156       0.25245642449600025     
 C   8.2667552701678240       0.54543097189253775        5.9357714129479042     
 H   9.9771113811901078        1.7568721789629671        5.3922877780688054     
 H   6.3945983379084161      -0.52403379474411049        6.2282806392033985     
 H   8.1648487819344115        7.7410029887489600       0.86102693715699985     
 H  0.85631871202721621        4.4899342202618664        3.6868143936400481     
 H   6.4417171375474291      -0.63269793674472119       -2.0286515899691344     
 H   8.8080632801946734       -1.0520296575846681E-002   6.6987126092339189     
 P   4.5222076475568009        8.4259299421242435        6.3824498186192704     
 C   4.7326758576459884        6.6899328415223165        6.8471949965136201     
 C   6.1026332456307379        9.1689944323198187        5.9440797975297182     
 C   3.4501553955641846        8.5330128914161811        4.9350409702048088     
 C   3.7620494061846581        9.2606238432676982        7.7857227358822580     
 C   3.7426611903057894        6.1011386446500868        7.6572391430683240     
 C   5.8252357885231243        5.9220336147610322        6.4033248302624308     
 C   6.7479352306542202        8.6773498582534678        4.7917511324697122     
 C   6.6981497247996131        10.198754923793350        6.6885396768057968     
 C   2.5047103160196773        7.5339565695475530        4.6413682210520841     
 C   3.5741511954962837        9.6615597922607410        4.1030525082183207     
 C   4.4622991523765618        9.3277872271990923        9.0065637495098105     
 C   2.4490241532884172        9.7536376921660981        7.6966471282752762     
 H   2.8977047878463726        6.6881032899256621        8.0128764317005530     
 C   3.8513603322268981        4.7578545079329961        8.0245047820135031     
 H   6.6129620212694018        6.3583547325161662        5.7949737288793619     
 C   5.9226342278549433        4.5792554161109518        6.7750536891631006     
 H   6.2755536332812092        7.9117004244757441        4.1814387375352613     
 C   7.9881574495404255        9.1828801414395542        4.4159966194820255     
 H   6.2066929165004971        10.615555168165825        7.5624233474235991     
 C   7.9426433705645776        10.704488299249929        6.2948561729569690     
 H   2.3956685929531800        6.6570034618734608        5.2781638813568188     
 C   1.6977917971518550        7.6702634936169272        3.5081121654623555     
 H   4.3171642238557135        10.434696211737389        4.3088406962181329     
 C   2.7598107897135948        9.7834288016702544        2.9761451960413643     
 H   5.4799796689461386        8.9466193183881693        9.0935175053748001     
 C   3.8519468863018163        9.9013791578351977        10.124545787911162     
 H   1.8991407122840807        9.6887698409987557        6.7594968611019581     
 C   1.8418634855278539        10.303001979320902        8.8279540940272963     
 H   3.0981136638439133        4.3039834876399050        8.6682246200527064     
 C   4.9388215152080193        3.9999973836102325        7.5838668028151561     
 H   6.7834198063820104        3.9994427573944713        6.4439187033642975     
 H   8.4737308828594546        8.8004868351158372        3.5221814276058705     
 C   8.5914243647489403        10.196030625795951        5.1694463644734183     
 H   8.3962257131837621        11.506009006040806        6.8738468653471578     
 C   1.8237739900982839        8.7878360908760911        2.6748007915687109     
 H  0.97327244569099824        6.8936313566590508        3.2703688597093277     
 H   2.8673894779665883        10.656328166884657        2.3330931840599405     
 C   2.5363761441004944        10.373148638068926        10.038379633356143     
 H   4.4075031789873433        9.9598808359225224        11.062085230370148     
 H  0.81238453655550491        10.650258259686801        8.7768892191400614     
 H   5.0190747957124469        2.9540468858269668        7.8748232665058557     
 H   9.5533162537632048        10.601959388665485        4.8595813948462681     
 H   1.2029911231230952        8.8787285458646537        1.7816213588379115     
 H   2.0399322120891425        10.785731851084584        10.916400792602944     
 C   2.8993581281474099        8.4427643455159558        14.023723655212583     
 H   3.8118351234756900        8.6373831357771405        13.437199242655192     
 H   2.7746764528201955        7.3551419850525042        14.139412670914258     
 H   2.0228076109791138        8.8401880549026988        13.487394192690298     
 C   3.0266884251028849        9.0761256961651213        15.320392487618482     
 N   3.1650851698714715        9.5921341206731761        16.360338432667344     
         226

 Co   6.7623498242748221        14.063676885520648        5.0004078186319934     
 S   7.1252278853002720        13.928631431067904        7.2154277604621280     
 S   5.6824691408578136        16.041705695678434        5.1722339476639387     
 S   8.6845562198026727        13.849137107596050        3.8395445928376550     
 S   5.7195780793550766        12.463859992791040        3.8060766372844221     
 C   6.4137552663794981        15.424047757950291        7.7559479629939645     
 C   5.8219268161565640        16.321382660339538        6.8867694102752974     
 C   8.2453759844776116        12.571835183667231        2.7376820856678421     
 C   6.9927151545616102        11.986280193061296        2.7126547439136455     
 S   6.4454091980322294        15.904868548739865        9.4336783377012718     
 S   5.2546086804765464        17.802477070127399        7.6282277786010901     
 S   9.3891841633650728        11.938224030996436        1.5808067292373158     
 S   6.7715464448273188        10.736840367960696        1.4986184958041215     
 C   5.7381446076179676        17.478004304043175        9.2702792462158587     
 C   8.3823050216455837        10.746518657224751       0.82142711747061337     
 S   5.5793374063114447        18.560649541943885        10.536642155508174     
 S   8.9337185958783021        9.7682961364043646      -0.41769532148531829     
 P   9.0345159162947155        20.729815257983692        14.587205255540455     
 C   8.3304259196467711        19.120852398781729        15.011655460778691     
 C   10.756421797870914        20.418701118934727        14.189076097145641     
 C   8.8753734817194196        21.795750297782259        16.022815703370021     
 C   8.2189389208209036        21.510159502427072        13.189690095388459     
 C   9.0710782448653653        17.945628168772693        14.788800973953697     
 C   7.0906796020620018        19.060526638939340        15.676569107299546     
 C   11.648251814068280        20.167518621946066        15.243478170743153     
 C   11.150679786706235        20.197573738792027        12.860325740266463     
 C   9.0531953726856447        21.249218136481797        17.306817952555161     
 C   8.6294693706272430        23.170656356638059        15.863435913270262     
 C   6.8722763412237926        21.209597479726501        12.918223651550708     
 C   8.8827913240903413        22.512604185589780        12.458111637925509     
 H   10.049990505787648        17.985652849027371        14.317294483681220     
 C   8.5721965540557257        16.722152663256939        15.241678858969040     
 H   6.5498997039940443        19.969812587532392        15.934168256025915     
 C   6.5877003729301853        17.824872919862603        16.089532714966055     
 H   11.343362620976329        20.330093956413787        16.274842004405237     
 C   12.922267994910436        19.674419354875525        14.971480471087737     
 H   10.467609077262374        20.393114863467559        12.039765191845849     
 C   12.420079795926188        19.685407348406876        12.595999013983947     
 H   9.2076016726575673        20.180697131756631        17.438818846856961     
 C   9.0032594044611152        22.082085562927968        18.422773657928257     
 H   8.5097130968923160        23.613613753551210        14.876277510998795     
 C   8.5475059343911148        23.984930630613121        16.993462350976198     
 H   6.3583466776911530        20.442197111121530        13.489916454225177     
 C   6.1903523239181348        21.910460123324338        11.924029017887111     
 C   8.1948980130609570        23.193627626657634        11.449621331976875     
 H   9.9227586853317131        22.777967661568443        12.656377612702386     
 H   9.1801014785633104        15.825195173224611        15.138379798901669     
 C   7.3295900544421100        16.657019923794753        15.877747151248775     
 H   5.6279542966944511        17.770252955191456        16.603086445342552     
 C   13.295131546496663        19.406062217057407        13.650597550329767     
 H   13.602010743020696        19.488461888322579        15.799167092942069     
 H   12.718453769576536        19.482572185746466        11.567875595242597     
 H   9.1560490427192960        21.657462881823069        19.413529743797277     
 C   8.7375521989863252        23.444493505567777        18.267896507728093     
 H   8.3190209190954647        25.039514793550364        16.865929506820670     
 C   6.8509331974022052        22.902200153147120        11.190175876927681     
 H   5.1395065808970584        21.695170890163634        11.738991100718641     
 H   8.7242427626626782        23.967474515535120        10.892443337591569     
 H   6.9591642128868170        15.703356292405516        16.261393757346184     
 H   14.264346668905034        18.958273491357641        13.434413511998235     
 H   8.6767043110712567        24.083246060184941        19.147968669773682     
 H   6.3089600629802165        23.458962246836577        10.428323264138331     
 P   10.588041289523261        15.024498375300416        10.736431550833460     
 C   10.378653845436988        16.760666389874554        10.272096590366564     
 C   9.0075639235618628        14.281750106667909        11.175138397018515     
 C   11.660034589797554        14.917064403396768        12.183835891004435     
 C   11.348250275026668        14.189844413568030        9.3331720176572013     
 C   11.369704018975531        17.349154824788151        9.4631085620897917     
 C   9.2867058940034557        17.529260935604359        10.716226964616331     
 C   8.3623163404133827        14.773543090259485        12.327469378060476     
 C   8.4123812919159970        13.251418693222043        10.431208712350189     
 C   12.606151513380960        15.915504538498025        12.477336023136161     
 C   11.535149487840258        13.788864458360901        13.016097967468385     
 C   10.648436045516702        14.123352500503499        8.1120655870574385     
 C   12.661268880121835        13.696807763406596        9.4224441064547033     
 H   12.214137316637464        16.761611293512889        9.1071825146126724     
 C   11.262843187457346        18.692959159232331        9.0974729597513964     
 H   8.4981370911923015        17.093171898894969        11.323624640650541     
 C   9.1911394879821930        18.872550817368985        10.346073477965522     
 H   8.8344462542031081        15.539580674310624        12.937526170605008     
 C   7.1224583489582489        14.267478638423047        12.703712734724075     
 H   8.9039024759374463        12.834522002057540        9.5574039920282274     
 C   7.1682108959159487        12.745233565834029        10.825353760656872     
 H   12.715777455618907        16.792232096136534        11.840367109639141     
 C   13.412838258959747        15.778936267109589        13.610705873497457     
 H   10.791534310404142        13.016282578109861        12.810554842368388     
 C   12.349269440925685        13.666708782345168        14.143110877829660     
 H   9.6307195318945773        14.504400185499195        8.0249762460008451     
 C   11.259276040542773        13.550539026923976        6.9939407957354947     
 H   13.210798071693150        13.761116522989843        10.359829110961453     
 C   13.268862871165512        13.148106050158791        8.2910693522910517     
 H   12.016924126055166        19.146691321453574        8.4546633415559764     
 C   10.176152502776890        19.451602294771671        9.5386276486549662     
 H   8.3309161003362178        19.453021525362502        10.677449575158198     
 H   6.6369800717216849        14.649852002965204        13.597586763891348     
 C   6.5194752855064682        13.253785953009608        11.950744550027645     
 H   6.7148838235901724        11.943225244976770        10.246837721901130     
 C   13.285992548975274        14.661674807691410        14.444275328549795     
 H   14.137747669570365        16.555204266347648        13.848405938345435     
 H   12.240884070977327        12.794127994057094        14.786426347619191     
 C   12.574831809761283        13.078788433077507        7.0803323330912047     
 H   10.704089544731909        13.492728865589340        6.0561322860714544     
 H   14.298265159556225        12.800648635098270        8.3423483584264932     
 H   10.097397850372831        20.498000987368506        9.2490841169993789     
 H   5.5578384830244820        12.847538564959665        12.260978777191056     
 H   13.906627357559039        14.570577050036942        15.337536602226523     
 H   13.071643159200253        12.666852534043798        6.2022246858164820     
 C   12.218907527041111        15.008239875046419        3.0893765565607700     
 H   11.305848181999547        14.811813644808579        3.6743649749978591     
 H   12.344207102701109        16.096000928735574        2.9782117067285658     
 H   13.094825184925606        14.608204826645254        3.6246058118724482     
 C   12.092535576248588        14.380357883901304        1.7903200306781011     
 N   11.954924084130665        13.868536821700888       0.74849132900895943     
 Co   8.3532953338595561        9.3872076230577637        12.121927657688762     
 S   7.9901486648748445        9.5221277908903108        9.9069353728053589     
 S   9.4334273629520808        7.4093619000833959        11.950089238682022     
 S   6.4311084894722557        9.6017026267187564        13.282848461878478     
 S   9.3960788310367178        10.987125128897517        13.316202613434763     
 C   8.7018321258368285        8.0268034583140793        9.3664136951054395     
 C   9.2937695733645125        7.1295367079376009        10.235584686465991     
 C   6.8702716400931170        10.879086550458407        14.384602295266379     
 C   8.1229525173566675        11.464615064290895        14.409652483942370     
 S   8.6700600775593131        7.5459135604946344        7.6887093022205431     
 S   9.8612064305697196        5.6484863312796421        9.4941332683134654     
 S   5.7264758985398672        11.512698206885668        15.541500735093459     
 S   8.3441018982125286        12.714108918929785        15.623637919170827     
 C   9.3775252551891644        5.9728592965788101        7.8521040164382443     
 C   6.7333481053335733        12.704433232747368        16.300836539185372     
 S   9.5363868117318820        4.8902094511532006        6.5857543667907246     
 S   6.1819414761905662        13.682696192992756        17.539932906242473     
 P   6.0813023920694969        2.7211810416638142        2.5351784959875041     
 C   6.7853791452782257        4.3301484863597448        2.1107249435203044     
 C   4.3593972680114979        3.0322894968365910        2.9333197372386186     
 C   6.2404503353142458        1.6552666139661418        1.0995510458765170     
 C   6.8968844792361601        1.9408163216758609        3.9326803318180339     
 C   6.0446863797411279        5.5053622018462818        2.3335049728879151     
 C   8.0251444576116882        4.3904785319678021        1.4458457855164977     
 C   3.4675738285799191        3.2835530522259790        1.8789271238416330     
 C   3.9651373259773042        3.2533403951835056        4.2620842824299539     
 C   6.0626213675448986        2.2018224017232213      -0.18444064939798102     
 C   6.4863966576592746       0.28036489639205758        1.2589009023555668     
 C   8.2435348253228966        2.2414044557920985        4.2041907451370539     
 C   6.2330388737457385       0.93832636259285751        4.6642059773244524     
 H   5.0657628962723109        5.4653311411794174        2.8049878785613243     
 C   6.5435422001956116        6.7288303708476516        1.8805785895524891     
 H   8.5659574415162627        3.4811936239705816        1.1883089313053607     
 C   8.5280955131497649        5.6261272320656817        1.0328322256727507     
 H   3.7724598034221728        3.1210407694419988       0.84755031927300750     
 C   2.1935652899583618        3.7766553045137927        2.1509526976031208     
 H   4.6481996526484872        3.0577307413617221        5.0826374669266867     
 C   2.6957475754353091        3.7655176715887895        4.5264384567121851     
 H   5.9081896490582402        3.2703428199241626      -0.31642056287933112     
 C   6.1125881465433842        1.3689818450400437       -1.3004150067983571     
 H   6.6061617563732282      -0.16260992169241106        2.2460506130684514     
 C   6.5683929756935351      -0.53388155706250695       0.12885592955870329     
 H   8.7574613254455933        3.0088414676599529        3.6325403323097052     
 C   8.9254529865264978        1.5405186172413701        5.1983739363915440     
 C   6.9209243639084672       0.25728381666247480        5.6726867413103834     
 H   5.1930788105674246       0.67294545119002880        4.4659158876593237     
 H   5.9356080728734710        7.6257761951511087        1.9838166077603661     
 C   7.7861608341000741        6.7939675080942905        1.2445343815239953     
 H   9.4878544818010155        5.6807561499592145       0.51930258393491757     
 C   1.8207031444376163        4.0449397182526017        3.4718522956563991     
 H   1.5138279605367755        3.9626751883849178        1.3232747585411575     
 H   2.3973785828255854        3.9683017301393249        5.5545739497017133     
 H   5.9598002457073305        1.7936246118574788       -2.2911634577089575     
 C   6.3783320710953220        6.5773451725974069E-003  -1.1455674338410085     
 H   6.7969180154893163       -1.5884599135009503       0.25636780717485741     
 C   8.2648785715486941       0.54873209557878511        5.9321744102587681     
 H   9.9762910573693855        1.7558272155513266        5.3834426591710338     
 H   6.3915806134078155      -0.51659082849810245        6.2298268426031553     
 H   8.1565636698890955        7.7476231517168914       0.86084395279578552     
 H  0.85149485218955800        4.4927311930288756        3.6880596342943304     
 H   6.4391985927654698      -0.63215444029866963       -2.0256543446927675     
 H   8.8068473862307677       -8.0499169061432826E-003   6.6940157999886392     
 P   4.5274684057527432        8.4264455466439401        6.3858663641893232     
 C   4.7369120728784173        6.6902813149064366        6.8501975571983618     
 C   6.1079468040142570        9.1692159301969749        5.9471997042847384     
 C   3.4555067992024568        8.5338840299078829        4.9384408859687507     
 C   3.7671962438357540        9.2610503438557199        7.7891230074620967     
 C   3.7459238478839474        6.1017656424607951        7.6592418874063002     
 C   5.8288818629500438        5.9217267001352445        6.4060487225079719     
 C   6.7531950307932043        8.6774762504353635        4.7948455050361618     
 C   6.7031472379424981        10.199486766908111        6.6911989430339540     
 C   2.5093619815611290        7.5354651965798700        4.6449586021555067     
 C   3.5804290613751206        9.6620650173492599        4.1061576524170116     
 C   4.4669655545568077        9.3275382733634427        9.0102558885233943     
 C   2.4541605439035301        9.7540360339899479        7.6998223525556133     
 H   2.9014760053644890        6.6892776722166856        8.0151842269147995     
 C   3.8528707443392625        4.7579772304877821        8.0249195764196823     
 H   6.6173984889573019        6.3578404415007252        5.7985995440522649     
 C   5.9245379024224478        4.5784539860030264        6.7762474070943082     
 H   6.2810487575896943        7.9114911490274764        4.1847342134541714     
 C   7.9930719424803955        9.1835304567653004        4.4186482503404516     
 H   6.2116278355861763        10.616341307975409        7.5650243549719134     
 C   7.9473331346028226        10.705666992382078        6.2970962112386140     
 H   2.3997080680136671        6.6587554349682136        5.2819478280456176     
 C   1.7026836634052940        7.6720336964014324        3.5115827164936158     
 H   4.3240592525088770        10.434635207106147        4.3116930722811233     
 C   2.7663184611626237        9.7842177400152366        2.9791373279741240     
 H   5.4846900498071287        8.9465189312104432        9.0973746232837431     
 C   3.8560670291016863        9.9003003347183984        10.128373788346080     
 H   1.9046622506495035        9.6897285633917019        6.7624195056875331     
 C   1.8465074254330072        10.302683849297980        8.8311909812896321     
 H   3.0988382988264909        4.3042224545084826        8.6677720738560851     
 C   4.9395855901360184        3.9993770918952158        7.5837518172640728     
 H   6.7847809561475811        3.9980176871662949        6.4448605683382763     
 H   8.4785514666409227        8.8011992312647074        3.5247567693125941     
 C   8.5960694386954444        10.197165208146240        5.1716831181967455     
 H   8.4006705425634927        11.507635991295034        6.8756597392937895     
 C   1.8295681089484064        8.7892726313706557        2.6779897758066600     
 H  0.97774870165592698        6.8957856716405468        3.2738958796658042     
 H   2.8747294584046892        10.656783176471468        2.3358058936056589     
 C   2.5404949528504588        10.372002095842575        10.041952543744991     
 H   4.4112219271596755        9.9581050912066278        11.066200734765136     
 H  0.81709413322296875        10.650106212309172        8.7798852542657713     
 H   5.0184024046115576        2.9529904645321836        7.8733268371268661     
 H   9.5577145026158323        10.603417336017950        4.8614799812358207     
 H   1.2089418239071599        8.8803695781386072        1.7847225329923464     
 H   2.0436356384899179        10.783893769035686        10.920052604888449     
 C   2.8968099043583093        8.4429028704648168        14.033116364925970     
 H   3.8098899742988550        8.6393276408502011        13.448158776286965     
 H   2.7714021435330389        7.3551479587987538        14.144108553591810     
 H   2.0209313716877486        8.8431117997953628        13.497967125269563     
 C   3.0232392319383932        9.0705692095533266        15.332257832317163     
 N   3.1608890225235093        9.5822290595822341        16.374150427041105     
         226

 Co   6.7630807045382975        14.064483518795983        4.9979628703372239     
 S   7.1211077821156357        13.927946142985759        7.2132711856496572     
 S   5.6814363935302898        16.041645136018555        5.1685861724359432     
 S   8.6872195522716975        13.852316309373277        3.8396764866886044     
 S   5.7241486849739172        12.462951102376344        3.8031020721394664     
 C   6.4096533479503055        15.423630137592577        7.7529977523636600     
 C   5.8191517686060585        16.321271506936498        6.8832828900079672     
 C   8.2512576412254877        12.573747495531290        2.7381348086857007     
 C   6.9994455499645634        11.986570843095043        2.7118591906664422     
 S   6.4407098029605194        15.904719396213721        9.4306197581934814     
 S   5.2526567252937353        17.803049451448366        7.6240409204394677     
 S   9.3973023935369913        11.941083315473632        1.5829572412882915     
 S   6.7813166919867554        10.736494261294489        1.4981588349653430     
 C   5.7355194292627392        17.478632793924469        9.2663166161377148     
 C   8.3928171034574621        10.747663093007462       0.82300259529595088     
 S   5.5782969632721029        18.561911848555894        10.532249137422928     
 S   8.9461908290107406        9.7686882419194134      -0.41449268610952461     
 P   9.0392604455489671        20.724995264646484        14.587832367645037     
 C   8.3368324594970193        19.115466251667751        15.013125012480330     
 C   10.761153440680843        20.414924547616671        14.189208743426747     
 C   8.8793790763717713        21.791954545399008        16.022446401795406     
 C   8.2227484100577577        21.504756727132683        13.190470204250884     
 C   9.0781934925295680        17.940772313805564        14.789677385249567     
 C   7.0973584391880022        19.054108391474774        15.678451258307273     
 C   11.654422599693797        20.166797666027140        15.242965167785988     
 C   11.153898936821140        20.190999053200333        12.860592246038275     
 C   9.0581778055098248        21.247057078706277        17.306923468720147     
 C   8.6320232508097625        23.166379942535134        15.861588001564858     
 C   6.8748713173450389        21.207294184478307        12.922789969962192     
 C   8.8867903519987781        22.505324740913643        12.456658635777393     
 H   10.056860307650135        17.981524597117573        14.317741773228818     
 C   8.5801989255899009        16.716753134137175        15.242115997079114     
 H   6.5561065790945028        19.963093715722209        15.936317812239308     
 C   6.5952830230740167        17.817956808734710        16.091051485114818     
 H   11.350647934608919        20.331476487589647        16.274262150243295     
 C   12.928406750925017        19.673782291738949        14.970450866350220     
 H   10.469609073619115        20.383863703762362        12.040552756380784     
 C   12.423351259224175        19.679402885252500        12.595774958708260     
 H   9.2139465423839084        20.178913974259967        17.439994365598732     
 C   9.0075848723487209        22.081129034302741        18.421887463318392     
 H   8.5115535488852156        23.608074382301119        14.873993632945043     
 C   8.5496877229610284        23.981870603135189        16.990652774531874     
 H   6.3606567191764487        20.441835448519875        13.496628373984779     
 C   6.1920165705398169        21.909075432837852        11.929915400688104     
 C   8.1978656509947285        23.187436703737816        11.449647902024807     
 H   9.9275282030138907        22.768981625909330        12.652600507179125     
 H   9.1884378171199792        15.820149056038101        15.137661216309233     
 C   7.3378203215234858        16.650637171002849        15.878535256875791     
 H   5.6354841022256474        17.762453569915191        16.604446490885433     
 C   13.299856804243074        19.402870099737605        13.649775876012091     
 H   13.609290910988333        19.490128274505459        15.797602925061909     
 H   12.720728542278341        19.474956621258279        11.567731405362398     
 H   9.1611462852485808        21.657866835790525        19.413046612312872     
 C   8.7404713671950685        23.443059774447182        18.265590948664393     
 H   8.3205519065727369        25.036155097869567        16.862020909449850     
 C   6.8527984238789585        22.898900395743496        11.193771146256321     
 H   5.1403165406588229        21.696211971227971        11.747827735763360     
 H   8.7272481156655495        23.960036822670880        10.890901870730680     
 H   6.9674440523647538        15.696734100682015        16.261583785834940     
 H   14.269156512050801        18.955472398737825        13.433157157090678     
 H   8.6792041226811598        24.082691688470714        19.144972835314167     
 H   6.3101648880586607        23.456494700072223        10.433019105512306     
 P   10.582792135906088        15.023983210754231        10.733017344107809     
 C   10.374424758134142        16.760318075799589        10.269096760476829     
 C   9.0022619554801810        14.281527244093454        11.172017789517090     
 C   11.654692369482358        14.916193441666246        12.180439913750249     
 C   11.343119954024617        14.189422225485874        9.3297742701681852     
 C   11.366443602669721        17.348530134104447        9.4611041016905766     
 C   9.2830653120416518        17.529564892296332        10.713507390599689     
 C   8.3570681339431232        14.773411221362601        12.324376141217362     
 C   8.4073939769763051        13.250690171766500        10.428543406454020     
 C   12.601511123828578        15.913994522205870        12.473748104641071     
 C   11.528877997160237        13.788360943310064        13.012998500193893     
 C   10.643789607853879        14.123606054141691        8.1083739498914813     
 C   12.656150339843231        13.696417665913781        9.4192735850274172     
 H   12.210369428134582        16.760441655381129        9.1048716470347753     
 C   11.261328311145244        18.692837515152920        9.0970532298705198     
 H   8.4937102436698151        17.093681294318433        11.320007221238962     
 C   9.1892343177527938        18.873347973725217        10.344880620329711     
 H   8.8289640366105608        15.539780404617499        12.934236010881547     
 C   7.1175540201460761        14.266823650105888        12.701058736614531     
 H   8.8989775653807186        12.833742443053115        9.5547953167645172     
 C   7.1635301419916448        12.744058551869873        10.823104488952497     
 H   12.711751282832836        16.790477344902957        11.836584010313054     
 C   13.407957094985919        15.777164782070390        13.607238207605345     
 H   10.784644522588440        13.016346144032179        12.807708834563128     
 C   12.342767461639093        13.665921921264770        14.140124974704301     
 H   9.6260285005103796        14.504502987230026        8.0211173597161647     
 C   11.255180347224098        13.551626390937518        6.9901138190096876     
 H   13.205292025709062        13.760165992136779        10.356912527410572     
 C   13.264241304452780        13.148436531338884        8.2878376508686635     
 H   12.016191190389383        19.146455209534068        8.4551075440516694     
 C   10.175382134717131        19.452220312235390        9.5387388663507373     
 H   8.3295519651949697        19.454439644157695        10.676509507130644     
 H   6.6321695858354008        14.649131667798651        13.595010431915091     
 C   6.5148392224905862        13.252651157562715        11.948500288017826     
 H   6.7104472236601591        11.941604926463171        10.245011997777965     
 C   13.280206230338715        14.660238778353611        14.441091127338272     
 H   14.133284070703413        16.553047174105519        13.844880677411171     
 H   12.233547868509840        12.793676312583472        14.783721207156177     
 C   12.570738699387340        13.079947264933084        7.0767627154611121     
 H   10.700397662744839        13.494513538474775        6.0520163925505734     
 H   14.293578756382669        12.800815622390710        8.3393596060013788     
 H   10.098059115213381        20.499054217155543        9.2505744136686570     
 H   5.5534486060918296        12.846080065547383        12.259070324853283     
 H   13.900683863046805        14.568936677541792        15.334440635524484     
 H   13.067969101300234        12.668706295148121        6.1985767459844450     
 C   12.221451661407180        15.008086179727464        3.0799711216022492     
 H   11.307787671122659        14.809853831007919        3.6633902866980237     
 H   12.347485766462562        16.095979320148224        2.9735171080955989     
 H   13.096694299115944        14.605252042157158        3.6140136118053365     
 C   12.095976087891003        14.385916714285820        1.7784350648567087     
 N   11.959108504374459        13.878457376662357       0.73465450418519329     
 Co   8.3525660761395919        9.3864061284148583        12.124372237181934     
 S   7.9942910680306252        9.5228278615449025        9.9090893729741776     
 S   9.4344414635173059        7.4094126898231343        11.953737663575714     
 S   6.4284455870590049        9.5985324061788528        13.282711132387826     
 S   9.3915089960954319        10.988030981328478        13.319181498955166     
 C   8.7059391911263031        8.0272284687591497        9.3693615394973282     
 C   9.2965416744595490        7.1296500808962469        10.239069386299375     
 C   6.8643914158398003        10.877176626353915        14.384153149484350     
 C   8.1162217979369249        11.464329142022365        14.410449630816034     
 S   8.6747740845470585        7.5460754952565861        7.6917634882035779     
 S   9.8631459787489710        5.6479126543350544        9.4983177867739670     
 S   5.7183579097906465        11.509841518663693        15.539351664055500     
 S   8.3343330273500271        12.714455261181341        15.624103292149995     
 C   9.3801495062746127        5.9722373382881324        7.8560625663353028     
 C   6.7228368869002217        12.703288979120646        16.299266071417264     
 S   9.5374222153601984        4.8889540477798779        6.5901422397837459     
 S   6.1694695895451384        13.682301153870236        17.536737266323822     
 P   6.0765457404179966        2.7259976613358283        2.5345473119346194     
 C   6.7789615403952848        4.3355309103782265        2.1092516282341274     
 C   4.3546534162644601        3.0360631735568533        2.9331819839741091     
 C   6.2364322479516110        1.6590574033995156        1.0999176136706312     
 C   6.8930624083872241        1.9462172523469485        3.9318971947012620     
 C   6.0375631532533491        5.5102151404581061        2.3326305006811525     
 C   8.0184530897338657        4.3968927813779715        1.4439572173536901     
 C   3.4613903634122329        3.2842649051624422        1.8794342675230458     
 C   3.9619060601405884        3.2599180266001588        4.2618115767430345     
 C   6.0576270375799064        2.2039766163829735      -0.18454974579044403     
 C   6.4838269148239460       0.28463599340805323        1.2607484563589846     
 C   8.2409282797595971        2.2437037583850143        4.1996177928265110     
 C   6.2290267774345276       0.94560751499340701        4.6656601269071869     
 H   5.0588860028359797        5.4694569502810007        2.8045443962335299     
 C   6.5355337698190263        6.7342275527516788        1.8801470539330669     
 H   8.5597355369303951        3.4879084529574600        1.1861481710972561     
 C   8.5205024440459365        5.6330397429990908        1.0313108385286929     
 H   3.7651620947435442        3.1196443376541527       0.84812530412123766     
 C   2.1874132366154106        3.7772829965204240        2.1519742806951885     
 H   4.6461881815832191        3.0669901495031282        5.0818442790938647     
 C   2.6924631872556701        3.7715241823281134        4.5266541825958626     
 H   5.9018349496768368        3.2721191926761501      -0.31760134273476720     
 C   6.1082483144169704        1.3699293913523480       -1.2995309124523298     
 H   6.6043047049829804      -0.15707451714684095        2.2483348060401087     
 C   6.5661927116863401      -0.53082905621154486       0.13166662840803381     
 H   8.7551399349036245        3.0091962575014950        3.6258184290243434     
 C   8.9237777343244584        1.5419010314920341        5.1924816577152706     
 C   6.9179443786001231       0.26347784926536139        5.6726619178018920     
 H   5.1882956398160847       0.68193458272156504        4.4696961163162987     
 H   5.9272678570062816        7.6308208252317922        1.9845454565172609     
 C   7.7779235622000682        6.8003476207101139        1.2437500086375339     
 H   9.4803132610701688        5.6885512714777366       0.51793806176300083     
 C   1.8159644213885688        4.0481279762177858        3.4726646604212918     
 H   1.5065341006801003        3.9609946767091548        1.3248302170456838     
 H   2.3950904542390021        3.9759232331209153        5.5547088831631202     
 H   5.9546885178144588        1.7932100676145957       -2.2906830394928841     
 C   6.3753956240033745        8.0018237977822204E-003  -1.1432616171917001     
 H   6.7953653394439844       -1.5851082097931848       0.26027918985371451     
 C   8.2630018729295642       0.55203321926503246        5.9285774075696320     
 H   9.9754707335486632        1.7547822521396861        5.3745975402732613     
 H   6.3885628889072139      -0.50914786225209452        6.2313730460029131     
 H   8.1482785578437813        7.7542433146848229       0.86066096843457129     
 H  0.84667099235189969        4.4955281657958857        3.6893048749486126     
 H   6.4366800479835105      -0.63161094385261818       -2.0226570994164006     
 H   8.8056314922668637       -5.5795372364398840E-003   6.6893189907433594     
 P   4.5327291639486864        8.4269611511636366        6.3892829097593751     
 C   4.7411482881108471        6.6906297882905568        6.8532001178831035     
 C   6.1132603623977753        9.1694374280741311        5.9503196110397578     
 C   3.4608582028407295        8.5347551683995846        4.9418408017326927     
 C   3.7723430814868495        9.2614768444437416        7.7925232790419354     
 C   3.7491865054621054        6.1023926402715034        7.6612446317442773     
 C   5.8325279373769643        5.9214197855094568        6.4087726147535120     
 C   6.7584548309321884        8.6776026426172592        4.7979398776026105     
 C   6.7081447510853831        10.200218610022873        6.6938582092621113     
 C   2.5140136471025807        7.5369738236121879        4.6485489832589293     
 C   3.5867069272539576        9.6625702424377788        4.1092627966157034     
 C   4.4716319567370526        9.3272893195277931        9.0139480275369799     
 C   2.4592969345186431        9.7544343758137977        7.7029975768359513     
 H   2.9052472228826054        6.6904520545077100        8.0174920221290460     
 C   3.8543811564516273        4.7580999530425681        8.0253343708258598     
 H   6.6218349566452011        6.3573261504852852        5.8022253592251678     
 C   5.9264415769899514        4.5776525558951011        6.7774411250255149     
 H   6.2865438818981794        7.9112818735792088        4.1880296893730806     
 C   7.9979864354203647        9.1841807720910467        4.4212998811988786     
 H   6.2165627546718554        10.617127447784993        7.5676253625202277     
 C   7.9520228986410668        10.706845685514224        6.2993362495202589     
 H   2.4037475430741542        6.6605074080629665        5.2857317747344155     
 C   1.7075755296587329        7.6738038991859376        3.5150532675248760     
 H   4.3309542811620396        10.434574202474906        4.3145454483441146     
 C   2.7728261326116526        9.7850066783602170        2.9821294599068837     
 H   5.4894004306681188        8.9464185440327171        9.1012317411926862     
 C   3.8601871719015568        9.8992215116015991        10.132201788780996     
 H   1.9101837890149262        9.6906872857846480        6.7653421502731073     
 C   1.8511513653381604        10.302365719275057        8.8344278685519679     
 H   3.0995629338090684        4.3044614213770611        8.6673195276594637     
 C   4.9403496650640166        3.9987568001801992        7.5836368317129903     
 H   6.7861421059131519        3.9965926169381185        6.4458024333122550     
 H   8.4833720504223891        8.8019116274135758        3.5273321110193177     
 C   8.6007145126419484        10.198299790496529        5.1739198719200727     
 H   8.4051153719432250        11.509262976549262        6.8774726132404203     
 C   1.8353622277985289        8.7907091718652204        2.6811787600446091     
 H  0.98222495762085571        6.8979399866220437        3.2774228996222807     
 H   2.8820694388427901        10.657238186058278        2.3385186031513774     
 C   2.5446137616004236        10.370855553616224        10.045525454133838     
 H   4.4149406753320086        9.9563293464907332        11.070316239160126     
 H  0.82180372989043271        10.649954164931543        8.7828812893914812     
 H   5.0177300135106684        2.9519340432374004        7.8718304077478765     
 H   9.5621127514684598        10.604875283370415        4.8633785676253725     
 H   1.2148925246912246        8.8820106104125607        1.7878237071467813     
 H   2.0473390648906937        10.782055686986787        10.923704417173953     
 C   2.8942616805692083        8.4430413954136778        14.042509074639357     
 H   3.8079448251220200        8.6412721459232635        13.459118309918736     
 H   2.7681278342458819        7.3551539325450035        14.148804436269364     
 H   2.0190551323963835        8.8460355446880286        13.508540057848826     
 C   3.0197900387739014        9.0650127229415336        15.344123177015842     
 N   3.1566928751755472        9.5723239984912922        16.387962421414866     
         226

 Co   6.7638115848017728        14.065290152071318        4.9955179220424553     
 S   7.1169876789309994        13.927260854903611        7.2111146108371855     
 S   5.6804036462027652        16.041584576358673        5.1649383972079477     
 S   8.6898828847407223        13.855495511150504        3.8398083805395542     
 S   5.7287192905927569        12.462042211961649        3.8001275069945111     
 C   6.4055514295211129        15.423212517234861        7.7500475417333545     
 C   5.8163767210555539        16.321160353533454        6.8797963697406361     
 C   8.2571392979733638        12.575659807395349        2.7385875317035588     
 C   7.0061759453675165        11.986861493128789        2.7110636374192385     
 S   6.4360104078888094        15.904570243687578        9.4275611786856910     
 S   5.2507047701109242        17.803621832769334        7.6198540622778452     
 S   9.4054206237089080        11.943942599950830        1.5851077533392672     
 S   6.7910869391461928        10.736148154628282        1.4976991741265644     
 C   5.7328942509075107        17.479261283805762        9.2623539860595727     
 C   8.4033291852693406        10.748807528790174       0.82457807312128828     
 S   5.5772565202327611        18.563174155167903        10.527856119337685     
 S   8.9586630621431791        9.7690803474344623      -0.41129005073373087     
 P   9.0440049748032205        20.720175271309277        14.588459479749616     
 C   8.3432389993472675        19.110080104553770        15.014594564181969     
 C   10.765885083490774        20.411147976298615        14.189341389707851     
 C   8.8833846710241247        21.788158793015757        16.022077100220788     
 C   8.2265578992946118        21.499353951838291        13.191250313113311     
 C   9.0853087401937707        17.935916458838435        14.790553796545435     
 C   7.1040372763140018        19.047690144010211        15.680333409315001     
 C   11.660593385319313        20.166076710108211        15.242452164828821     
 C   11.157118086936045        20.184424367608639        12.860858751810085     
 C   9.0631602383340066        21.244896020930753        17.307028984885136     
 C   8.6345771309922839        23.162103528432205        15.859740089859452     
 C   6.8774662934662860        21.204990889230114        12.927356288373675     
 C   8.8907893799072131        22.498045296237507        12.455205633629276     
 H   10.063730109512624        17.977396345207776        14.318189062776415     
 C   8.5882012971240762        16.711353605017411        15.242553135189189     
 H   6.5623134541949604        19.956374843912023        15.938467368452699     
 C   6.6028656732178490        17.811040697606821        16.092570255263581     
 H   11.357933248241508        20.332859018765511        16.273682296081354     
 C   12.934545506939600        19.673145228602369        14.969421261612702     
 H   10.471609069975854        20.374612544057165        12.041340320915719     
 C   12.426622722522159        19.673398422098128        12.595550903432571     
 H   9.2202914121102477        20.177130816763302        17.441169884340507     
 C   9.0119103402363283        22.080172505677513        18.421001268708526     
 H   8.5133940008781135        23.602535011051025        14.871709754891288     
 C   8.5518695115309420        23.978810575657256        16.987843198087553     
 H   6.3629667606617453        20.441473785918220        13.503340293744381     
 C   6.1936808171614990        21.907690742351363        11.935801783489095     
 C   8.2008332889285018        23.181245780817999        11.449674472072740     
 H   9.9322977206960665        22.759995590250220        12.648823401655864     
 H   9.1967741556766480        15.815102938851593        15.136942633716798     
 C   7.3460505886048617        16.644254418210945        15.879323362502809     
 H   5.6430139077568438        17.754654184638923        16.605806536428315     
 C   13.304582061989484        19.399677982417806        13.648954201694417     
 H   13.616571078955973        19.491794660688338        15.796038757181750     
 H   12.723003314980147        19.467341056770088        11.567587215482197     
 H   9.1662435277778656        21.658270789757985        19.412563480828467     
 C   8.7433905354038135        23.441626043326583        18.263285389600693     
 H   8.3220828940500091        25.032795402188771        16.858112312079029     
 C   6.8546636503557119        22.895600638339872        11.197366415584961     
 H   5.1411265004205884        21.697253052292307        11.756664370808080     
 H   8.7302534686684208        23.952599129806639        10.889360403869789     
 H   6.9757238918426907        15.690111908958514        16.261773814323693     
 H   14.273966355196569        18.952671306118006        13.431900802183121     
 H   8.6817039342910647        24.082137316756491        19.141977000854656     
 H   6.3113697131371058        23.454027153307873        10.437714946886281     
 P   10.577542982288914        15.023468046208045        10.729603137382158     
 C   10.370195670831297        16.759969761724623        10.266096930587093     
 C   8.9969599873984993        14.281304381519000        11.168897182015666     
 C   11.649350149167162        14.915322479935726        12.177043936496061     
 C   11.337989633022564        14.189000037403718        9.3263765226791691     
 C   11.363183186363910        17.347905443420743        9.4590996412913615     
 C   9.2794247300798478        17.529868848988304        10.710787816583048     
 C   8.3518199274728637        14.773279352465718        12.321282904374248     
 C   8.4024066620366131        13.249961650310960        10.425878100557853     
 C   12.596870734276198        15.912484505913714        12.470160186145982     
 C   11.522606506480217        13.787857428259224        13.009899032919403     
 C   10.639143170191057        14.123859607779883        8.1046823127255241     
 C   12.651031799564629        13.696027568420966        9.4161030636001328     
 H   12.206601539631698        16.759272017249369        9.1025607794568764     
 C   11.259813434833140        18.692715871073510        9.0966334999896432     
 H   8.4892833961473304        17.094190689741897        11.316389801827381     
 C   9.1873291475233945        18.874145130081448        10.343687762693902     
 H   8.8234818190180135        15.539980134924374        12.930945851158084     
 C   7.1126496913339032        14.266168661788731        12.698404738504987     
 H   8.8940526548239927        12.832962884048689        9.5521866415008070     
 C   7.1588493880673409        12.742883537905717        10.820855217248122     
 H   12.707725110046766        16.788722593669377        11.832800910986965     
 C   13.403075931012093        15.775393297031190        13.603770541713232     
 H   10.777754734772737        13.016409709954498        12.804862826757866     
 C   12.336265482352502        13.665135060184372        14.137139071578943     
 H   9.6213374691261819        14.504605788960857        8.0172584734314842     
 C   11.251084653905423        13.552713754951057        6.9862868422838806     
 H   13.199785979724973        13.759215461283713        10.353995943859690     
 C   13.259619737740048        13.148767012518977        8.2846059494462754     
 H   12.015458254723601        19.146219097614562        8.4555517465473642     
 C   10.174611766657369        19.452838329699109        9.5388500840465085     
 H   8.3281878300537215        19.455857762952885        10.675569439103089     
 H   6.6273590999491176        14.648411332632097        13.592434099938833     
 C   6.5102031594747043        13.251516362115822        11.946256026008008     
 H   6.7060106237301458        11.939984607949574        10.243186273654802     
 C   13.274419911702156        14.658802749015809        14.437906926126749     
 H   14.128820471836463        16.550890081863393        13.841355416476906     
 H   12.226211666042353        12.793224631109849        14.781016066693160     
 C   12.566645589013394        13.081106096788661        7.0731930978310196     
 H   10.696705780757769        13.496298211360211        6.0479004990296916     
 H   14.288892353209114        12.800982609683151        8.3363708535762626     
 H   10.098720380053933        20.500107446942582        9.2520647103379368     
 H   5.5490587291591771        12.844621566135102        12.257161872515509     
 H   13.894740368534571        14.567296305046643        15.331344668822442     
 H   13.064295043400215        12.670560056252445        6.1949288061524079     
 C   12.223995795773249        15.007932484408508        3.0705656866437283     
 H   11.309727160245771        14.807894017207259        3.6524155983981883     
 H   12.350764430224014        16.095957711560871        2.9688225094626324     
 H   13.098563413306282        14.602299257669062        3.6034214117382253     
 C   12.099416599533420        14.391475544670334        1.7665500990353162     
 N   11.963292924618255        13.888377931623829       0.72081767936142715     
 Co   8.3518368184196259        9.3856046337719530        12.126816816675106     
 S   7.9984334711864067        9.5235279321994941        9.9112433731429963     
 S   9.4354555640825311        7.4094634795628735        11.957386088469404     
 S   6.4257826846457542        9.5953621856389475        13.282573802897174     
 S   9.3869391611541459        10.988936833759439        13.322160384475570     
 C   8.7100462564157777        8.0276534792042202        9.3723093838892186     
 C   9.2993137755545874        7.1297634538548929        10.242554086132760     
 C   6.8585111915864836        10.875266702249421        14.383704003702322     
 C   8.1094910785171805        11.464043219753835        14.411246777689698     
 S   8.6794880915348038        7.5462374300185369        7.6948176741866128     
 S   9.8650855269282243        5.6473389773904668        9.5025023052344704     
 S   5.7102399210414259        11.506984830441718        15.537202593017541     
 S   8.3245641564875239        12.714801603432894        15.624568665129162     
 C   9.3827737573600611        5.9716153799974547        7.8600211162323603     
 C   6.7123256684668702        12.702144725493927        16.297695603649160     
 S   9.5384576189885149        4.8876986444065542        6.5945301127767673     
 S   6.1569977028997096        13.681906114747717        17.533541626405167     
 P   6.0717890887664971        2.7308142810078428        2.5339161278817341     
 C   6.7725439355123447        4.3409133343967072        2.1077783129479499     
 C   4.3499095645174215        3.0398368502771156        2.9330442307096001     
 C   6.2324141605889762        1.6628481928328893        1.1002841814647453     
 C   6.8892403375382889        1.9516181830180361        3.9311140575844901     
 C   6.0304399267655704        5.5150680790699305        2.3317560284743895     
 C   8.0117617218560433        4.4033070307881408        1.4420686491908827     
 C   3.4552068982445467        3.2849767580989053        1.8799414112044586     
 C   3.9586747943038723        3.2664956580168125        4.2615388710561151     
 C   6.0526327076149142        2.2061308310427257      -0.18465884218290704     
 C   6.4812571719886174       0.28890709042404883        1.2625960103624025     
 C   8.2383217341962975        2.2460030609779298        4.1950448405159690     
 C   6.2250146811233176       0.95288866739395639        4.6671142764899214     
 H   5.0520091093996484        5.4735827593825839        2.8041009139057360     
 C   6.5275253394424402        6.7396247346557052        1.8797155183136447     
 H   8.5535136323445293        3.4946232819443384        1.1839874108891515     
 C   8.5129093749421081        5.6399522539325000        1.0297894513846353     
 H   3.7578643860649152        3.1182479058663066       0.84870028896946792     
 C   2.1812611832724595        3.7779106885270552        2.1529958637872562     
 H   4.6441767105179510        3.0762495576445343        5.0810510912610427     
 C   2.6891787990760307        3.7775306930674373        4.5268699084795410     
 H   5.8954802502954342        3.2738955654281376      -0.31878212259020328     
 C   6.1039084822905556        1.3708769376646524       -1.2986468181063022     
 H   6.6024476535927317      -0.15153911260127087        2.2506189990117664     
 C   6.5639924476791451      -0.52777655536058277       0.13447732725736433     
 H   8.7528185443616557        3.0095510473430371        3.6190965257389811     
 C   8.9221024821224209        1.5432834457426978        5.1865893790389981     
 C   6.9149643932917799       0.26967188186824798        5.6726370942934015     
 H   5.1835124690647438       0.69092371425310128        4.4734763449732737     
 H   5.9189276411390912        7.6358654553124765        1.9852743052741559     
 C   7.7696862903000623        6.8067277333259382        1.2429656357510728     
 H   9.4727720403393203        5.6963463929962588       0.51657353959108410     
 C   1.8112256983395214        4.0513162341829707        3.4734770251861842     
 H   1.4992402408234253        3.9593141650333918        1.3263856755502101     
 H   2.3928023256524185        3.9835447361025058        5.5548438166245262     
 H   5.9495767899215872        1.7927955233717128       -2.2902026212768103     
 C   6.3724591769114260        9.4263024229670374E-003  -1.1409558005423917     
 H   6.7938126633986524       -1.5817565060854193       0.26419057253257161     
 C   8.2611251743104326       0.55533434295127981        5.9249804048804959     
 H   9.9746504097279409        1.7537372887280456        5.3657524213754897     
 H   6.3855451644066132      -0.50170489600608659        6.2329192494026699     
 H   8.1399934457984653        7.7608634776527543       0.86047798407335696     
 H  0.84184713251424137        4.4983251385628948        3.6905501156028948     
 H   6.4341615032015520      -0.63106744740656662       -2.0196598541400341     
 H   8.8044155983029579       -3.1091575667364889E-003   6.6846221814980797     
 P   4.5379899221446296        8.4274767556833350        6.3926994553294270     
 C   4.7453845033432760        6.6909782616746778        6.8562026785678443     
 C   6.1185739207812944        9.1696589259512873        5.9534395177947781     
 C   3.4662096064790022        8.5356263068912845        4.9452407174966355     
 C   3.7774899191379454        9.2619033450317634        7.7959235506217741     
 C   3.7524491630402630        6.1030196380822117        7.6632473760822544     
 C   5.8361740118038838        5.9211128708836682        6.4114965069990530     
 C   6.7637146310711733        8.6777290347991549        4.8010342501690593     
 C   6.7131422642282681        10.200950453137633        6.6965174754902685     
 C   2.5186653126440324        7.5384824506445058        4.6521393643623519     
 C   3.5929847931327945        9.6630754675262978        4.1123679408143952     
 C   4.4762983589172984        9.3270403656921435        9.0176401665505654     
 C   2.4644333251337560        9.7548327176376475        7.7061728011162884     
 H   2.9090184404007213        6.6916264367987344        8.0197998173432907     
 C   3.8558915685639916        4.7582226755973540        8.0257491652320390     
 H   6.6262714243331011        6.3568118594698442        5.8058511743980699     
 C   5.9283452515574560        4.5768511257871767        6.7786348429567216     
 H   6.2920390062066645        7.9110725981309420        4.1913251652919907     
 C   8.0029009283603347        9.1848310874167929        4.4239515120573047     
 H   6.2214976737575336        10.617913587594577        7.5702263700685428     
 C   7.9567126626793110        10.708024378646373        6.3015762878019039     
 H   2.4077870181346417        6.6622593811577193        5.2895157214232142     
 C   1.7124673959121719        7.6755741019704429        3.5185238185561363     
 H   4.3378493098152031        10.434513197843662        4.3173978244071050     
 C   2.7793338040606814        9.7857956167051992        2.9851215918396434     
 H   5.4941108115291089        8.9463181568549910        9.1050888591016292     
 C   3.8643073147014269        9.8981426884847981        10.136029789215913     
 H   1.9157053273803490        9.6916460081775924        6.7682647948586814     
 C   1.8557953052433138        10.302047589252137        8.8376647558143038     
 H   3.1002875687916460        4.3047003882456396        8.6668669814628405     
 C   4.9411137399920158        3.9981365084651825        7.5835218461619078     
 H   6.7875032556787227        3.9951675467099421        6.4467442982862329     
 H   8.4881926342038572        8.8026240235624442        3.5299074527260412     
 C   8.6053595865884525        10.199434372846818        5.1761566256434000     
 H   8.4095602013229556        11.510889961803491        6.8792854871870519     
 C   1.8411563466486516        8.7921457123597850        2.6843677442825586     
 H  0.98670121358578433        6.9000943016035396        3.2809499195787573     
 H   2.8894094192808910        10.657693195645088        2.3412313126970958     
 C   2.5487325703503885        10.369709011389871        10.049098364522685     
 H   4.4186594235043408        9.9545536017748386        11.074431743555115     
 H  0.82651332655789655        10.649802117553914        8.7858773245171911     
 H   5.0170576224097800        2.9508776219426172        7.8703339783688868     
 H   9.5665110003210891        10.606333230722880        4.8652771540149251     
 H   1.2208432254752892        8.8836516426865142        1.7909248813012162     
 H   2.0510424912914691        10.780217604937889        10.927356229459457     
 C   2.8917134567801077        8.4431799203625371        14.051901784352744     
 H   3.8059996759451846        8.6432166509963242        13.470077843550508     
 H   2.7648535249587254        7.3551599062912540        14.153500318946916     
 H   2.0171788931050183        8.8489592895806926        13.519112990428091     
 C   3.0163408456094096        9.0594562363297388        15.355988521714522     
 N   3.1524967278275851        9.5624189374003521        16.401774415788630     
         226

 Co   6.7645424650652481        14.066096785346653        4.9930729737476867     
 S   7.1128675757463631        13.926575566821464        7.2089580360247139     
 S   5.6793708988752414        16.041524016698794        5.1612906219799530     
 S   8.6925462172097472        13.858674712927732        3.8399402743905036     
 S   5.7332898962115975        12.461133321546955        3.7971529418495553     
 C   6.4014495110919212        15.422794896877146        7.7470973311030500     
 C   5.8136016735050493        16.321049200130414        6.8763098494733059     
 C   8.2630209547212399        12.577572119259408        2.7390402547214170     
 C   7.0129063407704697        11.987152143162536        2.7102680841720348     
 S   6.4313110128170994        15.904421091161435        9.4245025991779006     
 S   5.2487528149281131        17.804194214090305        7.6156672041162237     
 S   9.4135388538808247        11.946801884428027        1.5872582653902430     
 S   6.8008571863056293        10.735802047962075        1.4972395132877858     
 C   5.7302690725522822        17.479889773687059        9.2583913559814306     
 C   8.4138412670812173        10.749951964572885       0.82615355094662568     
 S   5.5762160771934193        18.564436461779913        10.523463101252441     
 S   8.9711352952756176        9.7694724529495112      -0.40808741535793713     
 P   9.0487495040574739        20.715355277972069        14.589086591854198     
 C   8.3496455391975157        19.104693957439792        15.016064115883609     
 C   10.770616726300704        20.407371404980559        14.189474035988955     
 C   8.8873902656764763        21.784363040632506        16.021707798646172     
 C   8.2303673885314641        21.493951176543902        13.192030421975737     
 C   9.0924239878579733        17.931060603871302        14.791430207841305     
 C   7.1107161134400014        19.041271896545645        15.682215560322728     
 C   11.666764170944830        20.165355754189282        15.241939161871656     
 C   11.160337237050950        20.177849682016944        12.861125257581895     
 C   9.0681426711581867        21.242734963155229        17.307134501050122     
 C   8.6371310111748034        23.157827114329276        15.857892178154048     
 C   6.8800612695875323        21.202687593981924        12.931922606785159     
 C   8.8947884078156481        22.490765851561370        12.453752631481160     
 H   10.070599911375114        17.973268093297978        14.318636352324015     
 C   8.5962036686582515        16.705954075897647        15.242990273299263     
 H   6.5685203292954188        19.949655972101841        15.940616924666090     
 C   6.6104483233616804        17.804124586478927        16.094089025412348     
 H   11.365218561874098        20.334241549941375        16.273102441919413     
 C   12.940684262954182        19.672508165465789        14.968391656875184     
 H   10.473609066332594        20.365361384351967        12.042127885450652     
 C   12.429894185820146        19.667393958943752        12.595326848156883     
 H   9.2266362818365888        20.175347659266638        17.442345403082278     
 C   9.0162358081239340        22.079215977052282        18.420115074098661     
 H   8.5152344528710131        23.596995639800930        14.869425876837536     
 C   8.5540513001008573        23.975750548179324        16.985033621643229     
 H   6.3652768021470409        20.441112123316564        13.510052213503982     
 C   6.1953450637831811        21.906306051864878        11.941688166290087     
 C   8.2038009268622734        23.175054857898182        11.449701042120672     
 H   9.9370672383782424        22.751009554591111        12.645046296132605     
 H   9.2051104942333151        15.810056821665086        15.136224051124362     
 C   7.3542808556862385        16.637871665419038        15.880111468129826     
 H   5.6505437132880392        17.746854799362659        16.607166581971192     
 C   13.309307319735895        19.396485865098004        13.648132527376744     
 H   13.623851246923611        19.493461046871214        15.794474589301590     
 H   12.725278087681952        19.459725492281898        11.567443025601998     
 H   9.1713407703071503        21.658674743725442        19.412080349344059     
 C   8.7463097036125586        23.440192312205983        18.260979830536993     
 H   8.3236138815272813        25.029435706507975        16.854203714708209     
 C   6.8565288768324653        22.892300880936247        11.200961684913601     
 H   5.1419364601823530        21.698294133356644        11.765501005852800     
 H   8.7332588216712903        23.945161436942399        10.887818937008900     
 H   6.9840037313206276        15.683489717235013        16.261963842812449     
 H   14.278776198342335        18.949870213498187        13.430644447275565     
 H   8.6842037459009678        24.081582945042264        19.138981166395141     
 H   6.3125745382155509        23.451559606543519        10.442410788260254     
 P   10.572293828671739        15.022952881661860        10.726188930656507     
 C   10.365966583528452        16.759621447649657        10.263097100697358     
 C   8.9916580193168176        14.281081518944545        11.165776574514242     
 C   11.644007928851966        14.914451518205206        12.173647959241872     
 C   11.332859312020513        14.188577849321561        9.3229787751901547     
 C   11.359922770058100        17.347280752737039        9.4570951808921464     
 C   9.2757841481180439        17.530172805680277        10.708068242566409     
 C   8.3465717210026025        14.773147483568835        12.318189667531135     
 C   8.3974193470969212        13.249233128855417        10.423212794661683     
 C   12.592230344723816        15.910974489621559        12.466572267650893     
 C   11.516335015800198        13.787353913208387        13.006799565644911     
 C   10.634496732528232        14.124113161418077        8.1009906755595686     
 C   12.645913259286026        13.695637470928151        9.4129325421728485     
 H   12.202833651128817        16.758102379117606        9.1002499118789792     
 C   11.258298558521036        18.692594226994100        9.0962137701087649     
 H   8.4848565486248457        17.094700085165361        11.312772382415801     
 C   9.1854239772939934        18.874942286437683        10.342494905058093     
 H   8.8179996014254680        15.540179865231249        12.927655691434621     
 C   7.1077453625217304        14.265513673471574        12.695750740395441     
 H   8.8891277442672667        12.832183325044262        9.5495779662370968     
 C   7.1541686341430379        12.741708523941561        10.818605945543746     
 H   12.703698937260697        16.786967842435796        11.829017811660878     
 C   13.398194767038266        15.773621811991992        13.600302875821120     
 H   10.770864946957033        13.016473275876816        12.802016818952605     
 C   12.329763503065911        13.664348199103975        14.134153168453585     
 H   9.6166464377419825        14.504708590691688        8.0133995871468038     
 C   11.246988960586748        13.553801118964598        6.9824598655580727     
 H   13.194279933740884        13.758264930430649        10.351079360308811     
 C   13.254998171027317        13.149097493699070        8.2813742480238854     
 H   12.014725319057819        19.145982985695056        8.4559959490430590     
 C   10.173841398597608        19.453456347162824        9.5389613017422814     
 H   8.3268236949124752        19.457275881748078        10.674629371075536     
 H   6.6225486140628345        14.647690997465542        13.589857767962576     
 C   6.5055670964588215        13.250381566668930        11.944011763998189     
 H   6.7015740238001325        11.938364289435977        10.241360549531638     
 C   13.268633593065596        14.657366719678008        14.434722724915225     
 H   14.124356872969511        16.548732989621268        13.837830155542642     
 H   12.218875463574866        12.792772949636225        14.778310926230146     
 C   12.562552478639448        13.082264928644236        7.0696234802009270     
 H   10.693013898770699        13.498082884245646        6.0437846055088107     
 H   14.284205950035558        12.801149596975591        8.3333821011511482     
 H   10.099381644894486        20.501160676729619        9.2535550070072148     
 H   5.5446688522265246        12.843163066722820        12.255253420177736     
 H   13.888796874022338        14.565655932551493        15.328248702120403     
 H   13.060620985500195        12.672413817356768        6.1912808663203709     
 C   12.226539930139316        15.007778789089553        3.0611602516852074     
 H   11.311666649368883        14.805934203406599        3.6414409100983529     
 H   12.354043093985469        16.095936102973518        2.9641279108296659     
 H   13.100432527496620        14.599346473180965        3.5928292116711140     
 C   12.102857111175837        14.397034375054849        1.7546651332139240     
 N   11.967477344862051        13.898298486585299       0.70698085453766102     
 Co   8.3511075606996599        9.3848031391290494        12.129261396168278     
 S   8.0025758743421882        9.5242280028540858        9.9133973733118150     
 S   9.4364696646477544        7.4095142693026119        11.961034513363094     
 S   6.4231197822325043        9.5921919650990439        13.282436473406522     
 S   9.3823693262128600        10.989842686190398        13.325139269995972     
 C   8.7141533217052523        8.0280784896492907        9.3752572282811073     
 C   9.3020858766496239        7.1298768268135388        10.246038785966146     
 C   6.8526309673331669        10.873356778144929        14.383254857920292     
 C   8.1027603590974362        11.463757297485303        14.412043924563362     
 S   8.6842020985225474        7.5463993647804877        7.6978718601696476     
 S   9.8670250751074757        5.6467653004458782        9.5066868236949738     
 S   5.7021219322922052        11.504128142219745        15.535053521979583     
 S   8.3147952856250225        12.715147945684450        15.625034038108328     
 C   9.3853980084455113        5.9709934217067770        7.8639796661294188     
 C   6.7018144500335177        12.701000471867205        16.296125135881056     
 S   9.5394930226168331        4.8864432410332315        6.5989179857697877     
 S   6.1445258162542817        13.681511075625197        17.530345986486516     
 P   6.0670324371149977        2.7356309006798569        2.5332849438288494     
 C   6.7661263306294037        4.3462957584151889        2.1063049976617725     
 C   4.3451657127703829        3.0436105269973779        2.9329064774450910     
 C   6.2283960732263424        1.6666389822662631        1.1006507492588593     
 C   6.8854182666893538        1.9570191136891237        3.9303309204677181     
 C   6.0233167002777908        5.5199210176817557        2.3308815562676268     
 C   8.0050703539782209        4.4097212801983092        1.4401800810280752     
 C   3.4490234330768605        3.2856886110353685        1.8804485548858714     
 C   3.9554435284671565        3.2730732894334658        4.2612661653691957     
 C   6.0476383776499221        2.2082850457024779      -0.18476793857537002     
 C   6.4786874291532879       0.29317818744004442        1.2644435643658205     
 C   8.2357151886329980        2.2483023635708452        4.1904718882054262     
 C   6.2210025848121067       0.96016981979450589        4.6685684260726559     
 H   5.0451322159633163        5.4777085684841671        2.8036574315779417     
 C   6.5195169090658549        6.7450219165597325        1.8792839826942225     
 H   8.5472917277586635        3.5013381109312167        1.1818266506810469     
 C   8.5053163058382797        5.6468647648659092        1.0282680642405775     
 H   3.7505666773862867        3.1168514740784605       0.84927527381769807     
 C   2.1751091299295089        3.7785383805336865        2.1540174468793238     
 H   4.6421652394526829        3.0855089657859400        5.0802579034282207     
 C   2.6858944108963918        3.7835372038067612        4.5270856343632193     
 H   5.8891255509140308        3.2756719381801251      -0.31996290244563935     
 C   6.0995686501641417        1.3718244839769567       -1.2977627237602747     
 H   6.6005906022024829      -0.14600370805570079        2.2529031919834241     
 C   6.5617921836719502      -0.52472405450962067       0.13728802610669483     
 H   8.7504971538196870        3.0099058371845793        3.6123746224536193     
 C   8.9204272299203833        1.5446658599933618        5.1806971003627256     
 C   6.9119844079834358       0.27586591447113457        5.6726122707849100     
 H   5.1787292983134039       0.69991284578463753        4.4772565736302488     
 H   5.9105874252719008        7.6409100853931600        1.9860031540310508     
 C   7.7614490184000564        6.8131078459417624        1.2421812628646116     
 H   9.4652308196084736        5.7041415145147809       0.51520901741916736     
 C   1.8064869752904740        4.0545044921481557        3.4742893899510765     
 H   1.4919463809667504        3.9576336533576288        1.3279411340547365     
 H   2.3905141970658348        3.9911662390840963        5.5549787500859331     
 H   5.9444650620287156        1.7923809791288297       -2.2897222030607365     
 C   6.3695227298194785        1.0850781048151854E-002  -1.1386499838930835     
 H   6.7922599873533196       -1.5784048023776538       0.26810195521142877     
 C   8.2592484756913027       0.55863546663752717        5.9213834021913598     
 H   9.9738300859072204        1.7526923253164051        5.3569073024777181     
 H   6.3825274399060117      -0.49426192976007860        6.2344654528024268     
 H   8.1317083337531511        7.7674836406206857       0.86029499971214274     
 H  0.83702327267658316        4.5011221113299040        3.6917953562571770     
 H   6.4316429584195927      -0.63052395096051517       -2.0166626088636672     
 H   8.8031997043390522       -6.3877789703309026E-004   6.6799253722527991     
 P   4.5432506803405719        8.4279923602030316        6.3961160008994788     
 C   4.7496207185757058        6.6913267350587979        6.8592052392525860     
 C   6.1238874791648126        9.1698804238284435        5.9565594245497984     
 C   3.4715610101172745        8.5364974453829863        4.9486406332605775     
 C   3.7826367567890413        9.2623298456197851        7.7993238222016128     
 C   3.7557118206184210        6.1036466358929191        7.6652501204202315     
 C   5.8398200862308034        5.9208059562578805        6.4142203992445932     
 C   6.7689744312101574        8.6778554269810506        4.8041286227355089     
 C   6.7181397773711531        10.201682296252393        6.6991767417184267     
 C   2.5233169781854836        7.5399910776768237        4.6557297454657744     
 C   3.5992626590116314        9.6635806926148149        4.1154730850130861     
 C   4.4809647610975443        9.3267914118564939        9.0213323055641492     
 C   2.4695697157488694        9.7552310594614990        7.7093480253966256     
 H   2.9127896579188377        6.6928008190897588        8.0221076125575372     
 C   3.8574019806763560        4.7583453981521400        8.0261639596382164     
 H   6.6307078920210003        6.3562975684544041        5.8094769895709728     
 C   5.9302489261249596        4.5760496956792514        6.7798285608879292     
 H   6.2975341305151495        7.9108633226826743        4.1946206412109008     
 C   8.0078154213003039        9.1854814027425391        4.4266031429157318     
 H   6.2264325928432127        10.618699727404161        7.5728273776168571     
 C   7.9614024267175552        10.709203071778521        6.3038163260835489     
 H   2.4118264931951288        6.6640113542524722        5.2932996681120130     
 C   1.7173592621656109        7.6773443047549481        3.5219943695873965     
 H   4.3447443384683666        10.434452193212421        4.3202502004700953     
 C   2.7858414755097103        9.7865845550501813        2.9881137237724031     
 H   5.4988211923900989        8.9462177696772649        9.1089459770105705     
 C   3.8684274575012974        9.8970638653679988        10.139857789650829     
 H   1.9212268657457721        9.6926047305705385        6.7711874394442564     
 C   1.8604392451484670        10.301729459229215        8.8409016430766396     
 H   3.1010122037742236        4.3049393551142181        8.6664144352662191     
 C   4.9418778149200140        3.9975162167501659        7.5834068606108254     
 H   6.7888644054442935        3.9937424764817653        6.4476861632602116     
 H   8.4930132179853253        8.8033364197113126        3.5324827944327648     
 C   8.6100046605349583        10.200568955197108        5.1783933793667272     
 H   8.4140050307026861        11.512516947057719        6.8810983611336836     
 C   1.8469504654987741        8.7935822528543497        2.6875567285205078     
 H  0.99117746955071306        6.9022486165850365        3.2844769395352338     
 H   2.8967493997189919        10.658148205231900        2.3439440222428147     
 C   2.5528513791003529        10.368562469163519        10.052671274911532     
 H   4.4223781716766739        9.9527778570589440        11.078547247950105     
 H  0.83122292322536040        10.649650070176286        8.7888733596429010     
 H   5.0163852313088908        2.9498212006478339        7.8688375489898972     
 H   9.5709092491737167        10.607791178075345        4.8671757404044769     
 H   1.2267939262593539        8.8852926749604677        1.7940260554556511     
 H   2.0547459176922445        10.778379522888988        10.931008041744962     
 C   2.8891652329910071        8.4433184453113981        14.061294494066130     
 H   3.8040545267683497        8.6451611560693866        13.481037377182281     
 H   2.7615792156715684        7.3551658800375037        14.158196201624470     
 H   2.0153026538136531        8.8518830344733566        13.529685923007357     
 C   3.0128916524449179        9.0538997497179441        15.367853866413203     
 N   3.1483005804796225        9.5525138763094102        16.415586410162391     
         226

 Co   6.7652733453287226        14.066903418621987        4.9906280254529181     
 S   7.1087474725617268        13.925890278739319        7.2068014612122431     
 S   5.6783381515477167        16.041463457038915        5.1576428467519575     
 S   8.6952095496787738        13.861853914704959        3.8400721682414529     
 S   5.7378605018304381        12.460224431132259        3.7941783767046000     
 C   6.3973475926627286        15.422377276519432        7.7441471204727446     
 C   5.8108266259545438        16.320938046727374        6.8728233292059757     
 C   8.2689026114691160        12.579484431123468        2.7394929777392751     
 C   7.0196367361734229        11.987442793196282        2.7094725309248315     
 S   6.4266116177453894        15.904271938635292        9.4214440196701101     
 S   5.2468008597453011        17.804766595411273        7.6114803459546012     
 S   9.4216570840527432        11.949661168905223        1.5894087774412187     
 S   6.8106274334650658        10.735455941295868        1.4967798524490072     
 C   5.7276438941970547        17.480518263568353        9.2544287259032867     
 C   8.4243533488930957        10.751096400355596       0.82772902877196308     
 S   5.5751756341540775        18.565698768391918        10.519070083167197     
 S   8.9836075284080561        9.7698645584645600      -0.40488477998214345     
 P   9.0534940333117255        20.710535284634862        14.589713703958777     
 C   8.3560520790477639        19.099307810325811        15.017533667585248     
 C   10.775348369110633        20.403594833662503        14.189606682270059     
 C   8.8913958603288279        21.780567288249255        16.021338497071554     
 C   8.2341768777683182        21.488548401249510        13.192810530838162     
 C   9.0995392355221760        17.926204748904173        14.792306619137175     
 C   7.1173949505660010        19.034853649081082        15.684097711330454     
 C   11.672934956570348        20.164634798270352        15.241426158914489     
 C   11.163556387165855        20.171274996425250        12.861391763353705     
 C   9.0731251039823686        21.240573905379705        17.307240017215111     
 C   8.6396848913573230        23.153550700226347        15.856044266448643     
 C   6.8826562457087794        21.200384298733731        12.936488925196644     
 C   8.8987874357240830        22.483486406885230        12.452299629333044     
 H   10.077469713237601        17.969139841388181        14.319083641871613     
 C   8.6042060401924267        16.700554546777884        15.243427411409336     
 H   6.5747272043958773        19.942937100291655        15.942766480879481     
 C   6.6180309735055127        17.797208475351034        16.095607795561115     
 H   11.372503875506689        20.335624081117238        16.272522587757472     
 C   12.946823018968763        19.671871102329213        14.967362052137664     
 H   10.475609062689335        20.356110224646770        12.042915449985587     
 C   12.433165649118131        19.661389495789379        12.595102792881194     
 H   9.2329811515629299        20.173564501769974        17.443520921824049     
 C   9.0205612760115415        22.078259448427055        18.419228879488792     
 H   8.5170749048639109        23.591456268550839        14.867141998783781     
 C   8.5562330886707709        23.972690520701391        16.982224045198905     
 H   6.3675868436323366        20.440750460714906        13.516764133263585     
 C   6.1970093104048622        21.904921361378388        11.947574549091078     
 C   8.2067685647960467        23.168863934978365        11.449727612168605     
 H   9.9418367560604182        22.742023518931997        12.641269190609345     
 H   9.2134468327899839        15.805010704478576        15.135505468531925     
 C   7.3625111227676143        16.631488912627134        15.880899573756844     
 H   5.6580735188192355        17.739055414086394        16.608526627514074     
 C   13.314032577482305        19.393293747778205        13.647310853059068     
 H   13.631131414891250        19.495127433054094        15.792910421421430     
 H   12.727552860383756        19.452109927793710        11.567298835721797     
 H   9.1764380128364351        21.659078697692898        19.411597217859654     
 C   8.7492288718213018        23.438758581085384        18.258674271473293     
 H   8.3251448690045535        25.026076010827179        16.850295117337389     
 C   6.8583941033092186        22.889001123532623        11.204556954242241     
 H   5.1427464199441175        21.699335214420980        11.774337640897521     
 H   8.7362641746741616        23.937723744078159        10.886277470148009     
 H   6.9922835707985653        15.676867525511511        16.262153871301205     
 H   14.283586041488102        18.947069120878368        13.429388092368008     
 H   8.6867035575108709        24.081028573328037        19.135985331935625     
 H   6.3137793632939960        23.449092059779165        10.447106629634229     
 P   10.567044675054566        15.022437717115674        10.722774723930856     
 C   10.361737496225606        16.759273133574691        10.260097270807622     
 C   8.9863560512351359        14.280858656370091        11.162655967012819     
 C   11.638665708536768        14.913580556474686        12.170251981987686     
 C   11.327728991018462        14.188155661239406        9.3195810277011386     
 C   11.356662353752290        17.346656062053334        9.4550907204929331     
 C   9.2721435661562381        17.530476762372249        10.705348668549767     
 C   8.3413235145323430        14.773015614671950        12.315096430688021     
 C   8.3924320321572292        13.248504607399877        10.420547488765516     
 C   12.587589955171435        15.909464473329402        12.462984349155803     
 C   11.510063525120177        13.786850398157547        13.003700098370420     
 C   10.629850294865410        14.124366715056269        8.0972990383936114     
 C   12.640794719007422        13.695247373435336        9.4097620207455623     
 H   12.199065762625935        16.756932740985846        9.0979390443010804     
 C   11.256783682208933        18.692472582914693        9.0957940402278883     
 H   8.4804297011023611        17.095209480588824        11.309154963004222     
 C   9.1835188070645941        18.875739442793915        10.341302047422284     
 H   8.8125173838329207        15.540379595538123        12.924365531711159     
 C   7.1028410337095575        14.264858685154417        12.693096742285897     
 H   8.8842028337105390        12.831403766039836        9.5469692909733865     
 C   7.1494878802187340        12.740533509977404        10.816356673839371     
 H   12.699672764474627        16.785213091202220        11.825234712334789     
 C   13.393313603064440        15.771850326952793        13.596835209929008     
 H   10.763975159141330        13.016536841799134        12.799170811147345     
 C   12.323261523779319        13.663561338023579        14.131167265328227     
 H   9.6119554063577848        14.504811392422519        8.0095407008621233     
 C   11.242893267268073        13.554888482978138        6.9786328888322657     
 H   13.188773887756795        13.757314399577584        10.348162776757929     
 C   13.250376604314585        13.149427974879163        8.2781425466014973     
 H   12.013992383392036        19.145746873775551        8.4564401515387519     
 C   10.173071030537848        19.454074364626543        9.5390725194380526     
 H   8.3254595597712271        19.458694000543272        10.673689303047983     
 H   6.6177381281765504        14.646970662298989        13.587281435986318     
 C   6.5009310334429395        13.249246771222037        11.941767501988370     
 H   6.6971374238701191        11.936743970922379        10.239534825408475     
 C   13.262847274429037        14.655930690340208        14.431538523703704     
 H   14.119893274102560        16.546575897379139        13.834304894608378     
 H   12.211539261107379        12.792321268162603        14.775605785767132     
 C   12.558459368265504        13.083423760499812        7.0660538625708336     
 H   10.689322016783629        13.499867557131081        6.0396687119879298     
 H   14.279519546862002        12.801316584268033        8.3303933487260338     
 H   10.100042909735036        20.502213906516658        9.2550453036764928     
 H   5.5402789752938721        12.841704567310536        12.253344967839963     
 H   13.882853379510104        14.564015560056344        15.325152735418362     
 H   13.056946927600174        12.674267578461093        6.1876329264883339     
 C   12.229084064505384        15.007625093770599        3.0517548167266870     
 H   11.313606138491995        14.803974389605939        3.6304662217985180     
 H   12.357321757746922        16.095914494386168        2.9594333121966994     
 H   13.102301641686958        14.596393688692869        3.5822370116040023     
 C   12.106297622818254        14.402593205439365        1.7427801673925316     
 N   11.971661765105845        13.908219041546769       0.69314402971389488     
 Co   8.3503783029796939        9.3840016444861440        12.131705975661450     
 S   8.0067182774979688        9.5249280735086774        9.9155513734806338     
 S   9.4374837652129795        7.4095650590423512        11.964682938256784     
 S   6.4204568798192536        9.5890217445591386        13.282299143915870     
 S   9.3777994912715741        10.990748538621359        13.328118155516375     
 C   8.7182603869947268        8.0285035000943630        9.3782050726729960     
 C   9.3048579777446623        7.1299901997721848        10.249523485799530     
 C   6.8467507430798493        10.871446854040435        14.382805712138262     
 C   8.0960296396776936        11.463471375216773        14.412841071437025     
 S   8.6889161055102928        7.5465612995424394        7.7009260461526834     
 S   9.8689646232867290        5.6461916235012906        9.5108713421554754     
 S   5.6940039435429846        11.501271453997770        15.532904450941624     
 S   8.3050264147625192        12.715494287936005        15.625499411087496     
 C   9.3880222595309597        5.9703714634160994        7.8679382160264764     
 C   6.6913032316001662        12.699856218240486        16.294554668112948     
 S   9.5405284262451495        4.8851878376599078        6.6033058587628091     
 S   6.1320539296088539        13.681116036502678        17.527150346567865     
 P   6.0622757854634974        2.7404475203518714        2.5326537597759646     
 C   6.7597087257464636        4.3516781824336705        2.1048316823755955     
 C   4.3404218610233452        3.0473842037176402        2.9327687241805820     
 C   6.2243779858637076        1.6704297716996368        1.1010173170529733     
 C   6.8815961958404177        1.9624200443602116        3.9295477833509467     
 C   6.0161934737900120        5.5247739562935800        2.3300070840608642     
 C   7.9983789861003993        4.4161355296084785        1.4382915128652676     
 C   3.4428399679091748        3.2864004639718316        1.8809556985672844     
 C   3.9522122626304408        3.2796509208501190        4.2609934596822754     
 C   6.0426440476849299        2.2104392603622300      -0.18487703496783303     
 C   6.4761176863179593       0.29744928445604002        1.2662911183692385     
 C   8.2331086430696985        2.2506016661637611        4.1858989358948833     
 C   6.2169904885008958       0.96745097219505527        4.6700225756553904     
 H   5.0382553225269850        5.4818343775857503        2.8032139492501478     
 C   6.5115084786892696        6.7504190984637598        1.8788524470748003     
 H   8.5410698231727959        3.5080529399180951        1.1796658904729420     
 C   8.4977232367344513        5.6537772757993183        1.0267466770965197     
 H   3.7432689687076577        3.1154550422906144       0.84985025866592834     
 C   2.1689570765865578        3.7791660725403182        2.1550390299713915     
 H   4.6401537683874148        3.0947683739273462        5.0794647155953978     
 C   2.6826100227167524        3.7895437145460851        4.5273013602468977     
 H   5.8827708515326282        3.2774483109321126      -0.32114368230107543     
 C   6.0952288180377270        1.3727720302892610       -1.2968786294142471     
 H   6.5987335508122351      -0.14046830351013070        2.2551873849550819     
 C   6.5595919196647552      -0.52167155365865869       0.14009872495602535     
 H   8.7481757632777182        3.0102606270261214        3.6056527191682575     
 C   8.9187519777183439        1.5460482742440258        5.1748048216864531     
 C   6.9090044226750926       0.28205994707402116        5.6725874472764195     
 H   5.1739461275620640       0.70890197731617377        4.4810368022872238     
 H   5.9022472094047105        7.6459547154738443        1.9867320027879456     
 C   7.7532117465000514        6.8194879585575858        1.2413968899781505     
 H   9.4576895988776268        5.7119366360333022       0.51384449524725062     
 C   1.8017482522414265        4.0576927501133397        3.4751017547159688     
 H   1.4846525211100752        3.9559531416818658        1.3294965925592628     
 H   2.3882260684792511        3.9987877420656863        5.5551136835473400     
 H   5.9393533341358440        1.7919664348859468       -2.2892417848446631     
 C   6.3665862827275310        1.2275259673336670E-002  -1.1363441672437751     
 H   6.7907073113079877       -1.5750530986698885       0.27201333789028587     
 C   8.2573717770721728       0.56193659032377452        5.9177863995022237     
 H   9.9730097620864981        1.7516473619047648        5.3480621835799464     
 H   6.3795097154054101      -0.48681896351407061        6.2360116562021846     
 H   8.1234232217078350        7.7741038035886172       0.86011201535092840     
 H  0.83219941283892485        4.5039190840969141        3.6930405969114597     
 H   6.4291244136376333      -0.62998045451446361       -2.0136653635873007     
 H   8.8019838103751464        1.8316017726703084E-003   6.6752285630075194     
 P   4.5485114385365151        8.4285079647227299        6.3995325464695316     
 C   4.7538569338081347        6.6916752084429181        6.8622077999373277     
 C   6.1292010375483317        9.1701019217055997        5.9596793313048186     
 C   3.4769124137555472        8.5373685838746880        4.9520405490245194     
 C   3.7877835944401372        9.2627563462078069        7.8027240937814506     
 C   3.7589744781965790        6.1042736337036274        7.6672528647582077     
 C   5.8434661606577230        5.9204990416320920        6.4169442914901342     
 C   6.7742342313491415        8.6779818191629463        4.8072229953019576     
 C   6.7231372905140381        10.202414139367155        6.7018360079465840     
 C   2.5279686437269353        7.5414997047091417        4.6593201265691970     
 C   3.6055405248904684        9.6640859177033338        4.1185782292117779     
 C   4.4856311632777892        9.3265424580208443        9.0250244445777348     
 C   2.4747061063639824        9.7556294012853488        7.7125232496769636     
 H   2.9165608754369541        6.6939752013807823        8.0244154077717837     
 C   3.8589123927887203        4.7584681207069259        8.0265787540443956     
 H   6.6351443597089004        6.3557832774389631        5.8131028047438758     
 C   5.9321526006924641        4.5752482655713260        6.7810222788191359     
 H   6.3030292548236346        7.9106540472344067        4.1979161171298109     
 C   8.0127299142402748        9.1861317180682853        4.4292547737741588     
 H   6.2313675119288918        10.619485867213744        7.5754283851651714     
 C   7.9660921907557993        10.710381764910670        6.3060563643651948     
 H   2.4158659682556158        6.6657633273472250        5.2970836148008118     
 C   1.7222511284190496        7.6791145075394533        3.5254649206186568     
 H   4.3516393671215301        10.434391188581179        4.3231025765330857     
 C   2.7923491469587391        9.7873734933951635        2.9911058557051629     
 H   5.5035315732510890        8.9461173824995370        9.1128030949195136     
 C   3.8725476003011674        9.8959850422511995        10.143685790085748     
 H   1.9267484041111949        9.6935634529634847        6.7741100840298305     
 C   1.8650831850536205        10.301411329206294        8.8441385303389755     
 H   3.1017368387568012        4.3051783219827957        8.6659618890695977     
 C   4.9426418898480122        3.9968959250351492        7.5832918750597420     
 H   6.7902255552098643        3.9923174062535889        6.4486280282341903     
 H   8.4978338017667916        8.8040488158601811        3.5350581361394884     
 C   8.6146497344814623        10.201703537547397        5.1806301330900544     
 H   8.4184498600824185        11.514143932311947        6.8829112350803152     
 C   1.8527445843488968        8.7950187933489161        2.6907457127584569     
 H  0.99565372551564180        6.9044029315665325        3.2880039594917108     
 H   2.9040893801570924        10.658603214818710        2.3466567317885332     
 C   2.5569701878503177        10.367415926937168        10.056244185300379     
 H   4.4260969198490061        9.9510021123430494        11.082662752345094     
 H  0.83593251989282435        10.649498022798657        8.7918693947686108     
 H   5.0157128402080016        2.9487647793530503        7.8673411196109075     
 H   9.5753074980263442        10.609249125427811        4.8690743267940295     
 H   1.2327446270434184        8.8869337072344212        1.7971272296100860     
 H   2.0584493440930203        10.776541440840090        10.934659854030466     
 C   2.8866170092019066        8.4434569702602573        14.070687203779517     
 H   3.8021093775915147        8.6471056611424473        13.491996910814052     
 H   2.7583049063844118        7.3551718537837534        14.162892084302023     
 H   2.0134264145222880        8.8548067793660206        13.540258855586620     
 C   3.0094424592804261        9.0483432631061493        15.379719211111881     
 N   3.1441044331316603        9.5426088152184700        16.429398404536151     
         226

 Co   6.7660042255921979        14.067710051897322        4.9881830771581495     
 S   7.1046273693770905        13.925204990657171        7.2046448863997714     
 S   5.6773054042201929        16.041402897379037        5.1539950715239620     
 S   8.6978728821477986        13.865033116482186        3.8402040620924027     
 S   5.7424311074492778        12.459315540717563        3.7912038115596443     
 C   6.3932456742335368        15.421959656161716        7.7411969098424400     
 C   5.8080515784040392        16.320826893324330        6.8693368089386446     
 C   8.2747842682169921        12.581396742987527        2.7399457007571337     
 C   7.0263671315763760        11.987733443230029        2.7086769776776278     
 S   6.4219122226736793        15.904122786109147        9.4183854401623215     
 S   5.2448489045624900        17.805338976732241        7.6072934877929788     
 S   9.4297753142246599        11.952520453382421        1.5915592894921942     
 S   6.8203976806245032        10.735109834629661        1.4963201916102287     
 C   5.7250187158418262        17.481146753449647        9.2504660958251446     
 C   8.4348654307049742        10.752240836138308       0.82930450659730059     
 S   5.5741351911147357        18.566961075003928        10.514677065081953     
 S   8.9960797615404946        9.7702566639796107      -0.40168214460634971     
 P   9.0582385625659789        20.705715291297658        14.590340816063359     
 C   8.3624586188980121        19.093921663211834        15.019003219286887     
 C   10.780080011920562        20.399818262344446        14.189739328551164     
 C   8.8954014549811813        21.776771535866004        16.020969195496939     
 C   8.2379863670051705        21.483145625955121        13.193590639700588     
 C   9.1066544831863787        17.921348893937044        14.793183030433044     
 C   7.1240737876920006        19.028435401616516        15.685979862338181     
 C   11.679105742195866        20.163913842351427        15.240913155957324     
 C   11.166775537280760        20.164700310833556        12.861658269125515     
 C   9.0781075368065505        21.238412847604184        17.307345533380097     
 C   8.6422387715398425        23.149274286123422        15.854196354743237     
 C   6.8852512218300266        21.198081003485537        12.941055243608128     
 C   8.9027864636325180        22.476206962209094        12.450846627184928     
 H   10.084339515100091        17.965011589478383        14.319530931419211     
 C   8.6122084117266002        16.695155017658120        15.243864549519410     
 H   6.5809340794963349        19.936218228481472        15.944916037092872     
 C   6.6256136236493441        17.790292364223141        16.097126565709878     
 H   11.379789189139279        20.337006612293099        16.271942733595530     
 C   12.952961774983345        19.671234039192633        14.966332447400147     
 H   10.477609059046076        20.346859064941576        12.043703014520522     
 C   12.436437112416117        19.655385032635003        12.594878737605507     
 H   9.2393260212892709        20.171781344273310        17.444696440565821     
 C   9.0248867438991471        22.077302919801827        18.418342684878926     
 H   8.5189153568568106        23.585916897300745        14.864858120730029     
 C   8.5584148772406845        23.969630493223459        16.979414468754584     
 H   6.3698968851176332        20.440388798113251        13.523476053023186     
 C   6.1986735570265443        21.903536670891903        11.953460931892069     
 C   8.2097362027298182        23.162673012058548        11.449754182216537     
 H   9.9466062737425940        22.733037483272888        12.637492085086084     
 H   9.2217831713466527        15.799964587292068        15.134786885939489     
 C   7.3707413898489902        16.625106159835230        15.881687679383861     
 H   5.6656033243504318        17.731256028810126        16.609886673056955     
 C   13.318757835228716        19.390101630458403        13.646489178741394     
 H   13.638411582858888        19.496793819236970        15.791346253541272     
 H   12.729827633085561        19.444494363305520        11.567154645841597     
 H   9.1815352553657199        21.659482651660355        19.411114086375250     
 C   8.7521480400300469        23.437324849964785        18.256368712409593     
 H   8.3266758564818257        25.022716315146383        16.846386519966568     
 C   6.8602593297859720        22.885701366128998        11.208152223570881     
 H   5.1435563797058830        21.700376295485317        11.783174275942240     
 H   8.7392695276770329        23.930286051213919        10.884736003287120     
 H   7.0005634102765022        15.670245333788010        16.262343899789958     
 H   14.288395884633868        18.944268028258552        13.428131737460452     
 H   8.6892033691207740        24.080474201613811        19.132989497476114     
 H   6.3149841883724411        23.446624513014815        10.451802471008204     
 P   10.561795521437391        15.021922552569487        10.719360517205205     
 C   10.357508408922762        16.758924819499725        10.257097440917887     
 C   8.9810540831534542        14.280635793795636        11.159535359511395     
 C   11.633323488221572        14.912709594744165        12.166856004733498     
 C   11.322598670016411        14.187733473157250        9.3161832802121243     
 C   11.353401937446481        17.346031371369630        9.4530862600937180     
 C   9.2685029841944342        17.530780719064222        10.702629094533126     
 C   8.3360753080620817        14.772883745775067        12.312003193844909     
 C   8.3874447172175373        13.247776085944334        10.417882182869347     
 C   12.582949565619053        15.907954457037247        12.459396430660714     
 C   11.503792034440158        13.786346883106710        13.000600631095930     
 C   10.625203857202585        14.124620268694461        8.0936074012276542     
 C   12.635676178728820        13.694857275942521        9.4065914993182780     
 H   12.195297874123053        16.755763102854083        9.0956281767231832     
 C   11.255268805896829        18.692350938835283        9.0953743103470117     
 H   8.4760028535798764        17.095718876012288        11.305537543592640     
 C   9.1816136368351948        18.876536599150146        10.340109189786475     
 H   8.8070351662403734        15.540579325845000        12.921075371987698     
 C   7.0979367048973847        14.264203696837260        12.690442744176353     
 H   8.8792779231538130        12.830624207035410        9.5443606157096763     
 C   7.1448071262944302        12.739358496013248        10.814107402134997     
 H   12.695646591688556        16.783458339968639        11.821451613008701     
 C   13.388432439090613        15.770078841913593        13.593367544036894     
 H   10.757085371325626        13.016600407721452        12.796324803342085     
 C   12.316759544492728        13.662774476943181        14.128181362202868     
 H   9.6072643749735871        14.504914194153351        8.0056818145774429     
 C   11.238797573949398        13.555975846991679        6.9748059121064587     
 H   13.183267841772707        13.756363868724518        10.345246193207048     
 C   13.245755037601853        13.149758456059256        8.2749108451791091     
 H   12.013259447726256        19.145510761856045        8.4568843540344467     
 C   10.172300662478087        19.454692382090261        9.5391837371338255     
 H   8.3240954246299790        19.460112119338461        10.672749235020429     
 H   6.6129276422902672        14.646250327132433        13.584705104010059     
 C   6.4962949704270576        13.248111975775144        11.939523239978550     
 H   6.6927008239401067        11.935123652408782        10.237709101285311     
 C   13.257060955792477        14.654494661002406        14.428354322492181     
 H   14.115429675235609        16.544418805137013        13.830779633674114     
 H   12.204203058639893        12.791869586688980        14.772900645304116     
 C   12.554366257891559        13.084582592355389        7.0624842449407410     
 H   10.685630134796559        13.501652230016518        6.0355528184670488     
 H   14.274833143688445        12.801483571560473        8.3274045963009193     
 H   10.100704174575588        20.503267136303695        9.2565356003457708     
 H   5.5358890983612188        12.840246067898255        12.251436515502188     
 H   13.876909884997870        14.562375187561196        15.322056768716322     
 H   13.053272869700155        12.676121339565416        6.1839849866562968     
 C   12.231628198871453        15.007471398451644        3.0423493817681662     
 H   11.315545627615107        14.802014575805279        3.6194915334986826     
 H   12.360600421508375        16.095892885798815        2.9547387135637329     
 H   13.104170755877295        14.593440904204773        3.5716448115368911     
 C   12.109738134460670        14.408152035823878        1.7308952015711392     
 N   11.975846185349640        13.918139596508238       0.67930720489012875     
 Co   8.3496490452597278        9.3832001498432387        12.134150555154623     
 S   8.0108606806537495        9.5256281441632691        9.9177053736494507     
 S   9.4384978657782046        7.4096158487820905        11.968331363150474     
 S   6.4177939774060029        9.5858515240192350        13.282161814425217     
 S   9.3732296563302882        10.991654391052318        13.331097041036777     
 C   8.7223674522842014        8.0289285105394335        9.3811529170648864     
 C   9.3076300788397006        7.1301035727308308        10.253008185632916     
 C   6.8408705188265326        10.869536929935943        14.382356566356233     
 C   8.0892989202579493        11.463185452948244        14.413638218310689     
 S   8.6936301124980382        7.5467232343043902        7.7039802321357183     
 S   9.8709041714659804        5.6456179465567029        9.5150558606159787     
 S   5.6858859547937639        11.498414765775795        15.530755379903665     
 S   8.2952575439000178        12.715840630187559        15.625964784066664     
 C   9.3906465106164081        5.9697495051254217        7.8718967659235348     
 C   6.6807920131668146        12.698711964613764        16.292984200344844     
 S   9.5415638298734660        4.8839324342865851        6.6076937317558304     
 S   6.1195820429634260        13.680720997380158        17.523954706649214     
 P   6.0575191338119980        2.7452641400238855        2.5320225757230794     
 C   6.7532911208635227        4.3570606064521513        2.1033583670894180     
 C   4.3356780092763065        3.0511578804379020        2.9326309709160729     
 C   6.2203598985010737        1.6742205611330103        1.1013838848470874     
 C   6.8777741249914826        1.9678209750312992        3.9287646462341748     
 C   6.0090702473022333        5.5296268949054044        2.3291326118541011     
 C   7.9916876182225769        4.4225497790186479        1.4364029447024602     
 C   3.4366565027414886        3.2871123169082948        1.8814628422486972     
 C   3.9489809967937251        3.2862285522667727        4.2607207539953560     
 C   6.0376497177199377        2.2125934750219822      -0.18498613136029601     
 C   6.4735479434826297       0.30172038147203561        1.2681386723726564     
 C   8.2305020975063972        2.2529009687566766        4.1813259835843404     
 C   6.2129783921896857       0.97473212459560477        4.6714767252381248     
 H   5.0313784290906529        5.4859601866873344        2.8027704669223534     
 C   6.5035000483126835        6.7558162803677861        1.8784209114553780     
 H   8.5348479185869301        3.5147677689049734        1.1775051302648374     
 C   8.4901301676306229        5.6606897867327266        1.0252252899524621     
 H   3.7359712600290291        3.1140586105027683       0.85042524351415849     
 C   2.1628050232436067        3.7797937645469495        2.1560606130634592     
 H   4.6381422973221458        3.1040277820687523        5.0786715277625758     
 C   2.6793256345371135        3.7955502252854090        4.5275170861305751     
 H   5.8764161521512248        3.2792246836841001      -0.32232446215651145     
 C   6.0908889859113131        1.3737195766015653       -1.2959945350682198     
 H   6.5968764994219864      -0.13493289896456062        2.2574715779267391     
 C   6.5573916556575602      -0.51861905280769660       0.14290942380535587     
 H   8.7458543727357494        3.0106154168676635        3.5989308158828957     
 C   8.9170767255163064        1.5474306884946898        5.1689125430101805     
 C   6.9060244373667494       0.28825397967690775        5.6725626237679281     
 H   5.1691629568107231       0.71789110884771001        4.4848170309441988     
 H   5.8939069935375210        7.6509993455545287        1.9874608515448406     
 C   7.7449744746000455        6.8258680711734101        1.2406125170916893     
 H   9.4501483781467783        5.7197317575518243       0.51247997307533388     
 C   1.7970095291923791        4.0608810080785247        3.4759141194808612     
 H   1.4773586612534002        3.9542726300061029        1.3310520510637891     
 H   2.3859379398926679        4.0064092450472772        5.5552486170087461     
 H   5.9342416062429724        1.7915518906430639       -2.2887613666285893     
 C   6.3636498356355826        1.3699738298521485E-002  -1.1340383505944667     
 H   6.7891546352626557       -1.5717013949621230       0.27592472056914297     
 C   8.2554950784530412       0.56523771401002187        5.9141893968130876     
 H   9.9721894382657759        1.7506023984931243        5.3392170646821748     
 H   6.3764919909048094      -0.47937599726806268        6.2375578596019414     
 H   8.1151381096625208        7.7807239665565486       0.85992903098971418     
 H  0.82737555300126653        4.5067160568639233        3.6942858375657419     
 H   6.4266058688556740      -0.62943695806841204       -2.0106681183109338     
 H   8.8007679164112425        4.3019814423737070E-003   6.6705317537622397     
 P   4.5537721967324574        8.4290235692424265        6.4029490920395835     
 C   4.7580931490405645        6.6920236818270382        6.8652103606220685     
 C   6.1345145959318499        9.1703234195827559        5.9627992380598389     
 C   3.4822638173938198        8.5382397223663897        4.9554404647884622     
 C   3.7929304320912332        9.2631828467958286        7.8061243653612893     
 C   3.7622371357747371        6.1049006315143357        7.6692556090961848     
 C   5.8471122350846425        5.9201921270063043        6.4196681837356744     
 C   6.7794940314881256        8.6781082113448402        4.8103173678684072     
 C   6.7281348036569231        10.203145982481916        6.7044952741747412     
 C   2.5326203092683870        7.5430083317414596        4.6629105076726196     
 C   3.6118183907693049        9.6645911427918527        4.1216833734104688     
 C   4.4902975654580350        9.3262935041851946        9.0287165835913203     
 C   2.4798424969790953        9.7560277431091986        7.7156984739573007     
 H   2.9203320929550700        6.6951495836718067        8.0267232029860303     
 C   3.8604228049010851        4.7585908432617119        8.0269935484505730     
 H   6.6395808273967996        6.3552689864235230        5.8167286199167778     
 C   5.9340562752599677        4.5744468354634007        6.7822159967503435     
 H   6.3085243791321197        7.9104447717861390        4.2012115930487210     
 C   8.0176444071802440        9.1867820333940315        4.4319064046325849     
 H   6.2363024310145700        10.620272007023328        7.5780293927134856     
 C   7.9707819547940444        10.711560458042817        6.3082964026468398     
 H   2.4199054433161029        6.6675153004419778        5.3008675614896106     
 C   1.7271429946724886        7.6808847103239586        3.5289354716499171     
 H   4.3585343957746936        10.434330183949937        4.3259549525960761     
 C   2.7988568184077685        9.7881624317401457        2.9940979876379226     
 H   5.5082419541120791        8.9460169953218109        9.1166602128284566     
 C   3.8766677431010379        9.8949062191343984        10.147513790520664     
 H   1.9322699424766177        9.6945221753564308        6.7770327286154046     
 C   1.8697271249587737        10.301093199183372        8.8473754176013113     
 H   3.1024614737393788        4.3054172888513742        8.6655093428729746     
 C   4.9434059647760114        3.9962756333201330        7.5831768895086595     
 H   6.7915867049754350        3.9908923360254125        6.4495698932081691     
 H   8.5026543855482597        8.8047612120090513        3.5376334778462115     
 C   8.6192948084279664        10.202838119897686        5.1828668868133816     
 H   8.4228946894621490        11.515770917566176        6.8847241090269469     
 C   1.8585387031990193        8.7964553338434808        2.6939346969964060     
 H   1.0001299814805704        6.9065572465480285        3.2915309794481873     
 H   2.9114293605951933        10.659058224405520        2.3493694413342516     
 C   2.5610889966002826        10.366269384710815        10.059817095689224     
 H   4.4298156680213392        9.9492263676271566        11.086778256740084     
 H  0.84064211656028820        10.649345975421030        8.7948654298943207     
 H   5.0150404491071123        2.9477083580582670        7.8658446902319170     
 H   9.5797057468789735        10.610707072780277        4.8709729131835822     
 H   1.2386953278274830        8.8885747395083730        1.8002284037645209     
 H   2.0621527704937956        10.774703358791191        10.938311666315968     
 C   2.8840687854128055        8.4435954952091183        14.080079913492904     
 H   3.8001642284146797        8.6490501662155079        13.502956444445823     
 H   2.7550305970972553        7.3551778275300030        14.167587966979577     
 H   2.0115501752309224        8.8577305242586846        13.550831788165885     
 C   3.0059932661159343        9.0427867764943546        15.391584555810562     
 N   3.1399082857836982        9.5327037541275281        16.443210398909912     
         226

 Co   6.7667351058556733        14.068516685172657        4.9857381288633809     
 S   7.1005072661924551        13.924519702575026        7.2024883115872997     
 S   5.6762726568926691        16.041342337719154        5.1503472962959673     
 S   8.7005362146168235        13.868212318259413        3.8403359559433521     
 S   5.7470017130681184        12.458406650302868        3.7882292464146889     
 C   6.3891437558043442        15.421542035804002        7.7382466992121346     
 C   5.8052765308535337        16.320715739921290        6.8658502886713144     
 C   8.2806659249648682        12.583309054851586        2.7403984237749919     
 C   7.0330975269793292        11.988024093263775        2.7078814244304241     
 S   6.4172128276019693        15.903973633583004        9.4153268606545311     
 S   5.2428969493796789        17.805911358053212        7.6031066296313563     
 S   9.4378935443965783        11.955379737859618        1.5937098015431699     
 S   6.8301679277839398        10.734763727963454        1.4958605307714501     
 C   5.7223935374865977        17.481775243330944        9.2465034657470007     
 C   8.4453775125168526        10.753385271921019       0.83087998442263800     
 S   5.5730947480753938        18.568223381615937        10.510284046996709     
 S   9.0085519946729331        9.7706487694946595      -0.39847950923055603     
 P   9.0629830918202323        20.700895297960450        14.590967928167938     
 C   8.3688651587482603        19.088535516097853        15.020472770988526     
 C   10.784811654730492        20.396041691026394        14.189871974832268     
 C   8.8994070496335329        21.772975783482753        16.020599893922320     
 C   8.2417958562420246        21.477742850660732        13.194370748563014     
 C   9.1137697308505814        17.916493038969911        14.794059441728914     
 C   7.1307526248180011        19.022017154151953        15.687862013345908     
 C   11.685276527821381        20.163192886432498        15.240400153000158     
 C   11.169994687395665        20.158125625241862        12.861924774897327     
 C   9.0830899696307306        21.236251789828660        17.307451049545087     
 C   8.6447926517223621        23.144997872020493        15.852348443037833     
 C   6.8878461979512728        21.195777708237348        12.945621562019612     
 C   8.9067854915409530        22.468927517532958        12.449393625036812     
 H   10.091209316962580        17.960883337568585        14.319978220966808     
 C   8.6202107832607755        16.689755488538353        15.244301687629484     
 H   6.5871409545967934        19.929499356671290        15.947065593306263     
 C   6.6331962737931764        17.783376253095248        16.098645335858642     
 H   11.387074502771869        20.338389143468962        16.271362879433589     
 C   12.959100530997928        19.670596976056057        14.965302842662629     
 H   10.479609055402817        20.337607905236379        12.044490579055458     
 C   12.439708575714102        19.649380569480630        12.594654682329818     
 H   9.2456708910156120        20.169998186776645        17.445871959307592     
 C   9.0292122117867546        22.076346391176600        18.417456490269061     
 H   8.5207558088497084        23.580377526050654        14.862574242676274     
 C   8.5605966658105999        23.966570465745527        16.976604892310259     
 H   6.3722069266029289        20.440027135511595        13.530187972782787     
 C   6.2003378036482264        21.902151980405414        11.959347314693060     
 C   8.2127038406635915        23.156482089138731        11.449780752264470     
 H   9.9513757914247698        22.724051447613778        12.633714979562823     
 H   9.2301195099033198        15.794918470105561        15.134068303347053     
 C   7.3789716569303669        16.618723407043326        15.882475785010879     
 H   5.6731331298816272        17.723456643533861        16.611246718599837     
 C   13.323483092975126        19.386909513138605        13.645667504423720     
 H   13.645691750826527        19.498460205419850        15.789782085661113     
 H   12.732102405787366        19.436878798817329        11.567010455961396     
 H   9.1866324978950047        21.659886605627811        19.410630954890841     
 C   8.7550672082387901        23.435891118844189        18.254063153345893     
 H   8.3282068439590962        25.019356619465587        16.842477922595744     
 C   6.8621245562627253        22.882401608725374        11.211747492899521     
 H   5.1443663394676475        21.701417376549653        11.792010910986960     
 H   8.7422748806799024        23.922848358349679        10.883194536426229     
 H   7.0088432497544391        15.663623142064509        16.262533928278714     
 H   14.293205727779636        18.941466935638733        13.426875382552895     
 H   8.6917031807306770        24.079919829899588        19.129993663016599     
 H   6.3161890134508862        23.444156966250461        10.456498312382179     
 P   10.556546367820218        15.021407388023302        10.715946310479554     
 C   10.353279321619917        16.758576505424760        10.254097611028151     
 C   8.9757521150717725        14.280412931221182        11.156414752009971     
 C   11.627981267906376        14.911838633013645        12.163460027479310     
 C   11.317468349014360        14.187311285075094        9.3127855327231082     
 C   11.350141521140671        17.345406680685926        9.4510817996945029     
 C   9.2648624022326302        17.531084675756194        10.699909520516485     
 C   8.3308271015918223        14.772751876878184        12.308909957001795     
 C   8.3824574022778453        13.247047564488794        10.415216876973179     
 C   12.578309176066671        15.906444440745092        12.455808512165625     
 C   11.497520543760139        13.785843368055870        12.997501163821438     
 C   10.620557419539763        14.124873822332653        8.0899157640616970     
 C   12.630557638450217        13.694467178449706        9.4034209778909936     
 H   12.191529985620171        16.754593464722323        9.0933173091452844     
 C   11.253753929584725        18.692229294755872        9.0949545804661351     
 H   8.4715760060573917        17.096228271435752        11.301920124181061     
 C   9.1797084666057955        18.877333755506378        10.338916332150665     
 H   8.8015529486478279        15.540779056151875        12.917785212264235     
 C   7.0930323760852110        14.263548708520101        12.687788746066808     
 H   8.8743530125970871        12.829844648030985        9.5417519404459661     
 C   7.1401263723701263        12.738183482049092        10.811858130430622     
 H   12.691620418902486        16.781703588735059        11.817668513682614     
 C   13.383551275116785        15.768307356874395        13.589899878144783     
 H   10.750195583509923        13.016663973643771        12.793478795536824     
 C   12.310257565206136        13.661987615862783        14.125195459077510     
 H   9.6025733435893876        14.505016995884182        8.0018229282927624     
 C   11.234701880630723        13.557063211005218        6.9709789353806508     
 H   13.177761795788619        13.755413337871454        10.342329609656167     
 C   13.241133470889121        13.150088937239349        8.2716791437567210     
 H   12.012526512060473        19.145274649936539        8.4573285565301415     
 C   10.171530294418327        19.455310399553976        9.5392949548295967     
 H   8.3227312894887326        19.461530238133655        10.671809166992876     
 H   6.6081171564039831        14.645529991965880        13.582128772033801     
 C   6.4916589074111757        13.246977180328251        11.937278977968731     
 H   6.6882642240100934        11.933503333895183        10.235883377162146     
 C   13.251274637155918        14.653058631664607        14.425170121280658     
 H   14.110966076368658        16.542261712894888        13.827254372739850     
 H   12.196866856172406        12.791417905215358        14.770195504841102     
 C   12.550273147517615        13.085741424210966        7.0589146273106484     
 H   10.681938252809489        13.503436902901953        6.0314369249461670     
 H   14.270146740514889        12.801650558852915        8.3244158438758049     
 H   10.101365439416139        20.504320366090734        9.2580258970150506     
 H   5.5314992214285663        12.838787568485973        12.249528063164416     
 H   13.870966390485636        14.560734815066047        15.318960802014281     
 H   13.049598811800136        12.677975100669739        6.1803370468242598     
 C   12.234172333237522        15.007317703132689        3.0329439468096453     
 H   11.317485116738219        14.800054762004619        3.6085168451988472     
 H   12.363879085269827        16.095871277211462        2.9500441149307659     
 H   13.106039870067633        14.590488119716676        3.5610526114697798     
 C   12.113178646103085        14.413710866208394        1.7190102357497468     
 N   11.980030605593436        13.928060151469710       0.66547038006636261     
 Co   8.3489197875397618        9.3823986552003333        12.136595134647795     
 S   8.0150030838095319        9.5263282148178607        9.9198593738182694     
 S   9.4395119663434279        7.4096666385218288        11.971979788044166     
 S   6.4151310749927530        9.5826813034793297        13.282024484934565     
 S   9.3686598213890022        10.992560243483279        13.334075926557180     
 C   8.7264745175736760        8.0293535209845039        9.3841007614567751     
 C   9.3104021799347372        7.1302169456894768        10.256492885466301     
 C   6.8349902945732159        10.867627005831450        14.381907420574205     
 C   8.0825682008382049        11.462899530679712        14.414435365184353     
 S   8.6983441194857836        7.5468851690663410        7.7070344181187531     
 S   9.8728437196452337        5.6450442696121153        9.5192403790764821     
 S   5.6777679660445433        11.495558077553820        15.528606308865706     
 S   8.2854886730375146        12.716186972439115        15.626430157045830     
 C   9.3932707617018565        5.9691275468347440        7.8758553158205933     
 C   6.6702807947334630        12.697567710987045        16.291413732576736     
 S   9.5425992335017824        4.8826770309132614        6.6120816047488509     
 S   6.1071101563179973        13.680325958257638        17.520759066730562     
 P   6.0527624821604986        2.7500807596959000        2.5313913916701947     
 C   6.7468735159805826        4.3624430304706330        2.1018850518032410     
 C   4.3309341575292688        3.0549315571581643        2.9324932176515639     
 C   6.2163418111384390        1.6780113505663841        1.1017504526412014     
 C   6.8739520541425465        1.9732219057023868        3.9279815091174028     
 C   6.0019470208144545        5.5344798335172287        2.3282581396473385     
 C   7.9849962503447554        4.4289640284288163        1.4345143765396526     
 C   3.4304730375738024        3.2878241698447579        1.8819699859301100     
 C   3.9457497309570093        3.2928061836834259        4.2604480483084366     
 C   6.0326553877549456        2.2147476896817344      -0.18509522775275902     
 C   6.4709782006473011       0.30599147848803121        1.2699862263760744     
 C   8.2278955519430976        2.2552002713495920        4.1767530312737984     
 C   6.2089662958784748       0.98201327699615426        4.6729308748208593     
 H   5.0245015356543217        5.4900859957889176        2.8023269845945591     
 C   6.4954916179360982        6.7612134622718134        1.8779893758359558     
 H   8.5286260140010626        3.5214825978918518        1.1753443700567328     
 C   8.4825370985267963        5.6676022976661358        1.0237039028084043     
 H   3.7286735513504001        3.1126621787149222       0.85100022836238864     
 C   2.1566529699006560        3.7804214565535808        2.1570821961555264     
 H   4.6361308262568777        3.1132871902101580        5.0778783399297538     
 C   2.6760412463574741        3.8015567360247329        4.5277328120142535     
 H   5.8700614527698214        3.2810010564360876      -0.32350524201194752     
 C   6.0865491537848992        1.3746671229138696       -1.2951104407221923     
 H   6.5950194480317377      -0.12939749441899054        2.2597557708983969     
 C   6.5551913916503652      -0.51556655195673451       0.14572012265468640     
 H   8.7435329821937806        3.0109702067092057        3.5922089125975334     
 C   8.9154014733142688        1.5488131027453536        5.1630202643339080     
 C   6.9030444520584053       0.29444801227979434        5.6725378002594375     
 H   5.1643797860593832       0.72688024037924626        4.4885972596011738     
 H   5.8855667776703307        7.6560439756352121        1.9881897003017355     
 C   7.7367372027000396        6.8322481837892344        1.2398281442052281     
 H   9.4426071574159316        5.7275268790703464       0.51111545090341715     
 C   1.7922708061433317        4.0640692660437088        3.4767264842457535     
 H   1.4700648013967252        3.9525921183303399        1.3326075095683154     
 H   2.3836498113060842        4.0140307480288673        5.5553835504701530     
 H   5.9291298783501007        1.7911373464001807       -2.2882809484125159     
 C   6.3607133885436351        1.5124216923706300E-002  -1.1317325339451583     
 H   6.7876019592173238       -1.5683496912543575       0.27983610324800007     
 C   8.2536183798339113       0.56853883769626923        5.9105923941239515     
 H   9.9713691144450536        1.7495574350814838        5.3303719457844023     
 H   6.3734742664042079      -0.47193303102205475        6.2391040630016992     
 H   8.1068529976172048        7.7873441295244801       0.85974604662849985     
 H  0.82255169316360821        4.5095130296309334        3.6955310782200241     
 H   6.4240873240737146      -0.62889346162236059       -2.0076708730345669     
 H   8.7995520224473367        6.7723611120771056E-003   6.6658349445169600     
 P   4.5590329549284005        8.4295391737621230        6.4063656376096354     
 C   4.7623293642729934        6.6923721552111584        6.8682129213068102     
 C   6.1398281543153690        9.1705449174599121        5.9659191448148583     
 C   3.4876152210320921        8.5391108608580915        4.9588403805524042     
 C   3.7980772697423291        9.2636093473838486        7.8095246369411280     
 C   3.7654997933528946        6.1055276293250440        7.6712583534341618     
 C   5.8507583095115621        5.9198852123805166        6.4223920759812154     
 C   6.7847538316271097        8.6782346035267359        4.8134117404348560     
 C   6.7331323167998081        10.203877825596676        6.7071545404028985     
 C   2.5372719748098387        7.5445169587737775        4.6665008887760422     
 C   3.6180962566481418        9.6650963678803716        4.1247885176091605     
 C   4.4949639676382809        9.3260445503495450        9.0324087226049041     
 C   2.4849788875942083        9.7564260849330484        7.7188736982376378     
 H   2.9241033104731864        6.6963239659628311        8.0290309982002768     
 C   3.8619332170134495        4.7587135658164978        8.0274083428567522     
 H   6.6440172950846996        6.3547546954080820        5.8203544350896808     
 C   5.9359599498274722        4.5736454053554754        6.7834097146815502     
 H   6.3140195034406048        7.9102354963378723        4.2045070689676303     
 C   8.0225589001202131        9.1874323487197778        4.4345580354910119     
 H   6.2412373501002492        10.621058146832912        7.5806304002617999     
 C   7.9754717188322886        10.712739151174965        6.3105364409284848     
 H   2.4239449183765900        6.6692672735367307        5.3046515081784094     
 C   1.7320348609259275        7.6826549131084638        3.5324060226811773     
 H   4.3654294244278562        10.434269179318695        4.3288073286590665     
 C   2.8053644898567973        9.7889513700851261        2.9970901195706823     
 H   5.5129523349730691        8.9459166081440848        9.1205173307373997     
 C   3.8807878859009080        9.8938273960175991        10.151341790955581     
 H   1.9377914808420404        9.6954808977493769        6.7799553732009796     
 C   1.8743710648639271        10.300775069160451        8.8506123048636471     
 H   3.1031861087219563        4.3056562557199527        8.6650567966763532     
 C   4.9441700397040096        3.9956553416051164        7.5830619039575771     
 H   6.7929478547410049        3.9894672657972361        6.4505117581821478     
 H   8.5074749693297278        8.8054736081579197        3.5402088195529351     
 C   8.6239398823744704        10.203972702247977        5.1851036405367088     
 H   8.4273395188418814        11.517397902820404        6.8865369829735776     
 C   1.8643328220491420        8.7978918743380454        2.6971236812343555     
 H   1.0046062374454992        6.9087115615295254        3.2950579994046638     
 H   2.9187693410332942        10.659513233992330        2.3520821508799701     
 C   2.5652078053502470        10.365122842484464        10.063390006078071     
 H   4.4335344161936714        9.9474506229112620        11.090893761135073     
 H  0.84535171322775204        10.649193928043401        8.7978614650200306     
 H   5.0143680580062231        2.9466519367634838        7.8643482608529274     
 H   9.5841039957316010        10.612165020132743        4.8728714995731339     
 H   1.2446460286115477        8.8902157717823265        1.8033295779189558     
 H   2.0658561968945710        10.772865276742293        10.941963478601473     
 C   2.8815205616237050        8.4437340201579776        14.089472623206291     
 H   3.7982190792378447        8.6509946712885704        13.513915978077597     
 H   2.7517562878100983        7.3551838012762527        14.172283849657129     
 H   2.0096739359395572        8.8606542691513503        13.561404720745148     
 C   3.0025440729514425        9.0372302898825616        15.403449900509242     
 N   3.1357121384357360        9.5227986930365880        16.457022393283673     
         226

 Co   6.7674659861191486        14.069323318447992        4.9832931805686123     
 S   7.0963871630078188        13.923834414492879        7.2003317367748281     
 S   5.6752399095651445        16.041281778059275        5.1466995210679718     
 S   8.7031995470858483        13.871391520036640        3.8404678497943019     
 S   5.7515723186869581        12.457497759888172        3.7852546812697332     
 C   6.3850418373751516        15.421124415446288        7.7352964885818301     
 C   5.8025014833030291        16.320604586518247        6.8623637684039833     
 C   8.2865475817127443        12.585221366715645        2.7408511467928500     
 C   7.0398279223822824        11.988314743297522        2.7070858711832204     
 S   6.4125134325302593        15.903824481056860        9.4122682811467406     
 S   5.2409449941968678        17.806483739374180        7.5989197714697339     
 S   9.4460117745684951        11.958239022336814        1.5958603135941456     
 S   6.8399381749433772        10.734417621297247        1.4954008699326713     
 C   5.7197683591313693        17.482403733212237        9.2425408356688585     
 C   8.4558895943287293        10.754529707703730       0.83245546224797540     
 S   5.5720543050360520        18.569485688227946        10.505891028911465     
 S   9.0210242278053716        9.7710408750097084      -0.39527687385476229     
 P   9.0677276210744839        20.696075304623243        14.591595040272518     
 C   8.3752716985985103        19.083149368983875        15.021942322690165     
 C   10.789543297540423        20.392265119708338        14.190004621113372     
 C   8.9034126442858863        21.769180031099506        16.020230592347701     
 C   8.2456053454788769        21.472340075366340        13.195150857425441     
 C   9.1208849785147841        17.911637184002782        14.794935853024782     
 C   7.1374314619440007        19.015598906687387        15.689744164353636     
 C   11.691447313446899        20.162471930513568        15.239887150042993     
 C   11.173213837510570        20.151550939650164        12.862191280669137     
 C   9.0880724024549124        21.234090732053136        17.307556565710073     
 C   8.6473465319048817        23.140721457917564        15.850500531332429     
 C   6.8904411740725200        21.193474412989154        12.950187880431095     
 C   8.9107845194493880        22.461648072856821        12.447940622888696     
 H   10.098079118825067        17.956755085658788        14.320425510514408     
 C   8.6282131547949508        16.684355959418589        15.244738825739558     
 H   6.5933478296972510        19.922780484861104        15.949215149519654     
 C   6.6407789239370079        17.776460141967355        16.100164106007409     
 H   11.394359816404458        20.339771674644826        16.270783025271648     
 C   12.965239287012510        19.669959912919477        14.964273237925111     
 H   10.481609051759557        20.328356745531181        12.045278143590391     
 C   12.442980039012086        19.643376106326254        12.594430627054129     
 H   9.2520157607419531        20.168215029279981        17.447047478049363     
 C   9.0335376796743603        22.075389862551368        18.416570295659195     
 H   8.5225962608426080        23.574838154800560        14.860290364622522     
 C   8.5627784543805134        23.963510438267594        16.973795315865939     
 H   6.3745169680882245        20.439665472909940        13.536899892542390     
 C   6.2020020502699085        21.900767289918925        11.965233697494051     
 C   8.2156714785973648        23.150291166218913        11.449807322312402     
 H   9.9561453091069456        22.715065411954665        12.629937874039562     
 H   9.2384558484599886        15.789872352919051        15.133349720754618     
 C   7.3872019240117428        16.612340654251422        15.883263890637895     
 H   5.6806629354128235        17.715657258257593        16.612606764142715     
 C   13.328208350721535        19.383717395818802        13.644845830106046     
 H   13.652971918794167        19.500126591602729        15.788217917780953     
 H   12.734377178489170        19.429263234329138        11.566866266081197     
 H   9.1917297404242913        21.660290559595268        19.410147823406437     
 C   8.7579863764475352        23.434457387723590        18.251757594282193     
 H   8.3297378314363684        25.015996923784790        16.838569325224924     
 C   6.8639897827394796        22.879101851321749        11.215342762228159     
 H   5.1451762992294121        21.702458457613986        11.800847546031680     
 H   8.7452802336827737        23.915410665485439        10.881653069565340     
 H   7.0171230892323759        15.657000950341008        16.262723956767470     
 H   14.298015570925402        18.938665843018914        13.425619027645338     
 H   8.6942029923405801        24.079365458185361        19.126997828557084     
 H   6.3173938385293313        23.441689419486110        10.461194153756153     
 P   10.551297214203045        15.020892223477116        10.712532103753903     
 C   10.349050234317071        16.758228191349794        10.251097781138414     
 C   8.9704501469900908        14.280190068646727        11.153294144508546     
 C   11.622639047591180        14.910967671283125        12.160064050225124     
 C   11.312338028012308        14.186889096992937        9.3093877852340920     
 C   11.346881104834861        17.344781990002222        9.4490773392952878     
 C   9.2612218202708263        17.531388632448166        10.697189946499845     
 C   8.3255788951215610        14.772620007981299        12.305816720158681     
 C   8.3774700873381533        13.246319043033251        10.412551571077010     
 C   12.573668786514290        15.904934424452936        12.452220593670535     
 C   11.491249053080118        13.785339853005032        12.994401696546946     
 C   10.615910981876940        14.125127375970846        8.0862241268957415     
 C   12.625439098171613        13.694077080956891        9.4002504564637093     
 H   12.187762097117290        16.753423826590563        9.0910064415673872     
 C   11.252239053272623        18.692107650676462        9.0945348505852586     
 H   8.4671491585349070        17.096737666859216        11.298302704769480     
 C   9.1778032963763962        18.878130911862613        10.337723474514856     
 H   8.7960707310552806        15.540978786458750        12.914495052540772     
 C   7.0881280472730381        14.262893720202944        12.685134747957264     
 H   8.8694281020403594        12.829065089026559        9.5391432651822559     
 C   7.1354456184458224        12.737008468084936        10.809608858726246     
 H   12.687594246116417        16.779948837501479        11.813885414356525     
 C   13.378670111142959        15.766535871835195        13.586432212252671     
 H   10.743305795694219        13.016727539566089        12.790632787731564     
 C   12.303755585919546        13.661200754782385        14.122209555952152     
 H   9.5978823122051899        14.505119797615013        7.9979640420080820     
 C   11.230606187312048        13.558150575018759        6.9671519586548438     
 H   13.172255749804529        13.754462807018388        10.339413026105285     
 C   13.236511904176391        13.150419418419443        8.2684474423343310     
 H   12.011793576394691        19.145038538017033        8.4577727590258345     
 C   10.170759926358565        19.455928417017695        9.5394061725253678     
 H   8.3213671543474845        19.462948356928848        10.670869098965321     
 H   6.6033066705176999        14.644809656799326        13.579552440057544     
 C   6.4870228443952929        13.245842384881358        11.935034715958913     
 H   6.6838276240800800        11.931883015381587        10.234057653038983     
 C   13.245488318519357        14.651622602326805        14.421985920069135     
 H   14.106502477501706        16.540104620652759        13.823729111805585     
 H   12.189530653704919        12.790966223741735        14.767490364378087     
 C   12.546180037143669        13.086900256066542        7.0553450096805559     
 H   10.678246370822420        13.505221575787388        6.0273210314252861     
 H   14.265460337341333        12.801817546145356        8.3214270914506887     
 H   10.102026704256691        20.505373595877771        9.2595161936843287     
 H   5.5271093444959138        12.837329069073691        12.247619610826641     
 H   13.865022895973404        14.559094442570897        15.315864835312242     
 H   13.045924753900117        12.679828861774062        6.1766891069922227     
 C   12.236716467603589        15.007164007813733        3.0235385118511244     
 H   11.319424605861331        14.798094948203959        3.5975421568990118     
 H   12.367157749031282        16.095849668624112        2.9453495162977994     
 H   13.107908984257971        14.587535335228580        3.5504604114026685     
 C   12.116619157745502        14.419269696592909        1.7071252699283543     
 N   11.984215025837232        13.937980706431180       0.65163355524259658     
 Co   8.3481905298197958        9.3815971605574298        12.139039714140967     
 S   8.0191454869653125        9.5270282854724524        9.9220133739870882     
 S   9.4405260669086530        7.4097174282615681        11.975628212937856     
 S   6.4124681725795023        9.5795110829394243        13.281887155443913     
 S   9.3640899864477163        10.993466095914238        13.337054812077582     
 C   8.7305815828631523        8.0297785314295744        9.3870486058486637     
 C   9.3131742810297755        7.1303303186481228        10.259977585299687     
 C   6.8291100703198993        10.865717081726958        14.381458274792175     
 C   8.0758374814184624        11.462613608411182        14.415232512058017     
 S   8.7030581264735272        7.5470471038282927        7.7100886041017880     
 S   9.8747832678244851        5.6444705926675267        9.5234248975369837     
 S   5.6696499772953226        11.492701389331847        15.526457237827747     
 S   8.2757198021750131        12.716533314690670        15.626895530024997     
 C   9.3958950127873067        5.9685055885440663        7.8798138657176509     
 C   6.6597695763001115        12.696423457360323        16.289843264808631     
 S   9.5436346371301006        4.8814216275399387        6.6164694777418722     
 S   6.0946382696725694        13.679930919135119        17.517563426811911     
 P   6.0480058305089983        2.7548973793679141        2.5307602076173095     
 C   6.7404559110976416        4.3678254544891137        2.1004117365170636     
 C   4.3261903057822302        3.0587052338784266        2.9323554643870549     
 C   6.2123237237758042        1.6818021399997578        1.1021170204353155     
 C   6.8701299832936114        1.9786228363734744        3.9271983720006309     
 C   5.9948237943266749        5.5393327721290531        2.3273836674405759     
 C   7.9783048824669329        4.4353782778389856        1.4326258083768451     
 C   3.4242895724061162        3.2885360227812210        1.8824771296115230     
 C   3.9425184651202936        3.2993838151000796        4.2601753426215172     
 C   6.0276610577899534        2.2169019043414870      -0.18520432414522200     
 C   6.4684084578119716       0.31026257550402681        1.2718337803794924     
 C   8.2252890063797981        2.2574995739425074        4.1721800789632555     
 C   6.2049541995672639       0.98929442939670365        4.6743850244035938     
 H   5.0176246422179904        5.4942118048905009        2.8018835022667652     
 C   6.4874831875595120        6.7666106441758398        1.8775578402165336     
 H   8.5224041094151968        3.5281974268787302        1.1731836098486281     
 C   8.4749440294229679        5.6745148085995449        1.0221825156643465     
 H   3.7213758426717716        3.1112657469270766       0.85157521321061891     
 C   2.1505009165577049        3.7810491485602120        2.1581037792475941     
 H   4.6341193551916096        3.1225465983515641        5.0770851520969318     
 C   2.6727568581778351        3.8075632467640572        4.5279485378979318     
 H   5.8637067533884188        3.2827774291880751      -0.32468602186738360     
 C   6.0822093216584845        1.3756146692261741       -1.2942263463761647     
 H   6.5931623966414890      -0.12386208987342046        2.2620399638700546     
 C   6.5529911276431703      -0.51251405110577242       0.14853082150401692     
 H   8.7412115916518118        3.0113249965507478        3.5854870093121716     
 C   8.9137262211122295        1.5501955169960175        5.1571279856576355     
 C   6.9000644667500621       0.30064204488268093        5.6725129767509461     
 H   5.1595966153080424       0.73586937191078250        4.4923774882581498     
 H   5.8772265618031403        7.6610886057158964        1.9889185490586305     
 C   7.7284999308000337        6.8386282964050578        1.2390437713187670     
 H   9.4350659366850831        5.7353220005888685       0.50975092873150041     
 C   1.7875320830942842        4.0672575240088937        3.4775388490106458     
 H   1.4627709415400501        3.9509116066545769        1.3341629680728417     
 H   2.3813616827195005        4.0216522510104573        5.5555184839315599     
 H   5.9240181504572291        1.7907228021572978       -2.2878005301964421     
 C   6.3577769414516876        1.6548695548891115E-002  -1.1294267172958501     
 H   6.7860492831719919       -1.5649979875465920       0.28374748592685717     
 C   8.2517416812147815       0.57183996138251669        5.9069953914348163     
 H   9.9705487906243313        1.7485124716698432        5.3215268268866307     
 H   6.3704565419036072      -0.46449006477604676        6.2406502664014560     
 H   8.0985678855718906        7.7939642924924115       0.85956306226728563     
 H  0.81772783332594989        4.5123100023979426        3.6967763188743064     
 H   6.4215687792917553      -0.62834996517630903       -2.0046736277582005     
 H   8.7983361284834309        9.2427407817805042E-003   6.6611381352716794     
 P   4.5642937131243428        8.4300547782818214        6.4097821831796873     
 C   4.7665655795054231        6.6927206285952794        6.8712154819915519     
 C   6.1451417126988872        9.1707664153370683        5.9690390515698786     
 C   3.4929666246703648        8.5399819993497932        4.9622402963163461     
 C   3.8032241073934250        9.2640358479718703        7.8129249085209667     
 C   3.7687624509310527        6.1061546271357514        7.6732610977721389     
 C   5.8544043839384816        5.9195782977547280        6.4251159682267556     
 C   6.7900136317660946        8.6783609957086316        4.8165061130013047     
 C   6.7381298299426930        10.204609668711436        6.7098138066310558     
 C   2.5419236403512904        7.5460255858060954        4.6700912698794648     
 C   3.6243741225269788        9.6656015929688888        4.1278936618078523     
 C   4.4996303698185267        9.3257955965138954        9.0361008616184897     
 C   2.4901152782093217        9.7568244267569000        7.7220489225179758     
 H   2.9278745279913028        6.6974983482538555        8.0313387934145233     
 C   3.8634436291258138        4.7588362883712838        8.0278231372629296     
 H   6.6484537627725997        6.3542404043926419        5.8239802502625828     
 C   5.9378636243949758        4.5728439752475509        6.7846034326127578     
 H   6.3195146277490899        7.9100262208896046        4.2078025448865404     
 C   8.0274733930601823        9.1880826640455222        4.4372096663494380     
 H   6.2461722691859283        10.621844286642496        7.5832314078101142     
 C   7.9801614828705327        10.713917844307113        6.3127764792101297     
 H   2.4279843934370771        6.6710192466314826        5.3084354548672081     
 C   1.7369267271793665        7.6844251158929682        3.5358765737124376     
 H   4.3723244530810197        10.434208174687452        4.3316597047220569     
 C   2.8118721613058262        9.7897403084301082        3.0000822515034415     
 H   5.5176627158340592        8.9458162209663588        9.1243744486463427     
 C   3.8849080287007784        9.8927485729007998        10.155169791390497     
 H   1.9433130192074632        9.6964396201423231        6.7828780177865537     
 C   1.8790150047690803        10.300456939137529        8.8538491921259848     
 H   3.1039107437045339        4.3058952225885312        8.6646042504797318     
 C   4.9449341146320087        3.9950350498900997        7.5829469184064946     
 H   6.7943090045065757        3.9880421955690593        6.4514536231561266     
 H   8.5122955531111941        8.8061860043067881        3.5427841612596587     
 C   8.6285849563209744        10.205107284598267        5.1873403942600360     
 H   8.4317843482216119        11.519024888074631        6.8883498569202093     
 C   1.8701269408992645        8.7993284148326101        2.7003126654723046     
 H   1.0090824934104279        6.9108658765110214        3.2985850193611403     
 H   2.9261093214713951        10.659968243579142        2.3547948604256885     
 C   2.5693266141002118        10.363976300258113        10.066962916466919     
 H   4.4372531643660045        9.9456748781953674        11.095009265530063     
 H  0.85006130989521589        10.649041880665772        8.8008575001457405     
 H   5.0136956669053339        2.9455955154687006        7.8628518314739377     
 H   9.5885022445842285        10.613622967485208        4.8747700859626866     
 H   1.2505967293956124        8.8918568040562800        1.8064307520733907     
 H   2.0695596232953468        10.771027194693394        10.945615290886977     
 C   2.8789723378346044        8.4438725451068386        14.098865332919678     
 H   3.7962739300610098        8.6529391763616310        13.524875511709368     
 H   2.7484819785229417        7.3551897750225033        14.176979732334681     
 H   2.0077976966481921        8.8635780140440144        13.571977653324414     
 C   2.9990948797869508        9.0316738032707669        15.415315245207921     
 N   3.1315159910877735        9.5128936319456461        16.470834387657433     
         226

 Co   6.7681968663826240        14.070129951723326        4.9808482322738437     
 S   7.0922670598231825        13.923149126410731        7.1981751619623573     
 S   5.6742071622376207        16.041221218399397        5.1430517458399763     
 S   8.7058628795548749        13.874570721813866        3.8405997436452513     
 S   5.7561429243057987        12.456588869473476        3.7822801161247779     
 C   6.3809399189459599        15.420706795088572        7.7323462779515246     
 C   5.7997264357525244        16.320493433115207        6.8588772481366531     
 C   8.2924292384606186        12.587133678579704        2.7413038698107086     
 C   7.0465583177852347        11.988605393331268        2.7062903179360172     
 S   6.4078140374585493        15.903675328530717        9.4092097016389502     
 S   5.2389930390140567        17.807056120695147        7.5947329133081114     
 S   9.4541300047404135        11.961098306814010        1.5980108256451213     
 S   6.8497084221028137        10.734071514631038        1.4949412090938927     
 C   5.7171431807761417        17.483032223093531        9.2385782055907146     
 C   8.4664016761406078        10.755674143486441       0.83403094007331291     
 S   5.5710138619967102        18.570747994839955        10.501498010826221     
 S   9.0334964609378101        9.7714329805247573      -0.39207423847896861     
 P   9.0724721503287373        20.691255311286035        14.592222152377099     
 C   8.3816782384487585        19.077763221869894        15.023411874391805     
 C   10.794274940350352        20.388488548390281        14.190137267394478     
 C   8.9074182389382379        21.765384278716255        16.019861290773086     
 C   8.2494148347157310        21.466937300071951        13.195930966287866     
 C   9.1280002261789868        17.906781329035653        14.795812264320652     
 C   7.1441102990700003        19.009180659222825        15.691626315361361     
 C   11.697618099072416        20.161750974594643        15.239374147085826     
 C   11.176432987625475        20.144976254058470        12.862457786440947     
 C   9.0930548352790943        21.231929674277616        17.307662081875062     
 C   8.6499004120874012        23.136445043814639        15.848652619627025     
 C   6.8930361501937663        21.191171117740961        12.954754198842579     
 C   8.9147835473578230        22.454368628180685        12.446487620740580     
 H   10.104948920687557        17.952626833748987        14.320872800062006     
 C   8.6362155263291260        16.678956430298825        15.245175963849631     
 H   6.5995547047977094        19.916061613050921        15.951364705733045     
 C   6.6483615740808402        17.769544030839462        16.101682876156175     
 H   11.401645130037048        20.341154205820686        16.270203171109706     
 C   12.971378043027091        19.669322849782898        14.963243633187592     
 H   10.483609048116298        20.319105585825984        12.046065708125326     
 C   12.446251502310073        19.637371643171882        12.594206571778441     
 H   9.2583606304682942        20.166431871783320        17.448222996791134     
 C   9.0378631475619677        22.074433333926141        18.415684101049330     
 H   8.5244367128355059        23.569298783550465        14.858006486568767     
 C   8.5649602429504270        23.960450410789662        16.970985739421614     
 H   6.3768270095735211        20.439303810308285        13.543611812301991     
 C   6.2036662968915905        21.899382599432439        11.971120080295043     
 C   8.2186391165311363        23.144100243299093        11.449833892360335     
 H   9.9609148267891214        22.706079376295556        12.626160768516302     
 H   9.2467921870166574        15.784826235732544        15.132631138162180     
 C   7.3954321910931187        16.605957901459519        15.884051996264914     
 H   5.6881927409440198        17.707857872981329        16.613966809685596     
 C   13.332933608467947        19.380525278499004        13.644024155788371     
 H   13.660252086761805        19.501792977785605        15.786653749900793     
 H   12.736651951190975        19.421647669840951        11.566722076200996     
 H   9.1968269829535760        21.660694513562724        19.409664691922032     
 C   8.7609055446562785        23.433023656602991        18.249452035218493     
 H   8.3312688189136406        25.012637228103994        16.834660727854104     
 C   6.8658550092162329        22.875802093918125        11.218938031556799     
 H   5.1459862589911776        21.703499538678322        11.809684181076401     
 H   8.7482855866856450        23.907972972621202        10.880111602704449     
 H   7.0254029287103137        15.650378758617506        16.262913985256223     
 H   14.302825414071169        18.935864750399098        13.424362672737782     
 H   8.6967028039504832        24.078811086471134        19.124001994097572     
 H   6.3185986636077764        23.439221872721756        10.465889995130128     
 P   10.546048060585870        15.020377058930929        10.709117897028253     
 C   10.344821147014226        16.757879877274828        10.248097951248679     
 C   8.9651481789084091        14.279967206072273        11.150173537007122     
 C   11.617296827275982        14.910096709552603        12.156668072970936     
 C   11.307207707010257        14.186466908910781        9.3059900377450777     
 C   11.343620688529050        17.344157299318518        9.4470728788960745     
 C   9.2575812383090224        17.531692589140139        10.694470372483204     
 C   8.3203306886513015        14.772488139084416        12.302723483315567     
 C   8.3724827723984614        13.245590521577711        10.409886265180843     
 C   12.569028396961908        15.903424408160781        12.448632675175446     
 C   11.484977562400099        13.784836337954193        12.991302229272456     
 C   10.611264544214116        14.125380929609038        8.0825324897297843     
 C   12.620320557893010        13.693686983464076        9.3970799350364231     
 H   12.183994208614408        16.752254188458799        9.0886955739894884     
 C   11.250724176960519        18.691986006597055        9.0941151207043820     
 H   8.4627223110124223        17.097247062282680        11.294685285357900     
 C   9.1758981261469970        18.878928068218844        10.336530616879047     
 H   8.7905885134627333        15.541178516765624        12.911204892817311     
 C   7.0832237184608653        14.262238731885788        12.682480749847720     
 H   8.8645031914836334        12.828285530022132        9.5365345899185456     
 C   7.1307648645215185        12.735833454120780        10.807359587021871     
 H   12.683568073330346        16.778194086267902        11.810102315030438     
 C   13.373788947169132        15.764764386795996        13.582964546360559     
 H   10.736416007878516        13.016791105488407        12.787786779926304     
 C   12.297253606632955        13.660413893701989        14.119223652826792     
 H   9.5931912808209923        14.505222599345844        7.9941051557234015     
 C   11.226510493993374        13.559237939032299        6.9633249819290368     
 H   13.166749703820441        13.753512276165324        10.336496442554404     
 C   13.231890337463659        13.150749899599536        8.2652157409119429     
 H   12.011060640728909        19.144802426097527        8.4582169615215292     
 C   10.169989558298804        19.456546434481414        9.5395173902211408     
 H   8.3200030192062364        19.464366475724042        10.669929030937768     
 H   6.5984961846314167        14.644089321632771        13.576976108081286     
 C   6.4823867813794109        13.244707589434464        11.932790453949094     
 H   6.6793910241500667        11.930262696867988        10.232231928915819     
 C   13.239701999882797        14.650186572989005        14.418801718857614     
 H   14.102038878634756        16.537947528410633        13.820203850871321     
 H   12.182194451237432        12.790514542268113        14.764785223915071     
 C   12.542086926769725        13.088059087922119        7.0517753920504633     
 H   10.674554488835350        13.507006248672823        6.0232051379044051     
 H   14.260773934167776        12.801984533437796        8.3184383390255743     
 H   10.102687969097243        20.506426825664811        9.2610064903536067     
 H   5.5227194675632614        12.835870569661409        12.245711158488868     
 H   13.859079401461170        14.557454070075748        15.312768868610201     
 H   13.042250696000096        12.681682622878386        6.1730411671601848     
 C   12.239260601969658        15.007010312494778        3.0141330768926040     
 H   11.321364094984443        14.796135134403301        3.5865674685991764     
 H   12.370436412792735        16.095828060036759        2.9406549176648329     
 H   13.109778098448309        14.584582550740484        3.5398682113355568     
 C   12.120059669387919        14.424828526977425        1.6952403041069619     
 N   11.988399446081026        13.947901261392650       0.63779673041883045     
 Co   8.3474612720998298        9.3807956659145244        12.141484293634139     
 S   8.0232878901210931        9.5277283561270423        9.9241673741559069     
 S   9.4415401674738781        7.4097682180013065        11.979276637831546     
 S   6.4098052701662516        9.5763408623995208        13.281749825953261     
 S   9.3595201515064304        10.994371948345199        13.340033697597985     
 C   8.7346886481526269        8.0302035418746467        9.3899964502405524     
 C   9.3159463821248121        7.1304436916067688        10.263462285133071     
 C   6.8232298460665826        10.863807157622464        14.381009129010145     
 C   8.0691067619987180        11.462327686142652        14.416029658931681     
 S   8.7077721334612725        7.5472090385902435        7.7131427900848237     
 S   9.8767228160037384        5.6438969157229391        9.5276094159974871     
 S   5.6615319885461020        11.489844701109872        15.524308166789790     
 S   8.2659509313125099        12.716879656942224        15.627360903004165     
 C   9.3985192638727550        5.9678836302533878        7.8837724156147093     
 C   6.6492583578667599        12.695279203733604        16.288272797040527     
 S   9.5446700407584171        4.8801662241666151        6.6208573507348936     
 S   6.0821663830271415        13.679535880012597        17.514367786893260     
 P   6.0432491788574989        2.7597139990399286        2.5301290235644247     
 C   6.7340383062147016        4.3732078785075954        2.0989384212308861     
 C   4.3214464540351916        3.0624789105986889        2.9322177111225458     
 C   6.2083056364131703        1.6855929294331315        1.1024835882294295     
 C   6.8663079124446762        1.9840237670445620        3.9264152348838590     
 C   5.9877005678388961        5.5441857107408774        2.3265091952338133     
 C   7.9716135145891114        4.4417925272491550        1.4307372402140377     
 C   3.4181061072384300        3.2892478757176842        1.8829842732929358     
 C   3.9392871992835778        3.3059614465167328        4.2599026369345978     
 C   6.0226667278249622        2.2190561190012392      -0.18531342053768501     
 C   6.4658387149766430       0.31453367252002240        1.2736813343829103     
 C   8.2226824608164986        2.2597988765354233        4.1676071266527126     
 C   6.2009421032560530       0.99657558179725314        4.6758391739863274     
 H   5.0107477487816583        5.4983376139920841        2.8014400199389708     
 C   6.4794747571829268        6.7720078260798671        1.8771263045971112     
 H   8.5161822048293292        3.5349122558656085        1.1710228496405233     
 C   8.4673509603191395        5.6814273195329541        1.0206611285202889     
 H   3.7140781339931426        3.1098693151392305       0.85215019805884906     
 C   2.1443488632147538        3.7816768405668433        2.1591253623396618     
 H   4.6321078841263414        3.1318060064929703        5.0762919642641098     
 C   2.6694724699981958        3.8135697575033811        4.5281642637816093     
 H   5.8573520540070154        3.2845538019400626      -0.32586680172281968     
 C   6.0778694895320706        1.3765622155384785       -1.2933422520301374     
 H   6.5913053452512411      -0.11832668532785037        2.2643241568417118     
 C   6.5507908636359753      -0.50946155025481032       0.15134152035334741     
 H   8.7388902011098430        3.0116797863922899        3.5787651060268098     
 C   8.9120509689101919        1.5515779312466815        5.1512357069813630     
 C   6.8970844814417180       0.30683607748556752        5.6724881532424556     
 H   5.1548134445567024       0.74485850344231874        4.4961577169151248     
 H   5.8688863459359508        7.6661332357965799        1.9896473978155254     
 C   7.7202626589000278        6.8450084090208820        1.2382593984323058     
 H   9.4275247159542364        5.7431171221073907       0.50838640655958367     
 C   1.7827933600452370        4.0704457819740778        3.4783512137755381     
 H   1.4554770816833751        3.9492310949788143        1.3357184265773681     
 H   2.3790735541329173        4.0292737539920482        5.5556534173929659     
 H   5.9189064225643575        1.7903082579144147       -2.2873201119803683     
 C   6.3548404943597392        1.7973174174075932E-002  -1.1271209006465417     
 H   6.7844966071266599       -1.5616462838388268       0.28765886860571432     
 C   8.2498649825956516       0.57514108506876405        5.9033983887456802     
 H   9.9697284668036090        1.7474675082582027        5.3126817079888591     
 H   6.3674388174030057      -0.45704709853003878        6.2421964698012138     
 H   8.0902827735265745        7.8005844554603430       0.85938007790607129     
 H  0.81290397348829169        4.5151069751649526        3.6980215595285886     
 H   6.4190502345097959      -0.62780646873025747       -2.0016763824818335     
 H   8.7971202345195270        1.1713120451483901E-002   6.6564413260263997     
 P   4.5695544713202860        8.4305703828015179        6.4131987287497401     
 C   4.7708017947378520        6.6930691019793995        6.8742180426762927     
 C   6.1504552710824063        9.1709879132142227        5.9721589583248988     
 C   3.4983180283086375        8.5408531378414949        4.9656402120802881     
 C   3.8083709450445209        9.2644623485598920        7.8163251801008053     
 C   3.7720251085092107        6.1067816249464597        7.6752638421101151     
 C   5.8580504583654012        5.9192713831289403        6.4278398604722966     
 C   6.7952734319050787        8.6784873878905273        4.8196004855677543     
 C   6.7431273430855780        10.205341511826198        6.7124730728592130     
 C   2.5465753058927421        7.5475342128384133        4.6736816509828873     
 C   3.6306519884058157        9.6661068180574077        4.1309988060065432     
 C   4.5042967719987717        9.3255466426782458        9.0397930006320752     
 C   2.4952516688244346        9.7572227685807498        7.7252241467983129     
 H   2.9316457455094191        6.6986727305448790        8.0336465886287698     
 C   3.8649540412381787        4.7589590109260698        8.0282379316691088     
 H   6.6528902304604989        6.3537261133772009        5.8276060654354858     
 C   5.9397672989624803        4.5720425451396256        6.7857971505439645     
 H   6.3250097520575750        7.9098169454413370        4.2110980208054505     
 C   8.0323878860001532        9.1887329793712684        4.4398612972078650     
 H   6.2511071882716074        10.622630426452080        7.5858324153584284     
 C   7.9848512469087769        10.715096537439260        6.3150165174917747     
 H   2.4320238684975641        6.6727712197262354        5.3122194015560069     
 C   1.7418185934328054        7.6861953186774734        3.5393471247436978     
 H   4.3792194817341832        10.434147170056210        4.3345120807850472     
 C   2.8183798327548550        9.7905292467750904        3.0030743834362013     
 H   5.5223730966950493        8.9457158337886327        9.1282315665552858     
 C   3.8890281715006485        9.8916697497840005        10.158997791825415     
 H   1.9488345575728860        9.6973983425352692        6.7858006623721279     
 C   1.8836589446742338        10.300138809114609        8.8570860793883206     
 H   3.1046353786871115        4.3061341894571088        8.6641517042831104     
 C   4.9456981895600070        3.9944147581750831        7.5828319328554112     
 H   6.7956701542721465        3.9866171253408829        6.4523954881301053     
 H   8.5171161368926622        8.8068984004556565        3.5453595029663822     
 C   8.6332300302674785        10.206241866948556        5.1895771479833641     
 H   8.4362291776013443        11.520651873328859        6.8901627308668409     
 C   1.8759210597493872        8.8007649553271747        2.7035016497102538     
 H   1.0135587493753566        6.9130201914925182        3.3021120393176169     
 H   2.9334493019094960        10.660423253165952        2.3575075699714070     
 C   2.5734454228501766        10.362829758031760        10.070535826855766     
 H   4.4409719125383367        9.9438991334794729        11.099124769925051     
 H  0.85477090656267984        10.648889833288143        8.8038535352714504     
 H   5.0130232758044446        2.9445390941739173        7.8613554020949481     
 H   9.5929004934368560        10.615080914837673        4.8766686723522383     
 H   1.2565474301796771        8.8934978363302335        1.8095319262278255     
 H   2.0732630496961222        10.769189112644495        10.949267103172481     
 C   2.8764241140455034        8.4440110700556978        14.108258042633066     
 H   3.7943287808841748        8.6548836814346934        13.535835045341139     
 H   2.7452076692357847        7.3551957487687529        14.181675615012235     
 H   2.0059214573568269        8.8665017589366784        13.582550585903677     
 C   2.9956456866224590        9.0261173166589721        15.427180589906602     
 N   3.1273198437398113        9.5029885708547059        16.484646382031194     
         226

 Co   6.7689277466460993        14.070936584998661        4.9784032839790742     
 S   7.0881469566385462        13.922463838328586        7.1960185871498856     
 S   5.6731744149100969        16.041160658739518        5.1394039706119816     
 S   8.7085262120238998        13.877749923591093        3.8407316374962006     
 S   5.7607135299246393        12.455679979058781        3.7793055509798221     
 C   6.3768380005167673        15.420289174730858        7.7293960673212201     
 C   5.7969513882020189        16.320382279712167        6.8553907278693229     
 C   8.2983108952084947        12.589045990443763        2.7417565928285668     
 C   7.0532887131881878        11.988896043365015        2.7054947646888134     
 S   6.4031146423868384        15.903526176004574        9.4061511221311598     
 S   5.2370410838312456        17.807628502016119        7.5905460551464889     
 S   9.4622482349123302        11.963957591291209        1.6001613376960970     
 S   6.8594786692622502        10.733725407964831        1.4944815482551141     
 C   5.7145180024209132        17.483660712974828        9.2346155755125725     
 C   8.4769137579524863        10.756818579269154       0.83560641789865031     
 S   5.5699734189573675        18.572010301451964        10.497104992740976     
 S   9.0459686940702486        9.7718250860398062      -0.38887160310317487     
 P   9.0772166795829889        20.686435317948828        14.592849264481679     
 C   8.3880847782990067        19.072377074755916        15.024881426093444     
 C   10.799006583160281        20.384711977072225        14.190269913675582     
 C   8.9114238335905895        21.761588526333004        16.019491989198468     
 C   8.2532243239525851        21.461534524777562        13.196711075150292     
 C   9.1351154738431894        17.901925474068520        14.796688675616522     
 C   7.1507891361959999        19.002762411758258        15.693508466369089     
 C   11.703788884697932        20.161030018675714        15.238861144128661     
 C   11.179652137740380        20.138401568466776        12.862724292212757     
 C   9.0980372681032744        21.229768616502092        17.307767598040048     
 C   8.6524542922699208        23.132168629711710        15.846804707921619     
 C   6.8956311263150134        21.188867822492771        12.959320517254064     
 C   8.9187825752662597        22.447089183504549        12.445034618592464     
 H   10.111818722550044        17.948498581839189        14.321320089609603     
 C   8.6442178978633013        16.673556901179062        15.245613101959705     
 H   6.6057615798981679        19.909342741240739        15.953514261946436     
 C   6.6559442242246716        17.762627919711569        16.103201646304939     
 H   11.408930443669638        20.342536736996550        16.269623316947765     
 C   12.977516799041673        19.668685786646321        14.962214028450074     
 H   10.485609044473039        20.309854426120786        12.046853272660261     
 C   12.449522965608057        19.631367180017506        12.593982516502752     
 H   9.2647055001946352        20.164648714286656        17.449398515532906     
 C   9.0421886154495734        22.073476805300913        18.414797906439464     
 H   8.5262771648284055        23.563759412300374        14.855722608515014     
 C   8.5671420315203424        23.957390383311729        16.968176162977290     
 H   6.3791370510588168        20.438942147706630        13.550323732061592     
 C   6.2053305435132726        21.897997908945950        11.977006463096036     
 C   8.2216067544649096        23.137909320379276        11.449860462408269     
 H   9.9656843444712973        22.697093340636442        12.622383662993041     
 H   9.2551285255733244        15.779780118546034        15.131912555569745     
 C   7.4036624581744954        16.599575148667615        15.884840101891930     
 H   5.6957225464752153        17.700058487705064        16.615326855228478     
 C   13.337658866214356        19.377333161179202        13.643202481470697     
 H   13.667532254729444        19.503459363968485        15.785089582020634     
 H   12.738926723892780        19.414032105352760        11.566577886320797     
 H   9.2019242254828608        21.661098467530181        19.409181560437624     
 C   8.7638247128650235        23.431589925482392        18.247146476154793     
 H   8.3327998063909128        25.009277532423198        16.830752130483283     
 C   6.8677202356929863        22.872502336514501        11.222533300885440     
 H   5.1467962187529421        21.704540619742659        11.818520816121120     
 H   8.7512909396885146        23.900535279756962        10.878570135843560     
 H   7.0336827681882506        15.643756566894005        16.263104013744979     
 H   14.307635257216935        18.933063657779279        13.423106317830225     
 H   8.6992026155603863        24.078256714756911        19.121006159638057     
 H   6.3198034886862207        23.436754325957402        10.470585836504103     
 P   10.540798906968696        15.019861894384745        10.705703690302602     
 C   10.340592059711380        16.757531563199862        10.245098121358943     
 C   8.9598462108267274        14.279744343497818        11.147052929505698     
 C   11.611954606960786        14.909225747822083        12.153272095716749     
 C   11.302077386008206        14.186044720828624        9.3025922902560616     
 C   11.340360272223240        17.343532608634817        9.4450684184968594     
 C   9.2539406563472184        17.531996545832111        10.691750798466563     
 C   8.3150824821810421        14.772356270187531        12.299630246472454     
 C   8.3674954574587677        13.244862000122168        10.407220959284674     
 C   12.564388007409526        15.901914391868626        12.445044756680357     
 C   11.478706071720078        13.784332822903355        12.988202761997965     
 C   10.606618106551293        14.125634483247230        8.0788408525638271     
 C   12.615202017614408        13.693296885971261        9.3939094136091388     
 H   12.180226320111526        16.751084550327040        9.0863847064115912     
 C   11.249209300648417        18.691864362517645        9.0936953908235054     
 H   8.4582954634899359        17.097756457706144        11.291067865946321     
 C   9.1739929559175977        18.879725224575076        10.335337759243236     
 H   8.7851062958701878        15.541378247072499        12.907914733093849     
 C   7.0783193896486925        14.261583743568631        12.679826751738174     
 H   8.8595782809269057        12.827505971017706        9.5339259146548372     
 C   7.1260841105972146        12.734658440156624        10.805110315317496     
 H   12.679541900544276        16.776439335034322        11.806319215704351     
 C   13.368907783195304        15.762992901756798        13.579496880468445     
 H   10.729526220062814        13.016854671410726        12.784940772121043     
 C   12.290751627346364        13.659627032621591        14.116237749701433     
 H   9.5885002494367928        14.505325401076675        7.9902462694387220     
 C   11.222414800674699        13.560325303045840        6.9594980052032289     
 H   13.161243657836353        13.752561745312260        10.333579859003523     
 C   13.227268770750927        13.151080380779629        8.2619840394895547     
 H   12.010327705063126        19.144566314178022        8.4586611640172222     
 C   10.169219190239044        19.457164451945129        9.5396286079169119     
 H   8.3186388840649901        19.465784594519231        10.668988962910214     
 H   6.5936856987451327        14.643368986466218        13.574399776105029     
 C   6.4777507183635290        13.243572793987571        11.930546191939275     
 H   6.6749544242200534        11.928642378354391        10.230406204792656     
 C   13.233915681246238        14.648750543651204        14.415617517646091     
 H   14.097575279767804        16.535790436168504        13.816678589937057     
 H   12.174858248769945        12.790062860794491        14.762080083452057     
 C   12.537993816395780        13.089217919777695        7.0482057744203708     
 H   10.670862606848280        13.508790921558258        6.0190892443835242     
 H   14.256087530994220        12.802151520730238        8.3154495866004599     
 H   10.103349233937793        20.507480055451847        9.2624967870228865     
 H   5.5183295906306089        12.834412070249128        12.243802706151095     
 H   13.853135906948935        14.555813697580598        15.309672901908161     
 H   13.038576638100077        12.683536383982709        6.1693932273281478     
 C   12.241804736335727        15.006856617175822        3.0047276419340831     
 H   11.323303584107553        14.794175320602641        3.5755927802993410     
 H   12.373715076554188        16.095806451449409        2.9359603190318664     
 H   13.111647212638648        14.581629766252385        3.5292760112684456     
 C   12.123500181030336        14.430387357361939        1.6833553382855695     
 N   11.992583866324821        13.957821816354119       0.62395990559506431     
 Co   8.3467320143798638        9.3799941712716191        12.143928873127312     
 S   8.0274302932768755        9.5284284267816339        9.9263213743247256     
 S   9.4425542680391015        7.4098190077410457        11.982925062725236     
 S   6.4071423677530017        9.5731706418596154        13.281612496462609     
 S   9.3549503165651444        10.995277800776160        13.343012583118387     
 C   8.7387957134421015        8.0306285523197172        9.3929442946324428     
 C   9.3187184832198504        7.1305570645654157        10.266946984966456     
 C   6.8173496218132659        10.861897233517972        14.380559983228117     
 C   8.0623760425789754        11.462041763874121        14.416826805805345     
 S   8.7124861404490179        7.5473709733521952        7.7161969760678586     
 S   9.8786623641829898        5.6433232387783514        9.5317939344579887     
 S   5.6534139997968813        11.486988012887897        15.522159095751832     
 S   8.2561820604500085        12.717225999193779        15.627826275983331     
 C   9.4011435149582034        5.9672616719627101        7.8877309655117678     
 C   6.6387471394334083        12.694134950106882        16.286702329272419     
 S   9.5457054443867335        4.8789108207932923        6.6252452237279140     
 S   6.0696944963817128        13.679140840890078        17.511172146974609     
 P   6.0384925272059986        2.7645306187119427        2.5294978395115399     
 C   6.7276207013317606        4.3785903025260771        2.0974651059447091     
 C   4.3167026022881538        3.0662525873189512        2.9320799578580363     
 C   6.2042875490505356        1.6893837188665053        1.1028501560235435     
 C   6.8624858415957402        1.9894246977156496        3.9256320977670871     
 C   5.9805773413511174        5.5490386493527017        2.3256347230270502     
 C   7.9649221467112890        4.4482067766593234        1.4288486720512301     
 C   3.4119226420707438        3.2899597286541473        1.8834914169743486     
 C   3.9360559334468621        3.3125390779333861        4.2596299312476784     
 C   6.0176723978599700        2.2212103336609914      -0.18542251693014802     
 C   6.4632689721413144       0.31880476953601800        1.2755288883863281     
 C   8.2200759152531990        2.2620981791283388        4.1630341743421706     
 C   6.1969300069448430        1.0038567341978026        4.6772933235690619     
 H   5.0038708553453271        5.5024634230936673        2.8009965376111765     
 C   6.4714663268063415        6.7774050079838943        1.8766947689776889     
 H   8.5099603002434634        3.5416270848524873        1.1688620894324186     
 C   8.4597578912153111        5.6883398304663633        1.0191397413762311     
 H   3.7067804253145140        3.1084728833513844       0.85272518290707922     
 C   2.1381968098718032        3.7823045325734745        2.1601469454317295     
 H   4.6300964130610733        3.1410654146343759        5.0754987764312878     
 C   2.6661880818185568        3.8195762682427050        4.5283799896652877     
 H   5.8509973546256120        3.2863301746920501      -0.32704758157825575     
 C   6.0735296574056568        1.3775097618507828       -1.2924581576841099     
 H   6.5894482938609924      -0.11279128078228029        2.2666083498133696     
 C   6.5485905996287803      -0.50640904940384823       0.15415221920267794     
 H   8.7365688105678743        3.0120345762338321        3.5720432027414479     
 C   8.9103757167081525        1.5529603454973453        5.1453434283050896     
 C   6.8941044961333748       0.31303011008845405        5.6724633297339642     
 H   5.1500302738053625       0.75384763497385499        4.4999379455720998     
 H   5.8605461300687605        7.6711778658772642        1.9903762465724202     
 C   7.7120253870000219        6.8513885216367054        1.2374750255458444     
 H   9.4199834952233896        5.7509122436259128       0.50702188438766693     
 C   1.7780546369961896        4.0736340399392628        3.4791635785404305     
 H   1.4481832218266999        3.9475505833030513        1.3372738850818944     
 H   2.3767854255463337        4.0368952569736383        5.5557883508543728     
 H   5.9137946946714859        1.7898937136715318       -2.2868396937642950     
 C   6.3519040472677917        1.9397652799260749E-002  -1.1248150839972333     
 H   6.7829439310813280       -1.5582945801310613       0.29157025128457142     
 C   8.2479882839765200       0.57844220875501140        5.8998013860565441     
 H   9.9689081429828867        1.7464225448465622        5.3038365890910875     
 H   6.3644210929024041      -0.44960413228403084        6.2437426732009706     
 H   8.0819976614812603        7.8072046184282744       0.85919709354485707     
 H  0.80808011365063337        4.5179039479319618        3.6992668001828708     
 H   6.4165316897278366      -0.62726297228420602       -1.9986791372054669     
 H   8.7959043405556212        1.4183500121187300E-002   6.6517445167811200     
 P   4.5748152295162292        8.4310859873212145        6.4166152743197920     
 C   4.7750380099702818        6.6934175753635197        6.8772206033610344     
 C   6.1557688294659245        9.1712094110913789        5.9752788650799191     
 C   3.5036694319469097        8.5417242763331966        4.9690401278442309     
 C   3.8135177826956168        9.2648888491479138        7.8197254516806440     
 C   3.7752877660873683        6.1074086227571680        7.6772665864480922     
 C   5.8616965327923216        5.9189644685031526        6.4305637527178368     
 C   6.8005332320440628        8.6786137800724230        4.8226948581342031     
 C   6.7481248562284630        10.206073354940958        6.7151323390873703     
 C   2.5512269714341937        7.5490428398707303        4.6772720320863099     
 C   3.6369298542846527        9.6666120431459266        4.1341039502052350     
 C   4.5089631741790175        9.3252976888425962        9.0434851396456590     
 C   2.5003880594395476        9.7576211104045996        7.7283993710786509     
 H   2.9354169630275351        6.6998471128359034        8.0359543838430163     
 C   3.8664644533505430        4.7590817334808557        8.0286527260752862     
 H   6.6573266981483989        6.3532118223617609        5.8312318806083887     
 C   5.9416709735299840        4.5712411150317003        6.7869908684751712     
 H   6.3305048763660592        7.9096076699930693        4.2143934967243606     
 C   8.0373023789401223        9.1893832946970146        4.4425129280662921     
 H   6.2560421073572856        10.623416566261664        7.5884334229067427     
 C   7.9895410109470211        10.716275230571409        6.3172565557734197     
 H   2.4360633435580512        6.6745231928209883        5.3160033482448048     
 C   1.7467104596862444        7.6879655214619786        3.5428176757749581     
 H   4.3861145103873467        10.434086165424969        4.3373644568480385     
 C   2.8248875042038839        9.7913181851200726        3.0060665153689610     
 H   5.5270834775560393        8.9456154466109066        9.1320886844642288     
 C   3.8931483143005190        9.8905909266671994        10.162825792260332     
 H   1.9543560959383088        9.6983570649282154        6.7887233069577029     
 C   1.8883028845793870        10.299820679091686        8.8603229666506564     
 H   3.1053600136696895        4.3063731563256873        8.6636991580864873     
 C   4.9464622644880052        3.9937944664600664        7.5827169473043288     
 H   6.7970313040377173        3.9851920551127065        6.4533373531040841     
 H   8.5219367206741303        8.8076107966045249        3.5479348446731058     
 C   8.6378751042139825        10.207376449298845        5.1918139017066913     
 H   8.4406740069810748        11.522278858583087        6.8919756048134726     
 C   1.8817151785995097        8.8022014958217394        2.7066906339482029     
 H   1.0180350053402853        6.9151745064740142        3.3056390592740934     
 H   2.9407892823475970        10.660878262752762        2.3602202795171254     
 C   2.5775642316001410        10.361683215805408        10.074108737244613     
 H   4.4446906607106698        9.9421233887635783        11.103240274320042     
 H  0.85948050323014369        10.648737785910514        8.8068495703971603     
 H   5.0123508847035554        2.9434826728791341        7.8598589727159585     
 H   9.5972987422894853        10.616538862190138        4.8785672587417910     
 H   1.2624981309637417        8.8951388686041870        1.8126331003822604     
 H   2.0769664760968980        10.767351030595597        10.952918915457985     
 C   2.8738758902564028        8.4441495950045589        14.117650752346453     
 H   3.7923836317073398        8.6568281865077541        13.546794578972913     
 H   2.7419333599486282        7.3552017225150026        14.186371497689787     
 H   2.0040452180654618        8.8694255038293424        13.593123518482942     
 C   2.9921964934579672        9.0205608300471773        15.439045934605280     
 N   3.1231236963918492        9.4930835097637640        16.498458376404955     
         226

 Co   6.7696586269095738        14.071743218273996        4.9759583356843056     
 S   7.0840268534539099        13.921778550246438        7.1938620123374140     
 S   5.6721416675825722        16.041100099079639        5.1357561953839861     
 S   8.7111895444929246        13.880929125368320        3.8408635313471504     
 S   5.7652841355434790        12.454771088644087        3.7763309858348668     
 C   6.3727360820875756        15.419871554373143        7.7264458566909147     
 C   5.7941763406515143        16.320271126309123        6.8519042076019918     
 C   8.3041925519563708        12.590958302307824        2.7422093158464249     
 C   7.0600191085911410        11.989186693398761        2.7046992114416097     
 S   6.3984152473151283        15.903377023478431        9.4030925426233694     
 S   5.2350891286484336        17.808200883337086        7.5863591969848674     
 S   9.4703664650842487        11.966816875768405        1.6023118497470727     
 S   6.8692489164216877        10.733379301298624        1.4940218874163356     
 C   5.7118928240656848        17.484289202856122        9.2306529454344286     
 C   8.4874258397643647        10.757963015051866       0.83718189572398771     
 S   5.5689329759180257        18.573272608063974        10.492711974655732     
 S   9.0584409272026871        9.7722171915548550      -0.38566896772738118     
 P   9.0819612088372423        20.681615324611620        14.593476376586260     
 C   8.3944913181492549        19.066990927641935        15.026350977795083     
 C   10.803738225970211        20.380935405754169        14.190402559956686     
 C   8.9154294282429429        21.757792773949753        16.019122687623852     
 C   8.2570338131894374        21.456131749483170        13.197491184012717     
 C   9.1422307215073921        17.897069619101391        14.797565086912391     
 C   7.1574679733219995        18.996344164293696        15.695390617376816     
 C   11.709959670323450        20.160309062756784        15.238348141171494     
 C   11.182871287855285        20.131826882875082        12.862990797984567     
 C   9.1030197009274563        21.227607558726568        17.307873114205037     
 C   8.6550081724524421        23.127892215608782        15.844956796216215     
 C   6.8982261024362597        21.186564527244578        12.963886835665548     
 C   8.9227816031746947        22.439809738828409        12.443581616444348     
 H   10.118688524412534        17.944370329929392        14.321767379157201     
 C   8.6522202693974766        16.668157372059298        15.246050240069779     
 H   6.6119684549986255        19.902623869430553        15.955663818159827     
 C   6.6635268743685039        17.755711808583680        16.104720416453702     
 H   11.416215757302229        20.343919268172414        16.269043462785824     
 C   12.983655555056256        19.668048723509742        14.961184423712556     
 H   10.487609040829778        20.300603266415592        12.047640837195196     
 C   12.452794428906044        19.625362716863133        12.593758461227065     
 H   9.2710503699209745        20.162865556789992        17.450574034274680     
 C   9.0465140833371809        22.072520276675686        18.413911711829595     
 H   8.5281176168213033        23.558220041050280        14.853438730461260     
 C   8.5693238200902559        23.954330355833797        16.965366586532969     
 H   6.3814470925441125        20.438580485104971        13.557035651821195     
 C   6.2069947901349538        21.896613218459464        11.982892845897027     
 C   8.2245743923986812        23.131718397459458        11.449887032456202     
 H   9.9704538621534731        22.688107304977333        12.618606557469782     
 H   9.2634648641299933        15.774734001359526        15.131193972977309     
 C   7.4118927252558713        16.593192395875711        15.885628207518948     
 H   5.7032523520064116        17.692259102428796        16.616686900771359     
 C   13.342384123960768        19.374141043859403        13.642380807153023     
 H   13.674812422697082        19.505125750151361        15.783525414140474     
 H   12.741201496594584        19.406416540864569        11.566433696440596     
 H   9.2070214680121456        21.661502421497637        19.408698428953219     
 C   8.7667438810737668        23.430156194361793        18.244840917091093     
 H   8.3343307938681850        25.005917836742402        16.826843533112463     
 C   6.8695854621697396        22.869202579110876        11.226128570214080     
 H   5.1476061785147067        21.705581700806995        11.827357451165840     
 H   8.7542962926913859        23.893097586892722        10.877028668982669     
 H   7.0419626076661874        15.637134375170504        16.263294042233735     
 H   14.312445100362702        18.930262565159460        13.421849962922670     
 H   8.7017024271702912        24.077702343042684        19.118010325178542     
 H   6.3210083137646658        23.434286779193052        10.475281677878076     
 P   10.535549753351521        15.019346729838558        10.702289483576951     
 C   10.336362972408535        16.757183249124896        10.242098291469208     
 C   8.9545442427450457        14.279521480923364        11.143932322004273     
 C   11.606612386645590        14.908354786091563        12.149876118462561     
 C   11.296947065006155        14.185622532746468        9.2991945427670473     
 C   11.337099855917430        17.342907917951113        9.4430639580976443     
 C   9.2503000743854127        17.532300502524084        10.689031224449922     
 C   8.3098342757107808        14.772224401290648        12.296537009629340     
 C   8.3625081425190757        13.244133478666628        10.404555653388506     
 C   12.559747617857145        15.900404375576469        12.441456838185267     
 C   11.472434581040059        13.783829307852516        12.985103294723473     
 C   10.601971668888469        14.125888036885422        8.0751492153978699     
 C   12.610083477335804        13.692906788478446        9.3907388921818544     
 H   12.176458431608644        16.749914912195276        9.0840738388336923     
 C   11.247694424336313        18.691742718438235        9.0932756609426288     
 H   8.4538686159674512        17.098265853129607        11.287450446534740     
 C   9.1720877856881966        18.880522380931307        10.334144901607427     
 H   8.7796240782776405        15.541577977379374        12.904624573370386     
 C   7.0734150608365196        14.260928755251474        12.677172753628630     
 H   8.8546533703701797        12.826726412013279        9.5313172393911270     
 C   7.1214033566729107        12.733483426192466        10.802861043613120     
 H   12.675515727758206        16.774684583800742        11.802536116378262     
 C   13.364026619221478        15.761221416717598        13.576029214576334     
 H   10.722636432247111        13.016918237333044        12.782094764315781     
 C   12.284249648059772        13.658840171541193        14.113251846576075     
 H   9.5838092180525951        14.505428202807506        7.9863873831540415     
 C   11.218319107356024        13.561412667059379        6.9556710284774219     
 H   13.155737611852265        13.751611214459194        10.330663275452643     
 C   13.222647204038195        13.151410861959722        8.2587523380671666     
 H   12.009594769397344        19.144330202258516        8.4591053665129170     
 C   10.168448822179283        19.457782469408848        9.5397398256126849     
 H   8.3172747489237420        19.467202713314425        10.668048894882661     
 H   6.5888752128588495        14.642648651299663        13.571823444128771     
 C   6.4731146553476471        13.242437998540678        11.928301929929455     
 H   6.6705178242900400        11.927022059840793        10.228580480669493     
 C   13.228129362609678        14.647314514313404        14.412433316434567     
 H   14.093111680900854        16.533633343926379        13.813153329002793     
 H   12.167522046302459        12.789611179320866        14.759374942989043     
 C   12.533900706021836        13.090376751633270        7.0446361567902773     
 H   10.667170724861210        13.510575594443694        6.0149733508626433     
 H   14.251401127820666        12.802318508022678        8.3124608341753454     
 H   10.104010498778345        20.508533285238887        9.2639870836921645     
 H   5.5139397136979564        12.832953570836844        12.241894253813321     
 H   13.847192412436701        14.554173325085449        15.306576935206120     
 H   13.034902580200058        12.685390145087032        6.1657452874961107     
 C   12.244348870701796        15.006702921856869        2.9953222069755623     
 H   11.325243073230665        14.792215506801980        3.5646180919995061     
 H   12.376993740315640        16.095784842862056        2.9312657203988999     
 H   13.113516326828986        14.578676981764289        3.5186838112013343     
 C   12.126940692672752        14.435946187746454        1.6714703724641773     
 N   11.996768286568617        13.967742371315589       0.61012308077129818     
 Co   8.3460027566598978        9.3791926766287137        12.146373452620484     
 S   8.0315726964326561        9.5291284974362256        9.9284753744935443     
 S   9.4435683686043266        7.4098697974807841        11.986573487618926     
 S   6.4044794653397510        9.5700004213197118        13.281475166971957     
 S   9.3503804816238585        10.996183653207119        13.345991468638790     
 C   8.7429027787315761        8.0310535627647877        9.3958921390243315     
 C   9.3214905843148870        7.1306704375240617        10.270431684799842     
 C   6.8114693975599492        10.859987309413478        14.380110837446088     
 C   8.0556453231592311        11.461755841605591        14.417623952679008     
 S   8.7172001474367633        7.5475329081141460        7.7192511620508935     
 S   9.8806019123622431        5.6427495618337637        9.5359784529184921     
 S   5.6452960110476607        11.484131324665922        15.520010024713873     
 S   8.2464131895875052        12.717572341445335        15.628291648962499     
 C   9.4037677660436518        5.9666397136720324        7.8916895154088254     
 C   6.6282359210000559        12.692990696480162        16.285131861504315     
 S   9.5467408480150500        4.8776554174199687        6.6296330967209354     
 S   6.0572226097362849        13.678745801767558        17.507976507055954     
 P   6.0337358755544992        2.7693472383839572        2.5288666554586547     
 C   6.7212030964488205        4.3839727265445578        2.0959917906585317     
 C   4.3119587505411152        3.0700262640392135        2.9319422045935273     
 C   6.2002694616879017        1.6931745082998790        1.1032167238176578     
 C   6.8586637707468050        1.9948256283867374        3.9248489606503156     
 C   5.9734541148633387        5.5538915879645270        2.3247602508202876     
 C   7.9582307788334674        4.4546210260694927        1.4269601038884225     
 C   3.4057391769030581        3.2906715815906105        1.8839985606557614     
 C   3.9328246676101464        3.3191167093500398        4.2593572255607581     
 C   6.0126780678949778        2.2233645483207436      -0.18553161332261101     
 C   6.4606992293059848       0.32307586655201359        1.2773764423897460     
 C   8.2174693696898995        2.2643974817212542        4.1584612220316277     
 C   6.1929179106336321        1.0111378865983520        4.6787474731517964     
 H   4.9969939619089949        5.5065892321952505        2.8005530552833826     
 C   6.4634578964297553        6.7828021898879207        1.8762632333582667     
 H   8.5037383956575958        3.5483419138393657        1.1667013292243140     
 C   8.4521648221114827        5.6952523413997724        1.0176183542321733     
 H   3.6994827166358850        3.1070764515635383       0.85330016775530948     
 C   2.1320447565288521        3.7829322245801063        2.1611685285237971     
 H   4.6280849419958052        3.1503248227757821        5.0747055885984658     
 C   2.6629036936389174        3.8255827789820289        4.5285957155489660     
 H   5.8446426552442095        3.2881065474440376      -0.32822836143369183     
 C   6.0691898252792420        1.3784573081630871       -1.2915740633380823     
 H   6.5875912424707437      -0.10725587623671021        2.2688925427850273     
 C   6.5463903356215853      -0.50335654855288614       0.15696291805200846     
 H   8.7342474200259055        3.0123893660753742        3.5653212994560861     
 C   8.9087004645061150        1.5543427597480093        5.1394511496288171     
 C   6.8911245108250307       0.31922414269134064        5.6724385062254736     
 H   5.1452471030540217       0.76283676650539123        4.5037181742290748     
 H   5.8522059142015701        7.6762224959579477        1.9911050953293152     
 C   7.7037881151000169        6.8577686342525297        1.2366906526593833     
 H   9.4124422744925411        5.7587073651444340       0.50565736221575019     
 C   1.7733159139471422        4.0768222979044468        3.4799759433053228     
 H   1.4408893619700249        3.9458700716272883        1.3388293435864207     
 H   2.3744972969597500        4.0445167599552292        5.5559232843157798     
 H   5.9086829667786143        1.7894791694286487       -2.2863592755482212     
 C   6.3489676001758442        2.0822131424445563E-002  -1.1225092673479249     
 H   6.7813912550359960       -1.5549428764232958       0.29548163396342852     
 C   8.2461115853573901       0.58174333244125875        5.8962043833674080     
 H   9.9680878191621662        1.7453775814349219        5.2949914701933158     
 H   6.3614033684018034      -0.44216116603802291        6.2452888766007284     
 H   8.0737125494359443        7.8138247813962058       0.85901410918364274     
 H  0.80325625381297505        4.5207009206989719        3.7005120408371535     
 H   6.4140131449458782      -0.62671947583815446       -1.9956818919291002     
 H   8.7946884465917154        1.6653879790890697E-002   6.6470477075358403     
 P   4.5800759877121715        8.4316015918409128        6.4200318198898438     
 C   4.7792742252027107        6.6937660487476398        6.8802231640457761     
 C   6.1610823878494436        9.1714309089685351        5.9783987718349394     
 C   3.5090208355851824        8.5425954148248966        4.9724400436081728     
 C   3.8186646203467123        9.2653153497359355        7.8231257232604818     
 C   3.7785504236655263        6.1080356205678763        7.6792693307860693     
 C   5.8653426072192412        5.9186575538773640        6.4332876449633778     
 C   6.8057930321830469        8.6787401722543187        4.8257892307006527     
 C   6.7531223693713480        10.206805198055719        6.7177916053155284     
 C   2.5558786369756450        7.5505514669030482        4.6808624131897325     
 C   3.6432077201634896        9.6671172682344455        4.1372090944039259     
 C   4.5136295763592633        9.3250487350069466        9.0471772786592446     
 C   2.5055244500546605        9.7580194522284494        7.7315745953589881     
 H   2.9391881805456515        6.7010214951269278        8.0382621790572610     
 C   3.8679748654629074        4.7592044560356417        8.0290675204814654     
 H   6.6617631658362981        6.3526975313463199        5.8348576957812908     
 C   5.9435746480974885        4.5704396849237749        6.7881845864063788     
 H   6.3360000006745443        7.9093983945448016        4.2176889726432707     
 C   8.0422168718800915        9.1900336100227609        4.4451645589247182     
 H   6.2609770264429647        10.624202706071248        7.5910344304550570     
 C   7.9942307749852652        10.717453923703557        6.3194965940550647     
 H   2.4401028186185387        6.6762751659157411        5.3197872949336036     
 C   1.7516023259396831        7.6897357242464839        3.5462882268062184     
 H   4.3930095390405102        10.434025160793727        4.3402168329110289     
 C   2.8313951756529128        9.7921071234650547        3.0090586473017207     
 H   5.5317938584170294        8.9455150594331787        9.1359458023731701     
 C   3.8972684571003890        9.8895121035504001        10.166653792695248     
 H   1.9598776343037316        9.6993157873211597        6.7916459515432770     
 C   1.8929468244845404        10.299502549068766        8.8635598539129923     
 H   3.1060846486522671        4.3066121231942658        8.6632466118898659     
 C   4.9472263394160043        3.9931741747450498        7.5826019617532463     
 H   6.7983924538032880        3.9837669848845301        6.4542792180780619     
 H   8.5267573044555967        8.8083231927533934        3.5505101863798294     
 C   8.6425201781604883        10.208511031649135        5.1940506554300185     
 H   8.4451188363608072        11.523905843837316        6.8937884787601043     
 C   1.8875092974496324        8.8036380363163058        2.7098796181861520     
 H   1.0225112613052139        6.9173288214555111        3.3091660792305704     
 H   2.9481292627856974        10.661333272339572        2.3629329890628443     
 C   2.5816830403501059        10.360536673579057        10.077681647633458     
 H   4.4484094088830020        9.9403476440476837        11.107355778715030     
 H  0.86419009989760753        10.648585738532885        8.8098456055228702     
 H   5.0116784936026670        2.9424262515843504        7.8583625433369688     
 H   9.6016969911421128        10.617996809542603        4.8804658451313427     
 H   1.2684488317478062        8.8967799008781405        1.8157342745366953     
 H   2.0806699024976734        10.765512948546696        10.956570727743490     
 C   2.8713276664673022        8.4442881199534181        14.127043462059840     
 H   3.7904384825305049        8.6587726915808165        13.557754112604684     
 H   2.7386590506614712        7.3552076962612523        14.191067380367341     
 H   2.0021689787740966        8.8723492487220064        13.603696451062206     
 C   2.9887473002934755        9.0150043434353826        15.450911279303961     
 N   3.1189275490438870        9.4831784486728239        16.512270370778719     
         226

 Co   6.7703895071730491        14.072549851549331        4.9735133873895370     
 S   7.0799067502692736        13.921093262164291        7.1917054375249423     
 S   5.6711089202550484        16.041039539419756        5.1321084201559906     
 S   8.7138528769619494        13.884108327145547        3.8409954251980998     
 S   5.7698547411623196        12.453862198229391        3.7733564206899111     
 C   6.3686341636583830        15.419453934015429        7.7234956460606101     
 C   5.7914012931010097        16.320159972906083        6.8484176873346616     
 C   8.3100742087042470        12.592870614171883        2.7426620388642831     
 C   7.0667495039940942        11.989477343432508        2.7039036581944060     
 S   6.3937158522434183        15.903227870952286        9.4000339631155807     
 S   5.2331371734656225        17.808773264658054        7.5821723388232449     
 S   9.4784846952561654        11.969676160245601        1.6044623617980485     
 S   6.8790191635811242        10.733033194632418        1.4935622265775570     
 C   5.7092676457104563        17.484917692737415        9.2266903153562865     
 C   8.4979379215762414        10.759107450834577       0.83875737354932511     
 S   5.5678925328786839        18.574534914675983        10.488318956570488     
 S   9.0709131603351256        9.7726092970699057      -0.38246633235158745     
 P   9.0867057380914957        20.676795331274416        14.594103488690839     
 C   8.4008978579995031        19.061604780527958        15.027820529496722     
 C   10.808469868780142        20.377158834436113        14.190535206237790     
 C   8.9194350228952946        21.753997021566502        16.018753386049234     
 C   8.2608433024262915        21.450728974188781        13.198271292875145     
 C   9.1493459691715948        17.892213764134262        14.798441498208261     
 C   7.1641468104479999        18.989925916829129        15.697272768384543     
 C   11.716130455948967        20.159588106837855        15.237835138214329     
 C   11.186090437970190        20.125252197283388        12.863257303756379     
 C   9.1080021337516381        21.225446500951044        17.307978630370023     
 C   8.6575620526349617        23.123615801505853        15.843108884510810     
 C   6.9008210785575068        21.184261231996384        12.968453154077030     
 C   8.9267806310831297        22.432530294152272        12.442128614296232     
 H   10.125558326275023        17.940242078019594        14.322214668704801     
 C   8.6602226409316501        16.662757842939534        15.246487378179854     
 H   6.6181753300990840        19.895904997620370        15.957813374373218     
 C   6.6711095245123353        17.748795697455787        16.106239186602469     
 H   11.423501070934819        20.345301799348277        16.268463608623883     
 C   12.989794311070838        19.667411660373162        14.960154818975038     
 H   10.489609037186518        20.291352106710395        12.048428401730130     
 C   12.456065892204029        19.619358253708757        12.593534405951376     
 H   9.2773952396473156        20.161082399293328        17.451749553016452     
 C   9.0508395512247866        22.071563748050455        18.413025517219729     
 H   8.5299580688142029        23.552680669800186        14.851154852407507     
 C   8.5715056086601695        23.951270328355864        16.962557010088645     
 H   6.3837571340294081        20.438218822503316        13.563747571580796     
 C   6.2086590367566359        21.895228527972975        11.988779228698018     
 C   8.2275420303324545        23.125527474539641        11.449913602504134     
 H   9.9752233798356489        22.679121269318223        12.614829451946521     
 H   9.2718012026866621        15.769687884173019        15.130475390384873     
 C   7.4201229923372471        16.586809643083807        15.886416313145965     
 H   5.7107821575376079        17.684459717152532        16.618046946314237     
 C   13.347109381707178        19.370948926539601        13.641559132835349     
 H   13.682092590664721        19.506792136334241        15.781961246260316     
 H   12.743476269296389        19.398800976376378        11.566289506560397     
 H   9.2121187105414304        21.661906375465094        19.408215297468814     
 C   8.7696630492825118        23.428722463241197        18.242535358027393     
 H   8.3358617813454572        25.002558141061606        16.822934935741642     
 C   6.8714506886464930        22.865902821707252        11.229723839542720     
 H   5.1484161382764713        21.706622781871332        11.836194086210559     
 H   8.7573016456942572        23.885659894028482        10.875487202121780     
 H   7.0502424471441243        15.630512183447003        16.263484070722491     
 H   14.317254943508470        18.927461472539640        13.420593608015112     
 H   8.7042022387801943        24.077147971328458        19.115014490719027     
 H   6.3222131388431109        23.431819232428698        10.479977519252051     
 P   10.530300599734348        15.018831565292372        10.698875276851300     
 C   10.332133885105691        16.756834935049930        10.239098461579472     
 C   8.9492422746633640        14.279298618348909        11.140811714502849     
 C   11.601270166330394        14.907483824361043        12.146480141208373     
 C   11.291816744004102        14.185200344664311        9.2957967952780312     
 C   11.333839439611621        17.342283227267409        9.4410594976984292     
 C   9.2466594924236087        17.532604459216056        10.686311650433282     
 C   8.3045860692405213        14.772092532393765        12.293443772786228     
 C   8.3575208275793837        13.243404957211085        10.401890347492337     
 C   12.555107228304763        15.898894359284315        12.437868919690178     
 C   11.466163090360039        13.783325792801678        12.982003827448981     
 C   10.597325231225646        14.126141590523616        8.0714575782319145     
 C   12.604964937057201        13.692516690985631        9.3875683707545701     
 H   12.172690543105762        16.748745274063516        9.0817629712557952     
 C   11.246179548024209        18.691621074358824        9.0928559310617523     
 H   8.4494417684449665        17.098775248553071        11.283833027123160     
 C   9.1701826154587973        18.881319537287542        10.332952043971618     
 H   8.7741418606850932        15.541777707686249        12.901334413646923     
 C   7.0685107320243468        14.260273766934315        12.674518755519086     
 H   8.8497284598134538        12.825946853008855        9.5287085641274167     
 C   7.1167226027486068        12.732308412228310        10.800611771908747     
 H   12.671489554972137        16.772929832567161        11.798753017052174     
 C   13.359145455247651        15.759449931678398        13.572561548684222     
 H   10.715746644431407        13.016981803255362        12.779248756510521     
 C   12.277747668773181        13.658053310460796        14.110265943450717     
 H   9.5791181866683974        14.505531004538337        7.9825284968693611     
 C   11.214223414037349        13.562500031072920        6.9518440517516149     
 H   13.150231565868175        13.750660683606130        10.327746691901762     
 C   13.218025637325464        13.151741343139815        8.2555206366447766     
 H   12.008861833731562        19.144094090339010        8.4595495690086118     
 C   10.167678454119521        19.458400486872566        9.5398510433084560     
 H   8.3159106137824939        19.468620832109618        10.667108826855106     
 H   6.5840647269725663        14.641928316133109        13.569247112152512     
 C   6.4684785923317643        13.241303203093786        11.926057667919638     
 H   6.6660812243600267        11.925401741327196        10.226754756546327     
 C   13.222343043973119        14.645878484975603        14.409249115223044     
 H   14.088648082033902        16.531476251684253        13.809628068068529     
 H   12.160185843834972        12.789159497847244        14.756669802526028     
 C   12.529807595647890        13.091535583488847        7.0410665391601848     
 H   10.663478842874140        13.512360267329131        6.0108574573417615     
 H   14.246714724647109        12.802485495315119        8.3094720817502292     
 H   10.104671763618898        20.509586515025923        9.2654773803614425     
 H   5.5095498367653040        12.831495071424563        12.239985801475548     
 H   13.841248917924469        14.552532952590301        15.303480968504081     
 H   13.031228522300038        12.687243906191355        6.1620973476640737     
 C   12.246893005067863        15.006549226537913        2.9859167720170414     
 H   11.327182562353777        14.790255693001320        3.5536434036996707     
 H   12.380272404077095        16.095763234274703        2.9265711217659329     
 H   13.115385441019322        14.575724197276193        3.5080916111342231     
 C   12.130381204315167        14.441505018130970        1.6595854066427849     
 N   12.000952706812413        13.977662926277061       0.59628625594753204     
 Co   8.3452734989399318        9.3783911819858101        12.148818032113656     
 S   8.0357150995884368        9.5298285680908172        9.9306293746623631     
 S   9.4445824691695517        7.4099205872205234        11.990221912512618     
 S   6.4018165629265003        9.5668302007798065        13.281337837481304     
 S   9.3458106466825726        10.997089505638080        13.348970354159192     
 C   8.7470098440210506        8.0314785732098581        9.3988399834162202     
 C   9.3242626854099253        7.1307838104827077        10.273916384633226     
 C   6.8055891733066325        10.858077385308986        14.379661691664058     
 C   8.0489146037394868        11.461469919337061        14.418421099552672     
 S   8.7219141544245069        7.5476948428760968        7.7223053480339283     
 S   9.8825414605414945        5.6421758848891752        9.5401629713789955     
 S   5.6371780222984400        11.481274636443949        15.517860953675914     
 S   8.2366443187250038        12.717918683696890        15.628757021941666     
 C   9.4063920171291020        5.9660177553813547        7.8956480653058838     
 C   6.6177247025667043        12.691846442853441        16.283561393736210     
 S   9.5477762516433682        4.8764000140466459        6.6340209697139567     
 S   6.0447507230908570        13.678350762645039        17.504780867137303     
 P   6.0289792239029998        2.7741638580559713        2.5282354714057700     
 C   6.7147854915658796        4.3893551505630395        2.0945184753723542     
 C   4.3072148987940766        3.0737999407594754        2.9318044513290182     
 C   6.1962513743252670        1.6969652977332526        1.1035832916117718     
 C   6.8548416998978698        2.0002265590578250        3.9240658235335437     
 C   5.9663308883755590        5.5587445265763513        2.3238857786135250     
 C   7.9515394109556450        4.4610352754796621        1.4250715357256150     
 C   3.3995557117353719        3.2913834345270736        1.8845057043371742     
 C   3.9295934017734306        3.3256943407666930        4.2590845198738387     
 C   6.0076837379299857        2.2255187629804958      -0.18564070971507401     
 C   6.4581294864706562       0.32734696356800919        1.2792239963931640     
 C   8.2148628241265982        2.2666967843141697        4.1538882697210848     
 C   6.1889058143224212        1.0184190389989014        4.6802016227345309     
 H   4.9901170684726637        5.5107150412968346        2.8001095729555883     
 C   6.4554494660531700        6.7881993717919480        1.8758316977388445     
 H   8.4975164910717300        3.5550567428262441        1.1645405690162094     
 C   8.4445717530076561        5.7021648523331816        1.0160969670881155     
 H   3.6921850079572565        3.1056800197756922       0.85387515260353963     
 C   2.1258927031859010        3.7835599165867375        2.1621901116158648     
 H   4.6260734709305362        3.1595842309171882        5.0739124007656438     
 C   2.6596193054592785        3.8315892897213528        4.5288114414326444     
 H   5.8382879558628060        3.2898829201960251      -0.32940914128912785     
 C   6.0648499931528281        1.3794048544753914       -1.2906899689920548     
 H   6.5857341910804950      -0.10172047169114012        2.2711767357566850     
 C   6.5441900716143904      -0.50030404770192416       0.15977361690133896     
 H   8.7319260294839367        3.0127441559169164        3.5585993961707238     
 C   8.9070252123040774        1.5557251739986733        5.1335588709525446     
 C   6.8881445255166875       0.32541817529422723        5.6724136827169822     
 H   5.1404639323026817       0.77182589803692747        4.5074984028860499     
 H   5.8438656983343797        7.6812671260386320        1.9918339440862101     
 C   7.6955508432000110        6.8641487468683540        1.2359062797729221     
 H   9.4049010537616944        5.7665024866629562       0.50429284004383346     
 C   1.7685771908980947        4.0800105558696318        3.4807883080702151     
 H   1.4335955021133500        3.9441895599515253        1.3403848020909470     
 H   2.3722091683731663        4.0521382629368192        5.5560582177771867     
 H   5.9035712388857426        1.7890646251857658       -2.2858788573321474     
 C   6.3460311530838966        2.2246610049630380E-002  -1.1202034506986167     
 H   6.7798385789906641       -1.5515911727155303       0.29939301664228568     
 C   8.2442348867382602       0.58504445612750611        5.8926073806782719     
 H   9.9672674953414440        1.7443326180232814        5.2861463512955433     
 H   6.3583856439012019      -0.43471819979201493        6.2468350800004853     
 H   8.0654274373906301        7.8204449443641373       0.85883112482242852     
 H  0.79843239397531685        4.5234978934659811        3.7017572814914357     
 H   6.4114946001639188      -0.62617597939210290       -1.9926846466527333     
 H   8.7934725526278097        1.9124259460594095E-002   6.6423508982905597     
 P   4.5853367459081147        8.4321171963606094        6.4234483654598957     
 C   4.7835104404351405        6.6941145221317608        6.8832257247305177     
 C   6.1663959462329618        9.1716524068456913        5.9815186785899588     
 C   3.5143722392234551        8.5434665533165983        4.9758399593721148     
 C   3.8238114579978082        9.2657418503239573        7.8265259948403205     
 C   3.7818130812436843        6.1086626183785837        7.6812720751240464     
 C   5.8689886816461607        5.9183506392515763        6.4360115372089179     
 C   6.8110528323220318        8.6788665644362126        4.8288836032671014     
 C   6.7581198825142330        10.207537041170479        6.7204508715436857     
 C   2.5605303025170967        7.5520600939353661        4.6844527942931551     
 C   3.6494855860423261        9.6676224933229626        4.1403142386026177     
 C   4.5182959785395092        9.3247997811712970        9.0508694176728302     
 C   2.5106608406697739        9.7584177940523009        7.7347498196393252     
 H   2.9429593980637678        6.7021958774179522        8.0405699742715075     
 C   3.8694852775752717        4.7593271785904276        8.0294823148876429     
 H   6.6661996335241982        6.3521832403308798        5.8384835109541937     
 C   5.9454783226649921        4.5696382548158505        6.7893783043375855     
 H   6.3414951249830294        7.9091891190965349        4.2209844485621799     
 C   8.0471313648200606        9.1906839253485071        4.4478161897831452     
 H   6.2659119455286438        10.624988845880832        7.5936354380033713     
 C   7.9989205390235103        10.718632616835706        6.3217366323367097     
 H   2.4441422936790258        6.6780271390104939        5.3235712416224024     
 C   1.7564941921931221        7.6915059270309891        3.5497587778374786     
 H   4.3999045676936728        10.433964156162483        4.3430692089740193     
 C   2.8379028471019421        9.7928960618100351        3.0120507792344804     
 H   5.5365042392780195        8.9454146722554526        9.1398029202821132     
 C   3.9013885999002595        9.8884332804336008        10.170481793130165     
 H   1.9653991726691544        9.7002745097141059        6.7945685961288511     
 C   1.8975907643896937        10.299184419045844        8.8667967411753281     
 H   3.1068092836348447        4.3068510900628443        8.6627940656932445     
 C   4.9479904143440026        3.9925538830300331        7.5824869762021638     
 H   6.7997536035688588        3.9823419146563532        6.4552210830520407     
 H   8.5315778882370648        8.8090355889022636        3.5530855280865530     
 C   8.6471652521069924        10.209645613999424        5.1962874091533457     
 H   8.4495636657405377        11.525532829091544        6.8956013527067350     
 C   1.8933034162997548        8.8050745768108705        2.7130686024241015     
 H   1.0269875172701426        6.9194831364370071        3.3126930991870469     
 H   2.9554692432237983        10.661788281926384        2.3656456986085628     
 C   2.5858018491000707        10.359390131352706        10.081254558022305     
 H   4.4521281570553350        9.9385718993317891        11.111471283110021     
 H  0.86889969656507138        10.648433691155258        8.8128416406485801     
 H   5.0110061025017778        2.9413698302895672        7.8568661139579792     
 H   9.6060952399947404        10.619454756895070        4.8823644315208954     
 H   1.2743995325318709        8.8984209331520923        1.8188354486911302     
 H   2.0843733288984487        10.763674866497798        10.960222540028992     
 C   2.8687794426782016        8.4444266449022791        14.136436171773227     
 H   3.7884933333536699        8.6607171966538772        13.568713646236455     
 H   2.7353847413743146        7.3552136700075028        14.195763263044894     
 H   2.0002927394827310        8.8752729936146721        13.614269383641471     
 C   2.9852981071289837        9.0094478568235896        15.462776624002641     
 N   3.1147314016959244        9.4732733875818820        16.526082365152480     
         226

 Co   6.7711203874365244        14.073356484824664        4.9710684390947684     
 S   7.0757866470846373        13.920407974082146        7.1895488627124715     
 S   5.6700761729275237        16.040978979759878        5.1284606449279959     
 S   8.7165162094309760        13.887287528922775        3.8411273190490496     
 S   5.7744253467811593        12.452953307814695        3.7703818555449558     
 C   6.3645322452291913        15.419036313657713        7.7205454354303047     
 C   5.7886262455505042        16.320048819503040        6.8449311670673305     
 C   8.3159558654521231        12.594782926035942        2.7431147618821417     
 C   7.0734798993970474        11.989767993466254        2.7031081049472028     
 S   6.3890164571717083        15.903078718426142        9.3969753836077903     
 S   5.2311852182828114        17.809345645979025        7.5779854806616225     
 S   9.4866029254280839        11.972535444722800        1.6066128738490242     
 S   6.8887894107405616        10.732687087966211        1.4931025657387784     
 C   5.7066424673552287        17.485546182618712        9.2227276852781426     
 C   8.5084500033881199        10.760251886617288       0.84033285137466263     
 S   5.5668520898393421        18.575797221287992        10.483925938485244     
 S   9.0833853934675641        9.7730014025849545      -0.37926369697579376     
 P   9.0914502673457473        20.671975337937209        14.594730600795421     
 C   8.4073043978497513        19.056218633413977        15.029290081198361     
 C   10.813201511590071        20.373382263118057        14.190667852518896     
 C   8.9234406175476479        21.750201269183250        16.018384084474619     
 C   8.2646527916631438        21.445326198894389        13.199051401737570     
 C   9.1564612168357975        17.887357909167129        14.799317909504129     
 C   7.1708256475739995        18.983507669364567        15.699154919392269     
 C   11.722301241574483        20.158867150918930        15.237322135257163     
 C   11.189309588085095        20.118677511691693        12.863523809528189     
 C   9.1129845665758182        21.223285443175524        17.308084146535013     
 C   8.6601159328174813        23.119339387402928        15.841260972805404     
 C   6.9034160546787531        21.181957936748194        12.973019472488515     
 C   8.9307796589915647        22.425250849476136        12.440675612148116     
 H   10.132428128137510        17.936113826109796        14.322661958252398     
 C   8.6682250124658253        16.657358313819771        15.246924516289926     
 H   6.6243822051995416        19.889186125810184        15.959962930586610     
 C   6.6786921746561676        17.741879586327894        16.107757956751236     
 H   11.430786384567408        20.346684330524138        16.267883754461941     
 C   12.995933067085419        19.666774597236586        14.959125214237519     
 H   10.491609033543259        20.282100947005198        12.049215966265065     
 C   12.459337355502015        19.613353790554385        12.593310350675688     
 H   9.2837401093736567        20.159299241796663        17.452925071758223     
 C   9.0551650191123940        22.070607219425227        18.412139322609864     
 H   8.5317985208071008        23.547141298550095        14.848870974353753     
 C   8.5736873972300849        23.948210300877932        16.959747433644324     
 H   6.3860671755147047        20.437857159901661        13.570459491340399     
 C   6.2103232833783180        21.893843837486489        11.994665611499009     
 C   8.2305096682662260        23.119336551619824        11.449940172552067     
 H   9.9799928975178247        22.670135233659110        12.611052346423261     
 H   9.2801375412433291        15.764641766986509        15.129756807792436     
 C   7.4283532594186239        16.580426890291903        15.887204418772983     
 H   5.7183119630688033        17.676660331876263        16.619406991857119     
 C   13.351834639453589        19.367756809219802        13.640737458517673     
 H   13.689372758632359        19.508458522517117        15.780397078380156     
 H   12.745751041998194        19.391185411888191        11.566145316680196     
 H   9.2172159530707152        21.662310329432550        19.407732165984406     
 C   8.7725822174912551        23.427288732120598        18.240229798963693     
 H   8.3373927688227294        24.999198445380809        16.819026338370822     
 C   6.8733159151232464        22.862603064303627        11.233319108871360     
 H   5.1492260980382367        21.707663862935668        11.845030721255281     
 H   8.7603069986971267        23.878222201164242        10.873945735260889     
 H   7.0585222866220620        15.623889991723502        16.263674099211244     
 H   14.322064786654236        18.924660379919825        13.419337253107557     
 H   8.7067020503900974        24.076593599614235        19.112018656259515     
 H   6.3234179639215560        23.429351685664347        10.484673360626026     
 P   10.525051446117173        15.018316400746187        10.695461070125649     
 C   10.327904797802844        16.756486620974965        10.236098631689737     
 C   8.9439403065816823        14.279075755774455        11.137691107001425     
 C   11.595927946015196        14.906612862630521        12.143084163954187     
 C   11.286686423002051        14.184778156582155        9.2923990477890168     
 C   11.330579023305811        17.341658536583704        9.4390550372992159     
 C   9.2430189104618048        17.532908415908029        10.683592076416641     
 C   8.2993378627702601        14.771960663496881        12.290350535943114     
 C   8.3525335126396918        13.242676435755545        10.399225041596170     
 C   12.550466838752381        15.897384342992158        12.434281001195089     
 C   11.459891599680018        13.782822277750839        12.978904360174491     
 C   10.592678793562822        14.126395144161808        8.0677659410659572     
 C   12.599846396778599        13.692126593492816        9.3843978493272839     
 H   12.168922654602881        16.747575635931753        9.0794521036778963     
 C   11.244664671712107        18.691499430279418        9.0924362011808757     
 H   8.4450149209224818        17.099284643976535        11.280215607711579     
 C   9.1682774452293980        18.882116693643773        10.331759186335809     
 H   8.7686596430925476        15.541977437993124        12.898044253923462     
 C   7.0636064032121739        14.259618778617158        12.671864757409541     
 H   8.8448035492567261        12.825167294004428        9.5260998888637065     
 C   7.1120418488243029        12.731133398264154        10.798362500204371     
 H   12.667463382186066        16.771175081333585        11.794969917726085     
 C   13.354264291273825        15.757678446639201        13.569093882792108     
 H   10.708856856615704        13.017045369177682        12.776402748705260     
 C   12.271245689486589        13.657266449380399        14.107280040325358     
 H   9.5744271552841980        14.505633806269168        7.9786696105846806     
 C   11.210127720718674        13.563587395086460        6.9480170750258070     
 H   13.144725519884087        13.749710152753064        10.324830108350881     
 C   13.213404070612732        13.152071824319908        8.2522889352223885     
 H   12.008128898065779        19.143857978419504        8.4599937715043048     
 C   10.166908086059761        19.459018504336282        9.5399622610042289     
 H   8.3145464786412475        19.470038950904808        10.666168758827553     
 H   6.5792542410862822        14.641207980966554        13.566670780176254     
 C   6.4638425293158823        13.240168407646893        11.923813405909819     
 H   6.6616446244300134        11.923781422813597        10.224929032423164     
 C   13.216556725336559        14.644442455637803        14.406064914011523     
 H   14.084184483166952        16.529319159442124        13.806102807134264     
 H   12.152849641367485        12.788707816373622        14.753964662063012     
 C   12.525714485273946        13.092694415344424        7.0374969215300922     
 H   10.659786960887070        13.514144940214566        6.0067415638208805     
 H   14.242028321473553        12.802652482607559        8.3064833293251148     
 H   10.105333028459448        20.510639744812963        9.2669676770307223     
 H   5.5051599598326515        12.830036572012281        12.238077349137773     
 H   13.835305423412235        14.550892580095152        15.300385001802040     
 H   13.027554464400017        12.689097667295679        6.1584494078320366     
 C   12.249437139433931        15.006395531218958        2.9765113370585210     
 H   11.329122051476888        14.788295879200660        3.5426687153998353     
 H   12.383551067838548        16.095741625687353        2.9218765231329664     
 H   13.117254555209660        14.572771412788097        3.4974994110671114     
 C   12.133821715957584        14.447063848515484        1.6477004408213924     
 N   12.005137127056207        13.987583481238531       0.58244943112376590     
 Co   8.3445442412199657        9.3775896873429048        12.151262611606828     
 S   8.0398575027442192        9.5305286387454089        9.9327833748311818     
 S   9.4455965697347750        7.4099713769602618        11.993870337406308     
 S   6.3991536605132504        9.5636599802399029        13.281200507990652     
 S   9.3412408117412866        10.997995358069039        13.351949239679595     
 C   8.7511169093105252        8.0319035836549304        9.4017878278081106     
 C   9.3270347865049619        7.1308971834413537        10.277401084466613     
 C   6.7997089490533158        10.856167461204492        14.379212545882030     
 C   8.0421838843197442        11.461183997068529        14.419218246426336     
 S   8.7266281614122523        7.5478567776380485        7.7253595340169641     
 S   9.8844810087207478        5.6416022079445876        9.5443474898394971     
 S   5.6290600335492194        11.478417948221974        15.515711882637955     
 S   8.2268754478625006        12.718265025948444        15.629222394920832     
 C   9.4090162682145504        5.9653957970906770        7.8996066152029414     
 C   6.6072134841333527        12.690702189226721        16.281990925968103     
 S   9.5488116552716846        4.8751446106733223        6.6384088427069772     
 S   6.0322788364454283        13.677955723522519        17.501585227218651     
 P   6.0242225722514995        2.7789804777279858        2.5276042873528848     
 C   6.7083678866829395        4.3947375745815203        2.0930451600861772     
 C   4.3024710470470389        3.0775736174797377        2.9316666980645092     
 C   6.1922332869626331        1.7007560871666263        1.1039498594058859     
 C   6.8510196290489338        2.0056274897289126        3.9232826864167718     
 C   5.9592076618877803        5.5635974651881757        2.3230113064067619     
 C   7.9448480430778234        4.4674495248898305        1.4231829675628076     
 C   3.3933722465676857        3.2920952874635367        1.8850128480185873     
 C   3.9263621359367149        3.3322719721833467        4.2588118141869193     
 C   6.0026894079649935        2.2276729776402480      -0.18574980610753700     
 C   6.4555597436353267       0.33161806058400478        1.2810715503965819     
 C   8.2122562785632987        2.2689960869070855        4.1493153174105428     
 C   6.1848937180112111        1.0257001913994510        4.6816557723172654     
 H   4.9832401750363315        5.5148408503984179        2.7996660906277944     
 C   6.4474410356765839        6.7935965536959744        1.8754001621194223     
 H   8.4912945864858624        3.5617715718131224        1.1623798088081045     
 C   8.4369786839038277        5.7090773632665908        1.0145755799440579     
 H   3.6848872992786275        3.1042835879878461       0.85445013745176990     
 C   2.1197406498429503        3.7841876085933688        2.1632116947079325     
 H   4.6240619998652681        3.1688436390585939        5.0731192129328218     
 C   2.6563349172796391        3.8375958004606767        4.5290271673163218     
 H   5.8319332564814035        3.2916592929480126      -0.33058992114456393     
 C   6.0605101610264134        1.3803524007876957       -1.2898058746460275     
 H   6.5838771396902471       -9.6185067145570041E-002   2.2734609287283423     
 C   6.5419898076071954      -0.49725154685096207       0.16258431575066948     
 H   8.7296046389419679        3.0130989457584585        3.5518774928853620     
 C   8.9053499601020381        1.5571075882493370        5.1276665922762721     
 C   6.8851645402083435       0.33161220789711382        5.6723888592084917     
 H   5.1356807615513409       0.78081502956846371        4.5112786315430249     
 H   5.8355254824671903        7.6863117561193155        1.9925627928431051     
 C   7.6873135713000051        6.8705288594841774        1.2351219068864610     
 H   9.3973598330308459        5.7742976081814783       0.50292831787191672     
 C   1.7638384678490473        4.0831988138348159        3.4816006728351074     
 H   1.4263016422566748        3.9425090482757623        1.3419402605954733     
 H   2.3699210397865831        4.0597597659184101        5.5561931512385927     
 H   5.8984595109928710        1.7886500809428827       -2.2853984391160740     
 C   6.3430947059919482        2.3671088674815193E-002  -1.1178976340493083     
 H   6.7782859029453322       -1.5482394690077650       0.30330439932114278     
 C   8.2423581881191286       0.58834557981375346        5.8890103779891358     
 H   9.9664471715207217        1.7432876546116409        5.2773012323977717     
 H   6.3553679194006012      -0.42727523354600694        6.2483812834002430     
 H   8.0571423253453140        7.8270651073320687       0.85864814046121418     
 H  0.79360853413765853        4.5262948662329912        3.7030025221457179     
 H   6.4089760553819595      -0.62563248294605145       -1.9896874013763666     
 H   8.7922566586639057        2.1594639130297494E-002   6.6376540890452800     
 P   4.5905975041040570        8.4326328008803078        6.4268649110299485     
 C   4.7877466556675694        6.6944629955158810        6.8862282854152586     
 C   6.1717095046164809        9.1718739047228475        5.9846385853449791     
 C   3.5197236428617273        8.5443376918083001        4.9792398751360576     
 C   3.8289582956489041        9.2661683509119790        7.8299262664201592     
 C   3.7850757388218419        6.1092896161892920        7.6832748194620226     
 C   5.8726347560730803        5.9180437246257878        6.4387354294544590     
 C   6.8163126324610159        8.6789929566181083        4.8319779758335510     
 C   6.7631173956571180        10.208268884285241        6.7231101377718430     
 C   2.5651819680585484        7.5535687209676841        4.6880431753965777     
 C   3.6557634519211630        9.6681277184114816        4.1434193828013086     
 C   4.5229623807197541        9.3245508273356474        9.0545615566864139     
 C   2.5157972312848869        9.7588161358761507        7.7379250439196632     
 H   2.9467306155818838        6.7033702597089757        8.0428777694857541     
 C   3.8709956896876365        4.7594499011452136        8.0298971092938221     
 H   6.6706361012120974        6.3516689493154388        5.8421093261270958     
 C   5.9473819972324966        4.5688368247079252        6.7905720222687931     
 H   6.3469902492915145        7.9089798436482672        4.2242799244810900     
 C   8.0520458577600316        9.1913342406742533        4.4504678206415713     
 H   6.2708468646143221        10.625774985690416        7.5962364455516855     
 C   8.0036103030617536        10.719811309967852        6.3239766706183547     
 H   2.4481817687395129        6.6797791121052468        5.3273551883112011     
 C   1.7613860584465610        7.6932761298154944        3.5532293288687389     
 H   4.4067995963468363        10.433903151531242        4.3459215850370096     
 C   2.8444105185509709        9.7936850001550173        3.0150429111672401     
 H   5.5412146201390096        8.9453142850777265        9.1436600381910562     
 C   3.9055087427001296        9.8873544573167997        10.174309793565083     
 H   1.9709207110345772        9.7012332321070520        6.7974912407144261     
 C   1.9022347042948471        10.298866289022923        8.8700336284376640     
 H   3.1075339186174222        4.3070900569314219        8.6623415194966213     
 C   4.9487544892720017        3.9919335913150165        7.5823719906510805     
 H   6.8011147533344296        3.9809168444281768        6.4561629480260194     
 H   8.5363984720185311        8.8097479850511320        3.5556608697932766     
 C   8.6518103260534964        10.210780196349713        5.1985241628766730     
 H   8.4540084951202701        11.527159814345772        6.8974142266533667     
 C   1.8990975351498776        8.8065111173054351        2.7162575866620506     
 H   1.0314637732350713        6.9216374514185040        3.3162201191435234     
 H   2.9628092236618992        10.662243291513194        2.3683584081542812     
 C   2.5899206578500351        10.358243589126353        10.084827468411152     
 H   4.4558469052276672        9.9367961546158945        11.115586787505009     
 H  0.87360929323253533        10.648281643777629        8.8158376757742900     
 H   5.0103337114008886        2.9403134089947840        7.8553696845789895     
 H   9.6104934888473696        10.620912704247536        4.8842630179104471     
 H   1.2803502333159356        8.9000619654260458        1.8219366228455651     
 H   2.0880767552992245        10.761836784448899        10.963874352314496     
 C   2.8662312188891006        8.4445651698511384        14.145828881486613     
 H   3.7865481841768349        8.6626617017269396        13.579673179868228     
 H   2.7321104320871576        7.3552196437537525        14.200459145722448     
 H   1.9984165001913659        8.8781967385073361        13.624842316220734     
 C   2.9818489139644919        9.0038913702117949        15.474641968701320     
 N   3.1105352543479623        9.4633683264909418        16.539894359526240     
         226

 Co   6.7718512676999998        14.074163118100000        4.9686234907999998     
 S   7.0716665439000010        13.919722685999998        7.1873922878999998     
 S   5.6690434256000000        16.040918420099999        5.1248128697000004     
 S   8.7191795419000009        13.890466730700002        3.8412592128999989     
 S   5.7789959523999999        12.452044417400000        3.7674072904000000     
 C   6.3604303267999986        15.418618693299999        7.7175952248000002     
 C   5.7858511979999996        16.319937666100000        6.8414446468000003     
 C   8.3218375221999992        12.596695237900001        2.7435674848999998     
 C   7.0802102948000005        11.990058643500001        2.7023125516999991     
 S   6.3843170620999983        15.902929565899999        9.3939168040999999     
 S   5.2292332631000003        17.809918027299993        7.5737986225000000     
 S   9.4947211556000006        11.975394729199996        1.6087633858999999     
 S   6.8985596578999981        10.732340981300004        1.4926429048999998     
 C   5.7040172890000003        17.486174672500006        9.2187650552000004     
 C   8.5189620851999983        10.761396322400000       0.84190832920000003     
 S   5.5658116468000003        18.577059527900001        10.479532920400001     
 S   9.0958576266000026        9.7733935081000034      -0.37606106160000002     
 P   9.0961947966000007        20.667155344600001        14.595357712900000     
 C   8.4137109376999994        19.050832486299999        15.030759632900001     
 C   10.817933154400000        20.369605691800000        14.190800498800000     
 C   8.9274462121999996        21.746405516799999        16.018014782900000     
 C   8.2684622808999979        21.439923423600000        13.199831510599996     
 C   9.1635764645000002        17.882502054200000        14.800194320799999     
 C   7.1775044846999991        18.977089421900001        15.701037070399996     
 C   11.728472027200000        20.158146195000000        15.236809132299998     
 C   11.192528738200000        20.112102826099999        12.863790315299999     
 C   9.1179669994000001        21.221124385400000        17.308189662699998     
 C   8.6626698130000008        23.115062973299999        15.839413061100000     
 C   6.9060110308000002        21.179654641500001        12.977585790899999     
 C   8.9347786868999997        22.417971404799999        12.439222610000000     
 H   10.139297930000000        17.931985574199999        14.323109247799996     
 C   8.6762273840000006        16.651958784700007        15.247361654400001     
 H   6.6305890803000000        19.882467254000002        15.962112486800001     
 C   6.6862748247999990        17.734963475200001        16.109276726899999     
 H   11.438071698199998        20.348066861700001        16.267303900300000     
 C   13.002071823100001        19.666137534100006        14.958095609500001     
 H   10.493609029900000        20.272849787300000        12.050003530800000     
 C   12.462608818800000        19.607349327400009        12.593086295399999     
 H   9.2900849790999978        20.157516084299999        17.454100590499994     
 C   9.0594904869999997        22.069650690800000        18.411253127999998     
 H   8.5336389728000004        23.541601927300000        14.846587096300000     
 C   8.5758691857999985        23.945150273399999        16.956937857200000     
 H   6.3883772170000004        20.437495497300006        13.577171411100000     
 C   6.2119875300000000        21.892459147000000        12.000551994300000     
 C   8.2334773061999993        23.113145628700007        11.449966742599999     
 H   9.9847624152000005        22.661149198000000        12.607275240900000     
 H   9.2884738797999979        15.759595649800001        15.129038225200000     
 C   7.4365835264999998        16.574044137500000        15.887992524400000     
 H   5.7258417685999996        17.668860946599999        16.620767037400000     
 C   13.356559897199999        19.364564691900000        13.639915784199999     
 H   13.696652926599999        19.510124908699996        15.778832910499997     
 H   12.748025814699998        19.383569847400000        11.566001126799996     
 H   9.2223131956000000        21.662714283400007        19.407249034500001     
 C   8.7755013857000002        23.425855000999999        18.237924239899993     
 H   8.3389237563000016        24.995838749700013        16.815117741000002     
 C   6.8751811415999997        22.859303306900003        11.236914378200000     
 H   5.1500360578000013        21.708704944000004        11.853867356300000     
 H   8.7633123516999980        23.870784508300002        10.872404268400000     
 H   7.0668021260999989        15.617267800000000        16.263864127700000     
 H   14.326874629800002        18.921859287300006        13.418080898199999     
 H   8.7092018620000005        24.076039227900008        19.109022821800000     
 H   6.3246227890000011        23.426884138899993        10.489369202000001     
 P   10.519802292500000        15.017801236200000        10.692046863399998     
 C   10.323675710500000        16.756138306899999        10.233098801800001     
 C   8.9386383385000006        14.278852893200000        11.134570499500001     
 C   11.590585725700000        14.905741900900001        12.139688186699999     
 C   11.281556102000000        14.184355968499998        9.2890013003000007     
 C   11.327318607000000        17.341033845900000        9.4370505769000008     
 C   9.2393783285000008        17.533212372600001        10.680872502400000     
 C   8.2940896563000006        14.771828794599998        12.287257299100000     
 C   8.3475461976999998        13.241947914300003        10.396559735700000     
 C   12.545826449200000        15.895874326700003        12.430693082700000     
 C   11.453620108999999        13.782318762700001        12.975804892899999     
 C   10.588032355899999        14.126648697800000        8.0640743039000000     
 C   12.594727856499995        13.691736496000001        9.3812273278999996     
 H   12.165154766099999        16.746405997799993        9.0771412360999992     
 C   11.243149795400003        18.691377786200007        9.0920164712999991     
 H   8.4405880733999972        17.099794039399999        11.276598188299999     
 C   9.1663722749999987        18.882913850000005        10.330566328700000     
 H   8.7631774255000003        15.542177168299999        12.894754094200000     
 C   7.0587020744000011        14.258963790300001        12.669210759299997     
 H   8.8398786387000001        12.824387735000002        9.5234912135999963     
 C   7.1073610948999990        12.729958384299998        10.796113228499996     
 H   12.663437209399996        16.769420330100004        11.791186818399998     
 C   13.349383127299998        15.755906961600001        13.565626216899997     
 H   10.701967068800000        13.017108935100000        12.773556740900000     
 C   12.264743710199998        13.656479588300002        14.104294137200000     
 H   9.5697361239000003        14.505736607999999        7.9748107243000002     
 C   11.206032027399999        13.564674759100001        6.9441900983000000     
 H   13.139219473899999        13.748759621900000        10.321913524799999     
 C   13.208782503900000        13.152402305500001        8.2490572338000003     
 H   12.007395962399997        19.143621866499998        8.4604379739999995     
 C   10.166137718000000        19.459636521800000        9.5400734787000001     
 H   8.3131823434999994        19.471457069700001        10.665228690799999     
 H   6.5744437551999990        14.640487645800000        13.564094448199997     
 C   6.4592064663000004        13.239033612200000        11.921569143899999     
 H   6.6572080245000000        11.922161104300001        10.223103308300001     
 C   13.210770406700000        14.643006426300001        14.402880712800000     
 H   14.079720884300000        16.527162067199999        13.802577546200000     
 H   12.145513438899998        12.788256134899999        14.751259521599998     
 C   12.521621374900000        13.093853247200000        7.0339273038999997     
 H   10.656095078900000        13.515929613100001        6.0026256702999996     
 H   14.237341918299997        12.802819469900001        8.3034945769000004     
 H   10.105994293300000        20.511692974599999        9.2684579737000004     
 H   5.5007700828999990        12.828578072599999        12.236168896800001     
 H   13.829361928900001        14.549252207600002        15.297289035100000     
 H   13.023880406499998        12.690951428400002        6.1548014679999996     
 C   12.251981273800000        15.006241835900003        2.9671059021000001     
 H   11.331061540600000        14.786336065400000        3.5316940270999999     
 H   12.386829731600001        16.095720017100000        2.9171819244999999     
 H   13.119123669399999        14.569818628300000        3.4869072110000001     
 C   12.137262227600001        14.452622678899999        1.6358154750000000     
 N   12.009321547300003        13.997504036200000       0.56861260629999977     
 Co   8.3438149834999997        9.3767881926999994        12.153707191100001     
 S   8.0439999058999998        9.5312287094000006        9.9349373750000005     
 S   9.4466106703000001        7.4100221667000010        11.997518762299999     
 S   6.3964907580999997        9.5604897596999976        13.281063178500000     
 S   9.3366709768000007        10.998901210500000        13.354928125199997     
 C   8.7552239745999998        8.0323285941000009        9.4047356721999993     
 C   9.3298068876000002        7.1310105563999997        10.280885784299997     
 C   6.7938287247999991        10.854257537100001        14.378763400100000     
 C   8.0354531648999998        11.460898074799999        14.420015393300000     
 S   8.7313421683999977        7.5480187123999993        7.7284137199999989     
 S   9.8864205568999992        5.6410285309999999        9.5485320083000005     
 S   5.6209420447999987        11.475561259999999        15.513562811599996     
 S   8.2171065769999991        12.718611368199999        15.629687767900000     
 C   9.4116405192999988        5.9647738387999993        7.9035651650999998     
 C   6.5967022657000012        12.689557935600000        16.280420458199998     
 S   9.5498470589000011        4.8738892072999995        6.6427967156999985     
 S   6.0198069498000004        13.677560684400000        17.498389587300000     
 P   6.0194659206000001        2.7837970973999999        2.5269731033000000     
 C   6.7019502817999985        4.4001199986000019        2.0915718447999998     
 C   4.2977271953000002        3.0813472942000000        2.9315289448000001     
 C   6.1882151995999983        1.7045468766000000        1.1043164271999999     
 C   6.8471975581999986        2.0110284204000002        3.9224995492999999     
 C   5.9520844354000015        5.5684504038000000        2.3221368341999993     
 C   7.9381566752000010        4.4738637742999998        1.4212943994000000     
 C   3.3871887813999995        3.2928071403999999        1.8855199917000001     
 C   3.9231308700999992        3.3388496035999999        4.2585391084999999     
 C   5.9976950780000013        2.2298271923000001      -0.18585890250000001     
 C   6.4529900007999981       0.33588915760000038        1.2829191043999999     
 C   8.2096497329999991        2.2712953895000010        4.1447423650999999     
 C   6.1808816217000002        1.0329813438000004        4.6831099218999999     
 H   4.9763632816000003        5.5189666595000011        2.7992226083000000     
 C   6.4394326052999986        6.7989937356000016        1.8749686265000001     
 H   8.4850726818999966        3.5684864008000008        1.1602190485999999     
 C   8.4293856147999993        5.7159898741999999        1.0130541928000001     
 H   3.6775895905999989        3.1028871562000000       0.85502512230000005     
 C   2.1135885964999992        3.7848153006000000        2.1642332778000002     
 H   4.6220505288000000        3.1781030472000000        5.0723260250999997     
 C   2.6530505291000002        3.8436023112000006        4.5292428932000002     
 H   5.8255785571000001        3.2934356657000001      -0.33177070100000000     
 C   6.0561703288999995        1.3812999471000000       -1.2889217802999999     
 H   6.5820200882999984       -9.0649662599999958E-002   2.2757451217000000     
 C   6.5397895436000004      -0.49419904599999998       0.16539501460000000     
 H   8.7272832483999991        3.0134537356000006        3.5451555896000002     
 C   8.9036747079000005        1.5584900025000010        5.1217743135999996     
 C   6.8821845549000003       0.33780624050000041        5.6723640357000003     
 H   5.1308975908000010       0.78980416109999996        4.5150588601999999     
 H   5.8271852665999999        7.6913563861999998        1.9932916415999999     
 C   7.6790762993999993        6.8769089721000016        1.2343375339999998     
 H   9.3898186122999991        5.7820927297000004       0.50156379569999998     
 C   1.7590997447999999        4.0863870718000008        3.4824130375999998     
 H   1.4190077823999998        3.9408285365999993        1.3434957190999997     
 H   2.3676329111999994        4.0673812689000002        5.5563280846999996     
 H   5.8933477830999994        1.7882355366999998       -2.2849180209000002     
 C   6.3401582589000007        2.5095567300000010E-002  -1.1155918173999999     
 H   6.7767332269000002       -1.5448877652999995       0.30721578199999988     
 C   8.2404814894999987       0.59164670350000081        5.8854133752999997     
 H   9.9656268476999994        1.7422426912000004        5.2684561135000001     
 H   6.3523501948999996      -0.41983226729999901        6.2499274867999999     
 H   8.0488572132999998        7.8336852703000002       0.85846515609999996     
 H  0.78878467430000021        4.5290918390000003        3.7042477628000001     
 H   6.4064575106000001      -0.62508898649999989       -1.9866901560999999     
 H   8.7910407647000000        2.4065018800000892E-002   6.6329572798000003     
 P   4.5958582623000002        8.4331484054000043        6.4302814566000004     
 C   4.7919828708999992        6.6948114689000011        6.8892308461000002     
 C   6.1770230629999991        9.1720954026000037        5.9877584920999993     
 C   3.5250750465000000        8.5452088303000018        4.9826397908999995     
 C   3.8341051333000000        9.2665948515000007        7.8333265379999979     
 C   3.7883383963999999        6.1099166140000003        7.6852775637999997     
 C   5.8762808304999998        5.9177368100000001        6.4414593216999991     
 C   6.8215724326000000        8.6791193488000040        4.8350723483999998     
 C   6.7681149088000030        10.209000727400001        6.7257694040000002     
 C   2.5698336336000001        7.5550773480000020        4.6916335565000002     
 C   3.6620413178000000        9.6686329435000005        4.1465245270000004     
 C   4.5276287828999999        9.3243018734999978        9.0582536956999995     
 C   2.5209336218999998        9.7592144777000005        7.7411002682000003     
 H   2.9505018331000001        6.7045446420000001        8.0451855647000006     
 C   3.8725061018000009        4.7595726236999996        8.0303119036999995     
 H   6.6750725688999974        6.3511546582999987        5.8457351412999987     
 C   5.9492856718000002        4.5680353945999999        6.7917657401999998     
 H   6.3524853735999995        7.9087705681999996        4.2275754004000001     
 C   8.0569603507000007        9.1919845559999995        4.4531194514999983     
 H   6.2757817837000012        10.626561125500000        7.5988374530999998     
 C   8.0083000670999986        10.720990003100001        6.3262167088999997     
 H   2.4522212438000000        6.6815310851999996        5.3311391349999999     
 C   1.7662779247000000        7.6950463325999996        3.5566998798999991     
 H   4.4136946249999998        10.433842146900000        4.3487739611000000     
 C   2.8509181899999998        9.7944739384999995        3.0180350430999998     
 H   5.5459250009999996        8.9452138979000004        9.1475171560999993     
 C   3.9096288855000001        9.8862756342000004        10.178137794000000     
 H   1.9764422494000000        9.7021919544999982        6.8004138853000002     
 C   1.9068786442000003        10.298548159000001        8.8732705156999998     
 H   3.1082585535999998        4.3073290238000004        8.6618889733000000     
 C   4.9495185641999999        3.9913132995999998        7.5822570050999980     
 H   6.8024759031000004        3.9794917742000004        6.4571048129999982     
 H   8.5412190557999992        8.8104603812000004        3.5582362115000001     
 C   8.6564554000000005        10.211914778700002        5.2007609166000002     
 H   8.4584533245000006        11.528786799600001        6.8992271005999983     
 C   1.9048916540000000        8.8079476577999998        2.7194465708999997     
 H   1.0359400292000001        6.9237917663999999        3.3197471391000000     
 H   2.9701492041000002        10.662698301100004        2.3710711176999997     
 C   2.5940394666000000        10.357097046900002        10.088400378799999     
 H   4.4595656534000003        9.9350204098999999        11.119702291899999     
 H  0.87831888989999918        10.648129596400000        8.8188337108999999     
 H   5.0096613202999993        2.9392569877000008        7.8538732551999999     
 H   9.6148917376999972        10.622370651600001        4.8861616042999998     
 H   1.2863009341000002        8.9017029976999993        1.8250377970000000     
 H   2.0917801816999999        10.759998702400001        10.967526164600001     
 C   2.8636829951000000        8.4447036947999994        14.155221591200000     
 H   3.7846030349999999        8.6646062068000003        13.590632713500000     
 H   2.7288361228000011        7.3552256175000021        14.205155028400000     
 H   1.9965402609000007        8.8811204834000002        13.635415248799999     
 C   2.9783997208000001        8.9983348836000001        15.486507313400001     
 N   3.1063391070000002        9.4534632653999999        16.553706353900001     
         226

 Co   6.7725821479634751        14.074969751375335        4.9661785425052312     
 S   7.0675464407153648        13.919037397917851        7.1852357130875282     
 S   5.6680106782724762        16.040857860440120        5.1211650944720049     
 S   8.7218428743690257        13.893645932477229        3.8413911067509483     
 S   5.7835665580188405        12.451135526985304        3.7644327252550442     
 C   6.3563284083708060        15.418201072942285        7.7146450141696956     
 C   5.7830761504494950        16.319826512696959        6.8379581265326701     
 C   8.3277191789478753        12.598607549764059        2.7440202079178579     
 C   7.0869406902029537        11.990349293533749        2.7015169984527954     
 S   6.3796176670282883        15.902780413373856        9.3908582245922094     
 S   5.2272813079171891        17.810490408620961        7.5696117643383776     
 S   9.5028393857719173        11.978254013677192        1.6109138979509756     
 S   6.9083299050594347        10.731994874633797        1.4921832440612213     
 C   5.7013921106447718        17.486803162381300        9.2148024251218583     
 C   8.5294741670118768        10.762540758182711       0.84348380702533743     
 S   5.5647712037606585        18.578321834512010        10.475139902314757     
 S   9.1083298597324411        9.7737856136150523      -0.37285842622420629     
 P   9.1009393258542541        20.662335351262794        14.595984825004580     
 C   8.4201174775502476        19.045446339186022        15.032229184601640     
 C   10.822664797209930        20.365829120481944        14.190933145081104     
 C   8.9314518068523512        21.742609764416748        16.017645481325381     
 C   8.2722717701368520        21.434520648305611        13.200611619462421     
 C   9.1706917121642029        17.877646199232871        14.801070732095869     
 C   7.1841833218259987        18.970671174435434        15.702919221407724     
 C   11.734642812825518        20.157425239081071        15.236296129342833     
 C   11.195747888314905        20.105528140508305        12.864056821071809     
 C   9.1229494322241820        21.218963327624476        17.308295178864984     
 C   8.6652236931825204        23.110786559197070        15.837565149394596     
 C   6.9086060069212474        21.177351346251807        12.982152109311484     
 C   8.9387777148084346        22.410691960123863        12.437769607851884     
 H   10.146167731862489        17.927857322290201        14.323556537347594     
 C   8.6842297555341759        16.646559255580243        15.247798792510075     
 H   6.6367959554004585        19.875748382189819        15.964262043013392     
 C   6.6938574749438304        17.728047364072108        16.110795497048763     
 H   11.445357011832588        20.349449392875865        16.266724046138059     
 C   13.008210579114584        19.665500470963426        14.957066004762483     
 H   10.495609026256741        20.263598627594803        12.050791095334935     
 C   12.465880282097984        19.601344864245632        12.592862240124310     
 H   9.2964298488263388        20.155732926803335        17.455276109241765     
 C   9.0638159548876054        22.068694162174772        18.410366933390133     
 H   8.5354794247929000        23.536062556049906        14.844303218246248     
 C   8.5780509743699120        23.942090245922067        16.954128280755675     
 H   6.3906872584852961        20.437133834698351        13.583883330859601     
 C   6.2136517766216821        21.891074456513511        12.006438377100991     
 C   8.2364449441337726        23.106954705780190        11.449993312647932     
 H   9.9895319328821763        22.652163162340891        12.603498135376739     
 H   9.2968102183566668        15.754549532613494        15.128319642607565     
 C   7.4448137935813756        16.567661384708096        15.888780630027016     
 H   5.7333715741311959        17.661061561323734        16.622127082942882     
 C   13.361285154946408        19.361372574580198        13.639094109882326     
 H   13.703933094567638        19.511791294882876        15.777268742619837     
 H   12.750300587401803        19.375954282911810        11.565856936919797     
 H   9.2274104381292847        21.663118237367463        19.406765903015597     
 C   8.7784205539087452        23.424421269879399        18.235618680836293     
 H   8.3404547437772738        24.992479054019217        16.811209143629181     
 C   6.8770463680767531        22.856003549496378        11.240509647528640     
 H   5.1508460175617659        21.709746025064341        11.862703991344720     
 H   8.7663177047028693        23.863346815435762        10.870862801539111     
 H   7.0750819655779358        15.610645608276499        16.264054156188756     
 H   14.331684472945769        18.919058194680186        13.416824543292442     
 H   8.7117016736099036        24.075484856185781        19.106026987340485     
 H   6.3258276140784462        23.424416592135639        10.494065043373975     
 P   10.514553138882826        15.017286071653814        10.688632656674347     
 C   10.319446623197155        16.755789992825033        10.230098971910264     
 C   8.9333363704183189        14.278630030625544        11.131449891998576     
 C   11.585243505384804        14.904870939169481        12.136292209445811     
 C   11.276425780997949        14.183933780417842        9.2856035528109846     
 C   11.324058190694190        17.340409155216296        9.4350461165007857     
 C   9.2357377465381969        17.533516329291974        10.678152928383358     
 C   8.2888414498297411        14.771696925703115        12.284164062256886     
 C   8.3425588827603079        13.241219392844460        10.393894429803831     
 C   12.541186059647618        15.894364310407848        12.427105164204910     
 C   11.447348618319980        13.781815247649163        12.972705425625508     
 C   10.583385918237177        14.126902251438192        8.0603826667340428     
 C   12.589609316221392        13.691346398507186        9.3780568064727152     
 H   12.161386877597117        16.745236359668233        9.0748303685221021     
 C   11.241634919087899        18.691256142120597        9.0915967414191226     
 H   8.4361612258775125        17.100303434823463        11.272980768888420     
 C   9.1644671047705994        18.883711006356236        10.329373471064191     
 H   8.7576952079074530        15.542376898606873        12.891463934476537     
 C   7.0537977455878282        14.258308801982844        12.666556761190453     
 H   8.8349537281432742        12.823608175995576        9.5208825383362861     
 C   7.1026803409756951        12.728783370335842        10.793863956795620     
 H   12.659411036613927        16.767665578866424        11.787403719073911     
 C   13.344501963326170        15.754135476560801        13.562158551007885     
 H   10.695077280984297        13.017172501022317        12.770710733094740     
 C   12.258241730913406        13.655692727219604        14.101308234074642     
 H   9.5650450925158026        14.505839409730831        7.9709518380153197     
 C   11.201936334081324        13.565762123113542        6.9403631215741930     
 H   13.133713427915911        13.747809091046935        10.318996941249118     
 C   13.204160937187268        13.152732786680094        8.2458255323776122     
 H   12.006663026734214        19.143385754580493        8.4608821764956943     
 C   10.165367349940238        19.460254539263719        9.5401846963957713     
 H   8.3118182083587513        19.472875188495195        10.664288622772446     
 H   6.5696332693137158        14.639767310633447        13.561518116223739     
 C   6.4545704032841185        13.237898816753107        11.919324881890180     
 H   6.6527714245699867        11.920540785786404        10.221277584176837     
 C   13.204984088063441        14.641570396962200        14.399696511588477     
 H   14.075257285433048        16.525004974957874        13.799052285265736     
 H   12.138177236432512        12.787804453426377        14.748554381136984     
 C   12.517528264526055        13.095012079055577        7.0303576862699071     
 H   10.652403196912930        13.517714285985436        5.9985097767791187     
 H   14.232655515126440        12.802986457192443        8.3005058244748859     
 H   10.106655558140552        20.512746204387035        9.2699482703692784     
 H   5.4963802059673466        12.827119573187717        12.234260444462228     
 H   13.823418434387767        14.547611835104853        15.294193068397961     
 H   13.020206348599979        12.692805189504325        6.1511535281679626     
 C   12.254525408166069        15.006088140581047        2.9577004671414793     
 H   11.333001029723112        14.784376251599340        3.5207193388001645     
 H   12.390108395361453        16.095698408512646        2.9124873258670334     
 H   13.120992783590337        14.566865843811904        3.4763150109328889     
 C   12.140702739242418        14.458181509284515        1.6239305091786076     
 N   12.013505967543798        14.007424591161470       0.55477578147623363     
 Co   8.3430857257800337        9.3759866980570941        12.156151770593173     
 S   8.0481423090557804        9.5319287800545922        9.9370913751688192     
 S   9.4476247708652252        7.4100729564397403        12.001167187193689     
 S   6.3938278556867489        9.5573195391600922        13.280925849009348     
 S   9.3321011418587148        10.999807062930961        13.357907010720400     
 C   8.7593310398894744        8.0327536045450714        9.4076835165918880     
 C   9.3325789886950385        7.1311239293586457        10.284370484133381     
 C   6.7879485005466824        10.852347612995509        14.378314254317971     
 C   8.0287224454802555        11.460612152531469        14.420812540173664     
 S   8.7360561753877430        7.5481806471619501        7.7314679059830338     
 S   9.8883601050792507        5.6404548540554122        9.5527165267605039     
 S   5.6128240560507781        11.472704571778024        15.511413740562038     
 S   8.2073377061374977        12.718957710451555        15.630153140879168     
 C   9.4142647703854472        5.9641518805093217        7.9075237149970583     
 C   6.5861910472666496        12.688413681973278        16.278849990431894     
 S   9.5508824625283175        4.8726338039266768        6.6471845886930199     
 S   6.0073350631545726        13.677165645277480        17.495193947381349     
 P   6.0147092689485007        2.7886137170720140        2.5263419192471153     
 C   6.6955326769170576        4.4055024226184836        2.0900985295138224     
 C   4.2929833435529616        3.0851209709202623        2.9313911915354911     
 C   6.1841971122373636        1.7083376660333738        1.1046829949941139     
 C   6.8433754873510635        2.0164293510710878        3.9217164121832280     
 C   5.9449612089122228        5.5733033424118243        2.3212623619932367     
 C   7.9314653073221786        4.4802780237101691        1.4194058312371924     
 C   3.3810053162323133        3.2935189933364630        1.8860271353814129     
 C   3.9198996042632834        3.3454272350166532        4.2582664028130806     
 C   5.9927007480350092        2.2319814069597523      -0.18596799889246302     
 C   6.4504202579646694       0.34016025461599597        1.2847666584034179     
 C   8.2070431874366996        2.2735946920929164        4.1401694127894570     
 C   6.1768695253887893        1.0402624962005498        4.6845640714827343     
 H   4.9694863881636691        5.5230924686015843        2.7987791259722057     
 C   6.4314241749234133        6.8043909175040289        1.8745370908805778     
 H   8.4788507773141308        3.5752012297868792        1.1580582883918953     
 C   8.4217925456961709        5.7229023851334091        1.0115328056559423     
 H   3.6702918819213703        3.1014907244121539       0.85560010714823020     
 C   2.1074365431570481        3.7854429926066313        2.1652548608920679     
 H   4.6200390577347319        3.1873624553414062        5.0715328372671777     
 C   2.6497661409203612        3.8496088219393245        4.5294586190836785     
 H   5.8192238577185966        3.2952120384519876      -0.33295148085543608     
 C   6.0518304967735856        1.3822474934123044       -1.2880376859539724     
 H   6.5801630369097497       -8.5114258054429875E-002   2.2780293146716577     
 C   6.5375892795928054      -0.49114654514903788       0.16820571344933052     
 H   8.7249618578580304        3.0138085254415428        3.5384336863146384     
 C   8.9019994556979629        1.5598724167506650        5.1158820349237271     
 C   6.8792045695916570       0.34400027310288700        5.6723392121915088     
 H   5.1261144200486610       0.79879329263153620        4.5188390888569749     
 H   5.8188450507328096        7.6964010162806842        1.9940204903568948     
 C   7.6708390274999934        6.8832890847158259        1.2335531611135386     
 H   9.3822773915691524        5.7898878512185226       0.50019927352808324     
 C   1.7543610217509524        4.0895753297651858        3.4832254023648921     
 H   1.4117139225433248        3.9391480249242363        1.3450511776045260     
 H   2.3653447826134157        4.0750027718815902        5.5564630181614065     
 H   5.8882360552071278        1.7878209924571169       -2.2844376026839264     
 C   6.3372218118080532        2.6520045925184827E-002  -1.1132860007506915     
 H   6.7751805508546683       -1.5415360615922340       0.31112716467885698     
 C   8.2386047908808688       0.59494782718624817        5.8818163726108637     
 H   9.9648065238792771        1.7411977277883599        5.2596109946022285     
 H   6.3493324703993981      -0.41238930105399108        6.2514736901997567     
 H   8.0405721012546856        7.8403054332679316       0.85828217173878574     
 H  0.78396081446234189        4.5318888117670095        3.7054930034542823     
 H   6.4039389658180408      -0.62454549005394833       -1.9836929108236332     
 H   8.7898248707360942        2.6535398469704291E-002   6.6282604705547206     
 P   4.6011190204959433        8.4336640099197009        6.4336980021700523     
 C   4.7962190861324290        6.6951599422841213        6.8922334067847419     
 C   6.1823366213835174        9.1723169004771599        5.9908783988550196     
 C   3.5304264501382727        8.5460799687917035        4.9860397066639415     
 C   3.8392519709510959        9.2670213520880225        7.8367268095798366     
 C   3.7916010539781579        6.1105436118107086        7.6872803081379768     
 C   5.8799269049269194        5.9174298953742124        6.4441832139455393     
 C   6.8268322327389841        8.6792457409818997        4.8381667209664485     
 C   6.7731124219428880        10.209732570514761        6.7284286702281575     
 C   2.5744852991414517        7.5565859750323199        4.6952239376034228     
 C   3.6683191836788369        9.6691381685885194        4.1496296711986922     
 C   4.5322951850802458        9.3240529196643482        9.0619458347135851
[truncated: 1,084,158 more chars]
