# Supplementary material for: Unraveling the Contributions to Spin–Lattice Relaxation in Kramers Single-Molecule Magnets
Source: J Am Chem Soc. 2022 Dec 9;144(50):22965–75. doi: 10.1021/jacs.2c08876 (PMC9782788; doi:10.1021/jacs.2c08876)
Supplement: Supplementary file 2 — ja2c08876_si_002.zip [file ja2c08876_si_002.zip › phonon_Co/mol-1/mode-1-10/6/Cart_disp.xyz]

         226

 Co   6.7927011859804916        14.021244973105272        4.9597110317631090     
 S   7.0565671584708767        13.866062331715353        7.1818744428615533     
 S   5.6385597800352665        15.960463685183349        5.1034913713088086     
 S   8.7656235518769225        13.910751856456395        3.8581687309092261     
 S   5.8681217149009681        12.379036464942606        3.7247617415909322     
 C   6.3249046378973262        15.359198018838576        7.7022257022706064     
 C   5.7385199132170310        16.247198795305984        6.8202630939640247     
 C   8.4209967176736775        12.624258158518165        2.7333868236573493     
 C   7.1972556536215198        11.982524598061973        2.6666421551223012     
 S   6.3399915751582840        15.852051315479587        9.3762334264392493     
 S   5.1485368167554677        17.728504005644773        7.5452275815349861     
 S   9.6243605965293355        12.057222089551994        1.5971497876266822     
 S   7.0652656010691706        10.742291530945465        1.4342708099389441     
 C   5.6267995411927147        17.419903407607798        9.1920764767993077     
 C   8.6912274762223856        10.821031929611244       0.80510122261839356     
 S   5.4620740308901308        18.513085916047643        10.446799471806933     
 S   9.2931121062639637        9.8474741679473947      -0.41122429732897797     
 P   9.1140476245438080        20.756917557566833        14.616834317039990     
 C   8.4788727824863219        19.119454860970173        15.045527201256684     
 C   10.828159001232036        20.481398668196604        14.161441991473735     
 C   8.9470175581039584        21.819162042932852        16.054097175715857     
 C   8.2416105237073030        21.508666396437338        13.235956021502366     
 C   9.2580051031085837        17.973839068275598        14.794556533246080     
 C   7.2406295902153817        19.005046649191833        15.708195564281922     
 C   11.765605822474132        20.233785586950592        15.177085899301010     
 C   11.156452749292159        20.230583843487601        12.819962917899121     
 C   9.1845018541410486        21.286805480664050        17.334600008645946     
 C   8.6120759832790998        23.177223744966021        15.898888064375486     
 C   6.8984290616221609        21.171720345281624        12.986201237829087     
 C   8.8701102057196479        22.519511423973356        12.485179519719143     
 H   10.231159936794725        18.053587732686328        14.316344780772429     
 C   8.7998450142260953        16.723123802722782        15.216556662059331     
 H   6.6694716755974257        19.895954827698159        15.974704974434113     
 C   6.7775524071067457        17.742022113210627        16.087177646481617     
 H   11.510013943203640        20.412562982649099        16.219461706573398     
 C   13.017528412608055        19.710752073942150        14.853613089190434     
 H   10.437383297772065        20.420599847379034        12.029271262955424     
 C   12.401587861742843        19.686461764976883        12.505875057575327     
 H   9.4096435811437100        20.229357776688172        17.464830706268959     
 C   9.1054789780563841        22.118813505052799        18.449316207685822     
 H   8.4503136831509718        23.609188238311411        14.912917158322220     
 C   8.4970951967374173        23.989185059739690        17.028801089655897     
 H   6.4108413264441584        20.401026746896783        13.576567805658877     
 C   6.1863094568588162        21.843183820419444        11.991069861801373     
 C   8.1526657427585079        23.171018990703526        11.477469407459326     
 H   9.9070652880699619        22.810843796017583        12.665587792878053     
 H   9.4354907508312458        15.848385226055584        15.083753644802206     
 C   7.5581288964814100        16.603810359079922        15.847581150665867     
 H   5.8114375101662556        17.639114555913508        16.584420508448723     
 C   13.320754773559351        19.406679722208455        13.522288549132213     
 H   13.733936832065716        19.525742289708813        15.649544077083364     
 H   12.645947984188433        19.457486544447150        11.468814829978351     
 H   9.3115004974778710        21.707574971319914        19.436680057694918     
 C   8.7481066114422976        23.463418343410275        18.299381968192005     
 H   8.1977590656539494        25.028739465559315        16.904275503387101     
 C   6.8128738113483731        22.842528527840759        11.236874246952446     
 H   5.1374199573286088        21.602472732594869        11.822668959327689     
 H   8.6569272670927653        23.950403703312677        10.905235299790279     
 H   7.2078329611457992        15.631631399006029        16.203010541524645     
 H   14.269253754470348        18.933579496640583        13.265422206754167     
 H   8.6666566079333780        24.099345855458338        19.180478638261270     
 H   6.2473448172985764        23.377410727330858        10.475610587441754     
 P   10.457221946293277        15.006593512039672        10.735959811657677     
 C   10.238485742204810        16.741756207499172        10.277288361837114     
 C   8.8833894358882226        14.244487822832943        11.167651790043717     
 C   11.531495496232258        14.898979585881021        12.180461266821160     
 C   11.235192093702716        14.185041335321397        9.3338374470338561     
 C   11.221465837407120        17.332227780728886        9.4594398962234134     
 C   9.1553645005613955        17.510391941894436        10.743250679632288     
 C   8.2228345433884176        14.722615062557484        12.317417304413953     
 C   8.3099272138444533        13.206839678760847        10.416052544899447     
 C   12.459076582695225        15.909360889868779        12.492800606630693     
 C   11.441261840230036        13.742159063851444        12.978573383088397     
 C   10.553004467569618        14.128468198954714        8.1024405077884438     
 C   12.550274572505986        13.699353818311801        9.4352060690511088     
 H   12.058211821795584        16.744062668617936        9.0868521102193185     
 C   11.117130189084314        18.679893704260433        9.1089559762970254     
 H   8.3708858397253252        17.070097536719580        11.353211586472316     
 C   9.0648029252251590        18.858802365030296        10.392212853383825     
 H   8.6786544846101812        15.491435506440093        12.937332900452402     
 C   6.9878651003835195        14.195224510626840        12.682071121198023     
 H   8.8147876975904271        12.802244183380537        9.5438626923044367     
 C   7.0717069059346596        12.678664600832125        10.799519063913268     
 H   12.542208332140032        16.806622690162875        11.879320263333843     
 C   13.283060562140280        15.753124518109944        13.611580385503869     
 H   10.712182036946688        12.959331274285416        12.757619895713901     
 C   12.272602411906862        13.598821744844455        14.090694714759262     
 H   9.5339924370891964        14.503107588387198        8.0043734342024528     
 C   11.184204297422484        13.574735698589372        6.9856745318185451     
 H   13.086533285156586        13.755541186882692        10.380621411716035     
 C   13.177639312891518        13.168272423991604        8.3063441955259147     
 H   11.864023281872500        19.134706353957199        8.4577174884636737     
 C   10.043755394902922        19.440623667499978        9.5788059665103056     
 H   8.2144024450715865        19.442469761731125        10.741955325429375     
 H   6.4899378714500768        14.564732924806021        13.574783802818512     
 C   6.4066668453310784        13.174295850310285        11.921624012439421     
 H   6.6361587524830226        11.869229357770378        10.217389875325882     
 C   13.192071664846067        14.604523877591022        14.410400928085902     
 H   13.993206352008583        16.538238959028341        13.866313951784818     
 H   12.191480899084496        12.700713955166266        14.705400213643282     
 C   12.501855895396277        13.111152782135433        7.0848785572268671     
 H   10.642875847302612        13.528178809562359        6.0390212086725059     
 H   14.207124346413988        12.822146064905434        8.3685078839329883     
 H   9.9696612207721191        20.491707603980597        9.3066525276347498     
 H   5.4497139225503908        12.751238283533015        12.224215924011331     
 H   13.829953329797625        14.498111791021334        15.290621518842974     
 H   13.015144879759399        12.717029555153509        6.2082066867549068     
 C   12.311433953998307        14.800656120550029        2.8813605213701527     
 H   11.383759448624064        14.476970157227884        3.3975989523046333     
 H   12.484896487327854        15.897709299229675        3.1020277023702700     
 H   13.169347925210936        14.204684221121020        3.2837150330824212     
 C   12.175494258793812        14.573709008151642        1.4153377457027705     
 N   12.036125708037339        14.371400110406274       0.24143370072420800     
 Co   8.3650130719365947        9.3242795722970122        12.144708316038081     
 S   8.0288346490562095        9.4777857180622043        9.9293649272094466     
 S   9.4166896552885309        7.3301116161893045        11.976079362006601     
 S   6.4432698399880906        9.5809153539630341        13.297926133492487     
 S   9.4260420403905911        10.926328191479065        13.312309995732736     
 C   8.7197086220150712        7.9731519134253279        9.3893233801177001     
 C   9.2826912462772828        7.0586277594304629        10.259640672570102     
 C   6.8931929494734945        10.882002367349585        14.368516351949951     
 C   8.1526756415368933        11.453607112162702        14.384360639217142     
 S   8.6867134007570801        7.4972107317447945        7.7107457079402435     
 S   9.8059128521542060        5.5599457864946160        9.5199338212930442     
 S   5.7506974390997154        11.557467478021355        15.501849010172883     
 S   8.3838391570869817        12.728808009727853        15.571352056708825     
 C   9.3342959857820897        5.8986548860480816        7.8769050358417454     
 C   6.7689613486273768        12.749332453850164        16.243564131777724     
 S   9.4458680777979698        4.8100136889906073        6.6101268985065413     
 S   6.2169249929925687        13.751755147438177        17.463138335657145     
 P   6.0368898101109556        2.8735281325921074        2.5484536513796572     
 C   6.7667287308967534        4.4687189678962280        2.1064293527607831     
 C   4.3075058630200980        3.1930913467020732        2.9021002675366163     
 C   6.2075001706577444        1.7773501852842615        1.1403554757564953     
 C   6.8197896122287212        2.0796582603486149        3.9586563841309776     
 C   6.0461001542354982        5.6597615290833634        2.3164992570058183     
 C   8.0009424551603612        4.5017935881461790        1.4286221730311295     
 C   3.4239279306628654        3.3684557175823855        1.8256942213218317     
 C   3.8865327603890560        3.4571725286412387        4.2146438266765465     
 C   6.0641179144256183        2.2956316401581618      -0.15948650529204292     
 C   6.4021668263153861       0.39809914277605774        1.3422972540449640     
 C   8.2014876444251712        2.2632403996493697        4.1535377482044700     
 C   6.1155782158979326        1.1343745666104503        4.7289889913036198     
 H   5.0677790570605721        5.6405478802868556        2.7923916077556816     
 C   6.5626457641387663        6.8701233745076697        1.8441431849070840     
 H   8.5236460971036578        3.5819454541846221        1.1730489144844942     
 C   8.5203303907882475        5.7230114682469466       0.99110262099102653     
 H   3.7492017254478007        3.1674933888305228       0.80707984330873950     
 C   2.1286191843083069        3.8293726056768107        2.0596191121388752     
 H   4.5652653582005742        3.3256698438661894        5.0515543281506616     
 C   2.5914718220871196        3.9224800173889225        4.4419356612488956     
 H   5.9449842257835215        3.3653998311467288      -0.32103638483330538     
 C   6.1022952859647299        1.4306705344413253       -1.2509504571078760     
 H   6.4983481819846647       -2.3070221001342303E-002   2.3419701103826673     
 C   6.4610210414233880      -0.45002901850159943       0.23711731601208047     
 H   8.7492243035904611        2.9768896615604445        3.5448131917877101     
 C   8.8773163182710135        1.5090635033842399        5.1125206651307247     
 C   6.8006357042233940       0.39549787847980433        5.6998379462638074     
 H   5.0525822040027277       0.93935812046632416        4.5731802261946166     
 H   5.9737724791393036        7.7801017500331024        1.9479167884452422     
 C   7.8002520760944973        6.9066339638025163        1.1939726850751127     
 H   9.4751063346337840        5.7523025550735474       0.46541006110956329     
 C   1.7227840516412252        4.1283141036394584        3.3646603453377120     
 H   1.4559073956949822        3.9564200027942737        1.2140480504055549     
 H   2.2649463474486544        4.1409816578550247        5.4590495244462067     
 H   5.9828240506071264        1.8333709476471538       -2.2555766886871051     
 C   6.3129530325664724        6.2870951398763170E-002  -1.0542747910065482     
 H   6.6356245248201189       -1.5118449467301762       0.39619287921583501     
 C   8.1774130175027420       0.57469571546645626        5.8854993660840575     
 H   9.9523115635285215        1.6358651375945863        5.2376175000001588     
 H   6.2451710703805228      -0.34042290144877058        6.2826451660814122     
 H   8.1895277705795824        7.8479937369591166       0.79763061915802536     
 H  0.73062559896365220        4.5405750654096702        3.5514384277782662     
 H   6.3642932183715377      -0.60150964721375089       -1.9154074055719847     
 H   8.7129207282035903       -2.5596658468982299E-002   6.6193734701750451     
 P   4.5330533780316333        8.4216372613865929        6.4741744714488210     
 C   4.7066170396297951        6.6801393278356933        6.9334259520713433     
 C   6.1215150645431695        9.1374318511053634        6.0207319989324599     
 C   3.4656927928202874        8.5380667385796549        5.0234373564033525     
 C   3.7875814063047040        9.2670561441198647        7.8781292358921364     
 C   3.6823150362899497        6.1008154379096382        7.7076722300065477     
 C   5.7920885521379608        5.8946266737911976        6.5038335222289287     
 C   6.7500335409157124        8.6295320539900899        4.8651454195210198     
 C   6.7302441443569876        10.173647693717616        6.7450727027523030     
 C   2.4827101804158582        7.5682156775404668        4.7539274434281440     
 C   3.6494107691820212        9.6279984005617827        4.1491939339877497     
 C   4.4925010939498318        9.3259839628680723        9.0965495810738339     
 C   2.4763491101517707        9.7666859130278141        7.7950533416655405     
 H   2.8433965523772158        6.7019072629961922        8.0549184589295564     
 C   3.7463141232714765        4.7477908861236413        8.0472441336037299     
 H   6.6051944131012990        6.3211700407262157        5.9223489742109381     
 C   5.8475351416204369        4.5436300654628301        6.8533957455738257     
 H   6.2676678234955645        7.8576161066440067        4.2701268503741368     
 C   7.9858290584892000        9.1278491629036065        4.4658353105989885     
 H   6.2504597265946691        10.604229262293977        7.6190048936888681     
 C   7.9723880608723965        10.669422424537979        6.3293789634202264     
 H   2.3305973883766309        6.7184561901539581        5.4195518365851036     
 C   1.6995145608208662        7.6918550921465068        3.6028827781642807     
 H   4.4236873952231548        10.375569778300427        4.3326242072376440     
 C   2.8584428927874548        9.7362743343014362        3.0043738609482085     
 H   5.5100636332226154        8.9424016140435629        9.1770005231646561     
 C   3.8877867952262006        9.8963515998431379        10.219521933932844     
 H   1.9235838194435044        9.7087741026835293        6.8591231254966214     
 C   1.8756907123287629        10.314432474275831        8.9305024022471109     
 H   2.9647247849496274        4.2981115631540474        8.6591706521215670     
 C   4.8269597651436023        3.9720017259550775        7.6209745731938332     
 H   6.7035097224313169        3.9502086825648175        6.5338092354107440     
 H   8.4563949532272744        8.7342541032513665        3.5687933942361529     
 C   8.6036381916653966        10.146824575965814        5.2005967837945724     
 H   8.4371602929617140        11.475612019537897        6.8932146979050950     
 C   1.8857718855424404        8.7689582847074288        2.7270714701731720     
 H  0.94890840863380388        6.9344905365656411        3.3838524044276390     
 H   3.0157952408366215        10.574535688426421        2.3250477193703554     
 C   2.5742862584982737        10.374488125494116        10.139260902133911     
 H   4.4463782626122130        9.9473514106868262        11.155966540389654     
 H  0.84808227989875051        10.667546909433764        8.8837947025557700     
 H   4.8731574468203576        2.9189748600043930        7.8920594527959729     
 H   9.5635609810942874        10.544644654738478        4.8739553443868040     
 H   1.2864259003162581        8.8500144764497559        1.8185031114415882     
 H   2.0831236000112088        10.786296103119836        11.020819594190185     
 C   2.9234471134788849        8.2396061879452542        14.069508790902177     
 H   3.8376888446824835        8.3557983331183774        13.456717065085709     
 H   2.8271918632165618        7.1576994153367641        14.389854893968417     
 H   2.0471470229194786        8.5165664081025287        13.432216804453994     
 C   3.0167763384142274        9.1197178662119942        15.266153281628874     
 N   3.1331477606409370        9.8275178794997498        16.226724094129157     
         226

 Co   6.7916586900664671        14.023890880355010        4.9601566547149529     
 S   7.0573221277423333        13.868745349429586        7.1821503351134757     
 S   5.6400839623135033        15.964486421929180        5.1045574462283687     
 S   8.7633013513780771        13.909737600168576        3.8573232550087648     
 S   5.8636654267759205        12.382686862565475        3.7268940190313855     
 C   6.3266809223424598        15.362169052561647        7.7029941783970761     
 C   5.7408864774561792        16.250835738845684        6.8213221716058241     
 C   8.4160387578999938        12.622880012487256        2.7338958567194815     
 C   7.1914033856804442        11.982901300333875        2.6684256749511861     
 S   6.3422078495053693        15.854595228000608        9.3771175953222876     
 S   5.1525716390726943        17.732574706727533        7.5466561335832365     
 S   9.6178786244828682        12.053130721534394        1.5977304675403481     
 S   7.0569303039107112        10.741794003463191        1.4371894146869970     
 C   5.6306604285830790        17.423216970852408        9.1934109057193414     
 C   8.6826142066712659        10.818050149250682       0.80694157794747390     
 S   5.4672609116856243        18.516284596640261        10.448436144236586     
 S   9.2832493822807649        9.8437701349550260      -0.40946613554252909     
 P   9.1131549831466181        20.752429446918494        14.615760486832992     
 C   8.4756146902470064        19.116023742236663        15.044788822838850     
 C   10.827647708890435        20.475809019376772        14.162909916840048     
 C   8.9460389908087610        21.815524216626208        16.052293056075062     
 C   8.2429531115669388        21.505229247795469        13.234149795957247     
 C   9.2532836711781545        17.969272217571820        14.794838422623776     
 C   7.2374733349396125        19.003648787827242        15.707837639587826     
 C   11.763749132710425        20.230003617353063        15.180072060950959     
 C   11.158256548737551        20.224659792618219        12.822154287769164     
 C   9.1811751114039968        21.283521425900847        17.333279491348648     
 C   8.6146056747651443        23.174115706382718        15.895914314211712     
 C   6.8988081600810531        21.172117060092543        12.985770465482632     
 C   8.8733436297786650        22.514434423014688        12.482881674233186     
 H   10.226566836454989        18.047507624762009        14.316683004123806     
 C   8.7936641327147900        16.719565551821642        15.218096911676364     
 H   6.6675275458325540        19.895280449013253        15.974075350052408     
 C   6.7729885279914086        17.741669181310094        16.088282600502534     
 H   11.506416830953457        20.409338176601647        16.221853816259728     
 C   13.016755583132653        19.708521346950043        14.858837215205911     
 H   10.440194584378462        20.413212344375083        12.030307876347653     
 C   12.404638909595702        19.682506143098038        12.510235619466561     
 H   9.4036656510415231        20.225765692068762        17.464294200480513     
 C   9.1031795535035638        22.116355364340158        18.447413053701531     
 H   8.4544799476334234        23.605808922760843        14.909600655221109     
 C   8.5010338961905472        23.986983320422706        17.025207928033101     
 H   6.4097181209719505        20.402850184416945        13.576597985930933     
 C   6.1875933605158755        21.845647586748470        11.991543968426305     
 C   8.1567063209305832        23.168125322603352        11.476094274216360     
 H   9.9109501444264634        22.803359066116702        12.662672165279151     
 H   9.4281399072796823        15.843945747242804        15.086017873822096     
 C   7.5520516279823395        16.602322048000929        15.849601719352574     
 H   5.8071577230879425        17.640601875447832        16.586237834896288     
 C   13.322545029741384        19.404573970693033        13.528169910885602     
 H   13.732072636792429        19.524961420658371        15.656008518754197     
 H   12.651051875714010        19.453790709594795        11.473674144819434     
 H   9.3070411323839775        21.705331936923919        19.435208506535172     
 C   8.7494763501551827        23.461540176289763        18.296309081777405     
 H   8.2048173001862530        25.027094429766350        16.899817615267747     
 C   6.8159891778609545        22.843367266793720        11.236876253514824     
 H   5.1380507623521785        21.607784343165125        11.824228879176305     
 H   8.6622465213231266        23.946422743562046        10.903593748220764     
 H   7.2007814193935094        15.630913219055728        16.206053220833414     
 H   14.272134798236831        18.932993486173554        13.273055141326459     
 H   8.6687838706367089        24.098180524080423        19.176905847438206     
 H   6.2512087158836476        23.379884397909315        10.476298518169667     
 P   10.460350963603613        15.007153898247687        10.733764164244795     
 C   10.242745240619570        16.742475312469214        10.275078883835258     
 C   8.8861518810188116        14.246206076351296        11.165997725516531     
 C   11.534450007705646        14.899317701631970        12.178422612815101     
 C   11.237510294117580        14.185007066980328        9.3315956396971629     
 C   11.226758475886763        17.332668083987443        9.4583204302572437     
 C   9.1595651919583254        17.511532963429712        10.740131770770674     
 C   8.2263972990339962        14.725075749159609        12.315909304148255     
 C   8.3118081630372291        13.208595090537806        10.415077904439475     
 C   12.463414076020465        15.908686561710342        12.489695230434158     
 C   11.441879753668534        13.744167048793871        12.978434958578976     
 C   10.554755861986138        14.128377223896978        8.1005221975940209     
 C   12.552497236705687        13.698972952196211        9.4325071319935532     
 H   12.063558969010806        16.744179835077041        9.0863665665133535     
 C   11.123431169400099        18.680467908357411        9.1081090010471737     
 H   8.3743709514090590        17.071582361853601        11.349380916563701     
 C   9.0698813927139010        18.860007939278780        10.389130527149634     
 H   8.6828806316546707        15.493972589533088        12.935203960139782     
 C   6.9914069490843440        14.198411474610499        12.681428103103123     
 H   8.8160422446459048        12.803351360961511        9.5428441183692154     
 C   7.0734896153829263        12.681229290005518        10.799348772142604     
 H   12.548269776003030        16.804762572159731        11.874913591087150     
 C   13.286376690398265        15.753263640284446        13.609282677073674     
 H   10.711671288539353        12.962220157326145        12.758416737973207     
 C   12.272209476821518        13.601704637017232        14.091374685881298     
 H   9.5357796214297377        14.503239039367838        8.0028952987073314     
 C   11.185295683921360        13.574232651614903        6.9836003101426183     
 H   13.089167594593755        13.755202108633558        10.377686017370232     
 C   13.179196472441943        13.167478918067024        8.3034798474396201     
 H   11.871191915898875        19.135152129584338        8.4578535127404901     
 C   10.049874511057777        19.441574310214978        9.5768693421197906     
 H   8.2193414399930074        19.443919127129568        10.738118993697906     
 H   6.4941631656375725        14.568520660855720        13.574249335087586     
 C   6.4092938263795247        13.177532738404770        11.921621269012451     
 H   6.6372112160838714        11.871875945096859        10.217675546974588     
 C   13.193006601938764        14.606448005026472        14.410024917321607     
 H   13.997532078623154        16.537685114436925        13.863127131505577     
 H   12.189182526075271        12.705091064152954        14.707693179041119     
 C   12.502844169371464        13.110287805388660        7.0823309945605235     
 H   10.643536808882482        13.527566349739242        6.0372014317538802     
 H   14.208635225008289        12.821179735155162        8.3652572185813376     
 H   9.9764778743985136        20.492706872511569        9.3047427999380119     
 H   5.4522667305678709        12.755105272986365        12.224813572650765     
 H   13.829923759752743        14.500668811850266        15.290954894655824     
 H   13.015581656096428        12.715725648815834        6.2055364258171615     
 C   12.308461319988393        14.810935406317526        2.8856477904066451     
 H   11.381124553222859        14.492438452636490        3.4043037060444017     
 H   12.479993149541460        15.907609835123191        3.0927854134767565     
 H   13.166836712420388        14.222940941479969        3.2938746419783005     
 C   12.173582657234121        14.567654691689061        1.4263616321676320     
 N   12.034785500000472        14.352705306695961       0.25779264600299756     
 Co   8.3639531675147651        9.3269050033171617        12.145158259791177     
 S   8.0295929118983995        9.4804578676290934        9.9296435495989748     
 S   9.4181857060391039        7.3341071437148395        11.977151332021272     
 S   6.4409308858936862        9.5798940742498839        13.297082985742863     
 S   9.4215734872110612        10.929956842430112        13.314440902206099     
 C   8.7214843896443188        7.9761107474590611        9.3900939947218145     
 C   9.2850470283434188        7.0622468992789393        10.260702928156597     
 C   6.8882247382398196        10.880615125837107        14.369028704357454     
 C   8.1468145177050495        11.453971660294567        14.386143376921286     
 S   8.6889448391392250        7.4997511307775548        7.7116291085432316     
 S   9.8099382373914956        5.5639999237198854        9.5213637306433920     
 S   5.7442096693847295        11.553372167120289        15.502434700244239     
 S   8.3755025280826327        12.728298177651460        15.574268842268383     
 C   9.3381632124579852        5.9019608336856777        7.8782380423046581     
 C   6.7603483944810074        12.746343727937656        16.245406948098839     
 S   9.4510670268530710        4.8132074649060774        6.6117603893662142     
 S   6.2070690908329400        13.748045424286268        17.464900898239286     
 P   6.0360186156354079        2.8690415808325023        2.5473796239756745     
 C   6.7634898084419159        4.4652890194314168        2.1056864773627439     
 C   4.3070169296340932        3.1875041440769696        2.9035717013997857     
 C   6.2065359221048571        1.7737100198500486        1.1385535233286705     
 C   6.8211600095272846        2.0762267683511841        3.9568485423894284     
 C   6.0413993682937237        5.6551959728191949        2.3167811358655270     
 C   7.9978031661623428        4.5003970974538703        1.4282557843495731     
 C   3.4220909731997220        3.3646732887232664        1.8286855098407402     
 C   3.8883626658746029        3.4512563823891771        4.2168385907677193     
 C   6.0607967726043368        2.2923414177652535      -0.16080512515244078     
 C   6.4047079850396171       0.39498864351725488        1.3393283465627159     
 C   8.2018957488539126        2.2636431491419016        4.1530979790492468     
 C   6.1188433861880362        1.1293049054699278        4.7266950378334389     
 H   5.0632082682875437        5.6344688192475125        2.7927331577828975     
 C   6.5564851061968277        6.8665668925622860        1.8456844569867297     
 H   8.5217174263434750        3.5812725015153908        1.1724074211902695     
 C   8.5157831519888347        5.7226603885445995       0.99220019958147521     
 H   3.7456211187054107        3.1642630771989966       0.80947710725830246     
 C   2.1278676549178916        3.8271447404229701        2.0648498204219314     
 H   4.5681046167305448        3.3182915040328798        5.0525929129981284     
 C   2.5945507574377635        3.9185361320794763        4.4463010228464510     
 H   5.9390139423493453        3.3618016228743923      -0.32157310064164013     
 C   6.0999890381114934        1.4282020050742592       -1.2528490232674820     
 H   6.5025317773004314       -2.6449193081275191E-002   2.3386588609485339     
 C   6.4649594665322185      -0.45223751987651944       0.23353120094147645     
 H   8.7481272508309385        2.9787178652624227        3.5448303116783246     
 C   8.8786342377524630        1.5115348283400278        5.1129833475541888     
 C   6.8047131467572246       0.39261329658081418        5.6984642507356167     
 H   5.0564979733425908       0.93188042249800795        4.5702741578948860     
 H   5.9664431185123386        7.7756644818414467        1.9501855311029801     
 C   7.7941932872597723        6.9051477142173905        1.1959909275213572     
 H   9.4708419485170960        5.7537920638048705       0.46721774783908510     
 C   1.7245998362991639        4.1262177520474852        3.3705479799508264     
 H   1.4540624150302330        3.9556404294845602        1.2205204338402771     
 H   2.2700806756362217        4.1373016384072736        5.4639134524588968     
 H   5.9783502372317701        1.8311141770997963       -2.2570437552977500     
 C   6.3143132938831492        6.0982182193825007E-002  -1.0573406423262208     
 H   6.6426799599241129       -1.5134970876586673       0.39174402435504324     
 C   8.1805664411026058       0.57554326486813345        5.8854950665448547     
 H   9.9529773277370950        1.6411840152748569        5.2391594306751514     
 H   6.2505300266064969      -0.34439336974133200        6.2810092821173420     
 H   8.1824942427156024        7.8472783136261608       0.80067234600512416     
 H  0.73353355273046961        4.5400009040891867        3.5590788945293532     
 H   6.3664014329829604      -0.60268861417806330       -1.9189715430983854     
 H   8.7168267300284104       -2.3113574605533135E-002   6.6200526606562926     
 P   4.5361936222450518        8.4222128185872638        6.4719798207063794     
 C   4.7108853311933059        6.6808729348889084        6.9312161967727768     
 C   6.1242904644660108        9.1391650286800967        6.0190833235908370     
 C   3.4686619055042729        8.5384238431656723        5.0213974781281845     
 C   3.7899075926544690        9.2670330794888720        7.8758891009975294     
 C   3.6876162042954519        6.1012704967141556        7.7065524966962204     
 C   5.7962981660560633        5.8957821806016382        6.5007148122024816     
 C   6.7536104854999266        8.6320114187305848        4.8636417659649691     
 C   6.7321376825791388        10.175415345401735        6.7441075378146875     
 C   2.4870663530750652        7.5675587610634434        4.7508127490817369     
 C   3.6500422966129205        9.6300301277086948        4.1490604636383619     
 C   4.4942574783973406        9.3258998583996675        9.0946347868051411     
 C   2.4785783357391824        9.7663123412614237        7.7923556879922629     
 H   2.8487518164133547        6.7020391319463819        8.0544318142180789     
 C   3.7526237221979026        4.7483799730024598        8.0463975221085438     
 H   6.6086883208912335        6.3226692716049051        5.9185182825653913     
 C   5.8526226681294151        4.5448503319196885        6.8503142453051344     
 H   6.2719087010007861        7.8601738297218064        4.2679992778754299     
 C   7.9893856230997402        9.1310559325584268        4.4651995176440389     
 H   6.2517258294499358        10.605345855454278        7.6179965216594248     
 C   7.9741836611837762        10.672000803466080        6.3292208506942158     
 H   2.3366785811477992        6.7166099349062600        5.4151312015058481     
 C   1.7028527290148228        7.6920146541691814        3.6005736332510665     
 H   4.4231877567119966        10.378483396730406        4.3334316949307619     
 C   2.8580666576480818        9.7391843145113643        3.0050569200557979     
 H   5.5118567016114843        8.9425422282363858        9.1755263548114243     
 C   3.8888788997398906        9.8958478015609810        10.217452726936202     
 H   1.9262267409413292        9.7084449952743519        6.8561876634867911     
 C   1.8772501089223248        10.313638258512039        8.9276408079197562     
 H   2.9719014733821458        4.2985724361863449        8.6593065681804884     
 C   4.8330877050964220        3.9729673046373235        7.6190386947891406     
 H   6.7084580314647511        3.9516728371465768        6.5299740142902074     
 H   8.4606361583559107        8.7380644171487987        3.5682655350993451     
 C   8.6062790520821260        10.150079086102522        5.2006049904348437     
 H   8.4382249445386286        11.478270758541001        6.8935153180398396     
 C   1.8867278739653184        8.7709077533620583        2.7266902252095133     
 H  0.95325998966211367        6.9339555980573593        3.3806471411612571     
 H   3.0135129389997903        10.578943819060100        2.3273488892868377     
 C   2.5752739189033602        10.373618571564410        10.136717875967216     
 H   4.4470376321516021        9.9467348606474850        11.154153327965172     
 H  0.84959411039881294        10.666576043782076        8.8805466529729813     
 H   4.8799826404943403        2.9199889663891736        7.8901501429161742     
 H   9.5661275189245742        10.548530954581555        4.8745656573824636     
 H   1.2864196520054452        8.8525989025122680        1.8188298457195087     
 H   2.0835564290956481        10.784981233083844        11.018154922710675     
 C   2.9204589075599405        8.2498610632879910        14.073794430917067     
 H   3.8350345541983590        8.3712387268024582        13.463412847506424     
 H   2.8222740761957339        7.1675757254449266        14.380619900689997     
 H   2.0446166848185046        8.5347941118674022        13.442376726671295     
 C   3.0148575075335158        9.1136487170813947        15.277170983217431     
 N   3.1318073279588901        9.8088151487947624        16.243073207117700     
         226

 Co   6.7906161941524426        14.026536787604746        4.9606022776667977     
 S   7.0580770970137889        13.871428367143819        7.1824262273653980     
 S   5.6416081445917401        15.968509158675014        5.1056235211479279     
 S   8.7609791508792316        13.908723343880755        3.8564777791083036     
 S   5.8592091386508720        12.386337260188345        3.7290262964718388     
 C   6.3284572067875935        15.365140086284718        7.7037626545235458     
 C   5.7432530416953282        16.254472682385387        6.8223812492476226     
 C   8.4110807981263100        12.621501866456349        2.7344048897816142     
 C   7.1855511177393678        11.983278002605775        2.6702091947800710     
 S   6.3444241238524555        15.857139140521628        9.3780017642053242     
 S   5.1566064613899210        17.736645407810293        7.5480846856314878     
 S   9.6113966524364027        12.049039353516793        1.5983111474540141     
 S   7.0485950067522527        10.741296475980919        1.4401080194350497     
 C   5.6345213159734433        17.426530534097019        9.1947453346393768     
 C   8.6740009371201463        10.815068368890120       0.80878193327655423     
 S   5.4724477924811179        18.519483277232879        10.450072816666241     
 S   9.2733866582975661        9.8400661019626554      -0.40770797375608014     
 P   9.1122623417494282        20.747941336270152        14.614686656625992     
 C   8.4723565980076891        19.112592623503154        15.044050444421016     
 C   10.827136416548832        20.470219370556944        14.164377842206362     
 C   8.9450604235135636        21.811886390319565        16.050488936434270     
 C   8.2442956994265728        21.501792099153604        13.232343570412128     
 C   9.2485622392477254        17.964705366868039        14.795120312001472     
 C   7.2343170796638434        19.002250926462651        15.707479714893729     
 C   11.761892442946719        20.226221647755533        15.183058222600909     
 C   11.160060348182943        20.218735741748841        12.824345657639208     
 C   9.1778483686669450        21.280237371137645        17.331958974051350     
 C   8.6171353662511905        23.171007667799419        15.892940564047937     
 C   6.8991872585399445        21.172513774903461        12.985339693136179     
 C   8.8765770538376820        22.509357422056020        12.480583828747228     
 H   10.221973736115253        18.041427516837693        14.317021227475186     
 C   8.7874832512034864        16.716007300920502        15.219637161293399     
 H   6.6655834160676823        19.894606070328344        15.973445725670700     
 C   6.7684246488760706        17.741316249409564        16.089387554523455     
 H   11.502819718703275        20.406113370554191        16.224245925946057     
 C   13.015982753657250        19.706290619957937        14.864061341221390     
 H   10.443005870984859        20.405824841371132        12.031344489739881     
 C   12.407689957448559        19.678550521219197        12.514596181357796     
 H   9.3976877209393379        20.222173607449356        17.463757694692063     
 C   9.1008801289507453        22.113897223627518        18.445509899717241     
 H   8.4586462121158732        23.602429607210272        14.906284152119998     
 C   8.5049725956436770        23.984781581105722        17.021614766410305     
 H   6.4085949154997426        20.404673621937107        13.576628166202989     
 C   6.1888772641729348        21.848111353077499        11.992018075051236     
 C   8.1607468991026568        23.165231654503174        11.474719140973393     
 H   9.9148350007829649        22.795874336215824        12.659756537680249     
 H   9.4207890637281206        15.839506268430025        15.088282102841985     
 C   7.5459743594832691        16.600833736921931        15.851622288039280     
 H   5.8028779360096303        17.642089194982155        16.588055161343853     
 C   13.324335285923416        19.402468219177610        13.534051272638992     
 H   13.730208441519144        19.524180551607930        15.662472960425028     
 H   12.656155767239589        19.450094874742437        11.478533459660516     
 H   9.3025817672900839        21.703088902527924        19.433736955375426     
 C   8.7508460888680677        23.459662009169246        18.293236195362805     
 H   8.2118755347185548        25.025449393973386        16.895359727148392     
 C   6.8191045443735359        22.844206005746685        11.236878260077201     
 H   5.1386815673757482        21.613095953735382        11.825788799024920     
 H   8.6675657755534896        23.942441783811411        10.901952196651251     
 H   7.1937298776412195        15.630195039105427        16.209095900142181     
 H   14.275015842003313        18.932407475706526        13.280688075898750     
 H   8.6709111333400397        24.097015192702504        19.173333056615142     
 H   6.2550726144687188        23.382358068487772        10.476986448897579     
 P   10.463479980913949        15.007714284455703        10.731568516831910     
 C   10.247004739034329        16.743194417439256        10.272869405833402     
 C   8.8889143261494006        14.247924329869649        11.164343660989346     
 C   11.537404519179033        14.899655817382920        12.176383958809044     
 C   11.239828494532444        14.184972798639258        9.3293538323604697     
 C   11.232051114366408        17.333108387246000        9.4572009642910722     
 C   9.1637658833552553        17.512673984964991        10.737012861909060     
 C   8.2299600546795748        14.727536435761735        12.314401303882557     
 C   8.3136891122300067        13.210350502314762        10.414103263979502     
 C   12.467751569345703        15.908012233551903        12.486589854237623     
 C   11.442497667107032        13.746175033736300        12.978296534069557     
 C   10.556507256402657        14.128286248839242        8.0986038873995998     
 C   12.554719900905388        13.698592086080621        9.4298081949359975     
 H   12.068906116226026        16.744297001536143        9.0858810228073867     
 C   11.129732149715883        18.681042112454389        9.1072620257973238     
 H   8.3778560630927927        17.073067186987622        11.345550246655085     
 C   9.0749598602026431        18.861213513527268        10.386048200915443     
 H   8.6871067786991620        15.496509672626084        12.933075019827163     
 C   6.9949487977851676        14.201598438594155        12.680785085008221     
 H   8.8172967917013843        12.804458538542484        9.5418255444339923     
 C   7.0752723248311931        12.683793979178912        10.799178480371941     
 H   12.554331219866029        16.802902454156591        11.870506918840459     
 C   13.289692818656251        15.753402762458951        13.606984968643481     
 H   10.711160540132019        12.965109040366874        12.759213580232512     
 C   12.271816541736175        13.604587529190010        14.092054657003336     
 H   9.5375668057702772        14.503370490348479        8.0014171632122082     
 C   11.186387070420235        13.573729604640436        6.9815260884666905     
 H   13.091801904030927        13.754863030384422        10.374750623024431     
 C   13.180753631992367        13.166685412142444        8.3006154993533237     
 H   11.878360549925249        19.135597905211476        8.4579895370173066     
 C   10.055993627212631        19.442524952929979        9.5749327177292756     
 H   8.2242804349144283        19.445368492528011        10.734282661966438     
 H   6.4983884598250690        14.572308396905418        13.573714867356660     
 C   6.4119208074279710        13.180769626499256        11.921618525585480     
 H   6.6382636796847203        11.874522532423340        10.217961218623294     
 C   13.193941539031460        14.608372132461922        14.409648906557313     
 H   14.001857805237725        16.537131269845506        13.859940311226335     
 H   12.186884153066046        12.709468173139641        14.709986144438954     
 C   12.503832443346649        13.109422828641890        7.0797834318941799     
 H   10.644197770462352        13.526953889916124        6.0353816548352555     
 H   14.210146103602590        12.820213405404891        8.3620065532296888     
 H   9.9832945280249081        20.493706141042537        9.3028330722412740     
 H   5.4548195385853520        12.758972262439714        12.225411221290198     
 H   13.829894189707863        14.503225832679201        15.291288270468677     
 H   13.016018432433459        12.714421742478159        6.2028661648794161     
 C   12.305488685978476        14.821214692085025        2.8899350594431374     
 H   11.378489657821657        14.507906748045096        3.4110084597841701     
 H   12.475089811755067        15.917510371016707        3.0835431245832430     
 H   13.164325499629841        14.241197661838918        3.3040342508741793     
 C   12.171671055674430        14.561600375226478        1.4373855186324933     
 N   12.033445291963606        14.334010502985647       0.27415159128178718     
 Co   8.3628932630929356        9.3295304343373111        12.145608203544272     
 S   8.0303511747405896        9.4831300171959825        9.9299221719885029     
 S   9.4196817567896769        7.3381026712403745        11.978223302035941     
 S   6.4385919317992810        9.5788727945367320        13.296239837993239     
 S   9.4171049340315314        10.933585493381159        13.316571808679463     
 C   8.7232601572735646        7.9790695814927952        9.3908646093259307     
 C   9.2874028104095547        7.0658660391274166        10.261765183743092     
 C   6.8832565270061448        10.879227884324628        14.369541056764955     
 C   8.1409533938732039        11.454336208426431        14.387926114625428     
 S   8.6911762775213717        7.5022915298103152        7.7125125091462197     
 S   9.8139636226287852        5.5680540609451548        9.5227936399937398     
 S   5.7377218996697437        11.549276856219221        15.503020390315594     
 S   8.3671658990782820        12.727788345575068        15.577185627827943     
 C   9.3420304391338806        5.9052667813232738        7.8795710487675708     
 C   6.7517354403346390        12.743355002025147        16.247249764419951     
 S   9.4562659759081722        4.8164012408215466        6.6133938802258871     
 S   6.1972131886733113        13.744335701134359        17.466663460821430     
 P   6.0351474211598601        2.8645550290728967        2.5463055965716914     
 C   6.7602508859870785        4.4618590709666055        2.1049436019647052     
 C   4.3065279962480885        3.1819169414518655        2.9050431352629551     
 C   6.2055716735519697        1.7700698544158353        1.1367515709008458     
 C   6.8225304068258490        2.0727952763537534        3.9550407006478796     
 C   6.0366985823519492        5.6506304165550274        2.3170630147252362     
 C   7.9946638771643252        4.4990006067615615        1.4278893956680165     
 C   3.4202540157365786        3.3608908598641469        1.8316767983596485     
 C   3.8901925713601502        3.4453402361371150        4.2190333548588921     
 C   6.0574756307830562        2.2890511953723456      -0.16212374501283863     
 C   6.4072491437638472       0.39187814425845202        1.3363594390804676     
 C   8.2023038532826540        2.2640458986344330        4.1526582098940228     
 C   6.1221085564781390        1.1242352443294055        4.7244010843632580     
 H   5.0586374795145144        5.6283897582081703        2.7930747078101135     
 C   6.5503244482548890        6.8630104106169023        1.8472257290663756     
 H   8.5197887555832921        3.5805995488461599        1.1717659278960448     
 C   8.5112359131894237        5.7223093088422514       0.99329777817192388     
 H   3.7420405119630207        3.1610327655674708       0.81187437120786554     
 C   2.1271161255274760        3.8249168751691296        2.0700805287049877     
 H   4.5709438752605163        3.3109131641995702        5.0536314978455952     
 C   2.5976296927884075        3.9145922467700300        4.4506663844440055     
 H   5.9330436589151692        3.3582034146020558      -0.32210981644997483     
 C   6.0976827902582569        1.4257334757071929       -1.2547475894270883     
 H   6.5067153726161981       -2.9828165161208064E-002   2.3353476115144005     
 C   6.4688978916410491      -0.45444602125143946       0.22994508587087242     
 H   8.7470301980714158        2.9805460689644003        3.5448474315689391     
 C   8.8799521572339124        1.5140061532958160        5.1134460299776521     
 C   6.8087905892910543       0.38972871468182396        5.6970905552074269     
 H   5.0604137426824547       0.92440272452969174        4.5673680895951554     
 H   5.9591137578853735        7.7712272136497917        1.9524542737607180     
 C   7.7881344984250482        6.9036614646322647        1.1980091699676014     
 H   9.4665775624004063        5.7552815725361928       0.46902543456860696     
 C   1.7264156209571027        4.1241214004555129        3.3764356145639405     
 H   1.4522174343654839        3.9548608561748462        1.2269928172749993     
 H   2.2752150038237886        4.1336216189595225        5.4687773804715860     
 H   5.9738764238564137        1.8288574065524386       -2.2585108219083945     
 C   6.3156735551998251        5.9093412988886845E-002  -1.0604064936458935     
 H   6.6497353950281068       -1.5151492285871586       0.38729516949425152     
 C   8.1837198647024678       0.57639081426981065        5.8854907670056518     
 H   9.9536430919456684        1.6465028929551278        5.2407013613501432     
 H   6.2558889828324702      -0.34836383803389342        6.2793733981532709     
 H   8.1754607148516243        7.8465628902932050       0.80371407285222285     
 H  0.73644150649728701        4.5394267427687032        3.5667193612804398     
 H   6.3685096475943839      -0.60386758114237571       -1.9225356806247862     
 H   8.7207327318532322       -2.0630490742083979E-002   6.6207318511375410     
 P   4.5393338664584704        8.4227883757879347        6.4697851699639388     
 C   4.7151536227568158        6.6816065419421244        6.9290064414742094     
 C   6.1270658643888529        9.1408982062548283        6.0174346482492131     
 C   3.4716310181882588        8.5387809477516896        5.0193575998530173     
 C   3.7922337790042335        9.2670100148578793        7.8736489661029223     
 C   3.6929173723009545        6.1017255555186738        7.7054327633858923     
 C   5.8005077799741649        5.8969376874120778        6.4975961021760353     
 C   6.7571874300841408        8.6344907834710813        4.8621381124089185     
 C   6.7340312208012891        10.177182997085854        6.7431423728770721     
 C   2.4914225257342726        7.5669018445864200        4.7476980547353298     
 C   3.6506738240438192        9.6320618548556052        4.1489269932889750     
 C   4.4960138628448485        9.3258157539312645        9.0927199925364501     
 C   2.4808075613265936        9.7659387694950333        7.7896580343189861     
 H   2.8541070804494941        6.7021710008965725        8.0539451695065996     
 C   3.7589333211243288        4.7489690598812775        8.0455509106133558     
 H   6.6121822286811689        6.3241685024835936        5.9146875909198444     
 C   5.8577101946383934        4.5460705983765468        6.8472327450364432     
 H   6.2761495785060077        7.8627315527996053        4.2658717053767230     
 C   7.9929421877102804        9.1342627022132472        4.4645637246890892     
 H   6.2529919323052026        10.606462448614579        7.6169881496299814     
 C   7.9759792614951568        10.674579182394181        6.3290627379682043     
 H   2.3427597739189676        6.7147636796585628        5.4107105664265935     
 C   1.7061908972087796        7.6921742161918560        3.5982644883378523     
 H   4.4226881182008393        10.381397015160385        4.3342391826238797     
 C   2.8576904225087092        9.7420942947212925        3.0057399791633879     
 H   5.5136497700003542        8.9426828424292069        9.1740521864581908     
 C   3.8899710042535807        9.8953440032788240        10.215383519939559     
 H   1.9288696624391541        9.7081158878651763        6.8532522014769599     
 C   1.8788095055158867        10.312844042748248        8.9247792135923998     
 H   2.9790781618146647        4.2990333092186424        8.6594424842394098     
 C   4.8392156450492418        3.9739328833195700        7.6171028163844490     
 H   6.7134063404981852        3.9531369917283361        6.5261387931696699     
 H   8.4648773634845469        8.7418747310462308        3.5677376759625377     
 C   8.6089199124988554        10.153333596239232        5.2006131970751150     
 H   8.4392895961155432        11.480929497544107        6.8938159381745852     
 C   1.8876838623881964        8.7728572220166861        2.7263089802458547     
 H  0.95761157069042346        6.9334206595490766        3.3774418778948752     
 H   3.0112306371629591        10.583351949693778        2.3296500592033200     
 C   2.5762615793084462        10.372749017634705        10.134174849800520     
 H   4.4476970016909920        9.9461183106081439        11.152340115540689     
 H  0.85110594089887537        10.665605178130388        8.8772986033901926     
 H   4.8868078341683221        2.9210030727739538        7.8882408330363756     
 H   9.5686940567548593        10.552417254424631        4.8751759703781241     
 H   1.2864134036946322        8.8551833285747801        1.8191565799974292     
 H   2.0839892581800878        10.783666363047853        11.015490251231165     
 C   2.9174707016409962        8.2601159386307295        14.078080070931959     
 H   3.8323802637142350        8.3866791204865407        13.470108629927138     
 H   2.8173562891749055        7.1774520355530882        14.371384907411574     
 H   2.0420863467175305        8.5530218156322757        13.452536648888595     
 C   3.0129386766528046        9.1075795679507952        15.288188684805988     
 N   3.1304668952768435        9.7901124180897749        16.259422320106239     
         226

 Co   6.7895736982384181        14.029182694854482        4.9610479006186425     
 S   7.0588320662852455        13.874111384858050        7.1827021196173204     
 S   5.6431323268699760        15.972531895420845        5.1066895960674881     
 S   8.7586569503803844        13.907709087592936        3.8556323032078419     
 S   5.8547528505258235        12.389987657811215        3.7311585739122921     
 C   6.3302334912327272        15.368111120007789        7.7045311306500155     
 C   5.7456196059344764        16.258109625925087        6.8234403268894210     
 C   8.4061228383526263        12.620123720425440        2.7349139228437469     
 C   7.1796988497982923        11.983654704877678        2.6719927146089559     
 S   6.3466403981995407        15.859683053042650        9.3788859330883625     
 S   5.1606412837071476        17.740716108893057        7.5495132376797383     
 S   9.6049146803899355        12.044947985499194        1.5988918273676800     
 S   7.0402597095937942        10.740798948498645        1.4430266241831025     
 C   5.6383822033638076        17.429844097341629        9.1960797635594105     
 C   8.6653876675690267        10.812086588529558       0.81062228860563457     
 S   5.4776346732766115        18.522681957825498        10.451709489095894     
 S   9.2635239343143692        9.8363620689702866      -0.40594981196963126     
 P   9.1113697003522365        20.743453225621810        14.613612826418992     
 C   8.4690985057683736        19.109161504769645        15.043312066003182     
 C   10.826625124207231        20.464629721737111        14.165845767572675     
 C   8.9440818562183644        21.808248564012924        16.048684816793479     
 C   8.2456382872862086        21.498354950511736        13.230537344867010     
 C   9.2438408073172962        17.960138516164260        14.795402201379169     
 C   7.2311608243880743        19.000853065098056        15.707121790199633     
 C   11.760035753183011        20.222439678158004        15.186044384250858     
 C   11.161864147628336        20.212811690879459        12.826537027509252     
 C   9.1745216259298914        21.276953316374442        17.330638456754052     
 C   8.6196650577372349        23.167899629216116        15.889966813884163     
 C   6.8995663569988368        21.172910489714379        12.984908920789724     
 C   8.8798104778966991        22.504280421097352        12.478285983261271     
 H   10.217380635775516        18.035347408913378        14.317359450826563     
 C   8.7813023696921810        16.712449050019366        15.221177410910432     
 H   6.6636392863028115        19.893931691643438        15.972816101288995     
 C   6.7638607697607336        17.740963317509031        16.090492508544372     
 H   11.499222606453094        20.402888564506735        16.226638035632391     
 C   13.015209924181848        19.704059892965830        14.869285467236869     
 H   10.445817157591256        20.398437338367177        12.032381103132110     
 C   12.410741005301418        19.674594899340352        12.518956743249028     
 H   9.3917097908371527        20.218581522829947        17.463221188903614     
 C   9.0985807043979250        22.111439082914877        18.443606745732950     
 H   8.4628124765983248        23.599050291659701        14.902967649018887     
 C   8.5089112950968051        23.982579841788734        17.018021604787510     
 H   6.4074717100275347        20.406497059457266        13.576658346475044     
 C   6.1901611678299941        21.850575119406528        11.992492181676168     
 C   8.1647874772747322        23.162337986402999        11.473344007730427     
 H   9.9187198571394664        22.788389606314944        12.656840910081346     
 H   9.4134382201765590        15.835066789617246        15.090546331861875     
 C   7.5398970909841987        16.599345425842934        15.853642856725987     
 H   5.7985981489313172        17.643576514516482        16.589872487791414     
 C   13.326125542105448        19.400362467662188        13.539932634392381     
 H   13.728344246245857        19.523399682557493        15.668937402095860     
 H   12.661259658765168        19.446399039890078        11.483392774501599     
 H   9.2981224021961904        21.700845868131928        19.432265404215681     
 C   8.7522158275809527        23.457783842048734        18.290163308948205     
 H   8.2189337692508566        25.023804358180421        16.890901839029038     
 C   6.8222199108861172        22.845044744699646        11.236880266639579     
 H   5.1393123723993179        21.618407564305638        11.827348718873536     
 H   8.6728850297838509        23.938460824060776        10.900310645081737     
 H   7.1866783358889288        15.629476859155124        16.212138579450951     
 H   14.277896885769795        18.931821465239498        13.288321010471043     
 H   8.6730383960433706        24.095849861324588        19.169760265792078     
 H   6.2589365130537900        23.384831739066229        10.477674379625491     
 P   10.466608998224286        15.008274670663720        10.729372869419025     
 C   10.251264237449089        16.743913522409297        10.270659927831547     
 C   8.8916767712799896        14.249642583388002        11.162689596462160     
 C   11.540359030652420        14.899993933133869        12.174345304802985     
 C   11.242146694947309        14.184938530298187        9.3271120250237782     
 C   11.237343752846051        17.333548690504553        9.4560814983249024     
 C   9.1679665747521852        17.513815006500270        10.733893953047446     
 C   8.2335228103251552        14.729997122363862        12.312893303616860     
 C   8.3155700614227843        13.212105914091721        10.413128623519530     
 C   12.472089062670941        15.907337905393463        12.483484478041088     
 C   11.443115580545530        13.748183018678727        12.978158109560137     
 C   10.558258650819175        14.128195273781506        8.0966855772051769     
 C   12.556942565105087        13.698211219965032        9.4271092578784437     
 H   12.074253263441248        16.744414167995245        9.0853954791014200     
 C   11.136033130031667        18.681616316551370        9.1064150505474721     
 H   8.3813411747765265        17.074552012121643        11.341719576746469     
 C   9.0800383276913852        18.862419087775752        10.382965874681251     
 H   8.6913329257436533        15.499046755719078        12.930946079514541     
 C   6.9984906464859922        14.204785402577814        12.680142066913319     
 H   8.8185513387568619        12.805565716123457        9.5408069704987710     
 C   7.0770550342794607        12.686358668352305        10.799008188601277     
 H   12.560392663729028        16.801042336153447        11.866100246593767     
 C   13.293008946914236        15.753541884633453        13.604687260213288     
 H   10.710649791724686        12.967997923407603        12.760010422491817     
 C   12.271423606650831        13.607470421362788        14.092734628125372     
 H   9.5393539901108184        14.503501941329118        7.9999390277170850     
 C   11.187478456919111        13.573226557665967        6.9794518667907637     
 H   13.094436213468096        13.754523952135289        10.371815228678630     
 C   13.182310791542790        13.165891906217864        8.2977511512670290     
 H   11.885529183951625        19.136043680838618        8.4581255612941231     
 C   10.062112743367484        19.443475595644980        9.5729960933387606     
 H   8.2292194298358492        19.446817857926458        10.730446330234969     
 H   6.5026137540125655        14.576096132955119        13.573180399625734     
 C   6.4145477884764164        13.184006514593742        11.921615782158508     
 H   6.6393161432855692        11.877169119749821        10.218246890272001     
 C   13.194876476124156        14.610296259897369        14.409272895793018     
 H   14.006183531852296        16.536577425254091        13.856753490947094     
 H   12.184585780056821        12.713845282126327        14.712279109836789     
 C   12.504820717321836        13.108557851895117        7.0772358692278372     
 H   10.644858732042222        13.526341430093005        6.0335618779166298     
 H   14.211656982196889        12.819247075654619        8.3587558878780399     
 H   9.9901111816513026        20.494705409573509        9.3009233445445361     
 H   5.4573723466028321        12.762839251893062        12.226008869929633     
 H   13.829864619662981        14.505782853508133        15.291621646281527     
 H   13.016455208770488        12.713117836140484        6.2001959039416707     
 C   12.302516051968562        14.831493977852524        2.8942223284796298     
 H   11.375854762420454        14.523375043453703        3.4177132135239381     
 H   12.470186473968676        15.927410906910223        3.0743008356897294     
 H   13.161814286839295        14.259454382197866        3.3141938597700582     
 C   12.169759454114741        14.555546058763897        1.4484094050973548     
 N   12.032105083926739        14.315315699275333       0.29051053656057679     
 Co   8.3618333586711060        9.3321558653574606        12.146058147297369     
 S   8.0311094375827778        9.4858021667628734        9.9302007943780293     
 S   9.4211778075402517        7.3420981987659095        11.979295272050612     
 S   6.4362529777048767        9.5778515148235801        13.295396690243614     
 S   9.4126363808520015        10.937214144332206        13.318702715152826     
 C   8.7250359249028104        7.9820284155265284        9.3916352239300451     
 C   9.2897585924756907        7.0694851789758930        10.262827439329586     
 C   6.8782883157724699        10.877840642812147        14.370053409172458     
 C   8.1350922700413602        11.454700756558296        14.389708852329571     
 S   8.6934077159035184        7.5048319288430756        7.7133959097492069     
 S   9.8179890078660748        5.5721081981704232        9.5242235493440877     
 S   5.7312341299547578        11.545181545318153        15.503606080386950     
 S   8.3588292700739331        12.727278513498675        15.580102413387500     
 C   9.3458976658097761        5.9085727289608698        7.8809040552304834     
 C   6.7431224861882706        12.740366276112640        16.249092580741067     
 S   9.4614649249632752        4.8195950167370167        6.6150273710855600     
 S   6.1873572865136834        13.740625977982450        17.468426023403573     
 P   6.0342762266843124        2.8600684773132912        2.5452315691677088     
 C   6.7570119635322401        4.4584291225017942        2.1042007265666660     
 C   4.3060390628620837        3.1763297388267620        2.9065145691261240     
 C   6.2046074249990824        1.7664296889816224        1.1349496184730210     
 C   6.8239008041244125        2.0693637843563226        3.9532328589063308     
 C   6.0319977964101739        5.6460648602908590        2.3173448935849454     
 C   7.9915245881663068        4.4976041160692528        1.4275230069864602     
 C   3.4184170582734352        3.3571084310050279        1.8346680868785570     
 C   3.8920224768456975        3.4394240898850530        4.2212281189500649     
 C   6.0541544889617755        2.2857609729794373      -0.16344236487323649     
 C   6.4097903024880782       0.38876764499964911        1.3333905315982195     
 C   8.2027119577113954        2.2644486481269643        4.1522184407387996     
 C   6.1253737267682427        1.1191655831888829        4.7221071308930771     
 H   5.0540666907414860        5.6223106971688273        2.7934162578373294     
 C   6.5441637903129513        6.8594539286715195        1.8487670011460213     
 H   8.5178600848231092        3.5799265961769287        1.1711244346018201     
 C   8.5066886743900110        5.7219582291399043       0.99439535676237256     
 H   3.7384599052206307        3.1578024539359446       0.81427163515742851     
 C   2.1263645961370607        3.8226890099152890        2.0753112369880440     
 H   4.5737831337904877        3.3035348243662610        5.0546700826930619     
 C   2.6007086281390519        3.9106483614605843        4.4550317460415609     
 H   5.9270733754809930        3.3546052063297194      -0.32264653225830958     
 C   6.0953765424050204        1.4232649463401266       -1.2566461555866946     
 H   6.5108989679319649       -3.3207137241140952E-002   2.3320363620802671     
 C   6.4728363167498797      -0.45665452262635953       0.22635897080026840     
 H   8.7459331453118914        2.9823742726663780        3.5448645514595536     
 C   8.8812700767153618        1.5164774782516039        5.1139087124011162     
 C   6.8128680318248849       0.38684413278283375        5.6957168596792362     
 H   5.0643295120223186       0.91692502656137553        4.5644620212954248     
 H   5.9517843972584084        7.7667899454581368        1.9547230164184559     
 C   7.7820757095903232        6.9021752150471389        1.2000274124138457     
 H   9.4623131762837165        5.7567710812675159       0.47083312129812877     
 C   1.7282314056150414        4.1220250488635397        3.3823232491770550     
 H   1.4503724537007348        3.9540812828651326        1.2334652007097215     
 H   2.2803493320113559        4.1299415995117714        5.4736413084842761     
 H   5.9694026104810574        1.8266006360050808       -2.2599778885190394     
 C   6.3170338165165019        5.7204643783948690E-002  -1.0634723449655659     
 H   6.6567908301321008       -1.5168013695156497       0.38284631463345975     
 C   8.1868732883023316       0.57723836367148795        5.8854864674664489     
 H   9.9543088561542437        1.6518217706353984        5.2422432920251349     
 H   6.2612479390584443      -0.35233430632645485        6.2777375141892007     
 H   8.1684271869876444        7.8458474669602492       0.80675579969932154     
 H  0.73934946026410442        4.5388525814482197        3.5743598280315263     
 H   6.3706178622058065      -0.60504654810668823       -1.9260998181511870     
 H   8.7246387336780522       -1.8147406878634816E-002   6.6214110416187886     
 P   4.5424741106718880        8.4233639329886056        6.4675905192214973     
 C   4.7194219143203258        6.6823401489953396        6.9267966861756420     
 C   6.1298412643116942        9.1426313838295599        6.0157859729075902     
 C   3.4746001308722443        8.5391380523377070        5.0173177215778493     
 C   3.7945599653539985        9.2669869502268849        7.8714088312083152     
 C   3.6982185403064571        6.1021806143231920        7.7043130300755651     
 C   5.8047173938922674        5.8980931942225183        6.4944773921495891     
 C   6.7607643746683550        8.6369701482115762        4.8606344588528669     
 C   6.7359247590234403        10.178950648769973        6.7421772079394575     
 C   2.4957786983934795        7.5662449281093966        4.7445833603889227     
 C   3.6513053514747180        9.6340935820025155        4.1487935229395871     
 C   4.4977702472923573        9.3257316494628597        9.0908051982677573     
 C   2.4830367869140053        9.7655651977286428        7.7869603806457093     
 H   2.8594623444856335        6.7023028698467630        8.0534585247951220     
 C   3.7652429200507549        4.7495581467600951        8.0447042991181696     
 H   6.6156761364711034        6.3256677333622831        5.9108568992742967     
 C   5.8627977211473716        4.5472908648334052        6.8441512447677519     
 H   6.2803904560112302        7.8652892758774051        4.2637441328780161     
 C   7.9964987523208197        9.1374694718680658        4.4639279317341396     
 H   6.2542580351604693        10.607579041774880        7.6159797776005380     
 C   7.9777748618065365        10.677157561322282        6.3289046252421928     
 H   2.3488409666901360        6.7129174244108647        5.4062899313473380     
 C   1.7095290654027362        7.6923337782145307        3.5959553434246385     
 H   4.4221884796896811        10.384310633590363        4.3350466703169976     
 C   2.8573141873693366        9.7450042749312207        3.0064230382709773     
 H   5.5154428383892231        8.9428234566220297        9.1725780181049572     
 C   3.8910631087672707        9.8948402049966671        10.213314312942918     
 H   1.9315125839369789        9.7077867804559990        6.8503167394671287     
 C   1.8803689021094485        10.312049826984456        8.9219176192650451     
 H   2.9862548502471831        4.2994941822509398        8.6595784002983311     
 C   4.8453435850020616        3.9748984620018160        7.6151669379797573     
 H   6.7183546495316193        3.9546011463100950        6.5223035720491325     
 H   8.4691185686131831        8.7456850449436612        3.5672098168257298     
 C   8.6115607729155865        10.156588106375942        5.2006214037153864     
 H   8.4403542476924578        11.483588236547211        6.8941165583093307     
 C   1.8886398508110742        8.7748066906713156        2.7259277352821965     
 H  0.96196315171873326        6.9328857210407948        3.3742366146284932     
 H   3.0089483353261284        10.587760080327458        2.3319512291198019     
 C   2.5772492397135327        10.371879463705000        10.131631823633825     
 H   4.4483563712303811        9.9455017605688028        11.150526903116207     
 H  0.85261777139893780        10.664634312478698        8.8740505538074039     
 H   4.8936330278423039        2.9220171791587344        7.8863315231565769     
 H   9.5712605945851443        10.556303554267707        4.8757862833737837     
 H   1.2864071553838194        8.8577677546372922        1.8194833142753499     
 H   2.0844220872645276        10.782351493011861        11.012825579751656     
 C   2.9144824957220519        8.2703708139734662        14.082365710946849     
 H   3.8297259732301110        8.4021195141706215        13.476804412347853     
 H   2.8124385021540776        7.1873283456612498        14.362149914133154     
 H   2.0395560086165565        8.5712495193971492        13.462696571105894     
 C   3.0110198457720934        9.1015104188201956        15.299206386394543     
 N   3.1291264625947965        9.7714096873847875        16.275771433094782     
         226

 Co   6.7885312023243936        14.031828602104218        4.9614935235704873     
 S   7.0595870355567021        13.876794402572283        7.1829780118692428     
 S   5.6446565091482128        15.976554632166678        5.1077556709870473     
 S   8.7563347498815389        13.906694831305117        3.8547868273073806     
 S   5.8502965624007750        12.393638055434085        3.7332908513527459     
 C   6.3320097756778608        15.371082153730860        7.7052996067764852     
 C   5.7479861701736246        16.261746569464787        6.8244994045312204     
 C   8.4011648785789408        12.618745574394531        2.7354229559058791     
 C   7.1738465818572159        11.984031407149580        2.6737762344378408     
 S   6.3488566725466269        15.862226965563670        9.3797701019713990     
 S   5.1646761060243742        17.744786809975817        7.5509417897279887     
 S   9.5984327083434682        12.040856617481595        1.5994725072813458     
 S   7.0319244124353357        10.740301421016373        1.4459452289311552     
 C   5.6422430907541719        17.433157660586240        9.1974141924794459     
 C   8.6567743980179070        10.809104808168996       0.81246264393471490     
 S   5.4828215540721050        18.525880638418116        10.453346161525547     
 S   9.2536612103311704        9.8326580359779179      -0.40419165018318237     
 P   9.1104770589550466        20.738965114973468        14.612538996211992     
 C   8.4658404135290581        19.105730386036136        15.042573687585348     
 C   10.826113831865628        20.459040072917283        14.167313692938988     
 C   8.9431032889231670        21.804610737706280        16.046880697152684     
 C   8.2469808751458427        21.494917801869867        13.228731119321893     
 C   9.2391193753868670        17.955571665460479        14.795684090756865     
 C   7.2280045691123052        18.999455203733465        15.706763865505536     
 C   11.758179063419306        20.218657708560471        15.189030545900808     
 C   11.163667947073728        20.206887640010081        12.828728397379297     
 C   9.1711948831928396        21.273669261611239        17.329317939456754     
 C   8.6221947492232793        23.164791590632817        15.886993063720389     
 C   6.8999454554577291        21.173307204525297        12.984478148443269     
 C   8.8830439019557179        22.499203420138684        12.475988137775314     
 H   10.212787535435780        18.029267300989062        14.317697674177943     
 C   8.7751214881808757        16.708890799118226        15.222717660527465     
 H   6.6616951565379399        19.893257312958529        15.972186476907289     
 C   6.7592968906453965        17.740610385608502        16.091597462565293     
 H   11.495625494202912        20.399663758459280        16.229030145318720     
 C   13.014437094706444        19.701829165973720        14.874509593252347     
 H   10.448628444197652        20.391049835363226        12.033417716524339     
 C   12.413792053154275        19.670639277461508        12.523317305140262     
 H   9.3857318607349676        20.214989438210537        17.462684683115167     
 C   9.0962812798451065        22.108980942202237        18.441703591748659     
 H   8.4669787410807764        23.595670976109130        14.899651145917776     
 C   8.5128499945499350        23.980378102471750        17.014428443164718     
 H   6.4063485045553268        20.408320496977428        13.576688526747102     
 C   6.1914450714870535        21.853038885735554        11.992966288301099     
 C   8.1688280554468058        23.159444318302825        11.471968874487461     
 H   9.9226047134959696        22.780904876414066        12.653925282482444     
 H   9.4060873766249955        15.830627310804466        15.092810560881764     
 C   7.5338198224851283        16.597857114763940        15.855663425412693     
 H   5.7943183618530041        17.645063834050806        16.591689814238979     
 C   13.327915798287481        19.398256716146765        13.545813996145769     
 H   13.726480050972572        19.522618813507052        15.675401843766691     
 H   12.666363550290747        19.442703205037720        11.488252089342680     
 H   9.2936630371022968        21.698602833735933        19.430793853055935     
 C   8.7535855662938378        23.455905674928221        18.287090422533602     
 H   8.2259920037831602        25.022159322387456        16.886443950909683     
 C   6.8253352773986986        22.845883483652607        11.236882273201957     
 H   5.1399431774228876        21.623719174875895        11.828908638722151     
 H   8.6782042840142122        23.934479864310145        10.898669093512224     
 H   7.1796267941366390        15.628758679204823        16.215181258759717     
 H   14.280777929536280        18.931235454772466        13.295953945043333     
 H   8.6751656587467014        24.094684529946672        19.166187474969018     
 H   6.2628004116388611        23.387305409644682        10.478362310353404     
 P   10.469738015534622        15.008835056871737        10.727177222006143     
 C   10.255523735863848        16.744632627379339        10.268450449829691     
 C   8.8944392164105786        14.251360836906354        11.161035531934974     
 C   11.543313542125807        14.900332048884817        12.172306650796928     
 C   11.244464895362173        14.184904261957117        9.3248702176870850     
 C   11.242636391325696        17.333988993763111        9.4549620323587309     
 C   9.1721672661491152        17.514956028035549        10.730775044185831     
 C   8.2370855659707338        14.732457808965988        12.311385303351162     
 C   8.3174510106155619        13.213861325868679        10.412153983059557     
 C   12.476426555996181        15.906663577235024        12.480379101844553     
 C   11.443733493984029        13.750191003621156        12.978019685050718     
 C   10.560010045235694        14.128104298723771        8.0947672670107540     
 C   12.559165229304789        13.697830353849442        9.4244103208208880     
 H   12.079600410656468        16.744531334454347        9.0849099353954550     
 C   11.142334110347452        18.682190520648348        9.1055680752976205     
 H   8.3848262864602603        17.076036837255664        11.337888906837852     
 C   9.0851167951801273        18.863624662024236        10.379883548447060     
 H   8.6955590727881447        15.501583838812074        12.928817139201922     
 C   7.0020324951868158        14.207972366561473        12.679499048818418     
 H   8.8198058858123414        12.806672893704430        9.5397883965635479     
 C   7.0788377437277274        12.688923357525699        10.798837896830614     
 H   12.566454107592024        16.799182218150303        11.861693574347074     
 C   13.296325075172224        15.753681006807955        13.602389551783094     
 H   10.710139043317351        12.970886806448332        12.760807264751122     
 C   12.271030671565489        13.610353313535564        14.093414599247410     
 H   9.5411411744513579        14.503633392309759        7.9984608922219627     
 C   11.188569843417987        13.572723510691498        6.9773776451148359     
 H   13.097070522905268        13.754184873886153        10.368879834332828     
 C   13.183867951093214        13.165098400293283        8.2948868031807326     
 H   11.892697817978000        19.136489456465757        8.4582615855709395     
 C   10.068231859522339        19.444426238359981        9.5710594689482456     
 H   8.2341584247572701        19.448267223324901        10.726609998503500     
 H   6.5068390482000611        14.579883869004817        13.572645931894810     
 C   6.4171747695248627        13.187243402688228        11.921613038731538     
 H   6.6403686068864181        11.879815707076302        10.218532561920705     
 C   13.195811413216854        14.612220387332819        14.408896885028723     
 H   14.010509258466866        16.536023580662672        13.853566670667854     
 H   12.182287407047596        12.718222391113013        14.714572075234626     
 C   12.505808991297021        13.107692875148345        7.0746883065614936     
 H   10.645519693622090        13.525728970269888        6.0317421009980050     
 H   14.213167860791190        12.818280745904348        8.3555052225263893     
 H   9.9969278352776954        20.495704678104477        9.2990136168477999     
 H   5.4599251546203122        12.766706241346412        12.226606518569065     
 H   13.829835049618101        14.508339874337068        15.291955022094379     
 H   13.016891985107518        12.711813929802808        6.1975256430039254     
 C   12.299543417958645        14.841773263620023        2.8985095975161221     
 H   11.373219867019250        14.538843338862307        3.4244179672637065     
 H   12.465283136182283        15.937311442803740        3.0650585467962159     
 H   13.159303074048747        14.277711102556816        3.3243534686659371     
 C   12.167847852555051        14.549491742301313        1.4594332915622164     
 N   12.030764875889872        14.296620895565020       0.30686948183936635     
 Co   8.3607734542492764        9.3347812963776100        12.146508091050464     
 S   8.0318677004249679        9.4884743163297625        9.9304794167675574     
 S   9.4226738582908247        7.3460937262914445        11.980367242065281     
 S   6.4339140236104724        9.5768302351104282        13.294553542493990     
 S   9.4081678276724734        10.940842795283253        13.320833621626189     
 C   8.7268116925320580        7.9849872495602625        9.3924058385341596     
 C   9.2921143745418266        7.0731043188243703        10.263889694916081     
 C   6.8733201045387959        10.876453401299669        14.370565761579961     
 C   8.1292311462095146        11.455065304690162        14.391491590033715     
 S   8.6956391542856633        7.5073723278758360        7.7142793103521949     
 S   9.8220143931033643        5.5761623353956926        9.5256534586944355     
 S   5.7247463602397719        11.541086234417085        15.504191770458306     
 S   8.3504926410695841        12.726768681422282        15.583019198947060     
 C   9.3497648924856716        5.9118786765984659        7.8822370616933961     
 C   6.7345095320419013        12.737377550200131        16.250935397062179     
 S   9.4666638740183764        4.8227887926524859        6.6166608619452330     
 S   6.1775013843540547        13.736916254830541        17.470188585985717     
 P   6.0334050322087647        2.8555819255536861        2.5441575417637257     
 C   6.7537730410774026        4.4549991740369830        2.1034578511686268     
 C   4.3055501294760781        3.1707425362016584        2.9079860029892934     
 C   6.2036431764461950        1.7627895235474094        1.1331476660451962     
 C   6.8252712014229768        2.0659322923588919        3.9514250171647820     
 C   6.0272970104683994        5.6414993040266905        2.3176267724446542     
 C   7.9883852991682893        4.4962076253769432        1.4271566183049036     
 C   3.4165801008102923        3.3533260021459084        1.8376593753974653     
 C   3.8938523823312448        3.4335079436329909        4.2234228830412377     
 C   6.0508333471404949        2.2824707505865294      -0.16476098473363435     
 C   6.4123314612123092       0.38565714574084625        1.3304216241159712     
 C   8.2031200621401368        2.2648513976194962        4.1517786715835765     
 C   6.1286388970583463        1.1140959220483604        4.7198131774228953     
 H   5.0494959019684575        5.6162316361294851        2.7937578078645453     
 C   6.5380031323710126        6.8558974467261358        1.8503082732256673     
 H   8.5159314140629263        3.5792536435076978        1.1704829413075954     
 C   8.5021414355905982        5.7216071494375571       0.99549293535282124     
 H   3.7348792984782406        3.1545721423044184       0.81666889910699159     
 C   2.1256130667466455        3.8204611446614485        2.0805419452711003     
 H   4.5766223923204592        3.2961564845329514        5.0557086675405287     
 C   2.6037875634896959        3.9067044761511380        4.4593971076391163     
 H   5.9211030920468168        3.3510069980573829      -0.32318324806664428     
 C   6.0930702945517838        1.4207964169730602       -1.2585447217463006     
 H   6.5150825632477316       -3.6586109321073833E-002   2.3287251126461337     
 C   6.4767747418587103      -0.45886302400127954       0.22277285572966438     
 H   8.7448360925523687        2.9842024763683557        3.5448816713501681     
 C   8.8825879961968113        1.5189488032073921        5.1143713948245795     
 C   6.8169454743587155       0.38395955088384359        5.6943431641510456     
 H   5.0682452813621826       0.90944732859305932        4.5615559529956933     
 H   5.9444550366314433        7.7623526772664819        1.9569917590761938     
 C   7.7760169207555982        6.9006889654620132        1.2020456548600902     
 H   9.4580487901670285        5.7582605899988382       0.47264080802765063     
 C   1.7300471902729802        4.1199286972715665        3.3882108837901694     
 H   1.4485274730359856        3.9533017095554190        1.2399375841444438     
 H   2.2854836601989232        4.1262615800640203        5.4785052364969653     
 H   5.9649287971057010        1.8243438654577231       -2.2614449551296842     
 C   6.3183940778331777        5.5315874579010535E-002  -1.0665381962852385     
 H   6.6638462652360948       -1.5184535104441408       0.37839745977266798     
 C   8.1900267119021937       0.57808591307316515        5.8854821679272460     
 H   9.9549746203628171        1.6571406483156692        5.2437852227001276     
 H   6.2666068952844185      -0.35630477461901627        6.2761016302251296     
 H   8.1613936591236662        7.8451320436272933       0.80979752654642034     
 H  0.74225741403092182        4.5382784201277362        3.5820002947826133     
 H   6.3727260768172300      -0.60622551507100064       -1.9296639556775876     
 H   8.7285447355028722       -1.5664323015185659E-002   6.6220902321000361     
 P   4.5456143548853065        8.4239394901892748        6.4653958684790567     
 C   4.7236902058838357        6.6830737560485547        6.9245869308770747     
 C   6.1326166642345354        9.1443645614042914        6.0141372975659673     
 C   3.4775692435562298        8.5394951569237243        5.0152778433026821     
 C   3.7968861517037635        9.2669638855958922        7.8691686963137091     
 C   3.7035197083119598        6.1026356731277103        7.7031932967652379     
 C   5.8089270078103690        5.8992487010329580        6.4913586821231428     
 C   6.7643413192525701        8.6394495129520728        4.8591308052968163     
 C   6.7378182972455907        10.180718300454092        6.7412120430018421     
 C   2.5001348710526865        7.5655880116323733        4.7414686660425156     
 C   3.6519368789056172        9.6361253091494277        4.1486600525901993     
 C   4.4995266317398652        9.3256475449944567        9.0888904039990663     
 C   2.4852660125014165        9.7651916259622507        7.7842627269724325     
 H   2.8648176085217725        6.7024347387969536        8.0529718800836445     
 C   3.7715525189771810        4.7501472336389128        8.0438576876229835     
 H   6.6191700442610379        6.3271669642409725        5.9070262076287499     
 C   5.8678852476563499        4.5485111312902644        6.8410697444990607     
 H   6.2846313335164519        7.8678469989552049        4.2616165603793092     
 C   8.0000553169313608        9.1406762415228862        4.4632921387791900     
 H   6.2555241380157360        10.608695634935181        7.6149714055710946     
 C   7.9795704621179171        10.679735940250383        6.3287465125161813     
 H   2.3549221594613048        6.7110711691631666        5.4018692962680825     
 C   1.7128672335966928        7.6924933402372053        3.5936461985114243     
 H   4.4216888411785238        10.387224252020342        4.3358541580101155     
 C   2.8569379522299636        9.7479142551411488        3.0071060973785668     
 H   5.5172359067780921        8.9429640708148508        9.1711038497517254     
 C   3.8921552132809607        9.8943364067145101        10.211245105946276     
 H   1.9341555054348036        9.7074576730468234        6.8473812774572975     
 C   1.8819282987030104        10.311255611220666        8.9190560249376887     
 H   2.9934315386797019        4.2999550552832373        8.6597143163572525     
 C   4.8514715249548814        3.9758640406840620        7.6132310595750656     
 H   6.7233029585650534        3.9560653008918543        6.5184683509285950     
 H   8.4733597737418194        8.7494953588410933        3.5666819576889224     
 C   8.6142016333323159        10.159842616512652        5.2006296103556577     
 H   8.4414188992693724        11.486246975550317        6.8944171784440753     
 C   1.8895958392339522        8.7767561593259433        2.7255464903185378     
 H  0.96631473274704316        6.9323507825325130        3.3710313513621113     
 H   3.0066660334892972        10.592168210961137        2.3342523990362842     
 C   2.5782369001186192        10.371009909775294        10.129088797467128     
 H   4.4490157407697701        9.9448852105294616        11.148713690691723     
 H  0.85412960189900022        10.663663446827011        8.8708025042246152     
 H   4.9004582215162857        2.9230312855435145        7.8844222132767783     
 H   9.5738271324154294        10.560189854110783        4.8763965963694433     
 H   1.2864009070730065        8.8603521806998042        1.8198100485532704     
 H   2.0848549163489669        10.781036622975869        11.010160908272146     
 C   2.9114942898031080        8.2806256893162029        14.086651350961741     
 H   3.8270716827459865        8.4175599078547023        13.483500194768567     
 H   2.8075207151332497        7.1972046557694123        14.352914920854733     
 H   2.0370256705155829        8.5894772231620227        13.472856493323196     
 C   3.0091010148913817        9.0954412696895961        15.310224087983100     
 N   3.1277860299127496        9.7527069566798001        16.292120546083325     
         226

 Co   6.7874887064103691        14.034474509353954        4.9619391465223313     
 S   7.0603420048281578        13.879477420286515        7.1832539041211652     
 S   5.6461806914264496        15.980577368912511        5.1088217459066065     
 S   8.7540125493826935        13.905680575017296        3.8539413514069194     
 S   5.8458402742757265        12.397288453056955        3.7354231287931992     
 C   6.3337860601229945        15.374053187453931        7.7060680829029549     
 C   5.7503527344127736        16.265383513004487        6.8255584821730189     
 C   8.3962069188052570        12.617367428363623        2.7359319889680118     
 C   7.1679943139161404        11.984408109421480        2.6755597542667258     
 S   6.3510729468937122        15.864770878084691        9.3806542708544374     
 S   5.1687109283416008        17.748857511058578        7.5523703417762391     
 S   9.5919507362970009        12.036765249463993        1.6000531871950117     
 S   7.0235891152768772        10.739803893534098        1.4488638336792081     
 C   5.6461039781445361        17.436471223830850        9.1987486213994814     
 C   8.6481611284667892        10.806123027808434       0.81430299926379524     
 S   5.4880084348675986        18.529079319010730        10.454982833955199     
 S   9.2437984863479734        9.8289540029855473      -0.40243348839673349     
 P   9.1095844175578566        20.734477004325125        14.611465166004992     
 C   8.4625823212897409        19.102299267302630        15.041835309167514     
 C   10.825602539524027        20.453450424097454        14.168781618305301     
 C   8.9421247216279696        21.800972911399636        16.045076577511892     
 C   8.2483234630054767        21.491480653228002        13.226924893776774     
 C   9.2343979434564378        17.951004814756701        14.795965980134561     
 C   7.2248483138365360        18.998057342368874        15.706405940811441     
 C   11.756322373655600        20.214875738962942        15.192016707550756     
 C   11.165471746519120        20.200963589140699        12.830919767249341     
 C   9.1678681404557878        21.270385206848037        17.327997422159459     
 C   8.6247244407093255        23.161683552049514        15.884019313556614     
 C   6.9003245539166205        21.173703919336216        12.984047376096816     
 C   8.8862773260147350        22.494126419180017        12.473690292289357     
 H   10.208194435096043        18.023187193064743        14.318035897529320     
 C   8.7689406066695721        16.705332548217086        15.224257910144498     
 H   6.6597510267730691        19.892582934273619        15.971556852525584     
 C   6.7547330115300586        17.740257453707969        16.092702416586214     
 H   11.492028381952728        20.396438952411827        16.231422255005050     
 C   13.013664265231043        19.699598438981614        14.879733719267826     
 H   10.451439730804049        20.383662332359275        12.034454329916567     
 C   12.416843101007133        19.666683655582666        12.527677867031496     
 H   9.3797539306327806        20.211397353591128        17.462148177326718     
 C   9.0939818552922880        22.106522801489600        18.439800437764369     
 H   8.4711450055632280        23.592291660558558        14.896334642816665     
 C   8.5167886940030630        23.978176363154766        17.010835281541922     
 H   6.4052252990831189        20.410143934497590        13.576718707019158     
 C   6.1927289751441119        21.855502652064583        11.993440394926031     
 C   8.1728686336188812        23.156550650202647        11.470593741244494     
 H   9.9264895698524711        22.773420146513185        12.651009654883541     
 H   9.3987365330734338        15.826187831991687        15.095074789901654     
 C   7.5277425539860570        16.596368803684943        15.857683994099400     
 H   5.7900385747746919        17.646551153585129        16.593507140686544     
 C   13.329706054469513        19.396150964631342        13.551695357899160     
 H   13.724615855699286        19.521837944456610        15.681866285437524     
 H   12.671467441816324        19.439007370185362        11.493111404183763     
 H   9.2892036720084032        21.696359799339938        19.429322301896189     
 C   8.7549553050067228        23.454027507807705        18.284017536119002     
 H   8.2330502383154620        25.020514286594491        16.881986062790329     
 C   6.8284506439112800        22.846722222605571        11.236884279764334     
 H   5.1405739824464574        21.629030785446155        11.830468558570766     
 H   8.6835235382445735        23.930498904559510        10.897027541942709     
 H   7.1725752523843491        15.628040499254523        16.218223938068483     
 H   14.283658973302762        18.930649444305438        13.303586879615626     
 H   8.6772929214500341        24.093519198568757        19.162614684145954     
 H   6.2666643102239323        23.389779080223139        10.479050241081316     
 P   10.472867032844958        15.009395443079754        10.724981574593258     
 C   10.259783234278608        16.745351732349381        10.266240971827836     
 C   8.8972016615411675        14.253079090424707        11.159381467407789     
 C   11.546268053599194        14.900670164635766        12.170267996790869     
 C   11.246783095777038        14.184869993616047        9.3226284103503918     
 C   11.247929029805340        17.334429297021664        9.4538425663925612     
 C   9.1763679575460468        17.516097049570828        10.727656135324217     
 C   8.2406483216163124        14.734918495568113        12.309877303085464     
 C   8.3193319598083395        13.215616737645636        10.411179342599585     
 C   12.480764049321419        15.905989249076585        12.477273725648018     
 C   11.444351407422527        13.752198988563583        12.977881260541297     
 C   10.561761439652214        14.128013323666035        8.0928489568163329     
 C   12.561387893504488        13.697449487733850        9.4217113837633324     
 H   12.084947557871688        16.744648500913453        9.0844243916894882     
 C   11.148635090663236        18.682764724745326        9.1047211000477688     
 H   8.3883113981439923        17.077521662389685        11.334058236929238     
 C   9.0901952626688693        18.864830236272724        10.376801222212869     
 H   8.6997852198326360        15.504120921905070        12.926688198889302     
 C   7.0055743438876403        14.211159330545129        12.678856030723518     
 H   8.8210604328678208        12.807780071285404        9.5387698226283266     
 C   7.0806204531759942        12.691488046699092        10.798667605059951     
 H   12.572515551455023        16.797322100147159        11.857286902100382     
 C   13.299641203430209        15.753820128982458        13.600091843352901     
 H   10.709628294910017        12.973775689489061        12.761604107010426     
 C   12.270637736480145        13.613236205708342        14.094094570369446     
 H   9.5429283587918974        14.503764843290398        7.9969827567268403     
 C   11.189661229916863        13.572220463717029        6.9753034234389091     
 H   13.099704832342438        13.753845795637019        10.365944439987025     
 C   13.185425110643639        13.164304894368703        8.2920224550944361     
 H   11.899866452004375        19.136935232092899        8.4583976098477560     
 C   10.074350975677191        19.445376881074985        9.5691228445577305     
 H   8.2390974196786892        19.449716588723344        10.722773666772031     
 H   6.5110643423875576        14.583671605054516        13.572111464163884     
 C   6.4198017505733089        13.190480290782713        11.921610295304566     
 H   6.6414210704872669        11.882462294402783        10.218818233569412     
 C   13.196746350309549        14.614144514768268        14.408520874264427     
 H   14.014834985081437        16.535469736071256        13.850379850388613     
 H   12.179989034038371        12.722599500099701        14.716865040632461     
 C   12.506797265272208        13.106827898401574        7.0721407438951500     
 H   10.646180655201960        13.525116510446770        6.0299223240793793     
 H   14.214678739385491        12.817314416154076        8.3522545571747404     
 H   10.003744488904090        20.496703946635449        9.2971038891510620     
 H   5.4624779626377933        12.770573230799762        12.227204167208498     
 H   13.829805479573219        14.510896895166001        15.292288397907230     
 H   13.017328761444547        12.710510023465131        6.1948553820661800     
 C   12.296570783948731        14.852052549387521        2.9027968665526145     
 H   11.370584971618047        14.554311634270913        3.4311227210034749     
 H   12.460379798395889        15.947211978697256        3.0558162579027024     
 H   13.156791861258201        14.295967822915765        3.3345130775618159     
 C   12.165936250995360        14.543437425838732        1.4704571780270779     
 N   12.029424667853005        14.277926091854706       0.32322842711815591     
 Co   8.3597135498274469        9.3374067273977595        12.146958034803561     
 S   8.0326259632671579        9.4911464658966533        9.9307580391570855     
 S   9.4241699090413977        7.3500892538169786        11.981439212079952     
 S   6.4315750695160681        9.5758089553972763        13.293710394744366     
 S   9.4036992744929435        10.944471446234299        13.322964528099552     
 C   8.7285874601613038        7.9879460835939957        9.3931764531382758     
 C   9.2944701566079626        7.0767234586728467        10.264951950502576     
 C   6.8683518933051211        10.875066159787190        14.371078113987464     
 C   8.1233700223776708        11.455429852822027        14.393274327737856     
 S   8.6978705926678099        7.5099127269085963        7.7151627109551830     
 S   9.8260397783406539        5.5802164726209620        9.5270833680447833     
 S   5.7182585905247860        11.536990923516017        15.504777460529661     
 S   8.3421560120652352        12.726258849345889        15.585935984506619     
 C   9.3536321191615670        5.9151846242360611        7.8835700681563097     
 C   6.7258965778955329        12.734388824287624        16.252778213383294     
 S   9.4718628230734776        4.8259825685679552        6.6182943528049059     
 S   6.1676454821944269        13.733206531678633        17.471951148567857     
 P   6.0325338377332169        2.8510953737940805        2.5430835143597430     
 C   6.7505341186225651        4.4515692255721717        2.1027149757705876     
 C   4.3050611960900733        3.1651553335765548        2.9094574368524624     
 C   6.2026789278933077        1.7591493581131963        1.1313457136173715     
 C   6.8266415987215403        2.0625008003614611        3.9496171754232332     
 C   6.0225962245266240        5.6369337477625230        2.3179086513043634     
 C   7.9852460101702709        4.4948111346846344        1.4267902296233472     
 C   3.4147431433471489        3.3495435732867893        1.8406506639163738     
 C   3.8956822878167916        3.4275917973809289        4.2256176471324105     
 C   6.0475122053192134        2.2791805281936215      -0.16607960459403220     
 C   6.4148726199365393       0.38254664648204340        1.3274527166337231     
 C   8.2035281665688782        2.2652541471120275        4.1513389024283525     
 C   6.1319040673484491        1.1090262609078378        4.7175192239527144     
 H   5.0449251131954291        5.6101525750901420        2.7940993578917612     
 C   6.5318424744290740        6.8523409647807521        1.8518495453053130     
 H   8.5140027433027416        3.5785806908384665        1.1698414480133708     
 C   8.4975941967911854        5.7212560697352099       0.99659051394326992     
 H   3.7312986917358502        3.1513418306728922       0.81906616305655455     
 C   2.1248615373562298        3.8182332794076079        2.0857726535541565     
 H   4.5794616508504307        3.2887781446996418        5.0567472523879955     
 C   2.6068664988403398        3.9027605908416918        4.4637624692366717     
 H   5.9151328086126407        3.3474087897850464      -0.32371996387497903     
 C   6.0907640466985473        1.4183278876059942       -1.2604432879059069     
 H   6.5192661585634983       -3.9965081401006713E-002   2.3254138632120003     
 C   6.4807131669675409      -0.46107152537619955       0.21918674065906035     
 H   8.7437390397928461        2.9860306800703338        3.5448987912407826     
 C   8.8839059156782607        1.5214201281631801        5.1148340772480436     
 C   6.8210229168925451       0.38107496898485338        5.6929694686228558     
 H   5.0721610507020456       0.90196963062474311        4.5586498846959627     
 H   5.9371256760044773        7.7579154090748261        1.9592605017339317     
 C   7.7699581319208733        6.8992027158768874        1.2040638973063345     
 H   9.4537844040503387        5.7597500987301604       0.47444849475717243     
 C   1.7318629749309189        4.1178323456795942        3.3940985184032839     
 H   1.4466824923712365        3.9525221362457050        1.2464099675791660     
 H   2.2906179883864906        4.1225815606162683        5.4833691645096554     
 H   5.9604549837303447        1.8220870949103654       -2.2629120217403287     
 C   6.3197543391498545        5.3427105374072373E-002  -1.0696040476049111     
 H   6.6709017003400888       -1.5201056513726321       0.37394860491187620     
 C   8.1931801355020575       0.57893346247484234        5.8854778683880431     
 H   9.9556403845713906        1.6624595259959398        5.2453271533751193     
 H   6.2719658515103918      -0.36027524291157770        6.2744657462610594     
 H   8.1543601312596863        7.8444166202943375       0.81283925339351903     
 H  0.74516536779773923        4.5377042588072527        3.5896407615336998     
 H   6.3748342914286535      -0.60740448203531305       -1.9332280932039885     
 H   8.7324507373276923       -1.3181239151736503E-002   6.6227694225812836     
 P   4.5487545990987250        8.4245150473899457        6.4632012177366152     
 C   4.7279584974473465        6.6838073631017707        6.9223771755785082     
 C   6.1353920641573767        9.1460977389790248        6.0124886222243443     
 C   3.4805383562402157        8.5398522615097416        5.0132379650275141     
 C   3.7992123380535281        9.2669408209648996        7.8669285614191020     
 C   3.7088208763174619        6.1030907319322285        7.7020735634549107     
 C   5.8131366217284706        5.9004042078433985        6.4882399720966957     
 C   6.7679182638367843        8.6419288776925676        4.8576271517407648     
 C   6.7397118354677419        10.182485952138212        6.7402468780642266     
 C   2.5044910437118939        7.5649310951553499        4.7383539716961076     
 C   3.6525684063365160        9.6381570362963380        4.1485265822408124     
 C   4.5012830161873740        9.3255634405260537        9.0869756097303753     
 C   2.4874952380888282        9.7648180541958602        7.7815650732991557     
 H   2.8701728725579119        6.7025666077471442        8.0524852353721670     
 C   3.7778621179036076        4.7507363205177313        8.0430110761277973     
 H   6.6226639520509734        6.3286661951196619        5.9031955159832030     
 C   5.8729727741653281        4.5497313977471228        6.8379882442303694     
 H   6.2888722110216735        7.8704047220330047        4.2594889878806024     
 C   8.0036118815419002        9.1438830111777047        4.4626563458242412     
 H   6.2567902408710019        10.609812228095482        7.6139630335416513     
 C   7.9813660624292968        10.682314319178484        6.3285883997901697     
 H   2.3610033522324732        6.7092249139154685        5.3974486611888279     
 C   1.7162054017906496        7.6926529022598800        3.5913370535982101     
 H   4.4211892026673656        10.390137870450321        4.3366616457032334     
 C   2.8565617170905910        9.7508242353510770        3.0077891564861563     
 H   5.5190289751669619        8.9431046850076736        9.1696296813984919     
 C   3.8932473177946503        9.8938326084323531        10.209175898949633     
 H   1.9367984269326284        9.7071285656376460        6.8444458154474663     
 C   1.8834876952965722        10.310461395456874        8.9161944306103340     
 H   3.0006082271122203        4.3004159283155357        8.6598502324161739     
 C   4.8575994649077012        3.9768296193663080        7.6112951811703740     
 H   6.7282512675984876        3.9575294554736136        6.5146331298080575     
 H   8.4776009788704556        8.7533056727385254        3.5661540985521145     
 C   8.6168424937490471        10.163097126649362        5.2006378169959291     
 H   8.4424835508462852        11.488905714553422        6.8947177985788208     
 C   1.8905518276568303        8.7787056279805729        2.7251652453548791     
 H  0.97066631377535295        6.9318158440242303        3.3678260880957294     
 H   3.0043837316524660        10.596576341594817        2.3365535689527666     
 C   2.5792245605237052        10.370140355845589        10.126545771300433     
 H   4.4496751103091601        9.9442686604901205        11.146900478267241     
 H  0.85564143239906265        10.662692581175323        8.8675544546418283     
 H   4.9072834151902684        2.9240453919282952        7.8825129033969796     
 H   9.5763936702457162        10.564076153953859        4.8770069093651029     
 H   1.2863946587621937        8.8629366067623163        1.8201367828311910     
 H   2.0852877454334067        10.779721752939878        11.007496236792639     
 C   2.9085060838841637        8.2908805646589396        14.090936990976632     
 H   3.8244173922618625        8.4330003015387831        13.490195977189282     
 H   2.8026029281124218        7.2070809658775739        14.343679927576312     
 H   2.0344953324146089        8.6077049269268961        13.483016415540495     
 C   3.0071821840106705        9.0893721205589966        15.321241789571657     
 N   3.1264455972307030        9.7340042259748127        16.308469659071868     
         226

 Co   6.7864462104963437        14.037120416603692        4.9623847694741761     
 S   7.0610969740996143        13.882160438000748        7.1835297963730875     
 S   5.6477048737046864        15.984600105658343        5.1098878208261667     
 S   8.7516903488838462        13.904666318729477        3.8530958755064582     
 S   5.8413839861506780        12.400938850679823        3.7375554062336525     
 C   6.3355623445681282        15.377024221177003        7.7068365590294245     
 C   5.7527192986519218        16.269020456544190        6.8266175598148173     
 C   8.3912489590315733        12.615989282332714        2.7364410220301445     
 C   7.1621420459750640        11.984784811693382        2.6773432740956107     
 S   6.3532892212407983        15.867314790605711        9.3815384397374739     
 S   5.1727457506588275        17.752928212141338        7.5537988938244904     
 S   9.5854687642505354        12.032673881446394        1.6006338671086775     
 S   7.0152538181184187        10.739306366051826        1.4517824384272608     
 C   5.6499648655349004        17.439784787075460        9.2000830503195150     
 C   8.6395478589156696        10.803141247447872       0.81614335459287557     
 S   5.4931953156630922        18.532277999603348        10.456619506384854     
 S   9.2339357623647746        9.8252499699931786      -0.40067532661028460     
 P   9.1086917761606667        20.729988893676783        14.610391335797994     
 C   8.4593242290504254        19.098868148569121        15.041096930749680     
 C   10.825091247182426        20.447860775277622        14.170249543671614     
 C   8.9411461543327704        21.797335085092996        16.043272457871097     
 C   8.2496660508651125        21.488043504586134        13.225118668231655     
 C   9.2296765115260087        17.946437964052919        14.796247869512255     
 C   7.2216920585607669        18.996659481004283        15.706048016117345     
 C   11.754465683891892        20.211093769365412        15.195002869200707     
 C   11.167275545964511        20.195039538271320        12.833111137119385     
 C   9.1645413977187342        21.267101152084837        17.326676904862161     
 C   8.6272541321953700        23.158575513466214        15.881045563392840     
 C   6.9007036523755128        21.174100634147138        12.983616603750361     
 C   8.8895107500737520        22.489049418221349        12.471392446803399     
 H   10.203601334756307        18.017107085140427        14.318374120880700     
 C   8.7627597251582667        16.701774297315950        15.225798159761531     
 H   6.6578068970081974        19.891908555588714        15.970927228143879     
 C   6.7501691324147215        17.739904521807439        16.093807370607131     
 H   11.488431269702547        20.393214146364372        16.233814364691380     
 C   13.012891435755639        19.697367711989507        14.884957845283303     
 H   10.454251017410446        20.376274829355324        12.035490943308798     
 C   12.419894148859990        19.662728033703821        12.532038428922728     
 H   9.3737760005305955        20.207805268971722        17.461611671538272     
 C   9.0916824307394677        22.104064660776960        18.437897283780075     
 H   8.4753112700456796        23.588912345007991        14.893018139715553     
 C   8.5207273934561929        23.975974623837782        17.007242119919127     
 H   6.4041020936109110        20.411967372017752        13.576748887291213     
 C   6.1940128788011712        21.857966418393612        11.993914501550961     
 C   8.1769092117909548        23.153656982102472        11.469218608001528     
 H   9.9303744262089726        22.765935416612308        12.648094027284637     
 H   9.3913856895218704        15.821748353178908        15.097339018921543     
 C   7.5216652854869865        16.594880492605945        15.859704562786106     
 H   5.7857587876963787        17.648038473119456        16.595324467134105     
 C   13.331496310651545        19.394045213115920        13.557576719652548     
 H   13.722751660426001        19.521057075406169        15.688330727108355     
 H   12.676571333341903        19.435311535333007        11.497970719024845     
 H   9.2847443069145097        21.694116764943942        19.427850750736443     
 C   8.7563250437196078        23.452149340687193        18.280944649704402     
 H   8.2401084728477656        25.018869250801526        16.877528174670971     
 C   6.8315660104238614        22.847560961558532        11.236886286326712     
 H   5.1412047874700271        21.634342396016411        11.832028478419383     
 H   8.6888427924749347        23.926517944808875        10.895385990373196     
 H   7.1655237106320593        15.627322319304220        16.221266617377253     
 H   14.286540017069244        18.930063433838409        13.311219814187917     
 H   8.6794201841533649        24.092353867190837        19.159041893322890     
 H   6.2705282088090035        23.392252750801596        10.479738171809228     
 P   10.475996050155294        15.009955829287771        10.722785927180373     
 C   10.264042732693367        16.746070837319422        10.264031493825980     
 C   8.8999641066717565        14.254797343943061        11.157727402880603     
 C   11.549222565072581        14.901008280386716        12.168229342784812     
 C   11.249101296191903        14.184835725274977        9.3203866030136986     
 C   11.253221668284985        17.334869600280221        9.4527231004263896     
 C   9.1805686489429768        17.517238071106107        10.724537226462601     
 C   8.2442110772618911        14.737379182170239        12.308369302819766     
 C   8.3212129090011171        13.217372149422594        10.410204702139612     
 C   12.485101542646657        15.905314920918148        12.474168349451485     
 C   11.444969320861025        13.754206973506012        12.977742836031878     
 C   10.563512834068733        14.127922348608299        8.0909306466219100     
 C   12.563610557704189        13.697068621618261        9.4190124467057768     
 H   12.090294705086910        16.744765667372555        9.0839388479835232     
 C   11.154936070979021        18.683338928842304        9.1038741247979171     
 H   8.3917965098277261        17.079006487523706        11.330227567020621     
 C   9.0952737301576114        18.866035810521208        10.373718895978678     
 H   8.7040113668771255        15.506658004998066        12.924559258576682     
 C   7.0091161925884640        14.214346294528788        12.678213012628616     
 H   8.8223149799232985        12.808887248866377        9.5377512486931053     
 C   7.0824031626242610        12.694052735872488        10.798497313289287     
 H   12.578576995318022        16.795461982144015        11.852880229853689     
 C   13.302957331688194        15.753959251156962        13.597794134922706     
 H   10.709117546502682        12.976664572529792        12.762400949269731     
 C   12.270244801394801        13.616119097881120        14.094774541491484     
 H   9.5447155431324386        14.503896294271039        7.9955046212317171     
 C   11.190752616415738        13.571717416742560        6.9732292017629813     
 H   13.102339141779609        13.753506717387884        10.363009045641224     
 C   13.186982270194063        13.163511388444123        8.2891581070081415     
 H   11.907035086030749        19.137381007720037        8.4585336341245725     
 C   10.080470091832046        19.446327523789986        9.5671862201672138     
 H   8.2440364146001102        19.451165954121787        10.718937335040563     
 H   6.5152896365750532        14.587459341104214        13.571576996432958     
 C   6.4224287316217552        13.193717178877199        11.921607551877594     
 H   6.6424735340881158        11.885108881729264        10.219103905218118     
 C   13.197681287402247        14.616068642203716        14.408144863500132     
 H   14.019160711696008        16.534915891479837        13.847193030109372     
 H   12.177690661029146        12.726976609086387        14.719158006030296     
 C   12.507785539247395        13.105962921654802        7.0695931812288064     
 H   10.646841616781829        13.524504050623651        6.0281025471607537     
 H   14.216189617979790        12.816348086403805        8.3490038918230915     
 H   10.010561142530484        20.497703215166418        9.2951941614543241     
 H   5.4650307706552734        12.774440220253110        12.227801815847933     
 H   13.829775909528339        14.513453915994933        15.292621773720082     
 H   13.017765537781578        12.709206117127456        6.1921851211284347     
 C   12.293598149938816        14.862331835155020        2.9070841355891068     
 H   11.367950076216845        14.569779929679520        3.4378274747432434     
 H   12.455476460609498        15.957112514590772        3.0465739690091889     
 H   13.154280648467655        14.314224543274713        3.3446726864576952     
 C   12.164024649435669        14.537383109376149        1.4814810644919394     
 N   12.028084459816139        14.259231288144392       0.33958737239694553     
 Co   8.3586536454056155        9.3400321584179089        12.147407978556657     
 S   8.0333842261093462        9.4938186154635424        9.9310366615466137     
 S   9.4256659597919707        7.3540847813425136        11.982511182094621     
 S   6.4292361154216628        9.5747876756841244        13.292867246994740     
 S   9.3992307213134136        10.948100097185346        13.325095434572914     
 C   8.7303632277905496        7.9909049176277298        9.3939470677423902     
 C   9.2968259386740968        7.0803425985213240        10.266014206089071     
 C   6.8633836820714462        10.873678918274710        14.371590466394967     
 C   8.1175088985458252        11.455794400953891        14.395057065442000     
 S   8.7001020310499548        7.5124531259413558        7.7160461115581702     
 S   9.8300651635779435        5.5842706098462314        9.5285132773951311     
 S   5.7117708208098001        11.532895612614949        15.505363150601017     
 S   8.3338193830608862        12.725749017269496        15.588852770066177     
 C   9.3574993458374625        5.9184905718736571        7.8849030746192224     
 C   6.7172836237491635        12.731400098375115        16.254621029704406     
 S   9.4770617721285788        4.8291763444834253        6.6199278436645788     
 S   6.1577895800347981        13.729496808526724        17.473713711150001     
 P   6.0316626432576683        2.8466088220344754        2.5420094869557599     
 C   6.7472951961677268        4.4481392771073605        2.1019721003725484     
 C   4.3045722627040686        3.1595681309514512        2.9109288707156318     
 C   6.2017146793404203        1.7555091926789832        1.1295437611895467     
 C   6.8280119960201047        2.0590693083640303        3.9478093336816844     
 C   6.0178954385848495        5.6323681914983545        2.3181905301640726     
 C   7.9821067211722534        4.4934146439923257        1.4264238409417906     
 C   3.4129061858840055        3.3457611444276698        1.8436419524352823     
 C   3.8975121933023389        3.4216756511288673        4.2278124112235824     
 C   6.0441910634979328        2.2758903058007132      -0.16739822445443003     
 C   6.4174137786607703       0.37943614722324054        1.3244838091514748     
 C   8.2039362709976196        2.2656568966045594        4.1508991332731293     
 C   6.1351692376385527        1.1039565997673153        4.7152252704825335     
 H   5.0403543244224007        5.6040735140507989        2.7944409079189771     
 C   6.5256818164871362        6.8487844828353692        1.8533908173849587     
 H   8.5120740725425588        3.5779077381692357        1.1691999547191458     
 C   8.4930469579917727        5.7209049900328628       0.99768809253371860     
 H   3.7277180849934601        3.1481115190413660       0.82146342700611763     
 C   2.1241100079658146        3.8160054141537674        2.0910033618372128     
 H   4.5823009093804021        3.2813998048663326        5.0577858372354632     
 C   2.6099454341909838        3.8988167055322456        4.4681278308342272     
 H   5.9091625251784645        3.3438105815127099      -0.32425667968331379     
 C   6.0884577988453108        1.4158593582389278       -1.2623418540655131     
 H   6.5234497538792651       -4.3344053480939601E-002   2.3221026137778669     
 C   6.4846515920763714      -0.46328002675111957       0.21560062558845633     
 H   8.7426419870333234        2.9878588837723115        3.5449159111313970     
 C   8.8852238351597101        1.5238914531189682        5.1152967596715069     
 C   6.8251003594263757       0.37819038708586317        5.6915957730946651     
 H   5.0760768200419095       0.89449193265642690        4.5557438163962320     
 H   5.9297963153775122        7.7534781408831712        1.9615292443916696     
 C   7.7638993430861483        6.8977164662917616        1.2060821397525789     
 H   9.4495200179336489        5.7612396074614836       0.47625618148669430     
 C   1.7336787595888576        4.1157359940876210        3.3999861530163984     
 H   1.4448375117064876        3.9517425629359915        1.2528823510138882     
 H   2.2957523165740579        4.1189015411685173        5.4882330925223446     
 H   5.9559811703549883        1.8198303243630076       -2.2643790883509736     
 C   6.3211146004665313        5.1538336169134218E-002  -1.0726698989245838     
 H   6.6779571354440836       -1.5217577923011232       0.36949975005108449     
 C   8.1963335591019195       0.57978101187651954        5.8854735688488402     
 H   9.9563061487799640        1.6677784036762104        5.2468690840501111     
 H   6.2773248077363659      -0.36424571120413912        6.2728298622969882     
 H   8.1473266033957081        7.8437011969613817       0.81588098024061773     
 H  0.74807332156455664        4.5371300974867692        3.5972812282847864     
 H   6.3769425060400762      -0.60858344899962558       -1.9367922307303893     
 H   8.7363567391525141       -1.0698155288287339E-002   6.6234486130625321     
 P   4.5518948433121436        8.4250906045906166        6.4610065669941745     
 C   4.7322267890108565        6.6845409701549858        6.9201674202799408     
 C   6.1381674640802188        9.1478309165537564        6.0108399468827214     
 C   3.4835074689242012        8.5402093660957590        5.0111980867523469     
 C   3.8015385244032931        9.2669177563339051        7.8646884265244950     
 C   3.7141220443229646        6.1035457907367467        7.7009538301445835     
 C   5.8173462356465730        5.9015597146538390        6.4851212620702494     
 C   6.7714952084209985        8.6444082424330642        4.8561234981847141     
 C   6.7416053736898922        10.184253603822331        6.7392817131266121     
 C   2.5088472163711009        7.5642741786783274        4.7352392773497005     
 C   3.6531999337674148        9.6401887634432484        4.1483931118914246     
 C   4.5030394006348828        9.3254793360576489        9.0850608154616825     
 C   2.4897244636762395        9.7644444824294698        7.7788674196258780     
 H   2.8755281365940508        6.7026984766973348        8.0519985906606895     
 C   3.7841717168300337        4.7513254073965490        8.0421644646326111     
 H   6.6261578598409079        6.3301654259983504        5.8993648243376562     
 C   5.8780603006743055        4.5509516642039811        6.8349067439616782     
 H   6.2931130885268951        7.8729624451108045        4.2573614153818955     
 C   8.0071684461524395        9.1470897808325251        4.4620205528692916     
 H   6.2580563437262686        10.610928821255783        7.6129546615122079     
 C   7.9831616627406774        10.684892698106585        6.3284302870641582     
 H   2.3670845450036415        6.7073786586677704        5.3930280261095724     
 C   1.7195435699846062        7.6928124642825546        3.5890279086849959     
 H   4.4206895641562083        10.393051488880300        4.3374691333963513     
 C   2.8561854819512180        9.7537342155610052        3.0084722155937458     
 H   5.5208220435558308        8.9432452992004947        9.1681555130452601     
 C   3.8943394223083403        9.8933288101501962        10.207106691952990     
 H   1.9394413484304531        9.7067994582284687        6.8415103534376351     
 C   1.8850470918901341        10.309667179693083        8.9133328362829776     
 H   3.0077849155447391        4.3008768013478331        8.6599861484750971     
 C   4.8637274048605210        3.9777951980485544        7.6093593027656823     
 H   6.7331995766319217        3.9589936100553724        6.5107979086875201     
 H   8.4818421839990918        8.7571159866359576        3.5656262394153071     
 C   8.6194833541657765        10.166351636786070        5.2006460236362004     
 H   8.4435482024231998        11.491564453556528        6.8950184187135655     
 C   1.8915078160797083        8.7806550966352006        2.7247840003912205     
 H  0.97501789480366274        6.9312809055159486        3.3646208248293474     
 H   3.0021014298156352        10.600984472228495        2.3388547388692489     
 C   2.5802122209287917        10.369270801915881        10.124002745133737     
 H   4.4503344798485491        9.9436521104507793        11.145087265842758     
 H  0.85715326289912508        10.661721715523635        8.8643064050590397     
 H   4.9141086088642503        2.9250594983130753        7.8806035935171810     
 H   9.5789602080760012        10.567962453796936        4.8776172223607626     
 H   1.2863884104513807        8.8655210328248284        1.8204635171091117     
 H   2.0857205745178460        10.778406882903885        11.004831565313129     
 C   2.9055178779652193        8.3011354400016781        14.095222630991524     
 H   3.8217631017777385        8.4484406952228639        13.496891759609996     
 H   2.7976851410915935        7.2169572759857354        14.334444934297892     
 H   2.0319649943136349        8.6259326306917696        13.493176337757795     
 C   3.0052633531299593        9.0833029714283970        15.332259491160212     
 N   3.1251051645486561        9.7153014952698253        16.324818772060411     
         226

 Co   6.7854037145823192        14.039766323853428        4.9628303924260209     
 S   7.0618519433710700        13.884843455714979        7.1838056886250099     
 S   5.6492290559829232        15.988622842404176        5.1109538957457259     
 S   8.7493681483850008        13.903652062441658        3.8522503996059965     
 S   5.8369276980256295        12.404589248302694        3.7396876836741058     
 C   6.3373386290132618        15.379995254900074        7.7076050351558942     
 C   5.7550858628910699        16.272657400083890        6.8276766374566167     
 C   8.3862909992578896        12.614611136301807        2.7369500550922767     
 C   7.1562897780339885        11.985161513965283        2.6791267939244956     
 S   6.3555054955878836        15.869858703126731        9.3824226086205122     
 S   5.1767805729760541        17.756998913224098        7.5552274458727409     
 S   9.5789867922040681        12.028582513428795        1.6012145470223436     
 S   7.0069185209599603        10.738808838569554        1.4547010431753136     
 C   5.6538257529252647        17.443098350320071        9.2014174792395504     
 C   8.6309345893645499        10.800159467087310       0.81798370992195590     
 S   5.4983821964585857        18.535476680195966        10.458256178814507     
 S   9.2240730383815777        9.8215459370008080      -0.39891716482383566     
 P   9.1077991347634750        20.725500783028444        14.609317505590994     
 C   8.4560661368111099        19.095437029835612        15.040358552331845     
 C   10.824579954840823        20.442271126457793        14.171717469037928     
 C   8.9401675870375730        21.793697258786352        16.041468338230306     
 C   8.2510086387247465        21.484606355944269        13.223312442686536     
 C   9.2249550795955795        17.941871113349141        14.796529758889951     
 C   7.2185358032849978        18.995261619639692        15.705690091423248     
 C   11.752608994128186        20.207311799767883        15.197989030850655     
 C   11.169079345409903        20.189115487401939        12.835302506989429     
 C   9.1612146549816824        21.263817097321635        17.325356387564863     
 C   8.6297838236814144        23.155467474882911        15.878071813229067     
 C   6.9010827508344050        21.174497348958056        12.983185831403906     
 C   8.8927441741327709        22.483972417262681        12.469094601317442     
 H   10.199008234416571        18.011026977216112        14.318712344232077     
 C   8.7565788436469614        16.698216046414810        15.227338409378564     
 H   6.6558627672433266        19.891234176903804        15.970297603762173     
 C   6.7456052532993844        17.739551589906906        16.094912324628051     
 H   11.484834157452365        20.389989340316916        16.236206474377710     
 C   13.012118606280236        19.695136984997401        14.890181971298782     
 H   10.457062304016842        20.368887326351373        12.036527556701026     
 C   12.422945196712849        19.658772411824977        12.536398990813963     
 H   9.3677980704284103        20.204213184352312        17.461075165749822     
 C   9.0893830061866492        22.101606520064319        18.435994129795784     
 H   8.4794775345281312        23.585533029457419        14.889701636614442     
 C   8.5246660929093210        23.973772884520798        17.003648958296331     
 H   6.4029788881387031        20.413790809537911        13.576779067563271     
 C   6.1952967824582306        21.860430184722638        11.994388608175893     
 C   8.1809497899630301        23.150763314002294        11.467843474758562     
 H   9.9342592825654759        22.758450686711427        12.645178399685735     
 H   9.3840348459703087        15.817308874366129        15.099603247941435     
 C   7.5155880169879161        16.593392181526951        15.861725131472813     
 H   5.7814790006180656        17.649525792653780        16.597141793581670     
 C   13.333286566833578        19.391939461600497        13.563458081405939     
 H   13.720887465152714        19.520276206355728        15.694795168779185     
 H   12.681675224867481        19.431615700480648        11.502830033865926     
 H   9.2802849418206161        21.691873730547947        19.426379199576697     
 C   8.7576947824324929        23.450271173566676        18.277871763289802     
 H   8.2471667073800674        25.017224215008561        16.873070286551616     
 C   6.8346813769364427        22.848399700511493        11.236888292889089     
 H   5.1418355924935959        21.639654006586667        11.833588398267999     
 H   8.6941620467052978        23.922536985058240        10.893744438803681     
 H   7.1584721688797694        15.626604139353919        16.224309296686020     
 H   14.289421060835727        18.929477423371381        13.318852748760209     
 H   8.6815474468566958        24.091188535812922        19.155469102499826     
 H   6.2743921073940747        23.394726421380053        10.480426102537141     
 P   10.479125067465629        15.010516215495786        10.720590279767491     
 C   10.268302231108127        16.746789942289464        10.261822015824125     
 C   8.9027265518023455        14.256515597461414        11.156073338353417     
 C   11.552177076545968        14.901346396137665        12.166190688778753     
 C   11.251419496606767        14.184801456933908        9.3181447956770072     
 C   11.258514306764628        17.335309903538775        9.4516036344602199     
 C   9.1847693403399067        17.518379092641382        10.721418317600987     
 C   8.2477738329074715        14.739839868772364        12.306861302554069     
 C   8.3230938581938947        13.219127561199551        10.409230061679640     
 C   12.489439035971897        15.904640592759709        12.471062973254950     
 C   11.445587234299524        13.756214958448439        12.977604411522458     
 C   10.565264228485251        14.127831373550563        8.0890123364274888     
 C   12.565833221903889        13.696687755502671        9.4163135096482211     
 H   12.095641852302130        16.744882833831657        9.0834533042775565     
 C   11.161237051294805        18.683913132939285        9.1030271495480672     
 H   8.3952816215114598        17.080491312657728        11.326396897112005     
 C   9.1003521976463535        18.867241384769695        10.370636569744486     
 H   8.7082375139216168        15.509195088091060        12.922430318264061     
 C   7.0126580412892885        14.217533258512447        12.677569994533714     
 H   8.8235695269787779        12.809994426447350        9.5367326747578822     
 C   7.0841858720725286        12.696617425045881        10.798327021518622     
 H   12.584638439181020        16.793601864140872        11.848473557606997     
 C   13.306273459946180        15.754098373331464        13.595496426492513     
 H   10.708606798095348        12.979553455570521        12.763197791529036     
 C   12.269851866309459        13.619001990053896        14.095454512613520     
 H   9.5465027274729781        14.504027745251678        7.9940264857365948     
 C   11.191844002914614        13.571214369768093        6.9711549800870545     
 H   13.104973451216781        13.753167639138750        10.360073651295423     
 C   13.188539429744488        13.162717882519543        8.2862937589218451     
 H   11.914203720057124        19.137826783347180        8.4586696584013872     
 C   10.086589207986899        19.447278166504987        9.5652495957766988     
 H   8.2489754095215311        19.452615319520230        10.715101003309094     
 H   6.5195149307625497        14.591247077153914        13.571042528702032     
 C   6.4250557126702015        13.196954066971685        11.921604808450624     
 H   6.6435259976889647        11.887755469055746        10.219389576866824     
 C   13.198616224494943        14.617992769639166        14.407768852735837     
 H   14.023486438310579        16.534362046888422        13.844006209830130     
 H   12.175392288019921        12.731353718073073        14.721450971428133     
 C   12.508773813222581        13.105097944908032        7.0670456185624637     
 H   10.647502578361697        13.523891590800535        6.0262827702421289     
 H   14.217700496574091        12.815381756653533        8.3457532264714427     
 H   10.017377796156879        20.498702483697389        9.2932844337575862     
 H   5.4675835786727536        12.778307209706460        12.228399464487365     
 H   13.829746339483457        14.516010936823868        15.292955149532933     
 H   13.018202314118609        12.707902210789781        6.1895148601906893     
 C   12.290625515928900        14.872611120922519        2.9113714046255992     
 H   11.365315180815641        14.585248225088126        3.4445322284830118     
 H   12.450573122823105        15.967013050484288        3.0373316801156753     
 H   13.151769435677107        14.332481263633662        3.3548322953535741     
 C   12.162113047875978        14.531328792913568        1.4925049509568007     
 N   12.026744251779272        14.240536484434079       0.35594631767573515     
 Co   8.3575937409837859        9.3426575894380584        12.147857922309752     
 S   8.0341424889515363        9.4964907650304333        9.9313152839361400     
 S   9.4271620105425455        7.3580803088680486        11.983583152109290     
 S   6.4268971613272585        9.5737663959709725        13.292024099245117     
 S   9.3947621681338838        10.951728748136393        13.327226341046277     
 C   8.7321389954197972        7.9938637516614630        9.3947176823465046     
 C   9.2991817207402327        7.0839617383698004        10.267076461675565     
 C   6.8584154708377714        10.872291676762231        14.372102818802468     
 C   8.1116477747139815        11.456158949085756        14.396839803146143     
 S   8.7023334694321015        7.5149935249741162        7.7169295121611583     
 S   9.8340905488152330        5.5883247470715007        9.5299431867454789     
 S   5.7052830510948143        11.528800301713881        15.505948840672373     
 S   8.3254827540565373        12.725239185193104        15.591769555625737     
 C   9.3613665725133579        5.9217965195112532        7.8862360810821350     
 C   6.7086706696027951        12.728411372462606        16.256463846025522     
 S   9.4822607211836800        4.8323701203988945        6.6215613345242517     
 S   6.1479336778751694        13.725787085374815        17.475476273732145     
 P   6.0307914487821206        2.8421222702748699        2.5409354595517772     
 C   6.7440562737128893        4.4447093286425492        2.1012292249745093     
 C   4.3040833293180638        3.1539809283263476        2.9124003045788007     
 C   6.2007504307875330        1.7518690272447701        1.1277418087617219     
 C   6.8293823933186681        2.0556378163665996        3.9460014919401352     
 C   6.0131946526430742        5.6278026352341861        2.3184724090237814     
 C   7.9789674321742350        4.4920181533000161        1.4260574522602343     
 C   3.4110692284208621        3.3419787155685508        1.8466332409541906     
 C   3.8993420987878862        3.4157595048768052        4.2300071753147552     
 C   6.0408699216766522        2.2726000834078053      -0.16871684431482789     
 C   6.4199549373850004       0.37632564796443768        1.3215149016692267     
 C   8.2043443754263610        2.2660596460970908        4.1504593641179053     
 C   6.1384344079286564        1.0988869386267930        4.7129313170123526     
 H   5.0357835356493714        5.5979944530114567        2.7947824579461931     
 C   6.5195211585451975        6.8452280008899855        1.8549320894646046     
 H   8.5101454017823759        3.5772347855000044        1.1685584614249211     
 C   8.4884997191923617        5.7205539103305147       0.99878567112416727     
 H   3.7241374782510701        3.1448812074098398       0.82386069095568071     
 C   2.1233584785753994        3.8137775488999268        2.0962340701202686     
 H   4.5851401679103727        3.2740214650330230        5.0588244220829299     
 C   2.6130243695416278        3.8948728202227998        4.4724931924317817     
 H   5.9031922417442884        3.3402123732403735      -0.32479339549164848     
 C   6.0861515509920743        1.4133908288718615       -1.2642404202251194     
 H   6.5276333491950318       -4.6723025560872482E-002   2.3187913643437339     
 C   6.4885900171852020      -0.46548852812603964       0.21201451051785231     
 H   8.7415449342737990        2.9896870874742891        3.5449330310220115     
 C   8.8865417546411596        1.5263627780747562        5.1157594420949710     
 C   6.8291778019602063       0.37530580518687295        5.6902220775664745     
 H   5.0799925893817734       0.88701423468811069        4.5528377480965014     
 H   5.9224669547505471        7.7490408726915163        1.9637979870494073     
 C   7.7578405542514233        6.8962302167066358        1.2081003821988232     
 H   9.4452556318169592        5.7627291161928058       0.47806386821621610     
 C   1.7354945442467962        4.1136396424956487        3.4058737876295124     
 H   1.4429925310417384        3.9509629896262779        1.2593547344486105     
 H   2.3008866447616252        4.1152215217207662        5.4930970205350347     
 H   5.9515073569796320        1.8175735538156499       -2.2658461549616185     
 C   6.3224748617832072        4.9649566964196062E-002  -1.0757357502442564     
 H   6.6850125705480776       -1.5234099332296143       0.36505089519029271     
 C   8.1994869827017816       0.58062856127819684        5.8854692693096373     
 H   9.9569719129885392        1.6730972813564813        5.2484110147251037     
 H   6.2826837639623392      -0.36821617949670055        6.2711939783329180     
 H   8.1402930755317282        7.8429857736284259       0.81892270708771653     
 H  0.75098127533137404        4.5365559361662857        3.6049216950358733     
 H   6.3790507206514997      -0.60976241596393799       -1.9403563682567899     
 H   8.7402627409773341       -8.2150714248381829E-003   6.6241278035437796     
 P   4.5550350875255621        8.4256661617912876        6.4588119162517339     
 C   4.7364950805743664        6.6852745772082010        6.9179576649813734     
 C   6.1409428640030601        9.1495640941284879        6.0091912715410984     
 C   3.4864765816081866        8.5405664706817763        5.0091582084771789     
 C   3.8038647107530577        9.2668946917029125        7.8624482916298879     
 C   3.7194232123284672        6.1040008495412650        7.6998340968342553     
 C   5.8215558495646746        5.9027152214642786        6.4820025520438032     
 C   6.7750721530052127        8.6468876071735590        4.8546198446286626     
 C   6.7434989119120434        10.186021255506450        6.7383165481889966     
 C   2.5132033890303078        7.5636172622013040        4.7321245830032934     
 C   3.6538314611983140        9.6422204905901587        4.1482596415420376     
 C   4.5047957850823908        9.3253952315892459        9.0831460211929915     
 C   2.4919536892636511        9.7640709106630794        7.7761697659526012     
 H   2.8808834006301902        6.7028303456475244        8.0515119459492119     
 C   3.7904813157564599        4.7519144942753666        8.0413178531374250     
 H   6.6296517676308433        6.3316646568770398        5.8955341326921094     
 C   5.8831478271832838        4.5521719306608395        6.8318252436929869     
 H   6.2973539660321167        7.8755201681886042        4.2552338428831886     
 C   8.0107250107629806        9.1502965504873455        4.4613847599143419     
 H   6.2593224465815354        10.612045414416084        7.6119462894827645     
 C   7.9849572630520571        10.687471077034687        6.3282721743381476     
 H   2.3731657377748099        6.7055324034200732        5.3886073910303169     
 C   1.7228817381785630        7.6929720263052292        3.5867187637717821     
 H   4.4201899256450501        10.395965107310278        4.3382766210894692     
 C   2.8558092468118454        9.7566441957709333        3.0091552747013357     
 H   5.5226151119446998        8.9433859133933158        9.1666813446920266     
 C   3.8954315268220303        9.8928250118680392        10.205037484956348     
 H   1.9420842699282779        9.7064703508192931        6.8385748914278039     
 C   1.8866064884836959        10.308872963929291        8.9104712419556229     
 H   3.0149616039772575        4.3013376743801306        8.6601220645340184     
 C   4.8698553448133417        3.9787607767308004        7.6074234243609906     
 H   6.7381478856653567        3.9604577646371317        6.5069626875669835     
 H   8.4860833891277281        8.7609263005333879        3.5650983802784992     
 C   8.6221242145825077        10.169606146922780        5.2006542302764718     
 H   8.4446128540001144        11.494223192559632        6.8953190388483110     
 C   1.8924638045025863        8.7826045652898284        2.7244027554275618     
 H  0.97936947583197254        6.9307459670076668        3.3614155615629655     
 H   2.9998191279788040        10.605392602862175        2.3411559087857308     
 C   2.5811998813338777        10.368401247986176        10.121459718967042     
 H   4.4509938493879382        9.9430355604114382        11.143274053418276     
 H  0.85866509339918751        10.660750849871947        8.8610583554762510     
 H   4.9209338025382321        2.9260736046978559        7.8786942836373823     
 H   9.5815267459062863        10.571848753640012        4.8782275353564231     
 H   1.2863821621405678        8.8681054588873405        1.8207902513870322     
 H   2.0861534036022857        10.777092012867893        11.002166893833619     
 C   2.9025296720462750        8.3113903153444149        14.099508271006414     
 H   3.8191088112936140        8.4638810889069447        13.503587542030711     
 H   2.7927673540707656        7.2268335860938979        14.325209941019471     
 H   2.0294346562126613        8.6441603344566431        13.503336259975097     
 C   3.0033445222492476        9.0772338222977975        15.343277192748769     
 N   3.1237647318666091        9.6965987645648379        16.341167885048954     
         226

 Co   6.7843612186682947        14.042412231103164        4.9632760153778648     
 S   7.0626069126425266        13.887526473429212        7.1840815808769323     
 S   5.6507532382611600        15.992645579150009        5.1120199706652851     
 S   8.7470459478861535        13.902637806153837        3.8514049237055352     
 S   5.8324714099005810        12.408239645925564        3.7418199611145591     
 C   6.3391149134583955        15.382966288623145        7.7083735112823639     
 C   5.7574524271302181        16.276294343623590        6.8287357150984151     
 C   8.3813330394842058        12.613232990270898        2.7374590881544094     
 C   7.1504375100929121        11.985538216237185        2.6809103137533805     
 S   6.3577217699349697        15.872402615647752        9.3833067775035488     
 S   5.1808153952932807        17.761069614306862        7.5566559979209913     
 S   9.5725048201576008        12.024491145411195        1.6017952269360094     
 S   6.9985832238015018        10.738311311087280        1.4576196479233665     
 C   5.6576866403156290        17.446411913564681        9.2027519081595841     
 C   8.6223213198134303        10.797177686726746       0.81982406525103624     
 S   5.5035690772540784        18.538675360788584        10.459892851244160     
 S   9.2142103143983789        9.8178419040084393      -0.39715900303738677     
 P   9.1069064933662851        20.721012672380102        14.608243675383994     
 C   8.4528080445717926        19.092005911102103        15.039620173914011     
 C   10.824068662499222        20.436681477637961        14.173185394404241     
 C   8.9391890197423756        21.790059432479712        16.039664218589515     
 C   8.2523512265843806        21.481169207302401        13.221506217141417     
 C   9.2202336476651503        17.937304262645359        14.796811648267647     
 C   7.2153795480092286        18.993863758275101        15.705332166729152     
 C   11.750752304364479        20.203529830170353        15.200975192500605     
 C   11.170883144855296        20.183191436532560        12.837493876859472     
 C   9.1578879122446288        21.260533042558432        17.324035870267565     
 C   8.6323135151674606        23.152359436299612        15.875098063065291     
 C   6.9014618492932964        21.174894063768974        12.982755059057451     
 C   8.8959775981917879        22.478895416304013        12.466796755831485     
 H   10.194415134076834        18.004946869291796        14.319050567583457     
 C   8.7503979621356578        16.694657795513670        15.228878658995599     
 H   6.6539186374784549        19.890559798218895        15.969667979380468     
 C   6.7410413741840474        17.739198658006377        16.096017278648969     
 H   11.481237045202183        20.386764534269460        16.238598584064039     
 C   13.011345776804834        19.692906258005294        14.895406097314261     
 H   10.459873590623239        20.361499823347419        12.037564170093255     
 C   12.425996244565706        19.654816789946132        12.540759552705197     
 H   9.3618201403262251        20.200621099732903        17.460538659961372     
 C   9.0870835816338307        22.099148379351679        18.434090975811493     
 H   8.4836437990105829        23.582153713906848        14.886385133513331     
 C   8.5286047923624508        23.971571145203814        17.000055796673536     
 H   6.4018556826664952        20.415614247058073        13.576809247835326     
 C   6.1965806861152899        21.862893951051667        11.994862714800824     
 C   8.1849903681351037        23.147869645902119        11.466468341515595     
 H   9.9381441389219773        22.750965956810550        12.642262772086832     
 H   9.3766840024187470        15.812869395553351        15.101867476961324     
 C   7.5095107484888457        16.591903870447954        15.863745700159519     
 H   5.7771992135397534        17.651013112188103        16.598959120029235     
 C   13.335076823015610        19.389833710085075        13.569339443159327     
 H   13.719023269879429        19.519495337305287        15.701259610450018     
 H   12.686779116393058        19.427919865628290        11.507689348707009     
 H   9.2758255767267226        21.689630696151951        19.424907648416951     
 C   8.7590645211453779        23.448393006446164        18.274798876875202     
 H   8.2542249419123710        25.015579179215596        16.868612398432262     
 C   6.8377967434490232        22.849238439464457        11.236890299451467     
 H   5.1424663975171656        21.644965617156924        11.835148318116614     
 H   8.6994813009356591        23.918556025307609        10.892102887234168     
 H   7.1514206271274787        15.625885959403618        16.227351975994786     
 H   14.292302104602209        18.928891412904353        13.326485683332500     
 H   8.6836747095600266        24.090023204435006        19.151896311676762     
 H   6.2782560059791459        23.397200091958510        10.481114033265053     
 P   10.482254084775967        15.011076601703802        10.718394632354606     
 C   10.272561729522886        16.747509047259502        10.259612537822269     
 C   8.9054889969329345        14.258233850979765        11.154419273826230     
 C   11.555131588019355        14.901684511888613        12.164152034772695     
 C   11.253737697021631        14.184767188592838        9.3159029883403139     
 C   11.263806945244271        17.335750206797332        9.4504841684940484     
 C   9.1889700317368366        17.519520114176661        10.718299408739373     
 C   8.2513365885530501        14.742300555374490        12.305353302288372     
 C   8.3249748073866723        13.220882972976510        10.408255421219668     
 C   12.493776529297135        15.903966264601269        12.467957597058415     
 C   11.446205147738022        13.758222943390868        12.977465987013037     
 C   10.567015622901771        14.127740398492829        8.0870940262330659     
 C   12.568055886103590        13.696306889387081        9.4136145725906655     
 H   12.100988999517350        16.745000000290759        9.0829677605715915     
 C   11.167538031610590        18.684487337036263        9.1021801742982156     
 H   8.3987667331951936        17.081976137791749        11.322566227203390     
 C   9.1054306651350956        18.868446959018179        10.367554243510295     
 H   8.7124636609661081        15.511732171184056        12.920301377951441     
 C   7.0161998899901121        14.220720222496105        12.676926976438812     
 H   8.8248240740342556        12.811101604028323        9.5357141008226609     
 C   7.0859685815207953        12.699182114219274        10.798156729747959     
 H   12.590699883044017        16.791741746137728        11.844066885360306     
 C   13.309589588204167        15.754237495505967        13.593198718062320     
 H   10.708096049688013        12.982442338611250        12.763994633788341     
 C   12.269458931224115        13.621884882226674        14.096134483735558     
 H   9.5482899118135176        14.504159196232319        7.9925483502414716     
 C   11.192935389413490        13.570711322793624        6.9690807584111276     
 H   13.107607760653950        13.752828560889615        10.357138256949620     
 C   13.190096589294910        13.161924376594964        8.2834294108355486     
 H   11.921372354083498        19.138272558974318        8.4588056826782037     
 C   10.092708324141753        19.448228809219987        9.5633129713861837     
 H   8.2539144044429520        19.454064684918677        10.711264671577625     
 H   6.5237402249500454        14.595034813203613        13.570508060971106     
 C   6.4276826937186469        13.200190955066171        11.921602065023652     
 H   6.6445784612898136        11.890402056382227        10.219675248515530     
 C   13.199551161587641        14.619916897074614        14.407392841971541     
 H   14.027812164925150        16.533808202297003        13.840819389550891     
 H   12.173093915010696        12.735730827059760        14.723743936825969     
 C   12.509762087197767        13.104232968161259        7.0644980558961201     
 H   10.648163539941567        13.523279130977416        6.0244629933235032     
 H   14.219211375168392        12.814415426903262        8.3425025611197920     
 H   10.024194449783272        20.499701752228358        9.2913747060608500     
 H   5.4701363866902337        12.782174199159808        12.228997113126798     
 H   13.829716769438576        14.518567957652801        15.293288525345783     
 H   13.018639090455638        12.706598304452106        6.1868445992529439     
 C   12.287652881918985        14.882890406690018        2.9156586736620915     
 H   11.362680285414438        14.600716520496730        3.4512369822227797     
 H   12.445669785036712        15.976913586377805        3.0280893912221618     
 H   13.149258222886560        14.350737983992612        3.3649919042494529     
 C   12.160201446316288        14.525274476450985        1.5035288374216622     
 N   12.025404043742403        14.221841680723765       0.37230526295452471     
 Co   8.3565338365619564        9.3452830204582060        12.148307866062849     
 S   8.0349007517937263        9.4991629145973224        9.9315939063256682     
 S   9.4286580612931186        7.3620758363935836        11.984655122123961     
 S   6.4245582072328542        9.5727451162578205        13.291180951495493     
 S   9.3902936149543539        10.955357399087440        13.329357247519640     
 C   8.7339147630490430        7.9968225856951971        9.3954882969506190     
 C   9.3015375028063687        7.0875808782182776        10.268138717262060     
 C   6.8534472596040965        10.870904435249752        14.372615171209970     
 C   8.1057866508821359        11.456523497217621        14.398622540850285     
 S   8.7045649078142464        7.5175339240068766        7.7178129127641455     
 S   9.8381159340525226        5.5923788842967692        9.5313730960958267     
 S   5.6987952813798284        11.524704990812813        15.506534530743728     
 S   8.3171461250521883        12.724729353116711        15.594686341185295     
 C   9.3652337991892534        5.9251024671488493        7.8875690875450477     
 C   6.7000577154564267        12.725422646550099        16.258306662346634     
 S   9.4874596702387830        4.8355638963143646        6.6231948253839246     
 S   6.1380777757155416        13.722077362222906        17.477238836314285     
 P   6.0299202543065729        2.8376357185152643        2.5398614321477946     
 C   6.7408173512580518        4.4412793801777379        2.1004863495764701     
 C   4.3035943959320591        3.1483937257012440        2.9138717384419701     
 C   6.1997861822346456        1.7482288618105570        1.1259398563338971     
 C   6.8307527906172316        2.0522063243691688        3.9441936501985864     
 C   6.0084938667012997        5.6232370789700177        2.3187542878834906     
 C   7.9758281431762175        4.4906216626077073        1.4256910635786777     
 C   3.4092322709577192        3.3381962867094312        1.8496245294730991     
 C   3.9011720042734330        3.4098433586247432        4.2322019394059280     
 C   6.0375487798553715        2.2693098610148970      -0.17003546417522575     
 C   6.4224960961092314       0.37321514870563477        1.3185459941869784     
 C   8.2047524798551024        2.2664623955896221        4.1500195949626821     
 C   6.1416995782187591        1.0938172774862704        4.7106373635421717     
 H   5.0312127468763430        5.5919153919721136        2.7951240079734090     
 C   6.5133605006032589        6.8416715189446027        1.8564733615442504     
 H   8.5082167310221930        3.5765618328307736        1.1679169681306965     
 C   8.4839524803929489        5.7202028306281676       0.99988324971461595     
 H   3.7205568715086801        3.1416508957783136       0.82625795490524367     
 C   2.1226069491849837        3.8115496836460863        2.1014647784033249     
 H   4.5879794264403442        3.2666431251997134        5.0598630069303967     
 C   2.6161033048922717        3.8909289349133536        4.4768585540293371     
 H   5.8972219583101131        3.3366141649680374      -0.32533011129998324     
 C   6.0838453031388378        1.4109222995047952       -1.2661389863847254     
 H   6.5318169445107985       -5.0101997640805362E-002   2.3154801149096005     
 C   6.4925284422940326      -0.46769702950095965       0.20842839544724828     
 H   8.7404478815142763        2.9915152911762672        3.5449501509126260     
 C   8.8878596741226090        1.5288341030305443        5.1162221245184343     
 C   6.8332552444940369       0.37242122328788280        5.6888483820382847     
 H   5.0839083587216365       0.87953653671979448        4.5499316797967699     
 H   5.9151375941235820        7.7446036044998614        1.9660667297071452     
 C   7.7517817654166983        6.8947439671215101        1.2101186246450675     
 H   9.4409912457002712        5.7642186249241290       0.47987155494573797     
 C   1.7373103289047349        4.1115432909036755        3.4117614222426269     
 H   1.4411475503769893        3.9501834163165639        1.2658271178833327     
 H   2.3060209729491925        4.1115415022730151        5.4979609485477239     
 H   5.9470335436042756        1.8153167832682922       -2.2673132215722633     
 C   6.3238351230998839        4.7760797759257900E-002  -1.0788016015639288     
 H   6.6920680056520716       -1.5250620741581056       0.36060204032950094     
 C   8.2026404063016454       0.58147611067987404        5.8854649697704344     
 H   9.9576376771971127        1.6784161590367519        5.2499529454000955     
 H   6.2880427201883133      -0.37218664778926192        6.2695580943688469     
 H   8.1332595476677501        7.8422703502954700       0.82196443393481522     
 H  0.75388922909819145        4.5359817748458022        3.6125621617869599     
 H   6.3811589352629223      -0.61094138292825051       -1.9439205057831908     
 H   8.7441687428021542       -5.7319875613890195E-003   6.6248069940250272     
 P   4.5581753317389797        8.4262417189919585        6.4566172655092924     
 C   4.7407633721378772        6.6860081842614161        6.9157479096828061     
 C   6.1437182639259014        9.1512972717032195        6.0075425961994755     
 C   3.4894456942921726        8.5409235752677937        5.0071183302020117     
 C   3.8061908971028227        9.2668716270719198        7.8602081567352808     
 C   3.7247243803339698        6.1044559083457832        7.6987143635239281     
 C   5.8257654634827762        5.9038707282747191        6.4788838420173569     
 C   6.7786490975894269        8.6493669719140556        4.8531161910726119     
 C   6.7453924501341938        10.187788907190569        6.7373513832513821     
 C   2.5175595616895148        7.5629603457242807        4.7290098886568863     
 C   3.6544629886292128        9.6442522177370709        4.1481261711926498     
 C   4.5065521695298996        9.3253111271208429        9.0812312269243005     
 C   2.4941829148510624        9.7636973388966890        7.7734721122793244     
 H   2.8862386646663296        6.7029622145977150        8.0510253012377344     
 C   3.7967909146828860        4.7525035811541851        8.0404712416422370     
 H   6.6331456754207778        6.3331638877557292        5.8917034410465625     
 C   5.8882353536922620        4.5533921971176978        6.8287437434242957     
 H   6.3015948435373383        7.8780778912664040        4.2531062703844817     
 C   8.0142815753735199        9.1535033201421641        4.4607489669593923     
 H   6.2605885494368021        10.613162007576387        7.6109379174533212     
 C   7.9867528633634368        10.690049455962788        6.3281140616121361     
 H   2.3792469305459782        6.7036861481723751        5.3841867559510623     
 C   1.7262199063725197        7.6931315883279039        3.5844096188585679     
 H   4.4196902871338928        10.398878725740257        4.3390841087825862     
 C   2.8554330116724729        9.7595541759808615        3.0098383338089252     
 H   5.5244081803335687        8.9435265275861386        9.1652071763387930     
 C   3.8965236313357203        9.8923212135858822        10.202968277959707     
 H   1.9447271914261026        9.7061412434101157        6.8356394294179728     
 C   1.8881658850772578        10.308078748165499        8.9076096476282665     
 H   3.0221382924097764        4.3017985474124281        8.6602579805929398     
 C   4.8759832847661615        3.9797263554130464        7.6054875459562989     
 H   6.7430961946987908        3.9619219192188906        6.5031274664464460     
 H   8.4903245942563643        8.7647366144308201        3.5645705211416918     
 C   8.6247650749992371        10.172860657059489        5.2006624369167431     
 H   8.4456775055770290        11.496881931562738        6.8956196589830565     
 C   1.8934197929254641        8.7845540339444579        2.7240215104639032     
 H  0.98372105686028233        6.9302110284993850        3.3582102982965836     
 H   2.9975368261419728        10.609800733495854        2.3434570787022131     
 C   2.5821875417389641        10.367531694056471        10.118916692800346     
 H   4.4516532189273281        9.9424190103720953        11.141460840993792     
 H  0.86017692389924993        10.659779984220258        8.8578103058934623     
 H   4.9277589962122148        2.9270877110826361        7.8767849737575837     
 H   9.5840932837365713        10.575735053483088        4.8788378483520827     
 H   1.2863759138297550        8.8706898849498526        1.8211169856649529     
 H   2.0865862326867251        10.775777142831902        10.999502222354110     
 C   2.8995414661273307        8.3216451906871516        14.103793911021306     
 H   3.8164545208094900        8.4793214825910272        13.510283324451425     
 H   2.7878495670499377        7.2367098962020595        14.315974947741051     
 H   2.0269043181116873        8.6623880382215166        13.513496182192396     
 C   3.0014256913685364        9.0711646731671962        15.354294894337325     
 N   3.1224242991845621        9.6778960338598505        16.357516998037493     
         226

 Co   6.7833187227542702        14.045058138352900        4.9637216383297096     
 S   7.0633618819139832        13.890209491143445        7.1843574731288546     
 S   5.6522774205393969        15.996668315895841        5.1130860455848453     
 S   8.7447237473873081        13.901623549866018        3.8505594478050740     
 S   5.8280151217755325        12.411890043548434        3.7439522385550128     
 C   6.3408911979035292        15.385937322346217        7.7091419874088336     
 C   5.7598189913693671        16.279931287163290        6.8297947927402136     
 C   8.3763750797105221        12.611854844239991        2.7379681212165421     
 C   7.1445852421518365        11.985914918509087        2.6826938335822654     
 S   6.3599380442820550        15.874946528168772        9.3841909463865871     
 S   5.1848502176105074        17.765140315389623        7.5580845499692426     
 S   9.5660228481111353        12.020399777393594        1.6023759068496752     
 S   6.9902479266430424        10.737813783605008        1.4605382526714192     
 C   5.6615475277059932        17.449725476809292        9.2040863370796195     
 C   8.6137080502623107        10.794195906366184       0.82166442058011646     
 S   5.5087559580495720        18.541874041381202        10.461529523673814     
 S   9.2043475904151801        9.8141378710160687      -0.39540084125093788     
 P   9.1060138519690952        20.716524561731759        14.607169845176994     
 C   8.4495499523324771        19.088574792368593        15.038881795496177     
 C   10.823557370157619        20.431091828818133        14.174653319770554     
 C   8.9382104524471782        21.786421606173068        16.037860098948720     
 C   8.2536938144440164        21.477732058660536        13.219699991596299     
 C   9.2155122157347211        17.932737411941581        14.797093537645344     
 C   7.2122232927334595        18.992465896910510        15.704974242035055     
 C   11.748895614600773        20.199747860572824        15.203961354150554     
 C   11.172686944300688        20.177267385663178        12.839685246729516     
 C   9.1545611695075770        21.257248987795229        17.322715352970270     
 C   8.6348432066535050        23.149251397716309        15.872124312901517     
 C   6.9018409477521887        21.175290778579893        12.982324286710998     
 C   8.8992110222508050        22.473818415345345        12.464498910345528     
 H   10.189822033737098        17.998866761367477        14.319388790934834     
 C   8.7442170806243524        16.691099544612534        15.230418908612632     
 H   6.6519745077135841        19.889885419533989        15.969038354998762     
 C   6.7364774950687094        17.738845726105843        16.097122232669889     
 H   11.477639932952000        20.383539728222004        16.240990693750369     
 C   13.010572947329431        19.690675531013184        14.900630223329738     
 H   10.462684877229636        20.354112320343468        12.038600783485483     
 C   12.429047292418565        19.650861168067291        12.545120114596429     
 H   9.3558422102240399        20.197029015113493        17.460002154172926     
 C   9.0847841570810104        22.096690238639038        18.432187821827203     
 H   8.4878100634930345        23.578774398356277        14.883068630412220     
 C   8.5325434918155789        23.969369405886830        16.996462635050744     
 H   6.4007324771942873        20.417437684578235        13.576839428107382     
 C   6.1978645897723492        21.865357717380693        11.995336821425756     
 C   8.1890309463071791        23.144975977801945        11.465093208272629     
 H   9.9420289952784788        22.743481226909669        12.639347144487930     
 H   9.3693331588671835        15.808429916740572        15.104131705981214     
 C   7.5034334799897753        16.590415559368957        15.865766268846228     
 H   5.7729194264614403        17.652500431722430        16.600776446476797     
 C   13.336867079197642        19.387727958569652        13.575220804912716     
 H   13.717159074606142        19.518714468254846        15.707724052120849     
 H   12.691883007918637        19.424224030775932        11.512548663548092     
 H   9.2713662116328290        21.687387661755956        19.423436097257206     
 C   8.7604342598582630        23.446514839325651        18.271725990460599     
 H   8.2612831764446728        25.013934143422631        16.864154510312908     
 C   6.8409121099616046        22.850077178417418        11.236892306013845     
 H   5.1430972025407353        21.650277227727180        11.836708237965230     
 H   8.7048005551660204        23.914575065556974        10.890461335664654     
 H   7.1443690853751889        15.625167779453317        16.230394655303556     
 H   14.295183148368693        18.928305402437324        13.334118617904792     
 H   8.6858019722633575        24.088857873057091        19.148323520853697     
 H   6.2821199045642171        23.399673762536967        10.481801963992964     
 P   10.485383102086303        15.011636987911819        10.716198984941721     
 C   10.276821227937646        16.748228152229544        10.257403059820412     
 C   8.9082514420635235        14.259952104498119        11.152765209299044     
 C   11.558086099492742        14.902022627639562        12.162113380766638     
 C   11.256055897436495        14.184732920251768        9.3136611810036207     
 C   11.269099583723916        17.336190510055889        9.4493647025278786     
 C   9.1931707231337683        17.520661135711940        10.715180499877759     
 C   8.2548993441986287        14.744761241976615        12.303845302022674     
 C   8.3268557565794481        13.222638384753468        10.407280780759695     
 C   12.498114022622374        15.903291936442830        12.464852220861880     
 C   11.446823061176520        13.760230928333295        12.977327562503618     
 C   10.568767017318290        14.127649423435093        8.0851757160386430     
 C   12.570278550303291        13.695926023271491        9.4109156355331098     
 H   12.106336146732572        16.745117166749861        9.0824822168656247     
 C   11.173839011926374        18.685061541133241        9.1013331990483639     
 H   8.4022518448789274        17.083460962925770        11.318735557294774     
 C   9.1105091326238377        18.869652533266663        10.364471917276104     
 H   8.7166898080105994        15.514269254277052        12.918172437638821     
 C   7.0197417386909366        14.223907186479762        12.676283958343911     
 H   8.8260786210897351        12.812208781609296        9.5346955268874378     
 C   7.0877512909690621        12.701746803392668        10.797986437977295     
 H   12.596761326907016        16.789881628134584        11.839660213113612     
 C   13.312905716462152        15.754376617680469        13.590901009632127     
 H   10.707585301280679        12.985331221651979        12.764791476047646     
 C   12.269065996138773        13.624767774399452        14.096814454857594     
 H   9.5500770961540589        14.504290647212958        7.9910702147463493     
 C   11.194026775912366        13.570208275819155        6.9670065367351999     
 H   13.110242070091122        13.752489482640481        10.354202862603819     
 C   13.191653748845335        13.161130870670384        8.2805650627492540     
 H   11.928540988109873        19.138718334601457        8.4589417069550201     
 C   10.098827440296608        19.449179451934988        9.5613763469956687     
 H   8.2588533993643729        19.455514050317120        10.707428339846157     
 H   6.5279655191375419        14.598822549253311        13.569973593240180     
 C   6.4303096747670931        13.203427843160657        11.921599321596682     
 H   6.6456309248906624        11.893048643708708        10.219960920164235     
 C   13.200486098680337        14.621841024510063        14.407016831207248     
 H   14.032137891539721        16.533254357705587        13.837632569271650     
 H   12.170795542001471        12.740107936046446        14.726036902223804     
 C   12.510750361172953        13.103367991414487        7.0619504932297765     
 H   10.648824501521437        13.522666671154298        6.0226432164048784     
 H   14.220722253762691        12.813449097152990        8.3392518957681432     
 H   10.031011103409666        20.500701020759330        9.2894649783641121     
 H   5.4726891947077148        12.786041188613158        12.229594761766233     
 H   13.829687199393694        14.521124978481735        15.293621901158636     
 H   13.019075866792669        12.705294398114431        6.1841743383151986     
 C   12.284680247909069        14.893169692457516        2.9199459426985839     
 H   11.360045390013235        14.616184815905337        3.4579417359625482     
 H   12.440766447250320        15.986814122271321        3.0188471023286483     
 H   13.146747010096014        14.368994704351561        3.3751515131453318     
 C   12.158289844756597        14.519220159988404        1.5145527238865237     
 N   12.024063835705537        14.203146877013451       0.38866420823331427     
 Co   8.3554739321401268        9.3479084514783555        12.148757809815944     
 S   8.0356590146359146        9.5018350641642115        9.9318725287151963     
 S   9.4301541120436916        7.3660713639191178        11.985727092138630     
 S   6.4222192531384499        9.5717238365446686        13.290337803745869     
 S   9.3858250617748258        10.958986050038487        13.331488153993003     
 C   8.7356905306782888        7.9997814197289303        9.3962589115547352     
 C   9.3038932848725047        7.0912000180667540        10.269200972848555     
 C   6.8484790483704217        10.869517193737272        14.373127523617473     
 C   8.0999255270502921        11.456888045349485        14.400405278554429     
 S   8.7067963461963931        7.5200743230396370        7.7186963133671336     
 S   9.8421413192898122        5.5964330215220386        9.5328030054461745     
 S   5.6923075116648434        11.520609679911745        15.507120220815084     
 S   8.3088094960478394        12.724219521040318        15.597603126744854     
 C   9.3691010258651488        5.9284084147864444        7.8889020940079604     
 C   6.6914447613100574        12.722433920637590        16.260149478667749     
 S   9.4926586192938842        4.8387576722298338        6.6248283162435975     
 S   6.1282218735559129        13.718367639070998        17.479001398896429     
 P   6.0290490598310251        2.8331491667556592        2.5387874047438115     
 C   6.7375784288032134        4.4378494317129267        2.0997434741784309     
 C   4.3031054625460543        3.1428065230761399        2.9153431723051391     
 C   6.1988219336817583        1.7445886963763440        1.1241379039060724     
 C   6.8321231879157960        2.0487748323717381        3.9423858084570376     
 C   6.0037930807595252        5.6186715227058501        2.3190361667431998     
 C   7.9726888541781991        4.4892251719153986        1.4253246748971213     
 C   3.4073953134945758        3.3344138578503122        1.8526158179920074     
 C   3.9030019097589803        3.4039272123726811        4.2343967034971008     
 C   6.0342276380340909        2.2660196386219891      -0.17135408403562361     
 C   6.4250372548334616       0.37010464944683191        1.3155770867047303     
 C   8.2051605842838438        2.2668651450821540        4.1495798258074590     
 C   6.1449647485088628        1.0887476163457479        4.7083434100719908     
 H   5.0266419581033146        5.5858363309327714        2.7954655580006249     
 C   6.5071998426613211        6.8381150369992190        1.8580146336238963     
 H   8.5062880602620101        3.5758888801615423        1.1672754748364718     
 C   8.4794052415935361        5.7198517509258204        1.0009808283050647     
 H   3.7169762647662901        3.1384205841467878       0.82865521885480675     
 C   2.1218554197945685        3.8093218183922457        2.1066954866863812     
 H   4.5908186849703156        3.2592647853664043        5.0609015917778635     
 C   2.6191822402429157        3.8869850496039073        4.4812239156268925     
 H   5.8912516748759369        3.3330159566957009      -0.32586682710831794     
 C   6.0815390552856012        1.4084537701377289       -1.2680375525443317     
 H   6.5360005398265653       -5.3480969720738250E-002   2.3121688654754671     
 C   6.4964668674028632      -0.46990553087587966       0.20484228037664426     
 H   8.7393508287547537        2.9933434948782449        3.5449672708032405     
 C   8.8891775936040567        1.5313054279863323        5.1166848069418984     
 C   6.8373326870278666       0.36953664138889258        5.6874746865100940     
 H   5.0878241280615004       0.87205883875147827        4.5470256114970393     
 H   5.9078082334966169        7.7401663363082056        1.9683354723648832     
 C   7.7457229765819733        6.8932577175363843        1.2121368670913120     
 H   9.4367268595835814        5.7657081336554512       0.48167924167525977     
 C   1.7391261135626737        4.1094469393117024        3.4176490568557414     
 H   1.4393025697122401        3.9494038430068503        1.2722995013180549     
 H   2.3111553011367594        4.1078614828252640        5.5028248765604140     
 H   5.9425597302289193        1.8130600127209346       -2.2687802881829078     
 C   6.3251953844165598        4.5872028554319745E-002  -1.0818674528836014     
 H   6.6991234407560656       -1.5267142150865967       0.35615318546870922     
 C   8.2057938299015074       0.58232366008155123        5.8854606702312315     
 H   9.9583034414056861        1.6837350367170227        5.2514948760750872     
 H   6.2934016764142875      -0.37615711608182334        6.2679222104047767     
 H   8.1262260198037701        7.8415549269625142       0.82500616078191391     
 H  0.75679718286500886        4.5354076135253187        3.6202026285380464     
 H   6.3832671498743458      -0.61212034989256292       -1.9474846433095916     
 H   8.7480747446269742       -3.2489036979398631E-003   6.6254861845062747     
 P   4.5613155759523982        8.4268172761926277        6.4544226147668518     
 C   4.7450316637013872        6.6867417913146321        6.9135381543842387     
 C   6.1464936638487426        9.1530304492779511        6.0058939208578526     
 C   3.4924148069761580        8.5412806798538110        5.0050784519268436     
 C   3.8085170834525872        9.2668485624409254        7.8579680218406738     
 C   3.7300255483394720        6.1049109671503006        7.6975946302136009     
 C   5.8299750774008787        5.9050262350851588        6.4757651319909106     
 C   6.7822260421736420        8.6518463366545504        4.8516125375165613     
 C   6.7472859883563450        10.189556558874688        6.7363862183137666     
 C   2.5219157343487222        7.5623034292472573        4.7258951943104792     
 C   3.6550945160601116        9.6462839448839812        4.1479927008432620     
 C   4.5083085539774075        9.3252270226524381        9.0793164326556077     
 C   2.4964121404384740        9.7633237671302986        7.7707744586060477     
 H   2.8915939287024686        6.7030940835479056        8.0505386565262551     
 C   3.8031005136093126        4.7530926680330028        8.0396246301470509     
 H   6.6366395832107132        6.3346631186344178        5.8878727494010157     
 C   5.8933228802012403        4.5546124635745562        6.8256622431556044     
 H   6.3058357210425600        7.8806356143442029        4.2509786978857749     
 C   8.0178381399840610        9.1567100897969844        4.4601131740044426     
 H   6.2618546522920688        10.614278600736688        7.6099295454238778     
 C   7.9885484636748174        10.692627834890889        6.3279559488861246     
 H   2.3853281233171471        6.7018398929246770        5.3797661208718068     
 C   1.7295580745664763        7.6932911503505785        3.5821004739453537     
 H   4.4191906486227346        10.401792344170236        4.3398915964757041     
 C   2.8550567765330999        9.7624641561907897        3.0105213929165147     
 H   5.5262012487224386        8.9436671417789597        9.1637330079855612     
 C   3.8976157358494103        9.8918174153037270        10.200899070963064     
 H   1.9473701129239276        9.7058121360009402        6.8327039674081425     
 C   1.8897252816708199        10.307284532401708        8.9047480533009118     
 H   3.0293149808422948        4.3022594204447264        8.6603938966518612     
 C   4.8821112247189813        3.9806919340952924        7.6035516675516073     
 H   6.7480445037322250        3.9633860738006499        6.4992922453259085     
 H   8.4945657993850006        8.7685469283282522        3.5640426620048840     
 C   8.6274059354159682        10.176115167196199        5.2006706435570145     
 H   8.4467421571539436        11.499540670565843        6.8959202791178011     
 C   1.8943757813483422        8.7865035025990856        2.7236402655002445     
 H  0.98807263788859212        6.9296760899911023        3.3550050350302016     
 H   2.9952545243051421        10.614208864129534        2.3457582486186954     
 C   2.5831752021440506        10.366662140126765        10.116373666633651     
 H   4.4523125884667172        9.9418024603327542        11.139647628569310     
 H  0.86168875439931236        10.658809118568570        8.8545622563106736     
 H   4.9345841898861966        2.9281018174674167        7.8748756638777850     
 H   9.5866598215668564        10.579621353326164        4.8794481613477423     
 H   1.2863696655189421        8.8732743110123646        1.8214437199428735     
 H   2.0870190617711648        10.774462272795910        10.996837550874602     
 C   2.8965532602083868        8.3319000660298901        14.108079551036196     
 H   3.8138002303253660        8.4947618762751080        13.516979106872141     
 H   2.7829317800291093        7.2465862063102211        14.306739954462628     
 H   2.0243739800107132        8.6806157419863901        13.523656104409696     
 C   2.9995068604878252        9.0650955240365967        15.365312595925882     
 N   3.1210838665025156        9.6591933031548631        16.373866111026036     
         226

 Co   6.7822762268402457        14.047704045602636        4.9641672612815544     
 S   7.0641168511854389        13.892892508857676        7.1846333653807770     
 S   5.6538016028176328        16.000691052641674        5.1141521205044045     
 S   8.7424015468884626        13.900609293578199        3.8497139719046127     
 S   5.8235588336504840        12.415540441171302        3.7460845159954661     
 C   6.3426674823486628        15.388908356069289        7.7099104635353033     
 C   5.7621855556085153        16.283568230702993        6.8308538703820130     
 C   8.3714171199368383        12.610476698209082        2.7384771542786743     
 C   7.1387329742107601        11.986291620780987        2.6844773534111503     
 S   6.3621543186291412        15.877490440689794        9.3850751152696255     
 S   5.1888850399277340        17.769211016472383        7.5595131020174930     
 S   9.5595408760646681        12.016308409375995        1.6029565867633411     
 S   6.9819126294845839        10.737316256122734        1.4634568574194720     
 C   5.6654084150963575        17.453039040053902        9.2054207659996532     
 C   8.6050947807111910        10.791214126005622       0.82350477590919680     
 S   5.5139428388450655        18.545072721973821        10.463166196103467     
 S   9.1944848664319831        9.8104338380236999      -0.39364267946448900     
 P   9.1051212105719053        20.712036451083417        14.606096014969996     
 C   8.4462918600931616        19.085143673635084        15.038143417078343     
 C   10.823046077816018        20.425502179998301        14.176121245136867     
 C   8.9372318851519790        21.782783779866424        16.036055979307928     
 C   8.2550364023036504        21.474294910018667        13.217893766051182     
 C   9.2107907838042919        17.928170561237799        14.797375427023040     
 C   7.2090670374576904        18.991068035545915        15.704616317340959     
 C   11.747038924837065        20.195965890975295        15.206947515800504     
 C   11.174490743746080        20.171343334793800        12.841876616599560     
 C   9.1512344267705252        21.253964933032027        17.321394835672972     
 C   8.6373728981395494        23.146143359133010        15.869150562737742     
 C   6.9022200462110810        21.175687493390811        12.981893514364543     
 C   8.9024444463098238        22.468741414386677        12.462201064859570     
 H   10.185228933397362        17.992786653443162        14.319727014286212     
 C   8.7380361991130471        16.687541293711394        15.231959158229666     
 H   6.6500303779487124        19.889211040849080        15.968408730617057     
 C   6.7319136159533723        17.738492794205314        16.098227186690806     
 H   11.474042820701818        20.380314922174552        16.243382803436699     
 C   13.009800117854029        19.688444804021078        14.905854349345217     
 H   10.465496163836033        20.346724817339517        12.039637396877712     
 C   12.432098340271422        19.646905546188446        12.549480676487663     
 H   9.3498642801218530        20.193436930494087        17.459465648384477     
 C   9.0824847325281919        22.094232097926398        18.430284667842912     
 H   8.4919763279754861        23.575395082805706        14.879752127311109     
 C   8.5364821912687088        23.967167666569843        16.992869473427948     
 H   6.3996092717220794        20.419261122098394        13.576869608379438     
 C   6.1991484934294085        21.867821483709722        11.995810928050687     
 C   8.1930715244792545        23.142082309701767        11.463718075029663     
 H   9.9459138516349803        22.735996497008792        12.636431516889028     
 H   9.3619823153156219        15.803990437927792        15.106395935001103     
 C   7.4973562114907049        16.588927248289963        15.867786837532934     
 H   5.7686396393831272        17.653987751256754        16.602593772924362     
 C   13.338657335379676        19.385622207054229        13.581102166666106     
 H   13.715294879332857        19.517933599204405        15.714188493791681     
 H   12.696986899444216        19.420528195923577        11.517407978389175     
 H   9.2669068465389355        21.685144627359961        19.421964546097460     
 C   8.7618039985711480        23.444636672205135        18.268653104045999     
 H   8.2683414109769764        25.012289107629663        16.859696622193553     
 C   6.8440274764741860        22.850915917370383        11.236894312576224     
 H   5.1437280075643050        21.655588838297437        11.838268157813845     
 H   8.7101198093963816        23.910594105806339        10.888819784095139     
 H   7.1373175436228991        15.624449599503015        16.233437334612322     
 H   14.298064192135175        18.927719391970292        13.341751552477083     
 H   8.6879292349666883        24.087692541679171        19.144750730030637     
 H   6.2859838031492892        23.402147433115424        10.482489894720878     
 P   10.488512119396638        15.012197374119836        10.714003337528839     
 C   10.281080726352405        16.748947257199585        10.255193581818556     
 C   8.9110138871941125        14.261670358016472        11.151111144771859     
 C   11.561040610966129        14.902360743390512        12.160074726760579     
 C   11.258374097851359        14.184698651910697        9.3114193736669275     
 C   11.274392222203559        17.336630813314443        9.4482452365617071     
 C   9.1973714145306982        17.521802157247219        10.712061591016145     
 C   8.2584620998442091        14.747221928578741        12.302337301756976     
 C   8.3287367057722257        13.224393796530425        10.406306140299723     
 C   12.502451515947612        15.902617608284391        12.461746844665345     
 C   11.447440974615018        13.762238913275723        12.977189137994198     
 C   10.570518411734810        14.127558448377357        8.0832574058442219     
 C   12.572501214502990        13.695545157155902        9.4082166984755542     
 H   12.111683293947792        16.745234333208966        9.0819966731596597     
 C   11.180139992242159        18.685635745230218        9.1004862237985122     
 H   8.4057369565626612        17.084945788059791        11.314904887386158     
 C   9.1155876001125797        18.870858107515151        10.361389591041913     
 H   8.7209159550550908        15.516806337370046        12.916043497326202     
 C   7.0232835873917603        14.227094150463421        12.675640940249011     
 H   8.8273331681452127        12.813315959190270        9.5336769529522165     
 C   7.0895340004173288        12.704311492566061        10.797816146206632     
 H   12.602822770770015        16.788021510131440        11.835253540866921     
 C   13.316221844720138        15.754515739854973        13.588603301201932     
 H   10.707074552873344        12.988220104692708        12.765588318306952     
 C   12.268673061053429        13.627650666572228        14.097494425979631     
 H   9.5518642804945983        14.504422098193599        7.9895920792512269     
 C   11.195118162411241        13.569705228844686        6.9649323150592730     
 H   13.112876379528291        13.752150404391346        10.351267468258017     
 C   13.193210908395759        13.160337364745804        8.2777007146629575     
 H   11.935709622136249        19.139164110228599        8.4590777312318366     
 C   10.104946556451461        19.450130094649989        9.5594397226051537     
 H   8.2637923942857938        19.456963415715563        10.703592008114688     
 H   6.5321908133250375        14.602610285303010        13.569439125509254     
 C   6.4329366558155394        13.206664731255142        11.921596578169710     
 H   6.6466833884915113        11.895695231035189        10.220246591812941     
 C   13.201421035773034        14.623765151945513        14.406640820442952     
 H   14.036463618154292        16.532700513114172        13.834445748992408     
 H   12.168497168992246        12.744485045033134        14.728329867621641     
 C   12.511738635148140        13.102503014667716        7.0594029305634329     
 H   10.649485463101307        13.522054211331181        6.0208234394862528     
 H   14.222233132356992        12.812482767402718        8.3360012304164943     
 H   10.037827757036061        20.501700289290298        9.2875552506673742     
 H   5.4752420027251949        12.789908178066508        12.230192410405666     
 H   13.829657629348812        14.523681999310668        15.293955276971486     
 H   13.019512643129698        12.703990491776755        6.1815040773774532     
 C   12.281707613899155        14.903448978225015        2.9242332117350762     
 H   11.357410494612031        14.631653111313943        3.4646464897023166     
 H   12.435863109463927        15.996714658164837        3.0096048134351348     
 H   13.144235797305466        14.387251424710509        3.3853111220412107     
 C   12.156378243196906        14.513165843525821        1.5255766103513853     
 N   12.022723627668670        14.184452073303138       0.40502315351210388     
 Co   8.3544140277182972        9.3505338824985049        12.149207753569041     
 S   8.0364172774781046        9.5045072137311024        9.9321511511047245     
 S   9.4316501627942646        7.3700668914446528        11.986799062153301     
 S   6.4198802990440447        9.5707025568315167        13.289494655996243     
 S   9.3813565085952959        10.962614700989533        13.333619060466367     
 C   8.7374662983075364        8.0027402537626635        9.3970295261588497     
 C   9.3062490669386406        7.0948191579152313        10.270263228435050     
 C   6.8435108371367468        10.868129952224793        14.373639876024976     
 C   8.0940644032184466        11.457252593481350        14.402188016258572     
 S   8.7090277845785380        7.5226147220723973        7.7195797139701217     
 S   9.8461667045271017        5.6004871587473080        9.5342329147965224     
 S   5.6858197419498575        11.516514369010677        15.507705910886440     
 S   8.3004728670434904        12.723709688963925        15.600519912304412     
 C   9.3729682525410443        5.9317143624240405        7.8902351004708731     
 C   6.6828318071636890        12.719445194725083        16.261992294988861     
 S   9.4978575683489854        4.8419514481453039        6.6264618071032704     
 S   6.1183659713962841        13.714657915919089        17.480763961478573     
 P   6.0281778653554774        2.8286626149960536        2.5377133773398288     
 C   6.7343395063483760        4.4344194832481154        2.0990005987803917     
 C   4.3026165291600487        3.1372193204510364        2.9168146061683085     
 C   6.1978576851288718        1.7409485309421309        1.1223359514782476     
 C   6.8334935852143595        2.0453433403743073        3.9405779667154888     
 C   5.9990922948177499        5.6141059664416817        2.3193180456029086     
 C   7.9695495651801807        4.4878286812230899        1.4249582862155648     
 C   3.4055583560314324        3.3306314289911927        1.8556071065109159     
 C   3.9048318152445276        3.3980110661206195        4.2365914675882737     
 C   6.0309064962128094        2.2627294162290807      -0.17267270389602146     
 C   6.4275784135576925       0.36699415018802906        1.3126081792224820     
 C   8.2055686887125852        2.2672678945746854        4.1491400566522350     
 C   6.1482299187989664        1.0836779552052254        4.7060494566018098     
 H   5.0220711693302862        5.5797572698934284        2.7958071080278408     
 C   6.5010391847193825        6.8345585550538352        1.8595559057035420     
 H   8.5043593895018272        3.5752159274923114        1.1666339815422471     
 C   8.4748580027941234        5.7195006712234733        1.0020784068955133     
 H   3.7133956580239000        3.1351902725152616       0.83105248280436972     
 C   2.1211038904041533        3.8070939531384052        2.1119261949694375     
 H   4.5936579435002871        3.2518864455330947        5.0619401766253302     
 C   2.6222611755935601        3.8830411642944616        4.4855892772244479     
 H   5.8852813914417608        3.3294177484233645      -0.32640354291665269     
 C   6.0792328074323647        1.4059852407706628       -1.2699361187039380     
 H   6.5401841351423311       -5.6859941800671131E-002   2.3088576160413337     
 C   6.5004052925116937      -0.47211403225079968       0.20125616530604024     
 H   8.7382537759952310        2.9951716985802226        3.5449843906938554     
 C   8.8904955130855061        1.5337767529421205        5.1171474893653626     
 C   6.8414101295616971       0.36665205948990237        5.6861009909819042     
 H   5.0917398974013643       0.86458114078316206        4.5441195431973087     
 H   5.9004788728696518        7.7357290681165507        1.9706042150226211     
 C   7.7396641877472483        6.8917714679512585        1.2141551095375562     
 H   9.4324624734668916        5.7671976423867743       0.48348692840478164     
 C   1.7409418982206124        4.1073505877197301        3.4235366914688559     
 H   1.4374575890474910        3.9486242696971363        1.2787718847527771     
 H   2.3162896293243267        4.1041814633775129        5.5076888045731032     
 H   5.9380859168535629        1.8108032421735769       -2.2702473547935527     
 C   6.3265556457332366        4.3983259349381590E-002  -1.0849333042032741     
 H   6.7061788758600596       -1.5283663560150877       0.35170433060791745     
 C   8.2089472535013712       0.58317120948322854        5.8854563706920286     
 H   9.9589692056142596        1.6890539143972934        5.2530368067500799     
 H   6.2987606326402608      -0.38012758437438476        6.2662863264407065     
 H   8.1191924919397902        7.8408395036295584       0.82804788762901271     
 H  0.75970513663182615        4.5348334522048352        3.6278430952891334     
 H   6.3853753644857685      -0.61329931685687533       -1.9510487808359922     
 H   8.7519807464517960       -7.6581983449070315E-004   6.6261653749875231     
 P   4.5644558201658167        8.4273928333932986        6.4522279640244102     
 C   4.7492999552648971        6.6874753983678472        6.9113283990856722     
 C   6.1492690637715848        9.1547636268526844        6.0042452455162296     
 C   3.4953839196601435        8.5416377844398284        5.0030385736516756     
 C   3.8108432698023522        9.2668254978099327        7.8557278869460667     
 C   3.7353267163449746        6.1053660259548188        7.6964748969032737     
 C   5.8341846913189803        5.9061817418955993        6.4726464219644635     
 C   6.7858029867578562        8.6543257013950470        4.8501088839605098     
 C   6.7491795265784953        10.191324210558808        6.7354210533761512     
 C   2.5262719070079291        7.5616465127702339        4.7227804999640721     
 C   3.6557260434910108        9.6483156720308916        4.1478592304938751     
 C   4.5100649384249163        9.3251429181840351        9.0774016383869167     
 C   2.4986413660258853        9.7629501953639064        7.7680768049327700     
 H   2.8969491927386080        6.7032259524980962        8.0500520118147776     
 C   3.8094101125357387        4.7536817549118204        8.0387780186518647     
 H   6.6401334910006478        6.3361623495131072        5.8840420577554680     
 C   5.8984104067102185        4.5558327300314145        6.8225807428869132     
 H   6.3100765985477825        7.8831933374220027        4.2488511253870680     
 C   8.0213947045946004        9.1599168594518030        4.4594773810494930     
 H   6.2631207551473356        10.615395193896989        7.6089211733944344     
 C   7.9903440639861971        10.695206213818990        6.3277978361601130     
 H   2.3914093160883154        6.6999936376769789        5.3753454857925513     
 C   1.7328962427604331        7.6934507123732532        3.5797913290321399     
 H   4.4186910101115773        10.404705962600215        4.3406990841688220     
 C   2.8546805413937273        9.7653741364007178        3.0112044520241041     
 H   5.5279943171113075        8.9438077559717826        9.1622588396323277     
 C   3.8987078403631004        9.8913136170215701        10.198829863966422     
 H   1.9500130344217523        9.7054830285917628        6.8297685053983113     
 C   1.8912846782643817        10.306490316637916        8.9018864589735553     
 H   3.0364916692748136        4.3027202934770239        8.6605298127107826     
 C   4.8882391646718011        3.9816575127775389        7.6016157891469156     
 H   6.7529928127656591        3.9648502283824092        6.4954570242053711     
 H   8.4988070045136368        8.7723572422256844        3.5635148028680765     
 C   8.6300467958326976        10.179369677332907        5.2006788501972858     
 H   8.4478068087308582        11.502199409568949        6.8962208992525467     
 C   1.8953317697712202        8.7884529712537152        2.7232590205365859     
 H  0.99242421891690191        6.9291411514828205        3.3517997717638197     
 H   2.9929722224683109        10.618616994763212        2.3480594185351777     
 C   2.5841628625491366        10.365792586197060        10.113830640466956     
 H   4.4529719580061071        9.9411859102934130        11.137834416144827     
 H  0.86320058489937479        10.657838252916882        8.8513142067278849     
 H   4.9414093835601784        2.9291159238521969        7.8729663539979864     
 H   9.5892263593971432        10.583507653169240        4.8800584743434019     
 H   1.2863634172081291        8.8758587370748767        1.8217704542207940     
 H   2.0874518908556041        10.773147402759918        10.994172879395093     
 C   2.8935650542894424        8.3421549413726268        14.112365191051088     
 H   3.8111459398412415        8.5102022699591888        13.523674889292854     
 H   2.7780139930082814        7.2564625164183836        14.297504961184208     
 H   2.0218436419097396        8.6988434457512636        13.533816026626997     
 C   2.9975880296071136        9.0590263749059972        15.376330297514437     
 N   3.1197434338204686        9.6404905724498757        16.390215224014579     
         226

 Co   6.7812337309262212        14.050349952852372        4.9646128842333992     
 S   7.0648718204568954        13.895575526571909        7.1849092576326985     
 S   5.6553257850958696        16.004713789387505        5.1152181954239646     
 S   8.7400793463896154        13.899595037290378        3.8488684960041510     
 S   5.8191025455254355        12.419190838794172        3.7482167934359194     
 C   6.3444437667937965        15.391879389792360        7.7106789396617730     
 C   5.7645521198476635        16.287205174242693        6.8319129480238114     
 C   8.3664591601631546        12.609098552178175        2.7389861873408070     
 C   7.1328807062696846        11.986668323052889        2.6862608732400348     
 S   6.3643705929762264        15.880034353210814        9.3859592841526620     
 S   5.1929198622449606        17.773281717555143        7.5609416540657435     
 S   9.5530589040182008        12.012217041358396        1.6035372666770069     
 S   6.9735773323261254        10.736818728640461        1.4663754621675247     
 C   5.6692693024867218        17.456352603298512        9.2067551949196886     
 C   8.5964815111600732        10.788232345645060       0.82534513123827713     
 S   5.5191297196405591        18.548271402566439        10.464802868533120     
 S   9.1846221424487844        9.8067298050313294      -0.39188451767804011     
 P   9.1042285691747136        20.707548340435075        14.605022184762996     
 C   8.4430337678538443        19.081712554901578        15.037405038660509     
 C   10.822534785474417        20.419912531178472        14.177589170503181     
 C   8.9362533178567816        21.779145953559784        16.034251859667133     
 C   8.2563789901632862        21.470857761376802        13.216087540506063     
 C   9.2060693518738628        17.923603710534021        14.797657316400736     
 C   7.2059107821819213        18.989670174181324        15.704258392646864     
 C   11.745182235073360        20.192183921377765        15.209933677450453     
 C   11.176294543191473        20.165419283924418        12.844067986469604     
 C   9.1479076840334717        21.250680878268824        17.320074318375674     
 C   8.6399025896255957        23.143035320549707        15.866176812573968     
 C   6.9025991446699724        21.176084208201729        12.981462742018088     
 C   8.9056778703688408        22.463664413428010        12.459903219373613     
 H   10.180635833057625        17.986706545518846        14.320065237637591     
 C   8.7318553176017435        16.683983042810254        15.233499407846699     
 H   6.6480862481838416        19.888536662164174        15.967779106235351     
 C   6.7273497368380353        17.738139862304781        16.099332140711727     
 H   11.470445708451637        20.377090116127096        16.245774913123029     
 C   13.009027288378626        19.686214077028971        14.911078475360695     
 H   10.468307450442429        20.339337314335566        12.040674010269941     
 C   12.435149388124280        19.642949924309601        12.553841238378897     
 H   9.3438863500196678        20.189844845874678        17.458929142596030     
 C   9.0801853079753716        22.091773957213761        18.428381513858621     
 H   8.4961425924579377        23.572015767255134        14.876435624209998     
 C   8.5404208907218369        23.964965927252859        16.989276311805153     
 H   6.3984860662498715        20.421084559618556        13.576899788651495     
 C   6.2004323970864670        21.870285250038751        11.996285034675619     
 C   8.1971121026513281        23.139188641601592        11.462342941786696     
 H   9.9497987079914836        22.728511767107911        12.633515889290125     
 H   9.3546314717640602        15.799550959115013        15.108660164020993     
 C   7.4912789429916344        16.587438937210965        15.869807406219641     
 H   5.7643598523048150        17.655475070791077        16.604411099371926     
 C   13.340447591561707        19.383516455538803        13.586983528419495     
 H   13.713430684059571        19.517152730153963        15.720652935462512     
 H   12.702090790969795        19.416832361071219        11.522267293230255     
 H   9.2624474814450419        21.682901592963965        19.420492994937714     
 C   8.7631737372840348        23.442758505084623        18.265580217631399     
 H   8.2753996455092782        25.010644071836698        16.855238734074199     
 C   6.8471428429867673        22.851754656323344        11.236896319138602     
 H   5.1443588125878748        21.660900448867693        11.839828077662460     
 H   8.7154390636267429        23.906613146055708        10.887178232525626     
 H   7.1302660018706092        15.623731419552714        16.236480013921092     
 H   14.300945235901658        18.927133381503264        13.349384487049376     
 H   8.6900564976700210        24.086527210301256        19.141177939207573     
 H   6.2898477017343604        23.404621103693881        10.483177825448790     
 P   10.491641136706974        15.012757760327853        10.711807690115954     
 C   10.285340224767165        16.749666362169627        10.252984103816701     
 C   8.9137763323247015        14.263388611534824        11.149457080244673     
 C   11.563995122439517        14.902698859141459        12.158036072754522     
 C   11.260692298266223        14.184664383569627        9.3091775663302361     
 C   11.279684860683204        17.337071116573000        9.4471257705955374     
 C   9.2015721059276281        17.522943178782498        10.708942682154531     
 C   8.2620248554897877        14.749682615180866        12.300829301491278     
 C   8.3306176549650033        13.226149208307383        10.405331499839752     
 C   12.506789009272850        15.901943280125952        12.458641468468810     
 C   11.448058888053515        13.764246898218151        12.977050713484779     
 C   10.572269806151327        14.127467473319621        8.0813390956497990     
 C   12.574723878702692        13.695164291040310        9.4055177614179986     
 H   12.117030441163013        16.745351499668068        9.0815111294536930     
 C   11.186440972557943        18.686209949327200        9.0996392485486606     
 H   8.4092220682463950        17.086430613193809        11.311074217477541     
 C   9.1206660676013218        18.872063681763635        10.358307264807721     
 H   8.7251421020995821        15.519343420463041        12.913914557013580     
 C   7.0268254360925848        14.230281114447079        12.674997922154109     
 H   8.8285877152006922        12.814423136771243        9.5326583790169952     
 C   7.0913167098655965        12.706876181739455        10.797645854435968     
 H   12.608884214633012        16.786161392128296        11.830846868620227     
 C   13.319537972978125        15.754654862029476        13.586305592771739     
 H   10.706563804466009        12.991108987733437        12.766385160566255     
 C   12.268280125968086        13.630533558745006        14.098174397101667     
 H   9.5536514648351396        14.504553549174238        7.9881139437561037     
 C   11.196209548910117        13.569202181870217        6.9628580933833453     
 H   13.115510688965463        13.751811326142212        10.348332073912216     
 C   13.194768067946184        13.159543858821223        8.2748363665766629     
 H   11.942878256162624        19.139609885855737        8.4592137555086531     
 C   10.111065672606316        19.451080737364990        9.5575030982146387     
 H   8.2687313892072130        19.458412781114006        10.699755676383219     
 H   6.5364161075125340        14.606398021352710        13.568904657778329     
 C   6.4355636368639857        13.209901619349628        11.921593834742739     
 H   6.6477358520923602        11.898341818361670        10.220532263461648     
 C   13.202355972865730        14.625689279380961        14.406264809678657     
 H   14.040789344768863        16.532146668522753        13.831258928713169     
 H   12.166198795983021        12.748862154019820        14.730622833019476     
 C   12.512726909123325        13.101638037920944        7.0568553678970902     
 H   10.650146424681175        13.521441751508062        6.0190036625676271     
 H   14.223744010951293        12.811516437652447        8.3327505650648437     
 H   10.044644410662453        20.502699557821270        9.2856455229706381     
 H   5.4777948107426750        12.793775167519856        12.230790059045100     
 H   13.829628059303932        14.526239020139601        15.294288652784338     
 H   13.019949419466728        12.702686585439080        6.1788338164397079     
 C   12.278734979889238        14.913728263992514        2.9285204807715686     
 H   11.354775599210829        14.647121406722547        3.4713512434420850     
 H   12.430959771677534        16.006615194058355        3.0003625245416212     
 H   13.141724584514920        14.405508145069460        3.3954707309370895     
 C   12.154466641637216        14.507111527063239        1.5366004968162468     
 N   12.021383419631803        14.165757269592824       0.42138209879089350     
 Co   8.3533541232964676        9.3531593135186544        12.149657697322137     
 S   8.0371755403202947        9.5071793632979915        9.9324297734942508     
 S   9.4331462135448394        7.3740624189701878        11.987871032167970     
 S   6.4175413449496403        9.5696812771183648        13.288651508246620     
 S   9.3768879554157660        10.966243351940578        13.335749966939730     
 C   8.7392420659367822        8.0056990877963976        9.3978001407629641     
 C   9.3086048490047766        7.0984382977637077        10.271325484021544     
 C   6.8385426259030719        10.866742710712314        14.374152228432479     
 C   8.0882032793866028        11.457617141613216        14.403970753962714     
 S   8.7112592229606847        7.5251551211051577        7.7204631145731089     
 S   9.8501920897643931        5.6045412959725773        9.5356628241468702     
 S   5.6793319722348716        11.512419058109609        15.508291600957795     
 S   8.2921362380391415        12.723199856887533        15.603436697863971     
 C   9.3768354792169397        5.9350203100616366        7.8915681069337857     
 C   6.6742188530173197        12.716456468812574        16.263835111309977     
 S   9.5030565174040866        4.8451452240607731        6.6280952979629433     
 S   6.1085100692366563        13.710948192767178        17.482526524060717     
 P   6.0273066708799297        2.8241760632364485        2.5366393499358457     
 C   6.7311005838935385        4.4309895347833042        2.0982577233823525     
 C   4.3021275957740439        3.1316321178259328        2.9182860400314774     
 C   6.1968934365759845        1.7373083655079178        1.1205339990504228     
 C   6.8348639825129238        2.0419118483768766        3.9387701249739400     
 C   5.9943915088759754        5.6095404101775133        2.3195999244626178     
 C   7.9664102761821631        4.4864321905307802        1.4245918975340084     
 C   3.4037213985682890        3.3268490001320736        1.8585983950298244     
 C   3.9066617207300749        3.3920949198685575        4.2387862316794465     
 C   6.0275853543915288        2.2594391938361729      -0.17399132375641932     
 C   6.4301195722819227       0.36388365092922620        1.3096392717402339     
 C   8.2059767931413266        2.2676706440672172        4.1487002874970118     
 C   6.1514950890890701        1.0786082940647028        4.7037555031316289     
 H   5.0175003805572578        5.5736782088540853        2.7961486580550567     
 C   6.4948785267774438        6.8310020731084524        1.8610971777831877     
 H   8.5024307187416444        3.5745429748230801        1.1659924882480224     
 C   8.4703107639947106        5.7191495915211261        1.0031759854859621     
 H   3.7098150512815096        3.1319599608837354       0.83344974675393280     
 C   2.1203523610137376        3.8048660878845646        2.1171569032524937     
 H   4.5964972020302586        3.2445081056997851        5.0629787614727970     
 C   2.6253401109442041        3.8790972789850153        4.4899546388220033     
 H   5.8793111080075846        3.3258195401510280      -0.32694025872498744     
 C   6.0769265595791282        1.4035167114035965       -1.2718346848635442     
 H   6.5443677304580978       -6.0238913880604011E-002   2.3055463666072002     
 C   6.5043437176205252      -0.47432253362571974       0.19767005023543621     
 H   8.7371567232357066        2.9969999022822003        3.5450015105844699     
 C   8.8918134325669556        1.5362480778979084        5.1176101717888258     
 C   6.8454875720955277       0.36376747759091221        5.6847272954537136     
 H   5.0956556667412283       0.85710344281484585        4.5412134748975772     
 H   5.8931495122426867        7.7312917999248958        1.9728729576803590     
 C   7.7336053989125233        6.8902852183661336        1.2161733519838007     
 H   9.4281980873502018        5.7686871511180966       0.48529461513430344     
 C   1.7427576828785512        4.1052542361277569        3.4294243260819703     
 H   1.4356126083827419        3.9478446963874227        1.2852442681874994     
 H   2.3214239575118940        4.1005014439297609        5.5125527325857933     
 H   5.9336121034782066        1.8085464716262192       -2.2717144214041975     
 C   6.3279159070499134        4.2094490144443428E-002  -1.0879991555229467     
 H   6.7132343109640535       -1.5300184969435791       0.34725547574712567     
 C   8.2121006771012333       0.58401875888490573        5.8854520711528258     
 H   9.9596349698228348        1.6943727920775640        5.2545787374250716     
 H   6.3041195888662349      -0.38409805266694619        6.2646504424766354     
 H   8.1121589640758121        7.8401240802966026       0.83108961447611140     
 H  0.76261309039864356        4.5342592908843518        3.6354835620402199     
 H   6.3874835790971920      -0.61447828382118785       -1.9546129183623930     
 H   8.7558867482766161        1.7172640289584568E-003   6.6268445654687707     
 P   4.5675960643792353        8.4279683905939695        6.4500333132819696     
 C   4.7535682468284071        6.6882090054210623        6.9091186437871048     
 C   6.1520444636944260        9.1564968044274160        6.0025965701746067     
 C   3.4983530323441294        8.5419948890258457        5.0009986953765084     
 C   3.8131694561521168        9.2668024331789400        7.8534877520514605     
 C   3.7406278843504772        6.1058210847593370        7.6953551635929465     
 C   5.8383943052370828        5.9073372487060389        6.4695277119380172     
 C   6.7893799313420704        8.6568050661355418        4.8486052304044591     
 C   6.7510730648006465        10.193091862242927        6.7344558884385366     
 C   2.5306280796671361        7.5609895962932105        4.7196658056176650     
 C   3.6563575709219096        9.6503473991778019        4.1477257601444872     
 C   4.5118213228724242        9.3250588137156303        9.0754868441182239     
 C   2.5008705916132969        9.7625766235975160        7.7653791512594932     
 H   2.9023044567747469        6.7033578214482867        8.0495653671033001     
 C   3.8157197114621648        4.7542708417906381        8.0379314071566785     
 H   6.6436273987905832        6.3376615803917966        5.8802113661099211     
 C   5.9034979332191968        4.5570529964882738        6.8194992426182219     
 H   6.3143174760530041        7.8857510604998025        4.2467235528883611     
 C   8.0249512692051397        9.1631236291066234        4.4588415880945442     
 H   6.2643868580026014        10.616511787057290        7.6079128013649910     
 C   7.9921396642975777        10.697784592747091        6.3276397234341015     
 H   2.3974905088594838        6.6981473824292808        5.3709248507132967     
 C   1.7362344109543897        7.6936102743959278        3.5774821841189257     
 H   4.4181913716004191        10.407619581030193        4.3415065718619399     
 C   2.8543043062543543        9.7682841166106460        3.0118875111316936     
 H   5.5297873855001765        8.9439483701646036        9.1607846712790959     
 C   3.8997999448767904        9.8908098187394131        10.196760656969779     
 H   1.9526559559195771        9.7051539211825872        6.8268330433884801     
 C   1.8928440748579436        10.305696100874124        8.8990248646462007     
 H   3.0436683577073320        4.3031811665093214        8.6606657287697040     
 C   4.8943671046246209        3.9826230914597849        7.5996799107422239     
 H   6.7579411217990932        3.9663143829641681        6.4916218030848336     
 H   8.5030482096422730        8.7761675561231147        3.5629869437312687     
 C   8.6326876562494288        10.182624187469617        5.2006870568375572     
 H   8.4488714603077710        11.504858148572053        6.8965215193872913     
 C   1.8962877581940982        8.7904024399083429        2.7228777755729272     
 H  0.99677579994521182        6.9286062129745387        3.3485945084974378     
 H   2.9906899206314796        10.623025125396891        2.3503605884516596     
 C   2.5851505229542231        10.364923032267354        10.111287614300259     
 H   4.4536313275454962        9.9405693602540719        11.136021203720345     
 H  0.86471241539943722        10.656867387265194        8.8480661571450963     
 H   4.9482345772341603        2.9301300302369775        7.8710570441181877     
 H   9.5917928972274282        10.587393953012317        4.8806687873390615     
 H   1.2863571688973163        8.8784431631373888        1.8220971884987147     
 H   2.0878847199400439        10.771832532723927        10.991508207915583     
 C   2.8905768483704981        8.3524098167153635        14.116650831065979     
 H   3.8084916493571175        8.5256426636432696        13.530370671713570     
 H   2.7730962059874535        7.2663388265265452        14.288269967905787     
 H   2.0193133038087656        8.7170711495161370        13.543975948844297     
 C   2.9956691987264024        9.0529572257753976        15.387347999102994     
 N   3.1184030011384216        9.6217878417448883        16.406564337003122     
         226

 Co   6.7801912350121967        14.052995860102110        4.9650585071852431     
 S   7.0656267897283511        13.898258544286140        7.1851851498846209     
 S   5.6568499673741064        16.008736526133340        5.1162842703435238     
 S   8.7377571458907699        13.898580781002559        3.8480230201036898     
 S   5.8146462574003870        12.422841236417042        3.7503490708763727     
 C   6.3462200512389302        15.394850423515431        7.7114474157882427     
 C   5.7669186840868125        16.290842117782393        6.8329720256656099     
 C   8.3615012003894709        12.607720406147266        2.7394952204029397     
 C   7.1270284383286082        11.987045025324790        2.6880443930689197     
 S   6.3665868673233126        15.882578265731835        9.3868434530357003     
 S   5.1969546845621872        17.777352418637903        7.5623702061139948     
 S   9.5465769319717353        12.008125673340794        1.6041179465906730     
 S   6.9652420351676669        10.736321201158187        1.4692940669155776     
 C   5.6731301898770861        17.459666166543123        9.2080896238397223     
 C   8.5878682416089536        10.785250565284498       0.82718548656735746     
 S   5.5243166004360527        18.551470083159057        10.466439540962774     
 S   9.1747594184655874        9.8030257720389606      -0.39012635589159117     
 P   9.1033359277775237        20.703060229786736        14.603948354555996     
 C   8.4397756756145288        19.078281436168069        15.036666660242675     
 C   10.822023493132814        20.414322882358640        14.179057095869494     
 C   8.9352747505615842        21.775508127253140        16.032447740026342     
 C   8.2577215780229203        21.467420612734934        13.214281314960944     
 C   9.2013479199434336        17.919036859830239        14.797939205778432     
 C   7.2027545269061521        18.988272312816733        15.703900467952767     
 C   11.743325545309654        20.188401951780236        15.212919839100403     
 C   11.178098342636863        20.159495233055040        12.846259356339647     
 C   9.1445809412964199        21.247396823505621        17.318753801078376     
 C   8.6424322811116401        23.139927281966408        15.863203062410195     
 C   6.9029782431288647        21.176480923012651        12.981031969671635     
 C   8.9089112944278579        22.458587412469342        12.457605373887656     
 H   10.176042732717889        17.980626437594530        14.320403460988969     
 C   8.7256744360904381        16.680424791909115        15.235039657463732     
 H   6.6461421184189700        19.887862283479265        15.967149481853646     
 C   6.7227858577226973        17.737786930404251        16.100437094732644     
 H   11.466848596201455        20.373865310079641        16.248167022809358     
 C   13.008254458903224        19.683983350036865        14.916302601376174     
 H   10.471118737048826        20.331949811331615        12.041710623662169     
 C   12.438200435977137        19.638994302430760        12.558201800270131     
 H   9.3379084199174827        20.186252761255268        17.458392636807581     
 C   9.0778858834225531        22.089315816501120        18.426478359874327     
 H   8.5003088569403893        23.568636451704567        14.873119121108887     
 C   8.5443595901749667        23.962764187935875        16.985683150182357     
 H   6.3973628607776636        20.422907997138719        13.576929968923551     
 C   6.2017163007435263        21.872749016367777        11.996759141300549     
 C   8.2011526808234034        23.136294973501414        11.460967808543730     
 H   9.9536835643479851        22.721027037207033        12.630600261691221     
 H   9.3472806282124967        15.795111480302234        15.110924393040882     
 C   7.4852016744925640        16.585950626131968        15.871827974906347     
 H   5.7600800652265018        17.656962390325404        16.606228425819491     
 C   13.342237847743739        19.381410704023381        13.592864890172885     
 H   13.711566488786286        19.516371861103522        15.727117377133345     
 H   12.707194682495372        19.413136526218860        11.527126608071338     
 H   9.2579881163511484        21.680658558567970        19.419021443777968     
 C   8.7645434759969199        23.440880337964110        18.262507331216799     
 H   8.2824578800415800        25.008999036043733        16.850780845954841     
 C   6.8502582094993487        22.852593395276305        11.236898325700979     
 H   5.1449896176114445        21.666212059437949        11.841387997511076     
 H   8.7207583178571042        23.902632186305073        10.885536680956111     
 H   7.1232144601183194        15.623013239602413        16.239522693229858     
 H   14.303826279668140        18.926547371036236        13.357017421621666     
 H   8.6921837603733518        24.085361878923340        19.137605148384509     
 H   6.2937116003194316        23.407094774272338        10.483865756176701     
 P   10.494770154017310        15.013318146535868        10.709612042703069     
 C   10.289599723181924        16.750385467139669        10.250774625814845     
 C   8.9165387774552904        14.265106865053177        11.147803015717487     
 C   11.566949633912904        14.903036974892409        12.155997418748463     
 C   11.263010498681087        14.184630115228558        9.3069357589935429     
 C   11.284977499162848        17.337511419831554        9.4460063046293659     
 C   9.2057727973245580        17.524084200317773        10.705823773292915     
 C   8.2655876111353663        14.752143301782992        12.299321301225580     
 C   8.3324986041577809        13.227904620084340        10.404356859379780     
 C   12.511126502598090        15.901268951967515        12.455536092272277     
 C   11.448676801492013        13.766254883160578        12.976912288975358     
 C   10.574021200567847        14.127376498261885        8.0794207854553779     
 C   12.576946542902391        13.694783424924720        9.4028188243604429     
 H   12.122377588378233        16.745468666127170        9.0810255857477262     
 C   11.192741952873726        18.686784153424178        9.0987922732988107     
 H   8.4127071799301287        17.087915438327830        11.307243547568927     
 C   9.1257445350900639        18.873269256012122        10.355224938573530     
 H   8.7293682491440716        15.521880503556037        12.911785616700961     
 C   7.0303672847934084        14.233468078430736        12.674354904059207     
 H   8.8298422622561716        12.815530314352216        9.5316398050817721     
 C   7.0930994193138632        12.709440870912848        10.797475562665305     
 H   12.614945658496010        16.784301274125152        11.826440196373536     
 C   13.322854101236111        15.754793984203978        13.584007884341545     
 H   10.706053056058675        12.993997870774166        12.767182002825560     
 C   12.267887190882742        13.633416450917784        14.098854368223705     
 H   9.5554386491756791        14.504685000154879        7.9866358082609814     
 C   11.197300935408993        13.568699134895750        6.9607838717074184     
 H   13.118144998402633        13.751472247893076        10.345396679566413     
 C   13.196325227496608        13.158750352896643        8.2719720184903665     
 H   11.950046890188998        19.140055661482879        8.4593497797854695     
 C   10.117184788761168        19.452031380079990        9.5555664738241219     
 H   8.2736703841286339        19.459862146512449        10.695919344651749     
 H   6.5406414017000305        14.610185757402409        13.568370190047403     
 C   6.4381906179124320        13.213138507444114        11.921591091315769     
 H   6.6487883156932091        11.900988405688151        10.220817935110354     
 C   13.203290909958426        14.627613406816410        14.405888798914361     
 H   14.045115071383433        16.531592823931337        13.828072108433927     
 H   12.163900422973798        12.753239263006506        14.732915798417311     
 C   12.513715183098512        13.100773061174174        7.0543078052307466     
 H   10.650807386261045        13.520829291684944        6.0171838856490023     
 H   14.225254889545592        12.810550107902174        8.3294998997131948     
 H   10.051461064288848        20.503698826352238        9.2837357952739001     
 H   5.4803476187601561        12.797642156973206        12.231387707684533     
 H   13.829598489259050        14.528796040968535        15.294622028597189     
 H   13.020386195803757        12.701382679101405        6.1761635555019625     
 C   12.275762345879324        14.924007549760013        2.9328077498080609     
 H   11.352140703809626        14.662589702131154        3.4780559971818534     
 H   12.426056433891141        16.016515729951870        2.9911202356481081     
 H   13.139213371724374        14.423764865428408        3.4056303398329688     
 C   12.152555040077525        14.501057210600656        1.5476243832811083     
 N   12.020043211594936        14.147062465882509       0.43774104406968306     
 Co   8.3522942188746381        9.3557847445388038        12.150107641075232     
 S   8.0379338031624847        9.5098515128648824        9.9327083958837790     
 S   9.4346422642954124        7.3780579464957228        11.988943002182641     
 S   6.4152023908552360        9.5686599974052129        13.287808360496996     
 S   9.3724194022362362        10.969872002891625        13.337880873413093     
 C   8.7410178335660280        8.0086579218301317        9.3985707553670803     
 C   9.3109606310709125        7.1020574376121850        10.272387739608039     
 C   6.8335744146693971        10.865355469199834        14.374664580839980     
 C   8.0823421555547572        11.457981689745081        14.405753491666857     
 S   8.7134906613428313        7.5276955201379172        7.7213465151760969     
 S   9.8542174750016827        5.6085954331978467        9.5370927334972180     
 S   5.6728442025198857        11.508323747208541        15.508877291029151     
 S   8.2837996090347925        12.722690024811140        15.606353483423531     
 C   9.3807027058928352        5.9383262576992326        7.8929011133966984     
 C   6.6656058988709512        12.713467742900066        16.265677927631089     
 S   9.5082554664591878        4.8483389999762423        6.6297287888226162     
 S   6.0986541670770276        13.707238469615270        17.484289086642857     
 P   6.0264354764043819        2.8196895114768430        2.5355653225318631     
 C   6.7278616614387001        4.4275595863184920        2.0975148479843133     
 C   4.3016386623880392        3.1260449152008292        2.9197574738946468     
 C   6.1959291880230971        1.7336682000737047        1.1187320466225981     
 C   6.8362343798114873        2.0384803563794462        3.9369622832323907     
 C   5.9896907229342000        5.6049748539133457        2.3198818033223270     
 C   7.9632709871841447        4.4850356998384715        1.4242255088524518     
 C   3.4018844411051457        3.3230665712729541        1.8615896835487327     
 C   3.9084916262156217        3.3861787736164954        4.2409809957706184     
 C   6.0242642125702481        2.2561489714432650      -0.17530994361681718     
 C   6.4326607310061537       0.36077315167042334        1.3066703642579856     
 C   8.2063848975700679        2.2680733935597486        4.1482605183417878     
 C   6.1547602593791728        1.0735386329241803        4.7014615496614480     
 H   5.0129295917842294        5.5675991478147431        2.7964902080822727     
 C   6.4887178688355061        6.8274455911630687        1.8626384498628337     
 H   8.5005020479814615        3.5738700221538493        1.1653509949537977     
 C   8.4657635251952996        5.7187985118187781        1.0042735640764107     
 H   3.7062344445391195        3.1287296492522092       0.83584701070349576     
 C   2.1196008316233224        3.8026382226307245        2.1223876115355500     
 H   4.5993364605602292        3.2371297658664755        5.0640173463202647     
 C   2.6284190462948480        3.8751533936755691        4.4943200004195587     
 H   5.8733408245734084        3.3222213318786915      -0.32747697453332214     
 C   6.0746203117258917        1.4010481820365301       -1.2737332510231503     
 H   6.5485513257738646       -6.3617885960536899E-002   2.3022351171730668     
 C   6.5082821427293558      -0.47653103500063976       0.19408393516483219     
 H   8.7360596704761839        2.9988281059841784        3.5450186304750844     
 C   8.8931313520484050        1.5387194028536966        5.1180728542122900     
 C   6.8495650146293574       0.36088289569192200        5.6833535999255229     
 H   5.0995714360810913       0.84962574484652964        4.5383074065978466     
 H   5.8858201516157216        7.7268545317332409        1.9751417003380969     
 C   7.7275466100777983        6.8887989687810078        1.2181915944300450     
 H   9.4239337012335138        5.7701766598494197       0.48710230186382530     
 C   1.7445734675364899        4.1031578845357837        3.4353119606950844     
 H   1.4337676277179927        3.9470651230777092        1.2917166516222216     
 H   2.3265582856994613        4.0968214244820098        5.5174166605984825     
 H   5.9291382901028502        1.8062897010788614       -2.2731814880148420     
 C   6.3292761683665892        4.0205720939505273E-002  -1.0910650068426193     
 H   6.7202897460680475       -1.5316706378720701       0.34280662088633396     
 C   8.2152541007010971       0.58486630828658293        5.8854477716136229     
 H   9.9603007340314083        1.6996916697578348        5.2561206681000634     
 H   6.3094785450922091      -0.38806852095950761        6.2630145585125652     
 H   8.1051254362118321        7.8394086569636467       0.83413134132321010     
 H  0.76552104416546096        4.5336851295638683        3.6431240287913065     
 H   6.3895917937086155      -0.61565725078550027       -1.9581770558887939     
 H   8.7597927501014361        4.2003478924076167E-003   6.6275237559500182     
 P   4.5707363085926538        8.4285439477946404        6.4478386625395281     
 C   4.7578365383919179        6.6889426124742783        6.9069088884885375     
 C   6.1548198636172673        9.1582299820021476        6.0009478948329837     
 C   3.5013221450281149        8.5423519936118630        4.9989588171013404     
 C   3.8154956425018818        9.2667793685479474        7.8512476171568535     
 C   3.7459290523559798        6.1062761435638553        7.6942354302826184     
 C   5.8426039191551844        5.9084927555164795        6.4664090019115710     
 C   6.7929568759262846        8.6592844308760384        4.8471015768484076     
 C   6.7529666030227968        10.194859513927046        6.7334907235009211     
 C   2.5349842523263435        7.5603326798161881        4.7165511112712579     
 C   3.6569890983528084        9.6523791263247141        4.1475922897951003     
 C   4.5135777073199330        9.3249747092472273        9.0735720498495329     
 C   2.5030998172007082        9.7622030518311256        7.7626814975862164     
 H   2.9076597208108863        6.7034896903984764        8.0490787223918225     
 C   3.8220293103885910        4.7548599286694566        8.0370847956614924     
 H   6.6471213065805177        6.3391608112704851        5.8763806744643743     
 C   5.9085854597281751        4.5582732629451321        6.8164177423495307     
 H   6.3185583535582257        7.8883087835776022        4.2445959803896551     
 C   8.0285078338156808        9.1663303987614420        4.4582057951395946     
 H   6.2656529608578682        10.617628380217591        7.6069044293355468     
 C   7.9939352646089574        10.700362971675192        6.3274816107080909     
 H   2.4035717016306521        6.6963011271815827        5.3665042156340412     
 C   1.7395725791483465        7.6937698364186025        3.5751730392057115     
 H   4.4176917330892618        10.410533199460170        4.3423140595550578     
 C   2.8539280711149817        9.7711940968205742        3.0125705702392835     
 H   5.5315804538890463        8.9440889843574265        9.1593105029258624     
 C   3.9008920493904804        9.8903060204572562        10.194691449973137     
 H   1.9552988774174018        9.7048248137734099        6.8238975813786489     
 C   1.8944034714515054        10.304901885110333        8.8961632703188442     
 H   3.0508450461398509        4.3036420395416188        8.6608016448286271     
 C   4.9004950445774407        3.9835886701420309        7.5977440323375323     
 H   6.7628894308325274        3.9677785375459274        6.4877865819642970     
 H   8.5072894147709093        8.7799778700205469        3.5624590845944613     
 C   8.6353285166661582        10.185878697606327        5.2006952634778294     
 H   8.4499361118846856        11.507516887575159        6.8968221395220368     
 C   1.8972437466169763        8.7923519085629724        2.7224965306092686     
 H   1.0011273809735215        6.9280712744662560        3.3453892452310559     
 H   2.9884076187946489        10.627433256030571        2.3526617583681420     
 C   2.5861381833593096        10.364053478337647        10.108744588133565     
 H   4.4542906970848852        9.9399528102147308        11.134207991295861     
 H  0.86622424589949976        10.655896521613506        8.8448181075623076     
 H   4.9550597709081430        2.9311441366217577        7.8691477342383891     
 H   9.5943594350577133        10.591280252855393        4.8812791003347220     
 H   1.2863509205865034        8.8810275891999009        1.8224239227766352     
 H   2.0883175490244836        10.770517662687935        10.988843536436073     
 C   2.8875886424515538        8.3626646920581020        14.120936471080871     
 H   3.8058373588729935        8.5410830573273504        13.537066454134283     
 H   2.7681784189666252        7.2762151366347068        14.279034974627367     
 H   2.0167829657077916        8.7352988532810105        13.554135871061597     
 C   2.9937503678456912        9.0468880766447981        15.398365700691551     
 N   3.1170625684563751        9.6030851110398991        16.422913449991665     
         226

 Co   6.7791487390981722        14.055641767351846        4.9655041301370879     
 S   7.0663817589998077        13.900941562000373        7.1854610421365432     
 S   5.6583741496523432        16.012759262879172        5.1173503452630831     
 S   8.7354349453919244        13.897566524714740        3.8471775442032285     
 S   5.8101899692753385        12.426491634039913        3.7524813483168264     
 C   6.3479963356840630        15.397821457238502        7.7122158919147124     
 C   5.7692852483259607        16.294479061322093        6.8340311033074093     
 C   8.3565432406157871        12.606342260116358        2.7400042534650719     
 C   7.1211761703875327        11.987421727596692        2.6898279128978047     
 S   6.3688031416703978        15.885122178252855        9.3877276219187369     
 S   5.2009895068794139        17.781423119720667        7.5637987581622452     
 S   9.5400949599252680        12.004034305323195        1.6046986265043388     
 S   6.9569067380092084        10.735823673675915        1.4722126716636303     
 C   5.6769910772674503        17.462979729787733        9.2094240527597577     
 C   8.5792549720578339        10.782268784923936       0.82902584189643780     
 S   5.5295034812315462        18.554668763751675        10.468076213392427     
 S   9.1648966944823886        9.7993217390465901      -0.38836819410514228     
 P   9.1024432863803337        20.698572119138394        14.602874524348996     
 C   8.4365175833752115        19.074850317434560        15.035928281824841     
 C   10.821512200791213        20.408733233538811        14.180525021235807     
 C   8.9342961832663850        21.771870300946496        16.030643620385550     
 C   8.2590641658825543        21.463983464093069        13.212475089415825     
 C   9.1966264880130044        17.914470009126461        14.798221095156128     
 C   7.1995982716303830        18.986874451452142        15.703542543258671     
 C   11.741468855545946        20.184619982182706        15.215906000750351     
 C   11.179902142082256        20.153571182185658        12.848450726209691     
 C   9.1412541985593680        21.244112768742418        17.317433283781078     
 C   8.6449619725976845        23.136819243383105        15.860229312246419     
 C   6.9033573415877560        21.176877637823569        12.980601197325180     
 C   8.9121447184868767        22.453510411510674        12.455307528401701     
 H   10.171449632378152        17.974546329670215        14.320741684340348     
 C   8.7194935545791328        16.676866541007978        15.236579907080767     
 H   6.6441979886540992        19.887187904794356        15.966519857471940     
 C   6.7182219786073603        17.737433998503718        16.101542048753565     
 H   11.463251483951273        20.370640504032185        16.250559132495688     
 C   13.007481629427820        19.681752623044755        14.921526727391653     
 H   10.473930023655223        20.324562308327661        12.042747237054398     
 C   12.441251483829996        19.635038680551915        12.562562362161364     
 H   9.3319304898152975        20.182660676635859        17.457856131019131     
 C   9.0755864588697346        22.086857675788480        18.424575205890037     
 H   8.5044751214228409        23.565257136153996        14.869802618007776     
 C   8.5482982896280948        23.960562448618891        16.982089988559565     
 H   6.3962396553054557        20.424731434658877        13.576960149195607     
 C   6.2030002044005856        21.875212782696806        11.997233247925481     
 C   8.2051932589954770        23.133401305401240        11.459592675300764     
 H   9.9575684207044866        22.713542307306152        12.627684634092319     
 H   9.3399297846609350        15.790672001489455        15.113188622060772     
 C   7.4791244059934936        16.584462315052974        15.873848543593054     
 H   5.7558002781481896        17.658449709859728        16.608045752267053     
 C   13.344028103925773        19.379304952507958        13.598746251926274     
 H   13.709702293512999        19.515590992053081        15.733581818804176     
 H   12.712298574020950        19.409440691366502        11.531985922912421     
 H   9.2535287512572548        21.678415524171974        19.417549892618222     
 C   8.7659132147098049        23.439002170843594        18.259434444802196     
 H   8.2895161145738836        25.007354000250768        16.846322957835486     
 C   6.8533735760119301        22.853432134229269        11.236900332263357     
 H   5.1456204226350142        21.671523670008206        11.842947917359691     
 H   8.7260775720874673        23.898651226554438        10.883895129386598     
 H   7.1161629183660287        15.622295059652110        16.242565372538625     
 H   14.306707323434624        18.925961360569207        13.364650356193959     
 H   8.6943110230766827        24.084196547545424        19.134032357561445     
 H   6.2975754989045027        23.409568444850795        10.484553686904615     
 P   10.497899171327647        15.013878532743885        10.707416395290187     
 C   10.293859221596684        16.751104572109710        10.248565147812990     
 C   8.9193012225858794        14.266825118571530        11.146148951190302     
 C   11.569904145386291        14.903375090643358        12.153958764742406     
 C   11.265328699095951        14.184595846887488        9.3046939516568496     
 C   11.290270137642493        17.337951723090111        9.4448868386631961     
 C   9.2099734887214879        17.525225221853052        10.702704864431301     
 C   8.2691503667809467        14.754603988385117        12.297813300959884     
 C   8.3343795533505585        13.229660031861298        10.403382218919807     
 C   12.515463995923328        15.900594623809075        12.452430716075742     
 C   11.449294714930511        13.768262868103006        12.976773864465939     
 C   10.575772594984366        14.127285523204151        8.0775024752609550     
 C   12.579169207102092        13.694402558809131        9.4001198873028873     
 H   12.127724735593453        16.745585832586272        9.0805400420417612     
 C   11.199042933189512        18.687358357521155        9.0979452980489590     
 H   8.4161922916138625        17.089400263461851        11.303412877660310     
 C   9.1308230025788042        18.874474830260606        10.352142612339339     
 H   8.7335943961885629        15.524417586649031        12.909656676388341     
 C   7.0339091334942330        14.236655042414395        12.673711885964305     
 H   8.8310968093116493        12.816637491933189        9.5306212311465508     
 C   7.0948821287621300        12.712005560086242        10.797305270894642     
 H   12.621007102359009        16.782441156122008        11.822033524126844     
 C   13.326170229494096        15.754933106378481        13.581710175911352     
 H   10.705542307651340        12.996886753814895        12.767978845084865     
 C   12.267494255797400        13.636299343090560        14.099534339345741     
 H   9.5572258335162186        14.504816451135518        7.9851576727658591     
 C   11.198392321907869        13.568196087921281        6.9587096500314907     
 H   13.120779307839804        13.751133169643943        10.342461285220612     
 C   13.197882387047031        13.157956846972063        8.2691076704040700     
 H   11.957215524215373        19.140501437110018        8.4594858040622860     
 C   10.123303904916023        19.452982022794991        9.5536298494336069     
 H   8.2786093790500548        19.461311511910896        10.692083012920280     
 H   6.5448666958875261        14.613973493452107        13.567835722316477     
 C   6.4408175989608774        13.216375395538600        11.921588347888797     
 H   6.6498407792940579        11.903634993014633        10.221103606759058     
 C   13.204225847051124        14.629537534251860        14.405512788150066     
 H   14.049440797998004        16.531038979339918        13.824885288154686     
 H   12.161602049964573        12.757616371993192        14.735208763815148     
 C   12.514703457073697        13.099908084427401        7.0517602425644030     
 H   10.651468347840915        13.520216831861827        6.0153641087303766     
 H   14.226765768139893        12.809583778151902        8.3262492343615460     
 H   10.058277717915242        20.504698094883210        9.2818260675771622     
 H   5.4829004267776362        12.801509146426556        12.231985356323966     
 H   13.829568919214170        14.531353061797468        15.294955404410041     
 H   13.020822972140788        12.700078772763730        6.1734932945642171     
 C   12.272789711869407        14.934286835527512        2.9370950188445537     
 H   11.349505808408422        14.678057997539760        3.4847607509216214     
 H   12.421153096104749        16.026416265845388        2.9818779467545946     
 H   13.136702158933826        14.442021585787357        3.4157899487288477     
 C   12.150643438517834        14.495002894138075        1.5586482697459696     
 N   12.018703003558070        14.128367662172197       0.45409998934847262     
 Co   8.3512343144528085        9.3584101755589533        12.150557584828329     
 S   8.0386920660046730        9.5125236624317715        9.9329870182733071     
 S   9.4361383150459854        7.3820534740212578        11.990014972197310     
 S   6.4128634367608317        9.5676387176920610        13.286965212747370     
 S   9.3679508490567081        10.973500653842672        13.340011779886456     
 C   8.7427936011952756        8.0116167558638658        9.3993413699711947     
 C   9.3133164131370485        7.1056765774606614        10.273449995194534     
 C   6.8286062034357222        10.863968227687355        14.375176933247483     
 C   8.0764810317229134        11.458346237876945        14.407536229370999     
 S   8.7157220997249762        7.5302359191706776        7.7222299157790850     
 S   9.8582428602389722        5.6126495704231152        9.5385226428475658     
 S   5.6663564328048999        11.504228436307473        15.509462981100507     
 S   8.2754629800304436        12.722180192734749        15.609270268983089     
 C   9.3845699325687306        5.9416322053368287        7.8942341198596111     
 C   6.6569929447245828        12.710479016987557        16.267520743952204     
 S   9.5134544155142908        4.8515327758917124        6.6313622796822882     
 S   6.0887982649173988        13.703528746463361        17.486051649225001     
 P   6.0255642819288342        2.8152029597172374        2.5344912951278800     
 C   6.7246227389838626        4.4241296378536807        2.0967719725862741     
 C   4.3011497290020344        3.1204577125757256        2.9212289077578157     
 C   6.1949649394702098        1.7300280346394916        1.1169300941947733     
 C   6.8376047771100517        2.0350488643820155        3.9351544414908419     
 C   5.9849899369924255        5.6004092976491773        2.3201636821820357     
 C   7.9601316981861272        4.4836392091461628        1.4238591201708954     
 C   3.4000474836420027        3.3192841424138351        1.8645809720676412     
 C   3.9103215317011690        3.3802626273644334        4.2431757598617912     
 C   6.0209430707489675        2.2528587490503567      -0.17662856347721503     
 C   6.4352018897303838       0.35766265241162043        1.3037014567757375     
 C   8.2067930019988093        2.2684761430522800        4.1478207491865646     
 C   6.1580254296692765        1.0684689717836580        4.6991675961912671     
 H   5.0083588030112001        5.5615200867754000        2.7968317581094886     
 C   6.4825572108935674        6.8238891092176850        1.8641797219424794     
 H   8.4985733772212786        3.5731970694846180        1.1647095016595730     
 C   8.4612162863958869        5.7184474321164309        1.0053711426668595     
 H   3.7026538377967295        3.1254993376206830       0.83824427465305884     
 C   2.1188493022329067        3.8004103573768839        2.1276183198186063     
 H   4.6021757190902006        3.2297514260331663        5.0650559311677315     
 C   2.6314979816454920        3.8712095083661233        4.4986853620171132     
 H   5.8673705411392323        3.3186231236063550      -0.32801369034165689     
 C   6.0723140638726552        1.3985796526694638       -1.2756318171827565     
 H   6.5527349210896313       -6.6996858040469787E-002   2.2989238677389334     
 C   6.5122205678381864      -0.47873953637555977       0.19049782009422817     
 H   8.7349626177166613        3.0006563096861560        3.5450357503656988     
 C   8.8944492715298544        1.5411907278094845        5.1185355366357532     
 C   6.8536424571631880       0.35799831379293179        5.6819799043973331     
 H   5.1034872054209552       0.84214804687821343        4.5354013382981160     
 H   5.8784907909887565        7.7224172635415860        1.9774104429958348     
 C   7.7214878212430733        6.8873127191958821        1.2202098368762893     
 H   9.4196693151168240        5.7716661685807420       0.48890998859334711     
 C   1.7463892521944286        4.1010615329438114        3.4411995953081989     
 H   1.4319226470532436        3.9462855497679952        1.2981890350569441     
 H   2.3316926138870286        4.0931414050342587        5.5222805886111725     
 H   5.9246644767274939        1.8040329305315037       -2.2746485546254869     
 C   6.3306364296832660        3.8316951734567117E-002  -1.0941308581622917     
 H   6.7273451811720415       -1.5333227788005614       0.33835776602554218     
 C   8.2184075243009591       0.58571385768826023        5.8854434720744200     
 H   9.9609664982399817        1.7050105474381054        5.2576625987750560     
 H   6.3148375013181823      -0.39203898925206904        6.2613786745484941     
 H   8.0980919083478540        7.8386932336306909       0.83717306817030890     
 H  0.76842899793227837        4.5331109682433848        3.6507644955423935     
 H   6.3917000083200382      -0.61683621774981268       -1.9617411934151945     
 H   8.7636987519262561        6.6834317558567766E-003   6.6282029464312657     
 P   4.5738765528060714        8.4291195049953096        6.4456440117970875     
 C   4.7621048299554278        6.6896762195274935        6.9046991331899701     
 C   6.1575952635401086        9.1599631595768791        5.9992992194913608     
 C   3.5042912577121004        8.5427090981978804        4.9969189388261732     
 C   3.8178218288516463        9.2667563039169529        7.8490074822622464     
 C   3.7512302203614825        6.1067312023683735        7.6931156969722911     
 C   5.8468135330732860        5.9096482623269191        6.4632902918851247     
 C   6.7965338205104988        8.6617637956165332        4.8455979232923569     
 C   6.7548601412449480        10.196627165611167        6.7325255585633057     
 C   2.5393404249855505        7.5596757633391647        4.7134364169248508     
 C   3.6576206257837076        9.6544108534716244        4.1474588194457125     
 C   4.5153340917674409        9.3248906047788243        9.0716572555808419     
 C   2.5053290427881199        9.7618294800647352        7.7599838439129396     
 H   2.9130149848470257        6.7036215593486670        8.0485920776803450     
 C   3.8283389093150171        4.7554490155482743        8.0362381841663044     
 H   6.6506152143704531        6.3406600421491746        5.8725499828188275     
 C   5.9136729862371533        4.5594935294019905        6.8133362420808385     
 H   6.3227992310634473        7.8908665066554020        4.2424684078909483     
 C   8.0320643984262201        9.1695371684162623        4.4575700021846449     
 H   6.2669190637131349        10.618744973377892        7.6058960573061034     
 C   7.9957308649203380        10.702941350603293        6.3273234979820794     
 H   2.4096528944018210        6.6944548719338854        5.3620835805547866     
 C   1.7429107473423031        7.6939293984412771        3.5728638942924977     
 H   4.4171920945781036        10.413446817890149        4.3431215472481757     
 C   2.8535518359756091        9.7741040770305023        3.0132536293468730     
 H   5.5333735222779152        8.9442295985502476        9.1578363345726288     
 C   3.9019841539041704        9.8898022221750992        10.192622242976496     
 H   1.9579417989152266        9.7044957063642343        6.8209621193688177     
 C   1.8959628680450673        10.304107669346541        8.8933016759914896     
 H   3.0580217345723693        4.3041029125739163        8.6609375608875485     
 C   4.9066229845302605        3.9845542488242769        7.5958081539328406     
 H   6.7678377398659615        3.9692426921276867        6.4839513608437596     
 H   8.5115306198995455        8.7837881839179790        3.5619312254576534     
 C   8.6379693770828894        10.189133207743037        5.2007034701181007     
 H   8.4510007634616002        11.510175626578263        6.8971227596567823     
 C   1.8981997350398541        8.7943013772176002        2.7221152856456099     
 H   1.0054789620018314        6.9275363359579742        3.3421839819646735     
 H   2.9861253169578177        10.631841386664250        2.3549629282846243     
 C   2.5871258437643956        10.363183924407942        10.106201561966868     
 H   4.4549500666242752        9.9393362601753896        11.132394778871380     
 H  0.86773607639956218        10.654925655961817        8.8415700579795189     
 H   4.9618849645821248        2.9321582430065383        7.8672384243585904     
 H   9.5969259728879983        10.595166552698467        4.8818894133303816     
 H   1.2863446722756904        8.8836120152624130        1.8227506570545557     
 H   2.0887503781089229        10.769202792651944        10.986178864956564     
 C   2.8846004365326099        8.3729195674008388        14.125222111095761     
 H   3.8031830683888690        8.5565234510114330        13.543762236554999     
 H   2.7632606319457973        7.2860914467428692        14.269799981348946     
 H   2.0142526276068180        8.7535265570458858        13.564295793278898     
 C   2.9918315369649795        9.0408189275141986        15.409383402280106     
 N   3.1157221357743281        9.5843823803349117        16.439262562980204     
         226

 Co   6.7781062431841477        14.058287674601582        4.9659497530889327     
 S   7.0671367282712634        13.903624579714606        7.1857369343884656     
 S   5.6598983319305800        16.016781999625003        5.1184164201826432     
 S   8.7331127448930772        13.896552268426920        3.8463320683027673     
 S   5.8057336811502909        12.430142031662781        3.7546136257572797     
 C   6.3497726201291966        15.400792490961573        7.7129843680411820     
 C   5.7716518125651088        16.298116004861797        6.8350901809492077     
 C   8.3515852808421034        12.604964114085449        2.7405132865272046     
 C   7.1153239024464563        11.987798429868592        2.6916114327266896     
 S   6.3710194160174840        15.887666090773875        9.3886117908017752     
 S   5.2050243291966405        17.785493820803428        7.5652273102104957     
 S   9.5336129878788007        11.999942937305596        1.6052793064180046     
 S   6.9485714408507500        10.735326146193643        1.4751312764116831     
 C   5.6808519646578146        17.466293293032344        9.2107584816797932     
 C   8.5706417025067143        10.779287004563374       0.83086619722551813     
 S   5.5346903620270398        18.557867444344293        10.469712885822080     
 S   9.1550339704991899        9.7956177060542213      -0.38661003231869340     
 P   9.1015506449831438        20.694084008490051        14.601800694141998     
 C   8.4332594911358960        19.071419198701051        15.035189903407005     
 C   10.821000908449610        20.403143584718983        14.181992946602120     
 C   8.9333176159711876        21.768232474639856        16.028839500744755     
 C   8.2604067537421901        21.460546315451200        13.210668863870707     
 C   9.1919050560825752        17.909903158422679        14.798502984533824     
 C   7.1964420163546139        18.985476590087551        15.703184618564574     
 C   11.739612165782241        20.180838012585177        15.218892162400302     
 C   11.181705941527648        20.147647131316280        12.850642096079735     
 C   9.1379274558223145        21.240828713979216        17.316112766483784     
 C   8.6474916640837307        23.133711204799805        15.857255562082646     
 C   6.9037364400466483        21.177274352634488        12.980170424978725     
 C   8.9153781425458938        22.448433410552006        12.453009682915743     
 H   10.166856532038418        17.968466221745896        14.321079907691725     
 C   8.7133126730678292        16.673308290106839        15.238120156697800     
 H   6.6422538588892275        19.886513526109450        15.965890233090233     
 C   6.7136580994920232        17.737081066603189        16.102647002774486     
 H   11.459654371701090        20.367415697984733        16.252951242182018     
 C   13.006708799952417        19.679521896052648        14.926750853407130     
 H   10.476741310261620        20.317174805323710        12.043783850446626     
 C   12.444302531682853        19.631083058673070        12.566922924052598     
 H   9.3259525597131105        20.179068592016453        17.457319625230685     
 C   9.0732870343169143        22.084399535075839        18.422672051905746     
 H   8.5086413859052907        23.561877820603424        14.866486114906666     
 C   8.5522369890812246        23.958360709301907        16.978496826936770     
 H   6.3951164498332478        20.426554872179040        13.576990329467662     
 C   6.2042841080576450        21.877676549025832        11.997707354550412     
 C   8.2092338371675524        23.130507637301061        11.458217542057797     
 H   9.9614532770609880        22.706057577405275        12.624769006493416     
 H   9.3325789411093716        15.786232522676675        15.115452851080661     
 C   7.4730471374944232        16.582974003973977        15.875869112279760     
 H   5.7515204910698765        17.659937029394051        16.609863078714618     
 C   13.345818360107804        19.377199200992536        13.604627613679664     
 H   13.707838098239714        19.514810123002640        15.740046260475006     
 H   12.717402465546529        19.405744856514147        11.536845237753504     
 H   9.2490693861633613        21.676172489775979        19.416078341458476     
 C   8.7672829534226899        23.437124003723081        18.256361558387596     
 H   8.2965743491061854        25.005708964457803        16.841865069716132     
 C   6.8564889425245115        22.854270873182230        11.236902338825734     
 H   5.1462512276585839        21.676835280578462        11.844507837208306     
 H   8.7313968263178285        23.894670266803804        10.882253577817083     
 H   7.1091113766137388        15.621576879701809        16.245608051847395     
 H   14.309588367201107        18.925375350102179        13.372283290766250     
 H   8.6964382857800135        24.083031216167505        19.130459566738381     
 H   6.3014393974895739        23.412042115429252        10.485241617632527     
 P   10.501028188637983        15.014438918951901        10.705220747877302     
 C   10.298118720011443        16.751823677079752        10.246355669811134     
 C   8.9220636677164666        14.268543372089884        11.144494886663116     
 C   11.572858656859678        14.903713206394308        12.151920110736347     
 C   11.267646899510815        14.184561578546418        9.3024521443201564     
 C   11.295562776122136        17.338392026348668        9.4437673726970246     
 C   9.2141741801184196        17.526366243388331        10.699585955569686     
 C   8.2727131224265253        14.757064674987243        12.296305300694186     
 C   8.3362605025433361        13.231415443638255        10.402407578459835     
 C   12.519801489248568        15.899920295650636        12.449325339879207     
 C   11.449912628369010        13.770270853045433        12.976635439956519     
 C   10.577523989400886        14.127194548146415        8.0755841650665339     
 C   12.581391871301793        13.694021692693541        9.3974209502453316     
 H   12.133071882808675        16.745702999045378        9.0800544983357945     
 C   11.205343913505295        18.687932561618133        9.0970983227991074     
 H   8.4196774032975963        17.090885088595872        11.299582207751694     
 C   9.1359014700675463        18.875680404509094        10.349060286105148     
 H   8.7378205432330542        15.526954669742027        12.907527736075721     
 C   7.0374509821950566        14.239842006398053        12.673068867869405     
 H   8.8323513563671288        12.817744669514163        9.5296026572113277     
 C   7.0966648382103967        12.714570249259635        10.797134979123978     
 H   12.627068546222008        16.780581038118868        11.817626851880151     
 C   13.329486357752081        15.755072228552985        13.579412467481157     
 H   10.705031559244006        12.999775636855624        12.768775687344171     
 C   12.267101320712056        13.639182235263338        14.100214310467779     
 H   9.5590130178567598        14.504947902116159        7.9836795372707359     
 C   11.199483708406744        13.567693040946812        6.9566354283555638     
 H   13.123413617276976        13.750794091394807        10.339525890874810     
 C   13.199439546597455        13.157163341047482        8.2662433223177754     
 H   11.964384158241748        19.140947212737156        8.4596218283391025     
 C   10.129423021070878        19.453932665509992        9.5516932250430919     
 H   8.2835483739714757        19.462760877309339        10.688246681188811     
 H   6.5490919900750226        14.617761229501806        13.567301254585551     
 C   6.4434445800093236        13.219612283633085        11.921585604461827     
 H   6.6508932428949068        11.906281580341114        10.221389278407765     
 C   13.205160784143819        14.631461661687307        14.405136777385771     
 H   14.053766524612575        16.530485134748503        13.821698467875445     
 H   12.159303676955348        12.761993480979880        14.737501729212983     
 C   12.515691731048884        13.099043107680631        7.0492126798980594     
 H   10.652129309420785        13.519604372038708        6.0135443318117519     
 H   14.228276646734194        12.808617448401630        8.3229985690098971     
 H   10.065094371541637        20.505697363414178        9.2799163398804243     
 H   5.4854532347951164        12.805376135879904        12.232583004963400     
 H   13.829539349169288        14.533910082626402        15.295288780222892     
 H   13.021259748477819        12.698774866426055        6.1708230336264718     
 C   12.269817077859493        14.944566121295010        2.9413822878810461     
 H   11.346870913007219        14.693526292948366        3.4914655046613898     
 H   12.416249758318356        16.036316801738902        2.9726356578610811     
 H   13.134190946143280        14.460278306146305        3.4259495576247265     
 C   12.148731836958143        14.488948577675492        1.5696721562108311     
 N   12.017362795521203        14.109672858461883       0.47045893462726224     
 Co   8.3501744100309789        9.3610356065791027        12.151007528581424     
 S   8.0394503288468631        9.5151958119986606        9.9332656406628352     
 S   9.4376343657965585        7.3860490015467919        11.991086942211979     
 S   6.4105244826664265        9.5666174379789091        13.286122064997747     
 S   9.3634822958771782        10.977129304793719        13.342142686359820     
 C   8.7445693688245214        8.0145755898975981        9.4001119845753092     
 C   9.3156721952031845        7.1092957173091387        10.274512250781029     
 C   6.8236379922020474        10.862580986174876        14.375689285654985     
 C   8.0706199078910679        11.458710786008810        14.409318967075142     
 S   8.7179535381071229        7.5327763182034380        7.7231133163820722     
 S   9.8622682454762618        5.6167037076483846        9.5399525521979136     
 S   5.6598686630899140        11.500133125406407        15.510048671171862     
 S   8.2671263510260928        12.721670360658356        15.612187054542648     
 C   9.3884371592446261        5.9449381529744239        7.8955671263225238     
 C   6.6483799905782135        12.707490291075048        16.269363560273316     
 S   9.5186533645693920        4.8547265518071816        6.6329957705419611     
 S   6.0789423627577710        13.699819023311452        17.487814211807144     
 P   6.0246930874532865        2.8107164079576323        2.5334172677238973     
 C   6.7213838165290252        4.4206996893888695        2.0960290971882349     
 C   4.3006607956160297        3.1148705099506220        2.9227003416209851     
 C   6.1940006909173224        1.7263878692052785        1.1151281417669485     
 C   6.8389751744086151        2.0316173723845847        3.9333465997492931     
 C   5.9802891510506511        5.5958437413850088        2.3204455610417449     
 C   7.9569924091881088        4.4822427184538540        1.4234927314893389     
 C   3.3982105261788593        3.3155017135547156        1.8675722605865495     
 C   3.9121514371867163        3.3743464811123718        4.2453705239529640     
 C   6.0176219289276860        2.2495685266574488      -0.17794718333761289     
 C   6.4377430484546148       0.35455215315281757        1.3007325492934891     
 C   8.2072011064275507        2.2688788925448118        4.1473809800313406     
 C   6.1612905999593801        1.0633993106431354        4.6968736427210862     
 H   5.0037880142381717        5.5554410257360578        2.7971733081367045     
 C   6.4763965529516287        6.8203326272723022        1.8657209940221253     
 H   8.4966447064610957        3.5725241168153872        1.1640680083653483     
 C   8.4566690475964741        5.7180963524140838        1.0064687212573080     
 H   3.6990732310543395        3.1222690259891568       0.84064153860262192     
 C   2.1180977728424915        3.7981824921230434        2.1328490281016625     
 H   4.6050149776201721        3.2223730861998567        5.0660945160151982     
 C   2.6345769169961359        3.8672656230566771        4.5030507236146686     
 H   5.8614002577050561        3.3150249153340186      -0.32855040614999159     
 C   6.0700078160194186        1.3961111233023977       -1.2775303833423628     
 H   6.5569185164053980       -7.0375830120402660E-002   2.2956126183048000     
 C   6.5161589929470169      -0.48094803775047978       0.18691170502362414     
 H   8.7338655649571386        3.0024845133881337        3.5450528702563133     
 C   8.8957671910113039        1.5436620527652727        5.1189982190592174     
 C   6.8577198996970186       0.35511373189394158        5.6806062088691425     
 H   5.1074029747608192       0.83467034890989722        4.5324952699983854     
 H   5.8711614303617914        7.7179799953499302        1.9796791856535727     
 C   7.7154290324083492        6.8858264696107563        1.2222280793225337     
 H   9.4154049290001343        5.7731556773120642       0.49071767532286897     
 C   1.7482050368523674        4.0989651813518382        3.4470872299213133     
 H   1.4300776663884944        3.9455059764582816        1.3046614184916663     
 H   2.3368269420745960        4.0894613855865076        5.5271445166238617     
 H   5.9201906633521375        1.8017761599841460       -2.2761156212361318     
 C   6.3319966909999419        3.6428182529628955E-002  -1.0971967094819643     
 H   6.7344006162760355       -1.5349749197290525       0.33390891116475041     
 C   8.2215609479008211       0.58656140708993743        5.8854391725352171     
 H   9.9616322624485552        1.7103294251183763        5.2592045294500478     
 H   6.3201964575441565      -0.39600945754463046        6.2597427905844238     
 H   8.0910583804838740        7.8379778102977351       0.84021479501740759     
 H  0.77133695169909577        4.5325368069229013        3.6584049622934800     
 H   6.3938082229314617      -0.61801518471412520       -1.9653053309415953     
 H   8.7676047537510780        9.1665156193059365E-003   6.6288821369125142     
 P   4.5770167970194899        8.4296950621959805        6.4434493610546468     
 C   4.7663731215189378        6.6904098265807086        6.9024893778914036     
 C   6.1603706634629507        9.1616963371516125        5.9976505441497370     
 C   3.5072603703960863        8.5430662027838977        4.9948790605510052     
 C   3.8201480152014113        9.2667332392859603        7.8467673473676394     
 C   3.7565313883669846        6.1071862611728918        7.6919959636619639     
 C   5.8510231469913885        5.9108037691373596        6.4601715818586776     
 C   6.8001107650947139        8.6642431603570298        4.8440942697363063     
 C   6.7567536794670984        10.198394817295286        6.7315603936256911     
 C   2.5436965976447574        7.5590188468621413        4.7103217225784437     
 C   3.6582521532146064        9.6564425806185348        4.1473253490963256     
 C   4.5170904762149497        9.3248065003104195        9.0697424613121491     
 C   2.5075582683755311        9.7614559082983448        7.7572861902396619     
 H   2.9183702488831647        6.7037534282988576        8.0481054329688675     
 C   3.8346485082414437        4.7560381024270919        8.0353915726711183     
 H   6.6541091221603876        6.3421592730278640        5.8687192911732806     
 C   5.9187605127461316        4.5607137958588488        6.8102547418121473     
 H   6.3270401085686689        7.8934242297332018        4.2403408353922414     
 C   8.0356209630367612        9.1727439380710827        4.4569342092296953     
 H   6.2681851665684016        10.619861566538193        7.6048876852766600     
 C   7.9975264652317177        10.705519729531394        6.3271653852560679     
 H   2.4157340871729893        6.6926086166861873        5.3576629454755311     
 C   1.7462489155362599        7.6940889604639517        3.5705547493792835     
 H   4.4166924560669463        10.416360436320128        4.3439290349412936     
 C   2.8531756008362361        9.7770140572404305        3.0139366884544625     
 H   5.5351665906667842        8.9443702127430686        9.1563621662193970     
 C   3.9030762584178604        9.8892984238929422        10.190553035979853     
 H   1.9605847204130513        9.7041665989550570        6.8180266573589865     
 C   1.8975222646386292        10.303313453582749        8.8904400816641331     
 H   3.0651984230048881        4.3045637856062147        8.6610734769464699     
 C   4.9127509244830803        3.9855198275065233        7.5938722755281480     
 H   6.7727860488993956        3.9707068467094455        6.4801161397232221     
 H   8.5157718250281818        8.7875984978154111        3.5614033663208460     
 C   8.6406102374996188        10.192387717879745        5.2007116767583721     
 H   8.4520654150385148        11.512834365581369        6.8974233797915270     
 C   1.8991557234627321        8.7962508458722279        2.7217340406819512     
 H   1.0098305430301413        6.9270013974496925        3.3389787186982915     
 H   2.9838430151209865        10.636249517297928        2.3572640982011066     
 C   2.5881135041694820        10.362314370478236        10.103658535800173     
 H   4.4556094361636642        9.9387197101360485        11.130581566446896     
 H  0.86924790689962461        10.653954790310129        8.8383220083967302     
 H   4.9687101582561066        2.9331723493913184        7.8653291144787918     
 H   9.5994925107182851        10.599052852541544        4.8824997263260412     
 H   1.2863384239648776        8.8861964413249268        1.8230773913324765     
 H   2.0891832071933627        10.767887922615952        10.983514193477056     
 C   2.8816122306136656        8.3831744427435755        14.129507751110653     
 H   3.8005287779047450        8.5719638446955138        13.550458018975712     
 H   2.7583428449249694        7.2959677568510308        14.260564988070525     
 H   2.0117222895058440        8.7717542608107593        13.574455715496198     
 C   2.9899127060842683        9.0347497783835991        15.420401103868663     
 N   3.1143817030922811        9.5656796496299243        16.455611675968747     
         226

 Co   6.7770637472701232        14.060933581851318        4.9663953760407766     
 S   7.0678916975427200        13.906307597428837        7.1860128266403880     
 S   5.6614225142088168        16.020804736370835        5.1194824951022024     
 S   8.7307905443942317        13.895538012139101        3.8454865924023056     
 S   5.8012773930252424        12.433792429285651        3.7567459031977330     
 C   6.3515489045743303        15.403763524684644        7.7137528441676517     
 C   5.7740183768042570        16.301752948401496        6.8361492585910062     
 C   8.3466273210684179        12.603585968054542        2.7410223195893373     
 C   7.1094716345053808        11.988175132140494        2.6933949525555745     
 S   6.3732356903645693        15.890210003294897        9.3894959596848118     
 S   5.2090591515138671        17.789564521886188        7.5666558622587461     
 S   9.5271310158323335        11.995851569287995        1.6058599863316705     
 S   6.9402361436922915        10.734828618711369        1.4780498811597360     
 C   5.6847128520481789        17.469606856276954        9.2120929105998268     
 C   8.5620284329555947        10.776305224202812       0.83270655255459847     
 S   5.5398772428225334        18.561066124936911        10.471349558251733     
 S   9.1451712465159929        9.7919136730618508      -0.38485187053224451     
 P   9.1006580035859521        20.689595897841709        14.600726863934998     
 C   8.4300013988965805        19.067988079967542        15.034451524989171     
 C   10.820489616108009        20.397553935899150        14.183460871968434     
 C   8.9323390486759902        21.764594648333212        16.027035381103964     
 C   8.2617493416018242        21.457109166809335        13.208862638325588     
 C   9.1871836241521461        17.905336307718901        14.798784873911520     
 C   7.1932857610788448        18.984078728722960        15.702826693870477     
 C   11.737755476018533        20.177056042987648        15.221878324050250     
 C   11.183509740973040        20.141723080446898        12.852833465949780     
 C   9.1346007130852627        21.237544659216013        17.314792249186485     
 C   8.6500213555697751        23.130603166216503        15.854281811918872     
 C   6.9041155385055406        21.177671067445406        12.979739652632272     
 C   8.9186115666049108        22.443356409593338        12.450711837429786     
 H   10.162263431698682        17.962386113821580        14.321418131043105     
 C   8.7071317915565238        16.669750039205699        15.239660406314833     
 H   6.6403097291243567        19.885839147424541        15.965260608708528     
 C   6.7090942203766861        17.736728134702656        16.103751956795403     
 H   11.456057259450908        20.364190891937277        16.255343351868351     
 C   13.005935970477015        19.677291169060542        14.931974979422609     
 H   10.479552596868016        20.309787302319759        12.044820463838855     
 C   12.447353579535712        19.627127436794229        12.571283485943832     
 H   9.3199746296109254        20.175476507397043        17.456783119442235     
 C   9.0709876097640958        22.081941394363199        18.420768897921455     
 H   8.5128076503877423        23.558498505052853        14.863169611805555     
 C   8.5561756885343527        23.956158969984923        16.974903665313974     
 H   6.3939932443610399        20.428378309699202        13.577020509739720     
 C   6.2055680117147043        21.880140315354861        11.998181461175344     
 C   8.2132744153396260        23.127613969200887        11.456842408814831     
 H   9.9653381334174913        22.698572847504394        12.621853378894514     
 H   9.3252280975578099        15.781793043863896        15.117717080100551     
 C   7.4669698689953519        16.581485692894979        15.877889680966467     
 H   5.7472407039915634        17.661424348928374        16.611680405162183     
 C   13.347608616289836        19.375093449477113        13.610508975433053     
 H   13.705973902966427        19.514029253952202        15.746510702145839     
 H   12.722506357072106        19.402049021661789        11.541704552594584     
 H   9.2446100210694677        21.673929455379984        19.414606790298730     
 C   8.7686526921355750        23.435245836602569        18.253288671972996     
 H   8.3036325836384890        25.004063928664838        16.837407181596777     
 C   6.8596043090370928        22.855109612135191        11.236904345388112     
 H   5.1468820326821536        21.682146891148722        11.846067757056922     
 H   8.7367160805481898        23.890689307053172        10.880612026247571     
 H   7.1020598348614490        15.620858699751508        16.248650731156161     
 H   14.312469410967589        18.924789339635151        13.379916225338542     
 H   8.6985655484833444        24.081865884789590        19.126886775915317     
 H   6.3053032960746451        23.414515786007708        10.485929548360438     
 P   10.504157205948319        15.014999305159918        10.703025100464417     
 C   10.302378218426202        16.752542782049794        10.244146191809278     
 C   8.9248261128470556        14.270261625608235        11.142840822135931     
 C   11.575813168333065        14.904051322145255        12.149881456730290     
 C   11.269965099925679        14.184527310205349        9.3002103369834650     
 C   11.300855414601781        17.338832329607222        9.4426479067308549     
 C   9.2183748715153495        17.527507264923610        10.696467046708072     
 C   8.2762758780721040        14.759525361589370        12.294797300428488     
 C   8.3381414517361137        13.233170855415214        10.401432937999862     
 C   12.524138982573806        15.899245967492197        12.446219963682672     
 C   11.450530541807508        13.772278837987862        12.976497015447098     
 C   10.579275383817404        14.127103573088679        8.0736658548721110     
 C   12.583614535501493        13.693640826577951        9.3947220131877778     
 H   12.138419030023895        16.745820165504480        9.0795689546298295     
 C   11.211644893821081        18.688506765715115        9.0962513475492557     
 H   8.4231625149813283        17.092369913729893        11.295751537843080     
 C   9.1409799375562883        18.876885978757578        10.345977959870956     
 H   8.7420466902775456        15.529491752835023        12.905398795763100     
 C   7.0409928308958811        14.243028970381710        12.672425849774504     
 H   8.8336059034226064        12.818851847095136        9.5285840832761064     
 C   7.0984475476586644        12.717134938433029        10.796964687353315     
 H   12.633129990085004        16.778720920115724        11.813220179633459     
 C   13.332802486010069        15.755211350727487        13.577114759050964     
 H   10.704520810836673        13.002664519896353        12.769572529603476     
 C   12.266708385626714        13.642065127436116        14.100894281589815     
 H   9.5608002021972993        14.505079353096798        7.9822014017756135     
 C   11.200575094905620        13.567189993972343        6.9545612066796361     
 H   13.126047926714145        13.750455013145674        10.336590496529007     
 C   13.200996706147880        13.156369835122902        8.2633789742314789     
 H   11.971552792268122        19.141392988364299        8.4597578526159189     
 C   10.135542137225730        19.454883308224993        9.5497566006525769     
 H   8.2884873688928966        19.464210242707782        10.684410349457343     
 H   6.5533172842625182        14.621548965551506        13.566766786854625     
 C   6.4460715610577699        13.222849171727571        11.921582861034855     
 H   6.6519457064957557        11.908928167667595        10.221674950056471     
 C   13.206095721236517        14.633385789122757        14.404760766621475     
 H   14.058092251227146        16.529931290157084        13.818511647596205     
 H   12.157005303946123        12.766370589966566        14.739794694610818     
 C   12.516680005024069        13.098178130933858        7.0466651172317167     
 H   10.652790271000653        13.518991912215590        6.0117245548931262     
 H   14.229787525328495        12.807651118651359        8.3197479036582465     
 H   10.071911025168029        20.506696631945150        9.2780066121836882     
 H   5.4880060428125974        12.809243125333253        12.233180653602833     
 H   13.829509779124407        14.536467103455335        15.295622156035744     
 H   13.021696524814848        12.697470960088378        6.1681527726887264     
 C   12.266844443849577        14.954845407062509        2.9456695569175384     
 H   11.344236017606017        14.708994588356971        3.4981702584011583     
 H   12.411346420531963        16.046217337632420        2.9633933689675676     
 H   13.131679733352733        14.478535026505256        3.4361091665206054     
 C   12.146820235398454        14.482894261212911        1.5806960426756926     
 N   12.016022587484336        14.090978054751568       0.48681787990605185     
 Co   8.3491145056091494        9.3636610375992522        12.151457472334521     
 S   8.0402085916890531        9.5178679615655515        9.9335442630523616     
 S   9.4391304165471333        7.3900445290723269        11.992158912226650     
 S   6.4081855285720222        9.5655961582657572        13.285278917248123     
 S   9.3590137426976483        10.980757955744766        13.344273592833183     
 C   8.7463451364537672        8.0175344239313322        9.4008825991794254     
 C   9.3180279772693204        7.1129148571576151        10.275574506367523     
 C   6.8186697809683734        10.861193744662398        14.376201638062488     
 C   8.0647587840592241        11.459075334140675        14.411101704779286     
 S   8.7201849764892678        7.5353167172361983        7.7239967169850603     
 S   9.8662936307135514        5.6207578448736539        9.5413824615482614     
 S   5.6533808933749281        11.496037814505339        15.510634361243218     
 S   8.2587897220217439        12.721160528581963        15.615103840102206     
 C   9.3923043859205215        5.9482441006120199        7.8969001327854365     
 C   6.6397670364318451        12.704501565162541        16.271206376594431     
 S   9.5238523136244932        4.8579203277226517        6.6346292614016340     
 S   6.0690864605981423        13.696109300159543        17.489576774389285     
 P   6.0238218929777387        2.8062298561980268        2.5323432403199142     
 C   6.7181448940741877        4.4172697409240582        2.0952862217901957     
 C   4.3001718622300249        3.1092833073255184        2.9241717754841541     
 C   6.1930364423644351        1.7227477037710655        1.1133261893391238     
 C   6.8403455717071795        2.0281858803871540        3.9315387580077443     
 C   5.9755883651088757        5.5912781851208413        2.3207274399014541     
 C   7.9538531201900913        4.4808462277615444        1.4231263428077825     
 C   3.3963735687157159        3.3117192846955965        1.8705635491054580     
 C   3.9139813426722632        3.3684303348603097        4.2475652880441368     
 C   6.0143007871064054        2.2462783042645404      -0.17926580319801075     
 C   6.4402842071788449       0.35144165389401472        1.2977636418112410     
 C   8.2076092108562921        2.2692816420373432        4.1469412108761174     
 C   6.1645557702494829        1.0583296495026129        4.6945796892509044     
 H   4.9992172254651432        5.5493619646967147        2.7975148581639204     
 C   6.4702358950096901        6.8167761453269184        1.8672622661017710     
 H   8.4947160357009110        3.5718511641461559        1.1634265150711236     
 C   8.4521218087970613        5.7177452727117366        1.0075662998477568     
 H   3.6954926243119495        3.1190387143576306       0.84303880255218488     
 C   2.1173462434520762        3.7959546268692028        2.1380797363847188     
 H   4.6078542361501436        3.2149947463665471        5.0671331008626650     
 C   2.6376558523467799        3.8633217377472309        4.5074160852122240     
 H   5.8554299742708800        3.3114267070616821      -0.32908712195832635     
 C   6.0677015681661821        1.3936425939353314       -1.2794289495019688     
 H   6.5611021117211648       -7.3754802200335548E-002   2.2923013688706666     
 C   6.5200974180558475      -0.48315653912539985       0.18332558995302012     
 H   8.7327685121976142        3.0043127170901118        3.5450699901469278     
 C   8.8970851104927533        1.5461333777210606        5.1194609014826806     
 C   6.8617973422308483       0.35222914999495142        5.6792325133409518     
 H   5.1113187441006822       0.82719265094158101        4.5295892016986539     
 H   5.8638320697348254        7.7135427271582753        1.9819479283113106     
 C   7.7093702435736242        6.8843402200256305        1.2242463217687780     
 H   9.4111405428834463        5.7746451860433874       0.49252536205239078     
 C   1.7500208215103061        4.0968688297598650        3.4529748645344278     
 H   1.4282326857237453        3.9447264031485680        1.3111338019263885     
 H   2.3419612702621633        4.0857813661387565        5.5320084446365518     
 H   5.9157168499767812        1.7995193894367882       -2.2775826878467762     
 C   6.3333569523166187        3.4539413324690800E-002  -1.1002625608016370     
 H   6.7414560513800295       -1.5366270606575436       0.32946005630395869     
 C   8.2247143715006850       0.58740895649161462        5.8854348729960142     
 H   9.9622980266571304        1.7156483027986469        5.2607464601250395     
 H   6.3255554137701306      -0.39997992583719189        6.2581069066203527     
 H   8.0840248526198959        7.8372623869647793       0.84325652186450628     
 H  0.77424490546591318        4.5319626456024178        3.6660454290445665     
 H   6.3959164375428843      -0.61919415167843761       -1.9688694684679962     
 H   8.7715107555758980        1.1649599482755095E-002   6.6295613273937617     
 P   4.5801570412329085        8.4302706193966515        6.4412547103122053     
 C   4.7706414130824486        6.6911434336339246        6.9002796225928362     
 C   6.1631460633857920        9.1634295147263440        5.9960018688081140     
 C   3.5102294830800718        8.5434233073699151        4.9928391822758380     
 C   3.8224742015511759        9.2667101746549676        7.8445272124730323     
 C   3.7618325563724873        6.1076413199774100        7.6908762303516367     
 C   5.8552327609094901        5.9119592759477992        6.4570528718322313     
 C   6.8036877096789281        8.6667225250975246        4.8425906161802548     
 C   6.7586472176892496        10.200162468979405        6.7305952286880757     
 C   2.5480527703039648        7.5583619303851179        4.7072070282320357     
 C   3.6588836806455052        9.6584743077654469        4.1471918787469377     
 C   4.5188468606624577        9.3247223958420165        9.0678276670434581     
 C   2.5097874939629428        9.7610823365319543        7.7545885365663851     
 H   2.9237255129193040        6.7038852972490481        8.0476187882573900     
 C   3.8409581071678698        4.7566271893059104        8.0345449611759321     
 H   6.6576030299503230        6.3436585039065534        5.8648885995277338     
 C   5.9238480392551098        4.5619340623157072        6.8071732415434560     
 H   6.3312809860738906        7.8959819528110016        4.2382132628935345     
 C   8.0391775276473005        9.1759507077259013        4.4562984162747457     
 H   6.2694512694236684        10.620978159698494        7.6038793132472167     
 C   7.9993220655430983        10.708098108459495        6.3270072725300563     
 H   2.4218152799441577        6.6907623614384892        5.3532423103962756     
 C   1.7495870837302165        7.6942485224866264        3.5682456044660693     
 H   4.4161928175557881        10.419274054750106        4.3447365226344115     
 C   2.8527993656968635        9.7799240374503587        3.0146197475620520     
 H   5.5369596590556540        8.9445108269358915        9.1548879978661635     
 C   3.9041683629315500        9.8887946256107853        10.188483828983211     
 H   1.9632276419108761        9.7038374915458814        6.8150911953491553     
 C   1.8990816612321910        10.302519237818959        8.8875784873367785     
 H   3.0723751114374065        4.3050246586385121        8.6612093930053913     
 C   4.9188788644359001        3.9864854061887693        7.5919363971234564     
 H   6.7777343579328297        3.9721710012912048        6.4762809186026846     
 H   8.5200130301568180        8.7914088117128415        3.5608755071840381     
 C   8.6432510979163499        10.195642228016455        5.2007198833986434     
 H   8.4531300666154294        11.515493104584474        6.8977239999262725     
 C   1.9001117118856101        8.7982003145268575        2.7213527957182930     
 H   1.0141821240584510        6.9264664589414098        3.3357734554319096     
 H   2.9815607132841553        10.640657647931608        2.3595652681175885     
 C   2.5891011645745685        10.361444816548531        10.101115509633477     
 H   4.4562688057030533        9.9381031600967074        11.128768354022414     
 H  0.87075973739968704        10.652983924658441        8.8350739588139433     
 H   4.9755353519300893        2.9341864557760990        7.8634198045989931     
 H   9.6020590485485702        10.602939152384620        4.8831100393217008     
 H   1.2863321756540647        8.8887808673874389        1.8234041256103970     
 H   2.0896160362778020        10.766573052579959        10.980849521997547     
 C   2.8786240246947212        8.3934293180863122        14.133793391125543     
 H   3.7978744874206209        8.5874042383795945        13.557153801396428     
 H   2.7534250579041415        7.3058440669591924        14.251329994792105     
 H   2.0091919514048699        8.7899819645756327        13.584615637713497     
 C   2.9879938752035571        9.0286806292529995        15.431418805457220     
 N   3.1130412704102346        9.5469769189249369        16.471960788957290     
         226

 Co   6.7760212513560978        14.063579489101054        4.9668409989926214     
 S   7.0686466668141765        13.908990615143070        7.1862887188923104     
 S   5.6629466964870536        16.024827473116670        5.1205485700217617     
 S   8.7284683438953845        13.894523755851280        3.8446411165018444     
 S   5.7968211049001939        12.437442826908521        3.7588781806381864     
 C   6.3533251890194640        15.406734558407715        7.7145213202941214     
 C   5.7763849410434061        16.305389891941196        6.8372083362328056     
 C   8.3416693612947341        12.602207822023633        2.7415313526514695     
 C   7.1036193665643044        11.988551834412396        2.6951784723844594     
 S   6.3754519647116554        15.892753915815916        9.3903801285678501     
 S   5.2130939738310937        17.793635222968948        7.5680844143069974     
 S   9.5206490437858680        11.991760201270395        1.6064406662453363     
 S   6.9319008465338330        10.734331091229096        1.4809684859077887     
 C   5.6885737394385432        17.472920419521564        9.2134273395198623     
 C   8.5534151634044751        10.773323443842248       0.83454690788367869     
 S   5.5450641236180260        18.564264805529529        10.472986230681387     
 S   9.1353085225327941        9.7882096400694820      -0.38309370874579562     
 P   9.0997653621887622        20.685107787193367        14.599653033727998     
 C   8.4267433066572632        19.064556961234032        15.033713146571337     
 C   10.819978323766408        20.391964287079322        14.184928797334747     
 C   8.9313604813807910        21.760956822026571        16.025231261463173     
 C   8.2630919294614582        21.453672018167467        13.207056412780469     
 C   9.1824621922217169        17.900769457015119        14.799066763289215     
 C   7.1901295058030756        18.982680867358368        15.702468769176381     
 C   11.735898786254827        20.173274073390118        15.224864485700200     
 C   11.185313540418433        20.135799029577520        12.855024835819824     
 C   9.1312739703482091        21.234260604452810        17.313471731889187     
 C   8.6525510470558213        23.127495127633203        15.851308061755097     
 C   6.9044946369644320        21.178067782256324        12.979308880285817     
 C   8.9218449906639297        22.438279408634671        12.448413991943829     
 H   10.157670331358945        17.956306005897265        14.321756354394482     
 C   8.7009509100452203        16.666191788304562        15.241200655931866     
 H   6.6383655993594850        19.885164768739632        15.964630984326822     
 C   6.7045303412613482        17.736375202802126        16.104856910816324     
 H   11.452460147200727        20.360966085889821        16.257735461554681     
 C   13.005163141001612        19.675060442068435        14.937199105438088     
 H   10.482363883474413        20.302399799315808        12.045857077231085     
 C   12.450404627388568        19.623171814915384        12.575644047835064     
 H   9.3139966995087402        20.171884422777634        17.456246613653786     
 C   9.0686881852112773        22.079483253650558        18.418865743937165     
 H   8.5169739148701940        23.555119189502282        14.859853108704444     
 C   8.5601143879874826        23.953957230667939        16.971310503691178     
 H   6.3928700388888320        20.430201747219360        13.577050690011776     
 C   6.2068519153717636        21.882604081683890        11.998655567800276     
 C   8.2173149935117014        23.124720301100712        11.455467275571865     
 H   9.9692229897739928        22.691088117603517        12.618937751295611     
 H   9.3178772540062482        15.777353565051119        15.119981309120442     
 C   7.4608926004962814        16.579997381815986        15.879910249653173     
 H   5.7429609169132512        17.662911668462701        16.613497731609744     
 C   13.349398872471870        19.372987697961690        13.616390337186441     
 H   13.704109707693142        19.513248384901761        15.752975143816670     
 H   12.727610248597685        19.398353186809430        11.546563867435667     
 H   9.2401506559755742        21.671686420983988        19.413135239138985     
 C   8.7700224308484600        23.433367669482053        18.250215785558396     
 H   8.3106908181707908        25.002418892871873        16.832949293477423     
 C   6.8627196755496742        22.855948351088156        11.236906351950489     
 H   5.1475128377057224        21.687458501718979        11.847627676905539     
 H   8.7420353347785511        23.886708347302537        10.878970474678056     
 H   7.0950082931091591        15.620140519801206        16.251693410464927     
 H   14.315350454734071        18.924203329168122        13.387549159910833     
 H   8.7006928111866753        24.080700553411674        19.123313985092253     
 H   6.3091671946597163        23.416989456586165        10.486617479088352     
 P   10.507286223258655        15.015559691367935        10.700829453051535     
 C   10.306637716840962        16.753261887019832        10.241936713807423     
 C   8.9275885579776446        14.271979879126588        11.141186757608743     
 C   11.578767679806452        14.904389437896205        12.147842802724231     
 C   11.272283300340543        14.184493041864279        9.2979685296467718     
 C   11.306148053081424        17.339272632865779        9.4415284407646833     
 C   9.2225755629122794        17.528648286458889        10.693348137846458     
 C   8.2798386337176844        14.761986048191496        12.293289300162790     
 C   8.3400224009288912        13.234926267192172        10.400458297539890     
 C   12.528476475899044        15.898571639333758        12.443114587486138     
 C   11.451148455246006        13.774286822930289        12.976358590937679     
 C   10.581026778233923        14.127012598030943        8.0717475446776881     
 C   12.585837199701194        13.693259960462361        9.3920230761302221     
 H   12.143766177239115        16.745937331963582        9.0790834109238627     
 C   11.217945874136865        18.689080969812093        9.0954043722994040     
 H   8.4266476266650621        17.093854738863914        11.291920867934463     
 C   9.1460584050450304        18.878091553006062        10.342895633636765     
 H   8.7462728373220369        15.532028835928017        12.903269855450480     
 C   7.0445346795967048        14.246215934365368        12.671782831679602     
 H   8.8348604504780859        12.819959024676109        9.5275655093408851     
 C   7.1002302571069311        12.719699627606424        10.796794395582650     
 H   12.639191433948003        16.776860802112580        11.808813507386768     
 C   13.336118614268054        15.755350472901990        13.574817050620771     
 H   10.704010062429338        13.005553402937084        12.770369371862781     
 C   12.266315450541370        13.644948019608892        14.101574252711853     
 H   9.5625873865378388        14.505210804077439        7.9807232662804903     
 C   11.201666481404496        13.566686946997875        6.9524869850037092     
 H   13.128682236151317        13.750115934896538        10.333655102183206     
 C   13.202553865698304        13.155576329198322        8.2605146261451825     
 H   11.978721426294497        19.141838763991437        8.4598938768927336     
 C   10.141661253380585        19.455833950939997        9.5478199762620619     
 H   8.2934263638143175        19.465659608106225        10.680574017725874     
 H   6.5575425784500148        14.625336701601205        13.566232319123699     
 C   6.4486985421062162        13.226086059822057        11.921580117607883     
 H   6.6529981700966045        11.911574754994076        10.221960621705177     
 C   13.207030658329213        14.635309916558205        14.404384755857180     
 H   14.062417977841717        16.529377445565668        13.815324827316964     
 H   12.154706930936898        12.770747698953253        14.742087660008655     
 C   12.517668278999256        13.097313154187086        7.0441175545653731     
 H   10.653451232580522        13.518379452392473        6.0099047779745005     
 H   14.231298403922795        12.806684788901087        8.3164972383065976     
 H   10.078727678794424        20.507695900476119        9.2760968844869502     
 H   5.4905588508300776        12.813110114786602        12.233778302242266     
 H   13.829480209079525        14.539024124284268        15.295955531848595     
 H   13.022133301151879        12.696167053750703        6.1654825117509811     
 C   12.263871809839662        14.965124692830008        2.9499568259540307     
 H   11.341601122204812        14.724462883765577        3.5048750121409267     
 H   12.406443082745572        16.056117873525935        2.9541510800740540     
 H   13.129168520562185        14.496791746864204        3.4462687754164842     
 C   12.144908633838764        14.476839944750328        1.5917199291405542     
 N   12.014682379447470        14.072283251041256       0.50317682518484141     
 Co   8.3480546011873180        9.3662864686194016        12.151907416087617     
 S   8.0409668545312414        9.5205401111324406        9.9338228854418897     
 S   9.4406264672977063        7.3940400565978619        11.993230882241319     
 S   6.4058465744776178        9.5645748785526052        13.284435769498497     
 S   9.3545451895181184        10.984386606695812        13.346404499306544     
 C   8.7481209040830148        8.0204932579650663        9.4016532137835398     
 C   9.3203837593354564        7.1165339970060923        10.276636761954018     
 C   6.8137015697346985        10.859806503149917        14.376713990469991     
 C   8.0588976602273785        11.459439882272539        14.412884442483428     
 S   8.7224164148714145        7.5378571162689587        7.7248801175880475     
 S   9.8703190159508409        5.6248119820989233        9.5428123708986092     
 S   5.6468931236599422        11.491942503604271        15.511220051314574     
 S   8.2504530930173949        12.720650696505571        15.618020625661766     
 C   9.3961716125964170        5.9515500482496160        7.8982331392483491     
 C   6.6311540822854766        12.701512839250032        16.273049192915543     
 S   9.5290512626795945        4.8611141036381209        6.6362627522613069     
 S   6.0592305584385144        13.692399577007635        17.491339336971429     
 P   6.0229506985021910        2.8017433044384212        2.5312692129159315     
 C   6.7149059716193493        4.4138397924592470        2.0945433463921566     
 C   4.2996829288440201        3.1036961047004148        2.9256432093473235     
 C   6.1920721938115477        1.7191075383368524        1.1115242369112990     
 C   6.8417159690057430        2.0247543883897232        3.9297309162661955     
 C   5.9708875791671012        5.5867126288566729        2.3210093187611629     
 C   7.9507138311920729        4.4794497370692357        1.4227599541262259     
 C   3.3945366112525726        3.3079368558364770        1.8735548376243665     
 C   3.9158112481578105        3.3625141886082477        4.2497600521353096     
 C   6.0109796452851247        2.2429880818716326      -0.18058442305840858     
 C   6.4428253659030759       0.34833115463521186        1.2947947343289927     
 C   8.2080173152850335        2.2696843915298746        4.1465014417208943     
 C   6.1678209405395865        1.0532599883620903        4.6922857357807235     
 H   4.9946464366921148        5.5432829036573716        2.7978564081911363     
 C   6.4640752370677523        6.8132196633815356        1.8688035381814168     
 H   8.4927873649407282        3.5711782114769250        1.1627850217768987     
 C   8.4475745699976486        5.7173941930093894        1.0086638784382054     
 H   3.6919120175695594        3.1158084027261044       0.84543606650174796     
 C   2.1165947140616606        3.7937267616153623        2.1433104446677751     
 H   4.6106934946801150        3.2076164065332380        5.0681716857101318     
 C   2.6407347876974239        3.8593778524377851        4.5117814468097794     
 H   5.8494596908367047        3.3078284987893460      -0.32962383776666110     
 C   6.0653953203129456        1.3911740645682651       -1.2813275156615751     
 H   6.5652857070369315       -7.7133774280268422E-002   2.2889901194365336     
 C   6.5240358431646781      -0.48536504050031987       0.17973947488241609     
 H   8.7316714594380915        3.0061409207920895        3.5450871100375423     
 C   8.8984030299742027        1.5486047026768488        5.1199235839061448     
 C   6.8658747847646788       0.34934456809596121        5.6778588178127620     
 H   5.1152345134405461       0.81971495297326480        4.5266831333989233     
 H   5.8565027091078603        7.7091054589666204        1.9842166709690483     
 C   7.7033114547388992        6.8828539704405047        1.2262645642150223     
 H   9.4068761567667565        5.7761346947747096       0.49433304878191264     
 C   1.7518366061682449        4.0947724781678927        3.4588624991475423     
 H   1.4263877050589964        3.9439468298388540        1.3176061853611107     
 H   2.3470955984497306        4.0821013466910054        5.5368723726492410     
 H   5.9112430366014248        1.7972626188894305       -2.2790497544574211     
 C   6.3347172136332954        3.2650644119752638E-002  -1.1033284121213096     
 H   6.7485114864840243       -1.5382792015860349       0.32501120144316692     
 C   8.2278677951005470       0.58825650589329193        5.8854305734568113     
 H   9.9629637908657038        1.7209671804789175        5.2622883908000322     
 H   6.3309143699961039      -0.40395039412975331        6.2564710226562825     
 H   8.0769913247559160        7.8365469636318235       0.84629824871160508     
 H  0.77715285923273059        4.5313884842819343        3.6736858957956535     
 H   6.3980246521543078      -0.62037311864275013       -1.9724336059943968     
 H   8.7754167574007180        1.4132683346204255E-002   6.6302405178750092     
 P   4.5832972854463270        8.4308461765973224        6.4390600595697647     
 C   4.7749097046459585        6.6918770406871397        6.8980698672942689     
 C   6.1659214633086332        9.1651626923010756        5.9943531934664911     
 C   3.5131985957640577        8.5437804119559324        4.9907993040006700     
 C   3.8248003879009409        9.2666871100239732        7.8422870775784252     
 C   3.7671337243779899        6.1080963787819282        7.6897564970413095     
 C   5.8594423748275917        5.9131147827582398        6.4539341618057851     
 C   6.8072646542631423        8.6692018898380212        4.8410869626242041     
 C   6.7605407559113999        10.201930120663524        6.7296300637504611     
 C   2.5524089429631718        7.5577050139080946        4.7040923338856286     
 C   3.6595152080764044        9.6605060349123573        4.1470584083975499     
 C   4.5206032451099665        9.3246382913736134        9.0659128727747671     
 C   2.5120167195503540        9.7607087647655639        7.7518908828931083     
 H   2.9290807769554434        6.7040171661992387        8.0471321435459124     
 C   3.8472677060942959        4.7572162761847281        8.0336983496807459     
 H   6.6610969377402576        6.3451577347852419        5.8610579078821869     
 C   5.9289355657640872        4.5631543287725655        6.8040917412747648     
 H   6.3355218635791122        7.8985396758888013        4.2360856903948276     
 C   8.0427340922578399        9.1791574773807216        4.4556626233197960     
 H   6.2707173722789351        10.622094752858796        7.6028709412177733     
 C   8.0011176658544780        10.710676487387596        6.3268491598040448     
 H   2.4278964727153260        6.6889161061907911        5.3488216753170210     
 C   1.7529252519241731        7.6944080845093010        3.5659364595528555     
 H   4.4156931790446308        10.422187673180085        4.3455440103275285     
 C   2.8524231305574910        9.7828340176602868        3.0153028066696415     
 H   5.5387527274445230        8.9446514411287126        9.1534138295129299     
 C   3.9052604674452400        9.8882908273286283        10.186414621986568     
 H   1.9658705634087008        9.7035083841367040        6.8121557333393241     
 C   1.9006410578257529        10.301725022055168        8.8847168930094220     
 H   3.0795517998699253        4.3054855316708096        8.6613453090643127     
 C   4.9250068043887207        3.9874509848710153        7.5900005187187647     
 H   6.7826826669662639        3.9736351558729637        6.4724456974821472     
 H   8.5242542352854542        8.7952191256102736        3.5603476480472307     
 C   8.6458919583330793        10.198896738153165        5.2007280900389148     
 H   8.4541947181923440        11.518151843587580        6.8980246200610180     
 C   1.9010677003084882        8.8001497831814852        2.7209715507546344     
 H   1.0185337050867609        6.9259315204331280        3.3325681921655277     
 H   2.9792784114473245        10.645065778565288        2.3618664380340708     
 C   2.5900888249796545        10.360575262618825        10.098572483466782     
 H   4.4569281752424432        9.9374866100573644        11.126955141597930     
 H  0.87227156789974947        10.652013059006753        8.8318259092311546     
 H   4.9823605456040712        2.9352005621608792        7.8615104947191945     
 H   9.6046255863788552        10.606825452227696        4.8837203523173605     
 H   1.2863259273432519        8.8913652934499510        1.8237308598883177     
 H   2.0900488653622418        10.765258182543969        10.978184850518037     
 C   2.8756358187757769        8.4036841934290507        14.138079031140435     
 H   3.7952201969364965        8.6028446320636753        13.563849583817142     
 H   2.7485072708833131        7.3157203770673549        14.242095001513684     
 H   2.0066616133038964        8.8082096683405062        13.594775559930799     
 C   2.9860750443228454        9.0226114801223982        15.442436507045775     
 N   3.1117008377281876        9.5282741882199495        16.488309901945833     
         226

 Co   6.7749787554420733        14.066225396350790        4.9672866219444662     
 S   7.0694016360856322        13.911673632857301        7.1865646111442327     
 S   5.6644708787652895        16.028850209862501        5.1216146449413218     
 S   8.7261461433965390        13.893509499563461        3.8437956406013831     
 S   5.7923648167751454        12.441093224531391        3.7610104580786397     
 C   6.3551014734645976        15.409705592130786        7.7152897964205911     
 C   5.7787515052825542        16.309026835480896        6.8382674138746040     
 C   8.3367114015210504        12.600829675992726        2.7420403857136022     
 C   7.0977670986232289        11.988928536684297        2.6969619922133443     
 S   6.3776682390587407        15.895297828336938        9.3912642974508866     
 S   5.2171287961483204        17.797705924051709        7.5695129663552478     
 S   9.5141670717394007        11.987668833252796        1.6070213461590022     
 S   6.9235655493753736        10.733833563746822        1.4838870906558415     
 C   5.6924346268289074        17.476233982766175        9.2147617684398959     
 C   8.5448018938533572        10.770341663481686       0.83638726321275902     
 S   5.5502510044135196        18.567463486122147        10.474622903111040     
 S   9.1254457985495971        9.7845056070771115      -0.38133554695934674     
 P   9.0988727207915723        20.680619676545025        14.598579203520998     
 C   8.4234852144179477        19.061125842500527        15.032974768153503     
 C   10.819467031424805        20.386374638259490        14.186396722701060     
 C   8.9303819140855936        21.757318995719928        16.023427141822378     
 C   8.2644345173210940        21.450234869525602        13.205250187235352     
 C   9.1777407602912877        17.896202606311341        14.799348652666911     
 C   7.1869732505273065        18.981283005993774        15.702110844482286     
 C   11.734042096491120        20.169492103792589        15.227850647350149     
 C   11.187117339863825        20.129874978708138        12.857216205689868     
 C   9.1279472276111573        21.230976549689608        17.312151214591889     
 C   8.6550807385418658        23.124387089049900        15.848334311591323     
 C   6.9048737354233243        21.178464497067242        12.978878107939362     
 C   8.9250784147229467        22.433202407676003        12.446116146457872     
 H   10.153077231019209        17.950225897972949        14.322094577745862     
 C   8.6947700285339149        16.662633537403423        15.242740905548899     
 H   6.6364214695946142        19.884490390054726        15.964001359945117     
 C   6.6999664621460111        17.736022270901593        16.105961864837241     
 H   11.448863034950545        20.357741279842365        16.260127571241011     
 C   13.004390311526210        19.672829715076329        14.942423231453565     
 H   10.485175170080810        20.295012296311857        12.046893690623314     
 C   12.453455675241427        19.619216193036539        12.580004609726299     
 H   9.3080187694065550        20.168292338158224        17.455710107865340     
 C   9.0663887606584570        22.077025112937921        18.416962589952874     
 H   8.5211401793526456        23.551739873951711        14.856536605603333     
 C   8.5640530874406107        23.951755491350951        16.967717342068383     
 H   6.3917468334166241        20.432025184739523        13.577080870283831     
 C   6.2081358190288221        21.885067848012916        11.999129674425207     
 C   8.2213555716837750        23.121826633000534        11.454092142328898     
 H   9.9731078461304943        22.683603387702636        12.616022123696709     
 H   9.3105264104546848        15.772914086238339        15.122245538140332     
 C   7.4548153319972110        16.578509070736988        15.881930818339880     
 H   5.7386811298349381        17.664398987997025        16.615315058057309     
 C   13.351189128653902        19.370881946446268        13.622271698939832     
 H   13.702245512419855        19.512467515851320        15.759439585487502     
 H   12.732714140123264        19.394657351957072        11.551423182276750     
 H   9.2356912908816806        21.669443386587993        19.411663687979239     
 C   8.7713921695613450        23.431489502361540        18.247142899143796     
 H   8.3177490527030944        25.000773857078908        16.828491405358069     
 C   6.8658350420622556        22.856787090041117        11.236908358512867     
 H   5.1481436427292921        21.692770112289235        11.849187596754154     
 H   8.7473545890089124        23.882727387551903        10.877328923108543     
 H   7.0879567513568693        15.619422339850905        16.254736089773697     
 H   14.318231498500554        18.923617318701091        13.395182094483125     
 H   8.7028200738900079        24.079535222033758        19.119741194269192     
 H   6.3130310932447875        23.419463127164622        10.487305409816264     
 P   10.510415240568991        15.016120077575952        10.698633805638650     
 C   10.310897215255721        16.753980991989874        10.239727235805567     
 C   8.9303510031082336        14.273698132644942        11.139532693081557     
 C   11.581722191279839        14.904727553647154        12.145804148718174     
 C   11.274601500755407        14.184458773523207        9.2957267223100786     
 C   11.311440691561069        17.339712936124332        9.4404089747985136     
 C   9.2267762543092093        17.529789307994168        10.690229228984844     
 C   8.2834013893632630        14.764446734793621        12.291781299897092     
 C   8.3419033501216671        13.236681678969129        10.399483657079918     
 C   12.532813969224284        15.897897311175319        12.440009211289603     
 C   11.451766368684504        13.776294807872718        12.976220166428259     
 C   10.582778172650443        14.126921622973207        8.0698292344832669     
 C   12.588059863900893        13.692879094346770        9.3893241390726665     
 H   12.149113324454337        16.746054498422684        9.0785978672178977     
 C   11.224246854452650        18.689655173909070        9.0945573970495523     
 H   8.4301327383487958        17.095339563997936        11.288090198025847     
 C   9.1511368725337725        18.879297127254549        10.339813307402574     
 H   8.7504989843665282        15.534565919021013        12.901140915137860     
 C   7.0480765282975293        14.249402898349027        12.671139813584700     
 H   8.8361149975335636        12.821066202257082        9.5265469354056620     
 C   7.1020129665551979        12.722264316779818        10.796624103811986     
 H   12.645252877811002        16.775000684109436        11.804406835140075     
 C   13.339434742526040        15.755489595076492        13.572519342190578     
 H   10.703499314022004        13.008442285977813        12.771166214122085     
 C   12.265922515456028        13.647830911781670        14.102254223833889     
 H   9.5643745708783801        14.505342255058078        7.9792451307853680     
 C   11.202757867903372        13.566183900023406        6.9504127633277815     
 H   13.131316545588486        13.749776856647404        10.330719707837405     
 C   13.204111025248729        13.154782823273742        8.2576502780588878     
 H   11.985890060320873        19.142284539618579        8.4600299011695501     
 C   10.147780369535438        19.456784593654998        9.5458833518715469     
 H   8.2983653587357367        19.467108973504669        10.676737685994405     
 H   6.5617678726375104        14.629124437650903        13.565697851392775     
 C   6.4513255231546625        13.229322947916543        11.921577374180913     
 H   6.6540506336974534        11.914221342320557        10.222246293353884     
 C   13.207965595421911        14.637234043993654        14.404008745092886     
 H   14.066743704456288        16.528823600974249        13.812138007037722     
 H   12.152408557927673        12.775124807939939        14.744380625406491     
 C   12.518656552974441        13.096448177440315        7.0415699918990295     
 H   10.654112194160392        13.517766992569355        6.0080850010558757     
 H   14.232809282517096        12.805718459150816        8.3132465729549487     
 H   10.085544332420818        20.508695169007090        9.2741871567902123     
 H   5.4931116588475577        12.816977104239951        12.234375950881700     
 H   13.829450639034645        14.541581145113202        15.296288907661447     
 H   13.022570077488908        12.694863147413027        6.1628122508132357     
 C   12.260899175829746        14.975403978597507        2.9542440949905231     
 H   11.338966226803610        14.739931179174183        3.5115797658806951     
 H   12.401539744959178        16.066018409419453        2.9449087911805405     
 H   13.126657307771639        14.515048467223153        3.4564283843123631     
 C   12.142997032279073        14.470785628287747        1.6027438156054157     
 N   12.013342171410603        14.053588447330942       0.51953577046363097     
 Co   8.3469946967654884        9.3689118996395511        12.152357359840712     
 S   8.0417251173734314        9.5232122606993315        9.9341015078314179     
 S   9.4421225180482793        7.3980355841233969        11.994302852255990     
 S   6.4035076203832135        9.5635535988394533        13.283592621748873     
 S   9.3500766363385885        10.988015257646859        13.348535405779907     
 C   8.7498966717122606        8.0234520919988004        9.4024238283876542     
 C   9.3227395414015923        7.1201531368545687        10.277699017540513     
 C   6.8087333585010237        10.858419261637438        14.377226342877494     
 C   8.0530365363955347        11.459804430404406        14.414667180187571     
 S   8.7246478532535594        7.5403975153017191        7.7257635181910356     
 S   9.8743444011881305        5.6288661193241927        9.5442422802489570     
 S   5.6404053539449563        11.487847192703203        15.511805741385929     
 S   8.2421164640130460        12.720140864429178        15.620937411221323     
 C   9.4000388392723124        5.9548559958872120        7.8995661457112618     
 C   6.6225411281391073        12.698524113337525        16.274892009236659     
 S   9.5342502117346957        4.8643078795535910        6.6378962431209798     
 S   6.0493746562788857        13.688689853855726        17.493101899553572     
 P   6.0220795040266433        2.7972567526788161        2.5301951855119484     
 C   6.7116670491645118        4.4104098439944357        2.0938004709941174     
 C   4.2991939954580145        3.0981089020753108        2.9271146432104924     
 C   6.1911079452586604        1.7154673729026393        1.1097222844834742     
 C   6.8430863663043073        2.0213228963922925        3.9279230745246467     
 C   5.9661867932253259        5.5821470725925044        2.3212911976208721     
 C   7.9475745421940553        4.4780532463769269        1.4223935654446695     
 C   3.3926996537894292        3.3041544269773580        1.8765461261432748     
 C   3.9176411536433577        3.3565980423561856        4.2519548162264824     
 C   6.0076585034638441        2.2396978594787242      -0.18190304291880643     
 C   6.4453665246273060       0.34522065537640900        1.2918258268467446     
 C   8.2084254197137749        2.2700871410224064        4.1460616725656703     
 C   6.1710861108296902        1.0481903272215678        4.6899917823105426     
 H   4.9900756479190864        5.5372038426180294        2.7981979582183523     
 C   6.4579145791258137        6.8096631814361519        1.8703448102610627     
 H   8.4908586941805453        3.5705052588076938        1.1621435284826740     
 C   8.4430273311982358        5.7170431133070423        1.0097614570286542     
 H   3.6883314108271690        3.1125780910945786       0.84783333045131093     
 C   2.1158431846712453        3.7914988963615217        2.1485411529508314     
 H   4.6135327532100865        3.2002380666999284        5.0692102705575985     
 C   2.6438137230480683        3.8554339671283389        4.5161468084073348     
 H   5.8434894074025285        3.3042302905170096      -0.33016055357499580     
 C   6.0630890724597091        1.3887055352011988       -1.2832260818211814     
 H   6.5694693023526982       -8.0512746360201309E-002   2.2856788700024002     
 C   6.5279742682735087      -0.48757354187523988       0.17615335981181207     
 H   8.7305744066785689        3.0079691244940672        3.5451042299281568     
 C   8.8997209494556522        1.5510760276326367        5.1203862663296080     
 C   6.8699522272985094       0.34645998619697099        5.6764851222845714     
 H   5.1191502827804101       0.81223725500494859        4.5237770650991926     
 H   5.8491733484808952        7.7046681907749655        1.9864854136267862     
 C   7.6972526659041742        6.8813677208553790        1.2282828066612668     
 H   9.4026117706500667        5.7776242035060328       0.49614073551143445     
 C   1.7536523908261836        4.0926761265759195        3.4647501337606568     
 H   1.4245427243942472        3.9431672565291405        1.3240785687958330     
 H   2.3522299266372975        4.0784213272432535        5.5417363006619311     
 H   5.9067692232260685        1.7950058483420730       -2.2805168210680660     
 C   6.3360774749499713        3.0761874914814483E-002  -1.1063942634409822     
 H   6.7555669215880183       -1.5399313425145260       0.32056234658237515     
 C   8.2310212187004108       0.58910405529496912        5.8854262739176084     
 H   9.9636295550742773        1.7262860581591883        5.2638303214750239     
 H   6.3362733262220781      -0.40792086242231473        6.2548351386922114     
 H   8.0699577968919378        7.8358315402988676       0.84933997555870377     
 H  0.78006081299954799        4.5308143229614508        3.6813263625467401     
 H   6.4001328667657305      -0.62155208560706254       -1.9759977435207976     
 H   8.7793227592255381        1.6615767209653416E-002   6.6309197083562568     
 P   4.5864375296597455        8.4314217337979933        6.4368654088273232     
 C   4.7791779962094685        6.6926106477403549        6.8958601119957015     
 C   6.1686968632314745        9.1668958698758072        5.9927045181248682     
 C   3.5161677084480432        8.5441375165419498        4.9887594257255028     
 C   3.8271265742507055        9.2666640453929805        7.8400469426838191     
 C   3.7724348923834925        6.1085514375864456        7.6886367637309823     
 C   5.8636519887456942        5.9142702895686794        6.4508154517793388     
 C   6.8108415988473565        8.6716812545785160        4.8395833090681526     
 C   6.7624342941335511        10.203697772347644        6.7286648988128457     
 C   2.5567651156223787        7.5570480974310712        4.7009776395392215     
 C   3.6601467355073032        9.6625377620592676        4.1469249380481630     
 C   4.5223596295574744        9.3245541869052087        9.0639980785060743     
 C   2.5142459451377657        9.7603351929991717        7.7491932292198316     
 H   2.9344360409915824        6.7041490351494293        8.0466454988344331     
 C   3.8535773050207220        4.7578053630635457        8.0328517381855598     
 H   6.6645908455301930        6.3466569656639313        5.8572272162366392     
 C   5.9340230922730655        4.5643745952294248        6.8010102410060735     
 H   6.3397627410843347        7.9010973989666002        4.2339581178961208     
 C   8.0462906568683810        9.1823642470355402        4.4550268303648473     
 H   6.2719834751342010        10.623211346019097        7.6018625691883299     
 C   8.0029132661658586        10.713254866315697        6.3266910470780333     
 H   2.4339776654864944        6.6870698509430930        5.3444010402377655     
 C   1.7562634201181300        7.6945676465319757        3.5636273146396413     
 H   4.4151935405334726        10.425101291610064        4.3463514980206464     
 C   2.8520468954181180        9.7857439978702150        3.0159858657772309     
 H   5.5405457958333919        8.9447920553215354        9.1519396611596981     
 C   3.9063525719589300        9.8877870290464713        10.184345414989926     
 H   1.9685134849065258        9.7031792767275284        6.8092202713294938     
 C   1.9022004544193147        10.300930806291376        8.8818552986820674     
 H   3.0867284883024437        4.3059464047031071        8.6614812251232340     
 C   4.9311347443415405        3.9884165635532614        7.5880646403140730     
 H   6.7876309759996980        3.9750993104547230        6.4686104763616097     
 H   8.5284954404140905        8.7990294395077058        3.5598197889104228     
 C   8.6485328187498105        10.202151248289875        5.2007362966791861     
 H   8.4552593697692568        11.520810582590684        6.8983252401957627     
 C   1.9020236887313662        8.8020992518361147        2.7205903057909757     
 H   1.0228852861150706        6.9253965819248462        3.3293629288991458     
 H   2.9769961096104933        10.649473909198967        2.3641676079505531     
 C   2.5910764853847410        10.359705708689120        10.096029457300085     
 H   4.4575875447818323        9.9368700600180233        11.125141929173449     
 H  0.87378339839981189        10.651042193355066        8.8285778596483659     
 H   4.9891857392780530        2.9362146685456598        7.8596011848393958     
 H   9.6071921242091403        10.610711752070772        4.8843306653130201     
 H   1.2863196790324389        8.8939497195124630        1.8240575941662382     
 H   2.0904816944466811        10.763943312507976        10.975520179038528     
 C   2.8726476128568326        8.4139390687717874        14.142364671155326     
 H   3.7925659064523725        8.6182850257477561        13.570545366237857     
 H   2.7435894838624852        7.3255966871755165        14.232860008235262     
 H   2.0041312752029223        8.8264373721053797        13.604935482148099     
 C   2.9841562134421342        9.0165423309917987        15.453454208634332     
 N   3.1103604050461406        9.5095714575149621        16.504659014934376     
         226

 Co   6.7739362595280488        14.068871303600528        4.9677322448963110     
 S   7.0701566053570888        13.914356650571534        7.1868405033961551     
 S   5.6659950610435263        16.032872946608332        5.1226807198608810     
 S   8.7238239428976936        13.892495243275642        3.8429501647009219     
 S   5.7879085286500969        12.444743622154260        3.7631427355190934     
 C   6.3568777579097313        15.412676625853857        7.7160582725470608     
 C   5.7811180695217024        16.312663779020600        6.8393264915164025     
 C   8.3317534417473667        12.599451529961817        2.7425494187757349     
 C   7.0919148306821524        11.989305238956199        2.6987455120422292     
 S   6.3798845134058269        15.897841740857958        9.3921484663339250     
 S   5.2211636184655470        17.801776625134472        7.5709415184034983     
 S   9.5076850996929334        11.983577465235197        1.6076020260726682     
 S   6.9152302522169151        10.733336036264550        1.4868056954038942     
 C   5.6962955142192717        17.479547546010785        9.2160961973599314     
 C   8.5361886243022376        10.767359883121124       0.83822761854183936     
 S   5.5554378852090132        18.570662166714765        10.476259575540693     
 S   9.1155830745663984        9.7808015740847427      -0.37957738517289780     
 P   9.0979800793943824        20.676131565896686        14.597505373314000     
 C   8.4202271221786322        19.057694723767018        15.032236389735669     
 C   10.818955739083204        20.380784989439661        14.187864648067373     
 C   8.9294033467903962        21.753681169413284        16.021623022181586     
 C   8.2657771051807281        21.446797720883733        13.203443961690233     
 C   9.1730193283608585        17.891635755607560        14.799630542044607     
 C   7.1838169952515374        18.979885144629183        15.701752919788190     
 C   11.732185406727414        20.165710134195059        15.230836809000099     
 C   11.188921139309215        20.123950927838759        12.859407575559912     
 C   9.1246204848741055        21.227692494926405        17.310830697294595     
 C   8.6576104300279102        23.121279050466601        15.845360561427549     
 C   6.9052528338822166        21.178861211878164        12.978447335592907     
 C   8.9283118387819638        22.428125406717335        12.443818300971914     
 H   10.148484130679472        17.944145790048630        14.322432801097239     
 C   8.6885891470226095        16.659075286502283        15.244281155165934     
 H   6.6344773398297425        19.883816011369817        15.963371735563411     
 C   6.6954025830306740        17.735669339001063        16.107066818858161     
 H   11.445265922700361        20.354516473794913        16.262519680927340     
 C   13.003617482050807        19.670598988084219        14.947647357469044     
 H   10.487986456687207        20.287624793307902        12.047930304015543     
 C   12.456506723094284        19.615260571157695        12.584365171617533     
 H   9.3020408393043681        20.164700253538818        17.455173602076890     
 C   9.0640893361056385        22.074566972225281        18.415059435968580     
 H   8.5253064438350972        23.548360558401143        14.853220102502222     
 C   8.5679917868937405        23.949553752033967        16.964124180445591     
 H   6.3906236279444162        20.433848622259685        13.577111050555887     
 C   6.2094197226858814        21.887531614341945        11.999603781050137     
 C   8.2253961498558503        23.118932964900360        11.452717009085932     
 H   9.9769927024869958        22.676118657801759        12.613106496097805     
 H   9.3031755669031231        15.768474607425560        15.124509767160221     
 C   7.4487380634981406        16.577020759657991        15.883951387026586     
 H   5.7344013427566249        17.665886307531348        16.617132384504874     
 C   13.352979384835933        19.368776194930845        13.628153060693220     
 H   13.700381317146570        19.511686646800879        15.765904027158333     
 H   12.737818031648843        19.390961517104717        11.556282497117833     
 H   9.2312319257877871        21.667200352191998        19.410192136819493     
 C   8.7727619082742301        23.429611335241027        18.244070012729193     
 H   8.3248072872353962        24.999128821285943        16.824033517238711     
 C   6.8689504085748370        22.857625828994077        11.236910365075245     
 H   5.1487744477528619        21.698081722859492        11.850747516602770     
 H   8.7526738432392754        23.878746427801268        10.875687371539028     
 H   7.0809052096045786        15.618704159900604        16.257778769082464     
 H   14.321112542267038        18.923031308234062        13.402815029055416     
 H   8.7049473365933387        24.078369890655839        19.116168403446128     
 H   6.3168949918298587        23.421936797743079        10.487993340544175     
 P   10.513544257879328        15.016680463783967        10.696438158225765     
 C   10.315156713670481        16.754700096959915        10.237517757803712     
 C   8.9331134482388226        14.275416386163295        11.137878628554372     
 C   11.584676702753226        14.905065669398104        12.143765494712115     
 C   11.276919701170272        14.184424505182138        9.2934849149733854     
 C   11.316733330040712        17.340153239382889        9.4392895088323421     
 C   9.2309769457061410        17.530930329529443        10.687110320123228     
 C   8.2869641450088416        14.766907421395747        12.290273299631396     
 C   8.3437842993144447        13.238437090746087        10.398509016619945     
 C   12.537151462549522        15.897222983016881        12.436903835093069     
 C   11.452384282123003        13.778302792815145        12.976081741918840     
 C   10.584529567066962        14.126830647915472        8.0679109242888440     
 C   12.590282528100595        13.692498228231180        9.3866252020151109     
 H   12.154460471669557        16.746171664881789        9.0781123235119310     
 C   11.230547834768434        18.690229378006048        9.0937104217997025     
 H   8.4336178500325296        17.096824389131957        11.284259528117230     
 C   9.1562153400225146        18.880502701503033        10.336730981168383     
 H   8.7547251314110177        15.537103002114009        12.899011974825241     
 C   7.0516183769983529        14.252589862332686        12.670496795489800     
 H   8.8373695445890430        12.822173379838055        9.5255283614704407     
 C   7.1037956760034646        12.724829005953211        10.796453812041323     
 H   12.651314321674000        16.773140566106292        11.800000162893383     
 C   13.342750870784025        15.755628717250996        13.570221633760383     
 H   10.702988565614669        13.011331169018542        12.771963056381390     
 C   12.265529580370684        13.650713803954448        14.102934194955926     
 H   9.5661617552189195        14.505473706038719        7.9777669952902457     
 C   11.203849254402247        13.565680853048939        6.9483385416518546     
 H   13.133950855025658        13.749437778398269        10.327784313491604     
 C   13.205668184799151        13.153989317349161        8.2547859299725914     
 H   11.993058694347248        19.142730315245718        8.4601659254463666     
 C   10.153899485690292        19.457735236369999        9.5439467274810301     
 H   8.3033043536571576        19.468558338903115        10.672901354262937     
 H   6.5659931668250069        14.632912173700602        13.565163383661849     
 C   6.4539525042031078        13.232559836011028        11.921574630753941     
 H   6.6551030972983023        11.916867929647038        10.222531965002588     
 C   13.208900532514606        14.639158171429104        14.403632734328591     
 H   14.071069431070859        16.528269756382834        13.808951186758481     
 H   12.150110184918448        12.779501916926627        14.746673590804326     
 C   12.519644826949628        13.095583200693543        7.0390224292326860     
 H   10.654773155740262        13.517154532746236        6.0062652241372501     
 H   14.234320161111397        12.804752129400544        8.3099959076032999     
 H   10.092360986047213        20.509694437538059        9.2722774290934744     
 H   5.4956644668650378        12.820844093693301        12.234973599521133     
 H   13.829421068989763        14.544138165942135        15.296622283474298     
 H   13.023006853825938        12.693559241075352        6.1601419898754903     
 C   12.257926541819831        14.985683264365004        2.9585313640270154     
 H   11.336331331402407        14.755399474582790        3.5182845196204631     
 H   12.396636407172785        16.075918945312967        2.9356665022870270     
 H   13.124146094981093        14.533305187582101        3.4665879932082424     
 C   12.141085430719382        14.464731311825163        1.6137677020702770     
 N   12.012001963373736        14.034893643620627       0.53589471574242054     
 Co   8.3459347923436589        9.3715373306597005        12.152807303593809     
 S   8.0424833802156215        9.5258844102662206        9.9343801302209460     
 S   9.4436185687988523        7.4020311116489310        11.995374822270659     
 S   6.4011686662888083        9.5625323191263014        13.282749473999250     
 S   9.3456080831590604        10.991643908597906        13.350666312253271     
 C   8.7516724393415064        8.0264109260325327        9.4031944429917687     
 C   9.3250953234677283        7.1237722767030460        10.278761273127008     
 C   6.8037651472673488        10.857032020124960        14.377738695284995     
 C   8.0471754125636892        11.460168978536270        14.416449917891715     
 S   8.7268792916357061        7.5429379143344786        7.7266469187940237     
 S   9.8783697864254201        5.6329202565494612        9.5456721895993049     
 S   5.6339175842299705        11.483751881802135        15.512391431457285     
 S   8.2337798350086970        12.719631032352785        15.623854196780883     
 C   9.4039060659482079        5.9581619435248072        7.9008991521741745     
 C   6.6139281739927389        12.695535387425016        16.276734825557771     
 S   9.5394491607897987        4.8675016554690602        6.6395297339806527     
 S   6.0395187541192570        13.684980130703817        17.494864462135716     
 P   6.0212083095510955        2.7927702009192106        2.5291211581079658     
 C   6.7084281267096744        4.4069798955296244        2.0930575955960782     
 C   4.2987050620720098        3.0925216994502072        2.9285860770736618     
 C   6.1901436967057730        1.7118272074684262        1.1079203320556494     
 C   6.8444567636028708        2.0178914043948617        3.9261152327830975     
 C   5.9614860072835514        5.5775815163283360        2.3215730764805813     
 C   7.9444352531960369        4.4766567556846182        1.4220271767631130     
 C   3.3908626963262862        3.3003719981182384        1.8795374146621833     
 C   3.9194710591289050        3.3506818961041240        4.2541495803176543     
 C   6.0043373616425626        2.2364076370858164      -0.18322166277920429     
 C   6.4479076833515370       0.34211015611760609        1.2888569193644963     
 C   8.2088335241425163        2.2704898905149378        4.1456219034104471     
 C   6.1743512811197938        1.0431206660810455        4.6876978288403617     
 H   4.9855048591460571        5.5311247815786864        2.7985395082455682     
 C   6.4517539211838750        6.8061066994907682        1.8718860823407084     
 H   8.4889300234203624        3.5698323061384629        1.1615020351884493     
 C   8.4384800923988248        5.7166920336046942        1.0108590356191027     
 H   3.6847508040847790        3.1093477794630524       0.85023059440087401     
 C   2.1150916552808301        3.7892710311076812        2.1537718612338876     
 H   4.6163720117400571        3.1928597268666188        5.0702488554050662     
 C   2.6468926583987122        3.8514900818188926        4.5205121700048894     
 H   5.8375191239683524        3.3006320822446731      -0.33069726938333055     
 C   6.0607828246064726        1.3862370058341327       -1.2851246479807876     
 H   6.5736528976684649       -8.3891718440134197E-002   2.2823676205682668     
 C   6.5319126933823393      -0.48978204325015989       0.17256724474120805     
 H   8.7294773539190462        3.0097973281960448        3.5451213498187713     
 C   8.9010388689371016        1.5535473525884249        5.1208489487530722     
 C   6.8740296698323400       0.34357540429798078        5.6751114267563807     
 H   5.1230660521202740       0.80475955703663238        4.5208709967994620     
 H   5.8418439878539301        7.7002309225833097        1.9887541562845241     
 C   7.6911938770694492        6.8798814712702532        1.2303010491075110     
 H   9.3983473845333769        5.7791137122373550       0.49794842224095631     
 C   1.7554681754841224        4.0905797749839463        3.4706377683737708     
 H   1.4226977437294981        3.9423876832194269        1.3305509522305552     
 H   2.3573642548248648        4.0747413077955024        5.5466002286746203     
 H   5.9022954098507121        1.7927490777947153       -2.2819838876787109     
 C   6.3374377362666481        2.8873105709876324E-002  -1.1094601147606546     
 H   6.7626223566920123       -1.5415834834430171       0.31611349172158337     
 C   8.2341746423002729       0.58995160469664631        5.8854219743784055     
 H   9.9642953192828507        1.7316049358394590        5.2653722521500157     
 H   6.3416322824480522      -0.41189133071487616        6.2531992547281412     
 H   8.0629242690279579        7.8351161169659118       0.85238170240580247     
 H  0.78296876676636540        4.5302401616409673        3.6889668292978266     
 H   6.4022410813771540      -0.62273105257137495       -1.9795618810471984     
 H   8.7832287610503599        1.9098851073102573E-002   6.6315988988375052     
 P   4.5895777738731631        8.4319972909986625        6.4346707580848825     
 C   4.7834462877729784        6.6933442547935700        6.8936503566971350     
 C   6.1714722631543166        9.1686290474505405        5.9910558427832452     
 C   3.5191368211320286        8.5444946211279671        4.9867195474503347     
 C   3.8294527606004705        9.2666409807619878        7.8378068077892120     
 C   3.7777360603889947        6.1090064963909638        7.6875170304206542     
 C   5.8678616026637958        5.9154257963791199        6.4476967417528916     
 C   6.8144185434315716        8.6741606193190126        4.8380796555121020     
 C   6.7643278323557015        10.205465424031763        6.7276997338752302     
 C   2.5611212882815857        7.5563911809540487        4.6978629451928144     
 C   3.6607782629382020        9.6645694892061780        4.1467914676987752     
 C   4.5241160140049832        9.3244700824368056        9.0620832842373833     
 C   2.5164751707251769        9.7599616212327813        7.7464955755465539     
 H   2.9397913050277218        6.7042809040996190        8.0461588541229556     
 C   3.8598869039471486        4.7583944499423634        8.0320051266903718     
 H   6.6680847533201275        6.3481561965426208        5.8533965245910924     
 C   5.9391106187820437        4.5655948616862831        6.7979287407373823     
 H   6.3440036185895563        7.9036551220444000        4.2318305453974139     
 C   8.0498472214789203        9.1855710166903606        4.4543910374098976     
 H   6.2732495779894677        10.624327939179398        7.6008541971588865     
 C   8.0047088664772392        10.715833245243799        6.3265329343520227     
 H   2.4400588582576632        6.6852235956953958        5.3399804051585100     
 C   1.7596015883120866        7.6947272085546503        3.5613181697264271     
 H   4.4146939020223153        10.428014910040043        4.3471589857137642     
 C   2.8516706602787454        9.7886539780801431        3.0166689248848209     
 H   5.5423388642222609        8.9449326695143565        9.1504654928064646     
 C   3.9074446764726201        9.8872832307643144        10.182276207993285     
 H   1.9711564064043505        9.7028501693183511        6.8062848093196626     
 C   1.9037598510128766        10.300136590527584        8.8789937043547109     
 H   3.0939051767349626        4.3064072777354054        8.6616171411821572     
 C   4.9372626842943603        3.9893821422355078        7.5861287619093813     
 H   6.7925792850331321        3.9765634650364823        6.4647752552410731     
 H   8.5327366455427267        8.8028397534051379        3.5592919297736154     
 C   8.6511736791665399        10.205405758426583        5.2007445033194575     
 H   8.4563240213461714        11.523469321593790        6.8986258603305082     
 C   1.9029796771542440        8.8040487204907425        2.7202090608273171     
 H   1.0272368671433805        6.9248616434165644        3.3261576656327638     
 H   2.9747138077736621        10.653882039832645        2.3664687778670355     
 C   2.5920641457898275        10.358836154759413        10.093486431133391     
 H   4.4582469143212213        9.9362535099786822        11.123328716748965     
 H  0.87529522889987432        10.650071327703376        8.8253298100655773     
 H   4.9960109329520348        2.9372287749304400        7.8576918749595972     
 H   9.6097586620394271        10.614598051913848        4.8849409783086806     
 H   1.2863134307216260        8.8965341455749751        1.8243843284441588     
 H   2.0909145235311208        10.762628442471984        10.972855507559020     
 C   2.8696594069378887        8.4241939441145242        14.146650311170218     
 H   3.7899116159682484        8.6337254194318387        13.577241148658571     
 H   2.7386716968416573        7.3354729972836781        14.223625014956841     
 H   2.0016009371019483        8.8446650758702532        13.615095404365398     
 C   2.9822373825614230        9.0104731818611992        15.464471910222889     
 N   3.1090199723640937        9.4908687268099747        16.521008127922915     
         226

 Co   6.7728937636140243        14.071517210850264        4.9681778678481550     
 S   7.0709115746285445        13.917039668285765        7.1871163956480775     
 S   5.6675192433217632        16.036895683354167        5.1237467947804411     
 S   8.7215017423988463        13.891480986987821        3.8421046888004602     
 S   5.7834522405250484        12.448394019777130        3.7652750129595467     
 C   6.3586540423548650        15.415647659576928        7.7168267486735305     
 C   5.7834846337608514        16.316300722560300        6.8403855691582018     
 C   8.3267954819736829        12.598073383930910        2.7430584518378671     
 C   7.0860625627410769        11.989681941228099        2.7005290318711141     
 S   6.3821007877529121        15.900385653378979        9.3930326352169615     
 S   5.2251984407827736        17.805847326217233        7.5723700704517496     
 S   9.5012031276464679        11.979486097217595        1.6081827059863341     
 S   6.9068949550584566        10.732838508782276        1.4897243001519471     
 C   5.7001564016096360        17.482861109255396        9.2174306262799650     
 C   8.5275753547511179        10.764378102760562       0.84006797387091969     
 S   5.5606247660045067        18.573860847307383        10.477896247970348     
 S   9.1057203505832014        9.7770975410923722      -0.37781922338644891     
 P   9.0970874379971907        20.671643455248343        14.596431543107000     
 C   8.4169690299393150        19.054263605033508        15.031498011317835     
 C   10.818444446741601        20.375195340619829        14.189332573433687     
 C   8.9284247794951970        21.750043343106643        16.019818902540791     
 C   8.2671196930403639        21.443360572241868        13.201637736145114     
 C   9.1682978964304294        17.887068904903781        14.799912431422303     
 C   7.1806607399757683        18.978487283264592        15.701394995094093     
 C   11.730328716963706        20.161928164597530        15.233822970650047     
 C   11.190724938754608        20.118026876969378        12.861598945429956     
 C   9.1212937421370519        21.224408440163202        17.309510179997297     
 C   8.6601401215139564        23.118171011883298        15.842386811263774     
 C   6.9056319323411079        21.179257926689083        12.978016563246454     
 C   8.9315452628409826        22.423048405758667        12.441520455485957     
 H   10.143891030339736        17.938065682124314        14.322771024448619     
 C   8.6824082655113060        16.655517035601147        15.245821404782967     
 H   6.6325332100648717        19.883141632684911        15.962742111181706     
 C   6.6908387039153361        17.735316407100530        16.108171772879079     
 H   11.441668810450180        20.351291667747457        16.264911790613670     
 C   13.002844652575405        19.668368261092112        14.952871483484522     
 H   10.490797743293603        20.280237290303951        12.048966917407771     
 C   12.459557770947143        19.611304949278853        12.588725733508765     
 H   9.2960629092021829        20.161108168919409        17.454637096288444     
 C   9.0617899115528182        22.072108831512640        18.413156281984289     
 H   8.5294727083175488        23.544981242850572        14.849903599401111     
 C   8.5719304863468686        23.947352012716983        16.960531018822795     
 H   6.3895004224722083        20.435672059779844        13.577141230827944     
 C   6.2107036263429407        21.889995380670971        12.000077887675069     
 C   8.2294367280279239        23.116039296800182        11.451341875842965     
 H   9.9808775588434990        22.668633927900878        12.610190868498902     
 H   9.2958247233515596        15.764035128612781        15.126773996180111     
 C   7.4426607949990702        16.575532448578997        15.885971955713293     
 H   5.7301215556783127        17.667373627065675        16.618949710952435     
 C   13.354769641017967        19.366670443415423        13.634034422446611     
 H   13.698517121873284        19.510905777750438        15.772368468829166     
 H   12.742921923174420        19.387265682252359        11.561141811958914     
 H   9.2267725606938935        21.664957317796002        19.408720585659747     
 C   8.7741316469871151        23.427733168120511        18.240997126314593     
 H   8.3318655217676998        24.997483785492978        16.819575629119356     
 C   6.8720657750874183        22.858464567947042        11.236912371637622     
 H   5.1494052527764316        21.703393333429748        11.852307436451385     
 H   8.7579930974696367        23.874765468050636        10.874045819969515     
 H   7.0738536678522888        15.617985979950301        16.260821448391233     
 H   14.323993586033520        18.922445297767034        13.410447963627709     
 H   8.7070745992966696        24.077204559277924        19.112595612623064     
 H   6.3207588904149299        23.424410468321536        10.488681271272089     
 P   10.516673275189664        15.017240849991984        10.694242510812883     
 C   10.319416212085240        16.755419201929957        10.235308279801856     
 C   8.9358758933694116        14.277134639681647        11.136224564027186     
 C   11.587631214226613        14.905403785149051        12.141726840706058     
 C   11.279237901585136        14.184390236841068        9.2912431076366939     
 C   11.322025968520357        17.340593542641443        9.4381700428661723     
 C   9.2351776371030709        17.532071351064722        10.683991411261614     
 C   8.2905269006544220        14.769368107997872        12.288765299365698     
 C   8.3456652485072222        13.240192502523044        10.397534376159973     
 C   12.541488955874762        15.896548654858442        12.433798458896534     
 C   11.453002195561501        13.780310777757574        12.975943317409419     
 C   10.586280961483480        14.126739672857736        8.0659926140944229     
 C   12.592505192300294        13.692117362115590        9.3839262649575552     
 H   12.159807618884779        16.746288831340891        9.0776267798059660     
 C   11.236848815084219        18.690803582103030        9.0928634465498508     
 H   8.4371029617162634        17.098309214265978        11.280428858208616     
 C   9.1612938075112567        18.881708275751521        10.333648654934191     
 H   8.7589512784555090        15.539640085207003        12.896883034512619     
 C   7.0551602256991774        14.255776826316342        12.669853777394898     
 H   8.8386240916445207        12.823280557419029        9.5245097875352176     
 C   7.1055783854517323        12.727393695126604        10.796283520270659     
 H   12.657375765536997        16.771280448103148        11.795593490646690     
 C   13.346066999042012        15.755767839425499        13.567923925330190     
 H   10.702477817207335        13.014220052059271        12.772759898640695     
 C   12.265136645285342        13.653596696127224        14.103614166077962     
 H   9.5679489395594608        14.505605157019358        7.9762888597951225     
 C   11.204940640901123        13.565177806074470        6.9462643199759269     
 H   13.136585164462828        13.749098700149135        10.324848919145801     
 C   13.207225344349576        13.153195811424581        8.2519215818862968     
 H   12.000227328373622        19.143176090872860        8.4603019497231831     
 C   10.160018601845145        19.458685879084999        9.5420101030905151     
 H   8.3082433485785785        19.470007704301558        10.669065022531468     
 H   6.5702184610125025        14.636699909750302        13.564628915930923     
 C   6.4565794852515541        13.235796724105514        11.921571887326971     
 H   6.6561555608991512        11.919514516973519        10.222817636651294     
 C   13.209835469607304        14.641082298864552        14.403256723564295     
 H   14.075395157685429        16.527715911791415        13.805764366479242     
 H   12.147811811909223        12.783879025913313        14.748966556202163     
 C   12.520633100924814        13.094718223946773        7.0364748665663432     
 H   10.655434117320130        13.516542072923119        6.0044454472186253     
 H   14.235831039705696        12.803785799650273        8.3067452422516492     
 H   10.099177639673606        20.510693706069031        9.2703677013967383     
 H   5.4982172748825189        12.824711083146649        12.235571248160568     
 H   13.829391498944883        14.546695186771069        15.296955659287150     
 H   13.023443630162967        12.692255334737677        6.1574717289377450     
 C   12.254953907809915        14.995962550132504        2.9628186330635078     
 H   11.333696436001203        14.770867769991394        3.5249892733602315     
 H   12.391733069386394        16.085819481206485        2.9264242133935134     
 H   13.121634882190545        14.551561907941052        3.4767476021041213     
 C   12.139173829159692        14.458676995362582        1.6247915885351385     
 N   12.010661755336869        14.016198839910315       0.55225366102121021     
 Co   8.3448748879218293        9.3741627616798500        12.153257247346904     
 S   8.0432416430578098        9.5285565598331115        9.9346587526104724     
 S   9.4451146195494271        7.4060266391744660        11.996446792285330     
 S   6.3988297121944040        9.5615110394131495        13.281906326249624     
 S   9.3411395299795306        10.995272559548953        13.352797218726634     
 C   8.7534482069707540        8.0293697600662668        9.4039650575958849     
 C   9.3274511055338643        7.1273914165515224        10.279823528713502     
 C   6.7987969360336740        10.855644778612479        14.378251047692498     
 C   8.0413142887318454        11.460533526668135        14.418232655595856     
 S   8.7291107300178510        7.5454783133672390        7.7275303193970108     
 S   9.8823951716627096        5.6369743937747305        9.5471020989496527     
 S   5.6274298145149846        11.479656570901067        15.512977121528641     
 S   8.2254432060043481        12.719121200276392        15.626770982340441     
 C   9.4077732926241033        5.9614678911624033        7.9022321586370872     
 C   6.6053152198463696        12.692546661512509        16.278577641878886     
 S   9.5446481098448999        4.8706954313845303        6.6411632248403256     
 S   6.0296628519596291        13.681270407551908        17.496627024717856     
 P   6.0203371150755478        2.7882836491596055        2.5280471307039827     
 C   6.7051892042548360        4.4035499470648132        2.0923147201980390     
 C   4.2982161286860050        3.0869344968251036        2.9300575109368308     
 C   6.1891794481528857        1.7081870420342131        1.1061183796278247     
 C   6.8458271609014352        2.0144599123974309        3.9243073910415487     
 C   5.9567852213417760        5.5730159600641684        2.3218549553402901     
 C   7.9412959641980194        4.4752602649923086        1.4216607880815566     
 C   3.3890257388631428        3.2965895692591194        1.8825287031810916     
 C   3.9213009646144519        3.3447657498520620        4.2563443444088271     
 C   6.0010162198212820        2.2331174146929080      -0.18454028263960215     
 C   6.4504488420757671       0.33899965685880323        1.2858880118822482     
 C   8.2092416285712577        2.2708926400074696        4.1451821342552231     
 C   6.1776164514098966        1.0380510049405229        4.6854038753701808     
 H   4.9809340703730287        5.5250457205393442        2.7988810582727841     
 C   6.4455932632419373        6.8025502175453854        1.8734273544203544     
 H   8.4870013526601795        3.5691593534692316        1.1608605418942246     
 C   8.4339328535994120        5.7163409539023471        1.0119566142095515     
 H   3.6811701973423889        3.1061174678315262       0.85262785835043697     
 C   2.1143401258904144        3.7870431658538406        2.1590025695169439     
 H   4.6192112702700285        3.1854813870333096        5.0712874402525330     
 C   2.6499715937493562        3.8475461965094468        4.5248775316024448     
 H   5.8315488405341762        3.2970338739723366      -0.33123398519166525     
 C   6.0584765767532360        1.3837684764670664       -1.2870232141403937     
 H   6.5778364929842317       -8.7270690520067071E-002   2.2790563711341334     
 C   6.5358511184911698      -0.49199054462507996       0.16898112967060402     
 H   8.7283803011595218        3.0116255318980230        3.5451384697093857     
 C   8.9023567884185510        1.5560186775442129        5.1213116311765354     
 C   6.8781071123661697       0.34069082239899062        5.6737377312281909     
 H   5.1269818214601370       0.79728185906831617        4.5179649284997305     
 H   5.8345146272269650        7.6957936543916547        1.9910228989422620     
 C   7.6851350882347242        6.8783952216851274        1.2323192915537555     
 H   9.3940829984166889        5.7806032209686782       0.49975610897047812     
 C   1.7572839601420611        4.0884834233919740        3.4765254029868853     
 H   1.4208527630647489        3.9416081099097129        1.3370233356652774     
 H   2.3624985830124321        4.0710612883477513        5.5514641566873104     
 H   5.8978215964753558        1.7904923072473575       -2.2834509542893553     
 C   6.3387979975833240        2.6984336504938169E-002  -1.1125259660803273     
 H   6.7696777917960063       -1.5432356243715084       0.31166463686079166     
 C   8.2373280659001367       0.59079915409832362        5.8854176748392026     
 H   9.9649610834914260        1.7369238135197298        5.2669141828250083     
 H   6.3469912386740255      -0.41586179900743758        6.2515633707640701     
 H   8.0558907411639797        7.8344006936329560       0.85542342925290127     
 H  0.78587672053318280        4.5296660003204838        3.6966072960489136     
 H   6.4043492959885766      -0.62391001953568748       -1.9831260185735990     
 H   8.7871347628751799        2.1581934936551733E-002   6.6322780893187527     
 P   4.5927180180865816        8.4325728481993334        6.4324761073424410     
 C   4.7877145793364893        6.6940778618467860        6.8914406013985676     
 C   6.1742476630771579        9.1703622250252721        5.9894071674416223     
 C   3.5221059338160146        8.5448517257139844        4.9846796691751676     
 C   3.8317789469502350        9.2666179161309934        7.8355666728946050     
 C   3.7830372283944973        6.1094615551954821        7.6863972971103269     
 C   5.8720712165818982        5.9165813031895595        6.4445780317264454     
 C   6.8179954880157858        8.6766399840595074        4.8365760019560504     
 C   6.7662213705778527        10.207233075715882        6.7267345689376157     
 C   2.5654774609407931        7.5557342644770253        4.6947482508464073     
 C   3.6614097903691012        9.6666012163530901        4.1466579973493882     
 C   4.5258723984524911        9.3243859779684009        9.0601684899686905     
 C   2.5187043963125886        9.7595880494663909        7.7437979218732771     
 H   2.9451465690638607        6.7044127730498095        8.0456722094114781     
 C   3.8661965028735747        4.7589835368211819        8.0311585151951856     
 H   6.6715786611100629        6.3496554274213093        5.8495658329455456     
 C   5.9441981452910220        4.5668151281431415        6.7948472404686910     
 H   6.3482444960947779        7.9062128451221998        4.2297029728987070     
 C   8.0534037860894614        9.1887777863451792        4.4537552444549480     
 H   6.2745156808447344        10.625444532339699        7.5998458251294432     
 C   8.0065044667886180        10.718411624171900        6.3263748216260112     
 H   2.4461400510288316        6.6833773404476977        5.3355597700792554     
 C   1.7629397565060434        7.6948867705773250        3.5590090248132134     
 H   4.4141942635111571        10.430928528470021        4.3479664734068821     
 C   2.8512944251393724        9.7915639582900713        3.0173519839924103     
 H   5.5441319326111307        8.9450732837071794        9.1489913244532328     
 C   3.9085367809863101        9.8867794324821574        10.180207000996642     
 H   1.9737993279021753        9.7025210619091755        6.8033493473098314     
 C   1.9053192476064384        10.299342374763793        8.8761321100273562     
 H   3.1010818651674810        4.3068681507677029        8.6617530572410786     
 C   4.9433906242471801        3.9903477209177538        7.5841928835046897     
 H   6.7975275940665663        3.9780276196182411        6.4609400341205356     
 H   8.5369778506713629        8.8066500673025683        3.5587640706368076     
 C   8.6538145395832711        10.208660268563293        5.2007527099597288     
 H   8.4573886729230860        11.526128060596895        6.8989264804652528     
 C   1.9039356655771220        8.8059981891453720        2.7198278158636584     
 H   1.0315884481716902        6.9243267049082817        3.3229524023663819     
 H   2.9724315059368314        10.658290170466325        2.3687699477835173     
 C   2.5930518061949135        10.357966600829707        10.090943404966694     
 H   4.4589062838606113        9.9356369599393410        11.121515504324483     
 H  0.87680705939993675        10.649100462051688        8.8220817604827886     
 H   5.0028361266260175        2.9382428813152206        7.8557825650797986     
 H   9.6123251998697121        10.618484351756925        4.8855512913043402     
 H   1.2863071824108132        8.8991185716374872        1.8247110627220795     
 H   2.0913473526155602        10.761313572435993        10.970190836079510     
 C   2.8666712010189443        8.4344488194572627        14.150935951185108     
 H   3.7872573254841240        8.6491658131159195        13.583936931079286     
 H   2.7337539098208290        7.3453493073918406        14.214390021678421     
 H   1.9990705990009745        8.8628927796351267        13.625255326582700     
 C   2.9803185516807114        9.0044040327305996        15.475489611811444     
 N   3.1076795396820471        9.4721659961049873        16.537357240911458     
         226

 Co   6.7718512676999998        14.074163118100000        4.9686234907999998     
 S   7.0716665439000010        13.919722685999998        7.1873922878999998     
 S   5.6690434256000000        16.040918420099999        5.1248128697000004     
 S   8.7191795419000009        13.890466730700002        3.8412592128999989     
 S   5.7789959523999999        12.452044417400000        3.7674072904000000     
 C   6.3604303267999986        15.418618693299999        7.7175952248000002     
 C   5.7858511979999996        16.319937666100000        6.8414446468000003     
 C   8.3218375221999992        12.596695237900001        2.7435674848999998     
 C   7.0802102948000005        11.990058643500001        2.7023125516999991     
 S   6.3843170620999983        15.902929565899999        9.3939168040999999     
 S   5.2292332631000003        17.809918027299993        7.5737986225000000     
 S   9.4947211556000006        11.975394729199996        1.6087633858999999     
 S   6.8985596578999981        10.732340981300004        1.4926429048999998     
 C   5.7040172890000003        17.486174672500006        9.2187650552000004     
 C   8.5189620851999983        10.761396322400000       0.84190832920000003     
 S   5.5658116468000003        18.577059527900001        10.479532920400001     
 S   9.0958576266000026        9.7733935081000034      -0.37606106160000002     
 P   9.0961947966000007        20.667155344600001        14.595357712900000     
 C   8.4137109376999994        19.050832486299999        15.030759632900001     
 C   10.817933154400000        20.369605691800000        14.190800498800000     
 C   8.9274462121999996        21.746405516799999        16.018014782900000     
 C   8.2684622808999979        21.439923423600000        13.199831510599996     
 C   9.1635764645000002        17.882502054200000        14.800194320799999     
 C   7.1775044846999991        18.977089421900001        15.701037070399996     
 C   11.728472027200000        20.158146195000000        15.236809132299998     
 C   11.192528738200000        20.112102826099999        12.863790315299999     
 C   9.1179669994000001        21.221124385400000        17.308189662699998     
 C   8.6626698130000008        23.115062973299999        15.839413061100000     
 C   6.9060110308000002        21.179654641500001        12.977585790899999     
 C   8.9347786868999997        22.417971404799999        12.439222610000000     
 H   10.139297930000000        17.931985574199999        14.323109247799996     
 C   8.6762273840000006        16.651958784700007        15.247361654400001     
 H   6.6305890803000000        19.882467254000002        15.962112486800001     
 C   6.6862748247999990        17.734963475200001        16.109276726899999     
 H   11.438071698199998        20.348066861700001        16.267303900300000     
 C   13.002071823100001        19.666137534100006        14.958095609500001     
 H   10.493609029900000        20.272849787300000        12.050003530800000     
 C   12.462608818800000        19.607349327400009        12.593086295399999     
 H   9.2900849790999978        20.157516084299999        17.454100590499994     
 C   9.0594904869999997        22.069650690800000        18.411253127999998     
 H   8.5336389728000004        23.541601927300000        14.846587096300000     
 C   8.5758691857999985        23.945150273399999        16.956937857200000     
 H   6.3883772170000004        20.437495497300006        13.577171411100000     
 C   6.2119875300000000        21.892459147000000        12.000551994300000     
 C   8.2334773061999993        23.113145628700007        11.449966742599999     
 H   9.9847624152000005        22.661149198000000        12.607275240900000     
 H   9.2884738797999979        15.759595649800001        15.129038225200000     
 C   7.4365835264999998        16.574044137500000        15.887992524400000     
 H   5.7258417685999996        17.668860946599999        16.620767037400000     
 C   13.356559897199999        19.364564691900000        13.639915784199999     
 H   13.696652926599999        19.510124908699996        15.778832910499997     
 H   12.748025814699998        19.383569847400000        11.566001126799996     
 H   9.2223131956000000        21.662714283400007        19.407249034500001     
 C   8.7755013857000002        23.425855000999999        18.237924239899993     
 H   8.3389237563000016        24.995838749700013        16.815117741000002     
 C   6.8751811415999997        22.859303306900003        11.236914378200000     
 H   5.1500360578000013        21.708704944000004        11.853867356300000     
 H   8.7633123516999980        23.870784508300002        10.872404268400000     
 H   7.0668021260999989        15.617267800000000        16.263864127700000     
 H   14.326874629800002        18.921859287300006        13.418080898199999     
 H   8.7092018620000005        24.076039227900008        19.109022821800000     
 H   6.3246227890000011        23.426884138899993        10.489369202000001     
 P   10.519802292500000        15.017801236200000        10.692046863399998     
 C   10.323675710500000        16.756138306899999        10.233098801800001     
 C   8.9386383385000006        14.278852893200000        11.134570499500001     
 C   11.590585725700000        14.905741900900001        12.139688186699999     
 C   11.281556102000000        14.184355968499998        9.2890013003000007     
 C   11.327318607000000        17.341033845900000        9.4370505769000008     
 C   9.2393783285000008        17.533212372600001        10.680872502400000     
 C   8.2940896563000006        14.771828794599998        12.287257299100000     
 C   8.3475461976999998        13.241947914300003        10.396559735700000     
 C   12.545826449200000        15.895874326700003        12.430693082700000     
 C   11.453620108999999        13.782318762700001        12.975804892899999     
 C   10.588032355899999        14.126648697800000        8.0640743039000000     
 C   12.594727856499995        13.691736496000001        9.3812273278999996     
 H   12.165154766099999        16.746405997799993        9.0771412360999992     
 C   11.243149795400003        18.691377786200007        9.0920164712999991     
 H   8.4405880733999972        17.099794039399999        11.276598188299999     
 C   9.1663722749999987        18.882913850000005        10.330566328700000     
 H   8.7631774255000003        15.542177168299999        12.894754094200000     
 C   7.0587020744000011        14.258963790300001        12.669210759299997     
 H   8.8398786387000001        12.824387735000002        9.5234912135999963     
 C   7.1073610948999990        12.729958384299998        10.796113228499996     
 H   12.663437209399996        16.769420330100004        11.791186818399998     
 C   13.349383127299998        15.755906961600001        13.565626216899997     
 H   10.701967068800000        13.017108935100000        12.773556740900000     
 C   12.264743710199998        13.656479588300002        14.104294137200000     
 H   9.5697361239000003        14.505736607999999        7.9748107243000002     
 C   11.206032027399999        13.564674759100001        6.9441900983000000     
 H   13.139219473899999        13.748759621900000        10.321913524799999     
 C   13.208782503900000        13.152402305500001        8.2490572338000003     
 H   12.007395962399997        19.143621866499998        8.4604379739999995     
 C   10.166137718000000        19.459636521800000        9.5400734787000001     
 H   8.3131823434999994        19.471457069700001        10.665228690799999     
 H   6.5744437551999990        14.640487645800000        13.564094448199997     
 C   6.4592064663000004        13.239033612200000        11.921569143899999     
 H   6.6572080245000000        11.922161104300001        10.223103308300001     
 C   13.210770406700000        14.643006426300001        14.402880712800000     
 H   14.079720884300000        16.527162067199999        13.802577546200000     
 H   12.145513438899998        12.788256134899999        14.751259521599998     
 C   12.521621374900000        13.093853247200000        7.0339273038999997     
 H   10.656095078900000        13.515929613100001        6.0026256702999996     
 H   14.237341918299997        12.802819469900001        8.3034945769000004     
 H   10.105994293300000        20.511692974599999        9.2684579737000004     
 H   5.5007700828999990        12.828578072599999        12.236168896800001     
 H   13.829361928900001        14.549252207600002        15.297289035100000     
 H   13.023880406499998        12.690951428400002        6.1548014679999996     
 C   12.251981273800000        15.006241835900003        2.9671059021000001     
 H   11.331061540600000        14.786336065400000        3.5316940270999999     
 H   12.386829731600001        16.095720017100000        2.9171819244999999     
 H   13.119123669399999        14.569818628300000        3.4869072110000001     
 C   12.137262227600001        14.452622678899999        1.6358154750000000     
 N   12.009321547300003        13.997504036200000       0.56861260629999977     
 Co   8.3438149834999997        9.3767881926999994        12.153707191100001     
 S   8.0439999058999998        9.5312287094000006        9.9349373750000005     
 S   9.4466106703000001        7.4100221667000010        11.997518762299999     
 S   6.3964907580999997        9.5604897596999976        13.281063178500000     
 S   9.3366709768000007        10.998901210500000        13.354928125199997     
 C   8.7552239745999998        8.0323285941000009        9.4047356721999993     
 C   9.3298068876000002        7.1310105563999997        10.280885784299997     
 C   6.7938287247999991        10.854257537100001        14.378763400100000     
 C   8.0354531648999998        11.460898074799999        14.420015393300000     
 S   8.7313421683999977        7.5480187123999993        7.7284137199999989     
 S   9.8864205568999992        5.6410285309999999        9.5485320083000005     
 S   5.6209420447999987        11.475561259999999        15.513562811599996     
 S   8.2171065769999991        12.718611368199999        15.629687767900000     
 C   9.4116405192999988        5.9647738387999993        7.9035651650999998     
 C   6.5967022657000012        12.689557935600000        16.280420458199998     
 S   9.5498470589000011        4.8738892072999995        6.6427967156999985     
 S   6.0198069498000004        13.677560684400000        17.498389587300000     
 P   6.0194659206000001        2.7837970973999999        2.5269731033000000     
 C   6.7019502817999985        4.4001199986000019        2.0915718447999998     
 C   4.2977271953000002        3.0813472942000000        2.9315289448000001     
 C   6.1882151995999983        1.7045468766000000        1.1043164271999999     
 C   6.8471975581999986        2.0110284204000002        3.9224995492999999     
 C   5.9520844354000015        5.5684504038000000        2.3221368341999993     
 C   7.9381566752000010        4.4738637742999998        1.4212943994000000     
 C   3.3871887813999995        3.2928071403999999        1.8855199917000001     
 C   3.9231308700999992        3.3388496035999999        4.2585391084999999     
 C   5.9976950780000013        2.2298271923000001      -0.18585890250000001     
 C   6.4529900007999981       0.33588915760000038        1.2829191043999999     
 C   8.2096497329999991        2.2712953895000010        4.1447423650999999     
 C   6.1808816217000002        1.0329813438000004        4.6831099218999999     
 H   4.9763632816000003        5.5189666595000011        2.7992226083000000     
 C   6.4394326052999986        6.7989937356000016        1.8749686265000001     
 H   8.4850726818999966        3.5684864008000008        1.1602190485999999     
 C   8.4293856147999993        5.7159898741999999        1.0130541928000001     
 H   3.6775895905999989        3.1028871562000000       0.85502512230000005     
 C   2.1135885964999992        3.7848153006000000        2.1642332778000002     
 H   4.6220505288000000        3.1781030472000000        5.0723260250999997     
 C   2.6530505291000002        3.8436023112000006        4.5292428932000002     
 H   5.8255785571000001        3.2934356657000001      -0.33177070100000000     
 C   6.0561703288999995        1.3812999471000000       -1.2889217802999999     
 H   6.5820200882999984       -9.0649662599999958E-002   2.2757451217000000     
 C   6.5397895436000004      -0.49419904599999998       0.16539501460000000     
 H   8.7272832483999991        3.0134537356000006        3.5451555896000002     
 C   8.9036747079000005        1.5584900025000010        5.1217743135999996     
 C   6.8821845549000003       0.33780624050000041        5.6723640357000003     
 H   5.1308975908000010       0.78980416109999996        4.5150588601999999     
 H   5.8271852665999999        7.6913563861999998        1.9932916415999999     
 C   7.6790762993999993        6.8769089721000016        1.2343375339999998     
 H   9.3898186122999991        5.7820927297000004       0.50156379569999998     
 C   1.7590997447999999        4.0863870718000008        3.4824130375999998     
 H   1.4190077823999998        3.9408285365999993        1.3434957190999997     
 H   2.3676329111999994        4.0673812689000002        5.5563280846999996     
 H   5.8933477830999994        1.7882355366999998       -2.2849180209000002     
 C   6.3401582589000007        2.5095567300000010E-002  -1.1155918173999999     
 H   6.7767332269000002       -1.5448877652999995       0.30721578199999988     
 C   8.2404814894999987       0.59164670350000081        5.8854133752999997     
 H   9.9656268476999994        1.7422426912000004        5.2684561135000001     
 H   6.3523501948999996      -0.41983226729999901        6.2499274867999999     
 H   8.0488572132999998        7.8336852703000002       0.85846515609999996     
 H  0.78878467430000021        4.5290918390000003        3.7042477628000001     
 H   6.4064575106000001      -0.62508898649999989       -1.9866901560999999     
 H   8.7910407647000000        2.4065018800000892E-002   6.6329572798000003     
 P   4.5958582623000002        8.4331484054000043        6.4302814566000004     
 C   4.7919828708999992        6.6948114689000011        6.8892308461000002     
 C   6.1770230629999991        9.1720954026000037        5.9877584920999993     
 C   3.5250750465000000        8.5452088303000018        4.9826397908999995     
 C   3.8341051333000000        9.2665948515000007        7.8333265379999979     
 C   3.7883383963999999        6.1099166140000003        7.6852775637999997     
 C   5.8762808304999998        5.9177368100000001        6.4414593216999991     
 C   6.8215724326000000        8.6791193488000040        4.8350723483999998     
 C   6.7681149088000030        10.209000727400001        6.7257694040000002     
 C   2.5698336336000001        7.5550773480000020        4.6916335565000002     
 C   3.6620413178000000        9.6686329435000005        4.1465245270000004     
 C   4.5276287828999999        9.3243018734999978        9.0582536956999995     
 C   2.5209336218999998        9.7592144777000005        7.7411002682000003     
 H   2.9505018331000001        6.7045446420000001        8.0451855647000006     
 C   3.8725061018000009        4.7595726236999996        8.0303119036999995     
 H   6.6750725688999974        6.3511546582999987        5.8457351412999987     
 C   5.9492856718000002        4.5680353945999999        6.7917657401999998     
 H   6.3524853735999995        7.9087705681999996        4.2275754004000001     
 C   8.0569603507000007        9.1919845559999995        4.4531194514999983     
 H   6.2757817837000012        10.626561125500000        7.5988374530999998     
 C   8.0083000670999986        10.720990003100001        6.3262167088999997     
 H   2.4522212438000000        6.6815310851999996        5.3311391349999999     
 C   1.7662779247000000        7.6950463325999996        3.5566998798999991     
 H   4.4136946249999998        10.433842146900000        4.3487739611000000     
 C   2.8509181899999998        9.7944739384999995        3.0180350430999998     
 H   5.5459250009999996        8.9452138979000004        9.1475171560999993     
 C   3.9096288855000001        9.8862756342000004        10.178137794000000     
 H   1.9764422494000000        9.7021919544999982        6.8004138853000002     
 C   1.9068786442000003        10.298548159000001        8.8732705156999998     
 H   3.1082585535999998        4.3073290238000004        8.6618889733000000     
 C   4.9495185641999999        3.9913132995999998        7.5822570050999980     
 H   6.8024759031000004        3.9794917742000004        6.4571048129999982     
 H   8.5412190557999992        8.8104603812000004        3.5582362115000001     
 C   8.6564554000000005        10.211914778700002        5.2007609166000002     
 H   8.4584533245000006        11.528786799600001        6.8992271005999983     
 C   1.9048916540000000        8.8079476577999998        2.7194465708999997     
 H   1.0359400292000001        6.9237917663999999        3.3197471391000000     
 H   2.9701492041000002        10.662698301100004        2.3710711176999997     
 C   2.5940394666000000        10.357097046900002        10.088400378799999     
 H   4.4595656534000003        9.9350204098999999        11.119702291899999     
 H  0.87831888989999918        10.648129596400000        8.8188337108999999     
 H   5.0096613202999993        2.9392569877000008        7.8538732551999999     
 H   9.6148917376999972        10.622370651600001        4.8861616042999998     
 H   1.2863009341000002        8.9017029976999993        1.8250377970000000     
 H   2.0917801816999999        10.759998702400001        10.967526164600001     
 C   2.8636829951000000        8.4447036947999994        14.155221591200000     
 H   3.7846030349999999        8.6646062068000003        13.590632713500000     
 H   2.7288361228000011        7.3552256175000021        14.205155028400000     
 H   1.9965402609000007        8.8811204834000002        13.635415248799999     
 C   2.9783997208000001        8.9983348836000001        15.486507313400001     
 N   3.1063391070000002        9.4534632653999999        16.553706353900001     
         226

 Co   6.7708087717859753        14.076809025349736        4.9690691137518446     
 S   7.0724215131714576        13.922405703714231        7.1876681801519222     
 S   5.6705676078782368        16.044941156845830        5.1258789446195596     
 S   8.7168573414011554        13.889452474412183        3.8404137369995377     
 S   5.7745396642749514        12.455694815022870        3.7695395678404533     
 C   6.3622066112451323        15.421589727023070        7.7183637009264698     
 C   5.7882177622391477        16.323574609639699        6.8425037244417988     
 C   8.3168795624263154        12.595317091869092        2.7440765179621325     
 C   7.0743580268589241        11.990435345771903        2.7040960715288840     
 S   6.3865333364470844        15.905473478421019        9.3948009729830382     
 S   5.2332680854172269        17.813988728382753        7.5752271745482505     
 S   9.4882391835535334        11.971303361182397        1.6093440658136657     
 S   6.8902243607415397        10.731843453817731        1.4955615096480526     
 C   5.7078781763903645        17.489488235744616        9.2200994841200359     
 C   8.5103488156488787        10.758414542039437       0.84374868452908036     
 S   5.5709985275954939        18.580258208492619        10.481169592829653     
 S   9.0859949026168039        9.7696894751076346      -0.37430289981355114     
 P   9.0953021552028108        20.662667233951659        14.594283882693000     
 C   8.4104528454606839        19.047401367566490        15.030021254482167     
 C   10.817421862058399        20.364016042980172        14.192268424166313     
 C   8.9264676449048022        21.742767690493356        16.016210663259209     
 C   8.2698048687596319        21.436486274958131        13.198025285054877     
 C   9.1588550325695710        17.877935203496218        14.800476210177695     
 C   7.1743482294242300        18.975691560535410        15.700679145705900     
 C   11.726615337436295        20.154364225402471        15.239795293949948     
 C   11.194332537645392        20.106178775230621        12.865981685170043     
 C   9.1146402566629483        21.217840330636797        17.306869145402700     
 C   8.6651995044860453        23.111954934716699        15.836439310936226     
 C   6.9063901292588925        21.180051356310919        12.977155018553544     
 C   8.9380121109590167        22.412894403841332        12.436924764514043     
 H   10.134704829660263        17.925905466275683        14.323447471151374     
 C   8.6700465024886952        16.648400533798867        15.248901904017034     
 H   6.6286449505351284        19.881792875315092        15.961482862418295     
 C   6.6817109456846620        17.734610543299471        16.110381680920920     
 H   11.434474585949816        20.344842055652546        16.269696009986330     
 C   13.001298993624598        19.663906807107900        14.963319735515480     
 H   10.496420316506397        20.265462284296049        12.051040144192228     
 C   12.465659866652857        19.603393705521164        12.597446857291233     
 H   9.2841070489978126        20.153923999680590        17.453564084711545     
 C   9.0571910624471812        22.067192550087359        18.409349974015708     
 H   8.5378052372824520        23.538222611749429        14.843270593198890     
 C   8.5798078852531283        23.942948534083015        16.953344695577204     
 H   6.3872540115277925        20.439318934820168        13.577201591372056     
 C   6.2132714336570594        21.894922913329030        12.001026100924932     
 C   8.2375178843720747        23.110251960599832        11.448591609357033     
 H   9.9886472715565020        22.653664468099123        12.604359613301098     
 H   9.2811230362484363        15.755156170987222        15.131302454219890     
 C   7.4305062580009293        16.572555826421002        15.890013093086706     
 H   5.7215619815216865        17.670348266134322        16.622584363847565     
 C   13.358350153382030        19.362458940384577        13.645797145953388     
 H   13.694788731326714        19.509344039649555        15.785297352170828     
 H   12.753129706225577        19.379874012547642        11.570860441641079     
 H   9.2178538305061064        21.660471249004011        19.405777483340255     
 C   8.7768711244128852        23.423976833879486        18.234851353485393     
 H   8.3459819908323034        24.994193713907048        16.810659852880647     
 C   6.8782965081125811        22.860142045852964        11.236916384762377     
 H   5.1506668628235710        21.714016554570261        11.855427276148616     
 H   8.7686316059303593        23.866803548549367        10.870762716830486     
 H   7.0597505843477091        15.616549620049700        16.266906807008766     
 H   14.329755673566485        18.921273276832977        13.425713832772290     
 H   8.7113291247033313        24.074873896522092        19.105450030976936     
 H   6.3284866875850723        23.429357809478450        10.490057132727912     
 P   10.522931309810335        15.018361622408017        10.689851215987114     
 C   10.327935208914759        16.756857411870040        10.230889323798145     
 C   8.9414007836305895        14.280571146718353        11.132916434972815     
 C   11.593540237173388        14.906080016650950        12.137649532693940     
 C   11.283874302414864        14.184321700158929        9.2867594929633075     
 C   11.332611245479644        17.341474149158557        9.4359311109338293     
 C   9.2435790198969308        17.534353394135280        10.677753593538386     
 C   8.2976524119455792        14.774289481202123        12.285749298834302     
 C   8.3494271468927774        13.243703326076961        10.395585095240028     
 C   12.550163942525238        15.895199998541564        12.427587706503465     
 C   11.454238022438497        13.784326747642428        12.975666468390580     
 C   10.589783750316519        14.126557722742264        8.0621559937055771     
 C   12.596950520699696        13.691355629884411        9.3785283908424439     
 H   12.170501913315219        16.746523164259095        9.0766556923940325     
 C   11.249450775715786        18.691951990296985        9.0911694960501475     
 H   8.4440731850837309        17.101278864534020        11.272767518391383     
 C   9.1714507424887408        18.884119424248489        10.327484002465809     
 H   8.7674035725444917        15.544714251392994        12.892625153887380     
 C   7.0622439231008247        14.262150754283660        12.668567741205095     
 H   8.8411331857554796        12.825494912580975        9.5224726396647750     
 C   7.1091438043482658        12.732523073473391        10.795942936729332     
 H   12.669498653262995        16.767560212096861        11.786780146153307     
 C   13.352699255557983        15.756046083774503        13.563328508469803     
 H   10.701456320392666        13.019997818140729        12.774353583159305     
 C   12.264350775114654        13.659362480472780        14.104974108322038     
 H   9.5715233082405398        14.505868058980640        7.9733325888048778     
 C   11.207123413898875        13.564171712125532        6.9421158766240731     
 H   13.141853783337170        13.748420543650864        10.318978130454198     
 C   13.210339663450425        13.151608799575421        8.2461928857137039     
 H   12.014564596426371        19.144067642127137        8.4605739982768160     
 C   10.172256834154854        19.460587164515001        9.5381368543094851     
 H   8.3181213384214203        19.472906435098444        10.661392359068531     
 H   6.5786690493874955        14.644275381849699        13.563559980469071     
 C   6.4618334473484467        13.242270500294486        11.921566400473028     
 H   6.6582604881008489        11.924807691626482        10.223388979948707     
 C   13.211705343792696        14.644930553735451        14.402504702035705     
 H   14.084046610914571        16.526608222608584        13.799390725920759     
 H   12.143215065890773        12.792633243886685        14.753552486997833     
 C   12.522609648875187        13.092988270453228        7.0313797412336561     
 H   10.656756040479870        13.515317153276882        6.0008058933813739     
 H   14.238852796894298        12.801853140149730        8.3002439115483515     
 H   10.112810946926395        20.512692243130967        9.2665482460032624     
 H   5.5033228909174792        12.832445062053349        12.236766545439433     
 H   13.829332358855119        14.551809228428935        15.297622410912851     
 H   13.024317182837029        12.689647522062327        6.1521312070622542     
 C   12.249008639790086        15.016521121667502        2.9713931711364925     
 H   11.328426645198798        14.801804360808607        3.5383987808397683     
 H   12.381926393813607        16.105620552993514        2.9079396356064864     
 H   13.116612456609452        14.588075348658949        3.4970668198958790     
 C   12.135350626040310        14.446568362437416        1.6468393614648615     
 N   12.007981339263136        13.978809232489686       0.58497155157878933     
 Co   8.3427550790781702        9.3794136237201489        12.154157134853097     
 S   8.0447581687421899        9.5339008589668897        9.9352159973895287     
 S   9.4481067210505731        7.4140176942255360        11.998590732314668     
 S   6.3941518040055954        9.5594684799868457        13.280220030750376     
 S   9.3322024236204708        11.002529861451047        13.357059031673360     
 C   8.7569997422292456        8.0352874281337350        9.4055062868041137     
 C   9.3321626696661362        7.1346296962484770        10.281948039886492     
 C   6.7888605135663243        10.852870295587522        14.379275752507503     
 C   8.0295920410681543        11.461262622931864        14.421798131004143     
 S   8.7335736067821443        7.5505591114327597        7.7292971206029870     
 S   9.8904459421372888        5.6450826682252693        9.5499619176503483     
 S   5.6144542750850128        11.471465949098931        15.514148501671352     
 S   8.2087699479956502        12.718101536123607        15.632604553459560     
 C   9.4155077459758942        5.9680797864375954        7.9048981715629125     
 C   6.5880893115536328        12.686569209687491        16.282263274521110     
 S   9.5550460079551023        4.8770829832154687        6.6444302065596714     
 S   6.0099510476403717        13.673850961248091        17.500152149882144     
 P   6.0185947261244523        2.7793105456403944        2.5258990758960174     
 C   6.6987113593451610        4.3966900501351907        2.0908289694019606     
 C   4.2972382619139955        3.0757600915748964        2.9330003786631695     
 C   6.1872509510471110        1.7009067111657870        1.1025144747721751     
 C   6.8485679554985621        2.0075969284025694        3.9206917075584511     
 C   5.9473836494582271        5.5638848475358316        2.3224187130597085     
 C   7.9350173862019826        4.4724672836076911        1.4209280107184434     
 C   3.3853518239368561        3.2890247115408804        1.8885112802189086     
 C   3.9249607755855465        3.3329334573479379        4.2607338725911728     
 C   5.9943739361787207        2.2265369699070923      -0.18717752236039786     
 C   6.4555311595242291       0.33277865834119752        1.2799501969177516     
 C   8.2100578374287405        2.2716981389925324        4.1443025959447768     
 C   6.1841467919901039        1.0279116826594779        4.6808159684298190     
 H   4.9717924928269719        5.5128875984606580        2.7995641583272159     
 C   6.4332719473580600        6.7954372536546179        1.8765098985796458     
 H   8.4831440111398138        3.5678134481307699        1.1595775553057752     
 C   8.4248383760005865        5.7156387944976528        1.0141517713904487     
 H   3.6740089838576089        3.0996568445684738       0.85742238624956313     
 C   2.1128370671095840        3.7825874353461595        2.1694639860830565     
 H   4.6248897873299715        3.1707247073666904        5.0733646099474665     
 C   2.6561294644506441        3.8396584258905544        4.5336082547975556     
 H   5.8196082736658239        3.2898374574276636      -0.33230741680833475     
 C   6.0538640810467630        1.3788314177329337       -1.2908203464596062     
 H   6.5862036836157651       -9.4028634679932846E-002   2.2724338722658666     
 C   6.5437279687088310      -0.49640754737491999       0.16180889952939598     
 H   8.7261861956404765        3.0152819393019783        3.5451727094906147     
 C   8.9049926273814499        1.5609613274557892        5.1222369960234637     
 C   6.8862619974338308       0.33492165860101020        5.6709903401718096     
 H   5.1348133601398649       0.78232646313168375        4.5121527919002693     
 H   5.8198559059730348        7.6869191180083449        1.9955603842577379     
 C   7.6730175105652743        6.8754227225148759        1.2363557764462441     
 H   9.3855542261833094        5.7835822384313227       0.50337148242952179     
 C   1.7609155294579386        4.0842907202080276        3.4883006722131142     
 H   1.4171628017352507        3.9400489632902858        1.3499681025347219     
 H   2.3727672393875667        4.0637012494522491        5.5611920127126888     
 H   5.8888739697246431        1.7859787661526421       -2.2863850875106451     
 C   6.3415185202166775        2.3206798095061851E-002  -1.1186576687196725     
 H   6.7837886620039942       -1.5465399062284906       0.30276692713920811     
 C   8.2436349130998607       0.59249425290167801        5.8854090757607969     
 H   9.9662926119085729        1.7475615688802710        5.2699980441749918     
 H   6.3577091511259738      -0.42380273559256043        6.2482916028359297     
 H   8.0418236854360199        7.8329698469670443       0.86150688294709865     
 H  0.79169262806681762        4.5285176776795169        3.7118882295510867     
 H   6.4085657252114236      -0.62626795346431230       -1.9902542936264007     
 H   8.7949467665248200        2.6548102663450052E-002   6.6336364702812478     
 P   4.5989985065134187        8.4337239626006753        6.4280868058575598     
 C   4.7962511624635091        6.6955450759532162        6.8870210908014329     
 C   6.1797984629228404        9.1738285801747352        5.9861098167583764     
 C   3.5280441591839855        8.5455659348860191        4.9805999126248315     
 C   3.8364313196497650        9.2665717868690081        7.8310864031053908     
 C   3.7936395644055025        6.1103716728045185        7.6841578304896725     
 C   5.8804904444181014        5.9188923168104406        6.4383406116735529     
 C   6.8251493771842142        8.6815987135405006        4.8335686948439491     
 C   6.7700084470221533        10.210768379084120        6.7248042390623848     
 C   2.5741898062592070        7.5544204315229786        4.6885188621535931     
 C   3.6626728452308988        9.6706646706469108        4.1463910566506126     
 C   4.5293851673475087        9.3242177690315948        9.0563389014313085
[truncated: 1,084,158 more chars]
