# Supplementary material for: Unraveling the Contributions to Spin–Lattice Relaxation in Kramers Single-Molecule Magnets
Source: J Am Chem Soc. 2022 Dec 9;144(50):22965–75. doi: 10.1021/jacs.2c08876 (PMC9782788; doi:10.1021/jacs.2c08876)
Supplement: Supplementary file 2 — ja2c08876_si_002.zip [file ja2c08876_si_002.zip › phonon_Co/mol-1/mode-1-10/7/Cart_disp.xyz]

         226

 Co   6.9017012898246604        14.136243143134667        5.0414590560427879     
 S   7.1487810714713236        13.987485792886140        7.2620089454955092     
 S   5.7812436062437635        16.093468240268237        5.1653826467290980     
 S   8.8401005410321787        13.941446189516396        3.8965679352982092     
 S   5.9017475995180408        12.488304833818537        3.8808641774436428     
 C   6.4093077080240759        15.479692910902418        7.7756876961035566     
 C   5.8480678093937541        16.375101229967825        6.8851718158480608     
 C   8.4228663044238790        12.648051589041696        2.8052910801135429     
 C   7.1818535510512538        12.037137679355608        2.7871507578445094     
 S   6.3800730382529638        15.961937345462536        9.4530275099692034     
 S   5.2461482110040469        17.854829369930098        7.6038753746995749     
 S   9.5697121097713538        12.040317543328996        1.6349096989926890     
 S   6.9761658655184169        10.787699424295621        1.5738996750583991     
 C   5.6873553648523627        17.538273331207716        9.2600679049265491     
 C   8.5784771147733689        10.828855383131335       0.88381683081361151     
 S   5.5129316839646547        18.633835496759104        10.512902752290479     
 S   9.1205633018915684        9.8529904151860901      -0.36062495876688355     
 P   9.0170424922495105        20.664762250674073        14.657899245813200     
 C   8.3508578660953301        19.044382954786226        15.108303381880683     
 C   10.729802463047726        20.367847921231640        14.210191366280572     
 C   8.8894563405620293        21.738843456299641        16.087768314073589     
 C   8.1526872909049253        21.435104114081131        13.280740399194588     
 C   9.1021842416709813        17.878705525239202        14.868293687667272     
 C   7.1233244059653158        18.965654908767117        15.794181261395160     
 C   11.669388183607333        20.160461777209150        15.231721952377731     
 C   11.069087697963043        20.104476055211059        12.874413202465799     
 C   9.1579196816682895        21.214696414914357        17.367282370070253     
 C   8.5902687387896446        23.102104651158353        15.924171109196783     
 C   6.7811908679347717        21.184237238508484        13.100547887849178     
 C   8.8074488419350505        22.389585833058963        12.479300206017973     
 H   10.071093110570091        17.931703671651796        14.377686619278613     
 C   8.6248303118280862        16.645745647297769        15.320656346612871     
 H   6.5767864520080819        19.870139002169459        16.061552960086551     
 C   6.6409958178404009        17.720945684249056        16.205492474387107     
 H   11.408512132104670        20.355531452874860        16.269374550988264     
 C   12.935053769283064        19.666650485485164        14.919660934468713     
 H   10.348791390233213        20.263641241169530        12.079339645481561     
 C   12.331054710172799        19.597470258881067        12.570515665667877     
 H   9.3515162783126904        20.152883053144290        17.501547937502966     
 C   9.1514151416795340        22.061580429154052        18.473790434289349     
 H   8.3972214994040275        23.524750702103322        14.937722082343733     
 C   8.5528380118294667        23.929656057139979        17.047758263511593     
 H   6.2702271795029159        20.465475520069258        13.734727280003300     
 C   6.0697956464800384        21.875827969098633        12.119979181571145     
 C   8.0887479704048193        23.061862704395374        11.485789683612081     
 H   9.8629965689103027        22.629946541388549        12.615424515899822     
 H   9.2377722812150296        15.755175823714874        15.190919147111789     
 C   7.3927183673864381        16.562343552584267        15.975216394877167     
 H   5.6823043080533466        17.650748167669263        16.719903402484338     
 C   13.253690473263392        19.358404286777080        13.593547398547944     
 H   13.651944112643735        19.509858948326187        15.721219054475409     
 H   12.590760506372982        19.371830705785840        11.536811950761228     
 H   9.3766610221070046        21.659700251792838        19.461431612590520     
 C   8.8374678446481170        23.413864687711293        18.316232639904861     
 H   8.2839867112432071        24.974814283960789        16.920917132238575     
 C   6.7240341638704235        22.812343940567878        11.309628327097453     
 H   5.0016353638354616        21.700322314691480        12.006187759810377     
 H   8.6114361310335656        23.797717416905176        10.873024612715929     
 H   7.0289828845468598        15.602032501201043        16.348884601786612     
 H   14.218243417485573        18.917048216957998        13.343678617531047     
 H   8.8114611312774578        24.062925566837801        19.191243145866959     
 H   6.1612919747254171        23.360179900577322        10.555377995514474     
 P   10.497317025090133        15.022098905086276        10.769046503966027     
 C   10.306124567554692        16.754234232952825        10.283864167962230     
 C   8.9070483805172351        14.282254678334285        11.175475020093854     
 C   11.530507084291642        14.916143065097767        12.243543658377693     
 C   11.313510184527461        14.188529337667438        9.3950537993401593     
 C   11.298622073277112        17.324989854164329        9.4630574628319213     
 C   9.2253551593250229        17.538119330331039        10.728919243946148     
 C   8.2335591418521954        14.772145085982215        12.313983964547541     
 C   8.3386537765571500        13.242938290731175        10.423377085343642     
 C   12.488959571681971        15.900744822764839        12.541306572069580     
 C   11.382206645770079        13.790414765192649        13.075246943050335     
 C   10.678657319631320        14.148923509459760        8.1358611934376253     
 C   12.624291685094667        13.699570775372715        9.5415239534245764     
 H   12.133655171265495        16.725134610270882        9.1055475352458046     
 C   11.207161643987781        18.668599536977364        9.0926276755283197     
 H   8.4353760003959124        17.114564486821386        11.343370134001207     
 C   9.1439393093241659        18.880074924321725        10.351948428557034     
 H   8.6858424698462890        15.542410812734742        12.934906408598220     
 C   6.9912408464892266        14.254125818574678        12.666039808797990     
 H   8.8556420730231125        12.828337888121462        9.5627147674320874     
 C   7.0936616385137103        12.721517768326628        10.796497585810116     
 H   12.613179985763423        16.773832507003668        11.902223634607347     
 C   13.288300252498910        15.752438676370588        13.678180003449739     
 H   10.632384737697219        13.026108363512519        12.860879017716401     
 C   12.190752289260928        13.655934759485518        14.204465200907874     
 H   9.6626651405464283        14.525323073919727        8.0053859600574704     
 C   11.354195903697464        13.609770197554884        7.0363335318127831     
 H   13.125413702642854        13.746556091590472        10.507800653640942     
 C   13.296151733752609        13.183731324616137        8.4293193375507531     
 H   11.964090287396139        19.110760331978938        8.4445308609682268     
 C   10.134620146147107        19.443405797256759        9.5399305810189023     
 H   8.2921312831590672        19.472683000062389        10.684045241961584     
 H   6.4830044606589041        14.632960553108697        13.549090737231500     
 C   6.4162699918638326        13.228327637344336        11.906127784253682     
 H   6.6644352833624554        11.906062288818847        10.217910770931844     
 C   13.143234868480587        14.634791975983946        14.508139122127536     
 H   14.021130942926932        16.519178994842665        13.922823680167520     
 H   12.068226339247726        12.785035446344242        14.846862747736157     
 C   12.668291128239545        13.143941409232566        7.1798805398234302     
 H   10.849102402797612        13.573929240443601        6.0681483496307935     
 H   14.324811996897717        12.840818668723397        8.5260402229103320     
 H   10.071723997246179        20.490952827389428        9.2520390233980674     
 H   5.4561373786576537        12.807574050606803        12.202323979465676     
 H   13.763754043296519        14.530918806567222        15.400132355024896     
 H   13.216717001952885        12.763601930612980        6.3168947039947803     
 C   12.397299261340590        14.970504481254245        2.9889507284359764     
 H   11.489509138289446        14.745640049765838        3.5728486732931786     
 H   12.578628827154343        16.057838130098176        3.0234821416498612     
 H   13.268097699122773        14.451492455752323        3.4339214310582418     
 C   12.204385245363728        14.530570144771481        1.6172853628966875     
 N   12.016844815660223        14.164420656213204       0.51917297001935170     
 Co   8.2140502016657813        9.3145163148511916        12.080877272407346     
 S   7.9668865917088549        9.4632673819969106        9.8603346186359051     
 S   9.3343890279125201        7.3572269873427070        11.956942075663445     
 S   6.2756685552284139        9.5094372909155815        13.225768673823987     
 S   9.2141319714308683        10.962399474844210        13.241467208600341     
 C   8.7062746596349161        7.9710209186478780        9.3466523369627339     
 C   9.2674585566857814        7.0755719548287441        10.237162567115380     
 C   6.6929825446048969        10.802840217624738        14.317002238858937     
 C   7.9340435554238775        11.413659034326153        14.335157357350605     
 S   8.7354417026834863        7.4887675522195147        7.6693176413891369     
 S   9.8692314550429625        5.5957901256023268        9.5184575627807391     
 S   5.5461593829295142        11.410682297590037        15.487341764094074     
 S   8.1397883746511450        12.663127047616475        15.548376965664149     
 C   9.4280381396405932        5.9123799908693311        7.8622679279213745     
 C   6.5374564356133540        12.622090649257908        16.238424990073831     
 S   9.6023594868565496        4.8168068974443283        6.6094282730950500     
 S   5.9953731424568506        13.597995837687483        17.482839173507003     
 P   6.0985331766810145        2.7862947191130290        2.4645252502384616     
 C   6.7647796657250980        4.4066360759385850        2.0140668030089297     
 C   4.3857603033106152        3.0832397046521818        2.9121611274528654     
 C   6.2261152941689843        1.7121631152116792        1.0346962865486111     
 C   6.9628598704183453        2.0159293918432764        3.8416896911183547     
 C   6.0134976421104778        5.5723520329424021        2.2540245098484060     
 C   7.9922973385512073        4.4852897634563362        1.3281522831663761     
 C   3.4462264109054601        3.2906042752531639        1.8905797410752760     
 C   4.0463860712301205        3.3465739597689086        4.2479213959837683     
 C   5.9577313538270804        2.2362773510182476      -0.24484188207548946     
 C   6.5251916683779747       0.34888802999483892        1.1983546742400586     
 C   8.3344154131381689        2.2666211603956841        4.0217284577727535     
 C   6.3080672123106911        1.0615175637921677        4.6431922541456334     
 H   5.0445930320382990        5.5194100367004051        2.7446482480607615     
 C   6.4908825460079065        6.8052709959070281        1.8015790922948778     
 H   8.5387998211544964        3.5807824356545348        1.0607985033968839     
 C   8.4746552394304935        5.7299570699630236       0.91674990873909767     
 H   3.7071668520637346        3.0955545066778631       0.85294114725342063     
 C   2.1805247184564074        3.7843619336379599        2.2025721291310698     
 H   4.7666410979351204        3.1874320292778178        5.0430348646352199     
 C   2.7843729965982082        3.8534999601317690        4.5517541350481814     
 H   5.7642211371544736        3.2980980034029774      -0.37914912624993297     
 C   5.9642129647826190        1.3893515942931249       -1.3513189599784206     
 H   6.7181935693919668       -7.3733620731669988E-002   2.1848203373653550     
 C   6.5625783563408913      -0.47870889270552125        7.4800981850360257E-002
 H   8.8454069895471434        2.9853177207989132        3.3874931585774593     
 C   9.0458376486700729        1.5749302710842372        5.0022037543159410     
 C   7.0267984022458281       0.38913816045514393        5.6366106401568530     
 H   5.2524819981553872       0.82125902075320845        4.5071591721787012     
 H   5.8779751330113283        7.6958679995735784        1.9312850964577830     
 C   7.7229788999778917        6.8885972907048139        1.1469786532955901     
 H   9.4333254361085199        5.8000836656431627       0.40229154027041769     
 C   1.8617905078248094        4.0925507713413429        3.5286727571134207     
 H   1.4636821755598612        3.9411494715190831        1.4009708559756420     
 H   2.5245840893796840        4.0790856427311653        5.5854470592583789     
 H   5.7390490125665430        1.7912081977458791       -2.3389825409603997     
 C   6.2780423994726169        3.7052625965037417E-002  -1.1936998452140186     
 H   6.8313285994499324       -1.5238823442561047       0.20168725565186746     
 C   8.3915685548902506       0.63848418319561440        5.8126175902340673     
 H   10.114040383983857        1.7502981226257901        5.1158683447550564     
 H   6.5040918001905643      -0.34667159572703021        6.2494172652937854     
 H   8.0867363541571731        7.8488751678898581       0.77324628641096882     
 H  0.89720131524991809        4.5338506175535827        3.7784957841014437     
 H   6.3040371300761002      -0.61204276674180691       -2.0686841755092300     
 H   8.9543297775187565        9.0566530770316067E-002   6.5667924489131959     
 P   4.6182665282631907        8.4286112828610271        6.3532746191492224     
 C   4.8093199342175357        6.6964714565442867        6.8385057966607397     
 C   6.2085799868848337        9.1683640286519772        5.9468544707347712     
 C   3.5851311918899853        8.5346224688474361        4.8787402851675656     
 C   3.8020847569682323        9.2622551522145979        7.7272273301455270     
 C   3.8167184154231419        6.1257921964101065        7.6592408070200388     
 C   5.8900929055334839        5.9125164815429825        6.3935817956146073     
 C   6.8820701690390118        8.6783872612959225        4.8083834290982841     
 C   6.7769710958880323        10.207739857564405        6.6988725349608789     
 C   2.6266780298343497        7.5500453506591487        4.5809007611179107     
 C   3.7334949630900596        9.6603709038803345        4.0470726912377950     
 C   4.4369250575679944        9.3018874633956479        8.9864261624496926     
 C   2.4913049995322409        9.7512125538847592        7.5807301426285481     
 H   2.9816786363592671        6.7256997360524480        8.0166506622714397     
 C   3.9080845248038134        4.7821923420914958        8.0297324737264137     
 H   6.6801483359243905        6.3360027900129650        5.7791826108205591     
 C   5.9714166594627311        4.5705738298266763        6.7706237265377895     
 H   6.4297932828416684        7.9080689327872795        4.1875227080636606     
 C   8.1243816553150641        9.1963882464106490        4.4562798164262949     
 H   6.2599806221265366        10.622407841510874        7.5595022425676879     
 C   8.0219583170331550        10.729138247607358        6.3257071713311630     
 H   2.5024209108911784        6.6769396242516557        5.2199507483113177     
 C   1.8273982712799821        7.6983941538567970        3.4439891182148137     
 H   4.4833316913241141        10.424650184324213        4.2614877529442445     
 C   2.9250015677075294        9.7948980576837918        2.9178227201200788     
 H   5.4529184852933579        8.9254941783939383        9.1169176217620524     
 C   3.7613677511017736        9.8410540029685638        10.085937264482396     
 H   1.9901967416003858        9.7042123931395583        6.6144463981914985     
 C   1.8194298037657035        10.267072534333233        8.6929162585084185     
 H   3.1510735225213251        4.3400879779097687        8.6777680772153687     
 C   4.9806396222486997        4.0073206958185894        7.5825750428055390     
 H   6.8232309062945822        3.9779159602403973        6.4386299813656160     
 H   8.6326138871212912        8.8174860569962004        3.5732553616998963     
 C   8.6993470559535950        10.222250854173705        5.2161090872283342     
 H   8.4511808599322098        11.544643500616949        6.9042272865754430     
 C   1.9725153932681454        8.8160664954617438        2.6140743802831756     
 H   1.0945787668076863        6.9316648895774504        3.1992764324218750     
 H   3.0475776454888646        10.665808359844197        2.2754505608241029     
 C   2.4472720556935657        10.306877958121580        9.9423647981579339     
 H   4.2664440649695932        9.8769056060091849        11.054131970024677     
 H  0.79077115365435913        10.609986325291949        8.5961743948899212     
 H   5.0434696433398054        2.9597861189465595        7.8705292428277396     
 H   9.6594728911841887        10.642991607795381        4.9198744990264212     
 H   1.3520400129162187        8.9199746944869531        1.7220550737733962     
 H   1.8988304482607012        10.687226494540383        10.805337858066967     
 C   2.7184818377767530        8.4798011361320551        14.133332565517177     
 H   3.6262872913011859        8.7044125630292619        13.549366149121413     
 H   2.5372122017773848        7.3924867573718123        14.099406070083127     
 H   1.8476967779081219        8.9984733924963667        13.688054273070330     
 C   2.9112937472284539        8.9204741173946118        15.504700231237551     
 N   3.0987700544176002        9.2871980764336293        16.602575918500410     
         226

 Co   6.8952087887184277        14.133139141882934        5.0378172777806487     
 S   7.1449253450927577        13.984097637541835        7.2582781126157343     
 S   5.7756335972115753        16.090840749259826        5.1633541578776434     
 S   8.8340544910755696        13.938897216575578        3.8938024991782987     
 S   5.8956100171621388        12.486491812997611        3.8751913330914607     
 C   6.4068638389628720        15.476639200022298        7.7727830725383793     
 C   5.8449569788240661        16.372343051774433        6.8829854573956579     
 C   8.4178148653126854        12.645483771484610        2.8022049003528657     
 C   7.1767713882386914        12.034783727562827        2.7829088475372838     
 S   6.3802852394453158        15.958986956484408        9.4500719746757440     
 S   5.2453024636088452        17.852583802798591        7.6023715370895957     
 S   9.5659625620627864        12.037071402622546        1.6336023833380546     
 S   6.9722855551374954        10.784931502145840        1.5698368365504791     
 C   5.6881884610597444        17.535668398272328        9.2580027624402224     
 C   8.5755013632947001        10.825482430094770       0.88172140573293101     
 S   5.5155756821064221        18.630996698316149        10.511234260695955     
 S   9.1193280181269909        9.8490105698317869      -0.36139676390853942     
 P   9.0210001074670334        20.664881905370372        14.654772169167540     
 C   8.3540005196755622        19.044705431361912        15.104426194431650     
 C   10.734208997615339        20.367935809760059        14.209221822906544     
 C   8.8913558341439263        21.739221559324662        16.084280637514908     
 C   8.1584760404046790        21.435345079557074        13.276694954764858     
 C   9.1052538528124316        17.878895351687241        14.864888719323908     
 C   7.1260334099020497        18.966226634423762        15.789524051845401     
 C   11.672342375786966        20.160345998098691        15.231976311373845     
 C   11.075259749974890        20.104857393755506        12.873882058107508     
 C   9.1559220475548742        21.215017813438639        17.364327734701742     
 C   8.5938887925001612        23.102752567265437        15.919933206791944     
 C   6.7874318760780330        21.184008108658059        13.094399783001720     
 C   8.8138153341832979        22.391005111646013        12.477296326217074     
 H   10.074503351541587        17.931717766779208        14.374957750704683     
 C   8.6274001654366828        16.646056304167878        15.316991612002228     
 H   6.5794765834226778        19.870755414760986        16.056580936422222     
 C   6.6432597681883809        17.721646573796605        16.200681687012754     
 H   11.409990110409437        20.355158223316117        16.269271018453850     
 C   12.938404671973911        19.666624837915908        14.921582668220278     
 H   10.356032272216552        20.264101668476055        12.077872839747483     
 C   12.337632415604158        19.597964212307012        12.571644197154482     
 H   9.3484447133520572        20.153114704702077        17.499175570152818     
 C   9.1468189089455585        22.061983942236349        18.470663568974881     
 H   8.4040423730738247        23.525593263363156        14.933165333041545     
 C   8.5539895705279942        23.930430767952981        17.043217243196011     
 H   6.2761346813777701        20.464076518930796        13.726849486558134     
 C   6.0769052406560364        21.876659527993702        12.114007822207586     
 C   8.0959844371945788        23.064426850610605        11.483998536561478     
 H   9.8690848612247883        22.631506674219121        12.615017052149831     
 H   9.2403073611442768        15.755396815019131        15.187825101016198     
 C   7.3949116253421163        16.562928581830054        15.970855201353309     
 H   5.6844811810806792        17.651653806615801        16.714946584230120     
 C   13.258833944460223        19.358712307033226        13.595865817830546     
 H   13.654179553341548        19.509872246344877        15.724099747276638     
 H   12.598623771789333        19.372417662866546        11.538271409563167     
 H   9.3689436307816543        21.659850953373194        19.458722483685992     
 C   8.8343695217007099        23.414464203375726        18.312317219904617     
 H   8.2867335634960462        24.975865507247750        16.915627162676646     
 C   6.7315915127569017        22.814691908884484        11.305992629652581     
 H   5.0090553985336888        21.700741446156908        11.998571739634858     
 H   8.6190299420668879        23.801370771474915        10.872993595500132     
 H   7.0308738466245169        15.602794266140991        16.344633578082281     
 H   14.223674978101293        18.917288770475100        13.347398731564494     
 H   8.8063481678135851        24.063581249890913        19.187132129663610     
 H   6.1694585154391461        23.363515112493452        10.552077555838752     
 P   10.498441288460628        15.021884021641961        10.765196521937726     
 C   10.307002124701958        16.754329436650185        10.281325899654119     
 C   8.9086278784163735        14.282084589077570        11.173429794064162     
 C   11.533511016362061        14.915623006887879        12.238350884793809     
 C   11.311912480401087        14.188320669209066        9.3897511743881523     
 C   11.300056899963256        17.325792053751112        9.4617571185353260     
 C   9.2260563177837707        17.537873982444488        10.726516906868840     
 C   8.2365856675745857        14.772129271413105        12.312647631275164     
 C   8.3390983976142934        13.242888771909616        10.422036217861459     
 C   12.491802915557871        15.900501297961597        12.535775897601100     
 C   11.385777318931575        13.790009965068018        13.070274840542817     
 C   10.674126071444755        14.147809768876773        8.1322718489607446     
 C   12.622813493664934        13.699179061404079        9.5335091221483470     
 H   12.135230151007221        16.726198179647337        9.1041272202885146     
 C   11.208961051558394        18.669738449438494        9.0925971153169041     
 H   8.4356366040461168        17.113825964450317        11.340031536716147     
 C   9.1450609576079582        18.880216870605640        10.350879323564181     
 H   8.6897092176289750        15.542399130513004        12.932898792878309     
 C   6.9946139078847649        14.254367717160946        12.666198356323090     
 H   8.8548539013069565        12.828140380465388        9.5607535897404823     
 C   7.0943466113330249        12.721939799125296        10.796478367944609     
 H   12.615692846945251        16.773611898158485        11.896671793796980     
 C   13.291354396238965        15.752612090632057        13.672552314122253     
 H   10.635863854252356        13.025658392091893        12.856512903875583     
 C   12.194451860307883        13.655962000926243        14.199456647722480     
 H   9.6580186897141065        14.524343750623741        8.0038571982695981     
 C   11.346787709882591        13.607515425632140        7.0317263601371440     
 H   13.126103991205712        13.746666268105949        10.498506297198896     
 C   13.291783272259979        13.182164873660330        8.4203062323632150     
 H   11.966255571146332        19.112403408704989        8.4453262166198151     
 C   10.136196024739752        19.444217333483920        9.5399377259029574     
 H   8.2931838361761141        19.472621703544270        10.683104414403505     
 H   6.4875764253859591        14.633336907743262        13.549840922779925     
 C   6.4184168155856414        13.228862936087118        11.906899852235997     
 H   6.6640739204193329        11.906867229592905        10.218170397800252     
 C   13.146611645391557        14.635202698499750        14.502876201661159     
 H   14.024060439995587        16.519578148460532        13.916811373469145     
 H   12.072090694230340        12.785196480772029        14.842082586429351     
 C   12.660957640572567        13.141437001130937        7.1725828780272591     
 H   10.839452036602733        13.571029259076420        6.0648722156642538     
 H   14.320438492967829        12.838918708782229        8.5149129406098165     
 H   10.073437512048871        20.491989834749958        9.2528599709131640     
 H   5.4583690138697705        12.808624251706464        12.204016225332392     
 H   13.767034437576694        14.531835476618861        15.394990189028650     
 H   13.207075172180240        12.759969405502332        6.3087900421950414     
 C   12.390033361963560        14.972291348986532        2.9878584871191776     
 H   11.481586758404974        14.747674850547545        3.5707909409835197     
 H   12.569038872376625        16.059732224448268        3.0181671307923681     
 H   13.260648997636634        14.457408764379707        3.4365707200553297     
 C   12.201029094475540        14.526672771477907        1.6182118685018532     
 N   12.016468652242212        14.156074825212544       0.52164495183338411     
 Co   8.2205384407574922        9.3176299087436316        12.084518768341979     
 S   7.9707422574184124        9.4666654483670651        9.8640647564541091     
 S   9.3400001100318946        7.3598667463105718        11.958970909995273     
 S   6.2817096653719933        9.5119899143548032        13.228533399057788     
 S   9.2202589216993243        10.964224561627001        13.247140254430324     
 C   8.7087221253831704        7.9740863024204840        9.3495565037245978     
 C   9.2705759732314927        7.0783438849073068        10.239348727974610     
 C   6.6980248536146521        10.805411083598500        14.320090296920990     
 C   7.9391140358976831        11.416020986349846        14.339400259148075     
 S   8.7352367259693118        7.4917301102285396        7.6722724453196802     
 S   9.8700909101358150        5.5980520458722109        9.5199612850567021     
 S   5.5498985160230383        11.413926245710536        15.488652816469370     
 S   8.1436542847685871        12.665901263645653        15.552442505775941     
 C   9.4272182586235633        5.9149996832658642        7.8643327897803061     
 C   6.5404187271176868        12.625464013575012        16.240524763480138     
 S   9.5997338654587221        4.8196610129371118        6.6110966952252976     
 S   5.9965948328240080        13.601974080023110        17.483616694196655     
 P   6.0945798138769645        2.7861698380273774        2.4676476428915382     
 C   6.7616381965288435        4.4063102720716563        2.0179420550984832     
 C   4.3813586479100843        3.0831450841295727        2.9131295183202219     
 C   6.2242202894405354        1.7117823032810953        1.0381772935811806     
 C   6.9570767548074279        2.0156843432711127        3.8457301840274369     
 C   6.0104269817749545        5.5721569514852822        2.2574301260659859     
 C   7.9895903053836470        4.4847184639985196        1.3328093889780572     
 C   3.4432745294301870        3.2907144185105057        1.8903267536065123     
 C   4.0402233111736141        3.3461877419604633        4.2484522816095804     
 C   5.9597295400357266        2.2359548430823355      -0.24189273309671500     
 C   6.5215815849990761       0.34823808637509701        1.2025828957480555     
 C   8.3281771291312605        2.2668548718508998        4.0278791531391160     
 C   6.3017079327801566        1.0600907527925594        4.6451881375333510     
 H   5.0411815445163839        5.5193878678403854        2.7473769660727236     
 C   6.4883100489725107        6.8049571328916771        1.8052485690051339     
 H   8.5361134641917715        3.5801676339118083        1.0657695306570396     
 C   8.4723917581989685        5.7292587101748724       0.92156512294214288     
 H   3.7056879889905479        3.0959211391539698       0.85304534600574966     
 C   2.1771779123585868        3.7843846019860621        2.2006551865645161     
 H   4.7594115694783641        3.1869655801739269        5.0444994226584594     
 C   2.7778068732232981        3.8530050776851805        4.5506285729557723     
 H   5.7672890081517494        3.2978648865178286      -0.37678020498743631     
 C   5.9688108329884884        1.3889490119334689       -1.3481991009944996     
 H   6.7113848953373685       -7.4579422825086492E-002   2.1893665765820871     
 C   6.5614389157038469      -0.47948340037024523        7.9330683487842252E-002
 H   8.8395008024897876        2.9867245215389677        3.3953762801285863     
 C   9.0387295016315683        1.5741082576550254        5.0081822822801438     
 C   7.0195677098785367       0.38657156445738677        5.6383983099340096     
 H   5.2464027777876172       0.81968627777054803        4.5075541565797659     
 H   5.8754356396907621        7.6956424189048995        1.9343854237148939     
 C   7.7207837699489970        6.8880128747745735        1.1513465973308106     
 H   9.4311500949180935        5.7991841188460045       0.40725515304189680     
 C   1.8566559696735689        4.0922425863642760        3.5263597711377495     
 H   1.4614484559018681        3.9411334247731289        1.3980970991318600     
 H   2.5167365304706997        4.0785004240396070        5.5839911105304596     
 H   5.7467639510932154        1.7910595646935852       -2.3362793149573795     
 C   6.2811481924439860        3.6454773031785542E-002  -1.1897944438233177     
 H   6.8285988308224361       -1.5249326153082996       0.20696368196927406     
 C   8.3840142016207384       0.63614230921083370        5.8162573794873635     
 H   10.106619707169664        1.7498953510545006        5.1234977331923037     
 H   6.4965047199260360      -0.35032962930567862        6.2494427763690954     
 H   8.0848423971143131        7.8481156730103656       0.77750722989542043     
 H  0.89178048320242209        4.5336126786259037        3.7747833830363717     
 H   6.3091581491022950      -0.61269507772971654       -2.0645844745387687     
 H   8.9461653268778178        8.7241455171800306E-002   6.5701006904575365     
 P   4.6171461149650312        8.4288381389879756        6.3571249610217615     
 C   4.8084530810516588        6.6963884571620724        6.8410420491327022     
 C   6.2070021406905918        9.1685505973493786        5.9488996718030327     
 C   3.5821283846204861        8.5351517869200659        4.8839352604541872     
 C   3.8036857757848210        9.2624721371788681        7.7325322905382503     
 C   3.8152994144719847        6.1249984172896008        7.6605426448590368     
 C   5.8894023017818098        5.9127774979658341        6.3959756719188761     
 C   6.8790452822170609        8.6784238656711263        4.8097178750633702     
 C   6.7765282865336305        10.207802901056185        6.7002173784128347     
 C   2.6238358100226322        7.5502969505261914        4.5864374008870152     
 C   3.7299222808255568        9.6607840058613181        4.0520452830259046     
 C   4.4414602438345945        9.3030081839008645        8.9900175391122090     
 C   2.4927864306506287        9.7516126500755220        7.5887486489071208     
 H   2.9801197961963037        6.7246419813498255        8.0180774073928678     
 C   3.9063056036536228        4.7810613561719206        8.0297614452250929     
 H   6.6798945475731708        6.3367603834273165        5.7825102373445318     
 C   5.9703101100795939        4.5704469080653425        6.7716808272208997     
 H   6.4259278873795855        7.9081040145579156        4.1895253426804775     
 C   8.1210105900843121        9.1961680618901180        4.4561217981799794     
 H   6.2607706802052094        10.622615505710330        7.5614690030943041     
 C   8.0212754045364960        10.728730835381990        6.3257326482096046     
 H   2.4999109275366198        6.6771691972990732        5.2255101676457523     
 C   1.8243422539509830        7.6982267627939569        3.4496246562990729     
 H   4.4798498380079081        10.425109782453001        4.2658520633520318     
 C   2.9212973988221527        9.7948768517246023        2.9228333362690746     
 H   5.4575688110786906        8.9264801643692415        9.1184475984789497     
 C   3.7687808078216847        9.8433150845301363        10.090547290958277     
 H   1.9895090169903666        9.7041113712075813        6.6237447725469236     
 C   1.8238022457874183        10.268646315566571        8.7019339713679980     
 H   3.1489327740752588        4.3384500302042808        8.6769741220196011     
 C   4.9790835693462654        4.0065203260076601        7.5825591409202620     
 H   6.8221931561348530        3.9779947509383775        6.4395537229473359     
 H   8.6280441455552257        8.8171347732063907        3.5725044041899015     
 C   8.6972024731559152        10.221734050400020        5.2153416786969169     
 H   8.4515444831605997        11.543850665566101        6.9039772772766712     
 C   1.9691342063047381        8.8156605535786561        2.6193429898140170     
 H   1.0916468299273021        6.9312712334185784        3.2052999677557810     
 H   3.0437062234194214        10.665652856906988        2.2802315886678977     
 C   2.4546104262388875        10.309388912560502        9.9496665771900368     
 H   4.2761001443911137        9.8798113462037254        11.057410486118442     
 H  0.79514854046664118        10.611893488847350        8.6073073606904256     
 H   5.0417792271878152        2.9587596623842316        7.8696964434463528     
 H   9.6572438335099786        10.641960559985611        4.9181888542900998     
 H   1.3487530589754078        8.9190611096476058        1.7272042099347262     
 H   1.9084779349326664        10.690865104933364        10.813447273393619     
 C   2.7257418956429156        8.4780462640654530        14.134427016801318     
 H   3.6342030784861268        8.7024222452177984        13.551429477340344     
 H   2.5467933978285160        7.3906237003782218        14.104693517998971     
 H   1.8551389520577160        8.9926057470415479        13.685422321856812     
 C   2.9146490459070313        8.9243671557048820        15.503790585345673     
 N   3.0991485070467202        9.2955113358819474        16.600132440270389     
         226

 Co   6.8887162876121950        14.130035140631200        5.0341754995185095     
 S   7.1410696187141918        13.980709482197527        7.2545472797359585     
 S   5.7700235881793871        16.088213258251411        5.1613256690261879     
 S   8.8280084411189605        13.936348243634757        3.8910370630583886     
 S   5.8894724348062368        12.484678792176684        3.8695184887392786     
 C   6.4044199699016682        15.473585489142177        7.7698784489732011     
 C   5.8418461482543780        16.369584873581040        6.8807990989432550     
 C   8.4127634262014919        12.642915953927526        2.7991187205921886     
 C   7.1716892254261291        12.032429775770046        2.7786669372300583     
 S   6.3804974406376669        15.956036567506281        9.4471164393822828     
 S   5.2444567162136426        17.850338235667088        7.6008676994796174     
 S   9.5622130143542190        12.033825261916096        1.6322950676834203     
 S   6.9684052447565747        10.782163579996059        1.5657739980425591     
 C   5.6890215572671261        17.533063465336944        9.2559376199538939     
 C   8.5725256118160313        10.822109477058202       0.87962598065225039     
 S   5.5182196802481895        18.628157899873194        10.509565769101432     
 S   9.1180927343624116        9.8450307244774820      -0.36216856905019523     
 P   9.0249577226845581        20.665001560066667        14.651645092521880     
 C   8.3571431732557961        19.045027907937602        15.100549006982614     
 C   10.738615532182953        20.368023698288475        14.208252279532516     
 C   8.8932553277258251        21.739599662349679        16.080792960956231     
 C   8.1642647899044327        21.435586045033020        13.272649510335128     
 C   9.1083234639538819        17.879085178135281        14.861483750980545     
 C   7.1287424138387836        18.966798360080407        15.784866842295644     
 C   11.675296567966599        20.160230218988236        15.232230670369958     
 C   11.081431801986739        20.105238732299952        12.873350913749219     
 C   9.1539244134414606        21.215339211962920        17.361373099333228     
 C   8.5975088462106797        23.103400483372518        15.915695304387105     
 C   6.7936728842212943        21.183778978807634        13.088251678154261     
 C   8.8201818264315452        22.392424390233067        12.475292446416177     
 H   10.077913592513083        17.931731861906616        14.372228882130752     
 C   8.6299700190452775        16.646366961037991        15.313326877391585     
 H   6.5821667148372738        19.871371827352515        16.051608912757896     
 C   6.6455237185363600        17.722347463344153        16.195870899638397     
 H   11.411468088714203        20.354784993757374        16.269167485919439     
 C   12.941755574664757        19.666599190346648        14.923504401971842     
 H   10.363273154199891        20.264562095782576        12.076406034013404     
 C   12.344210121035518        19.598458165732961        12.572772728641089     
 H   9.3453731483914222        20.153346356259863        17.496803202802671     
 C   9.1422226762115812        22.062387455318646        18.467536703660414     
 H   8.4108632467436237        23.526435824622990        14.928608583739360     
 C   8.5551411292265200        23.931205478765982        17.038676222880433     
 H   6.2820421832526243        20.462677517792333        13.718971693112969     
 C   6.0840148348320353        21.877491086888771        12.108036462844030     
 C   8.1032209039843366        23.066990996825837        11.482207389510874     
 H   9.8751731535392722        22.633066807049694        12.614609588399841     
 H   9.2428424410735257        15.755617806323386        15.184731054920610     
 C   7.3971048832977937        16.563513611075841        15.966494007829452     
 H   5.6866580541080118        17.652559445562336        16.709989765975905     
 C   13.263977415657052        19.359020327289372        13.598184237113148     
 H   13.656414994039361        19.509885544363566        15.726980440077867     
 H   12.606487037205683        19.373004619947256        11.539730868365107     
 H   9.3612262394563039        21.660001654953554        19.456013354781469     
 C   8.8312711987533046        23.415063719040162        18.308401799904374     
 H   8.2894804157488871        24.976916730534715        16.910337193114721     
 C   6.7391488616433808        22.817039877201090        11.302356932207708     
 H   5.0164754332319159        21.701160577622332        11.990955719459340     
 H   8.6266237531002101        23.805024126044657        10.872962578284337     
 H   7.0327648087021739        15.603556031080938        16.340382554377950     
 H   14.229106538717016        18.917529323992198        13.351118845597941     
 H   8.8012352043497124        24.064236932944020        19.183021113460264     
 H   6.1776250561528760        23.366850324409587        10.548777116163027     
 P   10.499565551831120        15.021669138197648        10.761346539909423     
 C   10.307879681849222        16.754424640347544        10.278787631346008     
 C   8.9102073763155119        14.281914499820855        11.171384568034469     
 C   11.536514948432478        14.915102948677990        12.233158111209923     
 C   11.310314776274716        14.188112000750694        9.3844485494361436     
 C   11.301491726649401        17.326594253337895        9.4604567742387289     
 C   9.2267574762425202        17.537628634557937        10.724114569791533     
 C   8.2396121932969759        14.772113456843995        12.311311298002787     
 C   8.3395430186714350        13.242839253088057        10.420695350379278     
 C   12.494646259433773        15.900257773158355        12.530245223132621     
 C   11.389347992093072        13.789605164943385        13.065302738035301     
 C   10.669594823258189        14.146696028293784        8.1286825044838640     
 C   12.621335302235199        13.698787347435443        9.5254942908721176     
 H   12.136805130748947        16.727261749023793        9.1027069053312246     
 C   11.210760459129004        18.670877361899628        9.0925665551054884     
 H   8.4358972076963212        17.113087442079248        11.336692939431087     
 C   9.1461826058917506        18.880358816889554        10.349810218571330     
 H   8.6935759654116609        15.542387448291267        12.930891177158397     
 C   6.9979869692803041        14.254609615747212        12.666356903848190     
 H   8.8540657295908005        12.827942872809315        9.5587924120488772     
 C   7.0950315841523395        12.722361829923965        10.796459150079103     
 H   12.618205708127080        16.773391289313302        11.891119952986612     
 C   13.294408539979020        15.752785504893529        13.666924624794765     
 H   10.639342970807496        13.025208420671268        12.852146790034762     
 C   12.198151431354836        13.655989242366966        14.194448094537085     
 H   9.6533722388817846        14.523364427327754        8.0023284364817240     
 C   11.339379516067718        13.605260653709395        7.0271191884615050     
 H   13.126794279768569        13.746776444621425        10.489211940756848     
 C   13.287414810767348        13.180598422704524        8.4112931271756768     
 H   11.968420854896525        19.114046485431043        8.4461215722714034     
 C   10.137771903332396        19.445028869711081        9.5399448707870125     
 H   8.2942363891931610        19.472560407026151        10.682163586845427     
 H   6.4921483901130141        14.633713262377826        13.550591108328350     
 C   6.4205636393074492        13.229398234829901        11.907671920218313     
 H   6.6637125574762104        11.907672170366961        10.218430024668660     
 C   13.149988422302528        14.635613421015552        14.497613281194782     
 H   14.026989937064240        16.519977302078399        13.910799066770769     
 H   12.075955049212954        12.785357515199818        14.837302425122543     
 C   12.653624152905591        13.138932593029308        7.1652852162310872     
 H   10.829801670407852        13.568129277709241        6.0615960816977141     
 H   14.316064989037944        12.837018748841059        8.5037856583092992     
 H   10.075151026851563        20.493026842110488        9.2536809184282607     
 H   5.4606006490818881        12.809674452806123        12.205708471199108     
 H   13.770314831856867        14.532752146670500        15.389848023032407     
 H   13.197433342407596        12.756336880391682        6.3006853803953025     
 C   12.382767462586532        14.974078216718821        2.9867662458023787     
 H   11.473664378520501        14.749709651329255        3.5687332086738608     
 H   12.559448917598909        16.061626318798357        3.0128521199348750     
 H   13.253200296150496        14.463325073007091        3.4392200090524176     
 C   12.197672943587355        14.522775398184333        1.6191383741070187     
 N   12.016092488824201        14.147728994211883       0.52411693364741652     
 Co   8.2270266798492031        9.3207435026360734        12.088160264276611     
 S   7.9745979231279698        9.4700635147372196        9.8677948942723148     
 S   9.3456111921512690        7.3625065052784366        11.960999744327101     
 S   6.2877507755155726        9.5145425377940231        13.231298124291587     
 S   9.2263858719677820        10.966049648409790        13.252813300260307     
 C   8.7111695911314246        7.9771516861930900        9.3524606704864617     
 C   9.2736933897772040        7.0811158149858695        10.241534888833842     
 C   6.7030671626244072        10.807981949572264        14.323178354983044     
 C   7.9441845163714895        11.418382938373538        14.343643160945545     
 S   8.7350317492551373        7.4946926682375636        7.6752272492502227     
 S   9.8709503652286674        5.6003139661420942        9.5214650073326652     
 S   5.5536376491165624        11.417170193831033        15.489963868844667     
 S   8.1475201948860310        12.668675479674828        15.556508045887734     
 C   9.4263983776065334        5.9176193756623974        7.8663976516392378     
 C   6.5433810186220187        12.628837377892117        16.242624536886449     
 S   9.5971082440608946        4.8225151284298953        6.6127651173555453     
 S   5.9978165231911653        13.605952322358736        17.484394214886304     
 P   6.0906264510729136        2.7860449569417263        2.4707700355446152     
 C   6.7584967273325880        4.4059844682047267        2.0218173071880368     
 C   4.3769569925095535        3.0830504636069636        2.9140979091875785     
 C   6.2223252847120865        1.7114014913505111        1.0416583006137501     
 C   6.9512936391965106        2.0154392946989486        3.8497706769365192     
 C   6.0073563214394303        5.5719618700281623        2.2608357422835654     
 C   7.9868832722160867        4.4841471645407029        1.3374664947897386     
 C   3.4403226479549138        3.2908245617678475        1.8900737661377485     
 C   4.0340605511171086        3.3458015241520176        4.2489831672353917     
 C   5.9617277262443729        2.2356323351464229      -0.23894358411794053     
 C   6.5179715016201776       0.34758814275535505        1.2068111172560527     
 C   8.3219388451243521        2.2670885833061156        4.0340298485054777     
 C   6.2953486532496221        1.0586639417929511        4.6471840209210695     
 H   5.0377700569944688        5.5193656989803648        2.7501056840846854     
 C   6.4857375519371150        6.8046432698763253        1.8089180457153899     
 H   8.5334271072290466        3.5795528321690817        1.0707405579171956     
 C   8.4701282769674435        5.7285603503867213       0.92638033714518797     
 H   3.7042091259173611        3.0962877716300765       0.85314954475807858     
 C   2.1738311062607663        3.7844072703341642        2.1987382439979628     
 H   4.7521820410216087        3.1864991310700361        5.0459639806816980     
 C   2.7712407498483875        3.8525101952385921        4.5495030108633632     
 H   5.7703568791490261        3.2976317696326798      -0.37441128372493965     
 C   5.9734087011943569        1.3885464295738126       -1.3450792420105786     
 H   6.7045762212827702       -7.5425224918502981E-002   2.1939128157988192     
 C   6.5602994750668024      -0.48025790803496915        8.3860385125324233E-002
 H   8.8335946154324301        2.9881313222790222        3.4032594016797133     
 C   9.0316213545930655        1.5732862442258135        5.0141608102443467     
 C   7.0123370175112454       0.38400496845962961        5.6401859797111671     
 H   5.2403235574198481       0.81811353478788762        4.5079491409808314     
 H   5.8728961463701959        7.6954168382362207        1.9374857509720047     
 C   7.7185886399201022        6.8874284588443331        1.1557145413660312     
 H   9.4289747537276671        5.7982845720488463       0.41221876581337591     
 C   1.8515214315223285        4.0919344013872090        3.5240467851620787     
 H   1.4592147362438750        3.9411173780271747        1.3952233422880778     
 H   2.5088889715617153        4.0779152053480487        5.5825351618025412     
 H   5.7544788896198886        1.7909109316412912       -2.3335760889543598     
 C   6.2842539854153552        3.5856920098533675E-002  -1.1858890424326167     
 H   6.8258690621949389       -1.5259828863604943       0.21224010828668069     
 C   8.3764598483512245       0.63380043522605300        5.8198971687406607     
 H   10.099199030355472        1.7494925794832110        5.1311271216295511     
 H   6.4889176396615085      -0.35398766288432709        6.2494682874444063     
 H   8.0829484400714549        7.8473561781308723       0.78176817337987203     
 H  0.88635965115492621        4.5333747396982247        3.7710709819712998     
 H   6.3142791681284907      -0.61334738871762617       -2.0604847735683069     
 H   8.9380008762368810        8.3916379573284544E-002   6.5734089320018763     
 P   4.6160257016668718        8.4290649951149241        6.3609753028943006     
 C   4.8075862278857819        6.6963054577798582        6.8435783016046656     
 C   6.2054242944963498        9.1687371660467800        5.9509448728712941     
 C   3.5791255773509869        8.5356811049926939        4.8891302357408088     
 C   3.8052867946014093        9.2626891221431382        7.7378372509309745     
 C   3.8138804135208275        6.1242046381690960        7.6618444826980348     
 C   5.8887116980301357        5.9130385143886848        6.3983695482231457     
 C   6.8760203953951109        8.6784604700463301        4.8110523210284555     
 C   6.7760854771792296        10.207865944547965        6.7015622218647906     
 C   2.6209935902109147        7.5505485503932341        4.5919740406561198     
 C   3.7263495985610535        9.6611971078423018        4.0570178748140151     
 C   4.4459954301011946        9.3041289044060829        8.9936089157747237     
 C   2.4942678617690168        9.7520127462662849        7.5967671551856935     
 H   2.9785609560333404        6.7235842266472030        8.0195041525142958     
 C   3.9045266825034322        4.7799303702523463        8.0297904167237721     
 H   6.6796407592219520        6.3375179768416690        5.7858378638685037     
 C   5.9692035606964575        4.5703199863040087        6.7727379279040099     
 H   6.4220624919175018        7.9081390963285516        4.1915279772972944     
 C   8.1176395248535584        9.1959478773695853        4.4559637799336649     
 H   6.2615607382838832        10.622823169909788        7.5634357636209195     
 C   8.0205924920398388        10.728323423156622        6.3257581250880470     
 H   2.4974009441820608        6.6773987703464899        5.2310695869801860     
 C   1.8212862366219837        7.6980593717311168        3.4552601943833321     
 H   4.4763679846917022        10.425569380581791        4.2702163737598200     
 C   2.9175932299367764        9.7948556457654128        2.9278439524180708     
 H   5.4622191368640225        8.9274661503445447        9.1199775751958470     
 C   3.7761938645415962        9.8455761660917069        10.095157317434158     
 H   1.9888212923803472        9.7040103492756025        6.6330431469023488     
 C   1.8281746878091332        10.270220096799910        8.7109516842275774     
 H   3.1467920256291926        4.3368120824987919        8.6761801668238316     
 C   4.9775275164438302        4.0057199561967307        7.5825432390349849     
 H   6.8211554059751238        3.9780735416363577        6.4404774645290548     
 H   8.6234744039891620        8.8167834894165811        3.5717534466799070     
 C   8.6950578903582354        10.221217246626335        5.2145742701655005     
 H   8.4519081063889896        11.543057830515254        6.9037272679778985     
 C   1.9657530193413308        8.8152546116955701        2.6246115993448580     
 H   1.0887148930469177        6.9308775772597055        3.2113235030896874     
 H   3.0398348013499783        10.665497353969778        2.2850126165116929     
 C   2.4619487967842093        10.311899866999422        9.9569683562221396     
 H   4.2857562238126343        9.8827170863982658        11.060689002212209     
 H  0.79952592727892313        10.613800652402753        8.6184403264909299     
 H   5.0400888110358251        2.9577332058219037        7.8688636440649660     
 H   9.6550147758357703        10.640929512175843        4.9165032095537784     
 H   1.3454661050345968        8.9181475248082585        1.7323533460960565     
 H   1.9181254216046313        10.694503715326345        10.821556688720269     
 C   2.7330019535090777        8.4762913919988492        14.135521468085459     
 H   3.6421188656710672        8.7004319274063349        13.553492805559273     
 H   2.5563745938796467        7.3887606433846313        14.109980965914815     
 H   1.8625811262073098        8.9867381015867309        13.682790370643296     
 C   2.9180043445856088        8.9282601940151505        15.502880939453796     
 N   3.0995269596758401        9.3038245953302656        16.597688962040369     
         226

 Co   6.8822237865059614        14.126931139379467        5.0305337212563703     
 S   7.1372138923356250        13.977321326853220        7.2508164468561835     
 S   5.7644135791471989        16.085585767243000        5.1592971801747334     
 S   8.8219623911623515        13.933799270693937        3.8882716269384781     
 S   5.8833348524503348        12.482865771355756        3.8638456443870961     
 C   6.4019761008404643        15.470531778262055        7.7669738254080229     
 C   5.8387353176846908        16.366826695387651        6.8786127404908521     
 C   8.4077119870902965        12.640348136370442        2.7960325408315114     
 C   7.1666070626135658        12.030075823977267        2.7744250269228332     
 S   6.3807096418300189        15.953086178528155        9.4441609040888235     
 S   5.2436109688184400        17.848092668535582        7.5993638618696382     
 S   9.5584634666456516        12.030579121209646        1.6309877520287857     
 S   6.9645249343756541        10.779395657846278        1.5617111595346391     
 C   5.6898546534745078        17.530458532401557        9.2538724774675671     
 C   8.5695498603373625        10.818736524021636       0.87753055557156978     
 S   5.5208636783899570        18.625319101430239        10.507897277506908     
 S   9.1168574505978341        9.8410508791231770      -0.36294037419185105     
 P   9.0289153379020828        20.665121214762962        14.648518015876220     
 C   8.3602858268360301        19.045350384513291        15.096671819533581     
 C   10.743022066750566        20.368111586816894        14.207282736158486     
 C   8.8951548213077238        21.739977765374697        16.077305284397550     
 C   8.1700535394041864        21.435827010508962        13.268604065905400     
 C   9.1113930750953340        17.879275004583320        14.858078782637181     
 C   7.1314514177755184        18.967370085737048        15.780209632745885     
 C   11.678250760146234        20.160114439877777        15.232485029366071     
 C   11.087603853998587        20.105620070844399        12.872819769390929     
 C   9.1519267793280452        21.215660610487205        17.358418463964718     
 C   8.6011288999211981        23.104048399479602        15.911457401982267     
 C   6.7999138923645557        21.183549848957210        13.082103573306801     
 C   8.8265483186797926        22.393843668820118        12.473288566615278     
 H   10.081323833484579        17.931745957034028        14.369500013556822     
 C   8.6325398726538740        16.646677617908104        15.309662142780942     
 H   6.5848568462518697        19.871988239944042        16.046636889093570     
 C   6.6477876688843400        17.723048352891698        16.191060112264040     
 H   11.412946067018970        20.354411764198630        16.269063953385025     
 C   12.945106477355605        19.666573542777392        14.925426135723406     
 H   10.370514036183231        20.265022523089101        12.074939228279327     
 C   12.350787826466879        19.598952119158909        12.573901260127695     
 H   9.3423015834307872        20.153578007817647        17.494430835452523     
 C   9.1376264434776040        22.062790968400943        18.464409838345944     
 H   8.4176841204134227        23.527278385882823        14.924051834437172     
 C   8.5562926879250476        23.931980189578983        17.034135202564851     
 H   6.2879496851274785        20.461278516653870        13.711093899667805     
 C   6.0911244290080333        21.878322645783840        12.102065103480472     
 C   8.1104573707740961        23.069555143041072        11.480416242460270     
 H   9.8812614458537578        22.634626939880267        12.614202124649848     
 H   9.2453775210027747        15.755838797627643        15.181637008825019     
 C   7.3992981412534720        16.564098640321628        15.962132814305592     
 H   5.6888349271353444        17.653465084508873        16.705032947721687     
 C   13.269120886853884        19.359328347545517        13.600502656395753     
 H   13.658650434737174        19.509898842382260        15.729861132879098     
 H   12.614350302622034        19.373591577027963        11.541190327167044     
 H   9.3535088481309536        21.660152356533914        19.453304225876941     
 C   8.8281728758058993        23.415663234704596        18.304486379904134     
 H   8.2922272680017262        24.977967953821675        16.905047223552792     
 C   6.7467062105298599        22.819387845517696        11.298721234762835     
 H   5.0238954679301431        21.701579709087760        11.983339699283819     
 H   8.6342175641335306        23.808677480614399        10.872931561068540     
 H   7.0346557707798310        15.604317796020887        16.336131530673619     
 H   14.234538099332736        18.917769877509301        13.354838959631390     
 H   8.7961222408858397        24.064892615997131        19.178910097256914     
 H   6.1857915968666051        23.370185536325721        10.545476676487304     
 P   10.500689815201614        15.021454254753335        10.757496557881122     
 C   10.308757238996488        16.754519844044900        10.276249363037897     
 C   8.9117868742146502        14.281744410564142        11.169339342004777     
 C   11.539518880502897        14.914582890468102        12.227965337626038     
 C   11.308717072148342        14.187903332292322        9.3791459244841349     
 C   11.302926553335546        17.327396452924678        9.4591564299421336     
 C   9.2274586347012697        17.537383286671385        10.721712232714225     
 C   8.2426387190193662        14.772097642274883        12.309974964730410     
 C   8.3399876397285784        13.242789734266498        10.419354482897095     
 C   12.497489603309674        15.900014248355113        12.524714548664143     
 C   11.392918665254568        13.789200364818752        13.060330635527784     
 C   10.665063575071622        14.145582287710797        8.1250931600069816     
 C   12.619857110805466        13.698395633466808        9.5174794595958900     
 H   12.138380110490671        16.728325318400248        9.1012865903739328     
 C   11.212559866699616        18.672016274360761        9.0925359948940727     
 H   8.4361578113465256        17.112348919708179        11.333354342146025     
 C   9.1473042541755412        18.880500763173465        10.348741113578479     
 H   8.6974427131943468        15.542375766069529        12.928883561438488     
 C   7.0013600306758423        14.254851514333478        12.666515451373291     
 H   8.8532775578746445        12.827745365153243        9.5568312343572739     
 C   7.0957165569716540        12.722783860722632        10.796439932213596     
 H   12.620718569308909        16.773170680468120        11.885568112176244     
 C   13.297462683719074        15.752958919154999        13.661296935467279     
 H   10.642822087362635        13.024758449250641        12.847780676193942     
 C   12.201851002401789        13.656016483807690        14.189439541351692     
 H   9.6487257880494646        14.522385104031768        8.0007996746938499     
 C   11.331971322252844        13.603005881786652        7.0225120167858659     
 H   13.127484568331427        13.746886621136902        10.479917584314801     
 C   13.283046349274718        13.179031971748717        8.4022800219881404     
 H   11.970586138646718        19.115689562157097        8.4469169279229916     
 C   10.139347781925041        19.445840405938245        9.5399520156710658     
 H   8.2952889422102078        19.472499110508032        10.681222759287346     
 H   6.4967203548400683        14.634089617012393        13.551341293876774     
 C   6.4227104630292580        13.229933533572686        11.908443988200629     
 H   6.6633511945330870        11.908477111141019        10.218689651537069     
 C   13.153365199213498        14.636024143531355        14.492350360728405     
 H   14.029919434132893        16.520376455696265        13.904786760072392     
 H   12.079819404195566        12.785518549627605        14.832522263815735     
 C   12.646290665238613        13.136428184927681        7.1579875544349161     
 H   10.820151304212970        13.565229296342061        6.0583199477311744     
 H   14.311691485108058        12.835118788899889        8.4926583760087837     
 H   10.076864541654253        20.494063849471015        9.2545018659433573     
 H   5.4628322842940049        12.810724653905783        12.207400717065823     
 H   13.773595226137042        14.533668816722139        15.384705857036161     
 H   13.187791512634952        12.752704355281034        6.2925807185955636     
 C   12.375501563209502        14.975865084451108        2.9856740044855798     
 H   11.465741998636030        14.751744452110962        3.5666754763642019     
 H   12.549858962821192        16.063520413148449        3.0075371090773819     
 H   13.245751594664357        14.469241381634475        3.4418692980495056     
 C   12.194316792699169        14.518878024890759        1.6200648797121844     
 N   12.015716325406190        14.139383163211223       0.52658891546144893     
 Co   8.2335149189409140        9.3238570965285135        12.091801760211244     
 S   7.9784535888375272        9.4734615811073741        9.8715250320905188     
 S   9.3512222742706417        7.3651462642463015        11.963028578658928     
 S   6.2937918856591519        9.5170951612332448        13.234062849525388     
 S   9.2325128222362380        10.967874735192579        13.258486346090290     
 C   8.7136170568796771        7.9802170699656960        9.3553648372483238     
 C   9.2768108063229135        7.0838877450644322        10.243721049693072     
 C   6.7081094716341623        10.810552815546027        14.326266413045097     
 C   7.9492549968452959        11.420744890397231        14.347886062743015     
 S   8.7348267725409645        7.4976552262465876        7.6781820531807661     
 S   9.8718098203215181        5.6025758864119775        9.5229687296086283     
 S   5.5573767822100866        11.420414141951532        15.491274921219963     
 S   8.1513861050034730        12.671449695704004        15.560573585999526     
 C   9.4255784965895053        5.9202390680589305        7.8684625134981685     
 C   6.5463433101263515        12.632210742209221        16.244724310292757     
 S   9.5944826226630671        4.8253692439226787        6.6144335394857929     
 S   5.9990382135583227        13.609930564694361        17.485171735575953     
 P   6.0866730882688627        2.7859200758560747        2.4738924281976922     
 C   6.7553552581363334        4.4056586643377980        2.0256925592775903     
 C   4.3725553371090227        3.0829558430843544        2.9150663000549355     
 C   6.2204302799836366        1.7110206794199272        1.0451393076463196     
 C   6.9455105235855932        2.0151942461267849        3.8538111698456015     
 C   6.0042856611039062        5.5717667885710416        2.2642413585011449     
 C   7.9841762390485265        4.4835758650828854        1.3421236006014197     
 C   3.4373707664796407        3.2909347050251894        1.8898207786689847     
 C   4.0278977910606022        3.3454153063435723        4.2495140528612030     
 C   5.9637259124530191        2.2353098272105107      -0.23599443513916607     
 C   6.5143614182412781       0.34693819913561313        1.2110393387640497     
 C   8.3157005611174419        2.2673222947613314        4.0401805438718403     
 C   6.2889893737190876        1.0572371307933426        4.6491799043087880     
 H   5.0343585694725546        5.5193435301203451        2.7528344020966471     
 C   6.4831650549017201        6.8043294068609743        1.8125875224256460     
 H   8.5307407502663217        3.5789380304263547        1.0757115851773513     
 C   8.4678647957359185        5.7278619905985702       0.93119555134823306     
 H   3.7027302628441743        3.0966544041061836       0.85325374351040761     
 C   2.1704843001629461        3.7844299386822660        2.1968213014314091     
 H   4.7449525125648524        3.1860326819661453        5.0474285387049376     
 C   2.7646746264734769        3.8520153127920036        4.5483774487709541     
 H   5.7734247501463027        3.2973986527475310      -0.37204236246244299     
 C   5.9780065694002262        1.3881438472141563       -1.3419593830266576     
 H   6.6977675472281710       -7.6271027011919484E-002   2.1984590550155514     
 C   6.5591600344297580      -0.48103241569969307        8.8390086762806228E-002
 H   8.8276884283750725        2.9895381230190763        3.4111425232308403     
 C   9.0245132075545609        1.5724642307966017        5.0201393382085495     
 C   7.0051063251439540       0.38143837246187240        5.6419736494883246     
 H   5.2342443370520790       0.81654079180522721        4.5083441253818961     
 H   5.8703566530496287        7.6951912575675419        1.9405860782291156     
 C   7.7163935098912075        6.8868440429140918        1.1600824854012517     
 H   9.4267994125372425        5.7973850252516890       0.41718237858485502     
 C   1.8463868933710881        4.0916262164101411        3.5217337991864075     
 H   1.4569810165858819        3.9411013312812209        1.3923495854442958     
 H   2.5010414126527314        4.0773299866564905        5.5810792130746218     
 H   5.7621938281465610        1.7907622985889973       -2.3308728629513396     
 C   6.2873597783867252        3.5259067165281807E-002  -1.1819836410419158     
 H   6.8231392935674426       -1.5270331574126890       0.21751653460408732     
 C   8.3689054950817123       0.63145856124127231        5.8235369579939569     
 H   10.091778353541278        1.7490898079119217        5.1387565100667985     
 H   6.4813305593969801      -0.35764569646297550        6.2494937985197172     
 H   8.0810544830285966        7.8465966832513798       0.78602911686432353     
 H  0.88093881910743033        4.5331368007705457        3.7673585809062273     
 H   6.3194001871546854      -0.61399969970553581       -2.0563850725978456     
 H   8.9298364255959424        8.0591303974768796E-002   6.5767171735462169     
 P   4.6149052883687123        8.4292918512418726        6.3648256447668388     
 C   4.8067193747199051        6.6962224583976440        6.8461145540766282     
 C   6.2038464483021087        9.1689237347441814        5.9529900739395547     
 C   3.5761227700814877        8.5362104230653220        4.8943252110274305     
 C   3.8068878134179975        9.2629061071074084        7.7431422113236978     
 C   3.8124614125696707        6.1234108590485903        7.6631463205370327     
 C   5.8880210942784617        5.9132995308115355        6.4007634245274154     
 C   6.8729955085731600        8.6784970744215340        4.8123867669935416     
 C   6.7756426678248278        10.207928988039745        6.7029070653167473     
 C   2.6181513703991977        7.5508001502602768        4.5975106804252244     
 C   3.7227769162965507        9.6616102098232837        4.0619904666021256     
 C   4.4505306163677947        9.3052496249112995        8.9972002924372383     
 C   2.4957492928874045        9.7524128424570460        7.6047856614642653     
 H   2.9770021158703774        6.7225264719445805        8.0209308976357239     
 C   3.9027477613532415        4.7787993843327712        8.0298193882224513     
 H   6.6793869708707323        6.3382755702560205        5.7891654903924756     
 C   5.9680970113133212        4.5701930645426749        6.7737950285871209     
 H   6.4181970964554180        7.9081741780991877        4.1935306119141114     
 C   8.1142684596228047        9.1957276928490526        4.4558057616873503     
 H   6.2623507963625560        10.623030834109244        7.5654025241475349     
 C   8.0199095795431816        10.727916010931255        6.3257836019664886     
 H   2.4948909608275018        6.6776283433939074        5.2366290063146206     
 C   1.8182302192929847        7.6978919806682775        3.4608957324675913     
 H   4.4728861313754971        10.426028978710580        4.2745806841676073     
 C   2.9138890610514001        9.7948344398062233        2.9328545685670671     
 H   5.4668694626493544        8.9284521363198479        9.1215075519127442     
 C   3.7836069212615073        9.8478372476532794        10.099767343910038     
 H   1.9881335677703280        9.7039093273436237        6.6423415212577739     
 C   1.8325471298308480        10.271793878033249        8.7199693970871568     
 H   3.1446512771831263        4.3351741347933039        8.6753862116280640     
 C   4.9759714635413950        4.0049195863858005        7.5825273371497079     
 H   6.8201176558153946        3.9781523323343375        6.4414012061107737     
 H   8.6189046624230965        8.8164322056267697        3.5710024891699121     
 C   8.6929133075605556        10.220700442852650        5.2138068616340840     
 H   8.4522717296173777        11.542264995464407        6.9034772586791266     
 C   1.9623718323779236        8.8148486698124824        2.6298802088756994     
 H   1.0857829561665333        6.9304839211008336        3.2173470384235934     
 H   3.0359633792805352        10.665341851032569        2.2897936443554876     
 C   2.4692871673295307        10.314410821438344        9.9642701352542442     
 H   4.2954123032341540        9.8856228265928081        11.063967518305976     
 H  0.80390331409120519        10.615707815958157        8.6295732922914326     
 H   5.0383983948838340        2.9567067492595758        7.8680308446835783     
 H   9.6527857181615602        10.639898464366073        4.9148175648174579     
 H   1.3421791510937859        8.9172339399689111        1.7375024822573866     
 H   1.9277729082765962        10.698142325719326        10.829666104046922     
 C   2.7402620113752403        8.4745365199322471        14.136615919369600     
 H   3.6500346528560081        8.6984416095948731        13.555556133778202     
 H   2.5659557899307774        7.3868975863910409        14.115268413830659     
 H   1.8700233003569038        8.9808704561319121        13.680158419429780     
 C   2.9213596432641857        8.9321532323254207        15.501971293561919     
 N   3.0999054123049601        9.3121378547785856        16.595245483810348     
         226

 Co   6.8757312853997288        14.123827138127734        5.0268919429942303     
 S   7.1333581659570591        13.973933171508913        7.2470856139764077     
 S   5.7588035701150107        16.082958276234589        5.1572686913232788     
 S   8.8159163412057424        13.931250297753119        3.8855061908185675     
 S   5.8771972700944328        12.481052750534831        3.8581728000349140     
 C   6.3995322317792604        15.467478067381935        7.7640692018428457     
 C   5.8356244871150027        16.364068517194259        6.8764263820384492     
 C   8.4026605479791030        12.637780318813357        2.7929463610708343     
 C   7.1615248998010035        12.027721872184486        2.7701831166156077     
 S   6.3809218430223709        15.950135789550028        9.4412053687953623     
 S   5.2427652214232374        17.845847101404075        7.5978600242596599     
 S   9.5547139189370824        12.027332980503196        1.6296804363741513     
 S   6.9606446239947326        10.776627735696497        1.5576483210267194     
 C   5.6906877496818895        17.527853599466173        9.2518073349812404     
 C   8.5665741088586937        10.815363570985069       0.87543513049088928     
 S   5.5235076765317244        18.622480302987285        10.506228785912384     
 S   9.1156221668332567        9.8370710337688738      -0.36371217933350686     
 P   9.0328729531196075        20.665240869459261        14.645390939230561     
 C   8.3634284804162640        19.045672861088981        15.092794632084546     
 C   10.747428601318180        20.368199475345310        14.206313192784458     
 C   8.8970543148896226        21.740355868399714        16.073817607838873     
 C   8.1758422889039402        21.436067975984905        13.264558621475670     
 C   9.1144626862367844        17.879464831031360        14.854673814293818     
 C   7.1341604217122523        18.967941811393693        15.775552423196126     
 C   11.681204952325867        20.159998660767322        15.232739388362184     
 C   11.093775906010434        20.106001409388846        12.872288625032638     
 C   9.1499291452146316        21.215982009011487        17.355463828596204     
 C   8.6047489536317148        23.104696315586683        15.907219499577426     
 C   6.8061549005078170        21.183320719106785        13.075955468459343     
 C   8.8329148109280400        22.395262947407168        12.471284686814379     
 H   10.084734074456073        17.931760052161437        14.366771144982890     
 C   8.6351097262624688        16.646988274778217        15.305997408170297     
 H   6.5875469776664657        19.872604652535568        16.041664865429240     
 C   6.6500516192323200        17.723749242439247        16.186249324889687     
 H   11.414424045323736        20.354038534639887        16.268960420850611     
 C   12.948457380046452        19.666547895208133        14.927347869474971     
 H   10.377754918166570        20.265482950395622        12.073472422545249     
 C   12.357365531898239        19.599446072584854        12.575029791614302     
 H   9.3392300184701522        20.153809659375433        17.492058468102371     
 C   9.1330302107436268        22.063194481483244        18.461282973031476     
 H   8.4245049940832217        23.528120947142657        14.919495085134985     
 C   8.5574442466235734        23.932754900391984        17.029594182249273     
 H   6.2938571870023328        20.459879515515407        13.703216106222639     
 C   6.0982340231840313        21.879154204678908        12.096093744116915     
 C   8.1176938375638557        23.072119289256303        11.478625095409665     
 H   9.8873497381682416        22.636187072710840        12.613794660899858     
 H   9.2479126009320236        15.756059788931900        15.178542962729431     
 C   7.4014913992091502        16.564683669567415        15.957771620781735     
 H   5.6910118001626770        17.654370723455411        16.700076129467469     
 C   13.274264358050713        19.359636367801663        13.602821075678355     
 H   13.660885875434987        19.509912140400949        15.732741825680327     
 H   12.622213568038385        19.374178534108673        11.542649785968983     
 H   9.3457914568056033        21.660303058114270        19.450595096972414     
 C   8.8250745528584940        23.416262750369032        18.300570959903890     
 H   8.2949741202545653        24.979019177108636        16.899757253990863     
 C   6.7542635594163380        22.821735813834302        11.295085537317963     
 H   5.0313155026283694        21.701998840553188        11.975723679108301     
 H   8.6418113751668528        23.812330835184138        10.872900543852744     
 H   7.0365467328574880        15.605079560960835        16.331880506969288     
 H   14.239969659948459        18.918010431026399        13.358559073664837     
 H   8.7910092774219670        24.065548299050242        19.174799081053568     
 H   6.1939581375803341        23.373520748241855        10.542176236811580     
 P   10.501814078572107        15.021239371309020        10.753646575852821     
 C   10.309634796143754        16.754615047742259        10.273711094729785     
 C   8.9133663721137886        14.281574321307428        11.167294115975084     
 C   11.542522812573313        14.914062832258214        12.222772564042154     
 C   11.307119368021969        14.187694663833950        9.3738432995321279     
 C   11.304361380021689        17.328198652511460        9.4578560856455365     
 C   9.2281597931600174        17.537137938784831        10.719309895636918     
 C   8.2456652447417564        14.772081827705772        12.308638631458033     
 C   8.3404322607857200        13.242740215444940        10.418013615414914     
 C   12.500332947185576        15.899770723551871        12.519183874195663     
 C   11.396489338416064        13.788795564694119        13.055358533020268     
 C   10.660532326885056        14.144468547127808        8.1215038155301009     
 C   12.618378919375733        13.698003919498172        9.5094646283196607     
 H   12.139955090232396        16.729388887776704        9.0998662754166428     
 C   11.214359274270226        18.673155186821891        9.0925054346826570     
 H   8.4364184149967301        17.111610397337106        11.330015744860965     
 C   9.1484259024593335        18.880642709457380        10.347672008585626     
 H   8.7013094609770310        15.542364083847794        12.926875945718576     
 C   7.0047330920713815        14.255093412919743        12.666673998898391     
 H   8.8524893861584903        12.827547857497169        9.5548700566656688     
 C   7.0964015297909686        12.723205891521301        10.796420714348091     
 H   12.623231430490737        16.772950071622937        11.880016271365877     
 C   13.300516827459129        15.753132333416470        13.655669246139791     
 H   10.646301203917774        13.024308477830015        12.843414562353122     
 C   12.205550573448742        13.656043725248415        14.184430988166298     
 H   9.6440793372171427        14.521405780735781        7.9992709129059767     
 C   11.324563128437971        13.600751109863907        7.0179048451102268     
 H   13.128174856894283        13.746996797652377        10.470623227872753     
 C   13.278677887782088        13.177465520792909        8.3932669168006022     
 H   11.972751422396911        19.117332638883148        8.4477122835745817     
 C   10.140923660517686        19.446651942165406        9.5399591605551208     
 H   8.2963414952272529        19.472437813989913        10.680281931729267     
 H   6.5012923195671233        14.634465971646957        13.552091479425199     
 C   6.4248572867510667        13.230468832315468        11.909216056182945     
 H   6.6629898315899645        11.909282051915078        10.218949278405477     
 C   13.156741976124469        14.636434866047157        14.487087440262028     
 H   14.032848931201547        16.520775609314132        13.898774453374017     
 H   12.083683759178180        12.785679584055393        14.827742102508926     
 C   12.638957177571635        13.133923776826052        7.1506898926387441     
 H   10.810500938018091        13.562329314974880        6.0550438137646347     
 H   14.307317981178173        12.833218828958719        8.4815310937082664     
 H   10.078578056456944        20.495100856831545        9.2553228134584540     
 H   5.4650639195061226        12.811774855005442        12.209092962932541     
 H   13.776875620417215        14.534585486773778        15.379563691039916     
 H   13.178149682862307        12.749071830170385        6.2844760567958238     
 C   12.368235663832472        14.977651952183397        2.9845817631687810     
 H   11.457819618751557        14.753779252892670        3.5646177440545430     
 H   12.540269008043474        16.065414507498541        3.0022220982198888     
 H   13.238302893178219        14.475157690261859        3.4445185870465935     
 C   12.190960641810982        14.514980651597185        1.6209913853173501     
 N   12.015340161988179        14.131037332210562       0.52906089727548133     
 Co   8.2400031580326250        9.3269706904209535        12.095443256145877     
 S   7.9823092545470846        9.4768596474775286        9.8752551699087245     
 S   9.3568333563900161        7.3677860232141663        11.965057412990756     
 S   6.2998329958027313        9.5196477846724648        13.236827574759189     
 S   9.2386397725046940        10.969699821975368        13.264159391920272     
 C   8.7160645226279314        7.9832824537383020        9.3582690040101877     
 C   9.2799282228686248        7.0866596751429949        10.245907210552303     
 C   6.7131517806439174        10.813123681519789        14.329354471107150     
 C   7.9543254773191014        11.423106842420923        14.352128964540483     
 S   8.7346217958267900        7.5006177842556117        7.6811368571113094     
 S   9.8726692754143706        5.6048378066818616        9.5244724518845914     
 S   5.5611159153036107        11.423658090072029        15.492585973595260     
 S   8.1552520151209151        12.674223911733181        15.564639126111318     
 C   9.4247586155724754        5.9228587604554646        7.8705273753571001     
 C   6.5493056016306834        12.635584106526325        16.246824083699064     
 S   9.5918570012652395        4.8282233594154622        6.6161019616160397     
 S   6.0002599039254800        13.613908807029986        17.485949256265602     
 P   6.0827197254648118        2.7857951947704231        2.4770148208507692     
 C   6.7522137889400788        4.4053328604708684        2.0295678113671438     
 C   4.3681536817084918        3.0828612225617453        2.9160346909222921     
 C   6.2185352752551877        1.7106398674893433        1.0486203146788888     
 C   6.9397274079746758        2.0149491975546212        3.8578516627546837     
 C   6.0012150007683829        5.5715717071139217        2.2676469747187249     
 C   7.9814692058809662        4.4830045656250688        1.3467807064131008     
 C   3.4344188850043680        3.2910448482825312        1.8895677912002209     
 C   4.0217350310040967        3.3450290885351270        4.2500449384870151     
 C   5.9657240986616644        2.2349873192745981      -0.23304528616039158     
 C   6.5107513348623796       0.34628825551587122        1.2152675602720469     
 C   8.3094622771105335        2.2675560062165472        4.0463312392382029     
 C   6.2826300941885531        1.0558103197937343        4.6511757876965065     
 H   5.0309470819506394        5.5193213612603245        2.7555631201086093     
 C   6.4805925578663244        6.8040155438456225        1.8162569991359023     
 H   8.5280543933035968        3.5783232286836282        1.0806826124375071     
 C   8.4656013145043936        5.7271636308104190       0.93601076555127816     
 H   3.7012513997709875        3.0970210365822903       0.85335794226273654     
 C   2.1671374940651256        3.7844526070303681        2.1949043588648558     
 H   4.7377229841080961        3.1855662328622540        5.0488930967281762     
 C   2.7581085030985668        3.8515204303454151        4.5472518866785450     
 H   5.7764926211435785        3.2971655358623821      -0.36967344119994638     
 C   5.9826044376060947        1.3877412648545000       -1.3388395240427364     
 H   6.6909588731735727       -7.7116829105335988E-002   2.2030052942322840     
 C   6.5580205937927136      -0.48180692336441699        9.2919788400288209E-002
 H   8.8217822413177149        2.9909449237591308        3.4190256447819674     
 C   9.0174050605160581        1.5716422173673898        5.0261178661727524     
 C   6.9978756327766627       0.37887177646411524        5.6437613192654821     
 H   5.2281651166843099       0.81496804882256679        4.5087391097829608     
 H   5.8678171597290625        7.6949656768988621        1.9436864054862264     
 C   7.7141983798623128        6.8862596269838514        1.1644504294364721     
 H   9.4246240713468161        5.7964854784545308       0.42214599135633413     
 C   1.8412523552198476        4.0913180314330742        3.5194208132107363     
 H   1.4547472969278890        3.9410852845352666        1.3894758286005136     
 H   2.4931938537437470        4.0767447679649322        5.5796232643467025     
 H   5.7699087666732343        1.7906136655367033       -2.3281696369483198     
 C   6.2904655713580944        3.4661214232029933E-002  -1.1780782396512148     
 H   6.8204095249399463       -1.5280834284648837       0.22279296092149392     
 C   8.3613511418122002       0.62911668725649161        5.8271767472472540     
 H   10.084357676727086        1.7486870363406322        5.1463858985040458     
 H   6.4737434791324517      -0.36130373004162397        6.2495193095950281     
 H   8.0791605259857384        7.8458371883718865       0.79029006034877514     
 H  0.87551798705993444        4.5328988618428658        3.7636461798411553     
 H   6.3245212061808802      -0.61465201069344544       -2.0522853716273839     
 H   8.9216719749550055        7.7266228376253021E-002   6.5800254150905575     
 P   4.6137848750705528        8.4295187073688229        6.3686759866393778     
 C   4.8058525215540282        6.6961394590154297        6.8486508065485916     
 C   6.2022686021078668        9.1691103034415828        5.9550352750078162     
 C   3.5731199628119885        8.5367397411379500        4.8995201863140521     
 C   3.8084888322345858        9.2631230920716785        7.7484471717164212     
 C   3.8110424116185135        6.1226170799280855        7.6644481583760307     
 C   5.8873304905267876        5.9135605472343862        6.4031573008316851     
 C   6.8699706217512091        8.6785336787967378        4.8137212129586269     
 C   6.7751998584704261        10.207992031531525        6.7042519087687031     
 C   2.6153091505874801        7.5510517501273196        4.6030473201943289     
 C   3.7192042340320479        9.6620233118042673        4.0669630583902361     
 C   4.4550658026343957        9.3063703454165179        9.0007916690997547     
 C   2.4972307240057927        9.7528129386478088        7.6128041677428380     
 H   2.9754432757074141        6.7214687172419580        8.0223576427571519     
 C   3.9009688402030509        4.7776683984131969        8.0298483597211305     
 H   6.6791331825195126        6.3390331636703721        5.7924931169164475     
 C   5.9669904619301848        4.5700661427813412        6.7748521292702311     
 H   6.4143317009933352        7.9082092598698237        4.1955332465309283     
 C   8.1108973943920528        9.1955075083285198        4.4556477434410349     
 H   6.2631408544412297        10.623238498308700        7.5673692846741503     
 C   8.0192266670465226        10.727508598705887        6.3258090788449302     
 H   2.4923809774729428        6.6778579164413250        5.2421884256490543     
 C   1.8151742019639856        7.6977245896054374        3.4665312705518505     
 H   4.4694042780592911        10.426488576839370        4.2789449945753955     
 C   2.9101848921660234        9.7948132338470337        2.9378651847160628     
 H   5.4715197884346862        8.9294381222951511        9.1230375286296415     
 C   3.7910199779814189        9.8500983292148518        10.104377370385917     
 H   1.9874458431603088        9.7038083054116466        6.6516398956131990     
 C   1.8369195718525628        10.273367659266587        8.7289871099467362     
 H   3.1425105287370600        4.3335361870878151        8.6745922564322946     
 C   4.9744154106389598        4.0041192165748711        7.5825114352644309     
 H   6.8190799056556655        3.9782311230323177        6.4423249476924926     
 H   8.6143349208570328        8.8160809218369600        3.5702515316599173     
 C   8.6907687247628758        10.220183639078964        5.2130394531026676     
 H   8.4526353528457676        11.541472160413559        6.9032272493803539     
 C   1.9589906454145163        8.8144427279293946        2.6351488184065404     
 H   1.0828510192861491        6.9300902649419607        3.2233705737574998     
 H   3.0320919572110920        10.665186348095359        2.2945746721992824     
 C   2.4766255378748525        10.316921775877265        9.9715719142863470     
 H   4.3050683826556746        9.8885285667873486        11.067246034399741     
 H  0.80828070090348714        10.617614979513558        8.6407062580919369     
 H   5.0367079787318438        2.9556802926972479        7.8671980453021915     
 H   9.6505566604873501        10.638867416556305        4.9131319200811365     
 H   1.3388921971529750        8.9163203551295620        1.7426516184187169     
 H   1.9374203949485611        10.701780936112307        10.837775519373574     
 C   2.7475220692414024        8.4727816478656433        14.137710370653741     
 H   3.6579504400409486        8.6964512917834096        13.557619461997131     
 H   2.5755369859819082        7.3850345293974504        14.120555861746501     
 H   1.8774654745064976        8.9750028106770934        13.677526468216264     
 C   2.9247149419427632        8.9360462706356891        15.501061647670040     
 N   3.1002838649340800        9.3204511142269038        16.592802005580328     
         226

 Co   6.8692387842934952        14.120723136876000        5.0232501647320911     
 S   7.1295024395784932        13.970545016164605        7.2433547810966319     
 S   5.7531935610828224        16.080330785226177        5.1552402024718234     
 S   8.8098702912491333        13.928701324812298        3.8827407546986570     
 S   5.8710596877385308        12.479239729713903        3.8524999556827320     
 C   6.3970883627180566        15.464424356501814        7.7611645782776675     
 C   5.8325136565453155        16.361310339000866        6.8742400235860455     
 C   8.3976091088679095        12.635212501256271        2.7898601813101571     
 C   7.1564427369884402        12.025367920391705        2.7659412063083821     
 S   6.3811340442147220        15.947185400571900        9.4382498335019029     
 S   5.2419194740280357        17.843601534272572        7.5963561866496807     
 S   9.5509643712285150        12.024086839796746        1.6283731207195169     
 S   6.9567643136138120        10.773859813546716        1.5535854825187994     
 C   5.6915208458892721        17.525248666530789        9.2497421924949119     
 C   8.5635983573800250        10.811990617948503       0.87333970541020867     
 S   5.5261516746734909        18.619641504544330        10.504560294317859     
 S   9.1143868830686774        9.8330911884145689      -0.36448398447516267     
 P   9.0368305683371322        20.665360524155556        14.642263862584899     
 C   8.3665711339964961        19.045995337664667        15.088917444635513     
 C   10.751835135885795        20.368287363873730        14.205343649410429     
 C   8.8989538084715214        21.740733971424731        16.070329931280192     
 C   8.1816310384036939        21.436308941460847        13.260513177045940     
 C   9.1175322973782364        17.879654657479399        14.851268845950454     
 C   7.1368694256489862        18.968513537050338        15.770895213646369     
 C   11.684159144505500        20.159882881656863        15.232993747358298     
 C   11.099947958022282        20.106382747933292        12.871757480674349     
 C   9.1479315111012163        21.216303407535769        17.352509193227689     
 C   8.6083690073422332        23.105344231693763        15.902981597172587     
 C   6.8123959086510784        21.183091589256360        13.069807363611883     
 C   8.8392813031762874        22.396682225994223        12.469280807013480     
 H   10.088144315427568        17.931774147288849        14.364042276408959     
 C   8.6376795798710653        16.647298931648329        15.302332673559654     
 H   6.5902371090810608        19.873221065127094        16.036692841764914     
 C   6.6523155695803000        17.724450131986792        16.181438537515330     
 H   11.415902023628503        20.353665305081147        16.268856888316197     
 C   12.951808282737298        19.666522247638877        14.929269603226535     
 H   10.384995800149909        20.265943377702147        12.072005616811170     
 C   12.363943237329599        19.599940026010803        12.576158323100907     
 H   9.3361584535095172        20.154041310933220        17.489686100752223     
 C   9.1284339780096513        22.063597994565541        18.458156107717009     
 H   8.4313258677530207        23.528963508402491        14.914938335832799     
 C   8.5585958053220992        23.933529611204985        17.025053161933695     
 H   6.2997646888771870        20.458480514376944        13.695338312777475     
 C   6.1053436173600293        21.879985763573977        12.090122384753357     
 C   8.1249303043536134        23.074683435471535        11.476833948359062     
 H   9.8934380304827272        22.637747205541412        12.613387197149867     
 H   9.2504476808612708        15.756280780236155        15.175448916633840     
 C   7.4036846571648285        16.565268698813199        15.953410427257875     
 H   5.6931886731900097        17.655276362401946        16.695119311213254     
 C   13.279407829247544        19.359944388057809        13.605139494960957     
 H   13.663121316132800        19.509925438419639        15.735622518481556     
 H   12.630076833454735        19.374765491189379        11.544109244770921     
 H   9.3380740654802530        21.660453759694629        19.447885968067890     
 C   8.8219762299110869        23.416862266033469        18.296655539903647     
 H   8.2977209725074061        24.980070400395597        16.894467284428934     
 C   6.7618209083028171        22.824083782150907        11.291449839873090     
 H   5.0387355373265965        21.702417972018612        11.968107658932782     
 H   8.6494051862001751        23.815984189753880        10.872869526636947     
 H   7.0384376949351450        15.605841325900782        16.327629483264957     
 H   14.245401220564180        18.918250984543501        13.362279187698284     
 H   8.7858963139580943        24.066203982103353        19.170688064850218     
 H   6.2021246782940631        23.376855960157990        10.538875797135857     
 P   10.502938341942601        15.021024487864707        10.749796593824520     
 C   10.310512353291019        16.754710251439619        10.271172826421674     
 C   8.9149458700129269        14.281404232050713        11.165248889945392     
 C   11.545526744643732        14.913542774048326        12.217579790458268     
 C   11.305521663895595        14.187485995375578        9.3685406745801192     
 C   11.305796206707834        17.329000852098247        9.4565557413489412     
 C   9.2288609516187670        17.536892590898280        10.716907558559610     
 C   8.2486917704641467        14.772066013136662        12.307302298185656     
 C   8.3408768818428634        13.242690696623381        10.416672747932731     
 C   12.503176291061477        15.899527198748629        12.513653199727184     
 C   11.400060011577558        13.788390764569488        13.050386430512750     
 C   10.656001078698491        14.143354806544821        8.1179144710532203     
 C   12.616900727945998        13.697612205529536        9.5014497970434313     
 H   12.141530069974122        16.730452457153159        9.0984459604593528     
 C   11.216158681840838        18.674294099283024        9.0924748744712396     
 H   8.4366790186469345        17.110871874966037        11.326677147575905     
 C   9.1495475507431241        18.880784655741294        10.346602903592775     
 H   8.7051762087597169        15.542352401626056        12.924868329998665     
 C   7.0081061534669198        14.255335311506009        12.666832546423491     
 H   8.8517012144423344        12.827350349841097        9.5529088789740637     
 C   7.0970865026102823        12.723627922319970        10.796401496482584     
 H   12.625744291672566        16.772729462777750        11.874464430555511     
 C   13.303570971199182        15.753305747677940        13.650041556812305     
 H   10.649780320472914        13.023858506409390        12.839048448512301     
 C   12.209250144495696        13.656070966689139        14.179422434980905     
 H   9.6394328863848209        14.520426457439795        7.9977421511181035     
 C   11.317154934623098        13.598496337941164        7.0132976734345869     
 H   13.128865145457141        13.747106974167854        10.461328871430707     
 C   13.274309426289458        13.175899069837103        8.3842538116130640     
 H   11.974916706147104        19.118975715609203        8.4485076392261700     
 C   10.142499539110331        19.447463478392567        9.5399663054391759     
 H   8.2973940482442998        19.472376517471794        10.679341104171188     
 H   6.5058642842941783        14.634842326281522        13.552841664973625     
 C   6.4270041104728746        13.231004131058251        11.909988124165261     
 H   6.6626284686468420        11.910086992689136        10.219208905273884     
 C   13.160118753035439        14.636845588562959        14.481824519795651     
 H   14.035778428270200        16.521174762931999        13.892762146675640     
 H   12.087548114160795        12.785840618483181        14.822961941202118     
 C   12.631623689904659        13.131419368724425        7.1433922308425730     
 H   10.800850571823210        13.559429333607701        6.0517676797980950     
 H   14.302944477248285        12.831318869017549        8.4704038114077491     
 H   10.080291571259634        20.496137864192072        9.2561437609735506     
 H   5.4672955547182402        12.812825056105103        12.210785208799257     
 H   13.780156014697390        14.535502156825418        15.374421525043672     
 H   13.168507853089663        12.745439305059737        6.2763713949960849     
 C   12.360969764455442        14.979438819915684        2.9834895218519826     
 H   11.449897238867084        14.755814053674378        3.5625600117448841     
 H   12.530679053265757        16.067308601848630        2.9969070873623957     
 H   13.230854191692080        14.481073998889242        3.4471678760436815     
 C   12.187604490922796        14.511083278303611        1.6219178909225156     
 N   12.014963998570169        14.122691501209903       0.53153287908951374     
 Co   8.2464913971243359        9.3300842843133935        12.099084752080509     
 S   7.9861649202566412        9.4802577138476831        9.8789853077269285     
 S   9.3624444385093906        7.3704257821820303        11.967086247322584     
 S   6.3058741059463106        9.5222004081116864        13.239592299992990     
 S   9.2447667227731518        10.971524908758157        13.269832437750255     
 C   8.7185119883761857        7.9863478375109080        9.3611731707720498     
 C   9.2830456394143361        7.0894316052215576        10.248093371411533     
 C   6.7181940896536725        10.815694547493553        14.332442529169203     
 C   7.9593959577929079        11.425468794444615        14.356371866337954     
 S   8.7344168191126155        7.5035803422646365        7.6840916610418519     
 S   9.8735287305072212        5.6070997269517449        9.5259761741605544     
 S   5.5648550483971349        11.426902038192528        15.493897025970556     
 S   8.1591179252383590        12.676998127762356        15.568704666223111     
 C   9.4239387345554455        5.9254784528519977        7.8725922372160309     
 C   6.5522678931350162        12.638957470843431        16.248923857105371     
 S   9.5892313798674120        4.8310774749082457        6.6177703837462873     
 S   6.0014815942926383        13.617887049365613        17.486726776955255     
 P   6.0787663626607609        2.7856703136847716        2.4801372135038462     
 C   6.7490723197438234        4.4050070566039397        2.0334430634566973     
 C   4.3637520263079610        3.0827666020391362        2.9170030817896491     
 C   6.2166402705267378        1.7102590555587593        1.0521013217114583     
 C   6.9339442923637584        2.0147041489824571        3.8618921556637660     
 C   5.9981443404328587        5.5713766256568018        2.2710525909363044     
 C   7.9787621727134059        4.4824332661672521        1.3514378122247821     
 C   3.4314670035290948        3.2911549915398730        1.8893148037314571     
 C   4.0155722709475903        3.3446428707266813        4.2505758241128264     
 C   5.9677222848703106        2.2346648113386860      -0.23009613718161709     
 C   6.5071412514834810       0.34563831189612926        1.2194957817800438     
 C   8.3032239931036251        2.2677897176717630        4.0524819346045655     
 C   6.2762708146580186        1.0543835087941260        4.6531716710842250     
 H   5.0275355944287243        5.5192991924003048        2.7582918381205710     
 C   6.4780200608309295        6.8037016808302715        1.8199264758461584     
 H   8.5253680363408719        3.5777084269409016        1.0856536396976628     
 C   8.4633378332728704        5.7264652710222670       0.94082597975432325     
 H   3.6997725366978007        3.0973876690583970       0.85346214101506557     
 C   2.1637906879673054        3.7844752753784703        2.1929874162983021     
 H   4.7304934556513407        3.1850997837583632        5.0503576547514148     
 C   2.7515423797236562        3.8510255478988267        4.5461263245861359     
 H   5.7795604921408552        3.2969324189772329      -0.36730451993744972     
 C   5.9872023058119641        1.3873386824948437       -1.3357196650588155     
 H   6.6841501991189745       -7.7962631198752477E-002   2.2075515334490161     
 C   6.5568811531556692      -0.48258143102914097        9.7449490037770189E-002
 H   8.8158760542603574        2.9923517244991853        3.4269087663330944     
 C   9.0102969134775552        1.5708202039381780        5.0320963941369552     
 C   6.9906449404093713       0.37630518046635808        5.6455489890426396     
 H   5.2220858963165400       0.81339530583990638        4.5091340941840263     
 H   5.8652776664084962        7.6947400962301833        1.9467867327433372     
 C   7.7120032498334181        6.8856752110536110        1.1688183734716926     
 H   9.4224487301563897        5.7955859316573726       0.42710960412781324     
 C   1.8361178170686070        4.0910098464560072        3.5171078272350655     
 H   1.4525135772698958        3.9410692377893124        1.3866020717567316     
 H   2.4853462948347627        4.0761595492733740        5.5781673156187841     
 H   5.7776237051999066        1.7904650324844094       -2.3254664109452996     
 C   6.2935713643294635        3.4063361298778058E-002  -1.1741728382605139     
 H   6.8176797563124492       -1.5291336995170786       0.22806938723890055     
 C   8.3537967885426880       0.62677481327171103        5.8308165365005502     
 H   10.076936999912892        1.7482842647693426        5.1540152869412923     
 H   6.4661563988679234      -0.36496176362027238        6.2495448206703390     
 H   8.0772665689428784        7.8450776934923940       0.79455100383322663     
 H  0.87009715501243856        4.5326609229151869        3.7599337787760829     
 H   6.3296422252070750      -0.61530432168135518       -2.0481856706569226     
 H   8.9135075243140669        7.3941152777737273E-002   6.5833336566348972     
 P   4.6126644617723933        8.4297455634957714        6.3725263285119169     
 C   4.8049856683881513        6.6960564596332155        6.8511870590205550     
 C   6.2006907559136248        9.1692968721389843        5.9570804760760776     
 C   3.5701171555424889        8.5372690592105780        4.9047151616006737     
 C   3.8100898510511745        9.2633400770359486        7.7537521321091445     
 C   3.8096234106673563        6.1218233008075797        7.6657499962150286     
 C   5.8866398867751135        5.9138215636572369        6.4055511771359548     
 C   6.8669457349292591        8.6785702831719416        4.8150556589237130     
 C   6.7747570491160252        10.208055075023305        6.7055967522206590     
 C   2.6124669307757626        7.5513033499943623        4.6085839599634335     
 C   3.7156315517675447        9.6624364137852510        4.0719356501783457     
 C   4.4596009889009958        9.3074910659217345        9.0043830457622693     
 C   2.4987121551241804        9.7532130348385699        7.6208226740214107     
 H   2.9738844355444507        6.7204109625393356        8.0237843878785799     
 C   3.8991899190528603        4.7765374124936217        8.0298773312198115     
 H   6.6788793941682929        6.3397907570847236        5.7958207434404194     
 C   5.9658839125470484        4.5699392210200074        6.7759092299533421     
 H   6.4104663055312514        7.9082443416404598        4.1975358811477452     
 C   8.1075263291612991        9.1952873238079871        4.4554897251947203     
 H   6.2639309125199025        10.623446162508156        7.5693360452007665     
 C   8.0185437545498655        10.727101186480519        6.3258345557233717     
 H   2.4898709941183839        6.6780874894887416        5.2477478449834889     
 C   1.8121181846349865        7.6975571985425972        3.4721668086361102     
 H   4.4659224247430851        10.426948174968159        4.2833093049831827     
 C   2.9064807232806471        9.7947920278878442        2.9428758008650591     
 H   5.4761701142200190        8.9304241082704543        9.1245675053465387     
 C   3.7984330347013300        9.8523594107764225        10.108987396861798     
 H   1.9867581185502894        9.7037072834796678        6.6609382699686241     
 C   1.8412920138742777        10.274941440499925        8.7380048228063139     
 H   3.1403697802909938        4.3318982393823271        8.6737983012365270     
 C   4.9728593577365254        4.0033188467639418        7.5824955333791539     
 H   6.8180421554959363        3.9783099137302980        6.4432486892742116     
 H   8.6097651792909673        8.8157296380471504        3.5695005741499224     
 C   8.6886241419651959        10.219666835305279        5.2122720445712503     
 H   8.4529989760741575        11.540679325362712        6.9029772400815821     
 C   1.9556094584511090        8.8140367860463087        2.6404174279373818     
 H   1.0799190824057647        6.9296966087830878        3.2293941090914062     
 H   3.0282205351416485        10.665030845158149        2.2993557000430771     
 C   2.4839639084201743        10.319432730316185        9.9788736933184499     
 H   4.3147244620771952        9.8914343069818891        11.070524550493507     
 H  0.81265808771576920        10.619522143068961        8.6518392238924413     
 H   5.0350175625798537        2.9546538361349199        7.8663652459208047     
 H   9.6483276028131417        10.637836368746536        4.9114462753448151     
 H   1.3356052432121641        8.9154067702902147        1.7478007545800471     
 H   1.9470678816205260        10.705419546505288        10.845884934700225     
 C   2.7547821271075650        8.4710267757990412        14.138804821937883     
 H   3.6658662272258895        8.6944609739719461        13.559682790216060     
 H   2.5851181820330389        7.3831714724038600        14.125843309662345     
 H   1.8849076486560916        8.9691351652222746        13.674894517002746     
 C   2.9280702406213406        8.9399393089459593        15.500152001778163     
 N   3.1006623175632000        9.3287643736752219        16.590358527350308     
         226

 Co   6.8627462831872625        14.117619135624267        5.0196083864699519     
 S   7.1256467131999273        13.967156860820298        7.2396239482168570     
 S   5.7475835520506342        16.077703294217766        5.1532117136203688     
 S   8.8038242412925243        13.926152351871478        3.8799753185787464     
 S   5.8649221053826288        12.477426708892976        3.8468271113305499     
 C   6.3946444936568527        15.461370645621693        7.7582599547124902     
 C   5.8294028259756274        16.358552160807477        6.8720536651336426     
 C   8.3925576697567159        12.632644683699187        2.7867740015494800     
 C   7.1513605741758779        12.023013968598926        2.7616992960011566     
 S   6.3813462454070740        15.944235011593774        9.4352942982084418     
 S   5.2410737266328331        17.841355967141066        7.5948523490397024     
 S   9.5472148235199477        12.020840699090297        1.6270658050648823     
 S   6.9528840032328914        10.771091891396937        1.5495226440108794     
 C   5.6923539420966538        17.522643733595402        9.2476770500085852     
 C   8.5606226059013579        10.808617664911935       0.87124428032952805     
 S   5.5287956728152583        18.616802706101375        10.502891802723335     
 S   9.1131515993040999        9.8291113430602639      -0.36525578961681848     
 P   9.0407881835546569        20.665480178851851        14.639136785939240     
 C   8.3697137875767300        19.046317814240357        15.085040257186478     
 C   10.756241670453408        20.368375252402149        14.204374106036401     
 C   8.9008533020534202        21.741112074449749        16.066842254721511     
 C   8.1874197879034458        21.436549906936794        13.256467732616210     
 C   9.1206019085196868        17.879844483927442        14.847863877607089     
 C   7.1395784295857201        18.969085262706983        15.766238004096611     
 C   11.687113336685133        20.159767102546404        15.233248106354411     
 C   11.106120010034131        20.106764086477742        12.871226336316060     
 C   9.1459338769878027        21.216624806060050        17.349554557859179     
 C   8.6119890610527516        23.105992147800848        15.898743694767749     
 C   6.8186369167943397        21.182862459405939        13.063659258764424     
 C   8.8456477954245347        22.398101504581273        12.467276927212581     
 H   10.091554556399064        17.931788242416257        14.361313407835029     
 C   8.6402494334796618        16.647609588518439        15.298667938949011     
 H   6.5929272404956567        19.873837477718624        16.031720818100585     
 C   6.6545795199282800        17.725151021534341        16.176627750140977     
 H   11.417380001933269        20.353292075522404        16.268753355781786     
 C   12.955159185428146        19.666496600069618        14.931191336978099     
 H   10.392236682133248        20.266403805008672        12.070538811077093     
 C   12.370520942760958        19.600433979436747        12.577286854587513     
 H   9.3330868885488822        20.154272962491003        17.487313733402075     
 C   9.1238377452756740        22.064001507647838        18.455029242402542     
 H   8.4381467414228197        23.529806069662325        14.910381586530612     
 C   8.5597473640206267        23.934304322017987        17.020512141618113     
 H   6.3056721907520412        20.457081513238482        13.687460519332310     
 C   6.1124532115360273        21.880817322469042        12.084151025389801     
 C   8.1321667711433729        23.077247581686766        11.475042801308458     
 H   9.8995263227972128        22.639307338371985        12.612979733399875     
 H   9.2529827607905197        15.756501771540412        15.172354870538252     
 C   7.4058779151205067        16.565853728058986        15.949049233734018     
 H   5.6953655462173423        17.656182001348483        16.690162492959036     
 C   13.284551300444374        19.360252408313954        13.607457914243561     
 H   13.665356756830613        19.509938736438329        15.738503211282785     
 H   12.637940098871088        19.375352448270089        11.545568703572860     
 H   9.3303566741549027        21.660604461274989        19.445176839163363     
 C   8.8188779069636816        23.417461781697902        18.292740119903403     
 H   8.3004678247602453        24.981121623682558        16.889177314867005     
 C   6.7693782571892962        22.826431750467517        11.287814142428218     
 H   5.0461555720248237        21.702837103484040        11.960491638757263     
 H   8.6569989972334955        23.819637544323623        10.872838509421150     
 H   7.0403286570128021        15.606603090840730        16.323378459560626     
 H   14.250832781179902        18.918491538060600        13.365999301731733     
 H   8.7807833504942217        24.066859665156464        19.166577048646872     
 H   6.2102912190077921        23.380191172074124        10.535575357460132     
 P   10.504062605313093        15.020809604420393        10.745946611796219     
 C   10.311389910438285        16.754805455136978        10.268634558113561     
 C   8.9165253679120653        14.281234142793998        11.163203663915699     
 C   11.548530676714151        14.913022715838437        12.212387016874384     
 C   11.303923959769223        14.187277326917206        9.3632380496281122     
 C   11.307231033393979        17.329803051685030        9.4552553970523459     
 C   9.2295621100775165        17.536647243011728        10.714505221482304     
 C   8.2517182961865370        14.772050198567550        12.305965964913279     
 C   8.3413215029000050        13.242641177801822        10.415331880450550     
 C   12.506019634937379        15.899283673945387        12.508122525258704     
 C   11.403630684739055        13.787985964444855        13.045414328005235     
 C   10.651469830511925        14.142241065961832        8.1143251265763379     
 C   12.615422536516265        13.697220491560900        9.4934349657672037     
 H   12.143105049715846        16.731516026529615        9.0970256455020628     
 C   11.217958089411448        18.675433011744158        9.0924443142598239     
 H   8.4369396222971389        17.110133352594968        11.323338550290845     
 C   9.1506691990269164        18.880926602025209        10.345533798599924     
 H   8.7090429565424028        15.542340719404319        12.922860714278753     
 C   7.0114792148624590        14.255577210092275        12.666991093948592     
 H   8.8509130427261784        12.827152842185024        9.5509477012824604     
 C   7.0977714754295969        12.724049953118639        10.796382278617079     
 H   12.628257152854395        16.772508853932568        11.868912589745143     
 C   13.306625114939237        15.753479161939412        13.644413867484817     
 H   10.653259437028053        13.023408534988762        12.834682334671481     
 C   12.212949715542649        13.656098208129864        14.174413881795511     
 H   9.6347864355524990        14.519447134143808        7.9962133893302294     
 C   11.309746740808224        13.596241566018419        7.0086905017589478     
 H   13.129555434019998        13.747217150683330        10.452034514988659     
 C   13.269940964796827        13.174332618881296        8.3752407064255276     
 H   11.977081989897297        19.120618792335257        8.4493029948777583     
 C   10.144075417702975        19.448275014619732        9.5399734503232310     
 H   8.2984466012613467        19.472315220953671        10.678400276613109     
 H   6.5104362490212324        14.635218680916088        13.553591850522050     
 C   6.4291509341946833        13.231539429801035        11.910760192147578     
 H   6.6622671057037186        11.910891933463192        10.219468532142292     
 C   13.163495529946410        14.637256311078763        14.476561599329274     
 H   14.038707925338853        16.521573916549865        13.886749839977265     
 H   12.091412469143409        12.786001652910969        14.818181779895310     
 C   12.624290202237681        13.128914960622796        7.1360945690464010     
 H   10.791200205628328        13.556529352240521        6.0484915458315553     
 H   14.298570973318400        12.829418909076379        8.4592765291072336     
 H   10.082005086062326        20.497174871552602        9.2569647084886473     
 H   5.4695271899303570        12.813875257204762        12.212477454665972     
 H   13.783436408977563        14.536418826877055        15.369279359047427     
 H   13.158866023317019        12.741806779949087        6.2682667331963460     
 C   12.353703865078414        14.981225687647973        2.9823972805351837     
 H   11.441974858982613        14.757848854456087        3.5605022794352252     
 H   12.521089098488041        16.069202696198722        2.9915920765049027     
 H   13.223405490205941        14.486990307516626        3.4498171650407694     
 C   12.184248340034610        14.507185905010036        1.6228443965276813     
 N   12.014587835152156        14.114345670209243       0.53400486090354615     
 Co   8.2529796362160468        9.3331978782058336        12.102726248015143     
 S   7.9900205859661986        9.4836557802178376        9.8827154455451325     
 S   9.3680555206287650        7.3730655411498951        11.969115081654412     
 S   6.3119152160898899        9.5247530315509064        13.242357025226791     
 S   9.2508936730416078        10.973349995540948        13.275505483580238     
 C   8.7209594541244400        7.9894132212835149        9.3640773375339137     
 C   9.2861630559600474        7.0922035353001203        10.250279532270765     
 C   6.7232363986634276        10.818265413467316        14.335530587231256     
 C   7.9644664382667143        11.427830746468306        14.360614768135424     
 S   8.7342118423984410        7.5065429002736606        7.6870464649723953     
 S   9.8743881856000737        5.6093616472216290        9.5274798964365175     
 S   5.5685941814906599        11.430145986313025        15.495208078345851     
 S   8.1629838353558011        12.679772343791534        15.572770206334903     
 C   9.4231188535384156        5.9280981452485308        7.8746570990749625     
 C   6.5552301846393481        12.642330835160536        16.251023630511682     
 S   9.5866057584695845        4.8339315904010292        6.6194388058765350     
 S   6.0027032846597956        13.621865291701239        17.487504297644904     
 P   6.0748129998567109        2.7855454325991205        2.4832596061569232     
 C   6.7459308505475688        4.4046812527370101        2.0373183155462509     
 C   4.3593503709074302        3.0826719815165271        2.9179714726570056     
 C   6.2147452657982889        1.7098782436281754        1.0555823287440278     
 C   6.9281611767528410        2.0144591004102934        3.8659326485728482     
 C   5.9950736800973354        5.5711815441996819        2.2744582071538839     
 C   7.9760551395458448        4.4818619667094355        1.3560949180364632     
 C   3.4285151220538217        3.2912651347972148        1.8890618162626933     
 C   4.0094095108910839        3.3442566529182360        4.2511067097386377     
 C   5.9697204710789569        2.2343423034027734      -0.22714698820284263     
 C   6.5035311681045815       0.34498836827638735        1.2237240032880410     
 C   8.2969857090967167        2.2680234291269792        4.0586326299709272     
 C   6.2699115351274841        1.0529566977945175        4.6551675544719426     
 H   5.0241241069068092        5.5192770235402842        2.7610205561325332     
 C   6.4754475637955338        6.8033878178149205        1.8235959525564145     
 H   8.5226816793781470        3.5770936251981746        1.0906246669578188     
 C   8.4610743520413454        5.7257669112341159       0.94564119395736845     
 H   3.6982936736246139        3.0977543015345042       0.85356633976739449     
 C   2.1604438818694849        3.7844979437265720        2.1910704737317488     
 H   4.7232639271945844        3.1846333346544724        5.0518222127746544     
 C   2.7449762563487461        3.8505306654522382        4.5450007624937268     
 H   5.7826283631381310        3.2966993020920841      -0.36493559867495307     
 C   5.9918001740178335        1.3869361001351876       -1.3325998060748945     
 H   6.6773415250643762       -7.8808433292168981E-002   2.2120977726657483     
 C   6.5557417125186239      -0.48335593869386489       0.10197919167525218     
 H   8.8099698672030016        2.9937585252392394        3.4347918878842214     
 C   9.0031887664390506        1.5699981905089664        5.0380749221011580     
 C   6.9834142480420800       0.37373858446860087        5.6473366588197971     
 H   5.2160066759487709       0.81182256285724597        4.5095290785850910     
 H   5.8627381730879300        7.6945145155615045        1.9498870600004481     
 C   7.7098081198045234        6.8850907951233706        1.1731863175069130     
 H   9.4202733889659633        5.7946863848602144       0.43207321689929234     
 C   1.8309832789173666        4.0907016614789402        3.5147948412593943     
 H   1.4502798576119027        3.9410531910433582        1.3837283149129493     
 H   2.4774987359257787        4.0755743305818157        5.5767113668908648     
 H   5.7853386437265799        1.7903163994321154       -2.3227631849422798     
 C   6.2966771573008327        3.3465508365526191E-002  -1.1702674368698129     
 H   6.8149499876849529       -1.5301839705692732       0.23334581355630718     
 C   8.3462424352731741       0.62443293928693033        5.8344563257538473     
 H   10.069516323098700        1.7478814931980531        5.1616446753785397     
 H   6.4585693186033950      -0.36861979719892085        6.2495703317456499     
 H   8.0753726119000202        7.8443181986129007       0.79881194731767824     
 H  0.86467632296494268        4.5324229839875079        3.7562213777110109     
 H   6.3347632442332706      -0.61595663266926481       -2.0440859696864613     
 H   8.9053430736731300        7.0616077179221512E-002   6.5866418981792378     
 P   4.6115440484742338        8.4299724196227199        6.3763766703844560     
 C   4.8041188152222745        6.6959734602510013        6.8537233114925176     
 C   6.1991129097193829        9.1694834408363857        5.9591256771443391     
 C   3.5671143482729897        8.5377983772832060        4.9099101368872962     
 C   3.8116908698677627        9.2635570620002188        7.7590570925018687     
 C   3.8082044097161991        6.1210295216870749        7.6670518340540266     
 C   5.8859492830234386        5.9140825800800876        6.4079450534402245     
 C   6.8639208481073082        8.6786068875471472        4.8163901048887992     
 C   6.7743142397616234        10.208118118515085        6.7069415956726148     
 C   2.6096247109640451        7.5515549498614050        4.6141205997325372     
 C   3.7120588695030419        9.6628495157662346        4.0769082419664562     
 C   4.4641361751675959        9.3086117864269529        9.0079744224247857     
 C   2.5001935862425686        9.7536131310293328        7.6288411802999834     
 H   2.9723255953814873        6.7193532078367131        8.0252111330000080     
 C   3.8974109979026696        4.7754064265740466        8.0299063027184907     
 H   6.6786256058170732        6.3405483504990752        5.7991483699643913     
 C   5.9647773631639112        4.5698122992586736        6.7769663306364523     
 H   6.4066009100691677        7.9082794234110958        4.1995385157645622     
 C   8.1041552639305454        9.1950671392874543        4.4553317069484057     
 H   6.2647209705985762        10.623653826707612        7.5713028057273819     
 C   8.0178608420532083        10.726693774255152        6.3258600326018142     
 H   2.4873610107638249        6.6783170625361592        5.2533072643179226     
 C   1.8090621673059875        7.6973898074797571        3.4778023467203694     
 H   4.4624405714268800        10.427407773096949        4.2876736153909709     
 C   2.9027765543952704        9.7947708219286547        2.9478864170140548     
 H   5.4808204400053508        8.9314100942457575        9.1260974820634360     
 C   3.8058460914212415        9.8546204923379950        10.113597423337678     
 H   1.9860703939402702        9.7036062615476908        6.6702366443240493     
 C   1.8456644558959925        10.276515221733263        8.7470225356658933     
 H   3.1382290318449275        4.3302602916768382        8.6730043460407575     
 C   4.9713033048340902        4.0025184769530124        7.5824796314938769     
 H   6.8170044053362080        3.9783887044282782        6.4441724308559314     
 H   8.6051954377249036        8.8153783542573407        3.5687496166399275     
 C   8.6864795591675161        10.219150031531594        5.2115046360398338     
 H   8.4533625993025474        11.539886490311865        6.9027272307828094     
 C   1.9522282714877017        8.8136308441632210        2.6456860374682227     
 H   1.0769871455253806        6.9293029526242158        3.2354176444253122     
 H   3.0243491130722053        10.664875342220940        2.3041367278868718     
 C   2.4913022789654962        10.321943684755107        9.9861754723505527     
 H   4.3243805414987158        9.8943400471764296        11.073803066587274     
 H  0.81703547452805114        10.621429306624364        8.6629721896929457     
 H   5.0333271464278635        2.9536273795725920        7.8655324465394179     
 H   9.6460985451389316        10.636805320936766        4.9097606306084947     
 H   1.3323182892713532        8.9144931854508673        1.7529498907413772     
 H   1.9567153682924909        10.709058156898267        10.853994350026877     
 C   2.7620421849737271        8.4692719037324391        14.139899273222024     
 H   3.6737820144108300        8.6924706561604825        13.561746118434989     
 H   2.5946993780841696        7.3813084154102695        14.131130757578189     
 H   1.8923498228056856        8.9632675197674576        13.672262565789230     
 C   2.9314255392999180        8.9438323472562296        15.499242355886286     
 N   3.1010407701923199        9.3370776331235401        16.587915049120287     
         226

 Co   6.8562537820810299        14.114515134372533        5.0159666082078127     
 S   7.1217909868213605        13.963768705475990        7.2358931153370811     
 S   5.7419735430184460        16.075075803209351        5.1511832247689142     
 S   8.7977781913359170        13.923603378930659        3.8772098824588359     
 S   5.8587845230267268        12.475613688072050        3.8411542669783678     
 C   6.3922006245956489        15.458316934741571        7.7553553311473120     
 C   5.8262919954059393        16.355793982614085        6.8698673066812397     
 C   8.3875062306455206        12.630076866142103        2.7836878217888028     
 C   7.1462784113633155        12.020660016806145        2.7574573856939311     
 S   6.3815584465994259        15.941284622615647        9.4323387629149824     
 S   5.2402279792376305        17.839110400009559        7.5933485114297232     
 S   9.5434652758113803        12.017594558383847        1.6257584894102479     
 S   6.9490036928519698        10.768323969247156        1.5454598055029594     
 C   5.6931870383040355        17.520038800660018        9.2456119075222567     
 C   8.5576468544226891        10.805244711875368       0.86914885524884755     
 S   5.5314396709570257        18.613963907658420        10.501223311128811     
 S   9.1119163155395206        9.8251314977059607      -0.36602759475847435     
 P   9.0447457987721815        20.665599833548150        14.636009709293580     
 C   8.3728564411569639        19.046640290816047        15.081163069737444     
 C   10.760648205021022        20.368463140930565        14.203404562662373     
 C   8.9027527956353190        21.741490177474766        16.063354578162834     
 C   8.1932085374031995        21.436790872412736        13.252422288186480     
 C   9.1236715196611371        17.880034310375482        14.844458909263727     
 C   7.1422874335224549        18.969656988363628        15.761580794546852     
 C   11.690067528864766        20.159651323435948        15.233502465350524     
 C   11.112292062045977        20.107145425022189        12.870695191957768     
 C   9.1439362428743873        21.216946204584332        17.346599922490665     
 C   8.6156091147632683        23.106640063907928        15.894505792362910     
 C   6.8248779249376019        21.182633329555514        13.057511153916966     
 C   8.8520142876727821        22.399520783168327        12.465273047411683     
 H   10.094964797370560        17.931802337543669        14.358584539261097     
 C   8.6428192870882565        16.647920245388551        15.295003204338366     
 H   6.5956173719102527        19.874453890310150        16.026748794436259     
 C   6.6568434702762600        17.725851911081886        16.171816962766620     
 H   11.418857980238036        20.352918845963661        16.268649823247372     
 C   12.958510088118992        19.666470952500358        14.933113070729664     
 H   10.399477564116587        20.266864232315193        12.069072005343015     
 C   12.377098648192320        19.600927932862696        12.578415386074120     
 H   9.3300153235882490        20.154504614048790        17.484941366051928     
 C   9.1192415125416968        22.064405020730135        18.451902377088075     
 H   8.4449676150926170        23.530648630922162        14.905824837228426     
 C   8.5608989227191525        23.935079032830988        17.015971121302535     
 H   6.3115796926268954        20.455682512100019        13.679582725887144     
 C   6.1195628057120253        21.881648881364111        12.078179666026244     
 C   8.1394032379331325        23.079811727901998        11.473251654257853     
 H   9.9056146151116966        22.640867471202558        12.612572269649885     
 H   9.2555178407197687        15.756722762844669        15.169260824442663     
 C   7.4080711730761850        16.566438757304773        15.944688040210160     
 H   5.6975424192446749        17.657087640295021        16.685205674704818     
 C   13.289694771641205        19.360560428570100        13.609776333526163     
 H   13.667592197528426        19.509952034457019        15.741383904084014     
 H   12.645803364287438        19.375939405350795        11.547028162374797     
 H   9.3226392828295523        21.660755162855345        19.442467710258839     
 C   8.8157795840162763        23.418061297362339        18.288824699903159     
 H   8.3032146770130861        24.982172846969519        16.883887345305077     
 C   6.7769356060757753        22.828779718784123        11.284178444983345     
 H   5.0535756067230508        21.703256234949464        11.952875618581745     
 H   8.6645928082668178        23.823290898893365        10.872807492205354     
 H   7.0422196190904582        15.607364855780679        16.319127435856299     
 H   14.256264341795623        18.918732091577702        13.369719415765180     
 H   8.7756703870303472        24.067515348209572        19.162466032443522     
 H   6.2184577597215220        23.383526383990255        10.532274917784409     
 P   10.505186868683587        15.020594720976080        10.742096629767918     
 C   10.312267467585549        16.754900658834337        10.266096289805450     
 C   8.9181048658112037        14.281064053537285        11.161158437886005     
 C   11.551534608784568        14.912502657628549        12.207194243290500     
 C   11.302326255642850        14.187068658458834        9.3579354246761035     
 C   11.308665860080122        17.330605251271813        9.4539550527557488     
 C   9.2302632685362642        17.536401895125177        10.712102884404995     
 C   8.2547448219089272        14.772034383998440        12.304629631640902     
 C   8.3417661239571483        13.242591658980263        10.413991012968367     
 C   12.508862978813280        15.899040149142147        12.502591850790227     
 C   11.407201357900551        13.787581164320223        13.040442225497717     
 C   10.646938582325358        14.141127325378845        8.1107357820994572     
 C   12.613944345086532        13.696828777592264        9.4854201344909743     
 H   12.144680029457572        16.732579595906071        9.0956053305447728     
 C   11.219757496982059        18.676571924205287        9.0924137540484082     
 H   8.4372002259473415        17.109394830223899        11.319999953005784     
 C   9.1517908473107070        18.881068548309123        10.344464693607071     
 H   8.7129097043250887        15.542329037182581        12.920853098558842     
 C   7.0148522762579972        14.255819108678542        12.667149641473692     
 H   8.8501248710100224        12.826955334528950        9.5489865235908553     
 C   7.0984564482489114        12.724471983917308        10.796363060751574     
 H   12.630770014036223        16.772288245087385        11.863360748934776     
 C   13.309679258679290        15.753652576200881        13.638786178157330     
 H   10.656738553583192        13.022958563568137        12.830316220830662     
 C   12.216649286589602        13.656125449570586        14.169405328610118     
 H   9.6301399847201790        14.518467810847822        7.9946846275423562     
 C   11.302338546993351        13.593986794095676        7.0040833300833087     
 H   13.130245722582856        13.747327327198807        10.442740158546613     
 C   13.265572503304195        13.172766167925490        8.3662276012379895     
 H   11.979247273647490        19.122261869061308        8.4500983505293465     
 C   10.145651296295620        19.449086550846893        9.5399805952072860     
 H   8.2994991542783936        19.472253924435552        10.677459449055030     
 H   6.5150082137482874        14.635595035550653        13.554342036070475     
 C   6.4312977579164912        13.232074728543818        11.911532260129892     
 H   6.6619057427605961        11.911696874237251        10.219728159010700     
 C   13.166872306857380        14.637667033594566        14.471298678862899     
 H   14.041637422407506        16.521973070167732        13.880737533278888     
 H   12.095276824126021        12.786162687338757        14.813401618588502     
 C   12.616956714570705        13.126410552521167        7.1287969072502300     
 H   10.781549839433449        13.553629370873340        6.0452154118650157     
 H   14.294197469388514        12.827518949135209        8.4481492468067163     
 H   10.083718600865017        20.498211878913128        9.2577856560037439     
 H   5.4717588251424747        12.814925458304423        12.214169700532690     
 H   13.786716803257738        14.537335496928694        15.364137193051182     
 H   13.149224193544374        12.738174254838437        6.2601620713966071     
 C   12.346437965701384        14.983012555380260        2.9813050392183849     
 H   11.434052479098140        14.759883655237795        3.5584445471255663     
 H   12.511499143710322        16.071096790548815        2.9862770656474096     
 H   13.215956788719803        14.492906616144010        3.4524664540378573     
 C   12.180892189146423        14.503288531716462        1.6237709021328468     
 N   12.014211671734145        14.105999839208582       0.53647684271757856     
 Co   8.2594678753077577        9.3363114720982754        12.106367743949775     
 S   7.9938762516757560        9.4870538465879921        9.8864455833633382     
 S   9.3736666027481377        7.3757053001177599        11.971143915986239     
 S   6.3179563262334693        9.5273056549901280        13.245121750460591     
 S   9.2570206233100656        10.975175082323737        13.281178529410221     
 C   8.7234069198726942        7.9924786050561210        9.3669815042957776     
 C   9.2892804725057587        7.0949754653786838        10.252465693129995     
 C   6.7282787076731827        10.820836279441080        14.338618645293309     
 C   7.9695369187405198        11.430192698491998        14.364857669932894     
 S   8.7340068656842664        7.5095054582826846        7.6900012689029387     
 S   9.8752476406929262        5.6116235674915123        9.5289836187124806     
 S   5.5723333145841840        11.433389934433524        15.496519130721147     
 S   8.1668497454732432        12.682546559820709        15.576835746446697     
 C   9.4222989725213857        5.9307178376450649        7.8767219609338932     
 C   6.5581924761436809        12.645704199477640        16.253123403917989     
 S   9.5839801370717570        4.8367857058938135        6.6211072280067826     
 S   6.0039249750269530        13.625843534036864        17.488281818334553     
 P   6.0708596370526600        2.7854205515134689        2.4863819988099998     
 C   6.7427893813513133        4.4043554488700813        2.0411935676358044     
 C   4.3549487155068993        3.0825773609939180        2.9189398635243622     
 C   6.2128502610698391        1.7094974316975915        1.0590633357765973     
 C   6.9223780611419237        2.0142140518381297        3.8699731414819305     
 C   5.9920030197618113        5.5709864627425612        2.2778638233714639     
 C   7.9733481063782845        4.4812906672516188        1.3607520238481445     
 C   3.4255632405785486        3.2913752780545567        1.8888088287939295     
 C   4.0032467508345784        3.3438704351097908        4.2516375953644499     
 C   5.9717186572876031        2.2340197954668612      -0.22419783922406816     
 C   6.4999210847256830       0.34433842465664544        1.2279522247960379     
 C   8.2907474250898083        2.2682571405821950        4.0647833253372898     
 C   6.2635522555969496        1.0515298867949092        4.6571634378596611     
 H   5.0207126193848941        5.5192548546802636        2.7637492741444949     
 C   6.4728750667601389        6.8030739547995687        1.8272654292666706     
 H   8.5199953224154221        3.5764788234554481        1.0955956942179745     
 C   8.4588108708098204        5.7250685514459647       0.95045640816041355     
 H   3.6968148105514271        3.0981209340106108       0.85367053851972341     
 C   2.1570970757716643        3.7845206120746742        2.1891535311651955     
 H   4.7160343987378281        3.1841668855505816        5.0532867707978930     
 C   2.7384101329738355        3.8500357830056497        4.5438752004013176     
 H   5.7856962341354077        3.2964661852069352      -0.36256667741245641     
 C   5.9963980422237020        1.3865335177755314       -1.3294799470909733     
 H   6.6705328510097779       -7.9654235385585484E-002   2.2166440118824804     
 C   6.5546022718815795      -0.48413044635858882       0.10650889331273417     
 H   8.8040636801456440        2.9951653259792939        3.4426750094353484     
 C   8.9960806194005478        1.5691761770797545        5.0440534500653618     
 C   6.9761835556747886       0.37117198847084371        5.6491243285969546     
 H   5.2099274555810018       0.81024981987458555        4.5099240629861557     
 H   5.8601986797673637        7.6942889348928256        1.9529873872575589     
 C   7.7076129897756296        6.8845063791931294        1.1775542615421335     
 H   9.4180980477755369        5.7937868380630562       0.43703682967077151     
 C   1.8258487407661261        4.0903934765018732        3.5124818552837231     
 H   1.4480461379539096        3.9410371442974039        1.3808545580691671     
 H   2.4696511770167944        4.0749891118902575        5.5752554181629463     
 H   5.7930535822532523        1.7901677663798214       -2.3200599589392596     
 C   6.2997829502722018        3.2867655432274323E-002  -1.1663620354791120     
 H   6.8122202190574566       -1.5312342416214679       0.23862223987371378     
 C   8.3386880820036620       0.62209106530214964        5.8380961150071435     
 H   10.062095646284506        1.7474787216267638        5.1692740638157870     
 H   6.4509822383388666      -0.37227783077756926        6.2495958428209599     
 H   8.0734786548571620        7.8435587037334082       0.80307289080212974     
 H  0.85925549091744680        4.5321850450598289        3.7525089766459385     
 H   6.3398842632594654      -0.61660894365717445       -2.0399862687159995     
 H   8.8971786230321914        6.7291001580705750E-002   6.5899501397235776     
 P   4.6104236351760743        8.4301992757496684        6.3802270122569951     
 C   4.8032519620563976        6.6958904608687870        6.8562595639644810     
 C   6.1975350635251418        9.1696700095337871        5.9611708782126005     
 C   3.5641115410034905        8.5383276953558340        4.9151051121739178     
 C   3.8132918886843510        9.2637740469644889        7.7643620528945920     
 C   3.8067854087650423        6.1202357425665692        7.6683536718930254     
 C   5.8852586792717645        5.9143435965029392        6.4103389297444942     
 C   6.8608959612853582        8.6786434919223510        4.8177245508538844     
 C   6.7738714304072216        10.208181162006865        6.7082864391245716     
 C   2.6067824911523276        7.5518065497284477        4.6196572395016418     
 C   3.7084861872385386        9.6632626177472183        4.0818808337545667     
 C   4.4686713614341960        9.3097325069321695        9.0115657990873004     
 C   2.5016750173609563        9.7540132272200939        7.6368596865785561     
 H   2.9707667552185240        6.7182954531340906        8.0266378781214360     
 C   3.8956320767524790        4.7742754406544723        8.0299352742171699     
 H   6.6783718174658535        6.3413059439134267        5.8024759964883632     
 C   5.9636708137807748        4.5696853774973398        6.7780234313195633     
 H   6.4027355146070848        7.9083145051817318        4.2015411503813791     
 C   8.1007841986997917        9.1948469547669216        4.4551736887020912     
 H   6.2655110286772491        10.623861490907069        7.5732695662539973     
 C   8.0171779295565493        10.726286362029782        6.3258855094802557     
 H   2.4848510274092659        6.6785466355835759        5.2588666836523563     
 C   1.8060061499769884        7.6972224164169178        3.4834378848046286     
 H   4.4589587181106740        10.427867371225737        4.2920379257987591     
 C   2.8990723855098941        9.7947496159694634        2.9528970331630511     
 H   5.4854707657906827        8.9323960802210607        9.1276274587803332     
 C   3.8132591481411526        9.8568815738995674        10.118207449813557     
 H   1.9853826693302508        9.7035052396157120        6.6795350186794744     
 C   1.8500368979177073        10.278089002966601        8.7560402485254727     
 H   3.1360882833988613        4.3286223439713503        8.6722103908449899     
 C   4.9697472519316550        4.0017181071420831        7.5824637296085999     
 H   6.8159666551764788        3.9784674951262584        6.4450961724376503     
 H   8.6006256961588381        8.8150270704675311        3.5679986591299326     
 C   8.6843349763698381        10.218633227757909        5.2107372275084174     
 H   8.4537262225309373        11.539093655261016        6.9024772214840375     
 C   1.9488470845242944        8.8132249022801332        2.6509546469990641     
 H   1.0740552086449962        6.9289092964653429        3.2414411797592186     
 H   3.0204776910027622        10.664719839283730        2.3089177557306670     
 C   2.4986406495108175        10.324454639194027        9.9934772513826573     
 H   4.3340366209202354        9.8972457873709700        11.077081582681039     
 H  0.82141286134033320        10.623336470179767        8.6741051554934483     
 H   5.0316367302758733        2.9526009230102641        7.8646996471580310     
 H   9.6438694874647215        10.635774273126998        4.9080749858721733     
 H   1.3290313353305423        8.9135796006115200        1.7580990269027075     
 H   1.9663628549644558        10.712696767291249        10.862103765353529     
 C   2.7693022428398897        8.4675170316658352        14.140993724506165     
 H   3.6816978015957709        8.6904803383490208        13.563809446653918     
 H   2.6042805741353008        7.3794453584166790        14.136418205494033     
 H   1.8997919969552794        8.9573998743126388        13.669630614575714     
 C   2.9347808379784950        8.9477253855664980        15.498332709994408     
 N   3.1014192228214403        9.3453908925718583        16.585471570890267     
         226

 Co   6.8497612809747963        14.111411133120800        5.0123248299456726     
 S   7.1179352604427946        13.960380550131683        7.2321622824573053     
 S   5.7363635339862578        16.072448312200940        5.1491547359174588     
 S   8.7917321413793079        13.921054405989839        3.8744444463389254     
 S   5.8526469406708248        12.473800667251123        3.8354814226261857     
 C   6.3897567555344450        15.455263223861451        7.7524507075821338     
 C   5.8231811648362521        16.353035804420696        6.8676809482288368     
 C   8.3824547915343270        12.627509048585017        2.7806016420281257     
 C   7.1411962485507523        12.018306065013364        2.7532154753867055     
 S   6.3817706477917779        15.938334233637521        9.4293832276215213     
 S   5.2393822318424288        17.836864832878057        7.5918446738197449     
 S   9.5397157281028129        12.014348417677397        1.6244511737556133     
 S   6.9451233824710492        10.765556047097375        1.5413969669950394     
 C   5.6940201345114172        17.517433867724630        9.2435467650359300     
 C   8.5546711029440203        10.801871758838802       0.86705343016816694     
 S   5.5340836690987931        18.611125109215465        10.499554819534287     
 S   9.1106810317749432        9.8211516523516558      -0.36679939990013016     
 P   9.0487034139897062        20.665719488244445        14.632882632647920     
 C   8.3759990947371978        19.046962767391733        15.077285882288411     
 C   10.765054739588635        20.368551029458985        14.202435019288343     
 C   8.9046522892172177        21.741868280499784        16.059866901604153     
 C   8.1989972869029533        21.437031837888679        13.248376843756752     
 C   9.1267411308025892        17.880224136823522        14.841053940920363     
 C   7.1449964374591888        18.970228714020269        15.756923584997095     
 C   11.693021721044401        20.159535544325490        15.233756824346639     
 C   11.118464114057826        20.107526763566636        12.870164047599479     
 C   9.1419386087609738        21.217267603108613        17.343645287122150     
 C   8.6192291684737867        23.107287980015013        15.890267889958070     
 C   6.8311189330808633        21.182404199705090        13.051363049069506     
 C   8.8583807799210295        22.400940061755378        12.463269167610784     
 H   10.098375038342054        17.931816432671077        14.355855670687166     
 C   8.6453891406968530        16.648230902258664        15.291338469727723     
 H   6.5983075033248486        19.875070302901676        16.021776770771929     
 C   6.6591074206242400        17.726552800629435        16.167006175392263     
 H   11.420335958542802        20.352545616404917        16.268546290712958     
 C   12.961860990809839        19.666445304931102        14.935034804481228     
 H   10.406718446099928        20.267324659621718        12.067605199608936     
 C   12.383676353623679        19.601421886288644        12.579543917560725     
 H   9.3269437586276140        20.154736265606573        17.482568998701780     
 C   9.1146452798077213        22.064808533812432        18.448775511773608     
 H   8.4517884887624160        23.531491192181996        14.901268087926239     
 C   8.5620504814176801        23.935853743643989        17.011430100986956     
 H   6.3174871945017497        20.454283510961556        13.671704932441980     
 C   6.1266723998880233        21.882480440259179        12.072208306662686     
 C   8.1466397047228902        23.082375874117229        11.471460507207249     
 H   9.9117029074261822        22.642427604033131        12.612164805899893     
 H   9.2580529206490159        15.756943754148924        15.166166778347073     
 C   7.4102644310318624        16.567023786550561        15.940326846686300     
 H   5.6997192922720075        17.657993279241555        16.680248856450604     
 C   13.294838242838035        19.360868448826249        13.612094752808765     
 H   13.669827638226240        19.509965332475712        15.744264596885245     
 H   12.653666629703789        19.376526362431505        11.548487621176736     
 H   9.3149218915042020        21.660905864435705        19.439758581354312     
 C   8.8126812610688692        23.418660813026776        18.284909279902916     
 H   8.3059615292659252        24.983224070256480        16.878597375743148     
 C   6.7844929549622535        22.831127687100729        11.280542747538471     
 H   5.0609956414212771        21.703675366414892        11.945259598406226     
 H   8.6721866193001382        23.826944253463104        10.872776474989557     
 H   7.0441105811681153        15.608126620720626        16.314876412151968     
 H   14.261695902411345        18.918972645094801        13.373439529798627     
 H   8.7705574235664745        24.068171031262683        19.158355016240176     
 H   6.2266243004352511        23.386861595906389        10.528974478108685     
 P   10.506311132054080        15.020379837531765        10.738246647739615     
 C   10.313145024732815        16.754995862531693        10.263558021497339     
 C   8.9196843637103420        14.280893964280571        11.159113211856313     
 C   11.554538540854987        14.911982599418661        12.202001469706616     
 C   11.300728551516476        14.186859990000462        9.3526327997240966     
 C   11.310100686766267        17.331407450858595        9.4526547084591535     
 C   9.2309644269950137        17.536156547238626        10.709700547327689     
 C   8.2577713476313175        14.772018569429328        12.303293298368525     
 C   8.3422107450142899        13.242542140158706        10.412650145486184     
 C   12.511706322689182        15.898796624338905        12.497061176321747     
 C   11.410772031062047        13.787176364195590        13.035470122990199     
 C   10.642407334138792        14.140013584795856        8.1071464376225748     
 C   12.612466153656797        13.696437063623629        9.4774053032147449     
 H   12.146255009199297        16.733643165282526        9.0941850155874828     
 C   11.221556904552671        18.677710836666421        9.0923831938369926     
 H   8.4374608295975460        17.108656307852829        11.316661355720724     
 C   9.1529124955944994        18.881210494593038        10.343395588614220     
 H   8.7167764521077746        15.542317354960844        12.918845482838933     
 C   7.0182253376535364        14.256061007264808        12.667308188998792     
 H   8.8493366992938665        12.826757826872878        9.5470253458992502     
 C   7.0991414210682260        12.724894014715975        10.796343842886067     
 H   12.633282875218052        16.772067636242202        11.857808908124408     
 C   13.312733402419346        15.753825990462353        13.633158488829842     
 H   10.660217670138332        13.022508592147512        12.825950106989842     
 C   12.220348857636557        13.656152691011311        14.164396775424724     
 H   9.6254935338878571        14.517488487551836        7.9931558657544830     
 C   11.294930353178477        13.591732022172931        6.9994761584076697     
 H   13.130936011145712        13.747437503714282        10.433445802104565     
 C   13.261204041811565        13.171199716969682        8.3572144960504513     
 H   11.981412557397682        19.123904945787363        8.4508937061809348     
 C   10.147227174888265        19.449898087074054        9.5399877400913411     
 H   8.3005517072954405        19.472192627917433        10.676518621496950     
 H   6.5195801784753424        14.635971390185219        13.555092221618899     
 C   6.4334445816382999        13.232610027286601        11.912304328112208     
 H   6.6615443798174736        11.912501815011309        10.219987785879107     
 C   13.170249083768352        14.638077756110368        14.466035758396522     
 H   14.044566919476161        16.522372223785599        13.874725226580512     
 H   12.099141179108635        12.786323721766545        14.808621457281694     
 C   12.609623226903727        13.123906144419539        7.1214992454540580     
 H   10.771899473238568        13.550729389506161        6.0419392778984760     
 H   14.289823965458629        12.825618989194039        8.4370219645061990     
 H   10.085432115667707        20.499248886273659        9.2586066035188406     
 H   5.4739904603545915        12.815975659404081        12.215861946399405     
 H   13.789997197537911        14.538252166980334        15.358995027054938     
 H   13.139582363771730        12.734541729727789        6.2520574095968682     
 C   12.339172066324354        14.984799423112548        2.9802127979015860     
 H   11.426130099213667        14.761918456019503        3.5563868148159070     
 H   12.501909188932606        16.072990884898907        2.9809620547899165     
 H   13.208508087233664        14.498822924771394        3.4551157430349448     
 C   12.177536038258237        14.499391158422888        1.6246974077380125     
 N   12.013835508316134        14.097654008207922       0.53894882453161097     
 Co   8.2659561143994686        9.3394250659907154        12.110009239884407     
 S   7.9977319173853134        9.4904519129581466        9.8901757211815422     
 S   9.3792776848675121        7.3783450590856248        11.973172750318067     
 S   6.3239974363770486        9.5298582784293480        13.247886475694392     
 S   9.2631475735785216        10.977000169106526        13.286851575240204     
 C   8.7258543856209485        7.9955439888287270        9.3698856710576397     
 C   9.2923978890514682        7.0977473954572465        10.254651853989227     
 C   6.7333210166829378        10.823407145414842        14.341706703355362     
 C   7.9746073992143263        11.432554650515691        14.369100571730362     
 S   8.7338018889700919        7.5124680162917086        7.6929560728334820     
 S   9.8761070957857768        5.6138854877613964        9.5304873409884436     
 S   5.5760724476777082        11.436633882554023        15.497830183096443     
 S   8.1707156555906870        12.685320775849885        15.580901286558490     
 C   9.4214790915043558        5.9333375300415980        7.8787868227928248     
 C   6.5611547676480129        12.649077563794744        16.255223177324297     
 S   9.5813545156739295        4.8396398213865970        6.6227756501370294     
 S   6.0051466653941104        13.629821776372490        17.489059339024202     
 P   6.0669062742486091        2.7852956704278173        2.4895043914630768     
 C   6.7396479121550588        4.4040296450031517        2.0450688197253579     
 C   4.3505470601063694        3.0824827404713089        2.9199082543917192     
 C   6.2109552563413901        1.7091166197670076        1.0625443428091668     
 C   6.9165949455310063        2.0139690032659661        3.8740136343910128     
 C   5.9889323594262871        5.5707913812854413        2.2812694395890434     
 C   7.9706410732107242        4.4807193677938013        1.3654091296598256     
 C   3.4226113591032759        3.2914854213118985        1.8885558413251657     
 C   3.9970839907780720        3.3434842173013450        4.2521684809902611     
 C   5.9737168434962493        2.2336972875309486      -0.22124869024529370     
 C   6.4963110013467844       0.34368848103690347        1.2321804463040351     
 C   8.2845091410828999        2.2684908520374107        4.0709340207036524     
 C   6.2571929760664151        1.0501030757953007        4.6591593212473796     
 H   5.0173011318629799        5.5192326858202438        2.7664779921564571     
 C   6.4703025697247432        6.8027600917842177        1.8309349059769267     
 H   8.5173089654526972        3.5758640217127211        1.1005667214781303     
 C   8.4565473895782954        5.7243701916578136       0.95527162236345864     
 H   3.6953359474782403        3.0984875664867180       0.85377473727205244     
 C   2.1537502696738442        3.7845432804227759        2.1872365885986418     
 H   4.7088048702810719        3.1837004364466908        5.0547513288211317     
 C   2.7318440095989249        3.8495409005590617        4.5427496383089085     
 H   5.7887641051326844        3.2962330683217864      -0.36019775614995975     
 C   6.0009959104295714        1.3861309354158751       -1.3263600881070523     
 H   6.6637241769551796       -8.0500037479001973E-002   2.2211902510992130     
 C   6.5534628312445351      -0.48490495402331274       0.11103859495021616     
 H   8.7981574930882864        2.9965721267193484        3.4505581309864755     
 C   8.9889724723620432        1.5683541636505427        5.0500319780295646     
 C   6.9689528633074973       0.36860539247308655        5.6509119983741121     
 H   5.2038482352132327       0.80867707689192503        4.5103190473872203     
 H   5.8576591864467966        7.6940633542241468        1.9560877145146698     
 C   7.7054178597467349        6.8839219632628890        1.1819222055773539     
 H   9.4159227065851123        5.7928872912658980       0.44200044244225062     
 C   1.8207142026148857        4.0900852915248063        3.5101688693080524     
 H   1.4458124182959167        3.9410210975514497        1.3779808012253851     
 H   2.4618036181078100        4.0744038931986992        5.5737994694350270     
 H   5.8007685207799256        1.7900191333275275       -2.3173567329362399     
 C   6.3028887432435710        3.2269802499022449E-002  -1.1624566340884110     
 H   6.8094904504299594       -1.5322845126736626       0.24389866619112044     
 C   8.3311337287341498       0.61974919131736894        5.8417359042604406     
 H   10.054674969470314        1.7470759500554742        5.1769034522530344     
 H   6.4433951580743383      -0.37593586435621773        6.2496213538962708     
 H   8.0715846978143038        7.8427992088539149       0.80733383428658134     
 H  0.85383465886995091        4.5319471061321499        3.7487965755808665     
 H   6.3450052822856602      -0.61726125464508408       -2.0358865677455382     
 H   8.8890141723912546        6.3965925982190003E-002   6.5932583812679182     
 P   4.6093032218779149        8.4304261318766169        6.3840773541295333     
 C   4.8023851088905207        6.6958074614865728        6.8587958164364435     
 C   6.1959572173308999        9.1698565782311885        5.9632160792808619     
 C   3.5611087337339913        8.5388570134284620        4.9203000874605394     
 C   3.8148929075009397        9.2639910319287591        7.7696670132873153     
 C   3.8053664078138851        6.1194419634460644        7.6696555097320234     
 C   5.8845680755200904        5.9146046129257899        6.4127328060487638     
 C   6.8578710744634073        8.6786800962975548        4.8190589968189705     
 C   6.7734286210528207        10.208244205498644        6.7096312825765274     
 C   2.6039402713406101        7.5520581495954904        4.6251938792707463     
 C   3.7049135049740358        9.6636757197282002        4.0868534255426772     
 C   4.4732065477007961        9.3108532274373879        9.0151571757498150     
 C   2.5031564484793445        9.7544133234108568        7.6448781928571288     
 H   2.9692079150555606        6.7172376984314690        8.0280646232428641     
 C   3.8938531556022884        4.7731444547348971        8.0299642457158491     
 H   6.6781180291146338        6.3420635373277783        5.8058036230123351     
 C   5.9625642643976384        4.5695584557360061        6.7790805320026735     
 H   6.3988701191450010        7.9083495869523679        4.2035437849981960     
 C   8.0974131334690398        9.1946267702463889        4.4550156704557757     
 H   6.2663010867559219        10.624069155106525        7.5752363267806127     
 C   8.0164950170598921        10.725878949804414        6.3259109863586973     
 H   2.4823410440547069        6.6787762086309934        5.2644261029867909     
 C   1.8029501326479893        7.6970550253540777        3.4890734228888878     
 H   4.4554768647944680        10.428326969354528        4.2964022362065464     
 C   2.8953682166245174        9.7947284100102738        2.9579076493120473     
 H   5.4901210915760146        8.9333820661963639        9.1291574354972305     
 C   3.8206722048610642        9.8591426554611381        10.122817476289438     
 H   1.9846949447202316        9.7034042176837350        6.6888333930348995     
 C   1.8544093399394221        10.279662784199941        8.7650579613850521     
 H   3.1339475349527950        4.3269843962658614        8.6714164356492205     
 C   4.9681911990292198        4.0009177373311537        7.5824478277233229     
 H   6.8149289050167496        3.9785462858242386        6.4460199140193692     
 H   8.5960559545927744        8.8146757866777197        3.5672477016199378     
 C   8.6821903935721583        10.218116423984224        5.2099698189770001     
 H   8.4540898457593254        11.538300820210170        6.9022272121852648     
 C   1.9454658975608872        8.8128189603970455        2.6562232565299051     
 H   1.0711232717646118        6.9285156403064700        3.2474647150931251     
 H   3.0166062689333191        10.664564336346521        2.3136987835744618     
 C   2.5059790200561394        10.326965593632949        10.000779030414760     
 H   4.3436927003417560        9.9001515275655105        11.080360098774806     
 H  0.82579024815261515        10.625243633735169        8.6852381212939527     
 H   5.0299463141238832        2.9515744664479362        7.8638668477766434     
 H   9.6416404297905114        10.634743225317228        4.9063893411358528     
 H   1.3257443813897314        8.9126660157721727        1.7632481630640378     
 H   1.9760103416364208        10.716335377684230        10.870213180680180     
 C   2.7765623007060518        8.4657621595992332        14.142088175790306     
 H   3.6896135887807118        8.6884900205375573        13.565872774872847     
 H   2.6138617701864315        7.3775823014230886        14.141705653409876     
 H   1.9072341711048735        8.9515322288578201        13.666998663362197     
 C   2.9381361366570724        8.9516184238767682        15.497423064102531     
 N   3.1017976754505603        9.3537041520201782        16.583028092660246     
         226

 Co   6.8432687798685636        14.108307131869067        5.0086830516835334     
 S   7.1140795340642287        13.956992394787378        7.2284314495775304     
 S   5.7307535249540695        16.069820821192529        5.1471262470660042     
 S   8.7856860914226989        13.918505433049019        3.8716790102190148     
 S   5.8465093583149228        12.471987646430195        3.8298085782740037     
 C   6.3873128864732411        15.452209512981330        7.7495460840169565     
 C   5.8200703342665641        16.350277626227303        6.8654945897764339     
 C   8.3774033524231335        12.624941231027933        2.7775154622674485     
 C   7.1361140857381899        12.015952113220585        2.7489735650794800     
 S   6.3819828489841290        15.935383844659393        9.4264276923280619     
 S   5.2385364844472262        17.834619265746550        7.5903408362097657     
 S   9.5359661803942455        12.011102276970945        1.6231438581009789     
 S   6.9412430720901286        10.762788124947594        1.5373341284871194     
 C   5.6948532307187998        17.514828934789247        9.2414816225496015     
 C   8.5516953514653515        10.798498805802234       0.86495800508748633     
 S   5.5367276672405605        18.608286310772510        10.497886327939764     
 S   9.1094457480103639        9.8171718069973508      -0.36757120504178598     
 P   9.0526610292072309        20.665839142940740        14.629755556002261     
 C   8.3791417483174300        19.047285243967423        15.073408694839376     
 C   10.769461274156249        20.368638917987401        14.201465475914315     
 C   8.9065517827991147        21.742246383524805        16.056379225045475     
 C   8.2047860364027070        21.437272803364621        13.244331399327022     
 C   9.1298107419440395        17.880413963271561        14.837648972577000     
 C   7.1477054413959227        18.970800439676914        15.752266375447336     
 C   11.695975913224034        20.159419765215034        15.234011183342751     
 C   11.124636166069674        20.107908102111082        12.869632903241190     
 C   9.1399409746475584        21.217589001632895        17.340690651753640     
 C   8.6228492221843052        23.107935896122093        15.886029987553231     
 C   6.8373599412241246        21.182175069854665        13.045214944222048     
 C   8.8647472721692786        22.402359340342429        12.461265287809885     
 H   10.101785279313550        17.931830527798489        14.353126802113236     
 C   8.6479589943054478        16.648541559128777        15.287673735117080     
 H   6.6009976347394446        19.875686715493202        16.016804747107603     
 C   6.6613713709722200        17.727253690176983        16.162195388017910     
 H   11.421813936847569        20.352172386846174        16.268442758178544     
 C   12.965211893500687        19.666419657361843        14.936956538232792     
 H   10.413959328083267        20.267785086928242        12.066138393874859     
 C   12.390254059055039        19.601915839714589        12.580672449047333     
 H   9.3238721936669791        20.154967917164360        17.480196631351628     
 C   9.1100490470737441        22.065212046894729        18.445648646459141     
 H   8.4586093624322150        23.532333753441829        14.896711338624053     
 C   8.5632020401162059        23.936628454456990        17.006889080671375     
 H   6.3233946963766039        20.452884509823093        13.663827138996815     
 C   6.1337819940640212        21.883311999154248        12.066236947299130     
 C   8.1538761715126498        23.084940020332461        11.469669360156646     
 H   9.9177911997406660        22.643987736863703        12.611757342149902     
 H   9.2605880005782648        15.757164745453181        15.163072732251484     
 C   7.4124576889875406        16.567608815796348        15.935965653162443     
 H   5.7018961652993410        17.658898918188093        16.675292038196385     
 C   13.299981714034866        19.361176469082395        13.614413172091369     
 H   13.672063078924053        19.509978630494402        15.747145289686474     
 H   12.661529895120140        19.377113319512212        11.549947079978674     
 H   9.3072045001788517        21.661056566016065        19.437049452449784     
 C   8.8095829381214639        23.419260328691209        18.280993859902672     
 H   8.3087083815187643        24.984275293543440        16.873307406181219     
 C   6.7920503038487325        22.833475655417335        11.276907050093598     
 H   5.0684156761195043        21.704094497880316        11.937643578230707     
 H   8.6797804303334605        23.830597608032846        10.872745457773760     
 H   7.0460015432457723        15.608888385660574        16.310625388447637     
 H   14.267127463027066        18.919213198611903        13.377159643832076     
 H   8.7654444601026018        24.068826714315794        19.154244000036826     
 H   6.2347908411489801        23.390196807822523        10.525674038432962     
 P   10.507435395424574        15.020164954087452        10.734396665711314     
 C   10.314022581880081        16.755091066229053        10.261019753189228     
 C   8.9212638616094804        14.280723875023856        11.157067985826620     
 C   11.557542472925403        14.911462541208772        12.196808696122730     
 C   11.299130847390103        14.186651321542090        9.3473301747720878     
 C   11.311535513452412        17.332209650445382        9.4513543641625564     
 C   9.2316655854537633        17.535911199352071        10.707298210250380     
 C   8.2607978733537077        14.772002754860218        12.301956965096148     
 C   8.3426553660714333        13.242492621337147        10.411309278004003     
 C   12.514549666565083        15.898553099535663        12.491530501853267     
 C   11.414342704223543        13.786771564070959        13.030498020482684     
 C   10.637876085952225        14.138899844212869        8.1035570931456942     
 C   12.610987962227064        13.696045349654993        9.4693904719385174     
 H   12.147829988941021        16.734706734658982        9.0927647006301928     
 C   11.223356312123281        18.678849749127554        9.0923526336255751     
 H   8.4377214332477504        17.107917785481760        11.313322758435664     
 C   9.1540341438782917        18.881352440876952        10.342326483621369     
 H   8.7206431998904588        15.542305672739108        12.916837867119021     
 C   7.0215983990490747        14.256302905851074        12.667466736523894     
 H   8.8485485275777123        12.826560319216805        9.5450641682076469     
 C   7.0998263938875406        12.725316045514644        10.796324625020562     
 H   12.635795736399881        16.771847027397019        11.852257067314040     
 C   13.315787546159401        15.753999404723823        13.627530799502356     
 H   10.663696786693469        13.022058620726884        12.821583993149021     
 C   12.224048428683510        13.656179932452035        14.159388222239331     
 H   9.6208470830555353        14.516509164255849        7.9916271039666089     
 C   11.287522159363604        13.589477250250187        6.9948689867320306     
 H   13.131626299708570        13.747547680229760        10.424151445662519     
 C   13.256835580318935        13.169633266013875        8.3482013908629149     
 H   11.983577841147875        19.125548022513414        8.4516890618325249     
 C   10.148803053480909        19.450709623301218        9.5399948849753962     
 H   8.3016042603124873        19.472131331399314        10.675577793938871     
 H   6.5241521432023966        14.636347744819783        13.555842407167324     
 C   6.4355914053601087        13.233145326029385        11.913076396094525     
 H   6.6611830168743502        11.913306755785365        10.220247412747515     
 C   13.173625860679323        14.638488478626170        14.460772837930145     
 H   14.047496416544814        16.522771377403465        13.868712919882137     
 H   12.103005534091249        12.786484756194332        14.803841295974886     
 C   12.602289739236749        13.121401736317910        7.1142015836578869     
 H   10.762249107043687        13.547829408138981        6.0386631439319363     
 H   14.285450461528741        12.823719029252869        8.4258946822056835     
 H   10.087145630470399        20.500285893634185        9.2594275510339372     
 H   5.4762220955667091        12.817025860503742        12.217554192266121     
 H   13.793277591818086        14.539168837031973        15.353852861058693     
 H   13.129940533999086        12.730909204617140        6.2439527477971293     
 C   12.331906166947325        14.986586290844835        2.9791205565847871     
 H   11.418207719329196        14.763953256801210        3.5543290825062481     
 H   12.492319234154889        16.074884979248996        2.9756470439324234     
 H   13.201059385747525        14.504739233398778        3.4577650320320328     
 C   12.174179887370050        14.495493785129314        1.6256239133431782     
 N   12.013459344898124        14.089308177207263       0.54142080634564338     
 Co   8.2724443534911796        9.3425386598831555        12.113650735819041     
 S   8.0015875830948708        9.4938499793283011        9.8939058589997479     
 S   9.3848887669868866        7.3809848180534896        11.975201584649895     
 S   6.3300385465206279        9.5324109018685697        13.250651200928193     
 S   9.2692745238469776        10.978825255889316        13.292524621070186     
 C   8.7283018513692028        7.9986093726013330        9.3727898378195036     
 C   9.2955153055971795        7.1005193255358092        10.256838014848457     
 C   6.7383633256926929        10.825978011388605        14.344794761417416     
 C   7.9796778796881327        11.434916602539383        14.373343473527832     
 S   8.7335969122559174        7.5154305743007326        7.6959108767640245     
 S   9.8769665508786293        5.6161474080312797        9.5319910632644067     
 S   5.5798115807712323        11.439877830674520        15.499141235471740     
 S   8.1745815657081291        12.688094991879062        15.584966826670282     
 C   9.4206592104873259        5.9359572224381312        7.8808516846517565     
 C   6.5641170591523457        12.652450928111849        16.257322950730607     
 S   9.5787288942761020        4.8424939368793805        6.6244440722672771     
 S   6.0063683557612677        13.633800018708115        17.489836859713851     
 P   6.0629529114445582        2.7851707893421658        2.4926267841161538     
 C   6.7365064429588033        4.4037038411362230        2.0489440718149114     
 C   4.3461454047058385        3.0823881199487002        2.9208766452590758     
 C   6.2090602516129412        1.7087358078364234        1.0660253498417360     
 C   6.9108118299200889        2.0137239546938019        3.8780541273000950     
 C   5.9858616990907638        5.5705962998283214        2.2846750558066229     
 C   7.9679340400431640        4.4801480683359847        1.3700662354715067     
 C   3.4196594776280027        3.2915955645692403        1.8883028538564020     
 C   3.9909212307215660        3.3430979994928998        4.2526993666160724     
 C   5.9757150297048947        2.2333747795950365      -0.21829954126651921     
 C   6.4927009179678850       0.34303853741716156        1.2364086678120321     
 C   8.2782708570759915        2.2687245634926265        4.0770847160700141     
 C   6.2508336965358806        1.0486762647956924        4.6611552046350981     
 H   5.0138896443410648        5.5192105169602232        2.7692067101684188     
 C   6.4677300726893474        6.8024462287688658        1.8346043826871827     
 H   8.5146226084899723        3.5752492199699946        1.1055377487382860     
 C   8.4542839083467705        5.7236718318696624       0.96008683656650373     
 H   3.6938570844050536        3.0988541989628247       0.85387893602438136     
 C   2.1504034635760236        3.7845659487708780        2.1853196460320885     
 H   4.7015753418243165        3.1832339873427999        5.0562158868443712     
 C   2.7252778862240148        3.8490460181124733        4.5416240762164994     
 H   5.7918319761299601        3.2959999514366376      -0.35782883488746314     
 C   6.0055937786354399        1.3857283530562188       -1.3232402291231313     
 H   6.6569155029005813       -8.1345839572418477E-002   2.2257364903159451     
 C   6.5523233906074907      -0.48567946168803666       0.11556829658769814     
 H   8.7922513060309289        2.9979789274594024        3.4584412525376025     
 C   8.9818643253235404        1.5675321502213309        5.0560105059937674     
 C   6.9617221709402060       0.36603879647532933        5.6526996681512687     
 H   5.1977690148454627       0.80710433390926462        4.5107140317882859     
 H   5.8551196931262304        7.6938377735554679        1.9591880417717806     
 C   7.7032227297178402        6.8833375473326486        1.1862901496125744     
 H   9.4137473653946859        5.7919877444687398       0.44696405521372973     
 C   1.8155796644636450        4.0897771065477393        3.5078558833323812     
 H   1.4435786986379235        3.9410050508054955        1.3751070443816029     
 H   2.4539560591988261        4.0738186745071410        5.5723435207071077     
 H   5.8084834593065979        1.7898705002752335       -2.3146535069332197     
 C   6.3059945362149401        3.1671949565770581E-002  -1.1585512326977101     
 H   6.8067606818024631       -1.5333347837258573       0.24917509250852704     
 C   8.3235793754646377       0.61740731733258825        5.8453756935137369     
 H   10.047254292656120        1.7466731784841847        5.1845328406902809     
 H   6.4358080778098099      -0.37959389793486614        6.2496468649715817     
 H   8.0696907407714438        7.8420397139744225       0.81159477777103284     
 H  0.84841382682245503        4.5317091672044709        3.7450841745157941     
 H   6.3501263013118550      -0.61791356563299371       -2.0317868667750765     
 H   8.8808497217503160        6.0640850383674234E-002   6.5965666228122579     
 P   4.6081828085797554        8.4306529880035672        6.3879276960020723     
 C   4.8015182557246439        6.6957244621043586        6.8613320689084070     
 C   6.1943793711366579        9.1700431469285899        5.9652612803491234     
 C   3.5581059264644921        8.5393863315010918        4.9254950627471610     
 C   3.8164939263175279        9.2642080168930292        7.7749719736800387     
 C   3.8039474068627279        6.1186481843255587        7.6709573475710213     
 C   5.8838774717684164        5.9148656293486406        6.4151266823530335     
 C   6.8548461876414564        8.6787167006727586        4.8203934427840558     
 C   6.7729858116984190        10.208307248990424        6.7109761260284833     
 C   2.6010980515288926        7.5523097494625331        4.6307305190398509     
 C   3.7013408227095330        9.6640888217091838        4.0918260173307877     
 C   4.4777417339673971        9.3119739479426045        9.0187485524123314     
 C   2.5046378795977322        9.7548134196016179        7.6528966991357015     
 H   2.9676490748925972        6.7161799437288465        8.0294913683642921     
 C   3.8920742344520978        4.7720134688153228        8.0299932172145283     
 H   6.6778642407634141        6.3428211307421307        5.8091312495363070     
 C   5.9614577150145021        4.5694315339746723        6.7801376326857836     
 H   6.3950047236829173        7.9083846687230039        4.2055464196150130     
 C   8.0940420682382861        9.1944065857258579        4.4548576522094612     
 H   6.2670911448345956        10.624276819305981        7.5772030873072280     
 C   8.0158121045632349        10.725471537579047        6.3259364632371398     
 H   2.4798310607001484        6.6790057816784110        5.2699855223212246     
 C   1.7998941153189900        7.6968876342912376        3.4947089609731470     
 H   4.4519950114782629        10.428786567483316        4.3007665466143346     
 C   2.8916640477391411        9.7947072040510843        2.9629182654610431     
 H   5.4947714173613473        8.9343680521716671        9.1306874122141277     
 C   3.8280852615809753        9.8614037370227106        10.127427502765318     
 H   1.9840072201102124        9.7033031957517561        6.6981317673903247     
 C   1.8587817819611372        10.281236565433279        8.7740756742446298     
 H   3.1318067865067287        4.3253464485603734        8.6706224804534529     
 C   4.9666351461267846        4.0001173675202244        7.5824319258380459     
 H   6.8138911548570205        3.9786250765222189        6.4469436556010882     
 H   8.5914862130267089        8.8143245028879100        3.5664967441099433     
 C   8.6800458107744785        10.217599620210539        5.2092024104455836     
 H   8.4544534689877153        11.537507985159323        6.9019772028864930     
 C   1.9420847105974799        8.8124130185139595        2.6614918660607465     
 H   1.0681913348842276        6.9281219841475981        3.2534882504270310     
 H   3.0127348468638755        10.664408833409311        2.3184798114182565     
 C   2.5133173906014612        10.329476548071870        10.008080809446863     
 H   4.3533487797632766        9.9030572677600510        11.083638614868573     
 H  0.83016763496489721        10.627150797290572        8.6963710870944571     
 H   5.0282558979718930        2.9505480098856083        7.8630340483952565     
 H   9.6394113721163031        10.633712177507460        4.9047036963995314     
 H   1.3224574274489205        8.9117524309328235        1.7683972992253678     
 H   1.9856578283083857        10.719973988077211        10.878322596006832     
 C   2.7838223585722144        8.4640072875326293        14.143182627074447     
 H   3.6975293759656522        8.6864997027260937        13.567936103091778     
 H   2.6234429662375622        7.3757192444294981        14.146993101325720     
 H   1.9146763452544673        8.9456645834030013        13.664366712148681     
 C   2.9414914353356498        8.9555114621870366        15.496513418210654     
 N   3.1021761280796802        9.3620174114684964        16.580584614430226     
         226

 Co   6.8367762787623301        14.105203130617333        5.0050412734213943     
 S   7.1102238076856628        13.953604239443070        7.2247006166977545     
 S   5.7251435159218813        16.067193330184118        5.1450977582145496     
 S   8.7796400414660898        13.915956460108200        3.8689135740991043     
 S   5.8403717759590208        12.470174625609269        3.8241357339218212     
 C   6.3848690174120373        15.449155802101210        7.7466414604517784     
 C   5.8169595036968769        16.347519448033911        6.8633082313240310     
 C   8.3723519133119400        12.622373413470848        2.7744292825067713     
 C   7.1310319229256276        12.013598161427804        2.7447316547722544     
 S   6.3821950501764810        15.932433455681267        9.4234721570346025     
 S   5.2376907370520236        17.832373698615044        7.5888369985997874     
 S   9.5322166326856781        12.007856136264495        1.6218365424463446     
 S   6.9373627617092071        10.760020202797813        1.5332712899791994     
 C   5.6956863269261815        17.512224001853859        9.2394164800632748     
 C   8.5487195999866827        10.795125852765668       0.86286258000680582     
 S   5.5393716653823279        18.605447512329555        10.496217836345240     
 S   9.1082104642457864        9.8131919616430476      -0.36834301018344179     
 P   9.0566186444247556        20.665958797637039        14.626628479356601     
 C   8.3822844018976639        19.047607720543112        15.069531507390343     
 C   10.773867808723862        20.368726806515820        14.200495932540287     
 C   8.9084512763810135        21.742624486549822        16.052891548486794     
 C   8.2105747859024607        21.437513768840567        13.240285954897292     
 C   9.1328803530854898        17.880603789719601        14.834244004233636     
 C   7.1504144453326575        18.971372165333559        15.747609165897577     
 C   11.698930105403667        20.159303986104575        15.234265542338864     
 C   11.130808218081521        20.108289440655529        12.869101758882898     
 C   9.1379433405341448        21.217910400157180        17.337736016385126     
 C   8.6264692758948218        23.108583812229178        15.881792085148392     
 C   6.8436009493673859        21.181945940004240        13.039066839374589     
 C   8.8711137644175260        22.403778618929483        12.459261408008986     
 H   10.105195520285045        17.931844622925897        14.350397933539305     
 C   8.6505288479140443        16.648852215998886        15.284009000506437     
 H   6.6036877661540405        19.876303128084732        16.011832723443277     
 C   6.6636353213202000        17.727954579724528        16.157384600643553     
 H   11.423291915152335        20.351799157287431        16.268339225644134     
 C   12.968562796191533        19.666394009792587        14.938878271984358     
 H   10.421200210066607        20.268245514234764        12.064671588140781     
 C   12.396831764486398        19.602409793140538        12.581800980533938     
 H   9.3208006287063441        20.155199568722146        17.477824264001480     
 C   9.1054528143397668        22.065615559977026        18.442521781144674     
 H   8.4654302361020140        23.533176314701663        14.892154589321866     
 C   8.5643535988147335        23.937403165269991        17.002348060355796     
 H   6.3293021982514581        20.451485508684630        13.655949345551649     
 C   6.1408915882400192        21.884143558049317        12.060265587935572     
 C   8.1611126383024093        23.087504166547692        11.467878213106040     
 H   9.9238794920551516        22.645547869694276        12.611349878399912     
 H   9.2631230805075138        15.757385736757437        15.159978686155894     
 C   7.4146509469432189        16.568193845042135        15.931604459638583     
 H   5.7040730383266736        17.659804557134631        16.670335219942167     
 C   13.305125185231695        19.361484489338540        13.616731591373972     
 H   13.674298519621866        19.509991928513092        15.750025982487703     
 H   12.669393160536490        19.377700276592918        11.551406538780613     
 H   9.2994871088535014        21.661207267596421        19.434340323545261     
 C   8.8064846151740586        23.419859844355646        18.277078439902429     
 H   8.3114552337716052        24.985326516830401        16.868017436619290     
 C   6.7996076527352116        22.835823623733940        11.273271352648726     
 H   5.0758357108177314        21.704513629345744        11.930027558055189     
 H   8.6873742413667827        23.834250962602589        10.872714440557965     
 H   7.0478925053234294        15.609650150600523        16.306374364743306     
 H   14.272559023642787        18.919453752129002        13.380879757865523     
 H   8.7603314966387291        24.069482397368905        19.150132983833480     
 H   6.2429573818627091        23.393532019738657        10.522373598757238     
 P   10.508559658795066        15.019950070643137        10.730546683683013     
 C   10.314900139027346        16.755186269926412        10.258481484881116     
 C   8.9228433595086187        14.280553785767141        11.155022759796928     
 C   11.560546404995822        14.910942482998884        12.191615922538846     
 C   11.297533143263731        14.186442653083718        9.3420275498200809     
 C   11.312970340138556        17.333011850032165        9.4500540198659611     
 C   9.2323667439125110        17.535665851465520        10.704895873173074     
 C   8.2638243990760980        14.771986940291107        12.300620631823771     
 C   8.3430999871285749        13.242443102515589        10.409968410521820     
 C   12.517393010440985        15.898309574732421        12.485999827384790     
 C   11.417913377385039        13.786366763946326        13.025525917975166     
 C   10.633344837765661        14.137786103629880        8.0999677486688135     
 C   12.609509770797331        13.695653635686357        9.4613756406622880     
 H   12.149404968682747        16.735770304035437        9.0913443856729010     
 C   11.225155719693893        18.679988661588684        9.0923220734141594     
 H   8.4379820368979548        17.107179263110691        11.309984161150604     
 C   9.1551557921620823        18.881494387160863        10.341257378628516     
 H   8.7245099476731447        15.542293990517370        12.914830251399110     
 C   7.0249714604446138        14.256544804437340        12.667625284048993     
 H   8.8477603558615563        12.826362811560731        9.5431029905160418     
 C   7.1005113667068551        12.725738076313313        10.796305407155055     
 H   12.638308597581709        16.771626418551836        11.846705226503673     
 C   13.318841689899454        15.754172818985294        13.621903110174868     
 H   10.667175903248609        13.021608649306259        12.817217879308201     
 C   12.227747999730463        13.656207173892760        14.154379669053936     
 H   9.6162006322232134        14.515529840959863        7.9900983421787357     
 C   11.280113965548733        13.587222478327442        6.9902618150563915     
 H   13.132316588271427        13.747657856745235        10.414857089220471     
 C   13.252467118826305        13.168066815058069        8.3391882856753767     
 H   11.985743124898068        19.127191099239468        8.4524844174841132     
 C   10.150378932073554        19.451521159528379        9.5400020298594512     
 H   8.3026568133295342        19.472070034881195        10.674636966380792     
 H   6.5287241079294516        14.636724099454348        13.556592592715749     
 C   6.4377382290819165        13.233680624772168        11.913848464076841     
 H   6.6608216539312277        11.914111696559424        10.220507039615923     
 C   13.177002637590293        14.638899201141975        14.455509917463768     
 H   14.050425913613466        16.523170531021332        13.862700613183760     
 H   12.106869889073863        12.786645790622121        14.799061134668078     
 C   12.594956251569773        13.118897328216283        7.1069039218617149     
 H   10.752598740848807        13.544929426771800        6.0353870099653966     
 H   14.281076957598856        12.821819069311699        8.4147673999051662     
 H   10.088859145273091        20.501322900994715        9.2602484985490339     
 H   5.4784537307788259        12.818076061603401        12.219246438132839     
 H   13.796557986098261        14.540085507083612        15.348710695062449     
 H   13.120298704226441        12.727276679506492        6.2358480859973904     
 C   12.324640267570295        14.988373158577124        2.9780283152679883     
 H   11.410285339444723        14.765988057582920        3.5522713501965892     
 H   12.482729279377171        16.076779073599088        2.9703320330749303     
 H   13.193610684261387        14.510655542026162        3.4604143210291207     
 C   12.170823736481864        14.491596411835740        1.6265504189483437     
 N   12.013083181480113        14.080962346206602       0.54389278815967568     
 Co   8.2789325925828905        9.3456522537755955        12.117292231753673     
 S   8.0054432488044274        9.4972480456984556        9.8976359968179519     
 S   9.3904998491062610        7.3836245770213544        11.977230418981721     
 S   6.3360796566642064        9.5349635253077896        13.253415926161994     
 S   9.2754014741154354        10.980650342672105        13.298197666900169     
 C   8.7307493171174571        8.0016747563739390        9.3756940045813675     
 C   9.2986327221428908        7.1032912556143719        10.259024175707689     
 C   6.7434056347024480        10.828548877362369        14.347882819479469     
 C   7.9847483601619382        11.437278554563076        14.377586375325302     
 S   8.7333919355417429        7.5183931323097575        7.6988656806945679     
 S   9.8778260059714817        5.6184093283011638        9.5334947855403698     
 S   5.5835507138647564        11.443121778795019        15.500452287847036     
 S   8.1784474758255712        12.690869207908237        15.589032366782074     
 C   9.4198393294702960        5.9385769148346652        7.8829165465106872     
 C   6.5670793506566776        12.655824292428953        16.259422724136915     
 S   9.5761032728782762        4.8453480523721639        6.6261124943975247     
 S   6.0075900461284251        13.637778261043742        17.490614380403503     
 P   6.0589995486405073        2.7850459082565147        2.4957491767692308     
 C   6.7333649737625487        4.4033780372692934        2.0528193239044650     
 C   4.3417437493053077        3.0822934994260911        2.9218450361264328     
 C   6.2071652468844913        1.7083549959058395        1.0695063568743055     
 C   6.9050287143091715        2.0134789061216383        3.8820946202091773     
 C   5.9827910387552397        5.5704012183712015        2.2880806720242028     
 C   7.9652270068756037        4.4795767688781680        1.3747233412831881     
 C   3.4167075961527296        3.2917057078265821        1.8880498663876382     
 C   3.9847584706650601        3.3427117816844545        4.2532302522418846     
 C   5.9777132159135409        2.2330522716591239      -0.21535039228774475     
 C   6.4890908345889864       0.34238859379741965        1.2406368893200292     
 C   8.2720325730690831        2.2689582749478423        4.0832354114363767     
 C   6.2444744170053461        1.0472494537960841        4.6631510880228166     
 H   5.0104781568191497        5.5191883481002035        2.7719354281803810     
 C   6.4651575756539525        6.8021323657535149        1.8382738593974390     
 H   8.5119362515272474        3.5746344182272680        1.1105087759984420     
 C   8.4520204271152455        5.7229734720815113       0.96490205076954894     
 H   3.6923782213318668        3.0992208314389313       0.85398313477671040     
 C   2.1470566574782031        3.7845886171189802        2.1834027034655348     
 H   4.6943458133675602        3.1827675382389087        5.0576804448676098     
 C   2.7187117628491042        3.8485511356658848        4.5404985141240903     
 H   5.7948998471272368        3.2957668345514888      -0.35545991362496648     
 C   6.0101916468413092        1.3853257706965625       -1.3201203701392104     
 H   6.6501068288459821       -8.2191641665834980E-002   2.2302827295326773     
 C   6.5511839499704463      -0.48645396935276064       0.12009799822518014     
 H   8.7863451189735713        2.9993857281994569        3.4663243740887295     
 C   8.9747561782850358        1.5667101367921190        5.0619890339579703     
 C   6.9544914785729146       0.36347220047757217        5.6544873379284262     
 H   5.1916897944776936       0.80553159092660420        4.5111090161893506     
 H   5.8525801998056641        7.6936121928867891        1.9622883690288915     
 C   7.7010275996889455        6.8827531314024082        1.1906580936477951     
 H   9.4115720242042595        5.7910881976715816       0.45192766798520884     
 C   1.8104451263124046        4.0894689215706714        3.5055428973567104     
 H   1.4413449789799304        3.9409890040595412        1.3722332875378209     
 H   2.4461085002898417        4.0732334558155827        5.5708875719791893     
 H   5.8161983978332712        1.7897218672229394       -2.3119502809301999     
 C   6.3091003291863093        3.1074096632518713E-002  -1.1546458313070092     
 H   6.8040309131749659       -1.5343850547780522       0.25445151882593364     
 C   8.3160250221951237       0.61506544334780755        5.8490154827670331     
 H   10.039833615841928        1.7462704069128951        5.1921622291275282     
 H   6.4282209975452824      -0.38325193151351461        6.2496723760468926     
 H   8.0677967837285856        7.8412802190949291       0.81585572125548445     
 H  0.84299299477495915        4.5314712282767919        3.7413717734507221     
 H   6.3552473203380506      -0.61856587662090334       -2.0276871658046152     
 H   8.8726852711093791        5.7315774785158480E-002   6.5998748643565985     
 P   4.6070623952815959        8.4308798441305157        6.3917780378746114     
 C   4.8006514025587679        6.6956414627221443        6.8638683213803695     
 C   6.1928015249424160        9.1702297156259895        5.9673064814173848     
 C   3.5551031191949929        8.5399156495737198        4.9306900380337826     
 C   3.8180949451341162        9.2644250018572993        7.7802769340727629     
 C   3.8025284059115707        6.1178544052050530        7.6722591854100193     
 C   5.8831868680167423        5.9151266457714913        6.4175205586573032     
 C   6.8518213008195064        8.6787533050479624        4.8217278887491419     
 C   6.7725430023440172        10.208370292482204        6.7123209694804391     
 C   2.5982558317171751        7.5525613493295758        4.6362671588089555     
 C   3.6977681404450298        9.6645019236901675        4.0967986091188973     
 C   4.4822769202339972        9.3130946684478229        9.0223399290748461     
 C   2.5061193107161204        9.7552135157923807        7.6609152054142742     
 H   2.9660902347296338        6.7151221890262240        8.0309181134857202     
 C   3.8902953133019071        4.7708824828957477        8.0300221887132075     
 H   6.6776104524121944        6.3435787241564823        5.8124588760602789     
 C   5.9603511656313657        4.5693046122133385        6.7811947333688947     
 H   6.3911393282208344        7.9084197504936400        4.2075490542318299     
 C   8.0906710030075324        9.1941864012053252        4.4546996339631466     
 H   6.2678812029132684        10.624484483505437        7.5791698478338443     
 C   8.0151291920665759        10.725064125353679        6.3259619401155813     
 H   2.4773210773455894        6.6792353547258276        5.2755449416556592     
 C   1.7968380979899909        7.6967202432283983        3.5003444990574062     
 H   4.4485131581620569        10.429246165612106        4.3051308570221218     
 C   2.8879598788537644        9.7946859980918948        2.9679288816100393     
 H   5.4994217431466792        8.9353540381469703        9.1322173889310250     
 C   3.8354983183008868        9.8636648185842830        10.132037529241199     
 H   1.9833194955001929        9.7032021738197791        6.7074301417457498     
 C   1.8631542239828520        10.282810346666617        8.7830933871042092     
 H   3.1296660380606625        4.3237085008548846        8.6698285252576852     
 C   4.9650790932243503        3.9993169977092946        7.5824160239527689     
 H   6.8128534046972913        3.9787038672201986        6.4478673971828071     
 H   8.5869164714606452        8.8139732190981004        3.5657457865999485     
 C   8.6779012279767986        10.217082816436854        5.2084350019141672     
 H   8.4548170922161052        11.536715150108474        6.9017271935877211     
 C   1.9387035236340728        8.8120070766308718        2.6667604755915875     
 H   1.0652593980038432        6.9277283279887252        3.2595117857609375     
 H   3.0088634247944324        10.664253330472102        2.3232608392620513     
 C   2.5206557611467830        10.331987502510790        10.015382588478966     
 H   4.3630048591847972        9.9059630079545933        11.086917130962338     
 H  0.83454502177717915        10.629057960845975        8.7075040528949614     
 H   5.0265654818199019        2.9495215533232799        7.8622012490138697     
 H   9.6371823144420929        10.632681129697691        4.9030180516632100     
 H   1.3191704735081096        8.9108388460934762        1.7735464353866981     
 H   1.9953053149803506        10.723612598470192        10.886432011333484     
 C   2.7910824164383765        8.4622524154660272        14.144277078358588     
 H   3.7054451631505931        8.6845093849146302        13.569999431310707     
 H   2.6330241622886930        7.3738561874359076        14.152280549241564     
 H   1.9221185194040613        8.9397969379481843        13.661734760935165     
 C   2.9448467340142273        8.9594045004973069        15.495603772318775     
 N   3.1025545807088002        9.3703306709168146        16.578141136200205     
         226

 Co   6.8302837776560974        14.102099129365600        5.0013994951592542     
 S   7.1063680813070960        13.950216084098763        7.2209697838179796     
 S   5.7195335068896931        16.064565839175707        5.1430692693630942     
 S   8.7735939915094807        13.913407487167380        3.8661481379791938     
 S   5.8342341936031179        12.468361604788342        3.8184628895696391     
 C   6.3824251483508334        15.446102091221087        7.7437368368866011     
 C   5.8138486731271888        16.344761269840522        6.8611218728716272     
 C   8.3673004742007446        12.619805595913764        2.7713431027460942     
 C   7.1259497601130644        12.011244209635024        2.7404897444650289     
 S   6.3824072513688330        15.929483066703140        9.4205166217411413     
 S   5.2368449896568210        17.830128131483541        7.5873331609898083     
 S   9.5284670849771089        12.004609995558045        1.6205292267917100     
 S   6.9334824513282864        10.757252280648032        1.5292084514712796     
 C   5.6965194231335632        17.509619068918475        9.2373513375769480     
 C   8.5457438485080139        10.791752899729101       0.86076715492612521     
 S   5.5420156635240945        18.602608713886600        10.494549344750716     
 S   9.1069751804812071        9.8092121162887427      -0.36911481532509760     
 P   9.0605762596422803        20.666078452333334        14.623501402710939     
 C   8.3854270554778978        19.047930197118802        15.065654319941308     
 C   10.778274343291477        20.368814695044239        14.199526389166257     
 C   8.9103507699629123        21.743002589574839        16.049403871928114     
 C   8.2163635354022144        21.437754734316510        13.236240510467562     
 C   9.1359499642269419        17.880793616167640        14.830839035890271     
 C   7.1531234492693914        18.971943890990204        15.742951956347820     
 C   11.701884297583300        20.159188206994116        15.234519901334977     
 C   11.136980270093369        20.108670779199976        12.868570614524609     
 C   9.1359457064207295        21.218231798681462        17.334781381016615     
 C   8.6300893296053403        23.109231728336258        15.877554182743552     
 C   6.8498419575106473        21.181716810153816        13.032918734527129     
 C   8.8774802566657733        22.405197897516533        12.457257528208087     
 H   10.108605761256541        17.931858718053309        14.347669064965373     
 C   8.6530987015226390        16.649162872868999        15.280344265895792     
 H   6.6063778975686365        19.876919540676258        16.006860699778947     
 C   6.6658992716681800        17.728655469272077        16.152573813269200     
 H   11.424769893457102        20.351425927728688        16.268235693109720     
 C   12.971913698882380        19.666368362223327        14.940800005735921     
 H   10.428441092049946        20.268705941541288        12.063204782406702     
 C   12.403409469917760        19.602903746566483        12.582929512020543     
 H   9.3177290637457091        20.155431220279930        17.475451896651332     
 C   9.1008565816057896        22.066019073059323        18.439394915830206     
 H   8.4722511097718129        23.534018875961497        14.887597840019680     
 C   8.5655051575132592        23.938177876082992        16.997807040040215     
 H   6.3352097001263123        20.450086507546168        13.648071552106485     
 C   6.1480011824160172        21.884975116944386        12.054294228572015     
 C   8.1683491050921688        23.090068312762924        11.466087066055437     
 H   9.9299677843696372        22.647108002524849        12.610942414649919     
 H   9.2656581604367627        15.757606728061694        15.156884640060305     
 C   7.4168442048988972        16.568778874287919        15.927243266114726     
 H   5.7062499113540062        17.660710196081169        16.665378401687953     
 C   13.310268656428526        19.361792509594686        13.619050010656574     
 H   13.676533960319679        19.510005226531781        15.752906675288932     
 H   12.677256425952841        19.378287233673628        11.552865997582551     
 H   9.2917697175281511        21.661357969176780        19.431631194640733     
 C   8.8033862922266533        23.420459360020079        18.273163019902185     
 H   8.3142020860244443        24.986377740117362        16.862727467057361     
 C   6.8071650016216907        22.838171592050546        11.269635655203853     
 H   5.0832557455159586        21.704932760811168        11.922411537879670     
 H   8.6949680524001032        23.837904317172327        10.872683423342169     
 H   7.0497834674010864        15.610411915540469        16.302123341038975     
 H   14.277990584258509        18.919694305646104        13.384599871898970     
 H   8.7552185331748564        24.070138080422016        19.146021967630130     
 H   6.2511239225764381        23.396867231654792        10.519073159081515     
 P   10.509683922165561        15.019735187198824        10.726696701654712     
 C   10.315777696174612        16.755281473623771        10.255943216573005     
 C   8.9244228574077571        14.280383696510428        11.152977533767235     
 C   11.563550337066239        14.910422424788996        12.186423148954962     
 C   11.295935439137358        14.186233984625346        9.3367249248680722     
 C   11.314405166824701        17.333814049618947        9.4487536755693657     
 C   9.2330679023712605        17.535420503578969        10.702493536095766     
 C   8.2668509247984883        14.771971125721995        12.299284298551393     
 C   8.3435446081857183        13.242393583694030        10.408627543039639     
 C   12.520236354316886        15.898066049929179        12.480469152916310     
 C   11.421484050546535        13.785961963821693        13.020553815467650     
 C   10.628813589579094        14.136672363046893        8.0963784041919311     
 C   12.608031579367598        13.695261921717721        9.4533608093860586     
 H   12.150979948424473        16.736833873411893        9.0899240707156110     
 C   11.226955127264503        18.681127574049817        9.0922915132027438     
 H   8.4382426405481592        17.106440740739622        11.306645563865542     
 C   9.1562774404458747        18.881636333444778        10.340188273635665     
 H   8.7283766954558306        15.542282308295633        12.912822635679198     
 C   7.0283445218401521        14.256786703023606        12.667783831574093     
 H   8.8469721841454003        12.826165303904659        9.5411418128244367     
 C   7.1011963395261688        12.726160107111982        10.796286189289550     
 H   12.640821458763538        16.771405809706653        11.841153385693305     
 C   13.321895833639509        15.754346233246764        13.616275420847382     
 H   10.670655019803748        13.021158677885634        12.812851765467380     
 C   12.231447570777416        13.656234415333484        14.149371115868544     
 H   9.6115541813908933        14.514550517663876        7.9885695803908616     
 C   11.272705771733859        13.584967706404699        6.9856546433807525     
 H   13.133006876834283        13.747768033260712        10.405562732778424     
 C   13.248098657333674        13.166500364102262        8.3301751804878386     
 H   11.987908408648261        19.128834175965522        8.4532797731357014     
 C   10.151954810666199        19.452332695755540        9.5400091747435063     
 H   8.3037093663465793        19.472008738363076        10.673696138822713     
 H   6.5332960726565066        14.637100454088914        13.557342778264173     
 C   6.4398850528037253        13.234215923514951        11.914620532059157     
 H   6.6604602909881052        11.914916637333482        10.220766666484330     
 C   13.180379414501264        14.639309923657777        14.450246996997391     
 H   14.053355410682121        16.523569684639199        13.856688306485385     
 H   12.110734244056475        12.786806825049908        14.794280973361269     
 C   12.587622763902795        13.116392920114654        7.0996062600655439     
 H   10.742948374653926        13.542029445404621        6.0321108759988569     
 H   14.276703453668970        12.819919109370529        8.4036401176046507     
 H   10.090572660075781        20.502359908355242        9.2610694460641305     
 H   5.4806853659909436        12.819126262703062        12.220938683999554     
 H   13.799838380378434        14.541002177135251        15.343568529066204     
 H   13.110656874453797        12.723644154395842        6.2277434241976506     
 C   12.317374368193265        14.990160026309411        2.9769360739511894     
 H   11.402362959560252        14.768022858364628        3.5502136178869304     
 H   12.473139324599455        16.078673167949180        2.9650170222174372     
 H   13.186161982775248        14.516571850653545        3.4630636100262087     
 C   12.167467585593679        14.487699038542166        1.6274769245535095     
 N   12.012707018062102        14.072616515205942       0.54636476997370809     
 Co   8.2854208316746014        9.3487658476680355        12.120933727688305     
 S   8.0092989145139839        9.5006461120686101        9.9013661346361577     
 S   9.3961109312256337        7.3862643359892184        11.979259253313549     
 S   6.3421207668077857        9.5375161487470113        13.256180651395795     
 S   9.2815284243838914        10.982475429454894        13.303870712730152     
 C   8.7331967828657113        8.0047401401465450        9.3785981713432296     
 C   9.3017501386886021        7.1060631856929346        10.261210336566918     
 C   6.7484479437122031        10.831119743336131        14.350970877541522     
 C   7.9898188406357447        11.439640506586768        14.381829277122772     
 S   8.7331869588275683        7.5213556903187815        7.7018204846251113     
 S   9.8786854610643324        5.6206712485710471        9.5349985078163328     
 S   5.5872898469582806        11.446365726915516        15.501763340222332     
 S   8.1823133859430150        12.693643423937415        15.593097906893867     
 C   9.4190194484532661        5.9411966072311984        7.8849814083696188     
 C   6.5700416421610104        12.659197656746059        16.261522497543222     
 S   9.5734776514804487        4.8482021678649474        6.6277809165277715     
 S   6.0088117364955833        13.641756503379368        17.491391901093152     
 P   6.0550461858364564        2.7849210271708631        2.4988715694223078     
 C   6.7302235045662933        4.4030522334023647        2.0566945759940185     
 C   4.3373420939047769        3.0821988789034820        2.9228134269937893     
 C   6.2052702421560424        1.7079741839752556        1.0729873639068750     
 C   6.8992455986982542        2.0132338575494746        3.8861351131182595     
 C   5.9797203784197155        5.5702061369140807        2.2914862882417824     
 C   7.9625199737080434        4.4790054694203514        1.3793804470948692     
 C   3.4137557146774569        3.2918158510839239        1.8877968789188742     
 C   3.9785957106085537        3.3423255638760088        4.2537611378676958     
 C   5.9797114021221871        2.2327297637232117      -0.21240124330897026     
 C   6.4854807512100878       0.34173865017767774        1.2448651108280262     
 C   8.2657942890621747        2.2691919864030581        4.0893861068027393     
 C   6.2381151374748116        1.0458226427964756        4.6651469714105351     
 H   5.0070666692972345        5.5191661792401829        2.7746641461923427     
 C   6.4625850786185568        6.8018185027381639        1.8419433361076951     
 H   8.5092498945645225        3.5740196164845410        1.1154798032585977     
 C   8.4497569458837223        5.7222751122933602       0.96971726497259403     
 H   3.6908993582586800        3.0995874639150385       0.85408733352903932     
 C   2.1437098513803829        3.7846112854670819        2.1814857608989815     
 H   4.6871162849108039        3.1823010891350179        5.0591450028908493     
 C   2.7121456394741936        3.8480562532192963        4.5393729520316812     
 H   5.7979677181245126        3.2955337176663400      -0.35309099236246982     
 C   6.0147895150471786        1.3849231883369062       -1.3170005111552892     
 H   6.6432981547913839       -8.3037443759251470E-002   2.2348289687494098     
 C   6.5500445093334019      -0.48722847701748456       0.12462769986266212     
 H   8.7804389319162137        3.0007925289395114        3.4742074956398565     
 C   8.9676480312465330        1.5658881233629072        5.0679675619221731     
 C   6.9472607862056233       0.36090560447981501        5.6562750077055837     
 H   5.1856105741099245       0.80395884794394379        4.5115040005904152     
 H   5.8500407064850979        7.6933866122181103        1.9653886962860023     
 C   7.6988324696600507        6.8821687154721669        1.1950260376830155     
 H   9.4093966830138331        5.7901886508744234       0.45689128075668795     
 C   1.8053105881611642        4.0891607365936045        3.5032299113810392     
 H   1.4391112593219375        3.9409729573135870        1.3693595306940387     
 H   2.4382609413808574        4.0726482371240245        5.5694316232512699     
 H   5.8239133363599436        1.7895732341706454       -2.3092470549271797     
 C   6.3122061221576784        3.0476243699266842E-002  -1.1507404299163084     
 H   6.8013011445474696       -1.5354353258302469       0.25972794514334030     
 C   8.3084706689256116       0.61272356936302697        5.8526552720203302     
 H   10.032412939027735        1.7458676353416058        5.1997916175647756     
 H   6.4206339172807541      -0.38690996509216302        6.2496978871222035     
 H   8.0659028266857273        7.8405207242154367       0.82011666473993594     
 H  0.83757216272746327        4.5312332893491121        3.7376593723856497     
 H   6.3603683393642454      -0.61921818760881309       -2.0235874648341534     
 H   8.8645208204684405        5.3990699186642718E-002   6.6031831059009383     
 P   4.6059419819834364        8.4311067002574642        6.3956283797471505     
 C   4.7997845493928910        6.6955584633399292        6.8664045738523329     
 C   6.1912236787481749        9.1704162843233910        5.9693516824856463     
 C   3.5521003119254932        8.5404449676463479        4.9358850133204042     
 C   3.8196959639507044        9.2646419868215695        7.7855818944654862     
 C   3.8011094049604139        6.1170606260845481        7.6735610232490172     
 C   5.8824962642650682        5.9153876621943420        6.4199144349615729     
 C   6.8487964139975555        8.6787899094231662        4.8230623347142281     
 C   6.7721001929896163        10.208433335973984        6.7136658129323958     
 C   2.5954136119054576        7.5528129491966185        4.6418037985780600     
 C   3.6941954581805270        9.6649150256711511        4.1017712009070078     
 C   4.4868121065005973        9.3142153889530395        9.0259313057373607     
 C   2.5076007418345081        9.7556136119831418        7.6689337116928469     
 H   2.9645313945666705        6.7140644343236016        8.0323448586071482     
 C   3.8885163921517165        4.7697514969761725        8.0300511602118867     
 H   6.6773566640609747        6.3443363175708338        5.8157865025842508     
 C   5.9592446162482293        4.5691776904520047        6.7822518340520048     
 H   6.3872739327587507        7.9084548322642760        4.2095516888486468     
 C   8.0872999377767787        9.1939662166847924        4.4545416157168312     
 H   6.2686712609919422        10.624692147704893        7.5811366083604597     
 C   8.0144462795699187        10.724656713128311        6.3259874169940229     
 H   2.4748110939910304        6.6794649277732452        5.2811043609900929     
 C   1.7937820806609919        7.6965528521655582        3.5059800371416658     
 H   4.4450313048458510        10.429705763740895        4.3094951674299100     
 C   2.8842557099683881        9.7946647921327052        2.9729394977590351     
 H   5.5040720689320111        8.9363400241222735        9.1337473656479240     
 C   3.8429113750207979        9.8659259001458537        10.136647555717078     
 H   1.9826317708901737        9.7031011518878003        6.7167285161011749     
 C   1.8675266660045668        10.284384127899955        8.7921110999637886     
 H   3.1275252896145962        4.3220705531493966        8.6690345700619158     
 C   4.9635230403219150        3.9985166278983653        7.5824001220674910     
 H   6.8118156545375621        3.9787826579181789        6.4487911387645260     
 H   8.5823467298945797        8.8136219353082907        3.5649948290899536     
 C   8.6757566451791188        10.216566012663169        5.2076675933827508     
 H   8.4551807154444951        11.535922315057627        6.9014771842889484     
 C   1.9353223366706656        8.8116011347477841        2.6720290851224289     
 H   1.0623274611234590        6.9273346718298532        3.2655353210948435     
 H   3.0049920027249892        10.664097827534890        2.3280418671058460     
 C   2.5279941316921044        10.334498456949712        10.022684367511070     
 H   4.3726609386063169        9.9088687481491338        11.090195647056104     
 H  0.83892240858946121        10.630965124401378        8.7186370186954640     
 H   5.0248750656679118        2.9484950967609520        7.8613684496324829     
 H   9.6349532567678828        10.631650081887921        4.9013324069268895     
 H   1.3158835195672984        8.9099252612541289        1.7786955715480282     
 H   2.0049528016523155        10.727251208863173        10.894541426660135     
 C   2.7983424743045391        8.4604975433994252        14.145371529642730     
 H   3.7133609503355336        8.6825190671031685        13.572062759529636     
 H   2.6426053583398237        7.3719931304423172        14.157567997157408     
 H   1.9295606935536553        8.9339292924933655        13.659102809721649     
 C   2.9482020326928042        8.9632975388075753        15.494694126426898     
 N   3.1029330333379201        9.3786439303651328        16.575697657970185     
         226

 Co   6.8237912765498638        14.098995128113867        4.9977577168971150     
 S   7.1025123549285301        13.946827928754455        7.2172389509382038     
 S   5.7139234978575058        16.061938348167295        5.1410407805116396     
 S   8.7675479415528716        13.910858514226559        3.8633827018592832     
 S   5.8280966112472159        12.466548583967414        3.8127900452174570     
 C   6.3799812792896295        15.443048380340967        7.7408322133214229     
 C   5.8107378425575016        16.342003091647129        6.8589355144192243     
 C   8.3622490350895511        12.617237778356678        2.7682569229854170     
 C   7.1208675973005020        12.008890257842245        2.7362478341578034     
 S   6.3826194525611841        15.926532677725014        9.4175610864476820     
 S   5.2359992422616193        17.827882564352034        7.5858293233798300     
 S   9.5247175372685415        12.001363854851595        1.6192219111370756     
 S   6.9296021409473658        10.754484358498251        1.5251456129633596     
 C   5.6973525193409449        17.507014135983091        9.2352861950906195     
 C   8.5427680970293469        10.788379946692535       0.85867172984544460     
 S   5.5446596616658619        18.599769915443645        10.492880853156192     
 S   9.1057398967166296        9.8052322709344377      -0.36988662046675347     
 P   9.0645338748598050        20.666198107029629        14.620374326065280     
 C   8.3885697090581317        19.048252673694488        15.061777132492274     
 C   10.782680877859091        20.368902583572655        14.198556845792229     
 C   8.9122502635448111        21.743380692599857        16.045916195369436     
 C   8.2221522849019681        21.437995699792452        13.232195066037832     
 C   9.1390195753683923        17.880983442615680        14.827434067546909     
 C   7.1558324532061253        18.972515616646849        15.738294746798061     
 C   11.704838489762933        20.159072427883661        15.234774260331092     
 C   11.143152322105218        20.109052117744422        12.868039470166320     
 C   9.1339480723073159        21.218553197205743        17.331826745648101     
 C   8.6337093833158587        23.109879644443343        15.873316280338713     
 C   6.8560829656539086        21.181487680303395        13.026770629679671     
 C   8.8838467489140207        22.406617176103584        12.455253648407190     
 H   10.112016002228037        17.931872813180718        14.344940196391443     
 C   8.6556685551312356        16.649473529739112        15.276679531285149     
 H   6.6090680289832324        19.877535953267785        16.001888676114621     
 C   6.6681632220161600        17.729356358819622        16.147763025894843     
 H   11.426247871761868        20.351052698169944        16.268132160575306     
 C   12.975264601573226        19.666342714654071        14.942721739487485     
 H   10.435681974033285        20.269166368847813        12.061737976672624     
 C   12.409987175349119        19.603397699992431        12.584058043507151     
 H   9.3146574987850759        20.155662871837716        17.473079529301184     
 C   9.0962603488718141        22.066422586141620        18.436268050515739     
 H   8.4790719834416102        23.534861437221331        14.883041090717493     
 C   8.5666567162117868        23.938952586895994        16.993266019724636     
 H   6.3411172020011666        20.448687506407705        13.640193758661320     
 C   6.1551107765920152        21.885806675839454        12.048322869208457     
 C   8.1755855718819266        23.092632458978155        11.464295919004833     
 H   9.9360560766841211        22.648668135355418        12.610534950899929     
 H   9.2681932403660099        15.757827719365951        15.153790593964715     
 C   7.4190374628545754        16.569363903533706        15.922882072590866     
 H   5.7084267843813388        17.661615835027703        16.660421583433735     
 C   13.315412127625356        19.362100529850832        13.621368429939178     
 H   13.678769401017492        19.510018524550471        15.755787368090161     
 H   12.685119691369191        19.378874190754335        11.554325456384490     
 H   9.2840523262028025        21.661508670757140        19.428922065736209     
 C   8.8002879692792462        23.421058875684515        18.269247599901941     
 H   8.3169489382772834        24.987428963404323        16.857437497495432     
 C   6.8147223505081689        22.840519560367152        11.265999957758980     
 H   5.0906757802141858        21.705351892276596        11.914795517704151     
 H   8.7025618634334254        23.841557671742070        10.872652406126372     
 H   7.0516744294787435        15.611173680480418        16.297872317334644     
 H   14.283422144874230        18.919934859163202        13.388319985932419     
 H   8.7501055697109837        24.070793763475123        19.141910951426784     
 H   6.2592904632901680        23.400202443570922        10.515772719405790     
 P   10.510808185536053        15.019520303754511        10.722846719626411     
 C   10.316655253321876        16.755376677321131        10.253404948264892     
 C   8.9260023553068955        14.280213607253714        11.150932307737543     
 C   11.566554269136658        14.909902366579107        12.181230375371076     
 C   11.294337735010984        14.186025316166974        9.3314222999160634     
 C   11.315839993510846        17.334616249205730        9.4474533312727687     
 C   9.2337690608300100        17.535175155692418        10.700091199018459     
 C   8.2698774505208785        14.771955311152885        12.297947965279016     
 C   8.3439892292428599        13.242344064872471        10.407286675557456     
 C   12.523079698192788        15.897822525125937        12.474938478447831     
 C   11.425054723708032        13.785557163697060        13.015581712960133     
 C   10.624282341392528        14.135558622463904        8.0927890597150505     
 C   12.606553387937863        13.694870207749087        9.4453459781098292     
 H   12.152554928166198        16.737897442788348        9.0885037557583210     
 C   11.228754534835115        18.682266486510951        9.0922609529913281     
 H   8.4385032441983636        17.105702218368553        11.303306966580482     
 C   9.1573990887296652        18.881778279728692        10.339119168642814     
 H   8.7322434432385165        15.542270626073895        12.910815019959287     
 C   7.0317175832356913        14.257028601609873        12.667942379099195     
 H   8.8461840124292443        12.825967796248586        9.5391806351328334     
 C   7.1018813123454834        12.726582137910651        10.796266971424043     
 H   12.643334319945367        16.771185200861471        11.835601544882937     
 C   13.324949977379562        15.754519647508236        13.610647731519894     
 H   10.674134136358887        13.020708706465008        12.808485651626562     
 C   12.235147141824370        13.656261656774209        14.144362562683149     
 H   9.6069077305585715        14.513571194367890        7.9870408186029884     
 C   11.265297577918986        13.582712934481954        6.9810474717051134     
 H   13.133697165397141        13.747878209776189        10.396268376336376     
 C   13.243730195841044        13.164933913146456        8.3211620753003004     
 H   11.990073692398454        19.130477252691573        8.4540751287872897     
 C   10.153530689258842        19.453144231982701        9.5400163196275614     
 H   8.3047619193636262        19.471947441844957        10.672755311264634     
 H   6.5378680373835607        14.637476808723479        13.558092963812598     
 C   6.4420318765255331        13.234751222257735        11.915392600041471     
 H   6.6600989280449818        11.915721578107538        10.221026293352738     
 C   13.183756191412234        14.639720646173579        14.444984076531014     
 H   14.056284907750774        16.523968838257066        13.850675999787008     
 H   12.114598599039089        12.786967859477697        14.789500812054461     
 C   12.580289276235819        13.113888512013027        7.0923085982693719     
 H   10.733298008459045        13.539129464037440        6.0288347420323172     
 H   14.272329949739085        12.818019149429359        8.3925128353041334     
 H   10.092286174878472        20.503396915715772        9.2618903935792272     
 H   5.4829170012030612        12.820176463802721        12.222630929866270     
 H   13.803118774658609        14.541918847186890        15.338426363069958     
 H   13.101015044681153        12.720011629285194        6.2196387623979117     
 C   12.310108468816237        14.991946894041700        2.9758438326343906     
 H   11.394440579675779        14.770057659146335        3.5481558855772715     
 H   12.463549369821738        16.080567262299269        2.9597020113599442     
 H   13.178713281289109        14.522488159280929        3.4657128990232966     
 C   12.164111434705491        14.483801665248592        1.6284034301586749     
 N   12.012330854644091        14.064270684205281       0.54883675178774050     
 Co   8.2919090707663123        9.3518794415604773        12.124575223622939     
 S   8.0131545802235422        9.5040441784387646        9.9050962724543616     
 S   9.4017220133450081        7.3889040949570832        11.981288087645376     
 S   6.3481618769513650        9.5400687721862312        13.258945376629594     
 S   9.2876553746523474        10.984300516237685        13.309543758560135     
 C   8.7356442486139656        8.0078055239191510        9.3815023381050935     
 C   9.3048675552343134        7.1088351157714973        10.263396497426150     
 C   6.7534902527219582        10.833690609309896        14.354058935603575     
 C   7.9948893211095511        11.442002458610460        14.386072178920243     
 S   8.7329819821133938        7.5243182483278055        7.7047752885556537     
 S   9.8795449161571849        5.6229331688409303        9.5365022300922959     
 S   5.5910289800518047        11.449609675036015        15.503074392597627     
 S   8.1861792960604571        12.696417639966590        15.597163447005659     
 C   9.4181995674362362        5.9438162996277315        7.8870462702285495     
 C   6.5730039336653423        12.662571021063163        16.263622270949533     
 S   9.5708520300826212        4.8510562833577309        6.6294493386580191     
 S   6.0100334268627407        13.645734745714993        17.492169421782801     
 P   6.0510928230324064        2.7847961460852115        2.5019939620753844     
 C   6.7270820353700387        4.4027264295354351        2.0605698280835720     
 C   4.3329404385042460        3.0821042583808729        2.9237818178611463     
 C   6.2033752374275926        1.7075933720446717        1.0764683709394445     
 C   6.8934624830873368        2.0129888089773105        3.8901756060273418     
 C   5.9766497180841922        5.5700110554569608        2.2948919044593619     
 C   7.9598129405404832        4.4784341699625347        1.3840375529065505     
 C   3.4108038332021837        3.2919259943412658        1.8875438914501104     
 C   3.9724329505520477        3.3419393460675635        4.2542920234935071     
 C   5.9817095883308333        2.2324072557872991      -0.20945209433019579     
 C   6.4818706678311884       0.34108870655793577        1.2490933323360234     
 C   8.2595560050552663        2.2694256978582743        4.0955368021691010     
 C   6.2317558579442771        1.0443958317968673        4.6671428547982527     
 H   5.0036551817753194        5.5191440103801632        2.7773928642043044     
 C   6.4600125815831619        6.8015046397228121        1.8456128128179512     
 H   8.5065635376017976        3.5734048147418145        1.1204508305187535     
 C   8.4474934646521973        5.7215767525052090       0.97453247917563912     
 H   3.6894204951854932        3.0999540963911452       0.85419153228136835     
 C   2.1403630452825624        3.7846339538151841        2.1795688183324278     
 H   4.6798867564540485        3.1818346400311270        5.0606095609140880     
 C   2.7055795160992835        3.8475613707727079        4.5382473899392721     
 H   5.8010355891217893        3.2953006007811911      -0.35072207109997316     
 C   6.0193873832530471        1.3845206059772501       -1.3138806521713682     
 H   6.6364894807367856       -8.3883245852667973E-002   2.2393752079661420     
 C   6.5489050686963566      -0.48800298468220848       0.12915740150014410     
 H   8.7745327448588579        3.0021993296795659        3.4820906171909836     
 C   8.9605398842080284        1.5650661099336955        5.0739460898863760     
 C   6.9400300938383319       0.35833900848205780        5.6580626774827412     
 H   5.1795313537421555       0.80238610496128338        4.5118989849914808     
 H   5.8475012131645316        7.6931610315494314        1.9684890235431132     
 C   7.6966373396311560        6.8815842995419265        1.1993939817182360     
 H   9.4072213418234067        5.7892891040772652       0.46185489352816705     
 C   1.8001760500099238        4.0888525516165375        3.5009169254053680     
 H   1.4368775396639444        3.9409569105676328        1.3664857738502567     
 H   2.4304133824718734        4.0720630184324662        5.5679756745233515     
 H   5.8316282748866168        1.7894246011183514       -2.3065438289241600     
 C   6.3153119151290475        2.9878390766014971E-002  -1.1468350285256075     
 H   6.7985713759199733       -1.5364855968824416       0.26500437146074690     
 C   8.3009163156560994       0.61038169537824627        5.8562950612736264     
 H   10.024992262213543        1.7454648637703163        5.2074210060020230     
 H   6.4130468370162257      -0.39056799867081149        6.2497233981975135     
 H   8.0640088696428691        7.8397612293359433       0.82437760822438755     
 H  0.83215133067996738        4.5309953504214331        3.7339469713205777     
 H   6.3654893583904402      -0.61987049859672272       -2.0194877638636921     
 H   8.8563563698275019        5.0665623588126957E-002   6.6064913474452789     
 P   4.6048215686852760        8.4313335563844127        6.3994787216196896     
 C   4.7989176962270141        6.6954754639577150        6.8689408263242955     
 C   6.1896458325539330        9.1706028530207924        5.9713968835539077     
 C   3.5490975046559941        8.5409742857189759        4.9410799886070258     
 C   3.8212969827672931        9.2648589717858396        7.7908868548582095     
 C   3.7996904040092567        6.1162668469640424        7.6748628610880152     
 C   5.8818056605133933        5.9156486786171936        6.4223083112658426     
 C   6.8457715271756046        8.6788265137983718        4.8243967806793133     
 C   6.7716573836352145        10.208496379465762        6.7150106563843517     
 C   2.5925713920937401        7.5530645490636612        4.6473404383471646     
 C   3.6906227759160237        9.6653281276521348        4.1067437926951182     
 C   4.4913472927671974        9.3153361094582579        9.0295226823998771     
 C   2.5090821729528963        9.7560137081739047        7.6769522179714196     
 H   2.9629725544037071        6.7130066796209791        8.0337716037285762     
 C   3.8867374710015259        4.7686205110565982        8.0300801317105659     
 H   6.6771028757097550        6.3450939109851854        5.8191141291082227     
 C   5.9581380668650921        4.5690507686906701        6.7833089347351159     
 H   6.3834085372966669        7.9084899140349121        4.2115543234654638     
 C   8.0839288725460268        9.1937460321642597        4.4543835974705166     
 H   6.2694613190706150        10.624899811904349        7.5831033688870750     
 C   8.0137633670732615        10.724249300902944        6.3260128938724653     
 H   2.4723011106364714        6.6796945008206619        5.2866637803245276     
 C   1.7907260633319928        7.6963854611027180        3.5116155752259250     
 H   4.4415494515296459        10.430165361869685        4.3138594778376973     
 C   2.8805515410830118        9.7946435861735157        2.9779501139080313     
 H   5.5087223947173429        8.9373260100975749        9.1352773423648213     
 C   3.8503244317407095        9.8681869817074261        10.141257582192958     
 H   1.9819440462801543        9.7030001299558215        6.7260268904565992     
 C   1.8718991080262817        10.285957909133293        8.8011288128233680     
 H   3.1253845411685299        4.3204326054439077        8.6682406148661482     
 C   4.9619669874194798        3.9977162580874355        7.5823842201822140     
 H   6.8107779043778329        3.9788614486161591        6.4497148803462458     
 H   8.5777769883285160        8.8132706515184811        3.5642438715799587     
 C   8.6736120623814390        10.216049208889483        5.2069001848513334     
 H   8.4555443386728850        11.535129480006781        6.9012271749901766     
 C   1.9319411497072583        8.8111951928646981        2.6772976946532703     
 H   1.0593955242430746        6.9269410156709803        3.2715588564287499     
 H   3.0011205806555461        10.663942324597681        2.3328228949496412     
 C   2.5353325022374262        10.337009411388633        10.029986146543173     
 H   4.3823170180278375        9.9117744883436742        11.093474163149871     
 H  0.84329979540174316        10.632872287956779        8.7297699844959684     
 H   5.0231846495159216        2.9474686401986241        7.8605356502510961     
 H   9.6327241990936745        10.630619034078153        4.8996467621905682     
 H   1.3125965656264875        8.9090116764147815        1.7838447077093584     
 H   2.0146002883242806        10.730889819256154        10.902650841986787     
 C   2.8056025321707012        8.4587426713328213        14.146465980926871     
 H   3.7212767375204745        8.6805287492917049        13.574126087748565     
 H   2.6521865543909549        7.3701300734487267        14.162855445073252     
 H   1.9370028677032491        8.9280616470385468        13.656470858508131     
 C   2.9515573313713817        8.9671905771178455        15.493784480535021     
 N   3.1033114859670401        9.3869571898134510        16.573254179740164     
         226

 Co   6.8172987754436312        14.095891126862133        4.9941159386349758     
 S   7.0986566285499642        13.943439773410148        7.2135081180584280     
 S   5.7083134888253175        16.059310857158881        5.1390122916601841     
 S   8.7615018915962626        13.908309541285741        3.8606172657393727     
 S   5.8219590288913139        12.464735563146489        3.8071172008652749     
 C   6.3775374102284257        15.439994669460846        7.7379275897562447     
 C   5.8076270119878135        16.339244913453737        6.8567491559668214     
 C   8.3571975959783575        12.614669960799594        2.7651707432247399     
 C   7.1157854344879397        12.006536306049464        2.7320059238505778     
 S   6.3828316537535361        15.923582288746887        9.4146055511542208     
 S   5.2351534948664167        17.825636997220531        7.5843254857698508     
 S   9.5209679895599741        11.998117714145145        1.6179145954824412     
 S   6.9257218305664443        10.751716436348470        1.5210827744554396     
 C   5.6981856155483266        17.504409203047704        9.2332210526042928     
 C   8.5397923455506781        10.785006993655967       0.85657630476476410     
 S   5.5473036598076293        18.596931117000690        10.491212361561669     
 S   9.1045046129520504        9.8012524255801345      -0.37065842560840928     
 P   9.0684914900773297        20.666317761725928        14.617247249419620     
 C   8.3917123626383656        19.048575150270178        15.057899945043239     
 C   10.787087412426704        20.368990472101075        14.197587302418201     
 C   8.9141497571267099        21.743758795624874        16.042428518810755     
 C   8.2279410344017219        21.438236665268395        13.228149621608104     
 C   9.1420891865098426        17.881173269063719        14.824029099203544     
 C   7.1585414571428601        18.973087342303490        15.733637537248304     
 C   11.707792681942568        20.158956648773202        15.235028619327204     
 C   11.149324374117064        20.109433456288869        12.867508325808029     
 C   9.1319504381939005        21.218874595730025        17.328872110279587     
 C   8.6373294370263753        23.110527560550423        15.869078377933874     
 C   6.8623239737971700        21.181258550452970        13.020622524832213     
 C   8.8902132411622681        22.408036454690638        12.453249768606291     
 H   10.115426243199531        17.931886908308130        14.342211327817513     
 C   8.6582384087398303        16.649784186609224        15.273014796674506     
 H   6.6117581603978284        19.878152365859311        15.996916652450293     
 C   6.6704271723641400        17.730057248367171        16.142952238520486     
 H   11.427725850066633        20.350679468611201        16.268028628040891     
 C   12.978615504264074        19.666317067084812        14.944643473239051     
 H   10.442922856016624        20.269626796154334        12.060271170938545     
 C   12.416564880780479        19.603891653418380        12.585186574993756     
 H   9.3115859338244409        20.155894523395503        17.470707161951037     
 C   9.0916641161378369        22.066826099223917        18.433141185201272     
 H   8.4858928571114092        23.535703998481164        14.878484341415307     
 C   8.5678082749103126        23.939727297708991        16.988724999409058     
 H   6.3470247038760208        20.447288505269242        13.632315965216154     
 C   6.1622203707680132        21.886638234734523        12.042351509844901     
 C   8.1828220386716861        23.095196605193387        11.462504771954228     
 H   9.9421443689986067        22.650228268185991        12.610127487149938     
 H   9.2707283202952588        15.758048710670206        15.150696547869126     
 C   7.4212307208102528        16.569948932779493        15.918520879067009     
 H   5.7106036574086714        17.662521473974241        16.655464765179520     
 C   13.320555598822187        19.362408550106977        13.623686849221780     
 H   13.681004841715307        19.510031822569164        15.758668060891392     
 H   12.692982956785542        19.379461147835045        11.555784915186427     
 H   9.2763349348774522        21.661659372337496        19.426212936831682     
 C   8.7971896463318409        23.421658391348952        18.265332179901698     
 H   8.3196957905301243        24.988480186691284        16.852147527933504     
 C   6.8222796993946480        22.842867528683758        11.262364260314108     
 H   5.0980958149124120        21.705771023742020        11.907179497528633     
 H   8.7101556744667477        23.845211026311812        10.872621388910575     
 H   7.0535653915564005        15.611935445420366        16.293621293630313     
 H   14.288853705489952        18.920175412680305        13.392040099965866     
 H   8.7449926062471111        24.071449446528234        19.137799935223434     
 H   6.2674570040038970        23.403537655487057        10.512472279730067     
 P   10.511932448906547        15.019305420310197        10.718996737598108     
 C   10.317532810469142        16.755471881018487        10.250866679956781     
 C   8.9275818532060320        14.280043517996999        11.148887081707850     
 C   11.569558201207075        14.909382308369219        12.176037601787192     
 C   11.292740030884611        14.185816647708602        9.3261196749640565     
 C   11.317274820196989        17.335418448792513        9.4461529869761733     
 C   9.2344702192887578        17.534929807805867        10.697688861941151     
 C   8.2729039762432688        14.771939496583775        12.296611632006639     
 C   8.3444338503000033        13.242294546050912        10.405945808075275     
 C   12.525923042068689        15.897579000322695        12.469407803979353     
 C   11.428625396869528        13.785152363572427        13.010609610452617     
 C   10.619751093205961        14.134444881880917        8.0891997152381698     
 C   12.605075196508130        13.694478493780451        9.4373311468336016     
 H   12.154129907907922        16.738961012164804        9.0870834408010310     
 C   11.230553942405725        18.683405398972081        9.0922303927799124     
 H   8.4387638478485680        17.104963695997483        11.299968369295422     
 C   9.1585207370134576        18.881920226012607        10.338050063649961     
 H   8.7361101910212025        15.542258943852159        12.908807404239377     
 C   7.0350906446312296        14.257270500196139        12.668100926624295     
 H   8.8453958407130884        12.825770288592512        9.5372194574412283     
 C   7.1025662851647979        12.727004168709318        10.796247753558537     
 H   12.645847181127195        16.770964592016288        11.830049704072570     
 C   13.328004121119617        15.754693061769705        13.605020042192407     
 H   10.677613252914027        13.020258735044381        12.804119537785741     
 C   12.238846712871323        13.656288898214932        14.139354009497756     
 H   9.6022612797262497        14.512591871071905        7.9855120568151152     
 C   11.257889384104113        13.580458162559211        6.9764403000294744     
 H   13.134387453959999        13.747988386291665        10.386974019894330     
 C   13.239361734348414        13.163367462190648        8.3121489701127640     
 H   11.992238976148647        19.132120329417628        8.4548704844388780     
 C   10.155106567851487        19.453955768209866        9.5400234645116164     
 H   8.3058144723806731        19.471886145326838        10.671814483706553     
 H   6.5424400021106157        14.637853163358043        13.558843149361023     
 C   6.4441787002473419        13.235286521000518        11.916164668023788     
 H   6.6597375651018593        11.916526518881597        10.221285920221145     
 C   13.187132968323205        14.640131368689381        14.439721156064637     
 H   14.059214404819427        16.524367991874932        13.844663693088632     
 H   12.118462954021703        12.787128893905484        14.784720650747653     
 C   12.572955788568841        13.111384103911398        7.0850109364732008     
 H   10.723647642264165        13.536229482670262        6.0255586080657775     
 H   14.267956445809199        12.816119189488189        8.3813855530036161     
 H   10.093999689681164        20.504433923076299        9.2627113410943238     
 H   5.4851486364151780        12.821226664902381        12.224323175732987     
 H   13.806399168938782        14.542835517238530        15.333284197073715     
 H   13.091373214908508        12.716379104174544        6.2115341005981728     
 C   12.302842569439207        14.993733761773987        2.9747515913175917     
 H   11.386518199791306        14.772092459928043        3.5460981532676126     
 H   12.453959415044020        16.082461356649361        2.9543870005024515     
 H   13.171264579802969        14.528404467908313        3.4683621880203845     
 C   12.160755283817306        14.479904291955018        1.6293299357638407     
 N   12.011954691226080        14.055924853204621       0.55130873360177290     
 Co   8.2983973098580233        9.3549930354529174        12.128216719557571     
 S   8.0170102459330987        9.5074422448089191        9.9088264102725674     
 S   9.4073330954643826        7.3915438539249481        11.983316921977204     
 S   6.3542029870949444        9.5426213956254529        13.261710101863395     
 S   9.2937823249208051        10.986125603020474        13.315216804390117     
 C   8.7380917143622199        8.0108709076917570        9.3844065048669574     
 C   9.3079849717800229        7.1116070458500600        10.265582658285380     
 C   6.7585325617317134        10.836261475283658        14.357146993665628     
 C   7.9999598015833566        11.444364410634153        14.390315080717711     
 S   8.7327770053992193        7.5272808063368295        7.7077300924861971     
 S   9.8804043712500373        5.6251950891108145        9.5380059523682590     
 S   5.5947681131453288        11.452853623156512        15.504385444972923     
 S   8.1900452061779010        12.699191855995766        15.601228987117452     
 C   9.4173796864192063        5.9464359920242655        7.8891111320874812     
 C   6.5759662251696751        12.665944385380268        16.265722044355840     
 S   9.5682264086847937        4.8539103988505143        6.6311177607882668     
 S   6.0112551172298980        13.649712988050618        17.492946942472450     
 P   6.0471394602283555        2.7846712649995600        2.5051163547284614     
 C   6.7239405661737832        4.4024006256685064        2.0644450801731251     
 C   4.3285387831037152        3.0820096378582638        2.9247502087285029     
 C   6.2014802326991436        1.7072125601140877        1.0799493779720137     
 C   6.8876793674764203        2.0127437604051468        3.8942160989364241     
 C   5.9735790577486680        5.5698159739998410        2.2982975206769418     
 C   7.9571059073729229        4.4778628705047172        1.3886946587182316     
 C   3.4078519517269106        3.2920361375986071        1.8872909039813466     
 C   3.9662701904955417        3.3415531282591182        4.2548229091193193     
 C   5.9837077745394787        2.2320847478513870      -0.20650294535142133     
 C   6.4782605844522898       0.34043876293819386        1.2533215538440203     
 C   8.2533177210483579        2.2696594093134901        4.1016874975354636     
 C   6.2253965784137417        1.0429690207972591        4.6691387381859712     
 H   5.0002436942534052        5.5191218415201426        2.7801215822162666     
 C   6.4574400845477662        6.8011907767074611        1.8492822895282073     
 H   8.5038771806390727        3.5727900129990879        1.1254218577789092     
 C   8.4452299834206723        5.7208783927170579       0.97934769337868421     
 H   3.6879416321123064        3.1003207288672519       0.85429573103369727     
 C   2.1370162391847418        3.7846566221632862        2.1776518757658745     
 H   4.6726572279972922        3.1813681909272362        5.0620741189373266     
 C   2.6990133927243729        3.8470664883261194        4.5371218278468639     
 H   5.8041034601190660        3.2950674838960423      -0.34835314983747656     
 C   6.0239852514589165        1.3841180236175938       -1.3107607931874472     
 H   6.6296808066821873       -8.4729047946084463E-002   2.2439214471828741     
 C   6.5477656280593122      -0.48877749234693241       0.13368710313762611     
 H   8.7686265578015004        3.0036061304196200        3.4899737387421110     
 C   8.9534317371695256        1.5642440965044837        5.0799246178505788     
 C   6.9327994014710406       0.35577241248430064        5.6598503472598987     
 H   5.1734521333743864       0.80081336197862296        4.5122939693925455     
 H   5.8449617198439645        7.6929354508807526        1.9715893508002240     
 C   7.6944422096022613        6.8809998836116861        1.2037619257534564     
 H   9.4050460006329821        5.7883895572801070       0.46681850629964616     
 C   1.7950415118586833        4.0885443666394705        3.4986039394296973     
 H   1.4346438200059513        3.9409408638216785        1.3636120170064745     
 H   2.4225658235628891        4.0714777997409080        5.5665197257954322     
 H   5.8393432134132892        1.7892759680660575       -2.3038406029211398     
 C   6.3184177081004167        2.9280537832763100E-002  -1.1429296271349065     
 H   6.7958416072924761       -1.5375358679346363       0.27028079777815350     
 C   8.2933619623865873       0.60803982139346557        5.8599348505269235     
 H   10.017571585399349        1.7450620921990267        5.2150503944392703     
 H   6.4054597567516973      -0.39422603224945990        6.2497489092728244     
 H   8.0621149126000109        7.8390017344564509       0.82863855170883904     
 H  0.82673049863247150        4.5307574114937541        3.7302345702555053     
 H   6.3706103774166349      -0.62052280958463235       -2.0153880628932304     
 H   8.8481919191865650        4.7340547989611202E-002   6.6097995889896186     
 P   4.6037011553871166        8.4315604125113612        6.4033290634922277     
 C   4.7980508430611373        6.6953924645755007        6.8714770787962589     
 C   6.1880679863596910        9.1707894217181938        5.9734420846221692     
 C   3.5460946973864949        8.5415036037916039        4.9462749638936474     
 C   3.8228980015838814        9.2650759567501098        7.7961918152509329     
 C   3.7982714030580995        6.1154730678435376        7.6761646989270131     
 C   5.8811150567617192        5.9159096950400443        6.4247021875701122     
 C   6.8427466403536545        8.6788631181735756        4.8257312266443995     
 C   6.7712145742808127        10.208559422957542        6.7163554998363075     
 C   2.5897291722820226        7.5533161489307030        4.6528770781162692     
 C   3.6870500936515209        9.6657412296331167        4.1117163844832287     
 C   4.4958824790337983        9.3164568299634745        9.0331140590623917     
 C   2.5105636040712840        9.7564138043646658        7.6849707242499923     
 H   2.9614137142407437        6.7119489249183566        8.0351983488500043     
 C   3.8849585498513353        4.7674895251370231        8.0301091032092451     
 H   6.6768490873585353        6.3458515043995369        5.8224417556321946     
 C   5.9570315174819557        4.5689238469293363        6.7843660354182260     
 H   6.3795431418345840        7.9085249958055472        4.2135569580822816     
 C   8.0805578073152731        9.1935258476437269        4.4542255792242020     
 H   6.2702513771492887        10.625107476103807        7.5850701294136904     
 C   8.0130804545766026        10.723841888677576        6.3260383707509069     
 H   2.4697911272819124        6.6799240738680794        5.2922231996589613     
 C   1.7876700460029937        7.6962180700398788        3.5172511133101843     
 H   4.4380675982134399        10.430624959998473        4.3182237882454855     
 C   2.8768473721976351        9.7946223802143262        2.9829607300570276     
 H   5.5133727205026748        8.9383119960728781        9.1368073190817185     
 C   3.8577374884606206        9.8704480632689968        10.145867608668839     
 H   1.9812563216701351        9.7028991080238445        6.7353252648120243     
 C   1.8762715500479965        10.287531690366633        8.8101465256829474     
 H   3.1232437927224637        4.3187946577384198        8.6674466596703788     
 C   4.9604109345170446        3.9969158882765061        7.5823683182969370     
 H   6.8097401542181037        3.9789402393141393        6.4506386219279648     
 H   8.5732072467624505        8.8129193677286697        3.5634929140699638     
 C   8.6714674795837592        10.215532405115798        5.2061327763199170     
 H   8.4559079619012731        11.534336644955932        6.9009771656914038     
 C   1.9285599627438510        8.8107892509816104        2.6825663041841112     
 H   1.0564635873626902        6.9265473595121074        3.2775823917626563     
 H   2.9972491585861030        10.663786821660471        2.3376039227934360     
 C   2.5426708727827481        10.339520365827553        10.037287925575276     
 H   4.3919730974493580        9.9146802285382147        11.096752679243636     
 H  0.84767718221402522        10.634779451512182        8.7409029502964728     
 H   5.0214942333639314        2.9464421836362962        7.8597028508697084     
 H   9.6304951414194644        10.629587986268383        4.8979611174542468     
 H   1.3093096116856766        8.9080980915754342        1.7889938438706887     
 H   2.0242477749962453        10.734528429649135        10.910760257313438     
 C   2.8128625900368638        8.4569877992662192        14.147560432211012     
 H   3.7291925247054150        8.6785384314802414        13.576189415967495     
 H   2.6617677504420856        7.3682670164551354        14.168142892989094     
 H   1.9444450418528432        8.9221940015837280        13.653838907294615     
 C   2.9549126300499591        8.9710836154281139        15.492874834643143     
 N   3.1036899385961600        9.3952704492617709        16.570810701510144     
         226

 Co   6.8108062743373985        14.092787125610400        4.9904741603728366     
 S   7.0948009021713982        13.940051618065841        7.2097772851786530     
 S   5.7027034797931293        16.056683366150470        5.1369838028087296     
 S   8.7554558416396535        13.905760568344920        3.8578518296194622     
 S   5.8158214465354119        12.462922542325561        3.8014443565130929     
 C   6.3750935411672218        15.436940958580726        7.7350229661910674     
 C   5.8045161814181254        16.336486735260348        6.8545627975144185     
 C   8.3521461568671640        12.612102143242510        2.7620845634640627     
 C   7.1107032716753764        12.004182354256683        2.7277640135433523     
 S   6.3830438549458881        15.920631899768759        9.4116500158607614     
 S   5.2343077474712141        17.823391430089025        7.5828216481598725     
 S   9.5172184418514068        11.994871573438695        1.6166072798278066     
 S   6.9218415201855237        10.748948514198689        1.5170199359475196     
 C   5.6990187117557092        17.501804270112320        9.2311559101179643     
 C   8.5368165940720093        10.781634040619400       0.85448087968408348     
 S   5.5499476579493967        18.594092318557731        10.489543869967145     
 S   9.1032693291874729        9.7972725802258296      -0.37143023075006509     
 P   9.0724491052948526        20.666437416422223        14.614120172773960     
 C   8.3948550162185978        19.048897626845868        15.054022757594206     
 C   10.791493946994319        20.369078360629491        14.196617759044171     
 C   8.9160492507086087        21.744136898649892        16.038940842252078     
 C   8.2337297839014756        21.438477630744341        13.224104177178374     
 C   9.1451587976512947        17.881363095511759        14.820624130860182     
 C   7.1612504610795940        18.973659067960135        15.728980327698546     
 C   11.710746874122201        20.158840869662747        15.235282978323317     
 C   11.155496426128913        20.109814794833316        12.866977181449739     
 C   9.1299528040804869        21.219195994254306        17.325917474911076     
 C   8.6409494907368938        23.111175476657504        15.864840475529036     
 C   6.8685649819404313        21.181029420602545        13.014474419984753     
 C   8.8965797334105154        22.409455733277689        12.451245888805392     
 H   10.118836484171027        17.931901003435538        14.339482459243582     
 C   8.6608082623484268        16.650094843479334        15.269350062063863     
 H   6.6144482918124243        19.878768778450841        15.991944628785966     
 C   6.6726911227121191        17.730758137914719        16.138141451146133     
 H   11.429203828371399        20.350306239052458        16.267925095506481     
 C   12.981966406954919        19.666291419515552        14.946565206990615     
 H   10.450163737999963        20.270087223460859        12.058804365204468     
 C   12.423142586211839        19.604385606844325        12.586315106480363     
 H   9.3085143688638059        20.156126174953286        17.468334794600885     
 C   9.0870678834038596        22.067229612306214        18.430014319886805     
 H   8.4927137307812082        23.536546559740998        14.873927592113120     
 C   8.5689598336088384        23.940502008521992        16.984183979093476     
 H   6.3529322057508750        20.445889504130783        13.624438171770990     
 C   6.1693299649440121        21.887469793629592        12.036380150481344     
 C   8.1900585054614456        23.097760751408618        11.460713624903624     
 H   9.9482326613130905        22.651788401016564        12.609720023399946     
 H   9.2732634002245078        15.758269701974463        15.147602501773537     
 C   7.4234239787659311        16.570533962025280        15.914159685543151     
 H   5.7127805304360040        17.663427112920779        16.650507946925302     
 C   13.325699070019017        19.362716570363123        13.626005268504382     
 H   13.683240282413120        19.510045120587854        15.761548753692621     
 H   12.700846222201893        19.380048104915751        11.557244373988366     
 H   9.2686175435521019        21.661810073917856        19.423503807927158     
 C   8.7940913233844356        23.422257907013385        18.261416759901454     
 H   8.3224426427829634        24.989531409978248        16.846857558371575     
 C   6.8298370482811270        22.845215497000364        11.258728562869235     
 H   5.1055158496106392        21.706190155207448        11.899563477353114     
 H   8.7177494855000681        23.848864380881555        10.872590371694779     
 H   7.0554563536340575        15.612697210360313        16.289370269925982     
 H   14.294285266105673        18.920415966197403        13.395760213999313     
 H   8.7398796427832384        24.072105129581345        19.133688919020088     
 H   6.2756235447176261        23.406872867403191        10.509171840054343     
 P   10.513056712277040        15.019090536865884        10.715146755569807     
 C   10.318410367616407        16.755567084715846        10.248328411648670     
 C   8.9291613511051704        14.279873428740284        11.146841855678156     
 C   11.572562133277494        14.908862250159331        12.170844828203307     
 C   11.291142326758239        14.185607979250230        9.3208170500120477     
 C   11.318709646883134        17.336220648379300        9.4448526426795762     
 C   9.2351713777475073        17.534684459919312        10.695286524863844     
 C   8.2759305019656590        14.771923682014663        12.295275298734262     
 C   8.3448784713571449        13.242245027229353        10.404604940593092     
 C   12.528766385944591        15.897335475519453        12.463877129510873     
 C   11.432196070031024        13.784747563447796        13.005637507945099     
 C   10.615219845019396        14.133331141297928        8.0856103707612874     
 C   12.603597005078397        13.694086779811816        9.4293163155573723     
 H   12.155704887649648        16.740024581541260        9.0856631258437410     
 C   11.232353349976336        18.684544311433214        9.0921998325684950     
 H   8.4390244514987725        17.104225173626414        11.296629772010363     
 C   9.1596423852972499        18.882062172296521        10.336980958657110     
 H   8.7399769388038866        15.542247261630422        12.906799788519466     
 C   7.0384637060267687        14.257512398782405        12.668259474149394     
 H   8.8446076689969342        12.825572780936440        9.5352582797496233     
 C   7.1032512579841125        12.727426199507986        10.796228535693032     
 H   12.648360042309024        16.770743983171105        11.824497863262202     
 C   13.331058264859672        15.754866476031177        13.599392352864919     
 H   10.681092369469166        13.019808763623756        12.799753423944921     
 C   12.242546283918276        13.656316139655656        14.134345456312362     
 H   9.5976148288939278        14.511612547775918        7.9839832950272411     
 C   11.250481190289239        13.578203390636466        6.9718331283538353     
 H   13.135077742522856        13.748098562807142        10.377679663452282     
 C   13.234993272855784        13.161801011234841        8.3031358649252258     
 H   11.994404259898840        19.133763406143679        8.4556658400904681     
 C   10.156682446444131        19.454767304437027        9.5400306093956715     
 H   8.3068670253977199        19.471824848808719        10.670873656148474     
 H   6.5470119668376707        14.638229517992610        13.559593334909447     
 C   6.4463255239691497        13.235821819743300        11.916936736006104     
 H   6.6593762021587368        11.917331459655655        10.221545547089553     
 C   13.190509745234175        14.640542091205186        14.434458235598260     
 H   14.062143901888080        16.524767145492799        13.838651386390257     
 H   12.122327309004318        12.787289928333273        14.779940489440847     
 C   12.565622300901865        13.108879695809769        7.0777132746770288     
 H   10.713997276069284        13.533329501303081        6.0222824740992378     
 H   14.263582941879312        12.814219229547021        8.3702582707031006     
 H   10.095713204483854        20.505470930436829        9.2635322886094205     
 H   5.4873802716272957        12.822276866002040        12.226015421599703     
 H   13.809679563218957        14.543752187290169        15.328142031077469     
 H   13.081731385135864        12.712746579063895        6.2034294387984339     
 C   12.295576670062177        14.995520629506276        2.9736593500007928     
 H   11.378595819906835        14.774127260709752        3.5440404209579537     
 H   12.444369460266303        16.084355450999453        2.9490719896449584     
 H   13.163815878316830        14.534320776535697        3.4710114770174725     
 C   12.157399132929118        14.476006918661444        1.6302564413690062     
 N   12.011578527808069        14.047579022203962       0.55378071541580531     
 Co   8.3048855489497342        9.3581066293453574        12.131858215492205     
 S   8.0208659116426571        9.5108403111790736        9.9125565480907714     
 S   9.4129441775837570        7.3941836128928129        11.985345756309032     
 S   6.3602440972385237        9.5451740190646728        13.264474827097196     
 S   9.2999092751892611        10.987950689803263        13.320889850220100     
 C   8.7405391801104741        8.0139362914643630        9.3873106716288195     
 C   9.3111023883257342        7.1143789759286227        10.267768819144612     
 C   6.7635748707414685        10.838832341257422        14.360235051727681     
 C   8.0050302820571630        11.446726362657845        14.394557982515181     
 S   8.7325720286850448        7.5302433643458544        7.7106848964167405     
 S   9.8812638263428880        5.6274570093806977        9.5395096746442221     
 S   5.5985072462388530        11.456097571277011        15.505696497348220     
 S   8.1939111162953431        12.701966072024943        15.605294527229244     
 C   9.4165598054021764        5.9490556844207987        7.8911759939464128     
 C   6.5789285166740070        12.669317749697372        16.267821817762147     
 S   9.5656007872869662        4.8567645143432978        6.6327861829185144     
 S   6.0124768075970554        13.653691230386245        17.493724463162103     
 P   6.0431860974243046        2.7845463839139089        2.5082387473815384     
 C   6.7207990969775286        4.4020748218015768        2.0683203322626786     
 C   4.3241371277031844        3.0819150173356546        2.9257185995958594     
 C   6.1995852279706947        1.7068317481835038        1.0834303850045832     
 C   6.8818962518655029        2.0124987118329831        3.8982565918455063     
 C   5.9705083974131448        5.5696208925427211        2.3017031368945213     
 C   7.9543988742053626        4.4772915710469006        1.3933517645299129     
 C   3.4049000702516374        3.2921462808559490        1.8870379165125828     
 C   3.9601074304390358        3.3411669104506725        4.2553537947451305     
 C   5.9857059607481249        2.2317622399154744      -0.20355379637264684     
 C   6.4746505010733912       0.33978881931845195        1.2575497753520175     
 C   8.2470794370414495        2.2698931207687059        4.1078381929018262     
 C   6.2190372988832072        1.0415422097976506        4.6711346215736897     
 H   4.9968322067314901        5.5190996726601220        2.7828503002282283     
 C   6.4548675875123704        6.8008769136921092        1.8529517662384634     
 H   8.5011908236763460        3.5721752112563609        1.1303928850390652     
 C   8.4429665021891473        5.7201800329289068       0.98416290758172942     
 H   3.6864627690391196        3.1006873613433590       0.85439992978602619     
 C   2.1336694330869217        3.7846792905113880        2.1757349331993212     
 H   4.6654276995405359        3.1809017418233454        5.0635386769605661     
 C   2.6924472693494628        3.8465716058795310        4.5359962657544548     
 H   5.8071713311163418        3.2948343670108935      -0.34598422857497990     
 C   6.0285831196647850        1.3837154412579376       -1.3076409342035262     
 H   6.6228721326275890       -8.5574850039500966E-002   2.2484676863996063     
 C   6.5466261874222678      -0.48955200001165639       0.13821680477510809     
 H   8.7627203707441428        3.0050129311596745        3.4978568602932381     
 C   8.9463235901310227        1.5634220830752719        5.0859031458147816     
 C   6.9255687091037483       0.35320581648654348        5.6616380170370562     
 H   5.1673729130066164       0.79924061899596255        4.5126889537936101     
 H   5.8424222265233983        7.6927098702120738        1.9746896780573349     
 C   7.6922470795733666        6.8804154676814457        1.2081298697886769     
 H   9.4028706594425557        5.7874900104829488       0.47178211907112527     
 C   1.7899069737074427        4.0882361816624035        3.4962909534540261     
 H   1.4324101003479581        3.9409248170757243        1.3607382601626923     
 H   2.4147182646539047        4.0708925810493497        5.5650637770675138     
 H   5.8470581519399625        1.7891273350137635       -2.3011373769181200     
 C   6.3215235010717858        2.8682684899511229E-002  -1.1390242257442056     
 H   6.7931118386649798       -1.5385861389868312       0.27555722409556016     
 C   8.2858076091170734       0.60569794740868488        5.8635746397802198     
 H   10.010150908585157        1.7446593206277372        5.2226797828765168     
 H   6.3978726764871690      -0.39788406582810837        6.2497744203481354     
 H   8.0602209555571509        7.8382422395769575       0.83289949519329065     
 H  0.82130966658497551        4.5305194725660751        3.7265221691904333     
 H   6.3757313964428306      -0.62117512057254198       -2.0112883619227691     
 H   8.8400274685456264        4.4015472391095448E-002   6.6131078305339592     
 P   4.6025807420889571        8.4317872686383115        6.4071794053647668     
 C   4.7971839898952604        6.6953094651932865        6.8740133312682223     
 C   6.1864901401654491        9.1709759904155952        5.9754872856904306     
 C   3.5430918901169957        8.5420329218642319        4.9514699391802690     
 C   3.8244990204004696        9.2652929417143799        7.8014967756436571     
 C   3.7968524021069423        6.1146792887230319        7.6774665367660111     
 C   5.8804244530100451        5.9161707114628950        6.4270960638743810     
 C   6.8397217535317036        8.6788997225487794        4.8270656726094847     
 C   6.7707717649264119        10.208622466449322        6.7177003432882634     
 C   2.5868869524703051        7.5535677487977457        4.6584137178853737     
 C   3.6834774113870177        9.6661543316141003        4.1166889762713383     
 C   4.5004176653003984        9.3175775504686928        9.0367054357249081     
 C   2.5120450351896721        9.7568139005554286        7.6929892305285641     
 H   2.9598548740777804        6.7108911702157341        8.0366250939714323     
 C   3.8831796287011446        4.7663585392174488        8.0301380747079243     
 H   6.6765952990073156        6.3466090978138885        5.8257693821561674     
 C   5.9559249680988193        4.5687969251680025        6.7854231361013362     
 H   6.3756777463725003        7.9085600775761833        4.2155595926990985     
 C   8.0771867420845194        9.1933056631231942        4.4540675609778875     
 H   6.2710414352279615        10.625315140303263        7.5870368899403067     
 C   8.0123975420799454        10.723434476452208        6.3260638476293485     
 H   2.4672811439273534        6.6801536469154961        5.2977826189933950     
 C   1.7846140286739947        7.6960506789770387        3.5228866513944435     
 H   4.4345857448972339        10.431084558127264        4.3225880986532736     
 C   2.8731432033122588        9.7946011742551367        2.9879713462060233     
 H   5.5180230462880075        8.9392979820481813        9.1383372957986158     
 C   3.8651505451805321        9.8727091448305693        10.150477635144719     
 H   1.9805685970601157        9.7027980860918657        6.7446236391674494     
 C   1.8806439920697113        10.289105471599971        8.8191642385425251     
 H   3.1211030442763974        4.3171567100329309        8.6666527044746111     
 C   4.9588548816146103        3.9961155184655768        7.5823524164116600     
 H   6.8087024040583746        3.9790190300121195        6.4515623635096837     
 H   8.5686375051963868        8.8125680839388600        3.5627419565599689     
 C   8.6693228967860794        10.215015601342113        5.2053653677885006     
 H   8.4562715851296630        11.533543809905085        6.9007271563926320     
 C   1.9251787757804437        8.8103833090985226        2.6878349137149526     
 H   1.0535316504823060        6.9261537033532354        3.2836059270965623     
 H   2.9933777365166594        10.663631318723262        2.3423849506372307     
 C   2.5500092433280699        10.342031320266475        10.044589704607379     
 H   4.4016291768708786        9.9175859687327552        11.100031195337403     
 H  0.85205456902630716        10.636686615067585        8.7520359160969772     
 H   5.0198038172119412        2.9454157270739683        7.8588700514883216     
 H   9.6282660837452543        10.628556938458615        4.8962754727179263     
 H   1.3060226577448657        8.9071845067360851        1.7941429800320188     
 H   2.0338952616682104        10.738167040042116        10.918869672640090     
 C   2.8201226479030259        8.4552329271996154        14.148654883495153     
 H   3.7371083118903559        8.6765481136687779        13.578252744186424     
 H   2.6713489464932163        7.3664039594615449        14.173430340904938     
 H   1.9518872160024370        8.9163263561289110        13.651206956081099     
 C   2.9582679287285365        8.9749766537383842        15.491965188751266     
 N   3.1040683912252800        9.4035837087100891        16.568367223280124     
         226

 Co   6.8043137732311649        14.089683124358666        4.9868323821106966     
 S   7.0909451757928315        13.936663462721533        7.2060464522988772     
 S   5.6970934707609411        16.054055875142058        5.1349553139572750     
 S   8.7494097916830444        13.903211595404100        3.8550863934995516     
 S   5.8096838641795099        12.461109521504634        3.7957715121609108     
 C   6.3726496721060180        15.433887247700603        7.7321183426258893     
 C   5.8014053508484382        16.333728557066955        6.8523764390620157     
 C   8.3470947177559687        12.609534325685424        2.7589983837033856     
 C   7.1056211088628141        12.001828402463902        2.7235221032361268     
 S   6.3832560561382392        15.917681510790633        9.4086944805673003     
 S   5.2334620000760124        17.821145862957518        7.5813178105498933     
 S   9.5134688941428394        11.991625432732246        1.6152999641731722     
 S   6.9179612098046031        10.746180592048908        1.5129570974395996     
 C   5.6998518079630909        17.499199337176933        9.2290907676316376     
 C   8.5338408425933405        10.778261087582834       0.85238545460340287     
 S   5.5525916560911641        18.591253520114776        10.487875378372619     
 S   9.1020340454228936        9.7932927348715246      -0.37220203589172091     
 P   9.0764067205123773        20.666557071118518        14.610993096128301     
 C   8.3979976697988317        19.049220103421554        15.050145570145171     
 C   10.795900481561931        20.369166249157910        14.195648215670143     
 C   8.9179487442905074        21.744515001674909        16.035453165693397     
 C   8.2395185334012293        21.438718596220284        13.220058732748644     
 C   9.1482284087927450        17.881552921959798        14.817219162516817     
 C   7.1639594650163279        18.974230793616780        15.724323118148787     
 C   11.713701066301834        20.158725090552288        15.235537337319432     
 C   11.161668478140761        20.110196133377762        12.866446037091450     
 C   9.1279551699670716        21.219517392778588        17.322962839542562     
 C   8.6445695444474122        23.111823392764588        15.860602573124195     
 C   6.8748059900836926        21.180800290752121        13.008326315137294     
 C   8.9029462256587628        22.410875011864739        12.449242009004493     
 H   10.122246725142523        17.931915098562950        14.336753590669650     
 C   8.6633781159570216        16.650405500349446        15.265685327453218     
 H   6.6171384232270203        19.879385191042367        15.986972605121638     
 C   6.6749550730600991        17.731459027462265        16.133330663771776     
 H   11.430681806676166        20.349933009493718        16.267821562972067     
 C   12.985317309645767        19.666265771946296        14.948486940742178     
 H   10.457404619983302        20.270547650767384        12.057337559470390     
 C   12.429720291643200        19.604879560270273        12.587443637966969     
 H   9.3054428039031709        20.156357826511073        17.465962427250737     
 C   9.0824716506698842        22.067633125388515        18.426887454572334     
 H   8.4995346044510072        23.537389121000832        14.869370842810934     
 C   8.5701113923073660        23.941276719334994        16.979642958777898     
 H   6.3588397076257293        20.444490502992320        13.616560378325826     
 C   6.1764395591200101        21.888301352524660        12.030408791117786     
 C   8.1972949722512034        23.100324897623850        11.458922477853021     
 H   9.9543209536275761        22.653348533847137        12.609312559649956     
 H   9.2757984801537550        15.758490693278720        15.144508455677947     
 C   7.4256172367216093        16.571118991271067        15.909798492019291     
 H   5.7149574034633366        17.664332751867313        16.645551128671084     
 C   13.330842541215848        19.363024590619268        13.628323687786985     
 H   13.685475723110933        19.510058418606544        15.764429446493850     
 H   12.708709487618243        19.380635061996461        11.558703832790304     
 H   9.2609001522267516        21.661960775498216        19.420794679022631     
 C   8.7909930004370285        23.422857422677822        18.257501339901211     
 H   8.3251894950358025        24.990582633265209        16.841567588809646     
 C   6.8373943971676052        22.847563465316970        11.255092865424363     
 H   5.1129358843088664        21.706609286672872        11.891947457177594     
 H   8.7253432965333904        23.852517735451293        10.872559354478982     
 H   7.0573473157117146        15.613458975300261        16.285119246221651     
 H   14.299716826721395        18.920656519714505        13.399480328032761     
 H   8.7347666793193657        24.072760812634456        19.129577902816738     
 H   6.2837900854313551        23.410208079319325        10.505871400378620     
 P   10.514180975647534        15.018875653421569        10.711296773541505     
 C   10.319287924763673        16.755662288413205        10.245790143340558     
 C   8.9307408490043088        14.279703339483572        11.144796629648464     
 C   11.575566065347910        14.908342191949442        12.165652054619422     
 C   11.289544622631865        14.185399310791858        9.3155144250600408     
 C   11.320144473569279        17.337022847966082        9.4435522983829809     
 C   9.2358725362062568        17.534439112032761        10.692884187786536     
 C   8.2789570276880493        14.771907867445552        12.293938965461885     
 C   8.3453230924142883        13.242195508407795        10.403264073110911     
 C   12.531609729820492        15.897091950716211        12.458346455042394     
 C   11.435766743192520        13.784342763323163        13.000665405437584     
 C   10.610688596832830        14.132217400714941        8.0820210262844068     
 C   12.602118813648662        13.693695065843180        9.4213014842811429     
 H   12.157279867391374        16.741088150917715        9.0842428108864510     
 C   11.234152757546948        18.685683223894348        9.0921692723570793     
 H   8.4392850551489769        17.103486651255345        11.293291174725301     
 C   9.1607640335810405        18.882204118580436        10.335911853664259     
 H   8.7438436865865725        15.542235579408684        12.904792172799555     
 C   7.0418367674223070        14.257754297368670        12.668418021674494     
 H   8.8438194972807782        12.825375273280367        9.5332971020580182     
 C   7.1039362308034271        12.727848230306655        10.796209317827525     
 H   12.650872903490853        16.770523374325919        11.818946022451836     
 C   13.334112408599726        15.755039890292647        13.593764663537433     
 H   10.684571486024305        13.019358792203130        12.795387310104100     
 C   12.246245854965231        13.656343381096381        14.129336903126969     
 H   9.5929683780616077        14.510633224479932        7.9824545332393679     
 C   11.243072996474366        13.575948618713722        6.9672259566781953     
 H   13.135768031085712        13.748208739322617        10.368385307010236     
 C   13.230624811363153        13.160234560279035        8.2941227597376876     
 H   11.996569543649032        19.135406482869733        8.4564611957420563     
 C   10.158258325036776        19.455578840664188        9.5400377542797248     
 H   8.3079195784147668        19.471763552290600        10.669932828590396     
 H   6.5515839315647257        14.638605872627174        13.560343520457874     
 C   6.4484723476909585        13.236357118486083        11.917708803988420     
 H   6.6590148392156143        11.918136400429713        10.221805173957963     
 C   13.193886522145146        14.640952813720988        14.429195315131883     
 H   14.065073398956734        16.525166299110666        13.832639079691880     
 H   12.126191663986930        12.787450962761060        14.775160328134039     
 C   12.558288813234887        13.106375287708142        7.0704156128808577     
 H   10.704346909874403        13.530429519935900        6.0190063401326981     
 H   14.259209437949426        12.812319269605851        8.3591309884025833     
 H   10.097426719286545        20.506507937797355        9.2643532361245171     
 H   5.4896119068394125        12.823327067101701        12.227707667466419     
 H   13.812959957499130        14.544668857341808        15.322999865081224     
 H   13.072089555363220        12.709114053953247        6.1953247769986950     
 C   12.288310770685147        14.997307497238562        2.9725671086839944     
 H   11.370673440022362        14.776162061491460        3.5419826886482948     
 H   12.434779505488587        16.086249545349542        2.9437569787874653     
 H   13.156367176830692        14.540237085163081        3.4736607660145604     
 C   12.154042982040933        14.472109545367870        1.6311829469741719     
 N   12.011202364390059        14.039233191203301       0.55625269722983772     
 Co   8.3113737880414451        9.3612202232377975        12.135499711426837     
 S   8.0247215773522136        9.5142383775492281        9.9162866859089771     
 S   9.4185552597031297        7.3968233718606777        11.987374590640860     
 S   6.3662852073821030        9.5477266425038945        13.267239552330997     
 S   9.3060362254577171        10.989775776586052        13.326562896050083     
 C   8.7429866458587284        8.0170016752369708        9.3902148383906834     
 C   9.3142198048714455        7.1171509060071854        10.269954980003842     
 C   6.7686171797512236        10.841403207231185        14.363323109789734     
 C   8.0101007625309695        11.449088314681537        14.398800884312651     
 S   8.7323670519708703        7.5332059223548784        7.7136397003472830     
 S   9.8821232814357405        5.6297189296505818        9.5410133969201851     
 S   5.6022463793323771        11.459341519397508        15.507007549723516     
 S   8.1977770264127852        12.704740288054118        15.609360067341036     
 C   9.4157399243851483        5.9516753768173318        7.8932408558053435     
 C   6.5818908081783398        12.672691114014476        16.269921591168455     
 S   9.5629751658891387        4.8596186298360813        6.6344546050487612     
 S   6.0136984979642127        13.657669472721871        17.494501983851752     
 P   6.0392327346202537        2.7844215028282573        2.5113611400346154     
 C   6.7176576277812732        4.4017490179346481        2.0721955843522322     
 C   4.3197354723026535        3.0818203968130455        2.9266869904632165     
 C   6.1976902232422448        1.7064509362529199        1.0869113920371527     
 C   6.8761131362545855        2.0122536632608190        3.9022970847545886     
 C   5.9674377370776206        5.5694258110856003        2.3051087531121008     
 C   7.9516918410378024        4.4767202715890839        1.3980088703415940     
 C   3.4019481887763647        3.2922564241132908        1.8867849290438190     
 C   3.9539446703825294        3.3407806926422272        4.2558846803709418     
 C   5.9877041469567711        2.2314397319795622      -0.20060464739387238     
 C   6.4710404176944927       0.33913887569870999        1.2617779968600145     
 C   8.2408411530345411        2.2701268322239216        4.1139888882681888     
 C   6.2126780193526727        1.0401153987980423        4.6731305049614082     
 H   4.9934207192095750        5.5190775038001023        2.7855790182401905     
 C   6.4522950904769756        6.8005630506767583        1.8566212429487194     
 H   8.4985044667136211        3.5715604095136344        1.1353639122992210     
 C   8.4407030209576224        5.7194816731407556       0.98897812178477451     
 H   3.6849839059659328        3.1010539938194657       0.85450412853835522     
 C   2.1303226269891011        3.7847019588594901        2.1738179906327675     
 H   4.6581981710837805        3.1804352927194546        5.0650032349838048     
 C   2.6858811459745522        3.8460767234329425        4.5348707036620457     
 H   5.8102392021136184        3.2946012501257442      -0.34361530731248324     
 C   6.0331809878706544        1.3833128588982813       -1.3045210752196050     
 H   6.6160634585729907       -8.6420652132917469E-002   2.2530139256163388     
 C   6.5454867467852234      -0.49032650767638031       0.14274650641259007     
 H   8.7568141836867852        3.0064197318997290        3.5057399818443651     
 C   8.9392154430925181        1.5626000696460600        5.0918816737789845     
 C   6.9183380167364570       0.35063922048878632        5.6634256868142137     
 H   5.1612936926388473       0.79766787601330214        4.5130839381946757     
 H   5.8398827332028320        7.6924842895433940        1.9777900053144457     
 C   7.6900519495444719        6.8798310517512045        1.2124978138238973     
 H   9.4006953182521293        5.7865904636857914       0.47674573184260438     
 C   1.7847724355562022        4.0879279966853366        3.4939779674783549     
 H   1.4301763806899652        3.9409087703297705        1.3578645033189103     
 H   2.4068707057449203        4.0703073623577914        5.5636078283395944     
 H   5.8547730904666349        1.7889787019614696       -2.2984341509150998     
 C   6.3246292940431550        2.8084831966259362E-002  -1.1351188243535046     
 H   6.7903820700374835       -1.5396364100390258       0.28083365041296676     
 C   8.2782532558475612       0.60335607342390418        5.8672144290335169     
 H   10.002730231770963        1.7442565490564479        5.2303091713137642     
 H   6.3902855962226406      -0.40154209940675678        6.2497999314234463     
 H   8.0583269985142927        7.8374827446974651       0.83716043867774215     
 H  0.81588883453747962        4.5302815336383961        3.7228097681253609     
 H   6.3808524154690254      -0.62182743156045162       -2.0071886609523073     
 H   8.8318630179046895        4.0690396792579686E-002   6.6164160720782990     
 P   4.6014603287907976        8.4320141247652600        6.4110297472373059     
 C   4.7963171367293835        6.6952264658110723        6.8765495837401849     
 C   6.1849122939712080        9.1711625591129966        5.9775324867586921     
 C   3.5400890828474965        8.5425622399368599        4.9566649144668906     
 C   3.8261000392170583        9.2655099266786500        7.8068017360363804     
 C   3.7954334011557855        6.1138855096025271        7.6787683746050091     
 C   5.8797338492583711        5.9164317278857457        6.4294899401786507     
 C   6.8366968667097527        8.6789363269239832        4.8284001185745709     
 C   6.7703289555720101        10.208685509941102        6.7190451867402201     
 C   2.5840447326585876        7.5538193486647884        4.6639503576544783     
 C   3.6799047291225149        9.6665674335950840        4.1216615680594488     
 C   4.5049528515669985        9.3186982709739095        9.0402968123874228     
 C   2.5135264663080599        9.7572139967461897        7.7010077368071368     
 H   2.9582960339148170        6.7098334155131116        8.0380518390928604     
 C   3.8814007075509540        4.7652275532978736        8.0301670462066035     
 H   6.6763415106560959        6.3473666912282400        5.8290970086801392     
 C   5.9548184187156830        4.5686700034066687        6.7864802367844472     
 H   6.3718123509104165        7.9085951593468193        4.2175622273159155     
 C   8.0738156768537674        9.1930854786026615        4.4539095427315720     
 H   6.2718314933066353        10.625522804502719        7.5890036504669220     
 C   8.0117146295832882        10.723027064226841        6.3260893245077900     
 H   2.4647711605727944        6.6803832199629136        5.3033420383278296     
 C   1.7815580113449956        7.6958832879141985        3.5285221894787027     
 H   4.4311038915810279        10.431544156256052        4.3269524090610609     
 C   2.8694390344268821        9.7945799682959471        2.9929819623550196     
 H   5.5226733720733394        8.9402839680234845        9.1398672725155130     
 C   3.8725636019004432        9.8749702263921417        10.155087661620598     
 H   1.9798808724500965        9.7026970641598886        6.7539220135228746     
 C   1.8850164340914262        10.290679252833309        8.8281819514021045     
 H   3.1189622958303311        4.3155187623274429        8.6658587492788417     
 C   4.9572988287121751        3.9953151486546470        7.5823365145263830     
 H   6.8076646538986454        3.9790978207100998        6.4524861050914026     
 H   8.5640677636303213        8.8122168001490504        3.5619909990499741     
 C   8.6671783139883996        10.214498797568428        5.2045979592570832     
 H   8.4566352083580529        11.532750974854238        6.9004771470938593     
 C   1.9217975888170364        8.8099773672154367        2.6931035232457936     
 H   1.0505997136019216        6.9257600471943626        3.2896294624304687     
 H   2.9895063144472163        10.663475815786052        2.3471659784810255     
 C   2.5573476138733913        10.344542274705397        10.051891483639483     
 H   4.4112852562923983        9.9204917089272957        11.103309711431169     
 H  0.85643195583858922        10.638593778622987        8.7631688818974798     
 H   5.0181134010599511        2.9443892705116403        7.8580372521069348     
 H   9.6260370260710459        10.627525890648846        4.8945898279816049     
 H   1.3027357038040548        8.9062709218967377        1.7992921161933491     
 H   2.0435427483401751        10.741805650435097        10.926979087966743     
 C   2.8273827057691885        8.4534780551330133        14.149749334779294     
 H   3.7450240990752963        8.6745577958573161        13.580316072405353     
 H   2.6809301425443470        7.3645409024679545        14.178717788820782     
 H   1.9593293901520310        8.9104587106740922        13.648575004867581     
 C   2.9616232274071135        8.9788696920486526        15.491055542859389     
 N   3.1044468438544000        9.4118969681584073        16.565923745050103     
         226

 Co   6.7978212721249323        14.086579123106933        4.9831906038485574     
 S   7.0870894494142656        13.933275307377226        7.2023156194191014     
 S   5.6914834617287529        16.051428384133647        5.1329268251058195     
 S   8.7433637417264372        13.900662622463281        3.8523209573796411     
 S   5.8035462818236079        12.459296500683708        3.7900986678087287     
 C   6.3702058030448141        15.430833536820483        7.7292137190607111     
 C   5.7982945202787501        16.330970378873566        6.8501900806096128     
 C   8.3420432786447751        12.606966508128339        2.7559122039427084     
 C   7.1005389460502508        11.999474450671123        2.7192801929289012     
 S   6.3834682573305912        15.914731121812506        9.4057389452738409     
 S   5.2326162526808098        17.818900295826015        7.5798139729399150     
 S   9.5097193464342720        11.988379292025796        1.6139926485185376     
 S   6.9140808994236815        10.743412669899127        1.5088942589316796     
 C   5.7006849041704726        17.496594404241549        9.2270256251453109     
 C   8.5308650911146717        10.774888134546266       0.85029002952272237     
 S   5.5552356542329315        18.588414721671821        10.486206886778096     
 S   9.1007987616583161        9.7893128895172214      -0.37297384103337672     
 P   9.0803643357299020        20.666676725814817        14.607866019482641     
 C   8.4011403233790656        19.049542579997244        15.046268382696137     
 C   10.800307016129546        20.369254137686330        14.194678672296114     
 C   8.9198482378724062        21.744893104699926        16.031965489134716     
 C   8.2453072829009830        21.438959561696226        13.216013288318914     
 C   9.1512980199341971        17.881742748407842        14.813814194173453     
 C   7.1666684689530626        18.974802519273425        15.719665908599030     
 C   11.716655258481467        20.158609311441829        15.235791696315545     
 C   11.167840530152608        20.110577471922213        12.865914892733159     
 C   9.1259575358536580        21.219838791302870        17.320008204174048     
 C   8.6481895981579289        23.112471308871669        15.856364670719357     
 C   6.8810469982269549        21.180571160901696        13.002178210289834     
 C   8.9093127179070102        22.412294290451793        12.447238129203594     
 H   10.125656966114018        17.931929193690358        14.334024722095720     
 C   8.6659479695656181        16.650716157219559        15.262020592842575     
 H   6.6198285546416162        19.880001603633893        15.982000581457310     
 C   6.6772190234080790        17.732159917009813        16.128519876397419     
 H   11.432159784980932        20.349559779934975        16.267718030437653     
 C   12.988668212336615        19.666240124377037        14.950408674493744     
 H   10.464645501966643        20.271008078073905        12.055870753736311     
 C   12.436297997074560        19.605373513696222        12.588572169453574     
 H   9.3023712389425359        20.156589478068856        17.463590059900589     
 C   9.0778754179359069        22.068036638470812        18.423760589257867     
 H   8.5063554781208062        23.538231682260665        14.864814093508746     
 C   8.5712629510058918        23.942051430147995        16.975101938462320     
 H   6.3647472095005835        20.443091501853857        13.608682584880659     
 C   6.1835491532960081        21.889132911419726        12.024437431754230     
 C   8.2045314390409629        23.102889043839081        11.457131330802415     
 H   9.9604092459420617        22.654908666677709        12.608905095899964     
 H   9.2783335600830039        15.758711684582975        15.141414409582358     
 C   7.4278104946772876        16.571704020516854        15.905437298495434     
 H   5.7171342764906692        17.665238390813851        16.640594310416869     
 C   13.335986012412677        19.363332610875418        13.630642107069589     
 H   13.687711163808746        19.510071716625234        15.767310139295079     
 H   12.716572753034596        19.381222019077168        11.560163291592243     
 H   9.2531827609014012        21.662111477078572        19.418085550118104     
 C   8.7878946774896232        23.423456938342259        18.253585919900967     
 H   8.3279363472886434        24.991633856552170        16.836277619247717     
 C   6.8449517460540843        22.849911433633579        11.251457167979490     
 H   5.1203559190070935        21.707028418138300        11.884331437002075     
 H   8.7329371075667108        23.856171090021036        10.872528337263185     
 H   7.0592382777893707        15.614220740240208        16.280868222517324     
 H   14.305148387337116        18.920897073231604        13.403200442066209     
 H   8.7296537158554912        24.073416495687567        19.125466886613392     
 H   6.2919566261450841        23.413543291235460        10.502570960702895     
 P   10.515305239018026        15.018660769977256        10.707446791513204     
 C   10.320165481910939        16.755757492110565        10.243251875032447     
 C   8.9323203469034471        14.279533250226857        11.142751403618771     
 C   11.578569997418329        14.907822133739554        12.160459281035537     
 C   11.287946918505492        14.185190642333486        9.3102118001080321     
 C   11.321579300255422        17.337825047552865        9.4422519540863856     
 C   9.2365736946650046        17.534193764146210        10.690481850709229     
 C   8.2819835534104396        14.771892052876440        12.292602632189508     
 C   8.3457677134714299        13.242145989586238        10.401923205628728     
 C   12.534453073696394        15.896848425912971        12.452815780573916     
 C   11.439337416354014        13.783937963198531        12.995693302930066     
 C   10.606157348646263        14.131103660131952        8.0784316818075244     
 C   12.600640622218929        13.693303351874544        9.4132866530049153     
 H   12.158854847133098        16.742151720294171        9.0828224959291610     
 C   11.235952165117558        18.686822136355477        9.0921387121456636     
 H   8.4395456587991795        17.102748128884276        11.289952577440241     
 C   9.1618856818648329        18.882346064864350        10.334842748671406     
 H   8.7477104343692584        15.542223897186947        12.902784557079643     
 C   7.0452098288178462        14.257996195954936        12.668576569199596     
 H   8.8430313255646222        12.825177765624295        9.5313359243664149     
 C   7.1046212036227416        12.728270261105324        10.796190099962020     
 H   12.653385764672681        16.770302765480736        11.813394181641469     
 C   13.337166552339781        15.755213304554118        13.588136974209945     
 H   10.688050602579445        13.018908820782503        12.791021196263280     
 C   12.249945426012184        13.656370622537105        14.124328349941575     
 H   9.5883219272292859        14.509653901183945        7.9809257714514947     
 C   11.235664802659493        13.573693846790977        6.9626187850025563     
 H   13.136458319648570        13.748318915838095        10.359090950568188     
 C   13.226256349870521        13.158668109323228        8.2851096545501512     
 H   11.998734827399225        19.137049559595788        8.4572565513936446     
 C   10.159834203629421        19.456390376891353        9.5400448991637798     
 H   8.3089721314318137        19.471702255772477        10.668992001032317     
 H   6.5561558962917799        14.638982227261740        13.561093706006298     
 C   6.4506191714127672        13.236892417228868        11.918480871970736     
 H   6.6586534762724909        11.918941341203769        10.222064800826370     
 C   13.197263299056118        14.641363536236790        14.423932394665508     
 H   14.068002896025387        16.525565452728532        13.826626772993505     
 H   12.130056018969544        12.787611997188847        14.770380166827231     
 C   12.550955325567909        13.103870879606513        7.0631179510846858     
 H   10.694696543679523        13.527529538568722        6.0157302061661584     
 H   14.254835934019541        12.810419309664681        8.3480037061020660     
 H   10.099140234089235        20.507544945157886        9.2651741836396138     
 H   5.4918435420515301        12.824377268201360        12.229399913333136     
 H   13.816240351779305        14.545585527393445        15.317857699084980     
 H   13.062447725590575        12.705481528842597        6.1872201151989561     
 C   12.281044871308119        14.999094364970851        2.9714748673671956     
 H   11.362751060137889        14.778196862273168        3.5399249563386355     
 H   12.425189550710869        16.088143639699634        2.9384419679299723     
 H   13.148918475344553        14.546153393790465        3.4763100550116484     
 C   12.150686831152747        14.468212172074296        1.6321094525793376     
 N   12.010826200972046        14.030887360202641       0.55872467904387013     
 Co   8.3178620271331560        9.3643338171302375        12.139141207361469     
 S   8.0285772430617701        9.5176364439193826        9.9200168237271811     
 S   9.4241663418225041        7.3994631308285426        11.989403424972688     
 S   6.3723263175256823        9.5502792659431144        13.270004277564798     
 S   9.3121631757261749        10.991600863368841        13.332235941880066     
 C   8.7454341116069827        8.0200670590095768        9.3931190051525455     
 C   9.3173372214171568        7.1199228360857489        10.272141140863074     
 C   6.7736594887609787        10.843974073204947        14.366411167851787     
 C   8.0151712430047759        11.451450266705230        14.403043786110121     
 S   8.7321620752566957        7.5361684803639024        7.7165945042778263     
 S   9.8829827365285912        5.6319808499204651        9.5425171191961482     
 S   5.6059855124259022        11.462585467518007        15.508318602098813     
 S   8.2016429365302290        12.707514504083294        15.613425607452831     
 C   9.4149200433681184        5.9542950692138659        7.8953057176642751     
 C   6.5848530996826717        12.676064478331581        16.272021364574766     
 S   9.5603495444913111        4.8624727453288656        6.6361230271790088     
 S   6.0149201883313701        13.661647715057496        17.495279504541401     
 P   6.0352793718162028        2.7842966217426057        2.5144835326876924     
 C   6.7145161585850186        4.4014232140677185        2.0760708364417857     
 C   4.3153338169021236        3.0817257762904364        2.9276553813305730     
 C   6.1957952185137959        1.7060701243223360        1.0903923990697222     
 C   6.8703300206436682        2.0120086146886553        3.9063375776636708     
 C   5.9643670767420964        5.5692307296284804        2.3085143693296808     
 C   7.9489848078702421        4.4761489721312673        1.4026659761532752     
 C   3.3989963073010916        3.2923665673706326        1.8865319415750552     
 C   3.9477819103260234        3.3403944748337815        4.2564155659967540     
 C   5.9897023331654173        2.2311172240436496      -0.19765549841509789     
 C   6.4674303343155932       0.33848893207896807        1.2660062183680116     
 C   8.2346028690276327        2.2703605436791374        4.1201395836345505     
 C   6.2063187398221382        1.0386885877984338        4.6751263883491267     
 H   4.9900092316876599        5.5190553349400817        2.7883077362521522     
 C   6.4497225934415798        6.8002491876614073        1.8602907196589755     
 H   8.4958181097508962        3.5709456077709074        1.1403349395593767     
 C   8.4384395397260974        5.7187833133526045       0.99379333598781960     
 H   3.6835050428927461        3.1014206262955728       0.85460832729068414     
 C   2.1269758208912810        3.7847246272075918        2.1719010480662142     
 H   4.6509686426270243        3.1799688436155638        5.0664677930070434     
 C   2.6793150225996416        3.8455818409863545        4.5337451415696366     
 H   5.8133070731108951        3.2943681332405954      -0.34124638604998658     
 C   6.0377788560765238        1.3829102765386250       -1.3014012162356841     
 H   6.6092547845183924       -8.7266454226333959E-002   2.2575601648330710     
 C   6.5443473061481789      -0.49110101534110423       0.14727620805007205     
 H   8.7509079966294276        3.0078265326397831        3.5136231033954921     
 C   8.9321072960540153        1.5617780562168482        5.0978602017431882     
 C   6.9111073243691656       0.34807262449102910        5.6652133565913712     
 H   5.1552144722710782       0.79609513303064161        4.5134789225957404     
 H   5.8373432398822658        7.6922587088747152        1.9808903325715566     
 C   7.6878568195155781        6.8792466358209641        1.2168657578591178     
 H   9.3985199770617029        5.7856909168886332       0.48170934461408355     
 C   1.7796378974049618        4.0876198117082696        3.4916649815026841     
 H   1.4279426610319721        3.9408927235838163        1.3549907464751281     
 H   2.3990231468359364        4.0697221436662332        5.5621518796116751     
 H   5.8624880289933081        1.7888300689091756       -2.2957309249120801     
 C   6.3277350870145241        2.7486979033007491E-002  -1.1312134229628037     
 H   6.7876523014099863       -1.5406866810912205       0.28611007673037342     
 C   8.2706989025780491       0.60101419943912349        5.8708542182868131     
 H   9.9953095549567710        1.7438537774851584        5.2379385597510115     
 H   6.3826985159581122      -0.40520013298540525        6.2498254424987572     
 H   8.0564330414714345        7.8367232498179717       0.84142138216219375     
 H  0.81046800248998374        4.5300435947107172        3.7190973670602889     
 H   6.3859734344952201      -0.62247974254836125       -2.0030889599818460     
 H   8.8236985672637509        3.7365321194063925E-002   6.6197243136226396     
 P   4.6003399154926381        8.4322409808922085        6.4148800891098450     
 C   4.7954502835635067        6.6951434664288580        6.8790858362121483     
 C   6.1833344477769661        9.1713491278103980        5.9795776878269535     
 C   3.5370862755779973        8.5430915580094879        4.9618598897535131     
 C   3.8277010580336466        9.2657269116429202        7.8121066964291037     
 C   3.7940144002046283        6.1130917304820214        7.6800702124440079     
 C   5.8790432455066970        5.9166927443085964        6.4318838164829204     
 C   6.8336719798878027        8.6789729312991870        4.8297345645396570     
 C   6.7698861462176092        10.208748553432882        6.7203900301921760     
 C   2.5812025128468701        7.5540709485318311        4.6694869974235820     
 C   3.6763320468580121        9.6669805355760676        4.1266341598475593     
 C   4.5094880378335986        9.3198189914791278        9.0438881890499374     
 C   2.5150078974264480        9.7576140929369526        7.7090262430857095     
 H   2.9567371937518536        6.7087756608104900        8.0394785842142884     
 C   3.8796217864007634        4.7640965673782985        8.0301960177052827     
 H   6.6760877223048762        6.3481242846425916        5.8324246352041111     
 C   5.9537118693325466        4.5685430816453350        6.7875373374675574     
 H   6.3679469554483337        7.9086302411174554        4.2195648619327324     
 C   8.0704446116230137        9.1928652940821287        4.4537515244852575     
 H   6.2726215513853081        10.625730468702175        7.5909704109935374     
 C   8.0110317170866292        10.722619652001471        6.3261148013862325     
 H   2.4622611772182355        6.6806127930103312        5.3089014576622633     
 C   1.7785019940159965        7.6957158968513593        3.5341577275629619     
 H   4.4276220382648228        10.432003754384843        4.3313167194688491     
 C   2.8657348655415058        9.7945587623367576        2.9979925785040158     
 H   5.5273236978586713        8.9412699539987877        9.1413972492324103     
 C   3.8799766586203548        9.8772313079537124        10.159697688096479     
 H   1.9791931478400773        9.7025960422279098        6.7632203878782997     
 C   1.8893888761131410        10.292253034066647        8.8371996642616839     
 H   3.1168215473842649        4.3138808146219541        8.6650647940830741     
 C   4.9557427758097399        3.9945147788437176        7.5823206126411060     
 H   6.8066269037389171        3.9791766114080800        6.4534098466731216     
 H   8.5594980220642576        8.8118655163592408        3.5612400415399792     
 C   8.6650337311907197        10.213981993794743        5.2038305507256668     
 H   8.4569988315864428        11.531958139803390        6.9002271377950875     
 C   1.9184164018536292        8.8095714253323489        2.6983721327766350     
 H   1.0476677767215372        6.9253663910354897        3.2956529977643751     
 H   2.9856348923777731        10.663320312848843        2.3519470063248202     
 C   2.5646859844187131        10.347053229144317        10.059193262671586     
 H   4.4209413357139189        9.9233974491218362        11.106588227524934     
 H  0.86080934265087117        10.640500942178390        8.7743018476979842     
 H   5.0164229849079609        2.9433628139493124        7.8572044527255480     
 H   9.6238079683968358        10.626494842839076        4.8929041832452844     
 H   1.2994487498632439        8.9053573370573904        1.8044412523546793     
 H   2.0531902350121403        10.745444260828076        10.935088503293393     
 C   2.8346427636353506        8.4517231830664112        14.150843786063435     
 H   3.7529398862602372        8.6725674780458526        13.582379400624282     
 H   2.6905113385954778        7.3626778454743640        14.184005236736626     
 H   1.9667715643016250        8.9045910652192735        13.645943053654065     
 C   2.9649785260856909        8.9827627303589228        15.490145896967510     
 N   3.1048252964835203        9.4202102276067254        16.563480266820083     
         226

 Co   6.7913287710186987        14.083475121855200        4.9795488255864182     
 S   7.0832337230356996        13.929887152032920        7.1985847865393264     
 S   5.6858734526965646        16.048800893125236        5.1308983362543650     
 S   8.7373176917698281        13.898113649522461        3.8495555212597306     
 S   5.7974086994677059        12.457483479862780        3.7844258234565462     
 C   6.3677619339836102        15.427779825940362        7.7263090954955338     
 C   5.7951836897090629        16.328212200680174        6.8480037221572090     
 C   8.3369918395335816        12.604398690571255        2.7528260241820313     
 C   7.0954567832376885        11.997120498878342        2.7150382826216757     
 S   6.3836804585229432        15.911780732834380        9.4027834099803798     
 S   5.2317705052856072        17.816654728694509        7.5783101353299358     
 S   9.5059697987257028        11.985133151319346        1.6126853328639033     
 S   6.9102005890427609        10.740644747749347        1.5048314204237598     
 C   5.7015180003778543        17.493989471306161        9.2249604826589824     
 C   8.5278893396360029        10.771515181509701       0.84819460444204176     
 S   5.5578796523746981        18.585575923228866        10.484538395183572     
 S   9.0995634778937369        9.7853330441629165      -0.37374564617503253     
 P   9.0843219509474267        20.666796380511112        14.604738942836979     
 C   8.4042829769592995        19.049865056572933        15.042391195247102     
 C   10.804713550697159        20.369342026214746        14.193709128922086     
 C   8.9217477314543032        21.745271207724947        16.028477812576039     
 C   8.2510960324007367        21.439200527172169        13.211967843889184     
 C   9.1543676310756474        17.881932574855881        14.810409225830091     
 C   7.1693774728897965        18.975374244930070        15.715008699049271     
 C   11.719609450661100        20.158493532331374        15.236046055311657     
 C   11.174012582164456        20.110958810466659        12.865383748374869     
 C   9.1239599017402426        21.220160189827155        17.317053568805537     
 C   8.6518096518684473        23.113119224978753        15.852126768314518     
 C   6.8872880063702162        21.180342031051271        12.996030105442376     
 C   8.9156792101552576        22.413713569038844        12.445234249402695     
 H   10.129067207085514        17.931943288817770        14.331295853521789     
 C   8.6685178231742128        16.651026814089672        15.258355858231932     
 H   6.6225186860562122        19.880618016225419        15.977028557792982     
 C   6.6794829737560590        17.732860806557358        16.123709089023066     
 H   11.433637763285699        20.349186550376231        16.267614497903239     
 C   12.992019115027460        19.666214476807781        14.952330408245308     
 H   10.471886383949983        20.271468505380430        12.054403948002234     
 C   12.442875702505919        19.605867467122167        12.589700700940181     
 H   9.2992996739819009        20.156821129626643        17.461217692550441     
 C   9.0732791852019297        22.068440151553109        18.420633723943400     
 H   8.5131763517906052        23.539074243520499        14.860257344206561     
 C   8.5724145097044193        23.942826140960996        16.970560918146738     
 H   6.3706547113754377        20.441692500715394        13.600804791435495     
 C   6.1906587474720061        21.889964470314794        12.018466072390671     
 C   8.2117679058307225        23.105453190054313        11.455340183751812     
 H   9.9664975382565455        22.656468799508282        12.608497632149973     
 H   9.2808686400122529        15.758932675887232        15.138320363486768     
 C   7.4300037526329659        16.572289049762638        15.901076104971574     
 H   5.7193111495180018        17.666144029760389        16.635637492162651     
 C   13.341129483609508        19.363640631131563        13.632960526352191     
 H   13.689946604506559        19.510085014643924        15.770190832096308     
 H   12.724436018450946        19.381808976157878        11.561622750394180     
 H   9.2454653695760509        21.662262178658931        19.415376421213580     
 C   8.7847963545422179        23.424056454006692        18.249670499900724     
 H   8.3306831995414825        24.992685079839131        16.830987649685788     
 C   6.8525090949405634        22.852259401950185        11.247821470534618     
 H   5.1277759537053207        21.707447549603724        11.876715416826556     
 H   8.7405309186000331        23.859824444590778        10.872497320047390     
 H   7.0611292398670278        15.614982505180157        16.276617198812993     
 H   14.310579947952839        18.921137626748706        13.406920556099656     
 H   8.7245407523916185        24.074072178740678        19.121355870410042     
 H   6.3001231668588131        23.416878503151594        10.499270521027173     
 P   10.516429502388521        15.018445886532941        10.703596809484903     
 C   10.321043039058203        16.755852695807924        10.240713606724336     
 C   8.9338998448025855        14.279363160970142        11.140706177589079     
 C   11.581573929488746        14.907302075529666        12.155266507451653     
 C   11.286349214379118        14.184981973875114        9.3049091751560251     
 C   11.323014126941567        17.338627247139648        9.4409516097897885     
 C   9.2372748531237541        17.533948416259658        10.688079513631921     
 C   8.2850100791328298        14.771876238307330        12.291266298917131     
 C   8.3462123345285733        13.242096470764679        10.400582338146547     
 C   12.537296417572295        15.896604901109729        12.447285106105436     
 C   11.442908089515511        13.783533163073898        12.990721200422550     
 C   10.601626100459697        14.129989919548965        8.0748423373306437     
 C   12.599162430789196        13.692911637905908        9.4052718217286859     
 H   12.160429826874823        16.743215289670626        9.0814021809718692     
 C   11.237751572688170        18.687961048816611        9.0921081519342479     
 H   8.4398062624493839        17.102009606513207        11.286613980155181     
 C   9.1630073301486235        18.882488011148261        10.333773643678555     
 H   8.7515771821519444        15.542212214965209        12.900776941359732     
 C   7.0485828902133845        14.258238094541202        12.668735116724696     
 H   8.8422431538484663        12.824980257968221        9.5293747466748098     
 C   7.1053061764420553        12.728692291903993        10.796170882096513     
 H   12.655898625854510        16.770082156635553        11.807842340831101     
 C   13.340220696079834        15.755386718815588        13.582509284882459     
 H   10.691529719134582        13.018458849361878        12.786655082422460     
 C   12.253644997059137        13.656397863977830        14.119319796756182     
 H   9.5836754763969640        14.508674577887959        7.9793970096636206     
 C   11.228256608844619        13.571439074868234        6.9580116133269172     
 H   13.137148608211428        13.748429092353570        10.349796594126142     
 C   13.221887888377891        13.157101658367422        8.2760965493626131     
 H   12.000900111149418        19.138692636321839        8.4580519070452329     
 C   10.161410082222066        19.457201913118514        9.5400520440478349     
 H   8.3100246844488588        19.471640959254358        10.668051173474238     
 H   6.5607278610188349        14.639358581896305        13.561843891554723     
 C   6.4527659951345750        13.237427715971650        11.919252939953052     
 H   6.6582921133293684        11.919746281977828        10.222324427694778     
 C   13.200640075967089        14.641774258752593        14.418669474199131     
 H   14.070932393094040        16.525964606346399        13.820614466295128     
 H   12.133920373952158        12.787773031616636        14.765600005520422     
 C   12.543621837900933        13.101366471504885        7.0558202892885147     
 H   10.685046177484642        13.524629557201541        6.0124540721996187     
 H   14.250462430089655        12.808519349723511        8.3368764238015505     
 H   10.100853748891927        20.508581952518412        9.2659951311547104     
 H   5.4940751772636469        12.825427469301021        12.231092159199852     
 H   13.819520746059478        14.546502197445085        15.312715533088735     
 H   13.052805895817931        12.701849003731949        6.1791154533992163     
 C   12.273778971931089        15.000881232703138        2.9703826260503967     
 H   11.354828680253418        14.780231663054876        3.5378672240289766     
 H   12.415599595933152        16.090037734049726        2.9331269570724792     
 H   13.141469773858415        14.552069702417848        3.4789593440087363     
 C   12.147330680264560        14.464314798780721        1.6330359581845031     
 N   12.010450037554035        14.022541529201980       0.56119666085790254     
 Co   8.3243502662248670        9.3674474110226775        12.142782703296103     
 S   8.0324329087713284        9.5210345102895371        9.9237469615453868     
 S   9.4297774239418786        7.4021028897964065        11.991432259304515     
 S   6.3783674276692617        9.5528318893823361        13.272769002798599     
 S   9.3182901259946309        10.993425950151630        13.337908987710049     
 C   8.7478815773552370        8.0231324427821828        9.3960231719144094     
 C   9.3204546379628681        7.1226947661643116        10.274327301722304     
 C   6.7787017977707338        10.846544939178711        14.369499225913842     
 C   8.0202417234785823        11.453812218728922        14.407286687907591     
 S   8.7319570985425212        7.5391310383729264        7.7195493082083697     
 S   9.8838421916214436        5.6342427701903492        9.5440208414721113     
 S   5.6097246455194263        11.465829415638504        15.509629654474109     
 S   8.2055088466476711        12.710288720112471        15.617491147564623     
 C   9.4141001623510885        5.9569147616103990        7.8973705795232059     
 C   6.5878153911870045        12.679437842648685        16.274121137981073     
 S   9.5577239230934836        4.8653268608216491        6.6377914493092565     
 S   6.0161418786985283        13.665625957393122        17.496057025231050     
 P   6.0313260090121519        2.7841717406569542        2.5176059253407694     
 C   6.7113746893887631        4.4010974102007898        2.0799460885313392     
 C   4.3109321615015928        3.0816311557678273        2.9286237721979300     
 C   6.1939002137853461        1.7056893123917518        1.0938734061022917     
 C   6.8645469050327508        2.0117635661164917        3.9103780705727531     
 C   5.9612964164065732        5.5690356481713605        2.3119199855472603     
 C   7.9462777747026818        4.4755776726734506        1.4073230819649565     
 C   3.3960444258258184        3.2924767106279744        1.8862789541062914     
 C   3.9416191502695175        3.3400082570253362        4.2569464516225652     
 C   5.9917005193740636        2.2307947161077375      -0.19470634943632342     
 C   6.4638202509366947       0.33783898845922616        1.2702344398760086     
 C   8.2283645850207243        2.2705942551343532        4.1262902790009131     
 C   6.1999594602916037        1.0372617767988255        4.6771222717368452     
 H   4.9865977441657447        5.5190331660800620        2.7910364542641144     
 C   6.4471500964061850        6.7999353246460554        1.8639601963692318     
 H   8.4931317527881713        3.5703308060281809        1.1453059668195325     
 C   8.4361760584945742        5.7180849535644533       0.99860855019086470     
 H   3.6820261798195593        3.1017872587716795       0.85471252604301318     
 C   2.1236290147934604        3.7847472955556940        2.1699841054996605     
 H   4.6437391141702680        3.1795023945116725        5.0679323510302829     
 C   2.6727488992247315        3.8450869585397660        4.5326195794772275     
 H   5.8163749441081709        3.2941350163554466      -0.33887746478748992     
 C   6.0423767242823923        1.3825076941789687       -1.2982813572517631     
 H   6.6024461104637933       -8.8112256319750462E-002   2.2621064040498031     
 C   6.5432078655111345      -0.49187552300582815       0.15180590968755403     
 H   8.7450018095720701        3.0092333333798376        3.5215062249466191     
 C   8.9249991490155107        1.5609560427876363        5.1038387297073911     
 C   6.9038766320018743       0.34550602849327194        5.6670010263685278     
 H   5.1491352519033091       0.79452239004798120        4.5138739069968050     
 H   5.8348037465616995        7.6920331282060364        1.9839906598286674     
 C   7.6856616894866834        6.8786622198907237        1.2212337018943384     
 H   9.3963446358712766        5.7847913700914750       0.48667295738556265     
 C   1.7745033592537214        4.0873116267312017        3.4893519955270129     
 H   1.4257089413739790        3.9408766768378620        1.3521169896313461     
 H   2.3911755879269521        4.0691369249746749        5.5606959308837567     
 H   5.8702029675199805        1.7886814358568817       -2.2930276989090599     
 C   6.3308408799858933        2.6889126099755620E-002  -1.1273080215721027     
 H   6.7849225327824900       -1.5417369521434152       0.29138650304778002     
 C   8.2631445493085369       0.59867232545434290        5.8744940075401102     
 H   9.9878888781425772        1.7434510059138688        5.2455679481882589     
 H   6.3751114356935847      -0.40885816656405366        6.2498509535740681     
 H   8.0545390844285762        7.8359637549384793       0.84568232564664525     
 H  0.80504717044248786        4.5298056557830373        3.7153849659952165     
 H   6.3910944535214149      -0.62313205353627099       -1.9989892590113845     
 H   8.8155341166228141        3.4040245595548170E-002   6.6230325551669793     
 P   4.5992195021944786        8.4324678370191570        6.4187304309823840     
 C   4.7945834303976298        6.6950604670466438        6.8816220886841108     
 C   6.1817566015827241        9.1715356965077994        5.9816228888952150     
 C   3.5340834683084976        8.5436208760821177        4.9670548650401347     
 C   3.8293020768502348        9.2659438966071903        7.8174116568218270     
 C   3.7925953992534711        6.1122979513615165        7.6813720502830058     
 C   5.8783526417550229        5.9169537607314471        6.4342776927871901     
 C   6.8306470930658518        8.6790095356743908        4.8310690105047422     
 C   6.7694433368632074        10.208811596924662        6.7217348736441318     
 C   2.5783602930351526        7.5543225483988738        4.6750236371926865     
 C   3.6727593645935088        9.6673936375570513        4.1316067516356698     
 C   4.5140232241001987        9.3209397119843445        9.0474795657124538     
 C   2.5164893285448358        9.7580141891277137        7.7170447493642822     
 H   2.9551783535888902        6.7077179061078676        8.0409053293357164     
 C   3.8778428652505728        4.7629655814587242        8.0302249892039619     
 H   6.6758339339536565        6.3488818780569440        5.8357522617280830     
 C   5.9526053199494102        4.5684161598840012        6.7885944381506684     
 H   6.3640815599862499        7.9086653228880914        4.2215674965495493     
 C   8.0670735463922600        9.1926451095615977        4.4535935062389429     
 H   6.2734116094639818        10.625938132901631        7.5929371715201528     
 C   8.0103488045899720        10.722212239776104        6.3261402782646741     
 H   2.4597511938636769        6.6808423660577478        5.3144608769966979     
 C   1.7754459766869972        7.6955485057885191        3.5397932656472215     
 H   4.4241401849486168        10.432463352513631        4.3356810298766364     
 C   2.8620306966561291        9.7945375563775681        3.0030031946530116     
 H   5.5319740236440031        8.9422559399740909        9.1429272259493075     
 C   3.8873897153402659        9.8794923895152849        10.164307714572359     
 H   1.9785054232300578        9.7024950202959328        6.7725187622337248     
 C   1.8937613181348558        10.293826815299985        8.8462173771212633     
 H   3.1146807989381986        4.3122428669164661        8.6642708388873046     
 C   4.9541867229073047        3.9937144090327883        7.5823047107558290     
 H   6.8055891535791879        3.9792554021060598        6.4543335882548405     
 H   8.5549282804981921        8.8115142325694311        3.5604890840299848     
 C   8.6628891483930399        10.213465190021058        5.2030631421942504     
 H   8.4573624548148327        11.531165304752543        6.8999771284963147     
 C   1.9150352148902219        8.8091654834492612        2.7036407423074760     
 H   1.0447358398411530        6.9249727348766177        3.3016765330982811     
 H   2.9817634703083300        10.663164809911633        2.3567280341686150     
 C   2.5720243549640349        10.349564183583238        10.066495041703689     
 H   4.4305974151354395        9.9263031893163785        11.109866743618701     
 H  0.86518672946315323        10.642408105733793        8.7854348134984885     
 H   5.0147325687559698        2.9423363573869845        7.8563716533441612     
 H   9.6215789107226257        10.625463795029308        4.8912185385089630     
 H   1.2961617959224330        8.9044437522180431        1.8095903885160094     
 H   2.0628377216841050        10.749082871221058        10.943197918620045     
 C   2.8419028215015132        8.4499683109998074        14.151938237347577     
 H   3.7608556734451777        8.6705771602343891        13.584442728843213     
 H   2.7000925346466085        7.3608147884807735        14.189292684652470     
 H   1.9742137384512188        8.8987234197644547        13.643311102440549     
 C   2.9683338247642683        8.9866557686691912        15.489236251075633     
 N   3.1052037491126403        9.4285234870550436        16.561036788590062     
         226

 Co   6.7848362699124660        14.080371120603466        4.9759070473242790     
 S   7.0793779966571337        13.926498996688613        7.1948539536595506     
 S   5.6802634436643764        16.046173402116821        5.1288698474029104     
 S   8.7312716418132190        13.895564676581641        3.8467900851398200     
 S   5.7912711171118039        12.455670459041853        3.7787529791043641     
 C   6.3653180649224064        15.424726115060242        7.7234044719303556     
 C   5.7920728591393749        16.325454022486781        6.8458173637048061     
 C   8.3319404004223880        12.601830873014171        2.7497398444213541     
 C   7.0903746204251261        11.994766547085561        2.7107963723144501     
 S   6.3838926597152952        15.908830343856252        9.3998278746869204     
 S   5.2309247578904046        17.814409161563002        7.5768062977199575     
 S   9.5022202510171354        11.981887010612896        1.6113780172092689     
 S   6.9063202786618403        10.737876825599566        1.5007685819158398     
 C   5.7023510965852369        17.491384538370777        9.2228953401726557     
 C   8.5249135881573359        10.768142228473133       0.84609917936136114     
 S   5.5605236505164655        18.582737124785911        10.482869903589048     
 S   9.0983281941291594        9.7813531988086115      -0.37451745131668840     
 P   9.0882795661649514        20.666916035207407        14.601611866191320     
 C   8.4074256305395316        19.050187533148623        15.038514007798069     
 C   10.809120085264773        20.369429914743165        14.192739585548058     
 C   8.9236472250362020        21.745649310749965        16.024990136017358     
 C   8.2568847819004905        21.439441492648115        13.207922399459456     
 C   9.1574372422170978        17.882122401303921        14.807004257486726     
 C   7.1720864768265304        18.975945970586711        15.710351489499512     
 C   11.722563642840734        20.158377753220915        15.236300414307770     
 C   11.180184634176305        20.111340149011106        12.864852604016580     
 C   9.1219622676268290        21.220481588351436        17.314098933437023     
 C   8.6554297055789657        23.113767141085834        15.847888865909679     
 C   6.8935290145134775        21.180112901200850        12.989882000594918     
 C   8.9220457024035049        22.415132847625895        12.443230369601798     
 H   10.132477448057008        17.931957383945178        14.328566984947859     
 C   8.6710876767828093        16.651337470959781        15.254691123621289     
 H   6.6252088174708081        19.881234428816949        15.972056534128656     
 C   6.6817469241040390        17.733561696104907        16.118898301648709     
 H   11.435115741590465        20.348813320817488        16.267510965368828     
 C   12.995370017718308        19.666188829238521        14.954252141996871     
 H   10.479127265933322        20.271928932686954        12.052937142268156     
 C   12.449453407937279        19.606361420548115        12.590829232426787     
 H   9.2962281090212677        20.157052781184429        17.458845325200290     
 C   9.0686829524679524        22.068843664635406        18.417506858628933     
 H   8.5199972254604024        23.539916804780333        14.855700594904373     
 C   8.5735660684029451        23.943600851773997        16.966019897831160     
 H   6.3765622132502919        20.440293499576931        13.592926997990331     
 C   6.1977683416480041        21.890796029209863        12.012494713027115     
 C   8.2190043726204820        23.108017336269544        11.453549036701208     
 H   9.9725858305710311        22.658028932338855        12.608090168399983     
 H   9.2834037199415018        15.759153667191489        15.135226317391179     
 C   7.4321970105886432        16.572874079008425        15.896714911447717     
 H   5.7214880225453344        17.667049668706927        16.630680673908433     
 C   13.346272954806338        19.363948651387709        13.635278945634793     
 H   13.692182045204373        19.510098312662617        15.773071524897539     
 H   12.732299283867297        19.382395933238584        11.563082209196120     
 H   9.2377479782507006        21.662412880239291        19.412667292309052     
 C   8.7816980315948125        23.424655969671129        18.245755079900480     
 H   8.3334300517943216        24.993736303126092        16.825697680123859     
 C   6.8600664438270424        22.854607370266791        11.244185773089745     
 H   5.1351959884035470        21.707866681069152        11.869099396651038     
 H   8.7481247296333553        23.863477799160520        10.872466302831594     
 H   7.0630202019446848        15.615744270120105        16.272366175108662     
 H   14.316011508568559        18.921378180265805        13.410640670133104     
 H   8.7194277889277458        24.074727861793786        19.117244854206696     
 H   6.3082897075725430        23.420213715067725        10.495970081351448     
 P   10.517553765759013        15.018231003088628        10.699746827456600     
 C   10.321920596205469        16.755947899505280        10.238175338416223     
 C   8.9354793427017238        14.279193071713427        11.138660951559386     
 C   11.584577861559165        14.906782017319777        12.150073733867769     
 C   11.284751510252747        14.184773305416742        9.2996065502040164     
 C   11.324448953627712        17.339429446726434        9.4396512654931932     
 C   9.2379760115825036        17.533703068373104        10.685677176554615     
 C   8.2880366048552201        14.771860423738220        12.289929965644754     
 C   8.3466569555857149        13.242046951943120        10.399241470664364     
 C   12.540139761448197        15.896361376306487        12.441754431636957     
 C   11.446478762677007        13.783128362949267        12.985749097915033     
 C   10.597094852273132        14.128876178965976        8.0712529928537631     
 C   12.597684239359463        13.692519923937272        9.3972569904524565     
 H   12.162004806616549        16.744278859047082        9.0799818660145792     
 C   11.239550980258780        18.689099961277744        9.0920775917228305     
 H   8.4400668660995883        17.101271084142137        11.283275382870121     
 C   9.1641289784324158        18.882629957432176        10.332704538685704     
 H   8.7554439299346285        15.542200532743474        12.898769325639822     
 C   7.0519559516089236        14.258479993127469        12.668893664249795     
 H   8.8414549821323121        12.824782750312147        9.5274135689832047     
 C   7.1059911492613699        12.729114322702660        10.796151664231008     
 H   12.658411487036339        16.769861547790370        11.802290500020733     
 C   13.343274839819889        15.755560133077060        13.576881595554971     
 H   10.695008835689721        13.018008877941252        12.782288968581641     
 C   12.257344568106090        13.656425105418553        14.114311243570787     
 H   9.5790290255646422        14.507695254591972        7.9778682478757474     
 C   11.220848415029746        13.569184302945489        6.9534044416512781     
 H   13.137838896774285        13.748539268869047        10.340502237684094     
 C   13.217519426885261        13.155535207411614        8.2670834441750749     
 H   12.003065394899611        19.140335713047893        8.4588472626968230     
 C   10.162985960814710        19.458013449345675        9.5400591889318900     
 H   8.3110772374659057        19.471579662736239        10.667110345916157     
 H   6.5652998257458899        14.639734936530870        13.562594077103148     
 C   6.4549128188563838        13.237963014714433        11.920025007935367     
 H   6.6579307503862459        11.920551222751886        10.222584054563185     
 C   13.204016852878059        14.642184981268397        14.413406553732754     
 H   14.073861890162693        16.526363759964266        13.814602159596753     
 H   12.137784728934772        12.787934066044423        14.760819844213614     
 C   12.536288350233955        13.098862063403256        7.0485226274923427     
 H   10.675395811289761        13.521729575834360        6.0091779382330790     
 H   14.246088926159768        12.806619389782341        8.3257491415010332     
 H   10.102567263694619        20.509618959878942        9.2668160786698071     
 H   5.4963068124757646        12.826477670400680        12.232784405066568     
 H   13.822801140339653        14.547418867496724        15.307573367092489     
 H   13.043164066045287        12.698216478621299        6.1710107915994774     
 C   12.266513072554059        15.002668100435427        2.9692903847335979     
 H   11.346906300368945        14.782266463836585        3.5358094917193177     
 H   12.406009641155435        16.091931828399819        2.9278119462149861     
 H   13.134021072372276        14.557986011045232        3.4816086330058242     
 C   12.143974529376374        14.460417425487147        1.6339624637896688     
 N   12.010073874136024        14.014195698201322       0.56366864267193495     
 Co   8.3308385053165779        9.3705610049151193        12.146424199230735     
 S   8.0362885744808850        9.5244325766596916        9.9274770993635908     
 S   9.4353885060612530        7.4047426487642714        11.993461093636343     
 S   6.3844085378128410        9.5553845128215560        13.275533728032398     
 S   9.3244170762630869        10.995251036934421        13.343582033540031     
 C   8.7503290431034912        8.0261978265547889        9.3989273386762733     
 C   9.3235720545085776        7.1254666962428743        10.276513462581535     
 C   6.7837441067804889        10.849115805152474        14.372587283975895     
 C   8.0253122039523870        11.456174170752615        14.411529589705060     
 S   8.7317521218283467        7.5420935963819513        7.7225041121389131     
 S   9.8847016467142961        5.6365046904602325        9.5455245637480743     
 S   5.6134637786129504        11.469073363759003        15.510940706849404     
 S   8.2093747567651132        12.713062936141647        15.621556687676415     
 C   9.4132802813340586        5.9595344540069322        7.8994354413821375     
 C   6.5907776826913365        12.682811206965791        16.276220911387380     
 S   9.5550983016956561        4.8681809763144326        6.6394598714395041     
 S   6.0173635690656857        13.669604199728749        17.496834545920702     
 P   6.0273726462081019        2.7840468595713030        2.5207283179938460     
 C   6.7082332201925086        4.4007716063338602        2.0838213406208927     
 C   4.3065305061010619        3.0815365352452182        2.9295921630652866     
 C   6.1920052090568971        1.7053085004611679        1.0973544131348609     
 C   6.8587637894218334        2.0115185175443280        3.9144185634818354     
 C   5.9582257560710490        5.5688405667142407        2.3153256017648398     
 C   7.9435707415351215        4.4750063732156331        1.4119801877766376     
 C   3.3930925443505453        3.2925868538853162        1.8860259666375276     
 C   3.9354563902130115        3.3396220392168909        4.2574773372483765     
 C   5.9936987055827089        2.2304722081718249      -0.19175720045754896     
 C   6.4602101675577961       0.33718904483948425        1.2744626613840058     
 C   8.2221263010138159        2.2708279665895694        4.1324409743672756     
 C   6.1936001807610692        1.0358349657992172        4.6791181551245629     
 H   4.9831862566438305        5.5190109972200414        2.7937651722760761     
 C   6.4445775993707892        6.7996214616307045        1.8676296730794879     
 H   8.4904453958254464        3.5697160042854543        1.1502769940796884     
 C   8.4339125772630492        5.7173865937763022        1.0034237643939099     
 H   3.6805473167463725        3.1021538912477862       0.85481672479534210     
 C   2.1202822086956399        3.7847699639037962        2.1680671629331072     
 H   4.6365095857135117        3.1790359454077817        5.0693969090535216     
 C   2.6661827758498209        3.8445920760931775        4.5314940173848184     
 H   5.8194428151054476        3.2939018994702978      -0.33650854352499332     
 C   6.0469745924882616        1.3821051118193126       -1.2951614982678421     
 H   6.5956374364091950       -8.8958058413166965E-002   2.2666526432665353     
 C   6.5420684248740892      -0.49265003067055213       0.15633561132503604     
 H   8.7390956225147143        3.0106401341198921        3.5293893464977462     
 C   8.9178910019770079        1.5601340293584247        5.1098172576715939     
 C   6.8966459396345829       0.34293943249551478        5.6687886961456853     
 H   5.1430560315355391       0.79294964706532078        4.5142688913978697     
 H   5.8322642532411324        7.6918075475373575        1.9870909870857782     
 C   7.6834665594577887        6.8780778039604833        1.2256016459295589     
 H   9.3941692946808519        5.7838918232943168       0.49163657015704176     
 C   1.7693688211024807        4.0870034417541348        3.4870390095513417     
 H   1.4234752217159858        3.9408606300919078        1.3492432327875639     
 H   2.3833280290179677        4.0685517062831167        5.5592399821558374     
 H   5.8779179060466538        1.7885328028045877       -2.2903244729060401     
 C   6.3339466729572624        2.6291273166503752E-002  -1.1234026201814018     
 H   6.7821927641549937       -1.5427872231956101       0.29666292936518662     
 C   8.2555901960390230       0.59633045146956221        5.8781337967934064     
 H   9.9804682013283852        1.7430482343425793        5.2531973366255054     
 H   6.3675243554290564      -0.41251620014270213        6.2498764646493781     
 H   8.0526451273857163        7.8352042600589860       0.84994326913109686     
 H  0.79962633839499198        4.5295677168553583        3.7116725649301445     
 H   6.3962154725476106      -0.62378436452418062       -1.9948895580409229     
 H   8.8073696659818754        3.0715169997032409E-002   6.6263407967113199     
 P   4.5980990888963191        8.4326946931461073        6.4225807728549222     
 C   4.7937165772317529        6.6949774676644296        6.8841583411560743     
 C   6.1801787553884822        9.1717222652052008        5.9836680899634764     
 C   3.5310806610389984        8.5441501941547457        4.9722498403267563     
 C   3.8309030956668231        9.2661608815714605        7.8227166172145512     
 C   3.7911763983023139        6.1115041722410108        7.6826738881220038     
 C   5.8776620380033480        5.9172147771542987        6.4366715690914598     
 C   6.8276222062439009        8.6790461400495964        4.8324034564698284     
 C   6.7690005275088057        10.208874640416441        6.7230797170960876     
 C   2.5755180732234351        7.5545741482659166        4.6805602769617911     
 C   3.6691866823290060        9.6678067395380332        4.1365793434237794     
 C   4.5185584103667997        9.3220604324895628        9.0510709423749685     
 C   2.5179707596632239        9.7584142853184765        7.7250632556428549     
 H   2.9536195134259269        6.7066601514052451        8.0423320744571445     
 C   3.8760639441003821        4.7618345955391490        8.0302539607026411     
 H   6.6755801456024368        6.3496394714712956        5.8390798882520549     
 C   5.9514987705662730        4.5682892381226674        6.7896515388337786     
 H   6.3602161645241662        7.9087004046587275        4.2235701311663663     
 C   8.0637024811615063        9.1924249250410650        4.4534354879926283     
 H   6.2742016675426546        10.626145797101088        7.5949039320467691     
 C   8.0096658920933148        10.721804827550736        6.3261657551431156     
 H   2.4572412105091179        6.6810719391051654        5.3200202963311316     
 C   1.7723899593579981        7.6953811147256790        3.5454288037314807     
 H   4.4206583316324108        10.432922950642421        4.3400453402844246     
 C   2.8583265277707528        9.7945163504183785        3.0080138108020078     
 H   5.5366243494293359        8.9432419259493940        9.1444572026662048     
 C   3.8948027720601774        9.8817534710768573        10.168917741048240     
 H   1.9778176986200386        9.7023939983639540        6.7818171365891500     
 C   1.8981337601565706        10.295400596533325        8.8552350899808410     
 H   3.1125400504921323        4.3106049192109772        8.6634768836915370     
 C   4.9526306700048703        3.9929140392218589        7.5822888088705520     
 H   6.8045514034194587        3.9793341928040400        6.4552573298365603     
 H   8.5503585389321284        8.8111629487796197        3.5597381265199899     
 C   8.6607445655953601        10.212948386247373        5.2022957336628339     
 H   8.4577260780432209        11.530372469701696        6.8997271191975429     
 C   1.9116540279268146        8.8087595415661735        2.7089093518383174     
 H   1.0418039029607686        6.9245790787177448        3.3077000684321876     
 H   2.9778920482388864        10.663009306974423        2.3615090620124102     
 C   2.5793627255093567        10.352075138022160        10.073796820735792     
 H   4.4402534945569601        9.9292089295109189        11.113145259712468     
 H  0.86956411627543517        10.644315269289196        8.7965677792989929     
 H   5.0130421526039797        2.9413099008246566        7.8555388539627735     
 H   9.6193498530484156        10.624432747219538        4.8895328937726417     
 H   1.2928748419816221        8.9035301673786940        1.8147395246773397     
 H   2.0724852083560701        10.752721481614039        10.951307333946698     
 C   2.8491628793676753        8.4482134389332053        14.153032688631718     
 H   3.7687714606301186        8.6685868424229255        13.586506057062142     
 H   2.7096737306977396        7.3589517314871831        14.194580132568312     
 H   1.9816559126008129        8.8928557743096377        13.640679151227033     
 C   2.9716891234428457        8.9905488069794615        15.488326605183756     
 N   3.1055822017417603        9.4368367465033636        16.558593310360042     
         226

 Co   6.7783437688062325        14.077267119351733        4.9722652690621389     
 S   7.0755222702785669        13.923110841344306        7.1911231207797757     
 S   5.6746534346321882        16.043545911108410        5.1268413585514550     
 S   8.7252255918566100        13.893015703640822        3.8440246490199095     
 S   5.7851335347559019        12.453857438220927        3.7730801347521821     
 C   6.3628741958612025        15.421672404180120        7.7204998483651783     
 C   5.7889620285696877        16.322695844293392        6.8436310052524032     
 C   8.3268889613111927        12.599263055457085        2.7466536646606770     
 C   7.0852924576125629        11.992412595292782        2.7065544620072246     
 S   6.3841048609076463        15.905879954878126        9.3968723393934592     
 S   5.2300790104952029        17.812163594431500        7.5753024601099783     
 S   9.4984707033085680        11.978640869906446        1.6100707015546343     
 S   6.9024399682809188        10.735108903449785        1.4967057434079198     
 C   5.7031841927926186        17.488779605435390        9.2208301976863272     
 C   8.5219378366786671        10.764769275436567       0.84400375428068064     
 S   5.5631676486582329        18.579898326342956        10.481201411994524     
 S   9.0970929103645801        9.7773733534543084      -0.37528925645834421     
 P   9.0922371813824761        20.667035689903706        14.598484789545660     
 C   8.4105682841197655        19.050510009724309        15.034636820349034     
 C   10.813526619832386        20.369517803271581        14.191770042174028     
 C   8.9255467186181008        21.746027413774982        16.021502459458681     
 C   8.2626735314002442        21.439682458124057        13.203876955029726     
 C   9.1605068533585499        17.882312227751960        14.803599289143364     
 C   7.1747954807632652        18.976517696243356        15.705694279949755     
 C   11.725517835020367        20.158261974110459        15.236554773303885     
 C   11.186356686188152        20.111721487555553        12.864321459658289     
 C   9.1199646335134137        21.220802986875718        17.311144298068513     
 C   8.6590497592894824        23.114415057192918        15.843650963504839     
 C   6.8997700226567389        21.179883771350426        12.983733895747458     
 C   8.9284121946517523        22.416552126212949        12.441226489800899     
 H   10.135887689028504        17.931971479072590        14.325838116373927     
 C   8.6736575303914041        16.651648127829894        15.251026389010644     
 H   6.6278989488854041        19.881850841408475        15.967084510464328     
 C   6.6840108744520190        17.734262585652452        16.114087514274356     
 H   11.436593719895232        20.348440091258745        16.267407432834414     
 C   12.998720920409154        19.666163181669265        14.956173875748437     
 H   10.486368147916661        20.272389359993475        12.051470336534077     
 C   12.456031113368640        19.606855373974060        12.591957763913394     
 H   9.2931565440606327        20.157284432742212        17.456472957850142     
 C   9.0640867197339769        22.069247177717703        18.414379993314466     
 H   8.5268180991302014        23.540759366040167        14.851143845602188     
 C   8.5747176271014727        23.944375562586998        16.961478877515578     
 H   6.3824697151251462        20.438894498438469        13.585049204545165     
 C   6.2048779358240020        21.891627588104932        12.006523353663557     
 C   8.2262408394102398        23.110581482484776        11.451757889650603     
 H   9.9786741228855149        22.659589065169428        12.607682704649990     
 H   9.2859387998707490        15.759374658495744        15.132132271295589     
 C   7.4343902685443215        16.573459108254212        15.892353717923857     
 H   5.7236648955726670        17.667955307653461        16.625723855654218     
 C   13.351416426003169        19.364256671643854        13.637597364917397     
 H   13.694417485902186        19.510111610681307        15.775952217698768     
 H   12.740162549283648        19.382982890319294        11.564541667998057     
 H   9.2300305869253503        21.662563581819647        19.409958163404529     
 C   8.7785997086474055        23.425255485335562        18.241839659900236     
 H   8.3361769040471625        24.994787526413052        16.820407710561931     
 C   6.8676237927135206        22.856955338583397        11.240550075644872     
 H   5.1426160231017741        21.708285812534577        11.861483376475519     
 H   8.7557185406666758        23.867131153730259        10.872435285615797     
 H   7.0649111640223419        15.616506035060052        16.268115151404331     
 H   14.321443069184282        18.921618733782907        13.414360784166552     
 H   8.7143148254638731        24.075383544846897        19.113133838003346     
 H   6.3164562482862721        23.423548926983859        10.492669641675725     
 P   10.518678029129507        15.018016119644313        10.695896845428299     
 C   10.322798153352734        16.756043103202639        10.235637070108112     
 C   8.9370588406008622        14.279022982456715        11.136615725529694     
 C   11.587581793629582        14.906261959109889        12.144880960283883     
 C   11.283153806126373        14.184564636958370        9.2943039252520094     
 C   11.325883780313855        17.340231646313217        9.4383509211965961     
 C   9.2386771700412513        17.533457720486552        10.683274839477306     
 C   8.2910631305776104        14.771844609169108        12.288593632372377     
 C   8.3471015766428582        13.241997433121561        10.397900603182183     
 C   12.542983105324097        15.896117851503245        12.436223757168479     
 C   11.450049435838503        13.782723562824634        12.980776995407517     
 C   10.592563604086566        14.127762438382989        8.0676636483768807     
 C   12.596206047929728        13.692128209968637        9.3892421591762290     
 H   12.163579786358273        16.745342428423537        9.0785615510572892     
 C   11.241350387829392        18.690238873738874        9.0920470315114148     
 H   8.4403274697497928        17.100532561771068        11.279936785585059     
 C   9.1652506267162064        18.882771903716090        10.331635433692851     
 H   8.7593106777173144        15.542188850521736        12.896761709919911     
 C   7.0553290130044619        14.258721891713735        12.669052211774897     
 H   8.8406668104161561        12.824585242656076        9.5254523912916014     
 C   7.1066761220806844        12.729536353501329        10.796132446365501     
 H   12.660924348218167        16.769640938945187        11.796738659210366     
 C   13.346328983559943        15.755733547338529        13.571253906227485     
 H   10.698487952244861        13.017558906520625        12.777922854740821     
 C   12.261044139153045        13.656452346859277        14.109302690385395     
 H   9.5743825747323221        14.506715931295986        7.9763394860878734     
 C   11.213440221214872        13.566929531022746        6.9487972699756391     
 H   13.138529185337141        13.748649445384522        10.331207881242047     
 C   13.213150965392630        13.153968756455807        8.2580703389875385     
 H   12.005230678649804        19.141978789773944        8.4596426183484112     
 C   10.164561839407355        19.458824985572839        9.5400663338159450     
 H   8.3121297904829525        19.471518366218120        10.666169518358078     
 H   6.5698717904729440        14.640111291165436        13.563344262651572     
 C   6.4570596425781916        13.238498313457217        11.920797075917683     
 H   6.6575693874431225        11.921356163525942        10.222843681431593     
 C   13.207393629789030        14.642595703784199        14.408143633266377     
 H   14.076791387231347        16.526762913582132        13.808589852898375     
 H   12.141649083917384        12.788095100472212        14.756039682906806     
 C   12.528954862566978        13.096357655301629        7.0412249656961716     
 H   10.665745445094881        13.518829594467181        6.0059018042665393     
 H   14.241715422229882        12.804719429841171        8.3146218592005177     
 H   10.104280778497309        20.510655967239469        9.2676370261849037     
 H   5.4985384476878814        12.827527871500340        12.234476650933285     
 H   13.826081534619826        14.548335537548363        15.302431201096246     
 H   13.033522236272642        12.694583953510651        6.1629061297997385     
 C   12.259247173177030        15.004454968167714        2.9681981434167990     
 H   11.338983920484473        14.784301264618293        3.5337517594096588     
 H   12.396419686377717        16.093825922749907        2.9224969353574930     
 H   13.126572370886137        14.563902319672616        3.4842579220029122     
 C   12.140618378488186        14.456520052193573        1.6348889693948343     
 N   12.009697710718013        14.005849867200661       0.56614062448596736     
 Co   8.3373267444082888        9.3736745988075594        12.150065695165368     
 S   8.0401442401904433        9.5278306430298461        9.9312072371817965     
 S   9.4409995881806257        7.4073824077321362        11.995489927968171     
 S   6.3904496479564203        9.5579371362607777        13.278298453266199     
 S   9.3305440265315447        10.997076123717211        13.349255079370014     
 C   8.7527765088517455        8.0292632103273949        9.4018315054381354     
 C   9.3266894710542889        7.1282386263214370        10.278699623440765     
 C   6.7887864157902440        10.851686671126238        14.375675342037948     
 C   8.0303826844261934        11.458536122776307        14.415772491502530     
 S   8.7315471451141722        7.5450561543909753        7.7254589160694556     
 S   9.8855611018071468        5.6387666107301166        9.5470282860240374     
 S   5.6172029117064746        11.472317311879500        15.512251759224700     
 S   8.2132406668825571        12.715837152170824        15.625622227788208     
 C   9.4124604003170287        5.9621541464034662        7.9015003032410682     
 C   6.5937399741956693        12.686184571282896        16.278320684793691     
 S   9.5524726802978286        4.8710350918072161        6.6411282935697509     
 S   6.0185852594328431        13.673582442064374        17.497612066610351     
 P   6.0234192834040510        2.7839219784856515        2.5238507106469230     
 C   6.7050917509962531        4.4004458024669315        2.0876965927104463     
 C   4.3021288507005311        3.0814419147226091        2.9305605539326436     
 C   6.1901102043284473        1.7049276885305840        1.1008354201674304     
 C   6.8529806738109160        2.0112734689721639        3.9184590563909176     
 C   5.9551550957355257        5.5686454852571199        2.3187312179824198     
 C   7.9408637083675613        4.4744350737578165        1.4166372935883189     
 C   3.3901406628752726        3.2926969971426581        1.8857729791687639     
 C   3.9292936301565051        3.3392358214084452        4.2580082228741887     
 C   5.9956968917913551        2.2301497002359127      -0.18880805147877447     
 C   6.4566000841788966       0.33653910121974229        1.2786908828920027     
 C   8.2158880170069075        2.2710616780447852        4.1385916697336373     
 C   6.1872409012305347        1.0344081547996087        4.6811140385122814     
 H   4.9797747691219154        5.5189888283600217        2.7964938902880383     
 C   6.4420051023353944        6.7993075986153526        1.8712991497897440     
 H   8.4877590388627215        3.5691012025427273        1.1552480213398442     
 C   8.4316490960315242        5.7166882339881511        1.0082389785969550     
 H   3.6790684536731857        3.1025205237238933       0.85492092354767113     
 C   2.1169354025978198        3.7847926322518979        2.1661502203665535     
 H   4.6292800572567563        3.1785694963038909        5.0708614670767611     
 C   2.6596166524749107        3.8440971936465891        4.5303684552924093     
 H   5.8225106861027234        3.2936687825851489      -0.33413962226249666     
 C   6.0515724606941301        1.3817025294596563       -1.2920416392839209     
 H   6.5888287623545967       -8.9803860506583455E-002   2.2711988824832678     
 C   6.5409289842370448      -0.49342453833527605       0.16086531296251802     
 H   8.7331894354573567        3.0120469348599461        3.5372724680488732     
 C   8.9107828549385033        1.5593120159292129        5.1157957856357967     
 C   6.8894152472672916       0.34037283649775757        5.6705763659228428     
 H   5.1369768111677701       0.79137690408266037        4.5146638757989352     
 H   5.8297247599205662        7.6915819668686787        1.9901913143428891     
 C   7.6812714294288940        6.8774933880302420        1.2299695899647793     
 H   9.3919939534904255        5.7829922764971586       0.49660018292852087     
 C   1.7642342829512403        4.0866952567770678        3.4847260235756710     
 H   1.4212415020579929        3.9408445833459536        1.3463694759437819     
 H   2.3754804701089838        4.0679664875915584        5.5577840334279189     
 H   5.8856328445733261        1.7883841697522938       -2.2876212469030199     
 C   6.3370524659286316        2.5693420233251881E-002  -1.1194972187907009     
 H   6.7794629955274965       -1.5438374942478048       0.30193935568259328     
 C   8.2480358427695109       0.59398857748478151        5.8817735860467035     
 H   9.9730475245141914        1.7426454627712900        5.2608267250627527     
 H   6.3599372751645280      -0.41617423372135054        6.2499019757246890     
 H   8.0507511703428580        7.8344447651794935       0.85420421261554835     
 H  0.79420550634749609        4.5293297779276793        3.7079601638650721     
 H   6.4013364915738054      -0.62443667551209026       -1.9907898570704614     
 H   8.7992052153409386        2.7390094398516650E-002   6.6296490382556597     
 P   4.5969786755981596        8.4329215492730558        6.4264311147274613     
 C   4.7928497240658761        6.6948944682822153        6.8866945936280368     
 C   6.1786009091942411        9.1719088339026023        5.9857132910317379     
 C   3.5280778537694992        8.5446795122273738        4.9774448156133779     
 C   3.8325041144834118        9.2663778665357306        7.8280215776072746     
 C   3.7897573973511571        6.1107103931205060        7.6839757259610018     
 C   5.8769714342516739        5.9174757935771494        6.4390654453957294     
 C   6.8245973194219509        8.6790827444248002        4.8337379024349136     
 C   6.7685577181544048        10.208937683908221        6.7244245605480444     
 C   2.5726758534117176        7.5548257481329593        4.6860969167308957     
 C   3.6656140000645028        9.6682198415190168        4.1415519352118899     
 C   4.5230935966333998        9.3231811529947795        9.0546623190374849     
 C   2.5194521907816116        9.7588143815092376        7.7330817619214276     
 H   2.9520606732629635        6.7056023967026226        8.0437588195785725     
 C   3.8742850229501915        4.7607036096195747        8.0302829322013203     
 H   6.6753263572512171        6.3503970648856471        5.8424075147760268     
 C   5.9503922211831366        4.5681623163613336        6.7907086395168896     
 H   6.3563507690620833        7.9087354864293635        4.2255727657831832     
 C   8.0603314159307544        9.1922047405205323        4.4532774697463129     
 H   6.2749917256213283        10.626353461300544        7.5968706925733844     
 C   8.0089829795966558        10.721397415325368        6.3261912320215581     
 H   2.4547312271545589        6.6813015121525821        5.3255797156655662     
 C   1.7693339420289991        7.6952137236628397        3.5510643418157399     
 H   4.4171764783162057        10.433382548771210        4.3444096506922119     
 C   2.8546223588853761        9.7944951444591890        3.0130244269510036     
 H   5.5412746752146678        8.9442279119246972        9.1459871793831020     
 C   3.9022158287800885        9.8840145526384280        10.173527767524119     
 H   1.9771299740100192        9.7022929764319770        6.7911155109445751     
 C   1.9025062021782855        10.296974377766663        8.8642528028404204     
 H   3.1103993020460661        4.3089669715054892        8.6626829284957676     
 C   4.9510746171024351        3.9921136694109292        7.5822729069852750     
 H   6.8035136532597296        3.9794129835020202        6.4561810714182792     
 H   8.5457887973660629        8.8108116649898101        3.5589871690099950     
 C   8.6585999827976803        10.212431582473688        5.2015283251314166     
 H   8.4580897012716107        11.529579634650847        6.8994771098987702     
 C   1.9082728409634073        8.8083535996830875        2.7141779613691583     
 H   1.0388719660803845        6.9241854225588728        3.3137236037660935     
 H   2.9740206261694433        10.662853804037214        2.3662900898562049     
 C   2.5867010960546781        10.354586092461080        10.081098599767897     
 H   4.4499095739784797        9.9321146697054594        11.116423775806233     
 H  0.87394150308771723        10.646222432844597        8.8077007450994955     
 H   5.0113517364519895        2.9402834442623287        7.8547060545813867     
 H   9.6171207953742073        10.623401699409770        4.8878472490363212     
 H   1.2895878880408111        8.9026165825393466        1.8198886608386697     
 H   2.0821326950280348        10.756360092007020        10.959416749273348     
 C   2.8564229372338379        8.4464585668666015        14.154127139915859     
 H   3.7766872478150590        8.6665965246114638        13.588569385281071     
 H   2.7192549267488704        7.3570886744935926        14.199867580484156     
 H   1.9890980867504067        8.8869881288548189        13.638047200013515     
 C   2.9750444221214227        8.9944418452897299        15.487416959291878     
 N   3.1059606543708802        9.4451500059516817        16.556149832130021     
         226

 Co   6.7718512676999998        14.074163118100000        4.9686234907999998     
 S   7.0716665439000010        13.919722685999998        7.1873922878999998     
 S   5.6690434256000000        16.040918420099999        5.1248128697000004     
 S   8.7191795419000009        13.890466730700002        3.8412592128999989     
 S   5.7789959523999999        12.452044417400000        3.7674072904000000     
 C   6.3604303267999986        15.418618693299999        7.7175952248000002     
 C   5.7858511979999996        16.319937666100000        6.8414446468000003     
 C   8.3218375221999992        12.596695237900001        2.7435674848999998     
 C   7.0802102948000005        11.990058643500001        2.7023125516999991     
 S   6.3843170620999983        15.902929565899999        9.3939168040999999     
 S   5.2292332631000003        17.809918027299993        7.5737986225000000     
 S   9.4947211556000006        11.975394729199996        1.6087633858999999     
 S   6.8985596578999981        10.732340981300004        1.4926429048999998     
 C   5.7040172890000003        17.486174672500006        9.2187650552000004     
 C   8.5189620851999983        10.761396322400000       0.84190832920000003     
 S   5.5658116468000003        18.577059527900001        10.479532920400001     
 S   9.0958576266000026        9.7733935081000034      -0.37606106160000002     
 P   9.0961947966000007        20.667155344600001        14.595357712900000     
 C   8.4137109376999994        19.050832486299999        15.030759632900001     
 C   10.817933154400000        20.369605691800000        14.190800498800000     
 C   8.9274462121999996        21.746405516799999        16.018014782900000     
 C   8.2684622808999979        21.439923423600000        13.199831510599996     
 C   9.1635764645000002        17.882502054200000        14.800194320799999     
 C   7.1775044846999991        18.977089421900001        15.701037070399996     
 C   11.728472027200000        20.158146195000000        15.236809132299998     
 C   11.192528738200000        20.112102826099999        12.863790315299999     
 C   9.1179669994000001        21.221124385400000        17.308189662699998     
 C   8.6626698130000008        23.115062973299999        15.839413061100000     
 C   6.9060110308000002        21.179654641500001        12.977585790899999     
 C   8.9347786868999997        22.417971404799999        12.439222610000000     
 H   10.139297930000000        17.931985574199999        14.323109247799996     
 C   8.6762273840000006        16.651958784700007        15.247361654400001     
 H   6.6305890803000000        19.882467254000002        15.962112486800001     
 C   6.6862748247999990        17.734963475200001        16.109276726899999     
 H   11.438071698199998        20.348066861700001        16.267303900300000     
 C   13.002071823100001        19.666137534100006        14.958095609500001     
 H   10.493609029900000        20.272849787300000        12.050003530800000     
 C   12.462608818800000        19.607349327400009        12.593086295399999     
 H   9.2900849790999978        20.157516084299999        17.454100590499994     
 C   9.0594904869999997        22.069650690800000        18.411253127999998     
 H   8.5336389728000004        23.541601927300000        14.846587096300000     
 C   8.5758691857999985        23.945150273399999        16.956937857200000     
 H   6.3883772170000004        20.437495497300006        13.577171411100000     
 C   6.2119875300000000        21.892459147000000        12.000551994300000     
 C   8.2334773061999993        23.113145628700007        11.449966742599999     
 H   9.9847624152000005        22.661149198000000        12.607275240900000     
 H   9.2884738797999979        15.759595649800001        15.129038225200000     
 C   7.4365835264999998        16.574044137500000        15.887992524400000     
 H   5.7258417685999996        17.668860946599999        16.620767037400000     
 C   13.356559897199999        19.364564691900000        13.639915784199999     
 H   13.696652926599999        19.510124908699996        15.778832910499997     
 H   12.748025814699998        19.383569847400000        11.566001126799996     
 H   9.2223131956000000        21.662714283400007        19.407249034500001     
 C   8.7755013857000002        23.425855000999999        18.237924239899993     
 H   8.3389237563000016        24.995838749700013        16.815117741000002     
 C   6.8751811415999997        22.859303306900003        11.236914378200000     
 H   5.1500360578000013        21.708704944000004        11.853867356300000     
 H   8.7633123516999980        23.870784508300002        10.872404268400000     
 H   7.0668021260999989        15.617267800000000        16.263864127700000     
 H   14.326874629800002        18.921859287300006        13.418080898199999     
 H   8.7092018620000005        24.076039227900008        19.109022821800000     
 H   6.3246227890000011        23.426884138899993        10.489369202000001     
 P   10.519802292500000        15.017801236200000        10.692046863399998     
 C   10.323675710500000        16.756138306899999        10.233098801800001     
 C   8.9386383385000006        14.278852893200000        11.134570499500001     
 C   11.590585725700000        14.905741900900001        12.139688186699999     
 C   11.281556102000000        14.184355968499998        9.2890013003000007     
 C   11.327318607000000        17.341033845900000        9.4370505769000008     
 C   9.2393783285000008        17.533212372600001        10.680872502400000     
 C   8.2940896563000006        14.771828794599998        12.287257299100000     
 C   8.3475461976999998        13.241947914300003        10.396559735700000     
 C   12.545826449200000        15.895874326700003        12.430693082700000     
 C   11.453620108999999        13.782318762700001        12.975804892899999     
 C   10.588032355899999        14.126648697800000        8.0640743039000000     
 C   12.594727856499995        13.691736496000001        9.3812273278999996     
 H   12.165154766099999        16.746405997799993        9.0771412360999992     
 C   11.243149795400003        18.691377786200007        9.0920164712999991     
 H   8.4405880733999972        17.099794039399999        11.276598188299999     
 C   9.1663722749999987        18.882913850000005        10.330566328700000     
 H   8.7631774255000003        15.542177168299999        12.894754094200000     
 C   7.0587020744000011        14.258963790300001        12.669210759299997     
 H   8.8398786387000001        12.824387735000002        9.5234912135999963     
 C   7.1073610948999990        12.729958384299998        10.796113228499996     
 H   12.663437209399996        16.769420330100004        11.791186818399998     
 C   13.349383127299998        15.755906961600001        13.565626216899997     
 H   10.701967068800000        13.017108935100000        12.773556740900000     
 C   12.264743710199998        13.656479588300002        14.104294137200000     
 H   9.5697361239000003        14.505736607999999        7.9748107243000002     
 C   11.206032027399999        13.564674759100001        6.9441900983000000     
 H   13.139219473899999        13.748759621900000        10.321913524799999     
 C   13.208782503900000        13.152402305500001        8.2490572338000003     
 H   12.007395962399997        19.143621866499998        8.4604379739999995     
 C   10.166137718000000        19.459636521800000        9.5400734787000001     
 H   8.3131823434999994        19.471457069700001        10.665228690799999     
 H   6.5744437551999990        14.640487645800000        13.564094448199997     
 C   6.4592064663000004        13.239033612200000        11.921569143899999     
 H   6.6572080245000000        11.922161104300001        10.223103308300001     
 C   13.210770406700000        14.643006426300001        14.402880712800000     
 H   14.079720884300000        16.527162067199999        13.802577546200000     
 H   12.145513438899998        12.788256134899999        14.751259521599998     
 C   12.521621374900000        13.093853247200000        7.0339273038999997     
 H   10.656095078900000        13.515929613100001        6.0026256702999996     
 H   14.237341918299997        12.802819469900001        8.3034945769000004     
 H   10.105994293300000        20.511692974599999        9.2684579737000004     
 H   5.5007700828999990        12.828578072599999        12.236168896800001     
 H   13.829361928900001        14.549252207600002        15.297289035100000     
 H   13.023880406499998        12.690951428400002        6.1548014679999996     
 C   12.251981273800000        15.006241835900003        2.9671059021000001     
 H   11.331061540600000        14.786336065400000        3.5316940270999999     
 H   12.386829731600001        16.095720017100000        2.9171819244999999     
 H   13.119123669399999        14.569818628300000        3.4869072110000001     
 C   12.137262227600001        14.452622678899999        1.6358154750000000     
 N   12.009321547300003        13.997504036200000       0.56861260629999977     
 Co   8.3438149834999997        9.3767881926999994        12.153707191100001     
 S   8.0439999058999998        9.5312287094000006        9.9349373750000005     
 S   9.4466106703000001        7.4100221667000010        11.997518762299999     
 S   6.3964907580999997        9.5604897596999976        13.281063178500000     
 S   9.3366709768000007        10.998901210500000        13.354928125199997     
 C   8.7552239745999998        8.0323285941000009        9.4047356721999993     
 C   9.3298068876000002        7.1310105563999997        10.280885784299997     
 C   6.7938287247999991        10.854257537100001        14.378763400100000     
 C   8.0354531648999998        11.460898074799999        14.420015393300000     
 S   8.7313421683999977        7.5480187123999993        7.7284137199999989     
 S   9.8864205568999992        5.6410285309999999        9.5485320083000005     
 S   5.6209420447999987        11.475561259999999        15.513562811599996     
 S   8.2171065769999991        12.718611368199999        15.629687767900000     
 C   9.4116405192999988        5.9647738387999993        7.9035651650999998     
 C   6.5967022657000012        12.689557935600000        16.280420458199998     
 S   9.5498470589000011        4.8738892072999995        6.6427967156999985     
 S   6.0198069498000004        13.677560684400000        17.498389587300000     
 P   6.0194659206000001        2.7837970973999999        2.5269731033000000     
 C   6.7019502817999985        4.4001199986000019        2.0915718447999998     
 C   4.2977271953000002        3.0813472942000000        2.9315289448000001     
 C   6.1882151995999983        1.7045468766000000        1.1043164271999999     
 C   6.8471975581999986        2.0110284204000002        3.9224995492999999     
 C   5.9520844354000015        5.5684504038000000        2.3221368341999993     
 C   7.9381566752000010        4.4738637742999998        1.4212943994000000     
 C   3.3871887813999995        3.2928071403999999        1.8855199917000001     
 C   3.9231308700999992        3.3388496035999999        4.2585391084999999     
 C   5.9976950780000013        2.2298271923000001      -0.18585890250000001     
 C   6.4529900007999981       0.33588915760000038        1.2829191043999999     
 C   8.2096497329999991        2.2712953895000010        4.1447423650999999     
 C   6.1808816217000002        1.0329813438000004        4.6831099218999999     
 H   4.9763632816000003        5.5189666595000011        2.7992226083000000     
 C   6.4394326052999986        6.7989937356000016        1.8749686265000001     
 H   8.4850726818999966        3.5684864008000008        1.1602190485999999     
 C   8.4293856147999993        5.7159898741999999        1.0130541928000001     
 H   3.6775895905999989        3.1028871562000000       0.85502512230000005     
 C   2.1135885964999992        3.7848153006000000        2.1642332778000002     
 H   4.6220505288000000        3.1781030472000000        5.0723260250999997     
 C   2.6530505291000002        3.8436023112000006        4.5292428932000002     
 H   5.8255785571000001        3.2934356657000001      -0.33177070100000000     
 C   6.0561703288999995        1.3812999471000000       -1.2889217802999999     
 H   6.5820200882999984       -9.0649662599999958E-002   2.2757451217000000     
 C   6.5397895436000004      -0.49419904599999998       0.16539501460000000     
 H   8.7272832483999991        3.0134537356000006        3.5451555896000002     
 C   8.9036747079000005        1.5584900025000010        5.1217743135999996     
 C   6.8821845549000003       0.33780624050000041        5.6723640357000003     
 H   5.1308975908000010       0.78980416109999996        4.5150588601999999     
 H   5.8271852665999999        7.6913563861999998        1.9932916415999999     
 C   7.6790762993999993        6.8769089721000016        1.2343375339999998     
 H   9.3898186122999991        5.7820927297000004       0.50156379569999998     
 C   1.7590997447999999        4.0863870718000008        3.4824130375999998     
 H   1.4190077823999998        3.9408285365999993        1.3434957190999997     
 H   2.3676329111999994        4.0673812689000002        5.5563280846999996     
 H   5.8933477830999994        1.7882355366999998       -2.2849180209000002     
 C   6.3401582589000007        2.5095567300000010E-002  -1.1155918173999999     
 H   6.7767332269000002       -1.5448877652999995       0.30721578199999988     
 C   8.2404814894999987       0.59164670350000081        5.8854133752999997     
 H   9.9656268476999994        1.7422426912000004        5.2684561135000001     
 H   6.3523501948999996      -0.41983226729999901        6.2499274867999999     
 H   8.0488572132999998        7.8336852703000002       0.85846515609999996     
 H  0.78878467430000021        4.5290918390000003        3.7042477628000001     
 H   6.4064575106000001      -0.62508898649999989       -1.9866901560999999     
 H   8.7910407647000000        2.4065018800000892E-002   6.6329572798000003     
 P   4.5958582623000002        8.4331484054000043        6.4302814566000004     
 C   4.7919828708999992        6.6948114689000011        6.8892308461000002     
 C   6.1770230629999991        9.1720954026000037        5.9877584920999993     
 C   3.5250750465000000        8.5452088303000018        4.9826397908999995     
 C   3.8341051333000000        9.2665948515000007        7.8333265379999979     
 C   3.7883383963999999        6.1099166140000003        7.6852775637999997     
 C   5.8762808304999998        5.9177368100000001        6.4414593216999991     
 C   6.8215724326000000        8.6791193488000040        4.8350723483999998     
 C   6.7681149088000030        10.209000727400001        6.7257694040000002     
 C   2.5698336336000001        7.5550773480000020        4.6916335565000002     
 C   3.6620413178000000        9.6686329435000005        4.1465245270000004     
 C   4.5276287828999999        9.3243018734999978        9.0582536956999995     
 C   2.5209336218999998        9.7592144777000005        7.7411002682000003     
 H   2.9505018331000001        6.7045446420000001        8.0451855647000006     
 C   3.8725061018000009        4.7595726236999996        8.0303119036999995     
 H   6.6750725688999974        6.3511546582999987        5.8457351412999987     
 C   5.9492856718000002        4.5680353945999999        6.7917657401999998     
 H   6.3524853735999995        7.9087705681999996        4.2275754004000001     
 C   8.0569603507000007        9.1919845559999995        4.4531194514999983     
 H   6.2757817837000012        10.626561125500000        7.5988374530999998     
 C   8.0083000670999986        10.720990003100001        6.3262167088999997     
 H   2.4522212438000000        6.6815310851999996        5.3311391349999999     
 C   1.7662779247000000        7.6950463325999996        3.5566998798999991     
 H   4.4136946249999998        10.433842146900000        4.3487739611000000     
 C   2.8509181899999998        9.7944739384999995        3.0180350430999998     
 H   5.5459250009999996        8.9452138979000004        9.1475171560999993     
 C   3.9096288855000001        9.8862756342000004        10.178137794000000     
 H   1.9764422494000000        9.7021919544999982        6.8004138853000002     
 C   1.9068786442000003        10.298548159000001        8.8732705156999998     
 H   3.1082585535999998        4.3073290238000004        8.6618889733000000     
 C   4.9495185641999999        3.9913132995999998        7.5822570050999980     
 H   6.8024759031000004        3.9794917742000004        6.4571048129999982     
 H   8.5412190557999992        8.8104603812000004        3.5582362115000001     
 C   8.6564554000000005        10.211914778700002        5.2007609166000002     
 H   8.4584533245000006        11.528786799600001        6.8992271005999983     
 C   1.9048916540000000        8.8079476577999998        2.7194465708999997     
 H   1.0359400292000001        6.9237917663999999        3.3197471391000000     
 H   2.9701492041000002        10.662698301100004        2.3710711176999997     
 C   2.5940394666000000        10.357097046900002        10.088400378799999     
 H   4.4595656534000003        9.9350204098999999        11.119702291899999     
 H  0.87831888989999918        10.648129596400000        8.8188337108999999     
 H   5.0096613202999993        2.9392569877000008        7.8538732551999999     
 H   9.6148917376999972        10.622370651600001        4.8861616042999998     
 H   1.2863009341000002        8.9017029976999993        1.8250377970000000     
 H   2.0917801816999999        10.759998702400001        10.967526164600001     
 C   2.8636829951000000        8.4447036947999994        14.155221591200000     
 H   3.7846030349999999        8.6646062068000003        13.590632713500000     
 H   2.7288361228000011        7.3552256175000021        14.205155028400000     
 H   1.9965402609000007        8.8811204834000002        13.635415248799999     
 C   2.9783997208000001        8.9983348836000001        15.486507313400001     
 N   3.1063391070000002        9.4534632653999999        16.553706353900001     
         226

 Co   6.7653587665937671        14.071059116848266        4.9649817125378606     
 S   7.0678108175214351        13.916334530655691        7.1836614550202240     
 S   5.6634334165678117        16.038290929091588        5.1227843808485458     
 S   8.7131334919433918        13.887917757759181        3.8384937767800884     
 S   5.7728583700440979        12.450231396579072        3.7617344460478179     
 C   6.3579864577387948        15.415564982419879        7.7146906012348220     
 C   5.7827403674303115        16.317179487906607        6.8392582883475974     
 C   8.3167860830888056        12.594127420342916        2.7404813051393226     
 C   7.0751281319874382        11.987704691707220        2.6980706413927735     
 S   6.3845292632923503        15.899979176921873        9.3909612688065405     
 S   5.2283875157047977        17.807672460168487        7.5722947848900217     
 S   9.4909716078914332        11.972148588493546        1.6074560702453655     
 S   6.8946793475190775        10.729573059150223        1.4885800663920798     
 C   5.7048503852073820        17.483569739564622        9.2166999127136737     
 C   8.5159863337213295        10.758023369363432       0.83981290411931941     
 S   5.5684556449417677        18.574220729457046        10.477864428805477     
 S   9.0946223428354251        9.7694136627456984      -0.37683286674165584     
 P   9.1001524118175254        20.667274999296296        14.592230636254341     
 C   8.4168535912802334        19.051154962875689        15.026882445450967     
 C   10.822339688967615        20.369693580328420        14.189830955425972     
 C   8.9293457057818983        21.746783619825017        16.014527106341319     
 C   8.2742510303997516        21.440164389075942        13.195786066170266     
 C   9.1666460756414505        17.882691880648039        14.796789352456635     
 C   7.1802134886367330        18.977661147556645        15.696379860850238     
 C   11.731426219379633        20.158030415889542        15.237063491296110     
 C   11.198700790211848        20.112484164644446        12.863259170941710     
 C   9.1159693652865865        21.221445783924281        17.305235027331484     
 C   8.6662898667105193        23.115710889407080        15.835175158695161     
 C   6.9122520389432616        21.179425511649576        12.971437686052541     
 C   8.9411451791482470        22.419390683387050        12.437218730199101     
 H   10.142708170971495        17.931999669327407        14.320380379226066     
 C   8.6787972376085971        16.652269441570120        15.243696919789357     
 H   6.6332792117145960        19.883083666591528        15.957140463135673     
 C   6.6885387751479790        17.735664364747549        16.104465939525642     
 H   11.439549676504765        20.347693632141258        16.267200367765586     
 C   13.005422725790849        19.666111886530746        14.960017343251565     
 H   10.500849911883339        20.273310214606525        12.048536725065922     
 C   12.469186524231359        19.607843280825957        12.594214826886605     
 H   9.2870134141393628        20.157747735857786        17.451728223149846     
 C   9.0548942542660225        22.070054203882297        18.408126262685531     
 H   8.5404598464697994        23.542444488559834        14.842030346997813     
 C   8.5770207444985243        23.945924984213001        16.952396836884422     
 H   6.3942847188748546        20.436096496161543        13.569293617654836     
 C   6.2190971241759980        21.893290705895069        11.994580634936444     
 C   8.2407137729897588        23.115709774915238        11.448175595549396     
 H   9.9908507075144861        22.662709330830573        12.606867777150010     
 H   9.2910089597292469        15.759816641104258        15.125944179104412     
 C   7.4387767844556780        16.574629166745787        15.883631330876142     
 H   5.7280186416273322        17.669766585546537        16.615810219145782     
 C   13.361703368396828        19.364872712156146        13.642234203482602     
 H   13.698888367297812        19.510138206718686        15.781713603301226     
 H   12.755889080116349        19.384156804480707        11.567460585601935     
 H   9.2145958042746496        21.662864984980367        19.404539905595474     
 C   8.7724030627525948        23.426454516664435        18.234008819899749     
 H   8.3416706085528407        24.996889972986974        16.809827771438073     
 C   6.8827384904864788        22.861651275216609        11.233278680755127     
 H   5.1574560924982285        21.709124075465432        11.846251336124482     
 H   8.7709061627333202        23.874437862869744        10.872373251184204     
 H   7.0686930881776560        15.618029564939949        16.259613103995669     
 H   14.332306190415723        18.922099840817104        13.421801012233447     
 H   8.7040888985361278        24.076694910953119        19.104911805596654     
 H   6.3327893297137301        23.430219350816127        10.486068762324276     
 P   10.520926555870492        15.017586352755687        10.688196881371697     
 C   10.324553267647266        16.756233510597358        10.230560533491889     
 C   8.9402178363991389        14.278682803943285        11.132525273470307     
 C   11.593589657770419        14.905221842690112        12.134495413116115     
 C   11.279958397873626        14.184147300041626        9.2836986753479920     
 C   11.328753433686146        17.341836045486783        9.4357502326034055     
 C   9.2400794869587504        17.532967024713450        10.678470165322693     
 C   8.2971161820223909        14.771812980030887        12.285920965827623     
 C   8.3479908187571414        13.241898395478444        10.395218868217817     
 C   12.548669793075902        15.895630801896761        12.425162408231520     
 C   11.457190782161495        13.781913962575368        12.970832790392482     
 C   10.583501107713433        14.125534957217011        8.0604849594231194     
 C   12.593249665070262        13.691344782031365        9.3732124966237702     
 H   12.166729745841725        16.747469567176449        9.0757209211427092     
 C   11.244949202970613        18.692516698661141        9.0919859110885834     
 H   8.4408486770502016        17.099055517028930        11.273259591014940     
 C   9.1674939232837911        18.883055796283919        10.329497223707149     
 H   8.7670441732826863        15.542165486078261        12.892746478480088     
 C   7.0620751357955402        14.259205688886267        12.669369306825097     
 H   8.8390904669838442        12.824190227343928        9.5215300359083912     
 C   7.1080460677193136        12.730380415098667        10.796094010634491     
 H   12.665950070581825        16.769199721254822        11.785634977589631     
 C   13.352437271040053        15.756080375861472        13.559998527572509     
 H   10.705446185355139        13.016658963679374        12.769190627059180     
 C   12.268443281246951        13.656506829740726        14.099285584014606     
 H   9.5650896730676784        14.504757284704013        7.9732819625121270     
 C   11.198623833585126        13.562419987177256        6.9395829266243609     
 H   13.139909762462857        13.748869798415477        10.312619168357951     
 C   13.204414042407370        13.150835854544194        8.2400441286124622     
 H   12.009561246150190        19.145264943226053        8.4612333296515878     
 C   10.167713596592645        19.460448058027161        9.5400806235840552     
 H   8.3142348965170463        19.471395773181882        10.664287863241920     
 H   6.5790157199270540        14.640864000434565        13.564844633748422     
 C   6.4613532900218091        13.239568910942783        11.922341211882316     
 H   6.6568466615568775        11.922966045074059        10.223362935168408     
 C   13.214147183610971        14.643417148815804        14.397617792333623     
 H   14.082650381368653        16.527561220817866        13.796565239501625     
 H   12.149377793882612        12.788417169327786        14.746479360293190     
 C   12.514287887233023        13.091348839098371        7.0266296421038277     
 H   10.646444712705119        13.513029631732820        5.9993495363334599     
 H   14.232968414370111        12.800919509958831        8.2923672945994831     
 H   10.107707808102692        20.512729981960529        9.2692789212150970     
 H   5.5030017181121167        12.829628273699658        12.237861142666716     
 H   13.832642323180176        14.550168877651641        15.292146869103755     
 H   13.014238576727355        12.687318903289352        6.1466968062002607     
 C   12.244715374422970        15.008028703632291        2.9660136607832013     
 H   11.323139160715527        14.788370866181708        3.5296362947903410     
 H   12.377239776822284        16.097614111450092        2.9118669136425068     
 H   13.111674967913860        14.575734936927384        3.4895564999970881     
 C   12.133906076711815        14.448725305606425        1.6367419806051657     
 N   12.008945383881992        13.989158205199340       0.57108458811403218     
 Co   8.3503032225917107        9.3799017865924394        12.157348687034633     
 S   8.0478555716095563        9.5346267757701550        9.9386675128182045     
 S   9.4522217524193746        7.4126619256678659        11.999547596631826     
 S   6.4025318682435790        9.5630423831392175        13.283827903733801     
 S   9.3427979270684567        11.000726297282789        13.360601171029980     
 C   8.7576714403482541        8.0353939778726069        9.4076398389618632     
 C   9.3329243041457115        7.1337824864785624        10.283071945159229     
 C   6.7988710338097542        10.856828403073763        14.381851458162053     
 C   8.0405236453738063        11.463260026823692        14.424258295097470     
 S   8.7311371916858231        7.5509812704090233        7.7313685239305423     
 S   9.8872800119928517        5.6432904512698832        9.5500357305759636     
 S   5.6246811778935228        11.478805208120498        15.514873863975293     
 S   8.2209724871174412        12.721385584229175        15.633753308011793     
 C   9.4108206382829689        5.9673935311965325        7.9056300269589315     
 C   6.5996645572043331        12.692931299917104        16.282520231606306     
 S   9.5472214375021736        4.8767433227927830        6.6444651378302462     
 S   6.0210286401671578        13.681538926735625        17.499167107989649     
 P   6.0155125577959492        2.7836722163143484        2.5300954959530770     
 C   6.6988088126037439        4.3997941947330723        2.0954470968895533     
 C   4.2933255398994694        3.0812526736773909        2.9324973356673567     
 C   6.1863201948715494        1.7041660646694161        1.1077974342325694     
 C   6.8414144425890813        2.0107833718278365        3.9265400422090821     
 C   5.9490137750644774        5.5682553223428801        2.3255424504175788     
 C   7.9354496420324407        4.4732924748421832        1.4259515052116811     
 C   3.3842368999247263        3.2929172836573417        1.8852670042312363     
 C   3.9169681100434932        3.3384633857915547        4.2590699941258112     
 C   5.9996932642086476        2.2295046843640876      -0.18290975352122554     
 C   6.4493799174210995       0.33523921398025847        1.2871473259079971     
 C   8.2034114489930907        2.2715291009552168        4.1508930604663625     
 C   6.1745223421694657        1.0315545328003921        4.6851058052877184     
 H   4.9729517940780852        5.5189444906399805        2.8019513263119618     
 C   6.4368601082646029        6.7986798725846507        1.8786381032102561     
 H   8.4823863249372717        3.5678715990572742        1.1651900758601557     
 C   8.4271221335684743        5.7152915144118488        1.0178694070030452     
 H   3.6761107275268121        3.1032537886761067       0.85512932105232897     
 C   2.1102417904021786        3.7848379689481022        2.1623163352334469     
 H   4.6148210003432437        3.1776365980961092        5.0737905831232384     
 C   2.6464844057250896        3.8431074287534122        4.5281173311075911     
 H   5.8286464280972767        3.2932025488148513      -0.32940177973750334     
 C   6.0607681971058689        1.3808973647403437       -1.2858019213160790     
 H   6.5752114142454001       -9.1495464693416462E-002   2.2802913609167321     
 C   6.5386501029629560      -0.49497355366472390       0.16992471623748198     
 H   8.7213770613426416        3.0148605363400551        3.5530387111511272     
 C   8.8965665608614977        1.5576679890707892        5.1277528415642024     
 C   6.8749538625327089       0.33523964450224325        5.6741517054771577     
 H   5.1248183704322319       0.78823141811733954        4.5154538446010646     
 H   5.8246457732794337        7.6911308055313210        1.9963919688571108     
 C   7.6768811693711045        6.8763245561697612        1.2387054780352202     
 H   9.3876432711095728        5.7811931829028422       0.50652740847147915     
 C   1.7539652066487594        4.0860788868229339        3.4801000516243286     
 H   1.4167740627420067        3.9408124898540451        1.3406219622562174     
 H   2.3597853522910150        4.0667960502084419        5.5548721359720803     
 H   5.9010627216266727        1.7880869036477058       -2.2822147948969804     
 C   6.3432640518713699        2.4497714366748139E-002  -1.1116864160092990     
 H   6.7740034582725039       -1.5459380363521942       0.31249220831740648     
 C   8.2329271362304866       0.58930482951522012        5.8890531645532960     
 H   9.9582061708858074        1.7418399196287109        5.2760855019372475     
 H   6.3447631146354713      -0.42349030087864747        6.2499529978753108     
 H   8.0469632562571416        7.8329257754205068       0.86272609958445157     
 H  0.78336384225250433        4.5288539000723214        3.7005353617349281     
 H   6.4115785296261949      -0.62574129748790952       -1.9825904551295384     
 H   8.7828763140590613        2.0739943201485134E-002   6.6362655213443409     
 P   4.5947378490018407        8.4333752615269528        6.4341317984725395     
 C   4.7911160177341223        6.6947284695177869        6.8917670985719637     
 C   6.1754452168057572        9.1722819712974051        5.9898036931682608     
 C   3.5220722392305008        8.5457381483726298        4.9878347661866211     
 C   3.8357061521165883        9.2668118364642709        7.8386314983927212     
 C   3.7869193954488427        6.1091228348794946        7.6865794016389977     
 C   5.8755902267483258        5.9179978264228508        6.4438531980042688     
 C   6.8185475457780491        8.6791559531752078        4.8364067943650859     
 C   6.7676720994456012        10.209063770891781        6.7271142474519561     
 C   2.5669914137882826        7.5553289478670447        4.6971701962691048     
 C   3.6584686355354972        9.6690460454809841        4.1514971187881109     
 C   4.5321639691666000        9.3254225940052162        9.0618450723625141
[truncated: 1,084,158 more chars]
