# Supplementary material for: Unraveling the Contributions to Spin–Lattice Relaxation in Kramers Single-Molecule Magnets
Source: J Am Chem Soc. 2022 Dec 9;144(50):22965–75. doi: 10.1021/jacs.2c08876 (PMC9782788; doi:10.1021/jacs.2c08876)
Supplement: Supplementary file 2 — ja2c08876_si_002.zip [file ja2c08876_si_002.zip › phonon_Co/mol-1/mode-1-10/8/Cart_disp.xyz]

         226

 Co   6.8267136375179289        14.099936230718111        4.9537461649429098     
 S   7.2466192384180852        13.993317503459291        7.1580332876983821     
 S   5.6054955257952290        15.999801813213361        5.1396152839992721     
 S   8.7572633309661185        13.895328032941471        3.8013748901086033     
 S   5.8164744074419374        12.464733070990384        3.7894000240572003     
 C   6.4558874092307077        15.448026823787259        7.7078934376186021     
 C   5.7793390083289049        16.300944743599139        6.8484487905882885     
 C   8.3434124837944221        12.586871699627366        2.7265268427636764     
 C   7.0994986053904139        11.983527665305697        2.7105115543210219     
 S   6.5038281909612348        15.941345880016193        9.3807490246886100     
 S   5.1342194781321462        17.751068539374529        7.5943686324983490     
 S   9.4980651909127136        11.941748828812289        1.5834145471592171     
 S   6.8925882307446589        10.711178938454582        1.5211462751166687     
 C   5.6845339917957842        17.467225398734570        9.2262577715649350     
 C   8.5033507068772547        10.721741824463079       0.84637271550019655     
 S   5.4857078616709165        18.546673667274892        10.490977410698198     
 S   9.0549725531505239        9.7145341954581159      -0.36746520262079846     
 P   8.9747377288586510        20.665703702444223        14.602520300268461     
 C   8.2834340224799980        19.052539960301630        15.038174417311671     
 C   10.697477668496155        20.361750686772304        14.205091883581083     
 C   8.8053059138156353        21.741697090055791        16.028519011295089     
 C   8.1627719510956815        21.448294284236475        13.203453511086588     
 C   9.0360614006624438        17.882254471449627        14.824990580107663     
 C   7.0438327782871601        18.985044829342215        15.703075194364791     
 C   11.602458862467984        20.137758257848891        15.253517464307100     
 C   11.079100085467886        20.116723100966567        12.877583330906511     
 C   9.0153761286963299        21.215340048918403        17.315688744917047     
 C   8.5217001009669087        23.107544086351925        15.856590453211131     
 C   6.8054429329857573        21.186634499701256        12.952122464422649     
 C   8.8420514572243984        22.435045341628676        12.464694157030213     
 H   10.013630975708010        17.928096342027729        14.350995744094034     
 C   8.5499270946105863        16.656914920060942        15.287635224330463     
 H   6.4933688937791114        19.893789012846248        15.946831469083614     
 C   6.5542363428125627        17.746942640784201        16.126598252381974     
 H   11.309484329029104        20.319337799945338        16.284675644948209     
 C   12.876138746049929        19.647118772083893        14.975181672421565     
 H   10.385708066587858        20.290264169648900        12.062053680976183     
 C   12.348835500120140        19.610045760139226        12.607217690517464     
 H   9.2008310243822677        20.153086175888973        17.458672201388861     
 C   8.9632140738115567        22.061628422312058        18.420511898962083     
 H   8.3813291920804396        23.533399036645356        14.865155706091027     
 C   8.4324261252915456        23.933830417355320        16.977247175166852     
 H   6.2774707344576735        20.436662468005128        13.533491100467065     
 C   6.1288572123008604        21.909028124894622        11.969347043447375     
 C   8.1583979264445396        23.138055903508228        11.468923385173344     
 H   9.8894513814778637        22.676409678345404        12.651773748997021     
 H   9.1650194018151350        15.764191094544856        15.186841699405029     
 C   7.3091308820877243        16.584870145692886        15.926841883441387     
 H   5.5901522244067960        17.683075279608666        16.631378584786471     
 C   13.236968432770578        19.357156486854759        13.656153111954650     
 H   13.567749821913049        19.485001531835699        15.796686015851817     
 H   12.636237448389704        19.393412810466476        11.579178952983593     
 H   9.1480086114996819        21.654745395326898        19.413167192676049     
 C   8.6571869436173010        23.414189536323359        18.254029381954236     
 H   8.1772706503471611        24.981415123669603        16.841162968933158     
 C   6.8040391732124252        22.885866949220883        11.228418588570591     
 H   5.0700934802903603        21.724906080311886        11.802041638556071     
 H   8.6989510052286985        23.898677906866858        10.906060424890034     
 H   6.9434057184204123        15.631249412125186        16.315646208947737     
 H   14.208795457805918        18.916889171582557        13.437271725154444     
 H   8.5952100176523096        24.061314088603059        19.127750648411510     
 H   6.2665549202346744        23.462492748319743        10.477853098403095     
 P   10.629562805208879        14.996345261159050        10.704567727451717     
 C   10.363122289919582        16.731219470575073        10.262301777096182     
 C   9.0621198136062180        14.216210648570170        11.124183406483006     
 C   11.699971645043885        14.905145135312591        12.152767562192127     
 C   11.430372484482801        14.208182703666539        9.2953488709710275     
 C   11.313321764808373        17.355960113853463        9.4302567968108555     
 C   9.2635823606851346        17.465166467693134        10.748788276559941     
 C   8.4130078143005775        14.657972743477947        12.296566152597107     
 C   8.4648080479141914        13.225115440796264        10.327825866681467     
 C   12.697978534620876        15.873952035596893        12.378411150113951     
 C   11.538130171000617        13.824140529912658        13.042146375708850     
 C   10.758065946974298        14.158821681136533        8.0580249868892739     
 C   12.750103840217324        13.735521859146147        9.4000290218534204     
 H   12.160848580136273        16.794674309516211        9.0391891571353309     
 C   11.161786451718273        18.702517807368210        9.0875550673182488     
 H   8.5075091783969601        16.998069643104021        11.376744615739971     
 C   9.1199868251599678        18.810554789501079        10.398229178827478     
 H   8.8873057296417404        15.391509077692122        12.946784739295817     
 C   7.1667977206102975        14.142674189268670        12.639407969083855     
 H   8.9587063868139847        12.846851215156862        9.4371659747550201     
 C   7.2141261594459740        12.708892904544021        10.689597470534105     
 H   12.839524824272342        16.712688307192796        11.694710886583602     
 C   13.519570270426373        15.756793824584028        13.502790207691652     
 H   10.763345492919708        13.070160662996454        12.881917765645555     
 C   12.363876396201610        13.725070562596407        14.163479546790567     
 H   9.7367913532842820        14.527022877474788        7.9577070684498636     
 C   11.401758208813167        13.622697115115765        6.9395978625232901     
 H   13.279999113364710        13.787180676531555        10.349385248065085     
 C   13.390015621802483        13.223211026547476        8.2691375193837882     
 H   11.885463399472149        19.185910251405137        8.4287770976307481     
 C   10.069396576842806        19.426999054632155        9.5726195571355905     
 H   8.2536714754352030        19.364353905399280        10.760755863783363     
 H   6.6782028568405938        14.483977818962657        13.548806240329032     
 C   6.5610436395666412        13.169554826279711        11.833458112076986     
 H   6.7590651397681292        11.936419321696260        10.070723309029880     
 C   13.351852749384022        14.690655795406169        14.397063538562938     
 H   14.289897265326385        16.507286205056932        13.684286091349030     
 H   12.227270834458007        12.891540460194545        14.853644067158225     
 C   12.722982516314053        13.169829323126280        7.0425960056408172     
 H   10.866462642150376        13.579539310907121        5.9895682838224289     
 H   14.422990996224550        12.887915497527493        8.3336412665113695     
 H   9.9592569309166574        20.477149024581937        9.3052552316393999     
 H   5.5952061452713329        12.754021476614430        12.118695625838409     
 H   13.979784443326988        14.614456703656673        15.286498622701725     
 H   13.246173501512516        12.787882847803349        6.1660091608285290     
 C   12.234562063354277        14.967254256981310        2.9407487283827551     
 H   11.319824720924474        14.738691586166814        3.5120713074500864     
 H   12.408005502565068        16.055359794808787        2.9692757287339351     
 H   13.099797056194596        14.458669962521508        3.4032751940296611     
 C   12.064858497223685        14.514151371070705        1.5722128281821766     
 N   11.898803322386140        14.134654622435381       0.47721671385955061     
 Co   8.3992008602139219        9.4027621728540023        12.138335489135560     
 S   8.2186239815142486        9.6047306035538806        9.9051473120240221     
 S   9.3840393370554462        7.3694767855337338        12.011738737857348     
 S   6.4351446622690132        9.5652407758481797        13.240861630559964     
 S   9.3747257298286648        11.011784345660399        13.376585912203499     
 C   8.8506551269605769        8.0617714152475397        9.3945979652238272     
 C   9.3235996155808625        7.1122217983678668        10.287400956841374     
 C   6.8159233289339127        10.844384391565073        14.361303396718514     
 C   8.0552913604942891        11.454282315564681        14.427926496239783     
 S   8.8502544744696898        7.5861934758238307        7.7149051085376961     
 S   9.7916878169067640        5.5823656478268564        9.5686521173892363     
 S   5.6247775159836282        11.441742473048727        15.487836031485216     
 S   8.2115449077501506        12.697412987468994        15.657885122127693     
 C   9.3918387247998094        5.9456993496234434        7.9107220326328465     
 C   6.5814853512351874        12.649779395461543        16.284522127842788     
 S   9.4691431125344767        4.8432399467974063        6.6540038630002840     
 S   5.9792045567557448        13.618557577395295        17.506597696645510     
 P   5.8975405310020319        2.7822285126968791        2.5342749820364983     
 C   6.5712873872342978        4.4017073631796668        2.0992102119341061     
 C   4.1767969615926948        3.0733839748567369        2.9458950369672996     
 C   6.0657127416943517        1.6998558083248723        1.1148564835216694     
 C   6.7409157690761097        2.0191442817992060        3.9262591157344855     
 C   5.8241188781839437        5.5680778818472323        2.3469544691966164     
 C   7.8041520495155243        4.4816829741846487        1.4236490545189233     
 C   3.2608014176173095        3.2724749531848385        1.9022504077473554     
 C   3.8091072570698370        3.3431525605091386        4.2724165784892589     
 C   5.8953256522518132        2.2242555880839410      -0.17833129175660167     
 C   6.3113091981299956       0.32831002209755483        1.3000592754069176     
 C   8.1085002663411707        2.2779502499393960        4.1194486038415086     
 C   6.0874908335371112        1.0498264246144449        4.7087007268155867     
 H   4.8502172621126025        5.5149740776374188        2.8270753929541703     
 C   6.3126426806240268        6.8037881846222925        1.9151133043429629     
 H   8.3475965227243449        3.5796749111182629        1.1454134652915477     
 C   8.2969763654575370        5.7277991702728750        1.0305476002962304     
 H   3.5487460758186851        3.0744109542709368       0.87241458548330097     
 C   1.9872433312631566        3.7657707485692411        2.1813023108849903     
 H   4.5134811030333672        3.1951011044743707        5.0845052238892467     
 C   2.5386443548611428        3.8459047059669191        4.5434187497150731     
 H   5.7367739375804705        3.2892649698013465      -0.32709947646912330     
 C   5.9604246749150986        1.3736299715325440       -1.2797314758418772     
 H   6.4285466457263878       -9.9072509966525682E-002   2.2942703964170001     
 C   6.3959010726988881      -0.50545014345778450       0.18559513908726577     
 H   8.6158430550073977        3.0122849122770954        3.5016715690098881     
 C   8.8199092196340434        1.5746981353354488        5.0907482679906106     
 C   6.8063879729167844       0.36246869067631204        5.6914701095928635     
 H   5.0349219023855740       0.80487368537346538        4.5596399838559085     
 H   5.7031747389443863        7.6957647041629249        2.0507991838881909     
 C   7.5511649331923172        6.8875549695030740        1.2731170239939305     
 H   9.2537804544065612        5.7960994931908232       0.51238339201394389     
 C   1.6389612257588857        4.0787169587715608        3.4986494745333245     
 H   1.2897699125962698        3.9157795408302776        1.3612895117400170     
 H   2.2551163453204586        4.0766775622350275        5.5695581606797759     
 H   5.8200815152108447        1.7807917611549002       -2.2790838397701880     
 C   6.2220350755766054        1.3701404455174919E-002  -1.0996163666456120     
 H   6.6143607223269392       -1.5593082290171369       0.33311580463688961     
 C   8.1686288666524369       0.61790208426326787        5.8770955491819272     
 H   9.8850597802548670        1.7580171666529862        5.2168255467721396     
 H   6.2872313175369312      -0.39217002685597857        6.2837230339889629     
 H   7.9249605430218901        7.8474576133539289       0.91005425501924564     
 H  0.67012362391611058        4.5237983567824003        3.7234144836966703     
 H   6.2928824430288213      -0.63945429046272573       -1.9681438364659831     
 H   8.7322128918386976        5.9355267341527622E-002   6.6216467621193908     
 P   4.7053725902611561        8.4114315806447166        6.4422388182507202     
 C   4.8311250112629622        6.6696774459378849        6.9180819654110586     
 C   6.3002761148701518        9.1091596968021928        5.9768214032944620     
 C   3.6342692422402934        8.5441914759766799        4.9951102697923000     
 C   3.9825918557572133        9.2903091633725392        7.8389802317713508     
 C   3.7740526375979448        6.1247917610981970        7.6782717599778767     
 C   5.9001204750779754        5.8493544959943362        6.5090900236405913     
 C   6.9403481456977385        8.5648182521024747        4.8439460911274255     
 C   6.8850779117115497        10.191996436765322        6.6563751817038517     
 C   2.7218577555669929        7.5326650728026179        4.6387747629602716     
 C   3.7462662583988884        9.7100365256523720        4.2122489468892566     
 C   4.6972085829201511        9.3564215504737351        9.0515826760756273     
 C   2.6759914636752518        9.8028866087652187        7.7590545939525217     
 H   2.9459452553831702        6.7528483425496582        8.0069665086336830     
 C   3.7908317681830006        4.7707215493457582        8.0258705548754037     
 H   6.7416076624097565        6.2489522860490592        5.9454653040683763     
 C   5.9025164036386357        4.4954002556986579        6.8593885345990380     
 H   6.4765262241708648        7.7575690718021697        4.2792421813365706     
 C   8.1649341039124170        9.0752055272525816        4.4228928676992920     
 H   6.3942448693802083        10.648988427649645        7.5117528644236238     
 C   8.1147834477421874        10.699718357322201        6.2190441108773475     
 H   2.6282694235534958        6.6243059185848612        5.2340963775365683     
 C   1.9362809174549578        7.6953957078460800        3.4933222512422142     
 H   4.4747238526569300        10.486543546440247        4.4565186206416021     
 C   2.9497119014059492        9.8625947314927078        3.0766377107767173     
 H   5.7125170815523649        8.9664503857904325        9.1299160156936221     
 C   4.1047711332073185        9.9442665117266174        10.172840476334564     
 H   2.1170074431710457        9.7404737325921875        6.8269800755387200     
 C   2.0876632030849134        10.369266214712253        8.8924228798097289     
 H   2.9860458902114653        4.3497547296931272        8.6303735884709045     
 C   4.8524305304244315        3.9585747816686561        7.6149322066130694     
 H   6.7425476728847320        3.8720270037380451        6.5526625396296705     
 H   8.6449218324806409        8.6533309214490473        3.5426153677827119     
 C   8.7581023586182365        10.142069463089005        5.1121143672934402     
 H   8.5599763978694341        11.542939474704987        6.7460901775146986     
 C   2.0456753723823162        8.8550755618409536        2.7130911153368840     
 H   1.2459622137115158        6.9033399681798011        3.2009516854162459     
 H   3.0514738495825071        10.765523228212293        2.4728711896245819     
 C   2.7948138998635907        10.433015019755240        10.096218683945251     
 H   4.6692457896340542        9.9986354728724258        11.105997023537016     
 H   1.0635222437279099        10.733127725408348        8.8479244398112442     
 H   4.8625704095625615        2.9046692985472138        7.8910232643378544     
 H   9.7091516971876981        10.547421068843143        4.7681608097223158     
 H   1.4363628774149324        8.9663780500003885        1.8137496329375706     
 H   2.3133755351402252        10.856871704905602        10.977818910119780     
 C   2.8469652664998990        8.4058507317734676        14.129363538380483     
 H   3.7742450474030451        8.6169244950348620        13.571719821024343     
 H   2.7505067801332190        7.3150260277770238        14.257751437858063     
 H   1.9781252920896357        8.7702734648704617        13.552069135981002     
 C   2.9064772650829180        9.0600058250948923        15.423421761088751     
 N   2.9961343882236444        9.5907704131288298        16.462840231803522     
         226

 Co   6.8239705190270330        14.098647575087206        4.9544900312357649     
 S   7.2378716036921809        13.989637762586327        7.1595012377084633     
 S   5.6086729207854678        16.001857643557695        5.1388751632843084     
 S   8.7553591415128125        13.895084967829398        3.8033691062481734     
 S   5.8146004846898407        12.464098638310865        3.7883003873743402     
 C   6.4511145551091715        15.446556417262897        7.7083785269776719     
 C   5.7796646178124602        16.301894389724183        6.8480985833988743     
 C   8.3423337357147016        12.587362876540999        2.7273788748704928     
 C   7.0985341898608931        11.983854214215413        2.7101016041899708     
 S   6.4978526345181731        15.939425064310383        9.3814074136591792     
 S   5.1389701673805384        17.754011013770803        7.5933401319984322     
 S   9.4978979891470789        11.943431123831674        1.5846819890962562     
 S   6.8928868021024252        10.712237040596852        1.5197211066058354     
 C   5.6855081566559944        17.468172862422843        9.2258831357466882     
 C   8.5041312757933927        10.723724549359924       0.84614949618518664     
 S   5.4897130509273708        18.548192960306150        10.490405186183288     
 S   9.0570168068229968        9.7174771610902102      -0.36789499556975852     
 P   8.9808105822457200        20.665776284552013        14.602162170900037     
 C   8.2899478682409971        19.052454586601549        15.037803678091088     
 C   10.703500442791348        20.362143437023686        14.204377314342029     
 C   8.8114129287348533        21.741932511393003        16.027993799875333     
 C   8.1680564675858971        21.447875741204651        13.203272411062258     
 C   9.0424371538543209        17.882266850587147        14.823750767142279     
 C   7.0505163636078025        18.984647058970104        15.702973288166552     
 C   11.608759520704584        20.138777654706445        15.252682047706745     
 C   11.084771518104493        20.116492087223239        12.876893680126184     
 C   9.0205056722315131        21.215629265742482        17.315313790806194     
 C   8.5287485865685628        23.107920030699329        15.855731583605575     
 C   6.8104713378764696        21.186285506791194        12.953395630746517     
 C   8.8466878187081797        22.434191644787244        12.463420579678703     
 H   10.019914323422608        17.928290803636344        14.349601419279333     
 C   8.5562421090800562        16.656667113292894        15.285621545833939     
 H   6.5002299031051560        19.893222924903935        15.947595519969434     
 C   6.5608382669119347        17.746343682504993        16.125732176107878     
 H   11.315913697487648        20.320774253033072        16.283807057715798     
 C   12.882435399902432        19.648069710184696        14.974327369275485     
 H   10.391103114753465        20.289393450531456        12.061451173467374     
 C   12.354524166054134        19.609910938502267        12.606511120761592     
 H   9.2052937221181548        20.153307671309523        17.458443620844420     
 C   8.9680278944709784        22.062029535736457        18.420048960413979     
 H   8.3889446811164188        23.533809181178089        14.864227275601477     
 C   8.4395982783169678        23.934396410157554        16.976231709268511     
 H   6.2830160585847903        20.436704119469873        13.535675115998712     
 C   6.1330137281858175        21.908199675999889        11.970907290990006     
 C   8.1621518954323111        23.136810389767817        11.467975553044678     
 H   9.8942169331639711        22.675646654328133        12.649548823592170     
 H   9.1711921257143789        15.763961322307614        15.183951525694777     
 C   7.3155035143083387        16.584328845283242        15.924899415489318     
 H   5.5969367016164560        17.682364562958234        16.630848007417150     
 C   13.242948005992048        19.357526897107022        13.655341245566916     
 H   13.574194977147396        19.486257700678912        15.795793360584225     
 H   12.641826866705218        19.392920662313152        11.578520061674414     
 H   9.1517238407046975        21.655143839730552        19.412871284767245     
 C   8.6631026657214356        23.414772809557192        18.253224124851524     
 H   8.1853533056448029        24.982136304971124        16.839860707536499     
 C   6.8075962716318044        22.884538767104839        11.228843378052062     
 H   5.0740906091658422        21.724096023496291        11.804632924443268     
 H   8.7021690725522642        23.897283236938513        10.904377617065533     
 H   6.9495755388043925        15.630550331518926        16.313057104885353     
 H   14.214699416405622        18.917137677368430        13.436312183806722     
 H   8.6009096098696940        24.062050345567908        19.126814257080934     
 H   6.2694583136729403        23.460712317848753        10.478428903582941     
 P   10.624074779573435        14.997418059911098        10.703941684249132     
 C   10.361149960948604        16.732465412391321        10.260841628331374     
 C   9.0559457398509071        14.219342760801663        11.124702761133856     
 C   11.694502349076691        14.905174973591961        12.152113593417521     
 C   11.422931665358661        14.206991366908213        9.2950314924374755     
 C   11.314021606917954        17.355213800455790        9.4305964858153128     
 C   9.2623721590758787        17.468568762938478        10.745392487851943     
 C   8.4070619064005481        14.663665546034050        12.296100709922252     
 C   8.4589449554034815        13.225957064471450        10.331262560132394     
 C   12.690370930349832        15.875048150152049        12.381025246743253     
 C   11.533904667900586        13.822049441552025        13.038829301568407     
 C   10.749564267420583        14.157213031969707        8.0583274527398103     
 C   12.742335041031458        13.733332590988839        9.3990889371557493     
 H   12.161063889434459        16.792260893930401        9.0410867610835641     
 C   11.165854618902360        18.701960806309799        9.0877781375173363     
 H   8.5041631231471122        17.003155862918820        11.371737294367973     
 C   9.1223060976519701        18.814172742526026        10.394846036321104     
 H   8.8810993144346533        15.399042482222516        12.944183207041025     
 C   7.1613929382997830        14.148488669320235        12.640898108594662     
 H   8.9527649994082843        12.845728041149020        9.4414822366972686     
 C   7.2087879062186753        12.709946178531819        10.694923258432400     
 H   12.830720443528724        16.715524908338157        11.699534683174422     
 C   13.511060913270054        15.756749481434827        13.505932008152069     
 H   10.760276571713723        13.067508076601630        12.876499714408277     
 C   12.358919761901531        13.721641013881587        14.160520276311038     
 H   9.7284385918150686        14.525958564001050        7.9585622512423706     
 C   11.391971899742508        13.619795997314975        6.9398274743121258     
 H   13.272960131391475        13.785259623799977        10.348011661901831     
 C   13.380953965907359        13.219670590495102        8.2681335051045988     
 H   11.891560027618542        19.183795832159880        8.4303601414492118     
 C   10.074233633900667        19.428630927990550        9.5709922532138112     
 H   8.2566470188384429        19.369709063614316        10.755979505134194     
 H   6.6730149017585640        14.491803310304524        13.549570650722581     
 C   6.5559517809033094        13.173028765575726        11.837863663668136     
 H   6.7539722840047220        11.935706410826446        10.078342308993387     
 C   13.344798632249821        14.688273326950860        14.397354397274791     
 H   14.279388446275066        16.508279998164085        13.690200664091577     
 H   12.223182964680108        12.886376243929819        14.848524839880314     
 C   12.712914459243351        13.166030519329967        7.0421625705537760     
 H   10.855944263987857        13.576358826016765        5.9902211531463072     
 H   14.413708542328322        12.883660696146118        8.3321339320307999     
 H   9.9665937990358238        20.478876222082839        9.3034153687424297     
 H   5.5904843421527666        12.757749306413709        12.124569289386489     
 H   13.972263317605639        14.611196478853840        15.287038143321638     
 H   13.235058846761891        12.783036276833181        6.1654487761871026     
 C   12.235433023876563        14.969203635927244        2.9420665870686173     
 H   11.320386561908251        14.741073810128473        3.5130524434325823     
 H   12.406946714016815        16.057377805923348        2.9666710385222386     
 H   13.100763386854865        14.464227395810433        3.4074567948781782     
 C   12.068478683742502        14.511074936462169        1.5753929605230677     
 N   11.904329233631833        14.127797093123611       0.48178650848157306     
 Co   8.3964315663782259        9.4014634738463005        12.139104074233781     
 S   8.2098927777335362        9.6010555088461871        9.9066368151728206     
 S   9.3871679037176730        7.3715040545920472        12.011027739079481     
 S   6.4332119670605623        9.5650032250407708        13.242871707956967     
 S   9.3728229921772321        11.011140188902377        13.375503022853323     
 C   8.8458835693425488        8.0602992741901627        9.3951048505726362     
 C   9.3239099791818187        7.1131612362694732        10.287075198214305     
 C   6.8148185987272170        10.844878048841819        14.362176396887588     
 C   8.0542994507145735        11.454613103526446        14.427530941092794     
 S   8.8443088591662065        7.5842847376526397        7.7155805391108112     
 S   9.7964244539064254        5.5852987919855135        9.5676461119347742     
 S   5.6245857424244470        11.443433412396290        15.489122370490955     
 S   8.2118229912126424        12.698472906505543        15.656475254416309     
 C   9.3928288145248189        5.9466530740822714        7.9103641892562040     
 C   6.5822461969584287        12.651768322468465        16.284317044360648     
 S   9.4731783098527522        4.8447724098225358        6.6534435056352699     
 S   5.9812346764079578        13.621507732745529        17.506187291178236     
 P   5.9036368004819302        2.7823069419320348        2.5339098880996733     
 C   6.5778205319625824        4.4016279949506840        2.0988282935774007     
 C   4.1828434732780604        3.0737821408239001        2.9451767323589348     
 C   6.0718378645896340        1.7000903617386285        1.1143294807055859     
 C   6.7462298585323035        2.0187384887292454        3.9260711374127610     
 C   5.8305171560447464        5.5680965079448708        2.3457135874467854     
 C   7.8108522807997476        4.4812920141904158        1.4235313217629770     
 C   3.2671207858064442        3.2734915625455967        1.9014138869449877     
 C   3.8148084377213451        3.3429374126636815        4.2717227049897959     
 C   5.9004441235392227        2.2245341682947437      -0.17870767229377160     
 C   6.3183932382634955       0.32868897887267712        1.2992022668565717     
 C   8.1135577396741123        2.2776175069174260        4.1207132919044334     
 C   6.0921603729452558        1.0489841705737226        4.7074211865698077     
 H   4.8565245630869720        5.5151737067305477        2.8256827537214617     
 C   6.3189821768578254        6.8035484621711779        1.9131060704508147     
 H   8.3544703306831263        3.5791154856023497        1.1461537444569705     
 C   8.3035968279246610        5.7272087054692316        1.0296729299214189     
 H   3.5551882515577504        3.0758347643673902       0.87154511232413601     
 C   1.9935605945249988        3.7667229761707790        2.1804488592307409     
 H   4.5189095743216994        3.1942512016106521        5.0838962639497849     
 C   2.5443646635730857        3.8457895862285731        4.5427099568893192     
 H   5.7412141685564473        3.2894735045962791      -0.32733303769566713     
 C   5.9652119576143434        1.3740134703109168       -1.2801909910647833     
 H   6.4362203178550690       -9.8651367598199396E-002   2.2933441326811499     
 C   6.4030954962439441      -0.50488758858489535       0.18458513286290248     
 H   8.6214150646770271        3.0123433534432409        3.5038457700393937     
 C   8.8240974940473418        1.5738877286936763        5.0922995702710798     
 C   6.8101778020159456       0.36123556816749647        5.6905148058982205     
 H   5.0397206868062954       0.80412020915979210        4.5574109276731134     
 H   5.7093752653271670        7.6955442882647791        2.0479238067737815     
 C   7.5575605015027012        6.8870226696329206        1.2711780494942340     
 H   9.2605823623012338        5.7953991550162822       0.51184241219824667     
 C   1.6449681517109416        4.0791004644229822        3.4978376526866581     
 H   1.2962318060864562        3.9170319906187636        1.3603998221080162     
 H   2.2607421736144357        4.0762127475682766        5.5688966568807867     
 H   5.8237448286053031        1.7811639499321552       -2.2793755488266787     
 C   6.2279412347427758        1.4271112597416175E-002  -1.1004151391833312     
 H   6.6224793475555925       -1.5585872058312802       0.33182080350504511     
 C   8.1722214977948155       0.61658931522510452        5.8775114404878304     
 H   9.8890881336271228        1.7572284428803369        5.2194070751085331     
 H   6.2904872614050849      -0.39355313887817961        6.2820332566295152     
 H   7.9311553765357958        7.8467689962012326       0.90747480007328341     
 H  0.67605667643530509        4.5240630308932808        3.7224561476518367     
 H   6.2985611964073804      -0.63873602526458939       -1.9690711524476840     
 H   8.7351542854817623        5.7590754914451286E-002   6.6222122880034213     
 P   4.6998968738630982        8.4125174218824821        6.4416409501681846     
 C   4.8291679042448141        6.6709341470859904        6.9166394094455059     
 C   6.2941134622766448        9.1123064820920838        5.9773682577347387     
 C   3.6288095324532788        8.5442423436928454        4.9944867458476851     
 C   3.9751675196343528        9.2891234477789126        7.8386975470827833     
 C   3.7747669255380476        6.1240480037432876        7.6786220501689826     
 C   5.8989284928490768        5.8527736116946194        6.5057084885435614     
 C   6.9344093600428511        8.5705333069373513        4.8435024039910548     
 C   6.8792297615659725        10.192846651297057        6.6598448928186595     
 C   2.7142565494686433        7.5337856865624868        4.6414177026372583     
 C   3.7420550113689441        9.7079663465447545        4.2089627258947937     
 C   4.6887295929191435        9.3548155666250477        9.0519162270568465     
 C   2.6682385715864889        9.8007030022119572        7.7581568776648959     
 H   2.9461730842690117        6.7504331575221750        8.0088774614369989     
 C   3.7949154848638504        4.7701641030634701        8.0260926223166322     
 H   6.7382809077342687        6.2540624046616058        5.9404787959299572     
 C   5.9048548670467040        4.4990320126437249        6.8560073948790867     
 H   6.4703241816423214        7.7651291466220611        4.2766588422897422     
 C   8.1595354162517957        9.0810444786899520        4.4244041968893280     
 H   6.3883217150961977        10.647867062542161        7.5161070938574426     
 C   8.1094592787100783        10.700781939611090        6.2244027407784808     
 H   2.6194670145658208        6.6271671769156182        5.2389485154097404     
 C   1.9277807678172099        7.6953782390837766        3.4964911326751031     
 H   4.4716723912740832        10.483908476463235        4.4511313876645220     
 C   2.9447722158356515        9.8591886918430713        3.0737075773928817     
 H   5.7041874775247461        8.9653885613959101        9.1307960727139417     
 C   4.0950140208219521        9.9413669678502874        10.173105342217834     
 H   2.1099791834824932        9.7385596436875783        6.8256517660267839     
 C   2.0786239751406677        10.365730311926640        8.8914652616042424     
 H   2.9921565233808920        4.3476334443984701        8.6319493577123598     
 C   4.8572849321132097        3.9602117075652230        7.6132984465374154     
 H   6.7455440843954957        3.8774002422611429        6.5478846532981869     
 H   8.6397366936466078        8.6611873944365954        3.5433964099685764     
 C   8.7530200106873242        10.145561728869554        5.1165466947587674     
 H   8.5549002442009616        11.542231840949738        6.7537470236689634     
 C   2.0386361864632008        8.8527191666389058        2.7134088881150396     
 H   1.2354611044859400        6.9043625580908108        3.2068914581004333     
 H   3.0474076173083815        10.760381981856680        2.4677811860283527     
 C   2.7847751782004111        10.429219121112478        10.095827768687988     
 H   4.6587617828223511        9.9954547197238046        11.106682286955166     
 H   1.0542620760365145        10.728877818957930        8.8464699033656817     
 H   4.8699249550994335        2.9063986830048534        7.8891657638809622     
 H   9.7044386992133127        10.551168547980986        4.7740608494512005     
 H   1.4288597802491858        8.9631442973853694        1.8143140411406919     
 H   2.3022957674682138        10.852028054780323        10.977304272843790     
 C   2.8478011529299043        8.4077933799247937        14.130656441021459     
 H   3.7747629467828929        8.6193085806231178        13.572665465648127     
 H   2.7494232472665585        7.3170360072631730        14.255121617385161     
 H   1.9790460405301540        8.7758158157969390        13.556236441621952     
 C   2.9100733878687723        9.0569222780201475        15.426576038704313     
 N   3.0016446241624619        9.5839050557423899        16.467383537908344     
         226

 Co   6.8212274005361362        14.097358919456299        4.9552338975286192     
 S   7.2291239689662765        13.985958021713362        7.1609691877185435     
 S   5.6118503157757056        16.003913473902024        5.1381350425693446     
 S   8.7534549520595064        13.894841902717324        3.8053633223877430     
 S   5.8127265619377440        12.463464205631345        3.7872007506914804     
 C   6.4463417009876363        15.445086010738533        7.7088636163367417     
 C   5.7799902272960146        16.302844035849226        6.8477483762094593     
 C   8.3412549876349793        12.587854053454629        2.7282309069773087     
 C   7.0975697743313724        11.984180763125128        2.7096916540589198     
 S   6.4918770780751114        15.937504248604574        9.3820658026297483     
 S   5.1437208566289314        17.756953488167078        7.5923116314985144     
 S   9.4977307873814425        11.945113418851058        1.5859494310332953     
 S   6.8931853734601924        10.713295142739124        1.5182959380950019     
 C   5.6864823215162055        17.469120326111113        9.2255084999284414     
 C   8.5049118447095289        10.725707274256770       0.84592627687017685     
 S   5.4937182401838252        18.549712253337404        10.489832961668379     
 S   9.0590610604954716        9.7204201267223045      -0.36832478851871864     
 P   8.9868834356327874        20.665848866659800        14.601804041531615     
 C   8.2964617140019978        19.052369212901468        15.037432938870506     
 C   10.709523217086540        20.362536187275072        14.203662745102974     
 C   8.8175199436540730        21.742167932730212        16.027468588455580     
 C   8.1733409840761126        21.447457198172827        13.203091311037928     
 C   9.0488129070461998        17.882279229724666        14.822510954176897     
 C   7.0571999489284440        18.984249288597994        15.702871381968313     
 C   11.615060178941185        20.139797051564003        15.251846631106391     
 C   11.090442950741098        20.116261073479912        12.876204029345859     
 C   9.0256352157666981        21.215918482566561        17.314938836695344     
 C   8.5357970721702188        23.108295975046733        15.854872714000019     
 C   6.8154997427671820        21.185936513881131        12.954668797070383     
 C   8.8513241801919591        22.433337947945809        12.462147002327193     
 H   10.026197671137208        17.928485265244959        14.348207094464630     
 C   8.5625571235495261        16.656419306524850        15.283607867337416     
 H   6.5070909124312006        19.892656836961624        15.948359570855253     
 C   6.5674401910113067        17.745744724225780        16.124866099833778     
 H   11.322343065946193        20.322210706120803        16.282938470483387     
 C   12.888732053754936        19.649020648285504        14.973473066129408     
 H   10.396498162919073        20.288522731414012        12.060848665958565     
 C   12.360212831988127        19.609776116865305        12.605804551005718     
 H   9.2097564198540418        20.153529166730074        17.458215040299976     
 C   8.9728417151304001        22.062430649160852        18.419586021865875     
 H   8.3965601701523962        23.534219325710819        14.863298845111926     
 C   8.4467704313423901        23.934962402959787        16.975216243370166     
 H   6.2885613827119062        20.436745770934618        13.537859131530359     
 C   6.1371702440707745        21.907371227105159        11.972467538532637     
 C   8.1659058644200844        23.135564876027406        11.467027720916009     
 H   9.8989824848500785        22.674883630310863        12.647323898187318     
 H   9.1773648496136211        15.763731550070370        15.181061351984527     
 C   7.3218761465289521        16.583787544873598        15.922956947537248     
 H   5.6037211788261168        17.681653846307800        16.630317430047825     
 C   13.248927579213520        19.357897307359284        13.654529379179184     
 H   13.580640132381744        19.487513869522129        15.794900705316635     
 H   12.647416285020732        19.392428514159828        11.577861170365233     
 H   9.1554390699097148        21.655542284134210        19.412575376858445     
 C   8.6690183878255702        23.415356082791025        18.252418867748812     
 H   8.1934359609424448        24.982857486272646        16.838558446139842     
 C   6.8111533700511826        22.883210584988795        11.229268167533533     
 H   5.0780877380413241        21.723285966680695        11.807224210330464     
 H   8.7053871398758282        23.895888567010171        10.902694809241030     
 H   6.9557453591883718        15.629851250912667        16.310468000822965     
 H   14.220603375005327        18.917386183154299        13.435352642459000     
 H   8.6066092020870784        24.062786602532753        19.125877865750358     
 H   6.2723617071112070        23.458931887377766        10.479004708762785     
 P   10.618586753937992        14.998490858663144        10.703315641046546     
 C   10.359177631977623        16.733711354207564        10.259381479566564     
 C   9.0497716660955962        14.222474873033153        11.125222115784705     
 C   11.689033053109496        14.905204811871332        12.151459624642914     
 C   11.415490846234521        14.205800030149884        9.2947141139039235     
 C   11.314721449027536        17.354467487058116        9.4309361748197702     
 C   9.2611619574666211        17.471971058183822        10.741996699143947     
 C   8.4011159985005204        14.669358348590151        12.295635267247397     
 C   8.4530818628927733        13.226798688146637        10.334699253583320     
 C   12.682763326078788        15.876144264707204        12.383639343372556     
 C   11.529679164800555        13.819958353191392        13.035512227427965     
 C   10.741062587866868        14.155604382802879        8.0586299185903467     
 C   12.734566241845592        13.731143322831532        9.3981488524580783     
 H   12.161279198732645        16.789847478344591        9.0429843650317974     
 C   11.169922786086445        18.701403805251388        9.0880012077164238     
 H   8.5008170678972643        17.008242082733620        11.366729972995975     
 C   9.1246253701439706        18.817790695550972        10.391462893814730     
 H   8.8748928992275662        15.406575886752909        12.941581674786235     
 C   7.1559881559892684        14.154303149371803        12.642388248105469     
 H   8.9468236120025857        12.844604867141175        9.4457984986395171     
 C   7.2034496529913765        12.710999452519617        10.700249046330693     
 H   12.821916062785109        16.718361509483518        11.704358479765242     
 C   13.502551556113735        15.756705138285625        13.509073808612486     
 H   10.757207650507738        13.064855490206808        12.871081663170999     
 C   12.353963127601450        13.718211465166767        14.157561005831511     
 H   9.7200858303458535        14.524894250527311        7.9594174340348776     
 C   11.382185590671849        13.616894879514188        6.9400570861009614     
 H   13.265921149418238        13.783338571068400        10.346638075738577     
 C   13.371892310012235        13.216130154442729        8.2671294908254094     
 H   11.897656655764933        19.181681412914621        8.4319431852676736     
 C   10.079070690958526        19.430262801348942        9.5693649492920319     
 H   8.2596225622416810        19.375064221829355        10.751203146485025     
 H   6.6678269466765343        14.499628801646391        13.550335061116128     
 C   6.5508599222399777        13.176502704871741        11.842269215259288     
 H   6.7488794282413158        11.934993499956633        10.085961308956893     
 C   13.337744515115620        14.685890858495553        14.397645255986644     
 H   14.268879627223747        16.509273791271237        13.696115236834126     
 H   12.219095094902206        12.881212027665091        14.843405612602403     
 C   12.702846402172646        13.162231715533652        7.0417291354667357     
 H   10.845425885825337        13.573178341126409        5.9908740224701855     
 H   14.404426088432096        12.879405894764743        8.3306265975502320     
 H   9.9739306671549919        20.480603419583744        9.3015755058454594     
 H   5.5857625390341994        12.761477136212987        12.130442952934569     
 H   13.964742191884289        14.607936254051006        15.287577663941553     
 H   13.223944192011265        12.778189705863015        6.1648883915456762     
 C   12.236303984398848        14.971153014873179        2.9433844457544796     
 H   11.320948402892027        14.743456034090133        3.5140335794150781     
 H   12.405887925468560        16.059395817037906        2.9640663483105416     
 H   13.101729717515136        14.469784829099357        3.4116383957266949     
 C   12.072098870261318        14.507998501853635        1.5785730928639590     
 N   11.909855144877525        14.120939563811842       0.48635630310359551     
 Co   8.3936622725425281        9.4001647748386006        12.139872659332005     
 S   8.2011615739528239        9.5973804141384917        9.9081263183216208     
 S   9.3902964703799015        7.3735313236503606        12.010316740301613     
 S   6.4312792718521123        9.5647656742333620        13.244881785353968     
 S   9.3709202545257977        11.010496032144358        13.374420133503149     
 C   8.8411120117245190        8.0588271331327856        9.3956117359214453     
 C   9.3242203427827750        7.1141006741710804        10.286749439587236     
 C   6.8137138685205212        10.845371706118566        14.363049397056662     
 C   8.0533075409348598        11.454943891488213        14.427135385945805     
 S   8.8383632438627213        7.5823759994814477        7.7162559696839264     
 S   9.8011610909060867        5.5882319361441706        9.5666401064803139     
 S   5.6243939688652649        11.445124351743853        15.490408709496695     
 S   8.2121010746751342        12.699532825542093        15.655065386704925     
 C   9.3938189042498283        5.9476067985410994        7.9100063458795615     
 C   6.5830070426816691        12.653757249475388        16.284111960878509     
 S   9.4772135071710277        4.8463048728476652        6.6528831482702557     
 S   5.9832647960601699        13.624457888095765        17.505776885710958     
 P   5.9097330699618285        2.7823853711671909        2.5335447941628484     
 C   6.5843536766908679        4.4015486267217003        2.0984463752206954     
 C   4.1888899849634251        3.0741803067910634        2.9444584277505697     
 C   6.0779629874849164        1.7003249151523849        1.1138024778895024     
 C   6.7515439479884982        2.0183326956592853        3.9258831590910370     
 C   5.8369154339055500        5.5681151340425092        2.3444727056969548     
 C   7.8175525120839717        4.4809010541961838        1.4234135890070310     
 C   3.2734401539955784        3.2745081719063545        1.9005773661426200     
 C   3.8205096183728533        3.3427222648182249        4.2710288314903329     
 C   5.9055625948266322        2.2248127485055469      -0.17908405283094150     
 C   6.3254772783969955       0.32906793564779940        1.2983452583062258     
 C   8.1186152130070539        2.2772847638954565        4.1219779799673582     
 C   6.0968299123534004        1.0481419165330004        4.7061416463240286     
 H   4.8628318640613424        5.5153733358236767        2.8242901144887536     
 C   6.3253216730916240        6.8033087397200633        1.9110988365586667     
 H   8.3613441386419094        3.5785560600864370        1.1468940236223930     
 C   8.3102172903917833        5.7266182406655872        1.0287982595466074     
 H   3.5616304272968162        3.0772585744638432       0.87067563916497093     
 C   1.9998778577868408        3.7676752037723169        2.1795954075764912     
 H   4.5243380456100306        3.1934012987469336        5.0832873040103221     
 C   2.5500849722850285        3.8456744664902272        4.5420011640635654     
 H   5.7456543995324241        3.2896820393912116      -0.32756659892221096     
 C   5.9699992403135882        1.3743969690892897       -1.2806505062876894     
 H   6.4438939899837493       -9.8230225229873111E-002   2.2924178689453001     
 C   6.4102899197889993      -0.50432503371200610       0.18357512663853920     
 H   8.6269870743466583        3.0124017946093860        3.5060199710688993     
 C   8.8282857684606402        1.5730773220519041        5.0938508725515490     
 C   6.8139676311151058       0.36000244565868089        5.6895595022035774     
 H   5.0445194712270167       0.80336673294611882        4.5551818714903183     
 H   5.7155757917099477        7.6953238723666324        2.0450484296593721     
 C   7.5639560698130852        6.8864903697627673        1.2692390749945373     
 H   9.2673842701959064        5.7946988168417404       0.51130143238254944     
 C   1.6509750776629972        4.0794839700744046        3.4970258308399917     
 H   1.3026936995766427        3.9182844404072497        1.3595101324760153     
 H   2.2663680019084125        4.0757479329015247        5.5682351530817984     
 H   5.8274081419997605        1.7815361387094102       -2.2796672578831689     
 C   6.2338473939089454        1.4840820739657428E-002  -1.1012139117210507     
 H   6.6305979727842459       -1.5578661826454232       0.33052580237320062     
 C   8.1758141289371924       0.61527654618694116        5.8779273317937344     
 H   9.8931164869993804        1.7564397191076877        5.2219886034449257     
 H   6.2937432052732376      -0.39493625090038059        6.2803434792700665     
 H   7.9373502100497015        7.8460803790485363       0.90489534512732106     
 H  0.68198972895449950        4.5243277050041604        3.7214978116070032     
 H   6.3042399497859387      -0.63801776006645317       -1.9699984684293848     
 H   8.7380956791248270        5.5826242487374951E-002   6.6227778138874518     
 P   4.6944211574650403        8.4136032631202458        6.4410430820856481     
 C   4.8272107972266660        6.6721908482340968        6.9151968534799524     
 C   6.2879508096831369        9.1154532673819730        5.9779151121750154     
 C   3.6233498226662642        8.5442932114090109        4.9938632219030703     
 C   3.9677431835114922        9.2879377321852861        7.8384148623942158     
 C   3.7754812134781504        6.1233042463883773        7.6789723403600885     
 C   5.8977365106201782        5.8561927273949026        6.5023269534465324     
 C   6.9284705743879647        8.5762483617722278        4.8430587168546833     
 C   6.8733816114203945        10.193696865828789        6.6633146039334665     
 C   2.7066553433702936        7.5349063003223558        4.6440606423142450     
 C   3.7378437643389999        9.7058961674371353        4.2056765049003308     
 C   4.6802506029181359        9.3532095827763619        9.0522497780380640     
 C   2.6604856794977265        9.7985193956586976        7.7572591613772701     
 H   2.9464009131548532        6.7480179724946918        8.0107884142403147     
 C   3.7989992015447007        4.7696066567811819        8.0263146897578626     
 H   6.7349541530587809        6.2591725232741524        5.9354922877915381     
 C   5.9071933304547724        4.5026637695887919        6.8526262551591346     
 H   6.4641221391137780        7.7726892214419525        4.2740755032429139     
 C   8.1541367285911743        9.0868834301273225        4.4259155260793630     
 H   6.3823985608121880        10.646745697434680        7.5204613232912614     
 C   8.1041351096779675        10.701845521899980        6.2297613706796131     
 H   2.6106646055781462        6.6300284352463752        5.2438006532829116     
 C   1.9192806181794619        7.6953607703214724        3.4996600141079925     
 H   4.4686209298912365        10.481273406486222        4.4457441546874419     
 C   2.9398325302653543        9.8557826521934366        3.0707774440090456     
 H   5.6958578734971281        8.9643267370013895        9.1316761297342595     
 C   4.0852569084365866        9.9384674239739557        10.173370208101106     
 H   2.1029509237939412        9.7366455547829691        6.8243234565148478     
 C   2.0695847471964219        10.362194409141027        8.8905076433987560     
 H   2.9982671565503187        4.3455121591038139        8.6335251269538134     
 C   4.8621393338019878        3.9618486334617904        7.6116646864617623     
 H   6.7485404959062594        3.8827734807842407        6.5431067669667033     
 H   8.6345515548125764        8.6690438674241435        3.5441774521544409     
 C   8.7479376627564118        10.149053994650103        5.1209790222240956     
 H   8.5498240905324909        11.541524207194488        6.7614038698232282     
 C   2.0315970005440849        8.8503627714368580        2.7137266608931956     
 H   1.2249599952603643        6.9053851480018205        3.2128312307846212     
 H   3.0433413850342563        10.755240735501065        2.4626911824321236     
 C   2.7747364565372319        10.425423222469716        10.095436853430726     
 H   4.6482777760106488        9.9922739665751834        11.107367550373315     
 H   1.0450019083451190        10.724627912507513        8.8450153669201210     
 H   4.8772795006363054        2.9081280674624925        7.8873082634240692     
 H   9.6997257012389273        10.554916027118828        4.7799608891800842     
 H   1.4213566830834392        8.9599105447703504        1.8148784493438135     
 H   2.2912159997962025        10.847184404655042        10.976789635567801     
 C   2.8486370393599092        8.4097360280761215        14.131949343662434     
 H   3.7752808461627407        8.6216926662113753        13.573611110271909     
 H   2.7483397143998975        7.3190459867493214        14.252491796912258     
 H   1.9799667889706722        8.7813581667234164        13.560403747262901     
 C   2.9136695106546262        9.0538387309454027        15.429730316319876     
 N   3.0071548601012799        9.5770396983559483        16.471926844013169     
         226

 Co   6.8184842820452394        14.096070263825395        4.9559777638214735     
 S   7.2203763342403722        13.982278280840397        7.1624371377286247     
 S   5.6150277107659443        16.005969304246356        5.1373949218543817     
 S   8.7515507626062004        13.894598837605251        3.8073575385273126     
 S   5.8108526391856472        12.462829772951826        3.7861011140086203     
 C   6.4415688468661010        15.443615604214170        7.7093487056958123     
 C   5.7803158367795691        16.303793681974270        6.8473981690200452     
 C   8.3401762395552588        12.588345230368262        2.7290829390841251     
 C   7.0966053588018516        11.984507312034843        2.7092817039278687     
 S   6.4859015216320497        15.935583432898763        9.3827241916003175     
 S   5.1484715458773245        17.759895962563348        7.5912831309985966     
 S   9.4975635856158078        11.946795713870443        1.5872168729703344     
 S   6.8934839448179597        10.714353244881394        1.5168707695841683     
 C   5.6874564863764165        17.470067789799387        9.2251338641101945     
 C   8.5056924136256669        10.727689999153617       0.84570305755516706     
 S   5.4977234294402795        18.551231546368658        10.489260737153469     
 S   9.0611053141679463        9.7233630923543988      -0.36875458146767870     
 P   8.9929562890198547        20.665921448767591        14.601445912163191     
 C   8.3029755597629986        19.052283839201387        15.037062199649922     
 C   10.715545991381733        20.362928937526458        14.202948175863922     
 C   8.8236269585732909        21.742403354067424        16.026943377035824     
 C   8.1786255005663300        21.447038655141004        13.202910211013599     
 C   9.0551886602380769        17.882291608862182        14.821271141211513     
 C   7.0638835342490864        18.983851518225883        15.702769475770072     
 C   11.621360837177786        20.140816448421557        15.251011214506034     
 C   11.096114383377703        20.116030059736580        12.875514378565533     
 C   9.0307647593018814        21.216207699390644        17.314563882584491     
 C   8.5428455577718729        23.108671919394137        15.854013844394462     
 C   6.8205281476578934        21.185587520971069        12.955941963394251     
 C   8.8559605416757385        22.432484251104377        12.460873424975681     
 H   10.032481018851808        17.928679726853570        14.346812769649928     
 C   8.5688721380189978        16.656171499756802        15.281594188840893     
 H   6.5139519217572452        19.892090749019310        15.949123621741073     
 C   6.5740421151106787        17.745145765946571        16.124000023559681     
 H   11.328772434404737        20.323647159208537        16.282069883250976     
 C   12.895028707607439        19.649971586386307        14.972618762983330     
 H   10.401893211084680        20.287652012296565        12.060246158449756     
 C   12.365901497922120        19.609641295228343        12.605097981249845     
 H   9.2142191175899271        20.153750662150625        17.457986459755531     
 C   8.9776555357898236        22.062831762585251        18.419123083317771     
 H   8.4041756591883736        23.534629470243551        14.862370414622374     
 C   8.4539425843678142        23.935528395762020        16.974200777471825     
 H   6.2941067068390231        20.436787422399359        13.540043147062006     
 C   6.1413267599557315        21.906542778210426        11.974027786075268     
 C   8.1696598334078576        23.134319362286995        11.466079888787343     
 H   9.9037480365361841        22.674120606293592        12.645098972782469     
 H   9.1835375735128650        15.763501777833127        15.178171178274274     
 C   7.3282487787495656        16.583246244463954        15.921014479585178     
 H   5.6105056560357767        17.680943129657365        16.629786852678503     
 C   13.254907152434990        19.358267717611547        13.653717512791452     
 H   13.587085287616091        19.488770038365342        15.794008050049044     
 H   12.653005703336246        19.391936366006504        11.577202279056054     
 H   9.1591542991147303        21.655940728537864        19.412279468949642     
 C   8.6749341099297066        23.415939356024857        18.251613610646100     
 H   8.2015186162400866        24.983578667574164        16.837256184743183     
 C   6.8147104684705617        22.881882402872751        11.229692957015002     
 H   5.0820848669168068        21.722475909865103        11.809815496217661     
 H   8.7086052071993940        23.894493897081830        10.901012001416529     
 H   6.9619151795723511        15.629152170306408        16.307878896760577     
 H   14.226507333605031        18.917634688940172        13.434393101111278     
 H   8.6123087943044627        24.063522859497603        19.124941474419781     
 H   6.2752651005494728        23.457151456906779        10.479580513942631     
 P   10.613098728302548        14.999563657415193        10.702689597843960     
 C   10.357205303006644        16.734957296023811        10.257921330801755     
 C   9.0435975923402854        14.225606985264646        11.125741470435555     
 C   11.683563757142302        14.905234650150703        12.150805655868307     
 C   11.408050027110381        14.204608693391558        9.2943967353703734     
 C   11.315421291137117        17.353721173660443        9.4312758638242276     
 C   9.2599517558573652        17.475373353429166        10.738600910435949     
 C   8.3951700906004909        14.675051151146254        12.295169824572541     
 C   8.4472187703820634        13.227640311821824        10.338135947034248     
 C   12.675155721807744        15.877240379262359        12.386253440001857     
 C   11.525453661700524        13.817867264830760        13.032195153287523     
 C   10.732560908313152        14.153995733636053        8.0589323844408831     
 C   12.726797442659725        13.728954054674224        9.3972087677604073     
 H   12.161494508030831        16.787434062758781        9.0448819689800306     
 C   11.173990953270533        18.700846804192977        9.0882242779155114     
 H   8.4974710126474164        17.013328302548420        11.361722651623976     
 C   9.1269446426359728        18.821408648575918        10.388079751308357     
 H   8.8686864840204791        15.414109291283303        12.938980142531443     
 C   7.1505833736787530        14.160117629423368        12.643878387616278     
 H   8.9408822245968871        12.843481693133333        9.4501147605817657     
 C   7.1981113997640778        12.712052726507418        10.705574834228988     
 H   12.813111682041491        16.721198110628876        11.709182276356062     
 C   13.494042198957416        15.756660795136424        13.512215609072902     
 H   10.754138729301751        13.062202903811984        12.865663611933721     
 C   12.349006493301369        13.714781916451948        14.154601735351982     
 H   9.7117330688766401        14.523829937053572        7.9602726168273845     
 C   11.372399281601192        13.613993761713401        6.9402866978897970     
 H   13.258882167445003        13.781417518336822        10.345264489575321     
 C   13.362830654117111        13.212589718390355        8.2661254765462200     
 H   11.903753283911326        19.179566993669365        8.4335262290861355     
 C   10.083907748016385        19.431894674707333        9.5677376453702525     
 H   8.2625981056449209        19.380419380044390        10.746426787835858     
 H   6.6626389915945046        14.507454292988259        13.551099471509676     
 C   6.5457680635766451        13.179976644167755        11.846674766850438     
 H   6.7437865724779096        11.934280589086821        10.093580308920398     
 C   13.330690397981419        14.683508390040243        14.397936114698497     
 H   14.258370808172428        16.510267584378390        13.702029809576675     
 H   12.215007225124307        12.876047811400364        14.838286385324492     
 C   12.692778345101944        13.158432911737338        7.0412957003796945     
 H   10.834907507662820        13.569997856236053        5.9915268917940647     
 H   14.395143634535868        12.875151093383367        8.3291192630696642     
 H   9.9812675352741582        20.482330617084646        9.2997356429484892     
 H   5.5810407359156331        12.765204966012265        12.136316616482649     
 H   13.957221066162941        14.604676029248173        15.288117184561466     
 H   13.212829537260639        12.773343134892848        6.1643280069042499     
 C   12.237174944921135        14.973102393819113        2.9447023044403418     
 H   11.321510243875803        14.745838258051792        3.5150147153975735     
 H   12.404829136920307        16.061413828152467        2.9614616580988451     
 H   13.102696048175407        14.475342262388283        3.4158199965752121     
 C   12.075719056780134        14.504922067245099        1.5817532252048501     
 N   11.915381056123220        14.114082034500074       0.49092609772561796     
 Co   8.3908929787068320        9.3988660758309006        12.140641244430226     
 S   8.1924303701721115        9.5937053194307982        9.9096158214704193     
 S   9.3934250370421282        7.3755585927086740        12.009605741523746     
 S   6.4293465766436615        9.5645281234259514        13.246891862750969     
 S   9.3690175168743650        11.009851875386339        13.373337244152973     
 C   8.8363404541064909        8.0573549920754086        9.3961186212702525     
 C   9.3245307063837330        7.1150401120726867        10.286423680960167     
 C   6.8126091383138254        10.845865363395312        14.363922397225735     
 C   8.0523156311551460        11.455274679449978        14.426739830798816     
 S   8.8324176285592362        7.5804672613102566        7.7169314002570415     
 S   9.8058977279057498        5.5911650803028277        9.5656341010258519     
 S   5.6242021953060837        11.446815291091417        15.491695048502434     
 S   8.2123791581376278        12.700592744578644        15.653655518993538     
 C   9.3948089939748378        5.9485605229999265        7.9096485025029191     
 C   6.5837678884049096        12.655746176482310        16.283906877396369     
 S   9.4812487044893050        4.8478373358727946        6.6523227909052416     
 S   5.9852949157123829        13.627408043446000        17.505366480243683     
 P   5.9158293394417267        2.7824638004023470        2.5331797002260235     
 C   6.5908868214191525        4.4014692584927175        2.0980644568639901     
 C   4.1949364966487908        3.0745784727582266        2.9437401231422049     
 C   6.0840881103801987        1.7005594685661414        1.1132754750734188     
 C   6.7568580374446929        2.0179269025893252        3.9256951807693126     
 C   5.8433137117663527        5.5681337601401477        2.3432318239471237     
 C   7.8242527433681959        4.4805100942019509        1.4232958562510847     
 C   3.2797595221847131        3.2755247812671127        1.8997408453402522     
 C   3.8262107990243615        3.3425071169727678        4.2703349579908698     
 C   5.9106810661140416        2.2250913287163496      -0.17946043336811143     
 C   6.3325613185304963       0.32944689242292163        1.2974882497558800     
 C   8.1236726863399955        2.2769520208734866        4.1232426680302829     
 C   6.1014994517615451        1.0472996624922781        4.7048621060782487     
 H   4.8691391650357119        5.5155729649168057        2.8228974752560450     
 C   6.3316611693254226        6.8030690172689487        1.9090916026665186     
 H   8.3682179466006925        3.5779966345705239        1.1476343027878158     
 C   8.3168377528589073        5.7260277758619438        1.0279235891717959     
 H   3.5680726030358820        3.0786823845602962       0.86980616600580585     
 C   2.0061951210486830        3.7686274313738548        2.1787419559222418     
 H   4.5297665168983618        3.1925513958832150        5.0826783440708603     
 C   2.5558052809969714        3.8455593467518812        4.5412923712378124     
 H   5.7500946305084000        3.2898905741861446      -0.32780016014875479     
 C   5.9747865230128339        1.3747804678676623       -1.2811100215105955     
 H   6.4515676621124296       -9.7809082861546826E-002   2.2914916052094498     
 C   6.4174843433340554      -0.50376247883911685       0.18256512041417591     
 H   8.6325590840162878        3.0124602357755315        3.5081941720984049     
 C   8.8324740428739368        1.5722669154101316        5.0954021748320191     
 C   6.8177574602142670       0.35876932314986532        5.6886041985089335     
 H   5.0493182556477381       0.80261325673244555        4.5529528153075223     
 H   5.7217763180927284        7.6951034564684866        2.0421730525449622     
 C   7.5703516381234692        6.8859580698926131        1.2673001004948408     
 H   9.2741861780905772        5.7939984786671994       0.51076045256685232     
 C   1.6569820036150529        4.0798674757258269        3.4962140089933258     
 H   1.3091555930668293        3.9195368901957357        1.3586204428440145     
 H   2.2719938302023897        4.0752831182347737        5.5675736492828092     
 H   5.8310714553942180        1.7819083274866652       -2.2799589669396596     
 C   6.2397535530751149        1.5410528881898684E-002  -1.1020126842587701     
 H   6.6387165980128984       -1.5571451594595664       0.32923080124135617     
 C   8.1794067600795710       0.61396377714877781        5.8783432230996375     
 H   9.8971448403716362        1.7556509953350383        5.2245701317813191     
 H   6.2969991491413912      -0.39631936292258163        6.2786537019106188     
 H   7.9435450435636072        7.8453917618958400       0.90231589018135883     
 H  0.68792278147369401        4.5245923791150409        3.7205394755621697     
 H   6.3099187031644979      -0.63729949486831683       -1.9709257844110857     
 H   8.7410370727678934        5.4061730060298616E-002   6.6233433397714823     
 P   4.6889454410669824        8.4146891043580094        6.4404452140031125     
 C   4.8252536902085179        6.6734475493822023        6.9137542975143997     
 C   6.2817881570896290        9.1186000526718640        5.9784619666152929     
 C   3.6178901128792496        8.5443440791251781        4.9932396979584555     
 C   3.9603188473886313        9.2867520165916595        7.8381321777056474     
 C   3.7761955014182531        6.1225604890334679        7.6793226305511952     
 C   5.8965445283912796        5.8596118430951858        6.4989454183495026     
 C   6.9225317887330773        8.5819634166071044        4.8426150297183117     
 C   6.8675334612748173        10.194547080360524        6.6667843150482744     
 C   2.6990541372719439        7.5360269140822247        4.6467035819912308     
 C   3.7336325173090552        9.7038259883295162        4.2023902839058680     
 C   4.6717716129171283        9.3516035989276745        9.0525833290192832     
 C   2.6527327874089641        9.7963357891054361        7.7563614450896434     
 H   2.9466287420406947        6.7456027874672095        8.0126993670436306     
 C   3.8030829182255506        4.7690492104988946        8.0265367571990929     
 H   6.7316273983832930        6.2642826418866999        5.9305057796531191     
 C   5.9095317938628407        4.5062955265338589        6.8492451154391825     
 H   6.4579200965852346        7.7802492962618439        4.2714921641960855     
 C   8.1487380409305548        9.0927223815646947        4.4274268552693981     
 H   6.3764754065281775        10.645624332327198        7.5248155527250802     
 C   8.0988109406458584        10.702909104188871        6.2351200005807454     
 H   2.6018621965904711        6.6328896935771322        5.2486527911560827     
 C   1.9107804685417140        7.6953433015591681        3.5028288955408819     
 H   4.4655694685083906        10.478638336509210        4.4403569217103618     
 C   2.9348928446950566        9.8523766125438019        3.0678473106252095     
 H   5.6875282694695102        8.9632649126068671        9.1325561867545790     
 C   4.0754997960512203        9.9355678800976257        10.173635073984379     
 H   2.0959226641053887        9.7347314658783581        6.8229951470029118     
 C   2.0605455192521762        10.358658506355415        8.8895500251932695     
 H   3.0043777897197455        4.3433908738091578        8.6351008961952687     
 C   4.8669937354907669        3.9634855593583573        7.6100309263861083     
 H   6.7515369074170222        3.8881467193073385        6.5383288806352198     
 H   8.6293664159785433        8.6769003404116916        3.5449584943403050     
 C   8.7428553148255013        10.152546260430654        5.1254113496894238     
 H   8.5447479368640185        11.540816573439239        6.7690607159774929     
 C   2.0245578146249690        8.8480063762348102        2.7140444336713512     
 H   1.2144588860347885        6.9064077379128310        3.2187710034688086     
 H   3.0392751527601312        10.750099489145450        2.4576011788358945     
 C   2.7646977348740522        10.421627323826954        10.095045938173463     
 H   4.6377937691989457        9.9890932134265622        11.108052813791465     
 H   1.0357417406537235        10.720378006057096        8.8435608304745585     
 H   4.8846340461731774        2.9098574519201321        7.8854507629671762     
 H   9.6950127032645437        10.558663506256671        4.7858609289089689     
 H   1.4138535859176926        8.9566767921553296        1.8154428575469350     
 H   2.2801362321241911        10.842340754529761        10.976274998291812     
 C   2.8494729257899145        8.4116786762274476        14.133242246303411     
 H   3.7757987455425885        8.6240767517996328        13.574556754895692     
 H   2.7472561815332366        7.3210559662354706        14.249861976439355     
 H   1.9808875374111905        8.7869005176498920        13.564571052903851     
 C   2.9172656334404805        9.0507551838706579        15.432884593935439     
 N   3.0126650960400978        9.5701743409695066        16.476470150117994     
         226

 Co   6.8157411635543435        14.094781608194490        4.9567216301143278     
 S   7.2116286995144678        13.978598539967432        7.1639050877387058     
 S   5.6182051057561830        16.008025134590689        5.1366548011394180     
 S   8.7496465731528943        13.894355772493178        3.8093517546668827     
 S   5.8089787164335505        12.462195340272308        3.7850014773257605     
 C   6.4367959927445657        15.442145197689808        7.7098337950548821     
 C   5.7806414462631244        16.304743328099310        6.8470479618306310     
 C   8.3390974914755365        12.588836407281892        2.7299349711909411     
 C   7.0956409432723309        11.984833860944558        2.7088717537968177     
 S   6.4799259651889880        15.933662617192955        9.3833825805708866     
 S   5.1532222351257166        17.762838436959623        7.5902546304986798     
 S   9.4973963838501714        11.948478008889829        1.5884843149073737     
 S   6.8937825161757269        10.715411347023666        1.5154456010733350     
 C   5.6884306512366267        17.471015253487657        9.2247592282919477     
 C   8.5064729825418031        10.729672724050463       0.84547983824015727     
 S   5.5017286186967338        18.552750839399916        10.488688512638559     
 S   9.0631495678404193        9.7263060579864931      -0.36918437441663876     
 P   8.9990291424069220        20.665994030875378        14.601087782794769     
 C   8.3094894055239976        19.052198465501302        15.036691460429338     
 C   10.721568765676924        20.363321687777841        14.202233606624867     
 C   8.8297339734925089        21.742638775404632        16.026418165616072     
 C   8.1839100170565455        21.446620112109180        13.202729110989269     
 C   9.0615644134299540        17.882303987999702        14.820031328246129     
 C   7.0705671195697279        18.983453747853773        15.702667569571833     
 C   11.627661495414388        20.141835845279111        15.250175797905680     
 C   11.101785816014308        20.115799045993253        12.874824727785208     
 C   9.0358943028370646        21.216496916214723        17.314188928473637     
 C   8.5498940433735271        23.109047863741541        15.853154974788906     
 C   6.8255565525486057        21.185238528061006        12.957215129718119     
 C   8.8605969031595198        22.431630554262942        12.459599847624171     
 H   10.038764366566408        17.928874188462185        14.345418444835227     
 C   8.5751871524884677        16.655923692988754        15.279580510344370     
 H   6.5208129310832890        19.891524661076996        15.949887672626891     
 C   6.5806440392100507        17.744546807667362        16.123133947285581     
 H   11.335201802863283        20.325083612296272        16.281201296018565     
 C   12.901325361459943        19.650922524487115        14.971764459837251     
 H   10.407288259250286        20.286781293179121        12.059643650940947     
 C   12.371590163856112        19.609506473591384        12.604391411493971     
 H   9.2186818153258141        20.153972157571175        17.457757879211091     
 C   8.9824693564492453        22.063232876009646        18.418660144769664     
 H   8.4117911482243528        23.535039614776284        14.861441984132822     
 C   8.4611147373932365        23.936094388564257        16.973185311573481     
 H   6.2996520309661390        20.436829073864104        13.542227162593651     
 C   6.1454832758406885        21.905714329315696        11.975588033617900     
 C   8.1734138023956309        23.133073848546584        11.465132056658675     
 H   9.9085135882222914        22.673357582276321        12.642874047377617     
 H   9.1897102974121072        15.763272005595885        15.175281004564024     
 C   7.3346214109701799        16.582704944054310        15.919072011633109     
 H   5.6172901332454366        17.680232413006934        16.629256275309178     
 C   13.260886725656462        19.358638127863809        13.652905646403719     
 H   13.593530442850438        19.490026207208558        15.793115394781452     
 H   12.658595121651762        19.391444217853181        11.576543387746874     
 H   9.1628695283197459        21.656339172941522        19.411983561040838     
 C   8.6808498320338412        23.416522629258690        18.250808353543388     
 H   8.2096012715377285        24.984299848875686        16.835953923346526     
 C   6.8182675668899400        22.880554220756707        11.230117746496473     
 H   5.0860819957922887        21.721665853049508        11.812406782104857     
 H   8.7118232745229580        23.893099227153485        10.899329193592028     
 H   6.9680849999563303        15.628453089700148        16.305289792698190     
 H   14.232411292204734        18.917883194726045        13.433433559763555     
 H   8.6180083865218471        24.064259116462448        19.124005083089205     
 H   6.2781684939877396        23.455371026435792        10.480156319122477     
 P   10.607610702667104        15.000636456167239        10.702063554641374     
 C   10.355232974035665        16.736203237840058        10.256461182036945     
 C   9.0374235185849745        14.228739097496137        11.126260825086405     
 C   11.678094461175109        14.905264488430072        12.150151687093702     
 C   11.400609207986241        14.203417356633231        9.2940793568368214     
 C   11.316121133246700        17.352974860262773        9.4316155528286849     
 C   9.2587415542481075        17.478775648674507        10.735205121727953     
 C   8.3892241827004614        14.680743953702358        12.294704381897686     
 C   8.4413556778713534        13.228481935497012        10.341572640485174     
 C   12.667548117536702        15.878336493817514        12.388867536631160     
 C   11.521228158600493        13.815776176470127        13.028878079147079     
 C   10.724059228759439        14.152387084469227        8.0592348502914195     
 C   12.719028643473859        13.726764786516917        9.3962686830627362     
 H   12.161709817329017        16.785020647172967        9.0467795729282638     
 C   11.178059120454620        18.700289803134570        9.0884473481145989     
 H   8.4941249573975668        17.018414522363216        11.356715330251978     
 C   9.1292639151279751        18.825026601600864        10.384696608801983     
 H   8.8624800688133920        15.421642695813697        12.936378610276654     
 C   7.1451785913682384        14.165932109474936        12.645368527127085     
 H   8.9349408371911867        12.842358519125490        9.4544310225240142     
 C   7.1927731465367790        12.713106000495216        10.710900622127284     
 H   12.804307301297873        16.724034711774237        11.714006072946880     
 C   13.485532841801097        15.756616451987222        13.515357409533319     
 H   10.751069808095766        13.059550317417163        12.860245560696445     
 C   12.344049859001288        13.711352367737126        14.151642464872454     
 H   9.7033803074074250        14.522765623579831        7.9611277996198915     
 C   11.362612972530533        13.611092643912611        6.9405163096786318     
 H   13.251843185471769        13.779496465605245        10.343890903412067     
 C   13.353768998221987        13.209049282337981        8.2651214622670306     
 H   11.909849912057719        19.177452574424109        8.4351092729045991     
 C   10.088744805074246        19.433526548065725        9.5661103414484732     
 H   8.2655736490481608        19.385774538259426        10.741650429186690     
 H   6.6574510365124748        14.515279784330126        13.551863881903225     
 C   6.5406762049133134        13.183450583463769        11.851080318441589     
 H   6.7386937167145033        11.933567678217008        10.101199308883904     
 C   13.323636280847218        14.681125921584936        14.398226973410349     
 H   14.247861989121109        16.511261377485546        13.707944382319223     
 H   12.210919355346405        12.870883595135636        14.833167158046580     
 C   12.682710288031242        13.154634107941025        7.0408622652926534     
 H   10.824389129500300        13.566817371345698        5.9921797611179430     
 H   14.385861180639640        12.870896292001994        8.3276119285890946     
 H   9.9886044033933263        20.484057814585547        9.2978957800515190     
 H   5.5763189327970668        12.768932795811544        12.142190280030729     
 H   13.949699940441590        14.601415804445340        15.288656705181380     
 H   13.201714882510013        12.768496563922680        6.1637676222628235     
 C   12.238045905443421        14.975051772765049        2.9460201631262040     
 H   11.322072084859579        14.748220482013451        3.5159958513800693     
 H   12.403770348372054        16.063431839267029        2.9588569678871481     
 H   13.103662378835676        14.480899695677207        3.4200015974237288     
 C   12.079339243298948        14.501845632636563        1.5849333575457412     
 N   11.920906967368913        14.107224505188304       0.49549589234764047     
 Co   8.3881236848711360        9.3975673768232006        12.141409829528447     
 S   8.1836991663913992        9.5900302247231046        9.9111053246192178     
 S   9.3965536037043567        7.3775858617669874        12.008894742745879     
 S   6.4274138814352106        9.5642905726185425        13.248901940147972     
 S   9.3671147792229323        11.009207718628318        13.372254354802799     
 C   8.8315688964884629        8.0558828510180316        9.3966255066190616     
 C   9.3248410699846893        7.1159795499742931        10.286097922333099     
 C   6.8115044081071296        10.846359020672059        14.364795397394811     
 C   8.0513237213754305        11.455605467411743        14.426344275651827     
 S   8.8264720132557510        7.5785585231390646        7.7176068308301566     
 S   9.8106343649054111        5.5940982244614847        9.5646280955713898     
 S   5.6240104217469025        11.448506230438982        15.492981387508172     
 S   8.2126572416001196        12.701652663615194        15.652245651282154     
 C   9.3957990836998473        5.9495142474587546        7.9092906591262766     
 C   6.5845287341281500        12.657735103489234        16.283701793914229     
 S   9.4852839018075805        4.8493697988979250        6.6517624335402266     
 S   5.9873250353645959        13.630358198796236        17.504956074776409     
 P   5.9219256089216250        2.7825422296375031        2.5328146062891985     
 C   6.5974199661474380        4.4013898902637338        2.0976825385072848     
 C   4.2009830083341564        3.0749766387253894        2.9430218185338397     
 C   6.0902132332754810        1.7007940219798978        1.1127484722573355     
 C   6.7621721269008876        2.0175211095193646        3.9255072024475881     
 C   5.8497119896271554        5.5681523862377862        2.3419909421972931     
 C   7.8309529746524191        4.4801191342077189        1.4231781234951386     
 C   3.2860788903738474        3.2765413906278709        1.8989043245378845     
 C   3.8319119796758696        3.3422919691273107        4.2696410844914068     
 C   5.9157995374014511        2.2253699089271528      -0.17983681390528133     
 C   6.3396453586639963       0.32982584919804392        1.2966312412055341     
 C   8.1287301596729371        2.2766192778515171        4.1245073560932068     
 C   6.1061689911696897        1.0464574084515559        4.7035825658324697     
 H   4.8754464660100822        5.5157725940099356        2.8215048360233363     
 C   6.3380006655592211        6.8028292948178342        1.9070843687743704     
 H   8.3750917545594756        3.5774372090546107        1.1483745819532383     
 C   8.3234582153260295        5.7254373110583003        1.0270489187969842     
 H   3.5745147787749478        3.0801061946567496       0.86893669284664088     
 C   2.0125123843105253        3.7695796589753927        2.1778885042679921     
 H   4.5351949881866940        3.1917014930194965        5.0820693841313975     
 C   2.5615255897089142        3.8454442270135356        4.5405835784120585     
 H   5.7545348614843768        3.2900991089810772      -0.32803372137529863     
 C   5.9795738057120786        1.3751639666460351       -1.2815695367335016     
 H   6.4592413342411099       -9.7387940493220540E-002   2.2905653414736000     
 C   6.4246787668791105      -0.50319992396622759       0.18155511418981263     
 H   8.6381310936859173        3.0125186769416765        3.5103683731279105     
 C   8.8366623172872352        1.5714565087683592        5.0969534771124883     
 C   6.8215472893134272       0.35753620064104974        5.6876488948142905     
 H   5.0541170400684594       0.80185978051877227        4.5507237591247272     
 H   5.7279768444755090        7.6948830405703399        2.0392976754305527     
 C   7.5767472064338532        6.8854257700224597        1.2653611259951443     
 H   9.2809880859852498        5.7932981404926585       0.51021947275115509     
 C   1.6629889295671085        4.0802509813772483        3.4954021871466594     
 H   1.3156174865570158        3.9207893399842217        1.3577307532120135     
 H   2.2776196584963668        4.0748183035680219        5.5669121454838209     
 H   5.8347347687886764        1.7822805162639201       -2.2802506759961503     
 C   6.2456597122412845        1.5980237024139938E-002  -1.1028114567964895     
 H   6.6468352232415517       -1.5564241362737095       0.32793580010951168     
 C   8.1829993912219496       0.61265100811061446        5.8787591144055416     
 H   9.9011731937438938        1.7548622715623889        5.2271516601177117     
 H   6.3002550930095449      -0.39770247494478267        6.2769639245511701     
 H   7.9497398770775121        7.8447031447431437       0.89973643523539648     
 H  0.69385583399288853        4.5248570532259205        3.7195811395173362     
 H   6.3155974565430570      -0.63658122967018060       -1.9718531003927866     
 H   8.7439784664109581        5.2297217633222273E-002   6.6239088656555127     
 P   4.6834697246689245        8.4157749455957749        6.4398473459205761     
 C   4.8232965831903698        6.6747042505303078        6.9123117415488471     
 C   6.2756255044961220        9.1217468379617550        5.9790088210555696     
 C   3.6124304030922350        8.5443949468413436        4.9926161740138397     
 C   3.9528945112657707        9.2855663009980329        7.8378494930170799     
 C   3.7769097893583559        6.1218167316785577        7.6796729207423011     
 C   5.8953525461623810        5.8630309587954690        6.4955638832524727     
 C   6.9165930030781908        8.5876784714419792        4.8421713425819402     
 C   6.8616853111292402        10.195397294892258        6.6702540261630814     
 C   2.6914529311735942        7.5371475278420945        4.6493465216682175     
 C   3.7294212702791110        9.7017558092218987        4.1991040629114051     
 C   4.6632926229161207        9.3499976150789870        9.0529168800005024     
 C   2.6449798953202013        9.7941521825521747        7.7554637288020176     
 H   2.9468565709265362        6.7431876024397264        8.0146103198469465     
 C   3.8071666349064008        4.7684917642166065        8.0267588246403232     
 H   6.7283006437078043        6.2693927604992465        5.9255192715147009     
 C   5.9118702572709090        4.5099272834789259        6.8458639757192303     
 H   6.4517180540566921        7.7878093710817353        4.2689088251492571     
 C   8.1433393532699334        9.0985613330020652        4.4289381844594340     
 H   6.3705522522441669        10.644502967219715        7.5291697821588990     
 C   8.0934867716137493        10.703972686477760        6.2404786304818778     
 H   2.5930597876027965        6.6357509519078883        5.2535049290292548     
 C   1.9022803189039661        7.6953258327968639        3.5059977769737709     
 H   4.4625180071255439        10.476003266532198        4.4349696887332817     
 C   2.9299531591247590        9.8489705728941654        3.0649171772413739     
 H   5.6791986654418913        8.9622030882123465        9.1334362437748968     
 C   4.0657426836658548        9.9326683362212940        10.173899939867651     
 H   2.0888944044168367        9.7328173769737489        6.8216668374909757     
 C   2.0515062913079305        10.355122603569802        8.8885924069877831     
 H   3.0104884228891722        4.3412695885145016        8.6366766654367240     
 C   4.8718481371795450        3.9651224852549247        7.6083971663104553     
 H   6.7545333189277859        3.8935199578304363        6.5335509943037362     
 H   8.6241812771445119        8.6847568133992379        3.5457395365261695     
 C   8.7377729668945889        10.156038526211203        5.1298436771547520     
 H   8.5396717831955478        11.540108939683989        6.7767175621317586     
 C   2.0175186287058531        8.8456499810327625        2.7143622064495068     
 H   1.2039577768092127        6.9074303278238407        3.2247107761529965     
 H   3.0352089204860055        10.744958242789837        2.4525111752396653     
 C   2.7546590132108726        10.417831425184191        10.094655022916200     
 H   4.6273097623872435        9.9859124602779392        11.108738077209614     
 H   1.0264815729623278        10.716128099606678        8.8421062940289961     
 H   4.8919885917100494        2.9115868363777713        7.8835932625102840     
 H   9.6902997052901583        10.562410985394514        4.7917609686378526     
 H   1.4063504887519460        8.9534430395403106        1.8160072657500566     
 H   2.2690564644521798        10.837497104404482        10.975760361015823     
 C   2.8503088122199194        8.4136213243787736        14.134535148944387     
 H   3.7763166449224363        8.6264608373878886        13.575502399519475     
 H   2.7461726486665756        7.3230659457216198        14.247232155966451     
 H   1.9818082858517088        8.7924428685763694        13.568738358544801     
 C   2.9208617562263344        9.0476716367959149        15.436038871551002     
 N   3.0181753319789153        9.5633089835830649        16.481013456222815     
         226

 Co   6.8129980450634466        14.093492952563583        4.9574654964071829     
 S   7.2028810647885635        13.974918799094468        7.1653730377487870     
 S   5.6213825007464218        16.010080964935021        5.1359146804244542     
 S   8.7477423836995882        13.894112707381105        3.8113459708064523     
 S   5.8071047936814537        12.461560907592787        3.7839018406429004     
 C   6.4320231386230304        15.440674791165444        7.7103188844139519     
 C   5.7809670557466788        16.305692974224353        6.8466977546412160     
 C   8.3380187433958159        12.589327584195525        2.7307870032977575     
 C   7.0946765277428101        11.985160409854274        2.7084618036657662     
 S   6.4739504087459263        15.931741801487144        9.3840409695414575     
 S   5.1579729243741097        17.765780911355897        7.5892261299987620     
 S   9.4972291820845349        11.950160303909215        1.5897517568444128     
 S   6.8940810875334932        10.716469449165936        1.5140204325625015     
 C   5.6894048160968378        17.471962717175931        9.2243845924737009     
 C   8.5072535514579410        10.731655448947308       0.84525661892514736     
 S   5.5057338079531881        18.554270132431171        10.488116288123649     
 S   9.0651938215128940        9.7292490236185873      -0.36961416736559888     
 P   9.0051019957939893        20.666066612983169        14.600729653426345     
 C   8.3160032512849984        19.052113091801221        15.036320721208755     
 C   10.727591539972117        20.363714438029227        14.201519037385813     
 C   8.8358409884117268        21.742874196741845        16.025892954196316     
 C   8.1891945335467611        21.446201569077356        13.202548010964939     
 C   9.0679401666218329        17.882316367137221        14.818791515280747     
 C   7.0772507048903703        18.983055977481662        15.702565663373592     
 C   11.633962153650989        20.142855242136669        15.249340381305325     
 C   11.107457248650915        20.115568032249925        12.874135077004881     
 C   9.0410238463722479        21.216786133038802        17.313813974362784     
 C   8.5569425289751813        23.109423808088945        15.852296105183349     
 C   6.8305849574393180        21.184889535150944        12.958488296041986     
 C   8.8652332646432992        22.430776857421510        12.458326270272659     
 H   10.045047714281006        17.929068650070796        14.344024120020524     
 C   8.5815021669579394        16.655675886220710        15.277566831847848     
 H   6.5276739404093336        19.890958573134686        15.950651723512712     
 C   6.5872459633094218        17.743947849388150        16.122267871011481     
 H   11.341631171321827        20.326520065384003        16.280332708786155     
 C   12.907622015312446        19.651873462587918        14.970910156691174     
 H   10.412683307415893        20.285910574061678        12.059041143432138     
 C   12.377278829790106        19.609371651954422        12.603684841738099     
 H   9.2231445130617011        20.154193652991729        17.457529298666646     
 C   8.9872831771086670        22.063633989434045        18.418197206221560     
 H   8.4194066372603302        23.535449759309017        14.860513553643271     
 C   8.4682868904186588        23.936660381366490        16.972169845675140     
 H   6.3051973550932550        20.436870725328848        13.544411178125298     
 C   6.1496397917256456        21.904885880420967        11.977148281160531     
 C   8.1771677713834041        23.131828334806173        11.464184224530008     
 H   9.9132791399083988        22.672594558259053        12.640649121972766     
 H   9.1958830213113512        15.763042233358643        15.172390830853772     
 C   7.3409940431907934        16.582163643644666        15.917129543681041     
 H   5.6240746104550965        17.679521696356499        16.628725697939853     
 C   13.266866298877932        19.359008538116068        13.652093780015987     
 H   13.599975598084786        19.491282376051771        15.792222739513862     
 H   12.664184539967277        19.390952069699857        11.575884496437695     
 H   9.1665847575247614        21.656737617345176        19.411687653132038     
 C   8.6867655541379758        23.417105902492519        18.250003096440675     
 H   8.2176839268353703        24.985021030177208        16.834651661949867     
 C   6.8218246653093191        22.879226038640663        11.230542535977944     
 H   5.0900791246677706        21.720855796233916        11.814998067992054     
 H   8.7150413418465238        23.891704557225143        10.897646385767526     
 H   6.9742548203403096        15.627754009093890        16.302700688635802     
 H   14.238315250804439        18.918131700511918        13.432474018415833     
 H   8.6237079787392315        24.064995373427298        19.123068691758633     
 H   6.2810718874260054        23.453590595964805        10.480732124302321     
 P   10.602122677031661        15.001709254919287        10.701437511438789     
 C   10.353260645064687        16.737449179656306        10.255001033272137     
 C   9.0312494448296636        14.231871209727627        11.126780179737255     
 C   11.672625165207913        14.905294326709443        12.149497718319095     
 C   11.393168388862101        14.202226019874903        9.2937619783032694     
 C   11.316820975356281        17.352228546865099        9.4319552418331423     
 C   9.2575313526388516        17.482177943919851        10.731809333019955     
 C   8.3832782748004337        14.686436756258459        12.294238939222831     
 C   8.4354925853606435        13.229323559172199        10.345009333936101     
 C   12.659940513265658        15.879432608372671        12.391481633260463     
 C   11.517002655500463        13.813685088109494        13.025561005006637     
 C   10.715557549205723        14.150778435302399        8.0595373161419559     
 C   12.711259844287992        13.724575518359609        9.3953285983650652     
 H   12.161925126627203        16.782607231587157        9.0486771768764971     
 C   11.182127287638705        18.699732802076159        9.0886704183136864     
 H   8.4907789021477189        17.023500742178015        11.351708008879978     
 C   9.1315831876199756        18.828644554625811        10.381313466295609     
 H   8.8562736536063049        15.429176100344090        12.933777078021862     
 C   7.1397738090577239        14.171746589526501        12.646858666637891     
 H   8.9289994497854881        12.841235345117648        9.4587472844662646     
 C   7.1874348933094803        12.714159274483015        10.716226410025577     
 H   12.795502920554256        16.726871312919599        11.718829869537700     
 C   13.477023484644779        15.756572108838022        13.518499209993736     
 H   10.748000886889781        13.056897731022341        12.854827509459167     
 C   12.339093224701207        13.707922819022306        14.148683194392925     
 H   9.6950275459382116        14.521701310106092        7.9619829824123975     
 C   11.352826663459874        13.608191526111824        6.9407459214674674     
 H   13.244804203498532        13.777575412873666        10.342517317248813     
 C   13.344707342326863        13.205508846285607        8.2641174479878412     
 H   11.915946540204111        19.175338155178853        8.4366923167230610     
 C   10.093581862132105        19.435158421424116        9.5644830375266938     
 H   8.2685491924514007        19.391129696474461        10.736874070537521     
 H   6.6522630814304451        14.523105275671993        13.552628292296774     
 C   6.5355843462499816        13.186924522759783        11.855485870032739     
 H   6.7336008609510962        11.932854767347195        10.108818308847411     
 C   13.316582163713017        14.678743453129627        14.398517832122202     
 H   14.237353170069788        16.512255170592699        13.713858955061772     
 H   12.206831485568506        12.865719378870908        14.828047930768669     
 C   12.672642230960539        13.150835304144710        7.0404288302056131     
 H   10.813870751337781        13.563636886455342        5.9928326304418214     
 H   14.376578726743412        12.866641490620619        8.3261045941085268     
 H   9.9959412715124927        20.485785012086453        9.2960559171545487     
 H   5.5715971296784996        12.772660625610822        12.148063943578807     
 H   13.942178814720242        14.598155579642507        15.289196225801295     
 H   13.190600227759386        12.763649992952512        6.1632072376213962     
 C   12.238916865965708        14.977001151710983        2.9473380218120662     
 H   11.322633925843355        14.750602705975110        3.5169769873625651     
 H   12.402711559823802        16.065449850381590        2.9562522776754516     
 H   13.104628709495946        14.486457128966132        3.4241831982722459     
 C   12.082959429817764        14.498769198028029        1.5881134898866325     
 N   11.926432878614605        14.100366975876534       0.50006568696966291     
 Co   8.3853543910354400        9.3962686778155007        12.142178414626670     
 S   8.1749679626106850        9.5863551300154111        9.9125948277680163     
 S   9.3996821703665834        7.3796131308253008        12.008183743968011     
 S   6.4254811862267598        9.5640530218111337        13.250912017544973     
 S   9.3652120415714979        11.008563561870298        13.371171465452623     
 C   8.8267973388704331        8.0544107099606546        9.3971323919678706     
 C   9.3251514335856456        7.1169189878759003        10.285772163706030     
 C   6.8103996779004348        10.846852677948805        14.365668397563885     
 C   8.0503318115957168        11.455936255373510        14.425948720504838     
 S   8.8205263979522677        7.5766497849678727        7.7182822614032718     
 S   9.8153710019050724        5.5970313686201427        9.5636220901169278     
 S   5.6238186481877213        11.450197169786545        15.494267726513911     
 S   8.2129353250626114        12.702712582651746        15.650835783570770     
 C   9.3967891734248568        5.9504679719175826        7.9089328157496350     
 C   6.5852895798513913        12.659724030496157        16.283496710432090     
 S   9.4893190991258578        4.8509022619230544        6.6512020761752124     
 S   5.9893551550168089        13.633308354146472        17.504545669309135     
 P   5.9280218784015233        2.7826206588726592        2.5324495123523736     
 C   6.6039531108757226        4.4013105220347510        2.0973006201505795     
 C   4.2070295200195211        3.0753748046925526        2.9423035139254750     
 C   6.0963383561707634        1.7010285753936540        1.1122214694412520     
 C   6.7674862163570815        2.0171153164494044        3.9253192241258641     
 C   5.8561102674879582        5.5681710123354247        2.3407500604474620     
 C   7.8376532059366433        4.4797281742134860        1.4230603907391925     
 C   3.2923982585629821        3.2775579999886286        1.8980678037355165     
 C   3.8376131603273778        3.3420768212818541        4.2689472109919437     
 C   5.9209180086888606        2.2256484891379555      -0.18021319444245126     
 C   6.3467293987974962       0.33020480597316620        1.2957742326551882     
 C   8.1337876330058787        2.2762865348295471        4.1257720441561316     
 C   6.1108385305778334        1.0456151544108336        4.7023030255866907     
 H   4.8817537669844517        5.5159722231030646        2.8201121967906277     
 C   6.3443401617930197        6.8025895723667196        1.9050771348822222     
 H   8.3819655625182570        3.5768777835386976        1.1491148611186608     
 C   8.3300786777931535        5.7248468462546560        1.0261742484221728     
 H   3.5809569545140132        3.0815300047532026       0.86806721968747580     
 C   2.0188296475723670        3.7705318865769306        2.1770350526137427     
 H   4.5406234594750252        3.1908515901557779        5.0814604241919357     
 C   2.5672458984208575        3.8453291072751896        4.5398747855863046     
 H   5.7589750924603536        3.2903076437760097      -0.32826728260184251     
 C   5.9843610884113234        1.3755474654244080       -1.2820290519564077     
 H   6.4669150063697902       -9.6966798124894255E-002   2.2896390777377498     
 C   6.4318731904241666      -0.50263736909333845       0.18054510796544934     
 H   8.6437031033555485        3.0125771181078220        3.5125425741574161     
 C   8.8408505917005336        1.5706461021265870        5.0985047793929574     
 C   6.8253371184125884       0.35630307813223416        5.6866935911196475     
 H   5.0589158244891808       0.80110630430509899        4.5484947029419320     
 H   5.7341773708582897        7.6946626246721941        2.0364222983161433     
 C   7.5831427747442373        6.8848934701523063        1.2634221514954478     
 H   9.2877899938799207        5.7925978023181175       0.50967849293545786     
 C   1.6689958555191642        4.0806344870286706        3.4945903652999930     
 H   1.3220793800472022        3.9220417897727078        1.3568410635800128     
 H   2.2832454867903436        4.0743534889012709        5.5662506416848316     
 H   5.8383980821831338        1.7826527050411751       -2.2805423850526410     
 C   6.2515658714074549        1.6549945166381190E-002  -1.1036102293342089     
 H   6.6549538484702051       -1.5557031130878527       0.32664079897766718     
 C   8.1865920223643265       0.61133823907245111        5.8791750057114456     
 H   9.9052015471161496        1.7540735477897398        5.2297331884541052     
 H   6.3035110368776985      -0.39908558696698371        6.2752741471917224     
 H   7.9559347105914178        7.8440145275904465       0.89715698028943425     
 H  0.69978888651208293        4.5251217273368010        3.7186228034725026     
 H   6.3212762099216162      -0.63586296447204427       -1.9727804163744873     
 H   8.7469198600540228        5.0532705206145945E-002   6.6244743915395432     
 P   4.6779940082708666        8.4168607868335386        6.4392494778380405     
 C   4.8213394761722217        6.6759609516784142        6.9108691855832944     
 C   6.2694628519026141        9.1248936232516460        5.9795556754958463     
 C   3.6069706933052204        8.5444458145575108        4.9919926500692249     
 C   3.9454701751429102        9.2843805854044046        7.8375668083285124     
 C   3.7776240772984586        6.1210729743236483        7.6800232109334070     
 C   5.8941605639334815        5.8664500744957522        6.4921823481554428     
 C   6.9106542174233034        8.5933935262768557        4.8417276554455695     
 C   6.8558371609836630        10.196247509423992        6.6737237372778893     
 C   2.6838517250752445        7.5382681416019635        4.6519894613452042     
 C   3.7252100232491663        9.6996856301142795        4.1958178419169423     
 C   4.6548136329151131        9.3483916312303013        9.0532504309817199     
 C   2.6372270032314389        9.7919685759989132        7.7545660125143918     
 H   2.9470843998123777        6.7407724174122432        8.0165212726502624     
 C   3.8112503515872507        4.7679343179343183        8.0269808920815517     
 H   6.7249738890323165        6.2745028791117941        5.9205327633762819     
 C   5.9142087206789773        4.5135590404239929        6.8424828359992791     
 H   6.4455160115281487        7.7953694459016276        4.2663254861024278     
 C   8.1379406656093121        9.1044002844394356        4.4304495136494690     
 H   6.3646290979601563        10.643381602112234        7.5335240115927178     
 C   8.0881626025816402        10.705036268766651        6.2458372603830110     
 H   2.5842573786151215        6.6386122102386453        5.2583570669024260     
 C   1.8937801692662184        7.6953083640345596        3.5091666584066603     
 H   4.4594665457426972        10.473368196555185        4.4295824557562016     
 C   2.9250134735544617        9.8455645332445307        3.0619870438575378     
 H   5.6708690614142734        8.9611412638178241        9.1343163007952164     
 C   4.0559855712804884        9.9297687923449640        10.174164805750923     
 H   2.0818661447282842        9.7309032880691397        6.8203385279790396     
 C   2.0424670633636852        10.351586700784191        8.8876347887822966     
 H   3.0165990560585989        4.3391483032198455        8.6382524346781793     
 C   4.8767025388683232        3.9667594111514921        7.6067634062348013     
 H   6.7575297304385495        3.8988931963535340        6.5287731079722526     
 H   8.6189961383104805        8.6926132863867860        3.5465205787120340     
 C   8.7326906189636766        10.159530791991754        5.1342760046200802     
 H   8.5345956295270753        11.539401305928740        6.7843744082860233     
 C   2.0104794427867372        8.8432935858307147        2.7146799792276628     
 H   1.1934566675836369        6.9084529177348504        3.2306505488371844     
 H   3.0311426882118804        10.739816996434222        2.4474211716434362     
 C   2.7446202915476929        10.414035526541429        10.094264107658939     
 H   4.6168257555755403        9.9827317071293180        11.109423340627762     
 H   1.0172214052709323        10.711878193156261        8.8406517575834336     
 H   4.8993431372469205        2.9133162208354104        7.8817357620533910     
 H   9.6855867073157729        10.566158464532357        4.7976610083667373     
 H   1.3988473915861994        8.9502092869252916        1.8165716739531779     
 H   2.2579766967801689        10.832653454279201        10.975245723739835     
 C   2.8511446986499243        8.4155639725300997        14.135828051585362     
 H   3.7768345443022837        8.6288449229761461        13.576448044143257     
 H   2.7450891157999147        7.3250759252077682        14.244602335493548     
 H   1.9827290342922270        8.7979852195028467        13.572905664185750     
 C   2.9244578790121887        9.0445880897211701        15.439193149166563     
 N   3.0236855679177332        9.5564436261966232        16.485556762327640     
         226

 Co   6.8102549265725507        14.092204296932678        4.9582093627000372     
 S   7.1941334300626600        13.971239058221503        7.1668409877588672     
 S   5.6245598957366605        16.012136795279353        5.1351745597094904     
 S   8.7458381942462822        13.893869642269031        3.8133401869460219     
 S   5.8052308709293561        12.460926474913268        3.7828022039600402     
 C   6.4272502845014943        15.439204384641082        7.7108039737730216     
 C   5.7812926652302332        16.306642620349397        6.8463475474518019     
 C   8.3369399953160954        12.589818761109157        2.7316390354045734     
 C   7.0937121122132893        11.985486958763989        2.7080518535347151     
 S   6.4679748523028637        15.929820985781335        9.3846993585120266     
 S   5.1627236136225019        17.768723385752168        7.5881976294988442     
 S   9.4970619803189003        11.951842598928600        1.5910191987814519     
 S   6.8943796588912605        10.717527551308208        1.5125952640516680     
 C   5.6903789809570489        17.472910180864201        9.2240099566554541     
 C   8.5080341203740772        10.733638173844154       0.84503339961013757     
 S   5.5097389972096416        18.555789425462425        10.487544063608738     
 S   9.0672380751853670        9.7321919892506816      -0.37004396031455894     
 P   9.0111748491810566        20.666139195090956        14.600371524057923     
 C   8.3225170970459974        19.052027718101140        15.035949981988171     
 C   10.733614314267310        20.364107188280613        14.200804468146758     
 C   8.8419480033309448        21.743109618079053        16.025367742776563     
 C   8.1944790500369766        21.445783026045532        13.202366910940610     
 C   9.0743159198137100        17.882328746274741        14.817551702315363     
 C   7.0839342902110118        18.982658207109552        15.702463757175353     
 C   11.640262811887590        20.143874638994223        15.248504964704969     
 C   11.113128681287520        20.115337018506597        12.873445426224556     
 C   9.0461533899074311        21.217075349862881        17.313439020251934     
 C   8.5639910145768372        23.109799752436349        15.851437235577793     
 C   6.8356133623300304        21.184540542240882        12.959761462365854     
 C   8.8698696261270786        22.429923160580074        12.457052692921149     
 H   10.051331061995606        17.929263111679411        14.342629795205822     
 C   8.5878171814274094        16.655428079452662        15.275553153351323     
 H   6.5345349497353782        19.890392485192372        15.951415774398530     
 C   6.5938478874087938        17.743348891108941        16.121401794737384     
 H   11.348060539780372        20.327956518471737        16.279464121553747     
 C   12.913918669164950        19.652824400688726        14.970055853545094     
 H   10.418078355581502        20.285039854944230        12.058438635923329     
 C   12.382967495724099        19.609236830317460        12.602978271982225     
 H   9.2276072107975864        20.154415148412280        17.457300718122202     
 C   8.9920969977680887        22.064035102858440        18.417734267673456     
 H   8.4270221262963076        23.535859903841750        14.859585123153719     
 C   8.4754590434440811        23.937226374168723        16.971154379776795     
 H   6.3107426792203718        20.436912376793593        13.546595193656945     
 C   6.1537963076106026        21.904057431526233        11.978708528703162     
 C   8.1809217403711774        23.130582821065762        11.463236392401340     
 H   9.9180446915945044        22.671831534241782        12.638424196567914     
 H   9.2020557452105933        15.762812461121399        15.169500657143521     
 C   7.3473666754114069        16.581622343235018        15.915187075728971     
 H   5.6308590876647573        17.678810979706064        16.628195120570531     
 C   13.272845872099404        19.359378948368331        13.651281913628255     
 H   13.606420753319133        19.492538544894987        15.791330084246271     
 H   12.669773958282791        19.390459921546533        11.575225605128514     
 H   9.1702999867297770        21.657136061748830        19.411391745223234     
 C   8.6926812762421104        23.417689175726352        18.249197839337963     
 H   8.2257665821330122        24.985742211478726        16.833349400553210     
 C   6.8253817637286973        22.877897856524619        11.230967325459414     
 H   5.0940762535432524        21.720045739418321        11.817589353879249     
 H   8.7182594091700878        23.890309887296802        10.895963577943023     
 H   6.9804246407242889        15.627054928487629        16.300111584573418     
 H   14.244219209404143        18.918380206297790        13.431514477068111     
 H   8.6294075709566176        24.065731630392143        19.122132300428056     
 H   6.2839752808642722        23.451810165493818        10.481307929482167     
 P   10.596634651396215        15.002782053671336        10.700811468236202     
 C   10.351288316093708        16.738695121472549        10.253540884507327     
 C   9.0250753710743528        14.235003321959120        11.127299534388104     
 C   11.667155869240720        14.905324164988814        12.148843749544488     
 C   11.385727569737961        14.201034683116577        9.2934445997697193     
 C   11.317520817465862        17.351482233467426        9.4322949308375996     
 C   9.2563211510295957        17.485580239165195        10.728413544311957     
 C   8.3773323669004043        14.692129558814562        12.293773496547974     
 C   8.4296294928499336        13.230165182847385        10.348446027387027     
 C   12.652332908994614        15.880528722927826        12.394095729889765     
 C   11.512777152400432        13.811593999748862        13.022243930866194     
 C   10.707055869652008        14.149169786135573        8.0598397819924923     
 C   12.703491045102126        13.722386250202302        9.3943885136673941     
 H   12.162140435925391        16.780193816001347        9.0505747808247303     
 C   11.186195454822792        18.699175801017748        9.0888934885127739     
 H   8.4874328468978710        17.028586961992815        11.346700687507980     
 C   9.1339024601119778        18.832262507650757        10.377930323789235     
 H   8.8500672383992178        15.436709504874484        12.931175545767072     
 C   7.1343690267472084        14.177561069578068        12.648348806148698     
 H   8.9230580623797895        12.840112171109803        9.4630635464085131     
 C   7.1820966400821815        12.715212548470813        10.721552197923872     
 H   12.786698539810638        16.729707914064960        11.723653666128520     
 C   13.468514127488460        15.756527765688819        13.521641010454154     
 H   10.744931965683795        13.054245144627517        12.849409458221889     
 C   12.334136590401126        13.704493270307486        14.145723923913398     
 H   9.6866747844689982        14.520636996632353        7.9628381652049045     
 C   11.343040354389217        13.605290408311035        6.9409755332563030     
 H   13.237765221525297        13.775654360142088        10.341143731085559     
 C   13.335645686431739        13.201968410233233        8.2631134337086518     
 H   11.922043168350504        19.173223735933593        8.4382753605415228     
 C   10.098418919189964        19.436790294782508        9.5628557336049127     
 H   8.2715247358546407        19.396484854689497        10.732097711888354     
 H   6.6470751263484154        14.530930767013860        13.553392702690321     
 C   6.5304924875866490        13.190398462055798        11.859891421623891     
 H   6.7285080051876900        11.932141856477381        10.116437308810916     
 C   13.309528046578816        14.676360984674318        14.398808690834056     
 H   14.226844351018469        16.513248963699851        13.719773527804321     
 H   12.202743615790604        12.860555162606182        14.822928703490758     
 C   12.662574173889837        13.147036500348396        7.0399953951185719     
 H   10.803352373175263        13.560456401564986        5.9934854997656997     
 H   14.367296272847184        12.862386689239244        8.3245972596279589     
 H   10.003278139631661        20.487512209587354        9.2942160542575802     
 H   5.5668753265599333        12.776388455410101        12.153937607126887     
 H   13.934657688998891        14.594895354839672        15.289735746421208     
 H   13.179485573008760        12.758803421982345        6.1626468529799698     
 C   12.239787826487994        14.978950530656917        2.9486558804979288     
 H   11.323195766827133        14.752984929936771        3.5179581233450605     
 H   12.401652771275547        16.067467861496151        2.9536475874637547     
 H   13.105595040156217        14.492014562255056        3.4283647991207626     
 C   12.086579616336580        14.495692763419493        1.5912936222275236     
 N   11.931958789860298        14.093509446564767       0.50463548159168536     
 Co   8.3825850971997440        9.3949699788078007        12.142946999724892     
 S   8.1662367588299727        9.5826800353077157        9.9140843309168165     
 S   9.4028107370288119        7.3816403998836142        12.007472745190142     
 S   6.4235484910183089        9.5638154710037249        13.252922094941976     
 S   9.3633093039200652        11.007919405112279        13.370088576102448     
 C   8.8220257812524050        8.0529385689032775        9.3976392773166797     
 C   9.3254617971866036        7.1178584257775066        10.285446405078961     
 C   6.8092949476937390        10.847346335225550        14.366541397732959     
 C   8.0493399018160012        11.456267043335275        14.425553165357849     
 S   8.8145807826487825        7.5747410467966816        7.7189576919763869     
 S   9.8201076389047337        5.5999645127787998        9.5626160846624657     
 S   5.6236268746285392        11.451888109134108        15.495554065519650     
 S   8.2132134085251050        12.703772501688295        15.649425915859386     
 C   9.3977792631498662        5.9514216963764106        7.9085749723729926     
 C   6.5860504255746317        12.661712957503079        16.283291626949950     
 S   9.4933542964441333        4.8524347249481838        6.6506417188101983     
 S   5.9913852746690210        13.636258509496706        17.504135263841857     
 P   5.9341181478814224        2.7826990881078153        2.5320844184155487     
 C   6.6104862556040080        4.4012311538057673        2.0969187017938742     
 C   4.2130760317048868        3.0757729706597159        2.9415852093171098     
 C   6.1024634790660457        1.7012631288074105        1.1116944666251685     
 C   6.7728003058132762        2.0167095233794443        3.9251312458041396     
 C   5.8625085453487609        5.5681896384330631        2.3395091786976314     
 C   7.8443534372208674        4.4793372142192540        1.4229426579832463     
 C   3.2987176267521163        3.2785746093493868        1.8972312829331488     
 C   3.8433143409788859        3.3418616734363971        4.2682533374924807     
 C   5.9260364799762701        2.2259270693487587      -0.18058957497962116     
 C   6.3538134389309961       0.33058376274828849        1.2949172241048423     
 C   8.1388451063388203        2.2759537918075776        4.1270367322190564     
 C   6.1155080699859781        1.0447729003701114        4.7010234853409107     
 H   4.8880610679588221        5.5161718521961935        2.8187195575579191     
 C   6.3506796580268183        6.8023498499156050        1.9030699009900740     
 H   8.3888393704770401        3.5763183580227844        1.1498551402840835     
 C   8.3366991402602757        5.7242563814510126        1.0252995780473613     
 H   3.5873991302530790        3.0829538148496560       0.86719774652831072     
 C   2.0251469108342093        3.7714841141784685        2.1761816009594934     
 H   4.5460519307633573        3.1900016872920594        5.0808514642524729     
 C   2.5729662071328003        3.8452139875368436        4.5391659927605508     
 H   5.7634153234363295        3.2905161785709427      -0.32850084382838635     
 C   5.9891483711105691        1.3759309642027808       -1.2824885671793140     
 H   6.4745886784984714       -9.6545655756567969E-002   2.2887128140019000     
 C   6.4390676139692218      -0.50207481422044919       0.17953510174108606     
 H   8.6492751130251779        3.0126355592739671        3.5147167751869217     
 C   8.8450388661138302        1.5698356954848145        5.1000560816734275     
 C   6.8291269475117495       0.35506995562341859        5.6857382874250044     
 H   5.0637146089099021       0.80035282809142572        4.5462656467591360     
 H   5.7403778972410704        7.6944422087740474        2.0335469212017339     
 C   7.5895383430546222        6.8843611702821521        1.2614831769957513     
 H   9.2945919017745933        5.7918974641435765       0.50913751311976074     
 C   1.6750027814712201        4.0810179926800929        3.4937785434533271     
 H   1.3285412735373887        3.9232942395611943        1.3559513739480118     
 H   2.2888713150843207        4.0738886742345191        5.5655891378858433     
 H   5.8420613955775913        1.7830248938184301       -2.2808340941091316     
 C   6.2574720305736244        1.7119653308622446E-002  -1.1044090018719284     
 H   6.6630724736988576       -1.5549820899019957       0.32534579784582268     
 C   8.1901846535067051       0.61002547003428775        5.8795908970173487     
 H   9.9092299004884072        1.7532848240170904        5.2323147167904978     
 H   6.3067669807458513      -0.40046869898918469        6.2735843698322737     
 H   7.9621295441053235        7.8433259104377502       0.89457752534347190     
 H  0.70572193903127745        4.5253864014476806        3.7176644674276691     
 H   6.3269549633001745      -0.63514469927390793       -1.9737077323561882     
 H   8.7498612536970874        4.8768192779069602E-002   6.6250399174235737     
 P   4.6725182918728088        8.4179466280713040        6.4386516097555049     
 C   4.8193823691540736        6.6772176528265197        6.9094266296177409     
 C   6.2633001993091062        9.1280404085415352        5.9801025299361230     
 C   3.6015109835182053        8.5444966822736763        4.9913691261246100     
 C   3.9380458390200497        9.2831948698107780        7.8372841236399449     
 C   3.7783383652385614        6.1203292169687380        7.6803735011245138     
 C   5.8929685817045829        5.8698691901960354        6.4888008130584138     
 C   6.9047154317684170        8.5991085811117323        4.8412839683091979     
 C   6.8499890108380859        10.197097723955725        6.6771934483926962     
 C   2.6762505189768948        7.5393887553618324        4.6546324010221900     
 C   3.7209987762192220        9.6976154510066603        4.1925316209224794     
 C   4.6463346429141055        9.3467856473816138        9.0535839819629391     
 C   2.6294741111426760        9.7897849694456536        7.7536682962267651     
 H   2.9473122286982192        6.7383572323847600        8.0184322254535783     
 C   3.8153340682681005        4.7673768716520302        8.0272029595227821     
 H   6.7216471343568287        6.2796129977243407        5.9155462552378628     
 C   5.9165471840870456        4.5171907973690608        6.8391016962793270     
 H   6.4393139689996053        7.8029295207215190        4.2637421470555994     
 C   8.1325419779486925        9.1102392358768061        4.4319608428395041     
 H   6.3587059436761466        10.642260237004750        7.5378782410265366     
 C   8.0828384335495311        10.706099851055541        6.2511958902841434     
 H   2.5754549696274469        6.6414734685694023        5.2632092047755981     
 C   1.8852800196284705        7.6952908952722563        3.5123355398395497     
 H   4.4564150843598505        10.470733126578173        4.4241952227791215     
 C   2.9200737879841641        9.8421584935948943        3.0590569104737022     
 H   5.6625394573866554        8.9600794394233034        9.1351963578155360     
 C   4.0462284588951229        9.9268692484686323        10.174429671634194     
 H   2.0748378850397322        9.7289891991645305        6.8190102184671035     
 C   2.0334278354194395        10.348050797998578        8.8866771705768102     
 H   3.0227096892280256        4.3370270179251893        8.6398282039196328     
 C   4.8815569405571022        3.9683963370480591        7.6051296461591473     
 H   6.7605261419493123        3.9042664348766318        6.5239952216407691     
 H   8.6138109994764473        8.7004697593743341        3.5473016208978985     
 C   8.7276082710327643        10.163023057772303        5.1387083320854083     
 H   8.5295194758586046        11.538693672173491        6.7920312544402881     
 C   2.0034402568676217        8.8409371906286669        2.7149977520058184     
 H   1.1829555583580611        6.9094755076458609        3.2365903215213718     
 H   3.0270764559377548        10.734675750078607        2.4423311680472071     
 C   2.7345815698845133        10.410239627898669        10.093873192401675     
 H   4.6063417487638381        9.9795509539806968        11.110108604045912     
 H   1.0079612375795368        10.707628286705843        8.8391972211378711     
 H   4.9066976827837925        2.9150456052930500        7.8798782615964980     
 H   9.6808737093413875        10.569905943670200        4.8035610480956210     
 H   1.3913442944204528        8.9469755343102726        1.8171360821562994     
 H   2.2468969291081575        10.827809804153922        10.974731086463846     
 C   2.8519805850799296        8.4175066206814275        14.137120954226338     
 H   3.7773524436821315        8.6312290085644037        13.577393688767041     
 H   2.7440055829332537        7.3270859046939174        14.241972515020645     
 H   1.9836497827327453        8.8035275704293241        13.577072969826702     
 C   2.9280540017980425        9.0415045426464253        15.442347426782126     
 N   3.0291958038565512        9.5495782688101816        16.490100068432465     
         226

 Co   6.8075118080816539        14.090915641301772        4.9589532289928915     
 S   7.1853857953367557        13.967559317348538        7.1683089377689484     
 S   5.6277372907268983        16.014192625623686        5.1344344389945267     
 S   8.7439340047929779        13.893626577156958        3.8153344030855920     
 S   5.8033569481772593        12.460292042233750        3.7817025672771805     
 C   6.4224774303799590        15.437733978116718        7.7112890631320914     
 C   5.7816182747137885        16.307592266474440        6.8459973402623877     
 C   8.3358612472363731        12.590309938022788        2.7324910675113898     
 C   7.0927476966837686        11.985813507673704        2.7076419034036641     
 S   6.4619992958598020        15.927900170075524        9.3853577474825958     
 S   5.1674743028708949        17.771665860148442        7.5871691289989274     
 S   9.4968947785532638        11.953524893947986        1.5922866407184910     
 S   6.8946782302490277        10.718585653450479        1.5111700955408347     
 C   5.6913531458172599        17.473857644552474        9.2236353208372073     
 C   8.5088146892902152        10.735620898741001       0.84481018029512778     
 S   5.5137441864660959        18.557308718493680        10.486971839093828     
 S   9.0692823288578417        9.7351349548827759      -0.37047375326351900     
 P   9.0172477025681239        20.666211777198747        14.600013394689499     
 C   8.3290309428069982        19.051942344401059        15.035579242767588     
 C   10.739637088562501        20.364499938531996        14.200089898907704     
 C   8.8480550182501627        21.743345039416266        16.024842531356807     
 C   8.1997635665271922        21.445364483013709        13.202185810916280     
 C   9.0806916730055889        17.882341125412257        14.816311889349981     
 C   7.0906178755316542        18.982260436737441        15.702361850977113     
 C   11.646563470124191        20.144894035851777        15.247669548104614     
 C   11.118800113924125        20.115106004763270        12.872755775444231     
 C   9.0512829334426144        21.217364566686960        17.313064066141081     
 C   8.5710395001784914        23.110175696783752        15.850578365972236     
 C   6.8406417672207427        21.184191549330816        12.961034628689722     
 C   8.8745059876108598        22.429069463738639        12.455779115569639     
 H   10.057614409710206        17.929457573288023        14.341235470391121     
 C   8.5941321958968810        16.655180272684614        15.273539474854800     
 H   6.5413959590614228        19.889826397250062        15.952179825284350     
 C   6.6004498115081658        17.742749932829732        16.120535718463284     
 H   11.354489908238916        20.329392971559471        16.278595534321337     
 C   12.920215323017455        19.653775338789533        14.969201550399017     
 H   10.423473403747108        20.284169135826787        12.057836128414518     
 C   12.388656161658092        19.609102008680502        12.602271702226352     
 H   9.2320699085334734        20.154636643832831        17.457072137577757     
 C   8.9969108184275122        22.064436216282839        18.417271329125352     
 H   8.4346376153322868        23.536270048374480        14.858656692664168     
 C   8.4826311964695034        23.937792366970957        16.970138913878454     
 H   6.3162880033474877        20.436954028258334        13.548779209188591     
 C   6.1579528234955596        21.903228982631504        11.980268776245794     
 C   8.1846757093589506        23.129337307325351        11.462288560272674     
 H   9.9228102432806118        22.671068510224512        12.636199271163063     
 H   9.2082284691098373        15.762582688884157        15.166610483433269     
 C   7.3537393076320212        16.581081042825375        15.913244607776901     
 H   5.6376435648744172        17.678100263055633        16.627664543201206     
 C   13.278825445320875        19.359749358620594        13.650470047240521     
 H   13.612865908553481        19.493794713738204        15.790437428978679     
 H   12.675363376598305        19.389967773393209        11.574566713819335     
 H   9.1740152159347943        21.657534506152487        19.411095837314434     
 C   8.6985969983462450        23.418272448960185        18.248392582235251     
 H   8.2338492374306540        24.986463392780248        16.832047139156554     
 C   6.8289388621480764        22.876569674408575        11.231392114940885     
 H   5.0980733824187343        21.719235682602726        11.820180639766447     
 H   8.7214774764936536        23.888915217368456        10.894280770118522     
 H   6.9865944611082682        15.626355847881371        16.297522480511031     
 H   14.250123168003848        18.918628712083663        13.430554935720389     
 H   8.6351071631740020        24.066467887356993        19.121195909097480     
 H   6.2868786743025389        23.450029735022831        10.481883734662013     
 P   10.591146625760771        15.003854852423382        10.700185425033617     
 C   10.349315987122727        16.739941063288796        10.252080735742519     
 C   9.0189012973190419        14.238135434190610        11.127818889038954     
 C   11.661686573273526        14.905354003268185        12.148189780769883     
 C   11.378286750613821        14.199843346358250        9.2931272212361673     
 C   11.318220659575443        17.350735920069752        9.4326346198420570     
 C   9.2551109494203381        17.488982534410539        10.725017755603961     
 C   8.3713864590003748        14.697822361370665        12.293308053873119     
 C   8.4237664003392254        13.231006806522572        10.351882720837954     
 C   12.644725304723570        15.881624837482981        12.396709826519068     
 C   11.508551649300401        13.809502911388229        13.018926856725752     
 C   10.698554190098294        14.147561136968747        8.0601422478430269     
 C   12.695722245916260        13.720196982044996        9.3934484289697231     
 H   12.162355745223577        16.777780400415537        9.0524723847729636     
 C   11.190263622006878        18.698618799959338        9.0891165587118614     
 H   8.4840867916480232        17.033673181807615        11.341693366135981     
 C   9.1362217326039783        18.835880460675703        10.374547181282860     
 H   8.8438608231921307        15.444242909404878        12.928574013512280     
 C   7.1289642444366939        14.183375549629636        12.649838945659505     
 H   8.9171166749740891        12.838988997101961        9.4673798083507616     
 C   7.1767583868548828        12.716265822458613        10.726877985822167     
 H   12.777894159067021        16.732544515210318        11.728477462719340     
 C   13.460004770332141        15.756483422539619        13.524782810914571     
 H   10.741863044477810        13.051592558232695        12.843991406984610     
 C   12.329179956101045        13.701063721592666        14.142764653433868     
 H   9.6783220229997831        14.519572683158612        7.9636933479974115     
 C   11.333254045318558        13.602389290510247        6.9412051450451386     
 H   13.230726239552061        13.773733307410511        10.339770144922305     
 C   13.326584030536614        13.198427974180859        8.2621094194294624     
 H   11.928139796496895        19.171109316688337        8.4398584043599865     
 C   10.103255976247825        19.438422168140903        9.5612284296831334     
 H   8.2745002792578806        19.401840012904533        10.727321353239185     
 H   6.6418871712663856        14.538756258355727        13.554157113083869     
 C   6.5254006289233173        13.193872401351813        11.864296973215041     
 H   6.7234151494242838        11.931428945607570        10.124056308774422     
 C   13.302473929444615        14.673978516219011        14.399099549545909     
 H   14.216335531967150        16.514242756807004        13.725688100546868     
 H   12.198655746012705        12.855390946341455        14.817809476212846     
 C   12.652506116819135        13.143237696552083        7.0395619600315307     
 H   10.792833995012744        13.557275916674630        5.9941383690895789     
 H   14.358013818950957        12.858131887857869        8.3230899251473893     
 H   10.010615007750827        20.489239407088260        9.2923761913606100     
 H   5.5621535234413662        12.780116285209379        12.159811270674966     
 H   13.927136563277543        14.591635130036838        15.290275267041121     
 H   13.168370918258136        12.753956851012179        6.1620864683385435     
 C   12.240658787010279        14.980899909602853        2.9499737391837910     
 H   11.323757607810910        14.755367153898430        3.5189392593275564     
 H   12.400593982727294        16.069485872610709        2.9510428972520577     
 H   13.106561370816486        14.497571995543980        3.4325463999692798     
 C   12.090199802855397        14.492616328810957        1.5944737545684147     
 N   11.937484701105992        14.086651917252997       0.50920527621370781     
 Co   8.3798158033640480        9.3936712798001007        12.143715584823115     
 S   8.1575055550492603        9.5790049406000222        9.9155738340656150     
 S   9.4059393036910404        7.3836676689419276        12.006761746412275     
 S   6.4216157958098581        9.5635779201963160        13.254932172338977     
 S   9.3614065662686325        11.007275248354258        13.369005686752272     
 C   8.8172542236343752        8.0514664278459005        9.3981461626654870     
 C   9.3257721607875599        7.1187978636791129        10.285120646451892     
 C   6.8081902174870432        10.847839992502298        14.367414397902033     
 C   8.0483479920362875        11.456597831297042        14.425157610210858     
 S   8.8086351673452974        7.5728323086254896        7.7196331225495021     
 S   9.8248442759043968        5.6028976569374569        9.5616100792080037     
 S   5.6234351010693580        11.453579048481672        15.496840404525390     
 S   8.2134914919875968        12.704832420724845        15.648016048148001     
 C   9.3987693528748757        5.9523754208352377        7.9082171289963501     
 C   6.5868112712978721        12.663701884510003        16.283086543467810     
 S   9.4973894937624088        4.8539671879733142        6.6500813614451841     
 S   5.9934153943212340        13.639208664846942        17.503724858374582     
 P   5.9402144173613207        2.7827775173429714        2.5317193244787237     
 C   6.6170194003322926        4.4011517855767845        2.0965367834371689     
 C   4.2191225433902515        3.0761711366268791        2.9408669047087450     
 C   6.1085886019613280        1.7014976822211669        1.1111674638090849     
 C   6.7781143952694709        2.0163037303094837        3.9249432674824156     
 C   5.8689068232095645        5.5682082645307007        2.3382682969478004     
 C   7.8510536685050907        4.4789462542250211        1.4228249252273002     
 C   3.3050369949412510        3.2795912187101450        1.8963947621307811     
 C   3.8490155216303941        3.3416465255909400        4.2675594639930186     
 C   5.9311549512636796        2.2262056495595615      -0.18096595551679109     
 C   6.3608974790644961       0.33096271952341078        1.2940602155544965     
 C   8.1439025796717619        2.2756210487856077        4.1283014202819812     
 C   6.1201776093941227        1.0439306463293894        4.6997439450951317     
 H   4.8943683689331916        5.5163714812893225        2.8173269183252110     
 C   6.3570191542606169        6.8021101274644904        1.9010626670979260     
 H   8.3957131784358232        3.5757589325068713        1.1505954194495061     
 C   8.3433196027273997        5.7236659166473691        1.0244249076725498     
 H   3.5938413059921448        3.0843776249461090       0.86632827336914564     
 C   2.0314641740960515        3.7724363417800069        2.1753281493052437     
 H   4.5514804020516886        3.1891517844283408        5.0802425043130102     
 C   2.5786865158447432        3.8450988677984976        4.5384571999347978     
 H   5.7678555544123062        3.2907247133658752      -0.32873440505493018     
 C   5.9939356538098139        1.3763144629811537       -1.2829480824022201     
 H   6.4822623506271517       -9.6124513388241684E-002   2.2877865502660502     
 C   6.4462620375142778      -0.50151225934755994       0.17852509551672274     
 H   8.6548471226948074        3.0126940004401122        3.5168909762164273     
 C   8.8492271405271286        1.5690252888430420        5.1016073839538967     
 C   6.8329167766109098       0.35383683311460301        5.6847829837303614     
 H   5.0685133933306235       0.79959935187775244        4.5440365905763409     
 H   5.7465784236238511        7.6942217928759016        2.0306715440873240     
 C   7.5959339113650062        6.8838288704119988        1.2595442024960546     
 H   9.3013938096692641        5.7911971259690347       0.50859653330406351     
 C   1.6810097074232757        4.0814014983315143        3.4929667216066607     
 H   1.3350031670275753        3.9245466893496803        1.3550616843160110     
 H   2.2944971433782979        4.0734238595677681        5.5649276340868541     
 H   5.8457247089720488        1.7833970825956851       -2.2811258031656223     
 C   6.2633781897397940        1.7689361450863701E-002  -1.1052077744096478     
 H   6.6711910989275109       -1.5542610667161390       0.32405079671397818     
 C   8.1937772846490837       0.60871270099612440        5.8800067883232527     
 H   9.9132582538606631        1.7524961002444412        5.2348962451268912     
 H   6.3100229246140049      -0.40185181101138573        6.2718945924728260     
 H   7.9683243776192292        7.8426372932850539       0.89199807039750967     
 H  0.71165499155047196        4.5256510755585602        3.7167061313828356     
 H   6.3326337166787336      -0.63442643407577171       -1.9746350483378889     
 H   8.7528026473401539        4.7003680351993267E-002   6.6256054433076041     
 P   4.6670425754747509        8.4190324693090677        6.4380537416729684     
 C   4.8174252621359255        6.6784743539746252        6.9079840736521883     
 C   6.2571375467155983        9.1311871938314262        5.9806493843763997     
 C   3.5960512737311907        8.5445475499898418        4.9907456021799952     
 C   3.9306215028971887        9.2820091542171514        7.8370014389513774     
 C   3.7790526531786641        6.1195854596138286        7.6807237913156197     
 C   5.8917765994756843        5.8732883058963186        6.4854192779613840     
 C   6.8987766461135296        8.6048236359466088        4.8408402811728264     
 C   6.8441408606925078        10.197947938487459        6.6806631595075041     
 C   2.6686493128785451        7.5405093691217022        4.6572753406991767     
 C   3.7167875291892774        9.6955452718990429        4.1892453999280166     
 C   4.6378556529130979        9.3451796635329263        9.0539175329441584     
 C   2.6217212190539136        9.7876013628923921        7.7527705799391393     
 H   2.9475400575840607        6.7359420473572778        8.0203431782568941     
 C   3.8194177849489508        4.7668194253697429        8.0274250269640124     
 H   6.7183203796813409        6.2847231163368882        5.9105597470994438     
 C   5.9188856474951139        4.5208225543141278        6.8357205565593748     
 H   6.4331119264710619        7.8104895955414104        4.2611588080087710     
 C   8.1271432902880711        9.1160781873141783        4.4334721720295391     
 H   6.3527827893921360        10.641138871897269        7.5422324704603554     
 C   8.0775142645174203        10.707163433344430        6.2565545201852757     
 H   2.5666525606397723        6.6443347269001594        5.2680613426487692     
 C   1.8767798699907225        7.6952734265099521        3.5155044212724387     
 H   4.4533636229770046        10.468098056601161        4.4188079898020414     
 C   2.9151341024138668        9.8387524539452595        3.0561267770898661     
 H   5.6542098533590366        8.9590176150287810        9.1360764148358538     
 C   4.0364713465097566        9.9239697045923023        10.174694537517466     
 H   2.0678096253511797        9.7270751102599213        6.8176819089551683     
 C   2.0243886074751938        10.344514895212965        8.8857195523713237     
 H   3.0288203223974524        4.3349057326305322        8.6414039731610881     
 C   4.8864113422458804        3.9700332629446264        7.6034958860834942     
 H   6.7635225534600760        3.9096396733997296        6.5192173353092855     
 H   8.6086258606424160        8.7083262323618822        3.5480826630837630     
 C   8.7225259231018537        10.166515323552854        5.1431406595507356     
 H   8.5244433221901321        11.537986038418241        6.7996881005945529     
 C   1.9964010709485056        8.8385807954266191        2.7153155247839744     
 H   1.1724544491324853        6.9104980975568706        3.2425300942055597     
 H   3.0230102236636296        10.729534503722993        2.4372411644509784     
 C   2.7245428482213341        10.406443729255907        10.093482277144412     
 H   4.5958577419521349        9.9763702008320756        11.110793867464061     
 H  0.99870106988814122        10.703378380255426        8.8377426846923086     
 H   4.9140522283206645        2.9167749897506892        7.8780207611396058     
 H   9.6761607113670021        10.573653422808043        4.8094610878245057     
 H   1.3838411972547062        8.9437417816952518        1.8177004903594209     
 H   2.2358171614361462        10.822966154028641        10.974216449187857     
 C   2.8528164715099344        8.4194492688327536        14.138413856867315     
 H   3.7778703430619793        8.6336130941526594        13.578339333390822     
 H   2.7429220500665927        7.3290958841800666        14.239342694547743     
 H   1.9845705311732635        8.8090699213557997        13.581240275467652     
 C   2.9316501245838968        9.0384209955716805        15.445501704397689     
 N   3.0347060397953687        9.5427129114237399        16.494643374537290     
         226

 Co   6.8047686895907571        14.089626985670867        4.9596970952857458     
 S   7.1766381606108514        13.963879576475573        7.1697768877790296     
 S   5.6309146857171370        16.016248455968018        5.1336943182795638     
 S   8.7420298153396718        13.893383512044883        3.8173286192251616     
 S   5.8014830254251626        12.459657609554231        3.7806029305943203     
 C   6.4177045762584237        15.436263571592356        7.7117741524911612     
 C   5.7819438841973430        16.308541912599484        6.8456471330729736     
 C   8.3347824991566526        12.590801114936420        2.7333430996182058     
 C   7.0917832811542487        11.986140056583420        2.7072319532726130     
 S   6.4560237394167403        15.925979354369716        9.3860161364531649     
 S   5.1722249921192880        17.774608334544716        7.5861406284990096     
 S   9.4967275767876291        11.955207188967371        1.5935540826555301     
 S   6.8949768016067940        10.719643755592751        1.5097449270300012     
 C   5.6923273106774701        17.474805108240744        9.2232606850189605     
 C   8.5095952582063514        10.737603623637847       0.84458696098011787     
 S   5.5177493757225502        18.558828011524938        10.486399614578918     
 S   9.0713265825303147        9.7380779205148720      -0.37090354621247906     
 P   9.0233205559551912        20.666284359306534        14.599655265321076     
 C   8.3355447885679990        19.051856970700978        15.035208503547004     
 C   10.745659862857694        20.364892688783382        14.199375329668650     
 C   8.8541620331693807        21.743580460753474        16.024317319937055     
 C   8.2050480830174077        21.444945939981885        13.202004710891950     
 C   9.0870674261974660        17.882353504549776        14.815072076384597     
 C   7.0973014608522957        18.981862666365330        15.702259944778874     
 C   11.652864128360791        20.145913432709335        15.246834131504260     
 C   11.124471546560732        20.114874991019938        12.872066124663906     
 C   9.0564124769777976        21.217653783511043        17.312689112030228     
 C   8.5780879857801455        23.110551641131156        15.849719496366680     
 C   6.8456701721114541        21.183842556420753        12.962307795013588     
 C   8.8791423490946393        22.428215766897207        12.454505538218127     
 H   10.063897757424805        17.929652034896638        14.339841145576418     
 C   8.6004472103663510        16.654932465916566        15.271525796358278     
 H   6.5482569683874674        19.889260309307748        15.952943876170169     
 C   6.6070517356075378        17.742150974550523        16.119669642189184     
 H   11.360919276697460        20.330829424647202        16.277726947088926     
 C   12.926511976869959        19.654726276890337        14.968347247252940     
 H   10.428868451912715        20.283298416709339        12.057233620905709     
 C   12.394344827592084        19.608967187043540        12.601565132470478     
 H   9.2365326062693605        20.154858139253381        17.456843557033316     
 C   9.0017246390869339        22.064837329707235        18.416808390577248     
 H   8.4422531043682643        23.536680192907212        14.857728262174616     
 C   8.4898033494949274        23.938358359773190        16.969123447980110     
 H   6.3218333274746046        20.436995679723079        13.550963224720238     
 C   6.1621093393805157        21.902400533736774        11.981829023788425     
 C   8.1884296783467239        23.128091793584939        11.461340728144007     
 H   9.9275757949667192        22.670305486207241        12.633974345758213     
 H   9.2144011930090794        15.762352916646915        15.163720309723017     
 C   7.3601119398526347        16.580539742415731        15.911302139824832     
 H   5.6444280420840771        17.677389546405198        16.627133965831884     
 C   13.284805018542345        19.360119768872856        13.649658180852789     
 H   13.619311063787828        19.495050882581417        15.789544773711089     
 H   12.680952794913821        19.389475625239886        11.573907822510154     
 H   9.1777304451398098        21.657932950556141        19.410799929405631     
 C   8.7045127204503814        23.418855722194017        18.247587325132539     
 H   8.2419318927282976        24.987184574081766        16.830744877759894     
 C   6.8324959605674556        22.875241492292531        11.231816904422354     
 H   5.1020705112942171        21.718425625787134        11.822771925653642     
 H   8.7246955438172176        23.887520547440115        10.892597962294021     
 H   6.9927642814922475        15.625656767275112        16.294933376448643     
 H   14.256027126603552        18.918877217869536        13.429595394372667     
 H   8.6408067553913863        24.067204144321838        19.120259517766904     
 H   6.2897820677408047        23.448249304551844        10.482459539841857     
 P   10.585658600125328        15.004927651175430        10.699559381831030     
 C   10.347343658151749        16.741187005105044        10.250620586977709     
 C   9.0127272235637310        14.241267546422103        11.128338243689804     
 C   11.656217277306331        14.905383841547556        12.147535811995276     
 C   11.370845931489681        14.198652009599922        9.2928098427026171     
 C   11.318920501685025        17.349989606672079        9.4329743088465143     
 C   9.2539007478110822        17.492384829655883        10.721621966895963     
 C   8.3654405511003471        14.703515163926767        12.292842611198264     
 C   8.4179033078285155        13.231848430197759        10.355319414288880     
 C   12.637117700452526        15.882720952038136        12.399323923148371     
 C   11.504326146200370        13.807411823027595        13.015609782585310     
 C   10.690052510544579        14.145952487801921        8.0604447136935633     
 C   12.687953446730393        13.718007713887689        9.3925083442720521     
 H   12.162571054521763        16.775366984829724        9.0543699887211986     
 C   11.194331789190965        18.698061798900927        9.0893396289109489     
 H   8.4807407363981753        17.038759401622411        11.336686044763983     
 C   9.1385410050959806        18.839498413700650        10.371164038776486     
 H   8.8376544079850454        15.451776313935273        12.925972481257491     
 C   7.1235594621261793        14.189190029681201        12.651329085170312     
 H   8.9111752875683905        12.837865823094118        9.4716960702930102     
 C   7.1714201336275840        12.717319096446412        10.732203773720462     
 H   12.769089778323403        16.735381116355679        11.733301259310160     
 C   13.451495413175822        15.756439079390418        13.527924611374988     
 H   10.738794123271825        13.048939971837871        12.838573355747332     
 C   12.324223321800964        13.697634172877846        14.139805382954339     
 H   9.6699692615305697        14.518508369684874        7.9645485307899184     
 C   11.323467736247899        13.599488172709458        6.9414347568339743     
 H   13.223687257578826        13.771812254678933        10.338396558759051     
 C   13.317522374641490        13.194887538128485        8.2611054051502730     
 H   11.934236424643288        19.168994897443081        8.4414414481784483     
 C   10.108093033305684        19.440054041499295        9.5596011257613540     
 H   8.2774758226611205        19.407195171119568        10.722544994590017     
 H   6.6366992161843559        14.546581749697594        13.554921523477418     
 C   6.5203087702599847        13.197346340647828        11.868702524806190     
 H   6.7183222936608775        11.930716034737756        10.131675308737929     
 C   13.295419812310413        14.671596047763702        14.399390408257762     
 H   14.205826712915831        16.515236549914157        13.731602673289418     
 H   12.194567876234803        12.850226730076727        14.812690248934935     
 C   12.642438059748432        13.139438892755768        7.0391285249444904     
 H   10.782315616850225        13.554095431784273        5.9947912384134572     
 H   14.348731365054729        12.853877086476496        8.3215825906668215     
 H   10.017951875869993        20.490966604589161        9.2905363284636397     
 H   5.5574317203227999        12.783844115008657        12.165684934223046     
 H   13.919615437556194        14.588374905234005        15.290814787661036     
 H   13.157256263507509        12.749110280042011        6.1615260836971171     
 C   12.241529747532566        14.982849288548787        2.9512915978696532     
 H   11.324319448794686        14.757749377860089        3.5199203953100517     
 H   12.399535194179041        16.071503883725271        2.9484382070403612     
 H   13.107527701476757        14.503129428832905        3.4367280008177969     
 C   12.093819989374213        14.489539894202423        1.5976538869093060     
 N   11.943010612351685        14.079794387941229       0.51377507083573026     
 Co   8.3770465095283519        9.3923725807924008        12.144484169921336     
 S   8.1487743512685480        9.5753298458923286        9.9170633372144135     
 S   9.4090678703532671        7.3856949380002410        12.006050747634408     
 S   6.4196831006014081        9.5633403693889072        13.256942249735978     
 S   9.3595038286171999        11.006631091596239        13.367922797402098     
 C   8.8124826660163471        8.0499942867885235        9.3986530480142960     
 C   9.3260825243885179        7.1197373015807202        10.284794887824823     
 C   6.8070854872803475        10.848333649779043        14.368287398071107     
 C   8.0473560822565737        11.456928619258807        14.424762055063869     
 S   8.8026895520418140        7.5709235704542985        7.7203085531226172     
 S   9.8295809129040581        5.6058308010961140        9.5606040737535416     
 S   5.6232433275101767        11.455269987829235        15.498126743531127     
 S   8.2137695754500903        12.705892339761396        15.646606180436615     
 C   9.3997594425998852        5.9533291452940658        7.9078592856197076     
 C   6.5875721170211134        12.665690811516926        16.282881459985671     
 S   9.5014246910806861        4.8554996509984436        6.6495210040801700     
 S   5.9954455139734470        13.642158820197176        17.503314452907308     
 P   5.9463106868412190        2.7828559465781275        2.5313542305418988     
 C   6.6235525450605781        4.4010724173478009        2.0961548650804636     
 C   4.2251690550756171        3.0765693025940424        2.9401486001003798     
 C   6.1147137248566104        1.7017322356349234        1.1106404609930016     
 C   6.7834284847256647        2.0158979372395236        3.9247552891606912     
 C   5.8753051010703672        5.5682268906283392        2.3370274151979697     
 C   7.8577538997893148        4.4785552942307891        1.4227071924713539     
 C   3.3113563631303853        3.2806078280709032        1.8955582413284133     
 C   3.8547167022819018        3.3414313777454829        4.2668655904935555     
 C   5.9362734225510883        2.2264842297703646      -0.18134233605396102     
 C   6.3679815191979969       0.33134167629853306        1.2932032070041504     
 C   8.1489600530047017        2.2752883057636382        4.1295661083449051     
 C   6.1248471488022673        1.0430883922886671        4.6984644048493518     
 H   4.9006756699075620        5.5165711103824515        2.8159342790925024     
 C   6.3633586504944155        6.8018704050133758        1.8990554332057779     
 H   8.4025869863946046        3.5751995069909581        1.1513356986149286     
 C   8.3499400651945219        5.7230754518437248        1.0235502372977383     
 H   3.6002834817312106        3.0858014350425620       0.86545880020998067     
 C   2.0377814373578937        3.7733885693815448        2.1744746976509943     
 H   4.5569088733400207        3.1883018815646227        5.0796335443735483     
 C   2.5844068245566860        3.8449837480601516        4.5377484071090439     
 H   5.7722957853882821        3.2909332481608078      -0.32896796628147401     
 C   5.9987229365090586        1.3766979617595263       -1.2834075976251262     
 H   6.4899360227558320       -9.5703371019915398E-002   2.2868602865301999     
 C   6.4534564610593330      -0.50094970447467069       0.17751508929235946     
 H   8.6604191323644386        3.0127524416062577        3.5190651772459329     
 C   8.8534154149404269        1.5682148822012696        5.1031586862343659     
 C   6.8367066057100709       0.35260371060578738        5.6838276800357184     
 H   5.0733121777513448       0.79884587566407927        4.5418075343935449     
 H   5.7527789500066318        7.6940013769777549        2.0277961669729145     
 C   7.6023294796753902        6.8832965705418454        1.2576052279963581     
 H   9.3081957175639367        5.7904967877944937       0.50805555348836628     
 C   1.6870166333753314        4.0817850039829366        3.4921548997599947     
 H   1.3414650605177618        3.9257991391381664        1.3541719946840101     
 H   2.3001229716722751        4.0729590449010162        5.5642661302878658     
 H   5.8493880223665071        1.7837692713729401       -2.2814175122221130     
 C   6.2692843489059635        1.8259069593104957E-002  -1.1060065469473672     
 H   6.6793097241561634       -1.5535400435302820       0.32275579558213374     
 C   8.1973699157914623       0.60739993195796105        5.8804226796291559     
 H   9.9172866072329189        1.7517073764717919        5.2374777734632838     
 H   6.3132788684821586      -0.40323492303358677        6.2702048151133782     
 H   7.9745192111331340        7.8419486761323576       0.88941861545154732     
 H  0.71758804406966648        4.5259157496694407        3.7157477953380020     
 H   6.3383124700572928      -0.63370816887763537       -1.9755623643195899     
 H   8.7557440409832186        4.5239167924916932E-002   6.6261709691916346     
 P   4.6615668590766939        8.4201183105468314        6.4374558735904328     
 C   4.8154681551177765        6.6797310551227316        6.9065415176866356     
 C   6.2509748941220913        9.1343339791213172        5.9811962388166773     
 C   3.5905915639441761        8.5445984177060090        4.9901220782353795     
 C   3.9231971667743282        9.2808234386235249        7.8367187542628098     
 C   3.7797669411187669        6.1188417022589183        7.6810740815067255     
 C   5.8905846172467857        5.8767074215966018        6.4820377428643541     
 C   6.8928378604586431        8.6105386907814854        4.8403965940364557     
 C   6.8382927105469307        10.198798153019194        6.6841328706223111     
 C   2.6610481067801959        7.5416299828815712        4.6599182803761634     
 C   3.7125762821593331        9.6934750927914237        4.1859591789335537     
 C   4.6293766629120903        9.3435736796842406        9.0542510839253758     
 C   2.6139683269651508        9.7854177563391307        7.7518728636515135     
 H   2.9477678864699022        6.7335268623297946        8.0222541310602100     
 C   3.8235015016298006        4.7662619790874547        8.0276470944052409     
 H   6.7149936250058531        6.2898332349494348        5.9055732389610247     
 C   5.9212241109031813        4.5244543112591948        6.8323394168394227     
 H   6.4269098839425185        7.8180496703613018        4.2585754689619426     
 C   8.1217446026274498        9.1219171387515487        4.4349835012195751     
 H   6.3468596351081255        10.640017506789787        7.5465866998941742     
 C   8.0721900954853112        10.708227015633321        6.2619131500864089     
 H   2.5578501516520973        6.6471959852309164        5.2729134805219413     
 C   1.8682797203529746        7.6952559577476478        3.5186733027053281     
 H   4.4503121615941579        10.465462986624148        4.4134207568249613     
 C   2.9101944168435692        9.8353464142956248        3.0531966437060305     
 H   5.6458802493314186        8.9579557906342586        9.1369564718561733     
 C   4.0267142341243911        9.9210701607159706        10.174959403400738     
 H   2.0607813656626273        9.7251610213553121        6.8163535994432323     
 C   2.0153493795309481        10.340978992427353        8.8847619341658373     
 H   3.0349309555668791        4.3327844473358761        8.6429797424025434     
 C   4.8912657439346585        3.9716701888411934        7.6018621260078403     
 H   6.7665189649708397        3.9150129119228270        6.5144394489778019     
 H   8.6034407218083846        8.7161827053494285        3.5488637052696270     
 C   8.7174435751709414        10.170007589333403        5.1475729870160638     
 H   8.5193671685216614        11.537278404662992        6.8073449467488185     
 C   1.9893618850293899        8.8362244002245713        2.7156332975621300     
 H   1.1619533399069095        6.9115206874678803        3.2484698668897476     
 H   3.0189439913895044        10.724393257367378        2.4321511608547493     
 C   2.7145041265581544        10.402647830613144        10.093091361887151     
 H   4.5853737351404327        9.9731894476834544        11.111479130882209     
 H  0.98944090219674563        10.699128473805009        8.8362881482467461     
 H   4.9214067738575364        2.9185043742083288        7.8761632606827128     
 H   9.6714477133926184        10.577400901945886        4.8153611275533894     
 H   1.3763381000889594        8.9405080290802328        1.8182648985625423     
 H   2.2247373937641348        10.818122503903362        10.973701811911868     
 C   2.8536523579399393        8.4213919169840796        14.139706759508289     
 H   3.7783882424418271        8.6359971797409170        13.579284978014606     
 H   2.7418385171999318        7.3311058636662150        14.236712874074838     
 H   1.9854912796137818        8.8146122722822771        13.585407581108601     
 C   2.9352462473697507        9.0353374484969358        15.448655982013252     
 N   3.0402162757341866        9.5358475540372982        16.499186680642111     
         226

 Co   6.8020255710998612        14.088338330039962        4.9604409615786009     
 S   7.1678905258849470        13.960199835602609        7.1712448377891098     
 S   5.6340920807073758        16.018304286312347        5.1329541975646000     
 S   8.7401256258863658        13.893140446932810        3.8193228353647313     
 S   5.7996091026730658        12.459023176874711        3.7795032939114601     
 C   6.4129317221368884        15.434793165067992        7.7122592418502309     
 C   5.7822694936808974        16.309491558724527        6.8452969258835585     
 C   8.3337037510769321        12.591292291850051        2.7341951317250222     
 C   7.0908188656247280        11.986466605493135        2.7068220031415615     
 S   6.4500481829736787        15.924058538663905        9.3866745254237358     
 S   5.1769756813676802        17.777550808940987        7.5851121279990918     
 S   9.4965603750219927        11.956889483986757        1.5948215245925694     
 S   6.8952753729645613        10.720701857735021        1.5083197585191677     
 C   5.6933014755376812        17.475752571929018        9.2228860492007136     
 C   8.5103758271224894        10.739586348534694       0.84436374166510808     
 S   5.5217545649790045        18.560347304556192        10.485827390064008     
 S   9.0733708362027894        9.7410208861469663      -0.37133333916143918     
 P   9.0293934093422585        20.666356941414325        14.599297135952654     
 C   8.3420586343289980        19.051771597000897        15.034837764326420     
 C   10.751682637152886        20.365285439034768        14.198660760429595     
 C   8.8602690480886004        21.743815882090686        16.023792108517299     
 C   8.2103325995076233        21.444527396950061        13.201823610867621     
 C   9.0934431793893449        17.882365883687296        14.813832263419213     
 C   7.1039850461729381        18.981464895993220        15.702158038580635     
 C   11.659164786597392        20.146932829566889        15.245998714903903     
 C   11.130142979197338        20.114643977276611        12.871376473883581     
 C   9.0615420205129826        21.217943000335122        17.312314157919374     
 C   8.5851364713817997        23.110927585478560        15.848860626761123     
 C   6.8506985770021664        21.183493563510691        12.963580961337456     
 C   8.8837787105784187        22.427362070055771        12.453231960866617     
 H   10.070181105139405        17.929846496505252        14.338446820761718     
 C   8.6067622248358226        16.654684659148522        15.269512117861755     
 H   6.5551179777135111        19.888694221365437        15.953707927055989     
 C   6.6136536597069089        17.741552016271310        16.118803565915087     
 H   11.367348645156007        20.332265877734937        16.276858359856515     
 C   12.932808630722462        19.655677214991144        14.967492944106860     
 H   10.434263500078321        20.282427697591896        12.056631113396900     
 C   12.400033493526077        19.608832365406577        12.600858562714604     
 H   9.2409953040052457        20.155079634673935        17.456614976488872     
 C   9.0065384597463556        22.065238443131634        18.416345452029145     
 H   8.4498685934042417        23.537090337439945        14.856799831685066     
 C   8.4969755025203497        23.938924352575427        16.968107982081769     
 H   6.3273786516017205        20.437037331187824        13.553147240251885     
 C   6.1662658552654728        21.901572084842041        11.983389271331056     
 C   8.1921836473344953        23.126846279844528        11.460392896015339     
 H   9.9323413466528248        22.669542462189973        12.631749420353362     
 H   9.2205739169083234        15.762123144409671        15.160830136012766     
 C   7.3664845720732481        16.579998442006087        15.909359671872762     
 H   5.6512125192937379        17.676678829754767        16.626603388462559     
 C   13.290784591763817        19.360490179125119        13.648846314465057     
 H   13.625756219022175        19.496307051424633        15.788652118443498     
 H   12.686542213229336        19.388983477086562        11.573248931200975     
 H   9.1814456743448254        21.658331394959799        19.410504021496827     
 C   8.7104284425545160        23.419438995427846        18.246782068029827     
 H   8.2500145480259395        24.987905755383288        16.829442616363238     
 C   6.8360530589868338        22.873913310176487        11.232241693903825     
 H   5.1060676401696989        21.717615568971539        11.825363211540839     
 H   8.7279136111407833        23.886125877511773        10.890915154469520     
 H   6.9989341018762268        15.624957686668852        16.292344272386256     
 H   14.261931085203257        18.919125723655409        13.428635853024945     
 H   8.6465063476087707        24.067940401286688        19.119323126436331     
 H   6.2926854611790715        23.446468874080853        10.483035345021703     
 P   10.580170574489884        15.006000449927477        10.698933338628445     
 C   10.345371329180770        16.742432946921291        10.249160438212900     
 C   9.0065531498084201        14.244399658653593        11.128857598340653     
 C   11.650747981339137        14.905413679826925        12.146881843220669     
 C   11.363405112365541        14.197460672841595        9.2924924641690652     
 C   11.319620343794606        17.349243293274405        9.4333139978509717     
 C   9.2526905462018245        17.495787124901224        10.718226178187967     
 C   8.3594946432003177        14.709207966482870        12.292377168523409     
 C   8.4120402153178055        13.232690053872947        10.358756107739808     
 C   12.629510096181482        15.883817066593293        12.401938019777672     
 C   11.500100643100339        13.805320734666962        13.012292708444868     
 C   10.681550830990863        14.144343838635093        8.0607471795440997     
 C   12.680184647544527        13.715818445730381        9.3915682595743810     
 H   12.162786363819949        16.772953569243914        9.0562675926694318     
 C   11.198399956375052        18.697504797842520        9.0895626991100364     
 H   8.4773946811483274        17.043845621437210        11.331678723391985     
 C   9.1408602775879828        18.843116366725596        10.367780896270112     
 H   8.8314479927779583        15.459309718465667        12.923370949002699     
 C   7.1181546798156639        14.195004509732769        12.652819224681119     
 H   8.9052339001626919        12.836742649086275        9.4760123322352587     
 C   7.1660818804002853        12.718372370434210        10.737529561618755     
 H   12.760285397579787        16.738217717501040        11.738125055900980     
 C   13.442986056019503        15.756394736241216        13.531066411835406     
 H   10.735725202065840        13.046287385443049        12.833155304510056     
 C   12.319266687500885        13.694204624163024        14.136846112474812     
 H   9.6616165000613545        14.517444056211135        7.9654037135824254     
 C   11.313681427177242        13.596587054908671        6.9416643686228099     
 H   13.216648275605591        13.769891201947356        10.337022972595797     
 C   13.308460718746366        13.191347102076113        8.2601013908710836     
 H   11.940333052789681        19.166880478197825        8.4430244919969120     
 C   10.112930090363543        19.441685914857686        9.5579738218395747     
 H   8.2804513660643604        19.412550329334604        10.717768635940850     
 H   6.6315112611023261        14.554407241039462        13.555685933870967     
 C   6.5152169115966529        13.200820279943841        11.873108076397342     
 H   6.7132294378974713        11.930003123867943        10.139294308701436     
 C   13.288365695176212        14.669213579308394        14.399681266969615     
 H   14.195317893864512        16.516230343021313        13.737517246031967     
 H   12.190480006456903        12.845062513812000        14.807571021657024     
 C   12.632370002677730        13.135640088959454        7.0386950898574492     
 H   10.771797238687707        13.550914946893917        5.9954441077373355     
 H   14.339448911158502        12.849622285095121        8.3200752561862537     
 H   10.025288743989162        20.492693802090063        9.2886964655666695     
 H   5.5527099172042327        12.787571944807937        12.171558597771126     
 H   13.912094311834844        14.585114680431172        15.291354308280949     
 H   13.146141608756883        12.744263709071843        6.1609656990556907     
 C   12.242400708054852        14.984798667494722        2.9526094565555154     
 H   11.324881289778462        14.760131601821747        3.5209015312925476     
 H   12.398476405630788        16.073521894839832        2.9458335168286642     
 H   13.108494032137028        14.508686862121829        3.4409096016663137     
 C   12.097440175893027        14.486463459593887        1.6008340192501971     
 N   11.948536523597378        14.072936858629459       0.51834486545775271     
 Co   8.3742772156926559        9.3910738817847008        12.145252755019557     
 S   8.1400431474878356        9.5716547511846350        9.9185528403632119     
 S   9.4121964370154956        7.3877222070585544        12.005339748856541     
 S   6.4177504053929573        9.5631028185814984        13.258952327132981     
 S   9.3576010909657654        11.005986934838219        13.366839908051922     
 C   8.8077111083983173        8.0485221457311464        9.3991599333631051     
 C   9.3263928879894742        7.1206767394823265        10.284469129197754     
 C   6.8059807570736517        10.848827307055791        14.369160398240183     
 C   8.0463641724768582        11.457259407220574        14.424366499916880     
 S   8.7967439367383289        7.5690148322831066        7.7209839836957324     
 S   9.8343175499037194        5.6087639452547711        9.5595980682990813     
 S   5.6230515539509947        11.456960927176800        15.499413082536867     
 S   8.2140476589125822        12.706952258797946        15.645196312725231     
 C   9.4007495323248946        5.9542828697528938        7.9075014422430652     
 C   6.5883329627443539        12.667679738523848        16.282676376503531     
 S   9.5054598883989616        4.8570321140235730        6.6489606467151559     
 S   5.9974756336256601        13.645108975547412        17.502904047440030     
 P   5.9524069563211173        2.7829343758132832        2.5309891366050739     
 C   6.6300856897888627        4.4009930491188181        2.0957729467237582     
 C   4.2312155667609828        3.0769674685612052        2.9394302954920151     
 C   6.1208388477518927        1.7019667890486796        1.1101134581769181     
 C   6.7887425741818594        2.0154921441695635        3.9245673108389671     
 C   5.8817033789311699        5.5682455167259777        2.3357865334481387     
 C   7.8644541310735390        4.4781643342365562        1.4225894597154078     
 C   3.3176757313195200        3.2816244374316610        1.8947217205260456     
 C   3.8604178829334099        3.3412162299000263        4.2661717169940925     
 C   5.9413918938384978        2.2267628099811674      -0.18171871659113092     
 C   6.3750655593314969       0.33172063307365535        1.2923461984538045     
 C   8.1540175263376433        2.2749555627416682        4.1308307964078299     
 C   6.1295166882104111        1.0422461382479449        4.6971848646035728     
 H   4.9069829708819315        5.5167707394755805        2.8145416398597938     
 C   6.3696981467282141        6.8016306825622612        1.8970481993136297     
 H   8.4094607943533877        3.5746400814750450        1.1520759777803513     
 C   8.3565605276616459        5.7224849870400814        1.0226755669229268     
 H   3.6067256574702764        3.0872252451390154       0.86458932705081559     
 C   2.0440987006197355        3.7743407969830827        2.1736212459967446     
 H   4.5623373446283519        3.1874519787009041        5.0790245844340856     
 C   2.5901271332686289        3.8448686283218056        4.5370396142832901     
 H   5.7767360163642589        3.2911417829557408      -0.32920152750801784     
 C   6.0035102192083034        1.3770814605378991       -1.2838671128480323     
 H   6.4976096948845123       -9.5282228651589113E-002   2.2859340227943501     
 C   6.4606508846043891      -0.50038714960178154       0.17650508306799617     
 H   8.6659911420340681        3.0128108827724027        3.5212393782754385     
 C   8.8576036893537236        1.5674044755594974        5.1047099885148350     
 C   6.8404964348092312       0.35137058809697180        5.6828723763410753     
 H   5.0781109621720661       0.79809239945040600        4.5395784782107498     
 H   5.7589794763894124        7.6937809610796091        2.0249207898585051     
 C   7.6087250479857742        6.8827642706716912        1.2556662534966616     
 H   9.3149976254586093        5.7897964496199528       0.50751457367266917     
 C   1.6930235593273870        4.0821685096343590        3.4913430779133283     
 H   1.3479269540079484        3.9270515889266524        1.3532823050520093     
 H   2.3057487999662518        4.0724942302342653        5.5636046264888765     
 H   5.8530513357609646        1.7841414601501950       -2.2817092212786032     
 C   6.2751905080721331        1.8828777735346212E-002  -1.1068053194850864     
 H   6.6874283493848168       -1.5528190203444252       0.32146079445028924     
 C   8.2009625469338392       0.60608716291979770        5.8808385709350599     
 H   9.9213149606051765        1.7509186526991425        5.2400593017996773     
 H   6.3165348123503122      -0.40461803505578775        6.2685150377539296     
 H   7.9807140446470397        7.8412600589796613       0.88683916050558509     
 H  0.72352109658886088        4.5261804237803203        3.7147894592931685     
 H   6.3439912234358520      -0.63298990367949914       -1.9764896803012908     
 H   8.7586854346262832        4.3474655497840589E-002   6.6267364950756651     
 P   4.6560911426786360        8.4212041517845968        6.4368580055078963     
 C   4.8135110480996284        6.6809877562708371        6.9050989617210821     
 C   6.2448122415285834        9.1374807644112082        5.9817430932569540     
 C   3.5851318541571615        8.5446492854221745        4.9894985542907646     
 C   3.9157728306514676        9.2796377230298965        7.8364360695742423     
 C   3.7804812290588696        6.1180979449040089        7.6814243716978323     
 C   5.8893926350178862        5.8801265372968849        6.4786562077673251     
 C   6.8868990748037557        8.6162537456163619        4.8399529069000842     
 C   6.8324445604013535        10.199648367550928        6.6876025817371190     
 C   2.6534469006818462        7.5427505966414401        4.6625612200531492     
 C   3.7083650351293889        9.6914049136838045        4.1826729579390909     
 C   4.6208976729110827        9.3419676958355531        9.0545846349065950     
 C   2.6062154348763884        9.7832341497858710        7.7509751473638868     
 H   2.9479957153557437        6.7311116773023114        8.0241650838635259     
 C   3.8275852183106509        4.7657045328051666        8.0278691618464713     
 H   6.7116668703303652        6.2949433535619814        5.9005867308226065     
 C   5.9235625743112497        4.5280860682042618        6.8289582771194715     
 H   6.4207078414139751        7.8256097451811932        4.2559921299151142     
 C   8.1163459149668302        9.1277560901889192        4.4364948304096101     
 H   6.3409364808241149        10.638896141682304        7.5509409293279930     
 C   8.0668659264532021        10.709290597922211        6.2672717799875413     
 H   2.5490477426644227        6.6500572435616734        5.2777656183951125     
 C   1.8597795707152267        7.6952384889853436        3.5218421841382175     
 H   4.4472607002113111        10.462827916647136        4.4080335238478812     
 C   2.9052547312732719        9.8319403746459884        3.0502665103221944     
 H   5.6375506453038007        8.9568939662397380        9.1378365288764911     
 C   4.0169571217390247        9.9181706168396406        10.175224269284010     
 H   2.0537531059740752        9.7232469324507029        6.8150252899312962     
 C   2.0063101515867023        10.337443089641740        8.8838043159603508     
 H   3.0410415887363058        4.3306631620412199        8.6445555116439969     
 C   4.8961201456234367        3.9733071147377608        7.6002283659321872     
 H   6.7695153764816034        3.9203861504459248        6.5096615626463183     
 H   8.5982555829743514        8.7240391783369766        3.5496447474554915     
 C   8.7123612272400290        10.173499855113953        5.1520053144813920     
 H   8.5142910148531890        11.536570770907742        6.8150017929030833     
 C   1.9823226991102740        8.8338680050225236        2.7159510703402860     
 H   1.1514522306813337        6.9125432773788908        3.2544096395739350     
 H   3.0148777591153788        10.719252011011763        2.4270611572585201     
 C   2.7044654048949748        10.398851931970382        10.092700446629888     
 H   4.5748897283287295        9.9700086945348332        11.112164394300359     
 H  0.98018073450535015        10.694878567354591        8.8348336118011854     
 H   4.9287613193944084        2.9202337586659679        7.8743057602258197     
 H   9.6667347154182330        10.581148381083729        4.8212611672822741     
 H   1.3688350029232128        8.9372742764652138        1.8188293067656638     
 H   2.2136576260921235        10.813278853778082        10.973187174635878     
 C   2.8544882443699446        8.4233345651354075        14.140999662149266     
 H   3.7789061418216749        8.6383812653291745        13.580230622638389     
 H   2.7407549843332712        7.3331158431523642        14.234083053601935     
 H   1.9864120280543001        8.8201546232087544        13.589574886749551     
 C   2.9388423701556050        9.0322539014221910        15.451810259628813     
 N   3.0457265116730046        9.5289821966508566        16.503729986746936     
         226

 Co   6.7992824526089644        14.087049674409055        4.9611848278714552     
 S   7.1591428911590427        13.956520094729644        7.1727127877991910     
 S   5.6372694756976145        16.020360116656679        5.1322140768496363     
 S   8.7382214364330597        13.892897381820736        3.8213170515043013     
 S   5.7977351799209691        12.458388744195192        3.7784036572286004     
 C   6.4081588680153532        15.433322758543630        7.7127443312093016     
 C   5.7825951031644527        16.310441204849571        6.8449467186941444     
 C   8.3326250029972098        12.591783468763683        2.7350471638318381     
 C   7.0898544500952072        11.986793154402850        2.7064120530105105     
 S   6.4440726265306170        15.922137722958096        9.3873329143943050     
 S   5.1817263706160732        17.780493283337261        7.5840836274991750     
 S   9.4963931732563580        11.958571779006142        1.5960889665296085     
 S   6.8955739443223285        10.721759959877293        1.5068945900083344     
 C   5.6942756403978922        17.476700035617288        9.2225114133824686     
 C   8.5111563960386274        10.741569073431538       0.84414052235009829     
 S   5.5257597542354588        18.561866597587446        10.485255165549098     
 S   9.0754150898752624        9.7439638517790605      -0.37176313211039924     
 P   9.0354662627293258        20.666429523522112        14.598939006584230     
 C   8.3485724800899987        19.051686223300813        15.034467025105837     
 C   10.757705411448079        20.365678189286150        14.197946191190542     
 C   8.8663760630078183        21.744051303427895        16.023266897097542     
 C   8.2156171159978406        21.444108853918237        13.201642510843291     
 C   9.0998189325812220        17.882378262824815        14.812592450453831     
 C   7.1106686314935796        18.981067125621109        15.702056132382394     
 C   11.665465444833993        20.147952226424447        15.245163298303549     
 C   11.135814411833943        20.114412963533283        12.870686823103254     
 C   9.0666715640481659        21.218232217159201        17.311939203808524     
 C   8.5921849569834556        23.111303529825964        15.848001757155567     
 C   6.8557269818928788        21.183144570600628        12.964854127661324     
 C   8.8884150720621999        22.426508373214340        12.451958383515107     
 H   10.076464452854005        17.930040958113864        14.337052495947015     
 C   8.6130772393052926        16.654436852380474        15.267498439365232     
 H   6.5619789870395557        19.888128133423123        15.954471977941807     
 C   6.6202555838062809        17.740953057992101        16.117937489640987     
 H   11.373778013614551        20.333702330822671        16.275989772624104     
 C   12.939105284574966        19.656628153091948        14.966638640960783     
 H   10.439658548243930        20.281556978474452        12.056028605888091     
 C   12.405722159460071        19.608697543769619        12.600151992958732     
 H   9.2454580017411327        20.155301130094486        17.456386395944428     
 C   9.0113522804057773        22.065639556556029        18.415882513481041     
 H   8.4574840824402209        23.537500481972678        14.855871401195515     
 C   8.5041476555457720        23.939490345377660        16.967092516183428     
 H   6.3329239757288374        20.437078982652569        13.555331255783532     
 C   6.1704223711504298        21.900743635947311        11.984949518873687     
 C   8.1959376163222686        23.125600766104117        11.459445063886673     
 H   9.9371068983389321        22.668779438172702        12.629524494948511     
 H   9.2267466408075673        15.761893372172429        15.157939962302514     
 C   7.3728572042938625        16.579457141596443        15.907417203920692     
 H   5.6579969965033978        17.675968113104332        16.626072811093238     
 C   13.296764164985287        19.360860589377381        13.648034448077324     
 H   13.632201374256523        19.497563220267846        15.787759463175906     
 H   12.692131631544850        19.388491328933238        11.572590039891795     
 H   9.1851609035498409        21.658729839363453        19.410208113588027     
 C   8.7163441646586506        23.420022268661679        18.245976810927115     
 H   8.2580972033235813        24.988626936684810        16.828140354966578     
 C   6.8396101574062129        22.872585128060443        11.232666483385296     
 H   5.1100647690451808        21.716805512155943        11.827954497428037     
 H   8.7311316784643491        23.884731207583428        10.889232346645016     
 H   7.0051039222602061        15.624258606062593        16.289755168323868     
 H   14.267835043802959        18.919374229441281        13.427676311677223     
 H   8.6522059398261550        24.068676658251533        19.118386735105755     
 H   6.2955888546173373        23.444688443609866        10.483611150201549     
 P   10.574682548854440        15.007073248679525        10.698307295425858     
 C   10.343399000209791        16.743678888737534        10.247700289448090     
 C   9.0003790760531093        14.247531770885086        11.129376952991503     
 C   11.645278685371943        14.905443518106296        12.146227874446064     
 C   11.355964293241401        14.196269336083269        9.2921750856355132     
 C   11.320320185904187        17.348496979876732        9.4336536868554290     
 C   9.2514803445925686        17.499189420146568        10.714830389479969     
 C   8.3535487353002882        14.714900769038973        12.291911725848554     
 C   8.4061771228070956        13.233531677548132        10.362192801190734     
 C   12.621902491910438        15.884913181148448        12.404552116406975     
 C   11.495875140000308        13.803229646306329        13.008975634304425     
 C   10.673049151437148        14.142735189468267        8.0610496453946361     
 C   12.672415848358661        13.713629177573074        9.3906281748767100     
 H   12.163001673118135        16.770540153658104        9.0581651966176651     
 C   11.202468123559138        18.696947796784109        9.0897857693091240     
 H   8.4740486258984795        17.048931841252010        11.326671402019986     
 C   9.1431795500799833        18.846734319750542        10.364397753763740     
 H   8.8252415775708712        15.466843122996060        12.920769416747907     
 C   7.1127498975051493        14.200818989784334        12.654309364191926     
 H   8.8992925127569915        12.835619475078431        9.4803285941775073     
 C   7.1607436271729865        12.719425644422008        10.742855349517050     
 H   12.751481016836170        16.741054318646402        11.742948852491800     
 C   13.434476698863186        15.756350393092015        13.534208212295823     
 H   10.732656280859853        13.043634799048226        12.827737253272778     
 C   12.314310053200805        13.690775075448204        14.133886841995283     
 H   9.6532637385921412        14.516379742737394        7.9662588963749323     
 C   11.303895118106583        13.593685937107882        6.9418939804116455     
 H   13.209609293632354        13.767970149215778        10.335649386432541     
 C   13.299399062851242        13.187806666023739        8.2590973765918942     
 H   11.946429680936072        19.164766058952566        8.4446075358153738     
 C   10.117767147421404        19.443317788216078        9.5563465179177953     
 H   8.2834269094676003        19.417905487549643        10.712992277291681     
 H   6.6263233060202964        14.562232732381329        13.556450344264514     
 C   6.5101250529333212        13.204294219239856        11.877513627988492     
 H   6.7081365821340642        11.929290212998129        10.146913308664940     
 C   13.281311578042011        14.666831110853085        14.399972125681469     
 H   14.184809074813193        16.517224136128466        13.743431818774514     
 H   12.186392136679004        12.839898297547272        14.802451794379111     
 C   12.622301945607026        13.131841285163141        7.0382616547704080     
 H   10.761278860525188        13.547734462003561        5.9960969770612138     
 H   14.330166457262274        12.845367483713746        8.3185679217056840     
 H   10.032625612108328        20.494420999590968        9.2868566026696993     
 H   5.5479881140856664        12.791299774607214        12.177432261319206     
 H   13.904573186113495        14.581854455628338        15.291893828900863     
 H   13.135026954006257        12.739417138101675        6.1604053144142643     
 C   12.243271668577139        14.986748046440656        2.9539273152413776     
 H   11.325443130762238        14.762513825783408        3.5218826672750434     
 H   12.397417617082533        16.075539905954393        2.9432288266169677     
 H   13.109460362797297        14.514244295410755        3.4450912025148308     
 C   12.101060362411843        14.483387024985351        1.6040141515910882     
 N   11.954062434843070        14.066079329317690       0.52291466007977516     
 Co   8.3715079218569599        9.3897751827770009        12.146021340117780     
 S   8.1313119437071233        9.5679796564769397        9.9200423435120122     
 S   9.4153250036777223        7.3897494761168678        12.004628750078673     
 S   6.4158177101845064        9.5628652677740877        13.260962404529982     
 S   9.3556983533143327        11.005342778080198        13.365757018701748     
 C   8.8029395507802892        8.0470500046737694        9.3996668187119141     
 C   9.3267032515904305        7.1216161773839328        10.284143370570686     
 C   6.8048760268669559        10.849320964332536        14.370033398409257     
 C   8.0453722626971444        11.457590195182339        14.423970944769891     
 S   8.7907983214348437        7.5671060941119155        7.7216594142688475     
 S   9.8390541869033807        5.6116970894134282        9.5585920628446193     
 S   5.6228597803918134        11.458651866524363        15.500699421542606     
 S   8.2143257423750740        12.708012177834496        15.643786445013847     
 C   9.4017396220499041        5.9552365942117218        7.9071435988664227     
 C   6.5890938084675943        12.669668665530772        16.282471293021391     
 S   9.5094950857172389        4.8585645770487025        6.6484002893501408     
 S   5.9995057532778722        13.648059130897646        17.502493641972755     
 P   5.9585032258010155        2.7830128050484393        2.5306240426682489     
 C   6.6366188345171482        4.4009136808898344        2.0953910283670529     
 C   4.2372620784463475        3.0773656345283684        2.9387119908836499     
 C   6.1269639706471750        1.7022013424624360        1.1095864553608346     
 C   6.7940566636380542        2.0150863510996029        3.9243793325172427     
 C   5.8881016567919726        5.5682641428236161        2.3345456516983076     
 C   7.8711543623577622        4.4777733742423242        1.4224717269594616     
 C   3.3239950995086547        3.2826410467924192        1.8938851997236779     
 C   3.8661190635849181        3.3410010820545692        4.2654778434946294     
 C   5.9465103651259072        2.2270413901919706      -0.18209509712830085     
 C   6.3821495994649968       0.33209958984877758        1.2914891899034586     
 C   8.1590749996705849        2.2746228197196983        4.1320954844707547     
 C   6.1341862276185557        1.0414038842072226        4.6959053243577937     
 H   4.9132902718563010        5.5169703685687095        2.8131490006270852     
 C   6.3760376429620127        6.8013909601111475        1.8950409654214815     
 H   8.4163346023121708        3.5740806559591318        1.1528162569457738     
 C   8.3631809901287681        5.7218945222364370        1.0218008965481153     
 H   3.6131678332093418        3.0886490552354684       0.86371985389165051     
 C   2.0504159638815778        3.7752930245846206        2.1727677943424952     
 H   4.5677658159166841        3.1866020758371856        5.0784156244946237     
 C   2.5958474419805717        3.8447535085834601        4.5363308214575362     
 H   5.7811762473402357        3.2913503177506733      -0.32943508873456168     
 C   6.0082975019075491        1.3774649593162720       -1.2843266280709384     
 H   6.5052833670131935       -9.4861086283262827E-002   2.2850077590584998     
 C   6.4678453081494443      -0.49982459472889224       0.17549507684363289     
 H   8.6715631517036975        3.0128693239385482        3.5234135793049441     
 C   8.8617919637670219        1.5665940689177249        5.1062612907953051     
 C   6.8442862639083923       0.35013746558815623        5.6819170726464314     
 H   5.0829097465927875       0.79733892323673272        4.5373494220279547     
 H   5.7651800027721931        7.6935605451814624        2.0220454127440957     
 C   7.6151206162961582        6.8822319708015378        1.2537272789969651     
 H   9.3217995333532802        5.7890961114454118       0.50697359385697194     
 C   1.6990304852794429        4.0825520152857804        3.4905312560666619     
 H   1.3543888474981347        3.9283040387151384        1.3523926154200083     
 H   2.3113746282602290        4.0720294155675134        5.5629431226898882     
 H   5.8567146491554221        1.7845136489274500       -2.2820009303350939     
 C   6.2810966672383035        1.9398485877587465E-002  -1.1076040920228059     
 H   6.6955469746134701       -1.5520979971585682       0.32016579331844475     
 C   8.2045551780762178       0.60477439388163434        5.8812544622409630     
 H   9.9253433139774323        1.7501299289264933        5.2426408301360699     
 H   6.3197907562184650      -0.40600114707798879        6.2668252603944818     
 H   7.9869088781609454        7.8405714418269650       0.88425970555962286     
 H  0.72945414910805539        4.5264450978912008        3.7138311232483350     
 H   6.3496699768144103      -0.63227163848136281       -1.9774169962829915     
 H   8.7616268282693479        4.1710143070764261E-002   6.6273020209596956     
 P   4.6506154262805781        8.4222899930223605        6.4362601374253607     
 C   4.8115539410814803        6.6822444574189426        6.9036564057555294     
 C   6.2386495889350755        9.1406275497010974        5.9822899476972307     
 C   3.5796721443701469        8.5447001531383400        4.9888750303461498     
 C   3.9083484945286067        9.2784520074362700        7.8361533848856739     
 C   3.7811955169989724        6.1173541875490987        7.6817746618889382     
 C   5.8882006527889876        5.8835456529971681        6.4752746726702952     
 C   6.8809602891488693        8.6219688004512385        4.8395092197637126     
 C   6.8265964102557763        10.200498582082661        6.6910722928519260     
 C   2.6458456945834965        7.5438712104013099        4.6652041597301359     
 C   3.7041537880994442        9.6893347345761871        4.1793867369446280     
 C   4.6124186829100751        9.3403617119868674        9.0549181858878143     
 C   2.5984625427876256        9.7810505432326096        7.7500774310762610     
 H   2.9482235442415852        6.7286964922748291        8.0260760366668418     
 C   3.8316689349915007        4.7651470865228784        8.0280912292877016     
 H   6.7083401156548774        6.3000534721745289        5.8956002226841875     
 C   5.9259010377193180        4.5317178251493289        6.8255771373995193     
 H   6.4145057988854326        7.8331698200010846        4.2534087908682858     
 C   8.1109472273062089        9.1335950416262897        4.4380061595996452     
 H   6.3350133265401052        10.637774776574823        7.5552951587618118     
 C   8.0615417574210930        10.710354180211100        6.2726304098886736     
 H   2.5402453336767477        6.6529185018924304        5.2826177562682846     
 C   1.8512794210774788        7.6952210202230402        3.5250110655711064     
 H   4.4442092388284644        10.460192846670124        4.4026462908708011     
 C   2.9003150457029743        9.8285343349963536        3.0473363769383588     
 H   5.6292210412761818        8.9558321418452156        9.1387165858968107     
 C   4.0072000093536593        9.9152710729633089        10.175489135167281     
 H   2.0467248462855228        9.7213328435460920        6.8136969804193601     
 C   1.9972709236424568        10.333907186856127        8.8828466977548644     
 H   3.0471522219057325        4.3285418767465638        8.6461312808854522     
 C   4.9009745473122157        3.9749440406343277        7.5985946058565332     
 H   6.7725117879923662        3.9257593889690225        6.5048836763148348     
 H   8.5930704441403201        8.7318956513245247        3.5504257896413560     
 C   8.7072788793091185        10.176992120894504        5.1564376419467202     
 H   8.5092148611847183        11.535863137152493        6.8226586390573480     
 C   1.9752835131911581        8.8315116098204758        2.7162688431184416     
 H   1.1409511214557579        6.9135658672899005        3.2603494122581229     
 H   3.0108115268412536        10.714110764656150        2.4219711536622910     
 C   2.6944266832317956        10.395056033327620        10.092309531372624     
 H   4.5644057215170273        9.9668279413862120        11.112849657718508     
 H  0.97092056681395456        10.690628660904174        8.8333790753556229     
 H   4.9361158649312804        2.9219631431236075        7.8724482597689276     
 H   9.6620217174438476        10.584895860221572        4.8271612070111578     
 H   1.3613319057574662        8.9340405238501948        1.8193937149687853     
 H   2.2025778584201126        10.808435203652802        10.972672537359889     
 C   2.8553241307999495        8.4252772132867335        14.142292564790241     
 H   3.7794240412015228        8.6407653509174303        13.581176267262171     
 H   2.7396714514666103        7.3351258226385134        14.231453233129033     
 H   1.9873327764948183        8.8256969741352318        13.593742192390501     
 C   2.9424384929414593        9.0291703543474462        15.454964537244376     
 N   3.0512367476118221        9.5221168392644149        16.508273292851761     
         226

 Co   6.7965393341180684        14.085761018778150        4.9619286941643095     
 S   7.1503952564331383        13.952840353856679        7.1741807378092721     
 S   5.6404468706878532        16.022415947001011        5.1314739561346725     
 S   8.7363172469797536        13.892654316708663        3.8233112676438710     
 S   5.7958612571688723        12.457754311515673        3.7773040205457402     
 C   6.4033860138938179        15.431852352019266        7.7132294205683714     
 C   5.7829207126480071        16.311390850974611        6.8445965115047303     
 C   8.3315462549174892        12.592274645677316        2.7358991959386545     
 C   7.0888900345656864        11.987119703312565        2.7060021028794594     
 S   6.4380970700875553        15.920216907252286        9.3879913033648741     
 S   5.1864770598644663        17.783435757733535        7.5830551269992572     
 S   9.4962259714907216        11.960254074025528        1.5973564084666476     
 S   6.8958725156800957        10.722818062019563        1.5054694214975008     
 C   5.6952498052581024        17.477647499305561        9.2221367775642218     
 C   8.5119369649547636        10.743551798328385       0.84391730303508850     
 S   5.5297649434919132        18.563385890618704        10.484682941034189     
 S   9.0774593435477371        9.7469068174111548      -0.37219292505935930     
 P   9.0415391161163932        20.666502105629903        14.598580877215808     
 C   8.3550863258509978        19.051600849600732        15.034096285885253     
 C   10.763728185743270        20.366070939537536        14.197231621951488     
 C   8.8724830779270363        21.744286724765107        16.022741685677790     
 C   8.2209016324880562        21.443690310886414        13.201461410818963     
 C   9.1061946857730991        17.882390641962331        14.811352637488447     
 C   7.1173522168142220        18.980669355248999        15.701954226184155     
 C   11.671766103070594        20.148971623282002        15.244327881703194     
 C   11.141485844470548        20.114181949789955        12.869997172322929     
 C   9.0718011075833491        21.218521433983280        17.311564249697671     
 C   8.5992334425851098        23.111679474173368        15.847142887550010     
 C   6.8607553867835911        21.182795577690566        12.966127293985192     
 C   8.8930514335459794        22.425654676372904        12.450684806163595     
 H   10.082747800568605        17.930235419722479        14.335658171132312     
 C   8.6193922537747643        16.654189045612426        15.265484760868709     
 H   6.5688399963656003        19.887562045480813        15.955236028827628     
 C   6.6268575079056529        17.740354099712892        16.117071413366890     
 H   11.380207382073095        20.335138783910402        16.275121185391694     
 C   12.945401938427469        19.657579091192755        14.965784337814704     
 H   10.445053596409537        20.280686259357005        12.055426098379282     
 C   12.411410825394062        19.608562722132657        12.599445423202859     
 H   9.2499206994770198        20.155522625515037        17.456157815399987     
 C   9.0161661010652008        22.066040669980428        18.415419574932937     
 H   8.4650995714761983        23.537910626505411        14.854942970705963     
 C   8.5113198085711943        23.940056338179893        16.966077050285083     
 H   6.3384692998559533        20.437120634117310        13.557515271315179     
 C   6.1745788870353868        21.899915187052578        11.986509766416319     
 C   8.1996915853100418        23.124355252363706        11.458497231758004     
 H   9.9418724500250395        22.668016414155431        12.627299569543659     
 H   9.2329193647068095        15.761663599935186        15.155049788592263     
 C   7.3792298365144759        16.578915841186799        15.905474735968625     
 H   5.6647814737130577        17.675257396453897        16.625542233723912     
 C   13.302743738206759        19.361230999629640        13.647222581689592     
 H   13.638646529490872        19.498819389111063        15.786866807908316     
 H   12.697721049860366        19.387999180779914        11.571931148582616     
 H   9.1888761327548565        21.659128283767107        19.409912205679223     
 C   8.7222598867627852        23.420605541895512        18.245171553824402     
 H   8.2661798586212232        24.989348117986328        16.826838093569922     
 C   6.8431672558255912        22.871256945944399        11.233091272866766     
 H   5.1140618979206627        21.715995455340352        11.830545783315232     
 H   8.7343497457879131        23.883336537655087        10.887549538820515     
 H   7.0112737426441853        15.623559525456333        16.287166064261481     
 H   14.273739002402664        18.919622735227154        13.426716770329499     
 H   8.6579055320435394        24.069412915216382        19.117450343775179     
 H   6.2984922480556040        23.442908013138879        10.484186955381393     
 P   10.569194523218997        15.008146047431573        10.697681252223273     
 C   10.341426671238812        16.744924830553781        10.246240140683282     
 C   8.9942050022977984        14.250663883116577        11.129896307642353     
 C   11.639809389404748        14.905473356385667        12.145573905671457     
 C   11.348523474117259        14.195077999324942        9.2918577071019630     
 C   11.321020028013768        17.347750666479058        9.4339933758598864     
 C   9.2502701429833110        17.502591715391912        10.711434600771973     
 C   8.3476028274002605        14.720593571595074        12.291446283173698     
 C   8.4003140302963857        13.234373301223320        10.365629494641661     
 C   12.614294887639394        15.886009295703603        12.407166213036277     
 C   11.491649636900277        13.801138557945697        13.005658560163981     
 C   10.664547471883434        14.141126540301441        8.0613521112451725     
 C   12.664647049172792        13.711439909415766        9.3896880901790389     
 H   12.163216982416321        16.768126738072290        9.0600628005658983     
 C   11.206536290743225        18.696390795725698        9.0900088395082115     
 H   8.4707025706486299        17.054018061066810        11.321664080647986     
 C   9.1454988225719855        18.850352272775488        10.361014611257366     
 H   8.8190351623637842        15.474376527526454        12.918167884493117     
 C   7.1073451151946347        14.206633469835902        12.655799503702733     
 H   8.8933511253512929        12.834496301070589        9.4846448561197576     
 C   7.1554053739456878        12.720478918409809        10.748181137415346     
 H   12.742676636092552        16.743890919791760        11.747772649082620     
 C   13.425967341706867        15.756306049942813        13.537350012756241     
 H   10.729587359653868        13.040982212653404        12.822319202035500     
 C   12.309353418900724        13.687345526733385        14.130927571515755     
 H   9.6449109771229278        14.515315429263655        7.9671140791674384     
 C   11.294108809035924        13.590784819307094        6.9421235922004803     
 H   13.202570311659120        13.766049096484199        10.334275800269287     
 C   13.290337406956118        13.184266229971366        8.2580933623127049     
 H   11.952526309082465        19.162651639707310        8.4461905796338357     
 C   10.122604204479263        19.444949661574469        9.5547192139960160     
 H   8.2864024528708402        19.423260645764678        10.708215918642512     
 H   6.6211353509382667        14.570058223723196        13.557214754658062     
 C   6.5050331942699886        13.207768158535870        11.881919179579643     
 H   6.7030437263706579        11.928577302128318        10.154532308628447     
 C   13.274257460907810        14.664448642397776        14.400262984393322     
 H   14.174300255761873        16.518217929235618        13.749346391517063     
 H   12.182304266901102        12.834734081282544        14.797332567101201     
 C   12.612233888536323        13.128042481366826        7.0378282196833677     
 H   10.750760482362669        13.544553977113205        5.9967498463850930     
 H   14.320884003366046        12.841112682332373        8.3170605872251162     
 H   10.039962480227496        20.496148197091870        9.2850167397727290     
 H   5.5432663109670992        12.795027604406494        12.183305924867284     
 H   13.897052060392145        14.578594230825505        15.292433349520776     
 H   13.123912299255631        12.734570567131508        6.1598449297728379     
 C   12.244142629099425        14.988697425386590        2.9552451739272398     
 H   11.326004971746015        14.764896049745067        3.5228638032575388     
 H   12.396358828534281        16.077557917068955        2.9406241364052708     
 H   13.110426693457567        14.519801728699679        3.4492728033633475     
 C   12.104680548930659        14.480310590376817        1.6071942839319795     
 N   11.959588346088765        14.059221800005922       0.52748445470179761     
 Co   8.3687386280212639        9.3884764837693009        12.146789925216002     
 S   8.1225807399264109        9.5643045617692461        9.9215318466608107     
 S   9.4184535703399508        7.3917767451751812        12.003917751300806     
 S   6.4138850149760556        9.5626277169666789        13.262972481926983     
 S   9.3537956156629001        11.004698621322179        13.364674129351572     
 C   8.7981679931622594        8.0455778636163942        9.4001737040607214     
 C   9.3270136151913885        7.1225556152855400        10.283817611943617     
 C   6.8037712966602601        10.849814621609283        14.370906398578331     
 C   8.0443803529174289        11.457920983144106        14.423575389622902     
 S   8.7848527061313586        7.5651973559407235        7.7223348448419626     
 S   9.8437908239030438        5.6146302335720852        9.5575860573901572     
 S   5.6226680068326322        11.460342805871926        15.501985760548346     
 S   8.2146038258375675        12.709072096871047        15.642376577302462     
 C   9.4027297117749136        5.9561903186705489        7.9067857554897811     
 C   6.5898546541908347        12.671657592537693        16.282266209539252     
 S   9.5135302830355144        4.8600970400738328        6.6478399319851267     
 S   6.0015358729300852        13.651009286247882        17.502083236505481     
 P   5.9645994952809138        2.7830912342835954        2.5302589487314240     
 C   6.6431519792454328        4.4008343126608516        2.0950091100103476     
 C   4.2433085901317131        3.0777638004955317        2.9379936862752851     
 C   6.1330890935424573        1.7024358958761925        1.1090594525447512     
 C   6.7993707530942489        2.0146805580296427        3.9241913541955182     
 C   5.8944999346527753        5.5682827689212546        2.3333047699484770     
 C   7.8778545936419864        4.4773824142480914        1.4223539942035155     
 C   3.3303144676977889        3.2836576561531774        1.8930486789213099     
 C   3.8718202442364262        3.3407859342091122        4.2647839699951664     
 C   5.9516288364133167        2.2273199704027733      -0.18247147766547075     
 C   6.3892336395984968       0.33247854662389986        1.2906321813531128     
 C   8.1641324730035265        2.2742900766977288        4.1333601725336786     
 C   6.1388557670267003        1.0405616301665004        4.6946257841120138     
 H   4.9195975728306713        5.5171699976618394        2.8117563613943766     
 C   6.3823771391958113        6.8011512376600329        1.8930337315293333     
 H   8.4232084102709539        3.5735212304432187        1.1535565361111966     
 C   8.3698014525958921        5.7213040574327936        1.0209262261733036     
 H   3.6196100089484076        3.0900728653319218       0.86285038073248543     
 C   2.0567332271434200        3.7762452521861585        2.1719143426882459     
 H   4.5731942872050153        3.1857521729734670        5.0778066645551609     
 C   2.6015677506925146        3.8446383888451141        4.5356220286317832     
 H   5.7856164783162116        3.2915588525456059      -0.32966864996110551     
 C   6.0130847846067939        1.3778484580946448       -1.2847861432938446     
 H   6.5129570391418738       -9.4439943914936542E-002   2.2840814953226500     
 C   6.4750397316945003      -0.49926203985600304       0.17448507061926960     
 H   8.6771351613733287        3.0129277651046933        3.5255877803344498     
 C   8.8659802381803203        1.5657836622759524        5.1078125930757743     
 C   6.8480760930075535       0.34890434307934065        5.6809617689517884     
 H   5.0877085310135088       0.79658544702305945        4.5351203658451587     
 H   5.7713805291549738        7.6933401292833166        2.0191700356296858     
 C   7.6215161846065422        6.8816996709313845        1.2517883044972686     
 H   9.3286014412479528        5.7883957732708708       0.50643261404127471     
 C   1.7050374112314985        4.0829355209372027        3.4897194342199960     
 H   1.3608507409883213        3.9295564885036245        1.3515029257880076     
 H   2.3170004565542062        4.0715646009007624        5.5622816188908990     
 H   5.8603779625498795        1.7848858377047050       -2.2822926393915846     
 C   6.2870028264044731        1.9968194019828720E-002  -1.1084028645605253     
 H   6.7036655998421226       -1.5513769739727115       0.31887079218660025     
 C   8.2081478092185964       0.60346162484347099        5.8816703535468671     
 H   9.9293716673496899        1.7493412051538439        5.2452223584724633     
 H   6.3230467000866186      -0.40738425910018983        6.2651354830350332     
 H   7.9931037116748502        7.8398828246742678       0.88168025061366051     
 H  0.73538720162724991        4.5267097720020804        3.7128727872035014     
 H   6.3553487301929694      -0.63155337328322647       -1.9783443122646924     
 H   8.7645682219124144        3.9945630643687918E-002   6.6278675468437260     
 P   4.6451397098825202        8.4233758342601259        6.4356622693428243     
 C   4.8095968340633322        6.6835011585670490        6.9022138497899768     
 C   6.2324869363415676        9.1437743349909884        5.9828368021375073     
 C   3.5742124345831323        8.5447510208545072        4.9882515064015349     
 C   3.9009241584057461        9.2772662918426434        7.8358707001971064     
 C   3.7819098049390751        6.1166104301941893        7.6821249520800441     
 C   5.8870086705600890        5.8869647686974513        6.4718931375732653     
 C   6.8750215034939819        8.6276838552861150        4.8390655326273411     
 C   6.8207482601101992        10.201348796614395        6.6945420039667338     
 C   2.6382444884851468        7.5449918241611789        4.6678470994071226     
 C   3.6999425410694999        9.6872645554685679        4.1761005159501652     
 C   4.6039396929090675        9.3387557281381799        9.0552517368690317     
 C   2.5907096506988632        9.7788669366793481        7.7491797147886352     
 H   2.9484513731274267        6.7262813072473460        8.0279869894701577     
 C   3.8357526516723506        4.7645896402405912        8.0283132967289319     
 H   6.7050133609793887        6.3051635907870756        5.8906137145457684     
 C   5.9282395011273863        4.5353495820943959        6.8221959976795672     
 H   6.4083037563568892        7.8407298948209760        4.2508254518214565     
 C   8.1055485396455875        9.1394339930636619        4.4395174887896802     
 H   6.3290901722560946        10.636653411467339        7.5596493881956306     
 C   8.0562175883889839        10.711417762499991        6.2779890397898059     
 H   2.5314429246890731        6.6557797602231874        5.2874698941414557     
 C   1.8427792714397309        7.6952035514607360        3.5281799470039958     
 H   4.4411577774456186        10.457557776693111        4.3972590578937210     
 C   2.8953753601326770        9.8251282953467172        3.0444062435545227     
 H   5.6208914372485639        8.9547703174506950        9.1395966429171303     
 C   3.9974428969682934        9.9123715290869789        10.175754001050553     
 H   2.0396965865969707        9.7194187546414827        6.8123686709074240     
 C   1.9882316956982111        10.330371284070514        8.8818890795493779     
 H   3.0532628550751593        4.3264205914519076        8.6477070501269075     
 C   4.9058289490009939        3.9765809665308951        7.5969608457808802     
 H   6.7755081995031299        3.9311326274921203        6.5001057899833512     
 H   8.5878853053062869        8.7397521243120710        3.5512068318272205     
 C   8.7021965313782061        10.180484386675053        5.1608699694120483     
 H   8.5041387075162458        11.535155503397245        6.8303154852116137     
 C   1.9682443272720425        8.8291552146184280        2.7165866158965977     
 H   1.1304500122301822        6.9145884572009102        3.2662891849423104     
 H   3.0067452945671285        10.708969518300535        2.4168811500660619     
 C   2.6843879615686159        10.391260134684858        10.091918616115363     
 H   4.5539217147053241        9.9636471882375908        11.113534921136658     
 H  0.96166039912255907        10.686378754453758        8.8319245389100605     
 H   4.9434704104681524        2.9236925275812466        7.8705907593120346     
 H   9.6573087194694622        10.588643339359415        4.8330612467400424     
 H   1.3538288085917196        8.9308067712351740        1.8199581231719069     
 H   2.1914980907481012        10.803591553527522        10.972157900083902     
 C   2.8561600172299548        8.4272198614380596        14.143585467431217     
 H   3.7799419405813701        8.6431494365056878        13.582121911885954     
 H   2.7385879185999493        7.3371358021246618        14.228823412656128     
 H   1.9882535249353366        8.8312393250617074        13.597909498031450     
 C   2.9460346157273132        9.0260868072727014        15.458118814859938     
 N   3.0567469835506400        9.5152514818779732        16.512816598956583     
         226

 Co   6.7937962156271716        14.084472363147244        4.9626725604571638     
 S   7.1416476217072349        13.949160612983714        7.1756486878193524     
 S   5.6436242656780919        16.024471777345344        5.1307338354197087     
 S   8.7344130575264476        13.892411251596590        3.8253054837834406     
 S   5.7939873344167747        12.457119878836153        3.7762043838628800     
 C   6.3986131597722817        15.430381945494902        7.7137145099274411     
 C   5.7832463221315615        16.312340497099655        6.8442463043153152     
 C   8.3304675068377687        12.592765822590946        2.7367512280454704     
 C   7.0879256190361657        11.987446252222281        2.7055921527484084     
 S   6.4321215136444927        15.918296091546477        9.3886496923354432     
 S   5.1912277491128584        17.786378232129806        7.5820266264993395     
 S   9.4960587697250869        11.961936369044913        1.5986238504036867     
 S   6.8961710870378621        10.723876164161835        1.5040442529866673     
 C   5.6962239701183135        17.478594962993832        9.2217621417459750     
 C   8.5127175338709016        10.745534523225231       0.84369408372007859     
 S   5.5337701327483666        18.564905183649959        10.484110716519279     
 S   9.0795035972202118        9.7498497830432491      -0.37262271800831942     
 P   9.0476119695034605        20.666574687737690        14.598222747847384     
 C   8.3616001716119985        19.051515475900651        15.033725546664670     
 C   10.769750960038463        20.366463689788922        14.196517052712434     
 C   8.8785900928462542        21.744522146102316        16.022216474258034     
 C   8.2261861489782717        21.443271767854590        13.201280310794633     
 C   9.1125704389649780        17.882403021099851        14.810112824523065     
 C   7.1240358021348635        18.980271584876888        15.701852319985914     
 C   11.678066761307194        20.149991020139556        15.243492465102838     
 C   11.147157277107155        20.113950936046628        12.869307521542604     
 C   9.0769306511185324        21.218810650807360        17.311189295586818     
 C   8.6062819281867640        23.112055418520772        15.846284017944452     
 C   6.8657837916743034        21.182446584780504        12.967400460309060     
 C   8.8976877950297588        22.424800979531472        12.449411228812085     
 H   10.089031148283203        17.930429881331090        14.334263846317612     
 C   8.6257072682442342        16.653941238844382        15.263471082372185     
 H   6.5757010056916450        19.886995957538499        15.956000079713446     
 C   6.6334594320050249        17.739755141433680        16.116205337092790     
 H   11.386636750531640        20.336575236998137        16.274252598159283     
 C   12.951698592279973        19.658530029293559        14.964930034668626     
 H   10.450448644575143        20.279815540239561        12.054823590870473     
 C   12.417099491328056        19.608427900495695        12.598738853446985     
 H   9.2543833972129068        20.155744120935587        17.455929234855542     
 C   9.0209799217246225        22.066441783404823        18.414956636384833     
 H   8.4727150605121757        23.538320771038141        14.854014540216411     
 C   8.5184919615966166        23.940622330982126        16.965061584386742     
 H   6.3440146239830693        20.437162285582055        13.559699286846826     
 C   6.1787354029203438        21.899086738157848        11.988070013958950     
 C   8.2034455542978151        23.123109738623295        11.457549399629338     
 H   9.9466380017111469        22.667253390138161        12.625074644138808     
 H   9.2390920886060535        15.761433827697942        15.152159614882011     
 C   7.3856024687350894        16.578374540777155        15.903532268016555     
 H   5.6715659509227185        17.674546679803466        16.625011656354591     
 C   13.308723311428230        19.361601409881903        13.646410715301860     
 H   13.645091684725219        19.500075557954275        15.785974152640724     
 H   12.703310468175880        19.387507032626591        11.571272257273435     
 H   9.1925913619598720        21.659526728170764        19.409616297770420     
 C   8.7281756088669198        23.421188815129344        18.244366296721690     
 H   8.2742625139188650        24.990069299287850        16.825535832173262     
 C   6.8467243542449703        22.869928763828355        11.233516062348237     
 H   5.1180590267961446        21.715185398524756        11.833137069202429     
 H   8.7375678131114789        23.881941867726745        10.885866730996014     
 H   7.0174435630281646        15.622860444850074        16.284576960199097     
 H   14.279642961002368        18.919871241013027        13.425757228981777     
 H   8.6636051242609238        24.070149172181228        19.116513952444603     
 H   6.3013956414938699        23.441127582667892        10.484762760561239     
 P   10.563706497583551        15.009218846183620        10.697055209020686     
 C   10.339454342267832        16.746170772370029        10.244779991918474     
 C   8.9880309285424875        14.253795995348067        11.130415662293203     
 C   11.634340093437554        14.905503194665037        12.144919936896850     
 C   11.341082654993119        14.193886662566614        9.2915403285684111     
 C   11.321719870123349        17.347004353081385        9.4343330648643420     
 C   9.2490599413740551        17.505994010637256        10.708038812063975     
 C   8.3416569195002310        14.726286374151178        12.290980840498843     
 C   8.3944509377856757        13.235214924898507        10.369066188092587     
 C   12.606687283368350        15.887105410258759        12.409780309665580     
 C   11.487424133800246        13.799047469585064        13.002341486023539     
 C   10.656045792329719        14.139517891134613        8.0616545770957089     
 C   12.656878249986926        13.709250641258459        9.3887480054813679     
 H   12.163432291714509        16.765713322486480        9.0619604045141315     
 C   11.210604457927310        18.695833794667287        9.0902319097072990     
 H   8.4673565153987820        17.059104280881609        11.316656759275988     
 C   9.1478180950639860        18.853970225800435        10.357631468750991     
 H   8.8128287471566971        15.481909932056848        12.915566352238326     
 C   7.1019403328841202        14.212447949887467        12.657289643213540     
 H   8.8874097379455943        12.833373127062746        9.4889611180620062     
 C   7.1500671207183890        12.721532192397607        10.753506925313639     
 H   12.733872255348935        16.746727520937121        11.752596445673440     
 C   13.417457984550548        15.756261706793612        13.540491813216658     
 H   10.726518438447883        13.038329626258580        12.816901150798222     
 C   12.304396784600643        13.683915978018565        14.127968301036226     
 H   9.6365582156537126        14.514251115789916        7.9679692619599454     
 C   11.284322499965267        13.587883701506307        6.9423532039893159     
 H   13.195531329685883        13.764128043752622        10.332902214106033     
 C   13.281275751060994        13.180725793918992        8.2570893480335155     
 H   11.958622937228858        19.160537220462054        8.4477736234522993     
 C   10.127441261537122        19.446581534932864        9.5530919100742366     
 H   8.2893779962740801        19.428615803979714        10.703439559993344     
 H   6.6159473958562369        14.577883715065063        13.557979165051611     
 C   6.4999413356066569        13.211242097831885        11.886324731170793     
 H   6.6979508706072517        11.927864391258504        10.162151308591953     
 C   13.267203343773609        14.662066173942469        14.400553843105175     
 H   14.163791436710554        16.519211722342771        13.755260964259612     
 H   12.178216397123203        12.829569865017818        14.792213339823290     
 C   12.602165831465621        13.124243677570512        7.0373947845963265     
 H   10.740242104200149        13.541373492222849        5.9974027157089713     
 H   14.311601549469819        12.836857880950998        8.3155532527445484     
 H   10.047299348346662        20.497875394592775        9.2831768768757605     
 H   5.5385445078485329        12.798755434205772        12.189179588415364     
 H   13.889530934670796        14.575334006022670        15.292972870140691     
 H   13.112797644505006        12.729723996161342        6.1592845451314115     
 C   12.245013589621712        14.990646804332526        2.9565630326131020     
 H   11.326566812729791        14.767278273706726        3.5238449392400346     
 H   12.395300039986028        16.079575928183516        2.9380194461935742     
 H   13.111393024117838        14.525359161988604        3.4534544042118647     
 C   12.108300735449475        14.477234155768281        1.6103744162728706     
 N   11.965114257334458        14.052364270694152       0.53205424932382006     
 Co   8.3659693341855679        9.3871777847616009        12.147558510314225     
 S   8.1138495361456986        9.5606294670615526        9.9230213498096091     
 S   9.4215821370021775        7.3938040142334938        12.003206752522939     
 S   6.4119523197676047        9.5623901661592701        13.264982559323986     
 S   9.3518928780114656        11.004054464564160        13.363591240001398     
 C   8.7933964355442313        8.0441057225590171        9.4006805894095304     
 C   9.3273239787923448        7.1234950531871464        10.283491853316548     
 C   6.8026665664535644        10.850308278886029        14.371779398747405     
 C   8.0433884431377152        11.458251771105871        14.423179834475913     
 S   8.7789070908278752        7.5632886177695315        7.7230102754150778     
 S   9.8485274609027051        5.6175633777307423        9.5565800519356952     
 S   5.6224762332734501        11.462033745219490        15.503272099554085     
 S   8.2148819093000593        12.710132015907597        15.640966709591078     
 C   9.4037198014999230        5.9571440431293770        7.9064279121131387     
 C   6.5906154999140760        12.673646519544617        16.282061126057116     
 S   9.5175654803537917        4.8616295030989622        6.6472795746201125     
 S   6.0035659925822982        13.653959441598118        17.501672831038203     
 P   5.9706957647608130        2.7831696635187515        2.5298938547945995     
 C   6.6496851239737182        4.4007549444318679        2.0946271916536423     
 C   4.2493551018170779        3.0781619664626949        2.9372753816669199     
 C   6.1392142164377397        1.7026704492899489        1.1085324497286677     
 C   6.8046848425504427        2.0142747649596826        3.9240033758737942     
 C   5.9008982125135780        5.5683013950188931        2.3320638881986460     
 C   7.8845548249262105        4.4769914542538594        1.4222362614475694     
 C   3.3366338358869236        3.2846742655139352        1.8922121581189422     
 C   3.8775214248879344        3.3405707863636556        4.2640900964957034     
 C   5.9567473077007262        2.2275985506135765      -0.18284785820264068     
 C   6.3963176797319967       0.33285750339902215        1.2897751728027669     
 C   8.1691899463364681        2.2739573336757588        4.1346248605966034     
 C   6.1435253064348450        1.0397193761257781        4.6933462438662348     
 H   4.9259048738050408        5.5173696267549683        2.8103637221616680     
 C   6.3887166354296099        6.8009115152089183        1.8910264976371851     
 H   8.4300822182297352        3.5729618049273055        1.1542968152766191     
 C   8.3764219150630144        5.7207135926291501        1.0200515557984922     
 H   3.6260521846874734        3.0914966754283748       0.86198090757332047     
 C   2.0630504904052622        3.7771974797876964        2.1710608910339961     
 H   4.5786227584933465        3.1849022701097485        5.0771977046156991     
 C   2.6072880594044574        3.8445232691067681        4.5349132358060293     
 H   5.7900567092921884        3.2917673873405384      -0.32990221118764934     
 C   6.0178720673060386        1.3782319568730177       -1.2852456585167509     
 H   6.5206307112705542       -9.4018801546610256E-002   2.2831552315867998     
 C   6.4822341552395555      -0.49869948498311378       0.17347506439490631     
 H   8.6827071710429582        3.0129862062708388        3.5277619813639554     
 C   8.8701685125936187        1.5649732556341802        5.1093638953562435     
 C   6.8518659221067137       0.34767122057052507        5.6800064652571454     
 H   5.0925073154342302       0.79583197080938617        4.5328913096623635     
 H   5.7775810555377545        7.6931197133851699        2.0162946585152763     
 C   7.6279117529169262        6.8811673710612302        1.2498493299975721     
 H   9.3354033491426236        5.7876954350963290       0.50589163422557759     
 C   1.7110443371835542        4.0833190265886250        3.4889076123733296     
 H   1.3673126344785078        3.9308089382921105        1.3506132361560066     
 H   2.3226262848481829        4.0710997862340115        5.5616201150919098     
 H   5.8640412759443379        1.7852580264819600       -2.2825843484480752     
 C   6.2929089855706426        2.0537902162069972E-002  -1.1092016370982447     
 H   6.7117842250707760       -1.5506559507868545       0.31757579105475575     
 C   8.2117404403609733       0.60214885580530764        5.8820862448527702     
 H   9.9334000207219457        1.7485524813811948        5.2478038868088559     
 H   6.3263026439547723      -0.40876737112239081        6.2634457056755855     
 H   7.9992985451887559        7.8391942075215715       0.87910079566769828     
 H  0.74132025414644431        4.5269744461129608        3.7119144511586679     
 H   6.3610274835715286      -0.63083510808509025       -1.9792716282463931     
 H   8.7675096155554790        3.8181118216611583E-002   6.6284330727277565     
 P   4.6396639934844623        8.4244616754978896        6.4350644012602887     
 C   4.8076397270451841        6.6847578597151545        6.9007712938244232     
 C   6.2263242837480606        9.1469211202808793        5.9833836565777840     
 C   3.5687527247961173        8.5448018885706727        4.9876279824569201     
 C   3.8934998222828856        9.2760805762490168        7.8355880155085389     
 C   3.7826240928791779        6.1158666728392790        7.6824752422711509     
 C   5.8858166883311904        5.8903838843977345        6.4685116024762364     
 C   6.8690827178390954        8.6333989101209916        4.8386218454909704     
 C   6.8149001099646220        10.202199011146130        6.6980117150815408     
 C   2.6306432823867971        7.5461124379210478        4.6704900390841084     
 C   3.6957312940395552        9.6851943763609487        4.1728142949557023     
 C   4.5954607029080599        9.3371497442894924        9.0555852878502510     
 C   2.5829567586101008        9.7766833301260885        7.7482819985010094     
 H   2.9486792020132682        6.7238661222198628        8.0298979422734735     
 C   3.8398363683532009        4.7640321939583030        8.0285353641701604     
 H   6.7016866063039009        6.3102737093996231        5.8856272064073494     
 C   5.9305779645354546        4.5389813390394629        6.8188148579596151     
 H   6.4021017138283458        7.8482899696408674        4.2482421127746282     
 C   8.1001498519849680        9.1452729445010323        4.4410288179797162     
 H   6.3231670179720840        10.635532046359858        7.5640036176294494     
 C   8.0508934193568749        10.712481344788880        6.2833476696909392     
 H   2.5226405157013980        6.6586410185539444        5.2923220320146269     
 C   1.8342791218019832        7.6951860826984317        3.5313488284368852     
 H   4.4381063160627718        10.454922706716099        4.3918718249166409     
 C   2.8904356745623794        9.8217222556970825        3.0414761101706866     
 H   5.6125618332209459        8.9537084930561726        9.1404766999374480     
 C   3.9876857845829274        9.9094719852106472        10.176018866933825     
 H   2.0326683269084183        9.7175046657368735        6.8110403613954880     
 C   1.9791924677539656        10.326835381284901        8.8809314613438914     
 H   3.0593734882445860        4.3242993061572506        8.6492828193683611     
 C   4.9106833506897720        3.9782178924274625        7.5953270857052262     
 H   6.7785046110138936        3.9365058660152181        6.4953279036518676     
 H   8.5827001664722555        8.7476085972996191        3.5519878740130850     
 C   8.6971141834472938        10.183976652455604        5.1653022968773756     
 H   8.4990625538477733        11.534447869641996        6.8379723313658785     
 C   1.9612051413529266        8.8267988194163802        2.7169043886747533     
 H   1.1199489030046064        6.9156110471119208        3.2722289576264982     
 H   3.0026790622930029        10.703828271944920        2.4117911464698327     
 C   2.6743492399054363        10.387464236042097        10.091527700858100     
 H   4.5434377078936219        9.9604664350889696        11.114220184554807     
 H  0.95240023143116348        10.682128848003339        8.8304700024644980     
 H   4.9508249560050244        2.9254219120388862        7.8687332588551415     
 H   9.6525957214950768        10.592390818497257        4.8389612864689262     
 H   1.3463257114259730        8.9275730186201550        1.8205225313750282     
 H   2.1804183230760898        10.798747903402241        10.971643262807913     
 C   2.8569959036599597        8.4291625095893874        14.144878370072194     
 H   3.7804598399612179        8.6455335220939453        13.583067556509738     
 H   2.7375043857332884        7.3391457816108110        14.226193592183225     
 H   1.9891742733758548        8.8367816759881848        13.602076803672400     
 C   2.9496307385131675        9.0230032601979566        15.461273092475501     
 N   3.0622572194894579        9.5083861244915315        16.517359905061408     
         226

 Co   6.7910530971362748        14.083183707516339        4.9634164267500180     
 S   7.1328999869813305        13.945480872110751        7.1771166378294335     
 S   5.6468016606683298        16.026527607689676        5.1299937147047459     
 S   8.7325088680731415        13.892168186484517        3.8272996999230107     
 S   5.7921134116646780        12.456485446156634        3.7751047471800203     
 C   6.3938403056507465        15.428911538970540        7.7141995992865109     
 C   5.7835719316151168        16.313290143224698        6.8438960971259011     
 C   8.3293887587580464        12.593256999504579        2.7376032601522868     
 C   7.0869612035066449        11.987772801131994        2.7051822026173573     
 S   6.4261459572014310        15.916375275840666        9.3893080813060124     
 S   5.1959784383612515        17.789320706526080        7.5809981259994226     
 S   9.4958915679594504        11.963618664064299        1.5998912923407258     
 S   6.8964696583956293        10.724934266304105        1.5026190844758340     
 C   5.6971981349785246        17.479542426682105        9.2213875059277282     
 C   8.5134981027870378        10.747517248122078       0.84347086440506880     
 S   5.5377753220048209        18.566424476681213        10.483538492004369     
 S   9.0815478508926848        9.7527927486753434      -0.37305251095727948     
 P   9.0536848228905278        20.666647269845480        14.597864618478962     
 C   8.3681140173729993        19.051430102200570        15.033354807444086     
 C   10.775773734333654        20.366856440040305        14.195802483473379     
 C   8.8846971077654722        21.744757567439528        16.021691262838281     
 C   8.2314706654684873        21.442853224822766        13.201099210770304     
 C   9.1189461921568551        17.882415400237370        14.808873011557681     
 C   7.1307193874555059        18.979873814504774        15.701750413787675     
 C   11.684367419543795        20.151010416997114        15.242657048502483     
 C   11.152828709743760        20.113719922303297        12.868617870762279     
 C   9.0820601946537156        21.219099867631442        17.310814341475965     
 C   8.6133304137884181        23.112431362868175        15.845425148338895     
 C   6.8708121965650149        21.182097591870441        12.968673626632926     
 C   8.9023241565135400        22.423947282690037        12.448137651460575     
 H   10.095314495997803        17.930624342939705        14.332869521502909     
 C   8.6320222827137059        16.653693432076334        15.261457403875662     
 H   6.5825620150176896        19.886429869596189        15.956764130599266     
 C   6.6400613561043969        17.739156183154471        16.115339260818690     
 H   11.393066118990184        20.338011690085867        16.273384010926872     
 C   12.957995246132477        19.659480967394366        14.964075731522549     
 H   10.455843692740750        20.278944821122117        12.054221083361664     
 C   12.422788157262049        19.608293078858736        12.598032283691111     
 H   9.2588460949487921        20.155965616356138        17.455700654311098     
 C   9.0257937423840442        22.066842896829222        18.414493697836729     
 H   8.4803305495481549        23.538730915570873        14.853086109726860     
 C   8.5256641146220407        23.941188323784360        16.964046118488397     
 H   6.3495599481101861        20.437203937046799        13.561883302378472     
 C   6.1828919188053009        21.898258289263119        11.989630261501581     
 C   8.2071995232855883        23.121864224882884        11.456601567500670     
 H   9.9514035533972525        22.666490366120890        12.622849718733958     
 H   9.2452648125052956        15.761204055460700        15.149269441171761     
 C   7.3919751009557038        16.577833240367511        15.901589800064485     
 H   5.6783504281323784        17.673835963153032        16.624481078985266     
 C   13.314702884649702        19.361971820134166        13.645598848914126     
 H   13.651536839959567        19.501331726797492        15.785081497373133     
 H   12.708899886491395        19.387014884473267        11.570613365964256     
 H   9.1963065911648894        21.659925172574418        19.409320389861620     
 C   8.7340913309710562        23.421772088363177        18.243561039618978     
 H   8.2823451692165069        24.990790480589371        16.824233570776606     
 C   6.8502814526643485        22.868600581712311        11.233940851829708     
 H   5.1220561556716273        21.714375341709161        11.835728355089625     
 H   8.7407858804350429        23.880547197798400        10.884183923171513     
 H   7.0236133834121439        15.622161364243816        16.281987856136709     
 H   14.285546919602073        18.920119746798900        13.424797687634054     
 H   8.6693047164783081        24.070885429146077        19.115577561114026     
 H   6.3042990349321366        23.439347152196905        10.485338565741083     
 P   10.558218471948107        15.010291644935668        10.696429165818101     
 C   10.337482013296853        16.747416714186276        10.243319843153664     
 C   8.9818568547871767        14.256928107579560        11.130935016944052     
 C   11.628870797470359        14.905533032944406        12.144265968122244     
 C   11.333641835868979        14.192695325808288        9.2912229500348591     
 C   11.322419712232930        17.346258039683711        9.4346727538687993     
 C   9.2478497397647974        17.509396305882596        10.704643023355979     
 C   8.3357110116002033        14.731979176707281        12.290515397823988     
 C   8.3885878452749676        13.236056548573695        10.372502881543515     
 C   12.599079679097306        15.888201524813914        12.412394406294883     
 C   11.483198630700215        13.796956381224431        12.999024411883097     
 C   10.647544112776004        14.137909241967787        8.0619570429462453     
 C   12.649109450801060        13.707061373101151        9.3878079207836969     
 H   12.163647601012695        16.763299906900670        9.0638580084623648     
 C   11.214672625111398        18.695276793608876        9.0904549799063865     
 H   8.4640104601489341        17.064190500696405        11.311649437903990     
 C   9.1501373675559883        18.857588178825381        10.354248326244617     
 H   8.8066223319496100        15.489443336587241        12.912964819983536     
 C   7.0965355505736047        14.218262429939035        12.658779782724347     
 H   8.8814683505398939        12.832249953054903        9.4932773800042547     
 C   7.1447288674910903        12.722585466385405        10.758832713211934     
 H   12.725067874605317        16.749564122082482        11.757420242264260     
 C   13.408948627394230        15.756217363644410        13.543633613677075     
 H   10.723449517241898        13.035677039863758        12.811483099560943     
 C   12.299440150300562        13.680486429303745        14.125009030556699     
 H   9.6282054541844992        14.513186802316175        7.9688244447524523     
 C   11.274536190894608        13.584982583705518        6.9425828157781515     
 H   13.188492347712648        13.762206991021044        10.331528627942779     
 C   13.272214095165870        13.177185357866618        8.2560853337543261     
 H   11.964719565375249        19.158422801216798        8.4493566672707612     
 C   10.132278318594983        19.448213408291256        9.5514646061524573     
 H   8.2923535396773200        19.433970962194749        10.698663201344177     
 H   6.6107594407742072        14.585709206406930        13.558743575445160     
 C   6.4948494769433252        13.214716037127898        11.890730282761945     
 H   6.6928580148438455        11.927151480388691        10.169770308555458     
 C   13.260149226639408        14.659683705487160        14.400844701817029     
 H   14.153282617659235        16.520205515449927        13.761175537002160     
 H   12.174128527345301        12.824405648753091        14.787094112545377     
 C   12.592097774394919        13.120444873774199        7.0369613495092862     
 H   10.729723726037632        13.538193007332493        5.9980555850328496     
 H   14.302319095573591        12.832603079569623        8.3140459182639788     
 H   10.054636216465831        20.499602592093677        9.2813370139787903     
 H   5.5338227047299657        12.802483264005049        12.195053251963444     
 H   13.882009808949446        14.572073781219837        15.293512390760604     
 H   13.101682989754380        12.724877425191174        6.1587241604899852     
 C   12.245884550143996        14.992596183278460        2.9578808912989643     
 H   11.327128653713567        14.769660497668385        3.5248260752225304     
 H   12.394241251437775        16.081593939298074        2.9354147559818773     
 H   13.112359354778107        14.530916595277528        3.4576360050603814     
 C   12.111920921968290        14.474157721159745        1.6135545486137617     
 N   11.970640168580150        14.045506741382383       0.53662404394584251     
 Co   8.3632000403498719        9.3858790857539010        12.148327095412446     
 S   8.1051183323649862        9.5569543723538590        9.9245108529584076     
 S   9.4247107036644060        7.3958312832918072        12.002495753745071     
 S   6.4100196245591547        9.5621526153518612        13.266992636720987     
 S   9.3499901403600330        11.003410307806138        13.362508350651222     
 C   8.7886248779262015        8.0426335815016401        9.4011874747583395     
 C   9.3276343423933010        7.1244344910887527        10.283166094689479     
 C   6.8015618362468686        10.850801936162776        14.372652398916479     
 C   8.0423965333580014        11.458582559067638        14.422784279328924     
 S   8.7729614755243901        7.5613798795983405        7.7236857059881929     
 S   9.8532640979023665        5.6204965218893994        9.5555740464812331     
 S   5.6222844597142689        11.463724684567055        15.504558438559823     
 S   8.2151599927625512        12.711191934944146        15.639556841879692     
 C   9.4047098912249325        5.9580977675882050        7.9060700687364962     
 C   6.5913763456373164        12.675635446551540        16.281856042574976     
 S   9.5216006776720672        4.8631619661240917        6.6467192172550984     
 S   6.0055961122345112        13.656909596948353        17.501262425570928     
 P   5.9767920342407113        2.7832480927539076        2.5295287608577746     
 C   6.6562182687020028        4.4006755762028851        2.0942452732969370     
 C   4.2554016135024435        3.0785601324298582        2.9365570770585552     
 C   6.1453393393330220        1.7029050027037054        1.1080054469125842     
 C   6.8099989320066374        2.0138689718897220        3.9238153975520698     
 C   5.9072964903743816        5.5683200211165316        2.3308230064488153     
 C   7.8912550562104338        4.4766004942596265        1.4221185286916231     
 C   3.3429532040760579        3.2856908748746934        1.8913756373165744     
 C   3.8832226055394425        3.3403556385181985        4.2633962229962403     
 C   5.9618657789881357        2.2278771308243792      -0.18322423873981059     
 C   6.4034017198654976       0.33323646017414443        1.2889181642524210     
 C   8.1742474196694097        2.2736245906537893        4.1358895486595282     
 C   6.1481948458429896        1.0388771220850559        4.6920667036204557     
 H   4.9322121747794112        5.5175692558480973        2.8089710829289598     
 C   6.3950561316634085        6.8006717927578038        1.8890192637450371     
 H   8.4369560261885184        3.5724023794113924        1.1550370944420416     
 C   8.3830423775301384        5.7201231278255058        1.0191768854236807     
 H   3.6324943604265392        3.0929204855248278       0.86111143441415539     
 C   2.0693677536671045        3.7781497073892343        2.1702074393797468     
 H   4.5840512297816787        3.1840523672460299        5.0765887446762363     
 C   2.6130083681164002        3.8444081493684221        4.5342044429802755     
 H   5.7944969402681652        3.2919759221354714      -0.33013577241419317     
 C   6.0226593500052843        1.3786154556513903       -1.2857051737396570     
 H   6.5283043833992345       -9.3597659178283957E-002   2.2822289678509500     
 C   6.4894285787846115      -0.49813693011022459       0.17246505817054303     
 H   8.6882791807125876        3.0130446474369839        3.5299361823934610     
 C   8.8743567870069153        1.5641628489924078        5.1109151976367135     
 C   6.8556557512058749       0.34643809806170950        5.6790511615625023     
 H   5.0973060998549515       0.79507849459571289        4.5306622534795684     
 H   5.7837815819205352        7.6928992974870241        2.0134192814008669     
 C   7.6343073212273103        6.8806350711910769        1.2479103554978754     
 H   9.3422052570372962        5.7869950969217880       0.50535065440988036     
 C   1.7170512631356099        4.0837025322400464        3.4880957905266632     
 H   1.3737745279686944        3.9320613880805966        1.3497235465240058     
 H   2.3282521131421601        4.0706349715672596        5.5609586112929215     
 H   5.8677045893387954        1.7856302152592149       -2.2828760575045659     
 C   6.2988151447368121        2.1107610304311228E-002  -1.1100004096359641     
 H   6.7199028502994294       -1.5499349276009977       0.31628078992291131     
 C   8.2153330715033519       0.60083608676714428        5.8825021361586742     
 H   9.9374283740942033        1.7477637576085454        5.2503854151452494     
 H   6.3295585878229259      -0.41015048314459185        6.2617559283161368     
 H   8.0054933787026616        7.8385055903688752       0.87652134072173593     
 H  0.74725330666563883        4.5272391202238405        3.7109561151138348     
 H   6.3667062369500877      -0.63011684288695391       -1.9801989442280941     
 H   8.7704510091985437        3.6416605789535247E-002   6.6289985986117870     
 P   4.6341882770864045        8.4255475167356533        6.4344665331777522     
 C   4.8056826200270359        6.6860145608632608        6.8993287378588706     
 C   6.2201616311545527        9.1500679055707703        5.9839305110180616     
 C   3.5632930150091027        8.5448527562868382        4.9870044585123043     
 C   3.8860754861600246        9.2748948606553903        7.8353053308199714     
 C   3.7833383808192806        6.1151229154843696        7.6828255324622567     
 C   5.8846247061022918        5.8938030000980177        6.4651300673792065     
 C   6.8631439321842080        8.6391139649558681        4.8381781583545989     
 C   6.8090519598190440        10.203049225677864        6.7014814261963487     
 C   2.6230420762884474        7.5472330516809176        4.6731329787610951     
 C   3.6915200470096110        9.6831241972533313        4.1695280739612404     
 C   4.5869817129070523        9.3355437604408067        9.0559188388314684     
 C   2.5752038665213379        9.7744997235728270        7.7473842822133827     
 H   2.9489070308991097        6.7214509371923805        8.0318088950767894     
 C   3.8439200850340507        4.7634747476760149        8.0287574316113908     
 H   6.6983598516284131        6.3153838280121697        5.8806406982689312     
 C   5.9329164279435229        4.5426130959845299        6.8154337182396629     
 H   6.3958996712998024        7.8558500444607589        4.2456587737277998     
 C   8.0947511643243466        9.1511118959384028        4.4425401471697512     
 H   6.3172438636880734        10.634410681252376        7.5683578470632682     
 C   8.0455692503247640        10.713544927077770        6.2887062995920715     
 H   2.5138381067137234        6.6615022768847014        5.2971741698877990     
 C   1.8257789721642352        7.6951686139361275        3.5345177098697742     
 H   4.4350548546799251        10.452287636739086        4.3864845919395608     
 C   2.8854959889920822        9.8183162160474478        3.0385459767868510     
 H   5.6042322291933271        8.9526466686616519        9.1413567569577676     
 C   3.9779286721975615        9.9065724413343172        10.176283732817097     
 H   2.0256400672198662        9.7155905768322643        6.8097120518835519     
 C   1.9701532398097199        10.323299478499289        8.8799738431384050     
 H   3.0654841214140127        4.3221780208625944        8.6508585886098164     
 C   4.9155377523785511        3.9798548183240294        7.5936933256295731     
 H   6.7815010225246564        3.9418791045383159        6.4905500173203832     
 H   8.5775150276382242        8.7554650702871673        3.5527689161989491     
 C   8.6920318355163833        10.187468918236153        5.1697346243427038     
 H   8.4939864001793026        11.533740235886746        6.8456291775201432     
 C   1.9541659554338109        8.8244424242143342        2.7172221614529093     
 H   1.1094477937790306        6.9166336370229304        3.2781687303106861     
 H   2.9986128300188777        10.698687025589306        2.4067011428736036     
 C   2.6643105182422566        10.383668337399335        10.091136785600838     
 H   4.5329537010819188        9.9572856819403484        11.114905447972955     
 H  0.94314006373976800        10.677878941552922        8.8290154660189355     
 H   4.9581795015418964        2.9271512964965254        7.8668757583982494     
 H   9.6478827235206932        10.596138297635100        4.8448613261978108     
 H   1.3388226142602264        8.9243392660051359        1.8210869395781497     
 H   2.1693385554040785        10.793904253276962        10.971128625531923     
 C   2.8578317900899646        8.4311051577407135        14.146171272713168     
 H   3.7809777393410657        8.6479176076822011        13.584013201133519     
 H   2.7364208528666274        7.3411557610969593        14.223563771710323     
 H   1.9900950218163729        8.8423240269146621        13.606244109313350     
 C   2.9532268612990213        9.0199197131232118        15.464427370091064     
 N   3.0677674554282754        9.5015207671050899        16.521903211166233     
         226

 Co   6.7883099786453789        14.081895051885432        4.9641602930428732     
 S   7.1241523522554262        13.941801131237787        7.1785845878395147     
 S   5.6499790556585685        16.028583438034008        5.1292535939897821     
 S   8.7306046786198355        13.891925121372443        3.8292939160625803     
 S   5.7902394889125812        12.455851013477115        3.7740051104971601     
 C   6.3890674515292112        15.427441132446177        7.7146846886455807     
 C   5.7838975410986713        16.314239789349742        6.8435458899364869     
 C   8.3283100106783259        12.593748176418210        2.7384552922591028     
 C   7.0859967879771242        11.988099350041709        2.7047722524863058     
 S   6.4201704007583693        15.914454460134857        9.3899664702765833     
 S   5.2007291276096437        17.792263180922355        7.5799696254995048     
 S   9.4957243661938140        11.965300959083683        1.6011587342777651     
 S   6.8967682297533965        10.725992368446377        1.5011939159650005     
 C   5.6981722998387356        17.480489890370375        9.2210128701094813     
 C   8.5142786717031758        10.749499973018922       0.84324764509005901     
 S   5.5417805112612752        18.567943769712468        10.482966267489459     
 S   9.0835921045651595        9.7557357143074377      -0.37348230390623954     
 P   9.0597576762775969        20.666719851953268        14.597506489110538     
 C   8.3746278631339983        19.051344728500489        15.032984068223502     
 C   10.781796508628847        20.367249190291691        14.195087914234325     
 C   8.8908041226846901        21.744992988776737        16.021166051418525     
 C   8.2367551819587028        21.442434681790942        13.200918110745974     
 C   9.1253219453487340        17.882427779374890        14.807633198592299     
 C   7.1374029727761474        18.979476044132664        15.701648507589436     
 C   11.690668077780396        20.152029813854668        15.241821631902129     
 C   11.158500142380365        20.113488908559969        12.867928219981952     
 C   9.0871897381888989        21.219389084455521        17.310439387365115     
 C   8.6203788993900741        23.112807307215576        15.844566278733339     
 C   6.8758406014557272        21.181748598960379        12.969946792956794     
 C   8.9069605179973195        22.423093585848601        12.446864074109063     
 H   10.101597843712403        17.930818804548320        14.331475196688208     
 C   8.6383372971831758        16.653445625308287        15.259443725379139     
 H   6.5894230243437333        19.885863781653875        15.957528181485085     
 C   6.6466632802037680        17.738557224875262        16.114473184544593     
 H   11.399495487448730        20.339448143173602        16.272515423694461     
 C   12.964291899984980        19.660431905495173        14.963221428376469     
 H   10.461238740906358        20.278074102004670        12.053618575852855     
 C   12.428476823196043        19.608158257221774        12.597325713935239     
 H   9.2633087926846791        20.156187111776692        17.455472073766654     
 C   9.0306075630434659        22.067244010253617        18.414030759288625     
 H   8.4879460385841323        23.539141060103606        14.852157679237308     
 C   8.5328362676474629        23.941754316586596        16.963030652590056     
 H   6.3551052722373020        20.437245588511544        13.564067317910119     
 C   6.1870484346902579        21.897429840368385        11.991190509044213     
 C   8.2109534922733616        23.120618711142473        11.455653735372003     
 H   9.9561691050833598        22.665727342103622        12.620624793329107     
 H   9.2514375364045396        15.760974283223458        15.146379267461509     
 C   7.3983477331763172        16.577291939957867        15.899647332112416     
 H   5.6851349053420384        17.673125246502600        16.623950501615941     
 C   13.320682457871172        19.362342230386428        13.644786982526394     
 H   13.657981995193914        19.502587895640708        15.784188842105543     
 H   12.714489304806909        19.386522736319943        11.569954474655075     
 H   9.2000218203699049        21.660323616978076        19.409024481952816     
 C   8.7400070530751908        23.422355361597006        18.242755782516266     
 H   8.2904278245141487        24.991511661890890        16.822931309379950     
 C   6.8538385510837276        22.867272399596267        11.234365641311177     
 H   5.1260532845471092        21.713565284893569        11.838319640976822     
 H   8.7440039477586087        23.879152527870058        10.882501115347010     
 H   7.0297832037961232        15.621462283637555        16.279398752074322     
 H   14.291450878201777        18.920368252584769        13.423838146286332     
 H   8.6750043086956925        24.071621686110923        19.114641169783454     
 H   6.3072024283704033        23.437566721725918        10.485914370920929     
 P   10.552730446312664        15.011364443687714        10.695803122615514     
 C   10.335509684325874        16.748662656002519        10.241859694388856     
 C   8.9756827810318658        14.260060219811050        11.131454371594902     
 C   11.623401501503166        14.905562871223777        12.143611999347637     
 C   11.326201016744839        14.191503989049961        9.2909055715013089     
 C   11.323119554342512        17.345511726286038        9.4350124428732567     
 C   9.2466395381555415        17.512798601127940        10.701247234647981     
 C   8.3297651037001739        14.737671979263382        12.290049955149133     
 C   8.3827247527642577        13.236898172248880        10.375939574994440     
 C   12.591472074826262        15.889297639369071        12.415008502924184     
 C   11.478973127600185        13.794865292863799        12.995707337742655     
 C   10.639042433222288        14.136300592800961        8.0622595087967817     
 C   12.641340651615193        13.704872104943844        9.3868678360860258     
 H   12.163862910310881        16.760886491314860        9.0657556124105980     
 C   11.218740792295483        18.694719792550469        9.0906780501054740     
 H   8.4606644048990862        17.069276720511205        11.306642116531991     
 C   9.1524566400479888        18.861206131850327        10.350865183738243     
 H   8.8004159167425229        15.496976741117635        12.910363287728744     
 C   7.0911307682630902        14.224076909990602        12.660269922235154     
 H   8.8755269631341953        12.831126779047059        9.4975936419465032     
 C   7.1393906142637915        12.723638740373204        10.764158501110229     
 H   12.716263493861700        16.752400723227844        11.762244038855080     
 C   13.400439270237911        15.756173020495210        13.546775414137493     
 H   10.720380596035913        13.033024453468936        12.806065048323667     
 C   12.294483516000481        13.677056880588923        14.122049760077170     
 H   9.6198526927152841        14.512122488842436        7.9696796275449593     
 C   11.264749881823949        13.582081465904730        6.9428124275669871     
 H   13.181453365739412        13.760285938289467        10.330155041779525     
 C   13.263152439270746        13.173644921814244        8.2550813194751367     
 H   11.970816193521642        19.156308381971538        8.4509397110892248     
 C   10.137115375652842        19.449845281649647        9.5498373022306779     
 H   8.2953290830805599        19.439326120409785        10.693886842695008     
 H   6.6055714856921774        14.593534697748797        13.559507985838707     
 C   6.4897576182799925        13.218189976423913        11.895135834353095     
 H   6.6877651590804383        11.926438569518877        10.177389308518965     
 C   13.253095109505207        14.657301237031852        14.401135560528882     
 H   14.142773798607916        16.521199308557080        13.767090109744709     
 H   12.170040657567402        12.819241432488363        14.781974885267466     
 C   12.582029717324216        13.116646069977884        7.0365279144222450     
 H   10.719205347875112        13.535012522442138        5.9987084543567279     
 H   14.293036641677363        12.828348278188248        8.3125385837834109     
 H   10.061973084584997        20.501329789594582        9.2794971510818200     
 H   5.5291009016113994        12.806211093804329        12.200926915511523     
 H   13.874488683228098        14.568813556417004        15.294051911380517     
 H   13.090568335003754        12.720030854221006        6.1581637758485588     
 C   12.246755510666283        14.994545562224395        2.9591987499848265     
 H   11.327690494697343        14.772042721630045        3.5258072112050258     
 H   12.393182462889520        16.083611950412635        2.9328100657701803     
 H   13.113325685438378        14.536474028566452        3.4618176059088985     
 C   12.115541108487106        14.471081286551211        1.6167346809546530     
 N   11.976166079825843        14.038649212070615       0.54119383856786507     
 Co   8.3604307465141758        9.3845803867461992        12.149095680510669     
 S   8.0963871285842739        9.5532792776461637        9.9260003561072079     
 S   9.4278392703266345        7.3978585523501206        12.001784754967204     
 S   6.4080869293507039        9.5619150645444524        13.269002714117990     
 S   9.3480874027086003        11.002766151048119        13.361425461301048     
 C   8.7838533203081735        8.0411614404442631        9.4016943601071485     
 C   9.3279447059942591        7.1253739289903599        10.282840336062410     
 C   6.8004571060401728        10.851295593439522        14.373525399085555     
 C   8.0414046235782859        11.458913347029403        14.422388724181936     
 S   8.7670158602209050        7.5594711414271485        7.7243611365613081     
 S   9.8580007349020278        5.6234296660480565        9.5545680410267710     
 S   5.6220926861550877        11.465415623914618        15.505844777565562     
 S   8.2154380762250447        12.712251853980698        15.638146974168308     
 C   9.4056999809499420        5.9590514920470330        7.9057122253598537     
 C   6.5921371913605569        12.677624373558462        16.281650959092836     
 S   9.5256358749903427        4.8646944291492211        6.6461588598900843     
 S   6.0076262318867233        13.659859752298589        17.500852020103654     
 P   5.9828883037206095        2.7833265219890637        2.5291636669209496     
 C   6.6627514134302883        4.4005962079739014        2.0938633549402317     
 C   4.2614481251878082        3.0789582983970210        2.9358387724501900     
 C   6.1514644622283043        1.7031395561174616        1.1074784440965006     
 C   6.8153130214628321        2.0134631788197619        3.9236274192303457     
 C   5.9136947682351844        5.5683386472141700        2.3295821246989843     
 C   7.8979552874946579        4.4762095342653945        1.4220007959356771     
 C   3.3492725722651926        3.2867074842354516        1.8905391165142067     
 C   3.8889237861909507        3.3401404906727414        4.2627023494967773     
 C   5.9669842502755452        2.2281557110351824      -0.18360061927698051     
 C   6.4104857599989975       0.33361541694926672        1.2880611557020751     
 C   8.1793048930023513        2.2732918476318194        4.1371542367224530     
 C   6.1528643852511333        1.0380348680443336        4.6907871633746758     
 H   4.9385194757537807        5.5177688849412263        2.8075784436962512     
 C   6.4013956278972071        6.8004320703066892        1.8870120298528890     
 H   8.4438298341473015        3.5718429538954797        1.1557773736074644     
 C   8.3896628399972606        5.7195326630218624        1.0183022150488692     
 H   3.6389365361656045        3.0943442956212812       0.86024196125499031     
 C   2.0756850169289462        3.7791019349907722        2.1693539877254970     
 H   4.5894797010700099        3.1832024643823114        5.0759797847367736     
 C   2.6187286768283431        3.8442930296300761        4.5334956501545216     
 H   5.7989371712441411        3.2921844569304040      -0.33036933364073701     
 C   6.0274466327045291        1.3789989544297632       -1.2861646889625631     
 H   6.5359780555279157       -9.3176516809957671E-002   2.2813027041151002     
 C   6.4966230023296667      -0.49757437523733533       0.17145505194617974     
 H   8.6938511903822189        3.0131030886031289        3.5321103834229666     
 C   8.8785450614202137        1.5633524423506353        5.1124664999171827     
 C   6.8594455803050352       0.34520497555289392        5.6780958578678593     
 H   5.1021048842756729       0.79432501838203962        4.5284331972967724     
 H   5.7899821083033158        7.6926788815888774        2.0105439042864575     
 C   7.6407028895376943        6.8801027713209235        1.2459713809981789     
 H   9.3490071649319688        5.7862947587472471       0.50480967459418313     
 C   1.7230581890876657        4.0840860378914687        3.4872839686799972     
 H   1.3802364214588807        3.9333138378690826        1.3488338568920049     
 H   2.3338779414361372        4.0701701569005087        5.5602971074939322     
 H   5.8713679027332528        1.7860024040364699       -2.2831677665610566     
 C   6.3047213039029826        2.1677318446552483E-002  -1.1107991821736836     
 H   6.7280214755280818       -1.5492139044151407       0.31498578879106681     
 C   8.2189257026457305       0.59952331772898093        5.8829180274645783     
 H   9.9414567274664591        1.7469750338358963        5.2529669434816419     
 H   6.3328145316910787      -0.41153359516679289        6.2600661509566891     
 H   8.0116882122165674        7.8378169732161789       0.87394188577577370     
 H  0.75318635918483334        4.5275037943347201        3.7099977790690013     
 H   6.3723849903286460      -0.62939857768881768       -1.9811262602097948     
 H   8.7733924028416084        3.4652093362458912E-002   6.6295641244958174     
 P   4.6287125606883466        8.4266333579734187        6.4338686650952166     
 C   4.8037255130088878        6.6872712620113663        6.8978861818933179     
 C   6.2139989785610448        9.1532146908606595        5.9844773654583383     
 C   3.5578333052220881        8.5449036240030054        4.9863809345676895     
 C   3.8786511500371641        9.2737091450617619        7.8350226461314039     
 C   3.7840526687593834        6.1143791581294593        7.6831758226533626     
 C   5.8834327238733923        5.8972221157983009        6.4617485322821766     
 C   6.8572051465293216        8.6448290197907447        4.8377344712182273     
 C   6.8032038096734668        10.203899440209597        6.7049511373111557     
 C   2.6154408701900977        7.5483536654407866        4.6757759184380818     
 C   3.6873087999796668        9.6810540181457121        4.1662418529667775     
 C   4.5785027229060455        9.3339377765921192        9.0562523898126877     
 C   2.5674509744325755        9.7723161170195656        7.7464865659257569     
 H   2.9491348597849512        6.7190357521648973        8.0337198478801053     
 C   3.8480038017149010        4.7629173013937267        8.0289794990526211     
 H   6.6950330969529253        6.3204939466247172        5.8756541901305122     
 C   5.9352548913515912        4.5462448529295969        6.8120525785197117     
 H   6.3896976287712590        7.8634101192806503        4.2430754346809714     
 C   8.0893524766637253        9.1569508473757733        4.4440514763597863     
 H   6.3113207094040638        10.633289316144893        7.5727120764970870     
 C   8.0402450812926549        10.714608509366661        6.2940649294932038     
 H   2.5050356977260488        6.6643635352154584        5.3020263077609702     
 C   1.8172788225264873        7.6951511451738241        3.5376865913026636     
 H   4.4320033932970784        10.449652566762074        4.3810973589624806     
 C   2.8805563034217845        9.8149101763978113        3.0356158434030149     
 H   5.5959026251657091        8.9515848442671295        9.1422368139780854     
 C   3.9681715598121956        9.9036728974579855        10.176548598700368     
 H   2.0186118075313138        9.7136764879276551        6.8083837423716158     
 C   1.9611140118654742        10.319763575713676        8.8790162249329185     
 H   3.0715947545834394        4.3200567355679382        8.6524343578512717     
 C   4.9203921540673292        3.9814917442205968        7.5920595655539191     
 H   6.7844974340354200        3.9472523430614137        6.4857721309888996     
 H   8.5723298888041910        8.7633215432747154        3.5535499583848136     
 C   8.6869494875854709        10.190961184016702        5.1741669518080320     
 H   8.4889102465108301        11.533032602131497        6.8532860236744080     
 C   1.9471267695146950        8.8220860290122864        2.7175399342310649     
 H   1.0989466845534548        6.9176562269339401        3.2841085029948736     
 H   2.9945465977447521        10.693545779233691        2.4016111392773745     
 C   2.6542717965790770        10.379872438756573        10.090745870343575     
 H   4.5224696942702165        9.9541049287917271        11.115590711391105     
 H  0.93387989604837240        10.673629035102504        8.8275609295733730     
 H   4.9655340470787683        2.9288806809541645        7.8650182579413563     
 H   9.6431697255463078        10.599885776772943        4.8507613659266946     
 H   1.3313195170944798        8.9211055133901169        1.8216513477812712     
 H   2.1582587877320676        10.789060603151681        10.970613988255934     
 C   2.8586676765199699        8.4330478058920395        14.147464175354145     
 H   3.7814956387209135        8.6503016932704586        13.584958845757303     
 H   2.7353373199999664        7.3431657405831086        14.220933951237420     
 H   1.9910157702568911        8.8478663778411395        13.610411414954299     
 C   2.9568229840848756        9.0168361660484670        15.467581647706625     
 N   3.0732776913670934        9.4946554097186500        16.526446517271058     
         226

 Co   6.7855668601544821        14.080606396254527        4.9649041593357275     
 S   7.1154047175295219        13.938121390364822        7.1800525378495959     
 S   5.6531564506488072        16.030639268378341        5.1285134732748183     
 S   8.7287004891665294        13.891682056260370        3.8312881322021499     
 S   5.7883655661604845        12.455216580797595        3.7729054738143000     
 C   6.3842945974076759        15.425970725921815        7.7151697780046504     
 C   5.7842231505822257        16.315189435474785        6.8431956827470719     
 C   8.3272312625986054        12.594239353331842        2.7393073243659192     
 C   7.0850323724476034        11.988425898951425        2.7043623023552548     
 S   6.4141948443153076        15.912533644429047        9.3906248592471524     
 S   5.2054798168580367        17.795205655318629        7.5789411249995871     
 S   9.4955571644281793        11.966983254103068        1.6024261762148042     
 S   6.8970668011111629        10.727050470588647        1.4997687474541670     
 C   5.6991464646989458        17.481437354058649        9.2206382342912345     
 C   8.5150592406193120        10.751482697915769       0.84302442577504910     
 S   5.5457857005177296        18.569463062743726        10.482394042974549     
 S   9.0856363582376325        9.7586786799395320      -0.37391209685519966     
 P   9.0658305296646642        20.666792434061058        14.597148359742116     
 C   8.3811417088949991        19.051259354800408        15.032613329002919     
 C   10.787819282924039        20.367641940543077        14.194373344995270     
 C   8.8969111376039081        21.745228410113949        16.020640839998773     
 C   8.2420396984489184        21.442016138759119        13.200737010721644     
 C   9.1316976985406111        17.882440158512406        14.806393385626915     
 C   7.1440865580967898        18.979078273760553        15.701546601391195     
 C   11.696968736016997        20.153049210712222        15.240986215301774     
 C   11.164171575016972        20.113257894816641        12.867238569201627     
 C   9.0923192817240821        21.219678301279600        17.310064433254261     
 C   8.6274273849917282        23.113183251562980        15.843707409127783     
 C   6.8808690063464395        21.181399606050316        12.971219959280662     
 C   8.9115968794810989        22.422239889007169        12.445590496757553     
 H   10.107881191427001        17.931013266156931        14.330080871873506     
 C   8.6446523116526475        16.653197818540242        15.257430046882616     
 H   6.5962840336697779        19.885297693711564        15.958292232370905     
 C   6.6532652043031399        17.737958266596049        16.113607108270493     
 H   11.405924855907275        20.340884596261336        16.271646836462050     
 C   12.970588553837484        19.661382843595977        14.962367125230392     
 H   10.466633789071965        20.277203382887226        12.053016068344046     
 C   12.434165489130034        19.608023435584812        12.596619144179366     
 H   9.2677714904205661        20.156408607197243        17.455243493222213     
 C   9.0354213837028894        22.067645123678016        18.413567820740518     
 H   8.4955615276201097        23.539551204636339        14.851229248747757     
 C   8.5400084206728852        23.942320309388830        16.962015186691712     
 H   6.3606505963644189        20.437287239976285        13.566251333441766     
 C   6.1912049505752149        21.896601391473656        11.992750756586844     
 C   8.2147074612611348        23.119373197402062        11.454705903243335     
 H   9.9609346567694672        22.664964318086351        12.618399867924255     
 H   9.2576102603037818        15.760744510986216        15.143489093751258     
 C   7.4047203653969307        16.576750639548223        15.897704864160346     
 H   5.6919193825516992        17.672414529852166        16.623419924246619     
 C   13.326662031092644        19.362712640638691        13.643975116138662     
 H   13.664427150428262        19.503844064483921        15.783296186837951     
 H   12.720078723122425        19.386030588166619        11.569295583345896     
 H   9.2037370495749204        21.660722061381730        19.408728574044012     
 C   8.7459227751793254        23.422938634830839        18.241950525413554     
 H   8.2985104798117906        24.992232843192411        16.821629047983290     
 C   6.8573956495031059        22.865944217480223        11.234790430792648     
 H   5.1300504134225910        21.712755228077974        11.840910926864018     
 H   8.7472220150821727        23.877757857941717        10.880818307522508     
 H   7.0359530241801025        15.620763203031297        16.276809648011934     
 H   14.297354836801482        18.920616758370642        13.422878604938610     
 H   8.6807039009130769        24.072357943075772        19.113704778452878     
 H   6.3101058218086692        23.435786291254932        10.486490176100775     
 P   10.547242420677220        15.012437242439763        10.695177079412929     
 C   10.333537355354895        16.749908597818767        10.240399545624046     
 C   8.9695087072765549        14.263192332042543        11.131973726245752     
 C   11.617932205535972        14.905592709503148        12.142958030573030     
 C   11.318760197620700        14.190312652291633        9.2905881929677570     
 C   11.323819396452095        17.344765412888368        9.4353521318777140     
 C   9.2454293365462838        17.516200896373284        10.697851445939985     
 C   8.3238191958001444        14.743364781819485        12.289584512474278     
 C   8.3768616602535477        13.237739795924067        10.379376268445368     
 C   12.583864470555220        15.890393753924226        12.417622599553487     
 C   11.474747624500154        13.792774204503166        12.992390263602212     
 C   10.630540753668575        14.134691943634133        8.0625619746473181     
 C   12.633571852429327        13.702682836786536        9.3859277513883548     
 H   12.164078219609067        16.758473075729047        9.0676532163588313     
 C   11.222808959479570        18.694162791492058        9.0909011203045615     
 H   8.4573183496492383        17.074362940326004        11.301634795159993     
 C   9.1547759125399910        18.864824084875274        10.347482041231869     
 H   8.7942095015354358        15.504510145648029        12.907761755473954     
 C   7.0857259859525756        14.229891390042168        12.661760061745962     
 H   8.8695855757284967        12.830003605039217        9.5019099038887518     
 C   7.1340523610364928        12.724692014361004        10.769484289008522     
 H   12.707459113118082        16.755237324373201        11.767067835445898     
 C   13.391929913081592        15.756128677346007        13.549917214597910     
 H   10.717311674829928        13.030371867074113        12.800646997086389     
 C   12.289526881700400        13.673627331874103        14.119090489597642     
 H   9.6114999312460707        14.511058175368698        7.9705348103374662     
 C   11.254963572753290        13.579180348103941        6.9430420393558228     
 H   13.174414383766177        13.758364885557889        10.328781455616271     
 C   13.254090783375622        13.170104485761870        8.2540773051959473     
 H   11.976912821668035        19.154193962726282        8.4525227549076867     
 C   10.141952432710701        19.451477155008039        9.5482099983088986     
 H   8.2983046264837999        19.444681278624820        10.689110484045839     
 H   6.6003835306101477        14.601360189090665        13.560272396232255     
 C   6.4846657596166608        13.221663915719928        11.899541385944246     
 H   6.6826723033170321        11.925725658649066        10.185008308482471     
 C   13.246040992371006        14.654918768576543        14.401426419240734     
 H   14.132264979556597        16.522193101664232        13.773004682487258     
 H   12.165952787789500        12.814077216223636        14.776855657989556     
 C   12.571961660253514        13.112847266181570        7.0360944793352038     
 H   10.708686969712593        13.531832037551782        5.9993613236806071     
 H   14.283754187781135        12.824093476806874        8.3110312493028431     
 H   10.069309952704165        20.503056987095484        9.2776572881848498     
 H   5.5243790984928323        12.809938923603607        12.206800579059603     
 H   13.866967557506747        14.565553331614170        15.294591432000432     
 H   13.079453680253128        12.715184283250839        6.1576033912071315     
 C   12.247626471188569        14.996494941170329        2.9605166086706887     
 H   11.328252335681119        14.774424945591704        3.5267883471875217     
 H   12.392123674341267        16.085629961527196        2.9302053755584838     
 H   13.114292016098648        14.542031461855377        3.4659992067574152     
 C   12.119161295005922        14.468004851942675        1.6199148132955441     
 N   11.981691991071537        14.031791682758845       0.54576363318988752     
 Co   8.3576614526784798        9.3832816877384992        12.149864265608890     
 S   8.0876559248035615        9.5496041829384701        9.9274898592560064     
 S   9.4309678369888612        7.3998858214084340        12.001073756189337     
 S   6.4061542341422530        9.5616775137370436        13.271012791514991     
 S   9.3461846650571658        11.002121994290100        13.360342571950872     
 C   8.7790817626901436        8.0396892993868860        9.4022012454559558     
 C   9.3282550695952153        7.1263133668919663        10.282514577435341     
 C   6.7993523758334780        10.851789250716269        14.374398399254629     
 C   8.0404127137985721        11.459244134991170        14.421993169034947     
 S   8.7610702449174216        7.5575624032559574        7.7250365671344232     
 S   9.8627373719016909        5.6263628102067145        9.5535620355723090     
 S   5.6219009125959065        11.467106563262181        15.507131116571301     
 S   8.2157161596875365        12.713311773017248        15.636737106456923     
 C   9.4066900706749514        5.9600052165058601        7.9053543819832113     
 C   6.5928980370837982        12.679613300565386        16.281445875610697     
 S   9.5296710723086200        4.8662268921743514        6.6455985025250701     
 S   6.0096563515389363        13.662809907648823        17.500441614636379     
 P   5.9889845732005078        2.7834049512242198        2.5287985729841247     
 C   6.6692845581585729        4.4005168397449186        2.0934814365835264     
 C   4.2674946368731739        3.0793564643641842        2.9351204678418252     
 C   6.1575895851235867        1.7033741095312180        1.1069514412804173     
 C   6.8206271109190260        2.0130573857498018        3.9234394409086213     
 C   5.9200930460959871        5.5683572733118085        2.3283412429491537     
 C   7.9046555187788821        4.4758185742711616        1.4218830631797308     
 C   3.3555919404543268        3.2877240935962093        1.8897025957118390     
 C   3.8946249668424588        3.3399253428272848        4.2620084759973142     
 C   5.9721027215629547        2.2284342912459851      -0.18397699981415042     
 C   6.4175698001324974       0.33399437372438900        1.2872041471517293     
 C   8.1843623663352929        2.2729591046098498        4.1384189247853769     
 C   6.1575339246592780        1.0371926140036114        4.6895076231288968     
 H   4.9448267767281511        5.5179685140343553        2.8061858044635426     
 C   6.4077351241310057        6.8001923478555746        1.8850047959607408     
 H   8.4507036421060828        3.5712835283795665        1.1565176527728869     
 C   8.3962833024643846        5.7189421982182189        1.0174275446740577     
 H   3.6453787119046703        3.0957681057177342       0.85937248809582534     
 C   2.0820022801907885        3.7800541625923101        2.1685005360712477     
 H   4.5949081723583420        3.1823525615185928        5.0753708247973117     
 C   2.6244489855402859        3.8441779098917301        4.5327868573287686     
 H   5.8033774022201179        3.2923929917253365      -0.33060289486728084     
 C   6.0322339154037738        1.3793824532081360       -1.2866242041854692     
 H   6.5436517276565960       -9.2755374441631386E-002   2.2803764403792499     
 C   6.5038174258747228      -0.49701182036444613       0.17044504572181646     
 H   8.6994232000518483        3.0131615297692744        3.5342845844524722     
 C   8.8827333358335121        1.5625420357088631        5.1140178021976519     
 C   6.8632354094041963       0.34397185304407835        5.6771405541732163     
 H   5.1069036686963942       0.79357154216836634        4.5262041411139773     
 H   5.7961826346860965        7.6924584656907316        2.0076685271720476     
 C   7.6470984578480783        6.8795704714507702        1.2440324064984825     
 H   9.3558090728266396        5.7855944205727061       0.50426869477848590     
 C   1.7290651150397214        4.0844695435428910        3.4864721468333308     
 H   1.3866983149490673        3.9345662876575687        1.3479441672600041     
 H   2.3395037697301140        4.0697053422337568        5.5596356036949439     
 H   5.8750312161277112        1.7863745928137249       -2.2834594756175473     
 C   6.3106274630691521        2.2247026588793739E-002  -1.1115979547114030     
 H   6.7361401007567352       -1.5484928812292840       0.31369078765922231     
 C   8.2225183337881074       0.59821054869081758        5.8833339187704814     
 H   9.9454850808387167        1.7461863100632469        5.2555484718180354     
 H   6.3360704755592323      -0.41291670718899387        6.2583763735972404     
 H   8.0178830457304731        7.8371283560634826       0.87136243082981135     
 H  0.75911941170402775        4.5277684684456005        3.7090394430241678     
 H   6.3780637437072052      -0.62868031249068135       -1.9820535761914957     
 H   8.7763337964846748        3.2887580935382577E-002   6.6301296503798479     
 P   4.6232368442902887        8.4277191992111824        6.4332707970126801     
 C   4.8017684059907397        6.6885279631594718        6.8964436259277653     
 C   6.2078363259675378        9.1563614761505505        5.9850242198986150     
 C   3.5523735954350735        8.5449544917191709        4.9857574106230746     
 C   3.8712268139143036        9.2725234294681353        7.8347399614428364     
 C   3.7847669566994862        6.1136354007745499        7.6835261128444685     
 C   5.8822407416444937        5.9006412314985841        6.4583669971851467     
 C   6.8512663608744342        8.6505440746256212        4.8372907840818566     
 C   6.7973556595278897        10.204749654741331        6.7084208484259635     
 C   2.6078396640917481        7.5494742792006555        4.6784188581150685     
 C   3.6830975529497221        9.6789838390380929        4.1629556319723147     
 C   4.5700237329050379        9.3323317927434317        9.0565859407939069     
 C   2.5596980823438127        9.7701325104663042        7.7455888496381311     
 H   2.9493626886707927        6.7166205671374142        8.0356308006834212     
 C   3.8520875183957508        4.7623598551114394        8.0292015664938496     
 H   6.6917063422774374        6.3256040652372638        5.8706676819920931     
 C   5.9375933547596595        4.5498766098746639        6.8086714387997596     
 H   6.3834955862427156        7.8709701941005425        4.2404920956341430     
 C   8.0839537890031039        9.1627897988131455        4.4455628055498222     
 H   6.3053975551200532        10.632167951037411        7.5770663059309058     
 C   8.0349209122605458        10.715672091655550        6.2994235593943371     
 H   2.4962332887383738        6.6672247935462146        5.3068784456341422     
 C   1.8087786728887394        7.6951336764115199        3.5408554727355530     
 H   4.4289519319142325        10.447017496785062        4.3757101259854005     
 C   2.8756166178514873        9.8115041367481766        3.0326857100191793     
 H   5.5875730211380912        8.9505230198726089        9.1431168709984050     
 C   3.9584144474268297        9.9007733535816556        10.176813464583640     
 H   2.0115835478427613        9.7117623990230459        6.8070554328596797     
 C   1.9520747839212285        10.316227672928065        8.8780586067274321     
 H   3.0777053877528662        4.3179354502732821        8.6540101270927270     
 C   4.9252465557561074        3.9831286701171638        7.5904258054782661     
 H   6.7874938455461837        3.9526255815845115        6.4809942446574160     
 H   8.5671447499701596        8.7711780162622617        3.5543310005706781     
 C   8.6818671396545586        10.194453449797253        5.1785992792733602     
 H   8.4838340928423595        11.532324968376248        6.8609428698286736     
 C   1.9400875835955791        8.8197296338102387        2.7178577070092209     
 H   1.0884455753278790        6.9186788168449498        3.2900482756790614     
 H   2.9904803654706269        10.688404532878076        2.3965211356811453     
 C   2.6442330749158978        10.376076540113811        10.090354955086312     
 H   4.5119856874585134        9.9509241756431059        11.116275974809254     
 H  0.92461972835697692        10.669379128652087        8.8261063931278105     
 H   4.9728885926156394        2.9306100654118041        7.8631607574844633     
 H   9.6384567275719224        10.603633255910786        4.8566614056555792     
 H   1.3238164199287332        8.9178717607750961        1.8222157559843926     
 H   2.1471790200600562        10.784216953026402        10.970099350979945     
 C   2.8595035629499748        8.4349904540433656        14.148757077995121     
 H   3.7820135381007614        8.6526857788587161        13.585904490381086     
 H   2.7342537871333055        7.3451757200692578        14.218304130764515     
 H   1.9919365186974094        8.8534087287676151        13.614578720595249     
 C   2.9604191068707295        9.0137526189737240        15.470735925322188     
 N   3.0787879273059113        9.4877900523322083        16.530989823375879     
         226

 Co   6.7828237416635853        14.079317740623623        4.9656480256285818     
 S   7.1066570828036175        13.934441649491857        7.1815204878596761     
 S   5.6563338456390460        16.032695098722673        5.1277733525598546     
 S   8.7267962997132251        13.891438991148295        3.8332823483417200     
 S   5.7864916434083877        12.454582148118076        3.7718058371314402     
 C   6.3795217432861406        15.424500319397451        7.7156548673637202     
 C   5.7845487600657810        16.316139081599829        6.8428454755576578     
 C   8.3261525145188831        12.594730530245474        2.7401593564727351     
 C   7.0840679569180836        11.988752447861140        2.7039523522242037     
 S   6.4082192878722459        15.910612828723238        9.3912832482177215     
 S   5.2102305061064298        17.798148129714900        7.5779126244996702     
 S   9.4953899626625429        11.968665549122454        1.6036936181518433     
 S   6.8973653724689301        10.728108572730919        1.4983435789433337     
 C   5.7001206295591569        17.482384817746919        9.2202635984729877     
 C   8.5158398095354499        10.753465422812615       0.84280120646003931     
 S   5.5497908897741839        18.570982355774980        10.481821818459640     
 S   9.0876806119101072        9.7616216455716263      -0.37434188980415972     
 P   9.0719033830517315        20.666865016168845        14.596790230373692     
 C   8.3876555546559999        19.051173981100327        15.032242589782335     
 C   10.793842057219232        20.368034690794460        14.193658775756216     
 C   8.9030181525231260        21.745463831451158        16.020115628579017     
 C   8.2473242149391339        21.441597595727295        13.200555910697314     
 C   9.1380734517324882        17.882452537649925        14.805153572661531     
 C   7.1507701434174313        18.978680503388443        15.701444695192956     
 C   11.703269394253597        20.154068607569780        15.240150798701418     
 C   11.169843007653578        20.113026881073313        12.866548918421302     
 C   9.0974488252592653        21.219967518103680        17.309689479143408     
 C   8.6344758705933824        23.113559195910383        15.842848539522226     
 C   6.8858974112371518        21.181050613140251        12.972493125604529     
 C   8.9162332409648801        22.421386192165734        12.444316919406042     
 H   10.114164539141601        17.931207727765546        14.328686547058803     
 C   8.6509673261221174        16.652950011772194        15.255416368386093     
 H   6.6031450429958225        19.884731605769250        15.959056283256723     
 C   6.6598671284025119        17.737359308316840        16.112741031996393     
 H   11.412354224365819        20.342321049349067        16.270778249229643     
 C   12.976885207689987        19.662333781696784        14.961512822084314     
 H   10.472028837237572        20.276332663769779        12.052413560835236     
 C   12.439854155064028        19.607888613947853        12.595912574423492     
 H   9.2722341881564514        20.156630102617793        17.455014912677768     
 C   9.0402352043623111        22.068046237102411        18.413104882192414     
 H   8.5031770166560889        23.539961349169072        14.850300818258205     
 C   8.5471805736983075        23.942886302191063        16.960999720793371     
 H   6.3661959204915348        20.437328891441030        13.568435348973413     
 C   6.1953614664601719        21.895772942578926        11.994311004129475     
 C   8.2184614302489081        23.118127683661651        11.453758071114668     
 H   9.9657002084555728        22.664201294069080        12.616174942519404     
 H   9.2637829842030257        15.760514738748972        15.140598920041006     
 C   7.4110929976175450        16.576209339138575        15.895762396208276     
 H   5.6987038597613591        17.671703813201731        16.622889346877294     
 C   13.332641604314114        19.363083050890953        13.643163249750929     
 H   13.670872305662609        19.505100233327138        15.782403531570361     
 H   12.725668141437939        19.385538440013296        11.568636692036716     
 H   9.2074522787799360        21.661120505785384        19.408432666135212     
 C   8.7518384972834600        23.423521908064671        18.241145268310841     
 H   8.3065931351094342        24.992954024493930        16.820326786586634     
 C   6.8609527479224850        22.864616035364179        11.235215220274117     
 H   5.1340475422980729        21.711945171262382        11.843502212751215     
 H   8.7504400824057385        23.876363188013372        10.879135499698007     
 H   7.0421228445640818        15.620064122425038        16.274220543949546     
 H   14.303258795401186        18.920865264156514        13.421919063590888     
 H   8.6864034931304630        24.073094200040618        19.112768387122301     
 H   6.3130092152469359        23.434005860783945        10.487065981280619     
 P   10.541754395041776        15.013510041191811        10.694551036210342     
 C   10.331565026383917        16.751154539635014        10.238939396859237     
 C   8.9633346335212440        14.266324444274034        11.132493080896602     
 C   11.612462909568777        14.905622547782519        12.142304061798425     
 C   11.311319378496560        14.189121315533306        9.2902708144342068     
 C   11.324519238561676        17.344019099490694        9.4356918208821714     
 C   9.2442191349370280        17.519603191618629        10.694455657231988     
 C   8.3178732879001167        14.749057584375587        12.289119069799421     
 C   8.3709985677428378        13.238581419599255        10.382812961896294     
 C   12.576256866284176        15.891489868479381        12.420236696182791     
 C   11.470522121400123        13.790683116142532        12.989073189461770     
 C   10.622039074114859        14.133083294467307        8.0628644404978544     
 C   12.625803053243461        13.700493568629231        9.3849876666906837     
 H   12.164293528907253        16.756059660143237        9.0695508203070663     
 C   11.226877126663657        18.693605790433647        9.0911241905036491     
 H   8.4539722943993905        17.079449160140804        11.296627473787995     
 C   9.1570951850319933        18.868442037900220        10.344098898725495     
 H   8.7880030863283487        15.512043550178424        12.905160223219163     
 C   7.0803212036420602        14.235705870093735        12.663250201256769     
 H   8.8636441883227963        12.828880431031374        9.5062261658310003     
 C   7.1287141078091940        12.725745288348802        10.774810076906817     
 H   12.698654732374465        16.758073925518563        11.771891632036718     
 C   13.383420555925273        15.756084334196807        13.553059015058327     
 H   10.714242753623942        13.027719280679291        12.795228945849111     
 C   12.284570247400319        13.670197783159283        14.116131219118113     
 H   9.6031471697768573        14.509993861894957        7.9713899931299732     
 C   11.245177263682633        13.576279230303154        6.9432716511446584     
 H   13.167375401792942        13.756443832826310        10.327407869453017     
 C   13.245029127480496        13.166564049709496        8.2530732909167579     
 H   11.983009449814427        19.152079543481026        8.4541057987261485     
 C   10.146789489768562        19.453109028366431        9.5465826943871175     
 H   8.3012801698870398        19.450036436839856        10.684334125396672     
 H   6.5951955755281180        14.609185680432532        13.561036806625804     
 C   6.4795739009533282        13.225137855015943        11.903946937535396     
 H   6.6775794475536259        11.925012747779252        10.192627308445976     
 C   13.238986875236805        14.652536300121234        14.401717277952587     
 H   14.121756160505278        16.523186894771385        13.778919255229805     
 H   12.161864918011601        12.808912999958908        14.771736430711643     
 C   12.561893603182812        13.109048462385257        7.0356610442481635     
 H   10.698168591550075        13.528651552661424        6.0000141930044855     
 H   14.274471733884907        12.819838675425499        8.3095239148222735     
 H   10.076646820823331        20.504784184596385        9.2758174252878796     
 H   5.5196572953742660        12.813666753402885        12.212674242607683     
 H   13.859446431785399        14.562293106811337        15.295130952620346     
 H   13.068339025502501        12.710337712280671        6.1570430065657051     
 C   12.248497431710856        14.998444320116263        2.9618344673565513     
 H   11.328814176664896        14.776807169553363        3.5277694831700170     
 H   12.391064885793014        16.087647972641758        2.9276006853467869     
 H   13.115258346758917        14.547588895144301        3.4701808076059324     
 C   12.122781481524738        14.464928417334141        1.6230949456364354     
 N   11.987217902317230        14.024934153447077       0.55033342781190997     
 Co   8.3548921588427838        9.3819829887307993        12.150632850707112     
 S   8.0789247210228492        9.5459290882307766        9.9289793624048048     
 S   9.4340964036510897        7.4019130904667474        12.000362757411468     
 S   6.4042215389338022        9.5614399629296347        13.273022868911992     
 S   9.3442819274057332        11.001477837532079        13.359259682600698     
 C   8.7743102050721156        8.0382171583295090        9.4027081308047649     
 C   9.3285654331961734        7.1272528047935735        10.282188818808272     
 C   6.7982476456267822        10.852282907993015        14.375271399423703     
 C   8.0394208040188584        11.459574922952935        14.421597613887956     
 S   8.7551246296139364        7.5556536650847654        7.7257119977075384     
 S   9.8674740089013522        5.6292959543653716        9.5525560301178469     
 S   5.6217091390367244        11.468797502609744        15.508417455577041     
 S   8.2159942431500301        12.714371692053799        15.635327238745539     
 C   9.4076801603999609        5.9609589409646881        7.9049965386065688     
 C   6.5936588828070386        12.681602227572309        16.281240792128557     
 S   9.5337062696268955        4.8677593551994809        6.6450381451600560     
 S   6.0116864711911493        13.665760062999059        17.500031209169101     
 P   5.9950808426804061        2.7834833804593759        2.5284334790472998     
 C   6.6758177028868584        4.4004374715159349        2.0930995182268211     
 C   4.2735411485585395        3.0797546303313474        2.9344021632334600     
 C   6.1637147080188690        1.7036086629449745        1.1064244384643338     
 C   6.8259412003752207        2.0126515926798412        3.9232514625868968     
 C   5.9264913239567898        5.5683758994094461        2.3271003611993226     
 C   7.9113557500631053        4.4754276142769296        1.4217653304237847     
 C   3.3619113086434615        3.2887407029569675        1.8888660749094712     
 C   3.9003261474939666        3.3397101949818278        4.2613146024978521     
 C   5.9772211928503634        2.2287128714567883      -0.18435338035132035     
 C   6.4246538402659974       0.33437333049951129        1.2863471386013834     
 C   8.1894198396682327        2.2726263615878799        4.1396836128483017     
 C   6.1622034640674226        1.0363503599628894        4.6882280828831169     
 H   4.9511340777025206        5.5181681431274843        2.8047931652308340     
 C   6.4140746203648042        6.7999526254044600        1.8829975620685926     
 H   8.4575774500648659        3.5707241028636534        1.1572579319383094     
 C   8.4029037649315068        5.7183517334145746        1.0165528742992462     
 H   3.6518208876437361        3.0971919158141872       0.85850301493666026     
 C   2.0883195434526307        3.7810063901938484        2.1676470844169984     
 H   4.6003366436466733        3.1815026586548742        5.0747618648578490     
 C   2.6301692942522288        3.8440627901533841        4.5320780645030148     
 H   5.8078176331960938        3.2926015265202695      -0.33083645609382467     
 C   6.0370211981030195        1.3797659519865089       -1.2870837194083753     
 H   6.5513253997852763       -9.2334232073305100E-002   2.2794501766434001     
 C   6.5110118494197780      -0.49644926549155688       0.16943503949745314     
 H   8.7049952097214796        3.0132199709354195        3.5364587854819778     
 C   8.8869216102468087        1.5617316290670906        5.1155691044781220     
 C   6.8670252385033574       0.34273873053526271        5.6761852504785733     
 H   5.1117024531171156       0.79281806595469306        4.5239750849311813     
 H   5.8023831610688772        7.6922380497925849        2.0047931500576381     
 C   7.6534940261584632        6.8790381715806159        1.2420934319987860     
 H   9.3626109807213123        5.7848940823981652       0.50372771496278879     
 C   1.7350720409917770        4.0848530491943125        3.4856603249866649     
 H   1.3931602084392538        3.9358187374460551        1.3470544776280031     
 H   2.3451295980240912        4.0692405275670058        5.5589740998959547     
 H   5.8786945295221686        1.7867467815909799       -2.2837511846740379     
 C   6.3165336222353217        2.2816734731034991E-002  -1.1123967272491224     
 H   6.7442587259853877       -1.5477718580434270       0.31239578652737782     
 C   8.2261109649304860       0.59689777965265423        5.8837498100763854     
 H   9.9495134342109726        1.7453975862905975        5.2581300001544280     
 H   6.3393264194273860      -0.41429981921119491        6.2566865962377927     
 H   8.0240778792443788        7.8364397389107863       0.86878297588384912     
 H  0.76505246422322226        4.5280331425564802        3.7080811069793342     
 H   6.3837424970857644      -0.62796204729254501       -1.9829808921731966     
 H   8.7792751901277395        3.1123068508306238E-002   6.6306951762638784     
 P   4.6177611278922317        8.4288050404489461        6.4326729289301445     
 C   4.7998112989725916        6.6897846643075782        6.8950010699622117     
 C   6.2016736733740299        9.1595082614404415        5.9855710743388917     
 C   3.5469138856480589        8.5450053594353381        4.9851338866784598     
 C   3.8638024777914426        9.2713377138745088        7.8344572767542688     
 C   3.7854812446395889        6.1128916434196396        7.6838764030355753     
 C   5.8810487594155951        5.9040603471988673        6.4549854620881177     
 C   6.8453275752195477        8.6562591294604978        4.8368470969454851     
 C   6.7915075093823125        10.205599869273065        6.7118905595407705     
 C   2.6002384579933988        7.5505948929605253        4.6810617977920543     
 C   3.6788863059197778        9.6769136599304755        4.1596694109778518     
 C   4.5615447429040303        9.3307258088947460        9.0569194917751243     
 C   2.5519451902550503        9.7679489039130445        7.7446911333505044     
 H   2.9495905175566342        6.7142053821099319        8.0375417534867371     
 C   3.8561712350766006        4.7618024088291513        8.0294236339350800     
 H   6.6883795876019496        6.3307141838498104        5.8656811738536740     
 C   5.9399318181677270        4.5535083668197318        6.8052902990798074     
 H   6.3772935437141722        7.8785302689204340        4.2379087565873146     
 C   8.0785551013424843        9.1686287502505159        4.4470741347398572     
 H   6.2994744008360426        10.631046585929930        7.5814205353647246     
 C   8.0295967432284368        10.716735673944441        6.3047821892954694     
 H   2.4874308797506992        6.6700860518769716        5.3117305835073134     
 C   1.8002785232509915        7.6951162076492157        3.5440243541684420     
 H   4.4259004705313858        10.444382426808049        4.3703228930083204     
 C   2.8706769322811896        9.8080980970985419        3.0297555766353432     
 H   5.5792434171104723        8.9494611954780865        9.1439969280187245     
 C   3.9486573350414638        9.8978738097053238        10.177078330466912     
 H   2.0045552881542092        9.7098483101184367        6.8057271233477445     
 C   1.9430355559769830        10.312691770142452        8.8771009885219456     
 H   3.0838160209222929        4.3158141649786259        8.6555858963341805     
 C   4.9301009574448864        3.9847655960137311        7.5887920454026121     
 H   6.7904902570569465        3.9579988201076093        6.4762163583259325     
 H   8.5619596111361282        8.7790344892498098        3.5551120427565426     
 C   8.6767847917236480        10.197945715577802        5.1830316067386883     
 H   8.4787579391738870        11.531617334620998        6.8685997159829384     
 C   1.9330483976764634        8.8173732386081909        2.7181754797873765     
 H   1.0779444661023032        6.9197014067559603        3.2959880483632493     
 H   2.9864141331965017        10.683263286522463        2.3914311320849162     
 C   2.6341943532527181        10.372280641471049        10.089964039829050     
 H   4.5015016806468111        9.9477434224944847        11.116961238227402     
 H  0.91535956066558133        10.665129222201671        8.8246518566822481     
 H   4.9802431381525114        2.9323394498694433        7.8613032570275712     
 H   9.6337437295975370        10.607380735048629        4.8625614453844630     
 H   1.3163133227629866        8.9146380081600771        1.8227801641875141     
 H   2.1360992523880449        10.779373302901121        10.969584713703956     
 C   2.8603394493799796        8.4369331021946934        14.150049980636096     
 H   3.7825314374806092        8.6550698644469719        13.586850135004868     
 H   2.7331702542666445        7.3471856995554061        14.215674310291613     
 H   1.9928572671379277        8.8589510796940925        13.618746026236201     
 C   2.9640152296565838        9.0106690718989793        15.473890202937751     
 N   3.0842981632447288        9.4809246949457666        16.535533129480704     
         226

 Co   6.7800806231726893        14.078029084992716        4.9663918919214360     
 S   7.0979094480777132        13.930761908618893        7.1829884378697573     
 S   5.6595112406292847        16.034750929067002        5.1270332318448908     
 S   8.7248921102599191        13.891195926036222        3.8352765644812896     
 S   5.7846177206562910        12.453947715438558        3.7707062004485801     
 C   6.3747488891646054        15.423029912873089        7.7161399567227908     
 C   5.7848743695493354        16.317088727724869        6.8424952683682436     
 C   8.3250737664391625        12.595221707159105        2.7410113885795515     
 C   7.0831035413885628        11.989078996770855        2.7035424020931527     
 S   6.4022437314291842        15.908692013017427        9.3919416371882907     
 S   5.2149811953548220        17.801090604111174        7.5768841239997524     
 S   9.4952227608969082        11.970347844141839        1.6049610600888824     
 S   6.8976639438266973        10.729166674873190        1.4969184104325002     
 C   5.7010947944193680        17.483332281435192        9.2198889626547409     
 C   8.5166203784515861        10.755448147709462       0.84257798714502952     
 S   5.5537960790306382        18.572501648806234        10.481249593944730     
 S   9.0897248655825802        9.7645646112037205      -0.37477168275311978     
 P   9.0779762364387988        20.666937598276636        14.596432101005270     
 C   8.3941694004169989        19.051088607400242        15.031871850561751     
 C   10.799864831514423        20.368427441045846        14.192944206517163     
 C   8.9091251674423457        21.745699252788370        16.019590417159264     
 C   8.2526087314293513        21.441179052695471        13.200374810672985     
 C   9.1444492049243671        17.882464916787445        14.803913759696149     
 C   7.1574537287380737        18.978282733016332        15.701342788994715     
 C   11.709570052490198        20.155088004427334        15.239315382101063     
 C   11.175514440290183        20.112795867329986        12.865859267640976     
 C   9.1025783687944504        21.220256734927759        17.309314525032555     
 C   8.6415243561950366        23.113935140257787        15.841989669916670     
 C   6.8909258161278641        21.180701620230188        12.973766291928397     
 C   8.9208696024486596        22.420532495324302        12.443043342054532     
 H   10.120447886856201        17.931402189374158        14.327292222244102     
 C   8.6572823405915891        16.652702205004147        15.253402689889571     
 H   6.6100060523218671        19.884165517826940        15.959820334142544     
 C   6.6664690525018839        17.736760350037631        16.111874955722296     
 H   11.418783592824363        20.343757502436802        16.269909661997232     
 C   12.983181861542491        19.663284719797588        14.960658518938235     
 H   10.477423885403178        20.275461944652335        12.051811053326427     
 C   12.445542820998021        19.607753792310891        12.595206004667618     
 H   9.2766968858923384        20.156851598038344        17.454786332133324     
 C   9.0450490250217328        22.068447350526810        18.412641943644310     
 H   8.5107925056920664        23.540371493701805        14.849372387768655     
 C   8.5543527267237298        23.943452294993296        16.959984254895026     
 H   6.3717412446186517        20.437370542905775        13.570619364505060     
 C   6.1995179823451290        21.894944493684193        11.995871251672106     
 C   8.2222153992366795        23.116882169921240        11.452810238986000     
 H   9.9704657601416802        22.663438270051810        12.613950017114552     
 H   9.2699557081022679        15.760284966511730        15.137708746330755     
 C   7.4174656298381585        16.575668038728931        15.893819928256208     
 H   5.7054883369710190        17.670993096551300        16.622358769507972     
 C   13.338621177535586        19.363453461143212        13.642351383363197     
 H   13.677317460896957        19.506356402170351        15.781510876302770     
 H   12.731257559753454        19.385046291859972        11.567977800727537     
 H   9.2111675079849515        21.661518950189041        19.408136758226409     
 C   8.7577542193875946        23.424105181298504        18.240340011208129     
 H   8.3146757904070761        24.993675205795451        16.819024525189974     
 C   6.8645098463418632        22.863287853248135        11.235640009755588     
 H   5.1380446711735548        21.711135114446787        11.846093498638410     
 H   8.7536581497293025        23.874968518085030        10.877452691873506     
 H   7.0482926649480611        15.619365041818778        16.271631439887159     
 H   14.309162754000889        18.921113769942387        13.420959522243166     
 H   8.6921030853478474        24.073830457005467        19.111831995791725     
 H   6.3159126086852018        23.432225430312954        10.487641786460465     
 P   10.536266369406333        15.014582839943857        10.693924993007757     
 C   10.329592697412938        16.752400481451261        10.237479248094427     
 C   8.9571605597659332        14.269456556505526        11.133012435547451     
 C   11.606993613601583        14.905652386061890        12.141650093023818     
 C   11.303878559372420        14.187929978774980        9.2899534359006548     
 C   11.325219080671257        17.343272786093021        9.4360315098866288     
 C   9.2430089333277703        17.523005486863973        10.691059868523991     
 C   8.3119273800000872        14.754750386931690        12.288653627124566     
 C   8.3651354752321279        13.239423043274442        10.386249655347221     
 C   12.568649262013132        15.892585983034536        12.422850792812092     
 C   11.466296618300092        13.788592027781899        12.985756115321326     
 C   10.613537394561144        14.131474645300480        8.0631669063483908     
 C   12.618034254057594        13.698304300471923        9.3840475819930127     
 H   12.164508838205439        16.753646244557427        9.0714484242552995     
 C   11.230945293847743        18.693048789375236        9.0913472607027366     
 H   8.4506262391495408        17.084535379955604        11.291620152415994     
 C   9.1594144575239937        18.872059990925166        10.340715756219122     
 H   8.7817966711212616        15.519576954708818        12.902558690964373     
 C   7.0749164213315456        14.241520350145301        12.664740340767576     
 H   8.8577028009170977        12.827757257023531        9.5105424277732507     
 C   7.1233758545818953        12.726798562336601        10.780135864805112     
 H   12.689850351630849        16.760910526663924        11.776715428627538     
 C   13.374911198768954        15.756039991047604        13.556200815518745     
 H   10.711173832417956        13.025066694284467        12.789810894611833     
 C   12.279613613100240        13.666768234444463        14.113171948638586     
 H   9.5947944083076422        14.508929548421218        7.9722451759224793     
 C   11.235390954611974        13.573378112502365        6.9435012629334931     
 H   13.160336419819705        13.754522780094733        10.326034283289761     
 C   13.235967471585372        13.163023613657122        8.2520692766375685     
 H   11.989106077960820        19.149965124235770        8.4556888425446122     
 C   10.151626546826421        19.454740901724822        9.5449553904653381     
 H   8.3042557132902797        19.455391595054895        10.679557766747504     
 H   6.5900076204460882        14.617011171774399        13.561801217019353     
 C   6.4744820422899965        13.228611794311957        11.908352489126548     
 H   6.6724865917902196        11.924299836909439        10.200246308409483     
 C   13.231932758102603        14.650153831665927        14.402008136664440     
 H   14.111247341453957        16.524180687878538        13.784833827972355     
 H   12.157777048233699        12.803748783694180        14.766617203433732     
 C   12.551825546112108        13.105249658588942        7.0352276091611223     
 H   10.687650213387556        13.525471067771068        6.0006670623283638     
 H   14.265189279988681        12.815583874044124        8.3080165803417056     
 H   10.083983688942499        20.506511382097290        9.2739775623909093     
 H   5.5149354922556988        12.817394583202164        12.218547906155761     
 H   13.851925306064048        14.559032882008504        15.295670473240259     
 H   13.057224370751875        12.705491141310503        6.1564826219242788     
 C   12.249368392233142        15.000393699062199        2.9631523260424135     
 H   11.329376017648672        14.779189393515022        3.5287506191525129     
 H   12.390006097244761        16.089665983756319        2.9249959951350903     
 H   13.116224677419188        14.553146328433227        3.4743624084544491     
 C   12.126401668043554        14.461851982725605        1.6262750779773265     
 N   11.992743813562923        14.018076624135308       0.55490322243393242     
 Co   8.3521228650070878        9.3806842897230993        12.151401435805335     
 S   8.0701935172421368        9.5422539935230830        9.9304688655536033     
 S   9.4372249703133164        7.4039403595250608        11.999651758633600     
 S   6.4022888437253513        9.5612024121222241        13.275032946308995     
 S   9.3423791897543005        11.000833680774059        13.358176793250522     
 C   8.7695386474540857        8.0367450172721320        9.4032150161535739     
 C   9.3288757967971296        7.1281922426951798        10.281863060181204     
 C   6.7971429154200864        10.852776565269762        14.376144399592777     
 C   8.0384288942391429        11.459905710914702        14.421202058740967     
 S   8.7491790143104513        7.5537449269135744        7.7263874282806535     
 S   9.8722106459010135        5.6322290985240286        9.5515500246633867     
 S   5.6215173654775432        11.470488441957308        15.509703794582780     
 S   8.2162723266125219        12.715431611090349        15.633917371034155     
 C   9.4086702501249704        5.9619126654235162        7.9046386952299272     
 C   6.5944197285302790        12.683591154579231        16.281035708646417     
 S   9.5377414669451728        4.8692918182246103        6.6444777877950409     
 S   6.0137165908433623        13.668710218349293        17.499620803701827     
 P   6.0011771121603044        2.7835618096945316        2.5280683851104748     
 C   6.6823508476151430        4.4003581032869521        2.0927175998701157     
 C   4.2795876602439042        3.0801527962985107        2.9336838586250953     
 C   6.1698398309141513        1.7038432163587309        1.1058974356482503     
 C   6.8312552898314154        2.0122457996098810        3.9230634842651728     
 C   5.9328896018175925        5.5683945255070846        2.3258594794494920     
 C   7.9180559813473295        4.4750366542826967        1.4216475976678384     
 C   3.3682306768325958        3.2897573123177257        1.8880295541071033     
 C   3.9060273281454747        3.3394950471363707        4.2606207289983891     
 C   5.9823396641377728        2.2289914516675911      -0.18472976088849025     
 C   6.4317378803994973       0.33475228727463352        1.2854901300510375     
 C   8.1944773130011743        2.2722936185659104        4.1409483009112265     
 C   6.1668730034755672        1.0355081059221671        4.6869485426373378     
 H   4.9574413786768909        5.5183677722206141        2.8034005259981254     
 C   6.4204141165986028        6.7997129029533454        1.8809903281764444     
 H   8.4644512580236491        3.5701646773477402        1.1579982111037321     
 C   8.4095242273986308        5.7177612686109311        1.0156782039244345     
 H   3.6582630633828019        3.0986157259106406       0.85763354177749518     
 C   2.0946368067144729        3.7819586177953863        2.1667936327627486     
 H   4.6057651149350054        3.1806527557911557        5.0741529049183871     
 C   2.6358896029641716        3.8439476704150386        4.5313692716772609     
 H   5.8122578641720706        3.2928100613152020      -0.33107001732036850     
 C   6.0418084808022643        1.3801494507648817       -1.2875432346312814     
 H   6.5589990719139566       -9.1913089704978815E-002   2.2785239129075499     
 C   6.5182062729648340      -0.49588671061866768       0.16842503327308986     
 H   8.7105672193911090        3.0132784121015650        3.5386329865114834     
 C   8.8911098846601071        1.5609212224253182        5.1171204067585911     
 C   6.8708150676025177       0.34150560802644714        5.6752299467839293     
 H   5.1165012375378369       0.79206458974101979        4.5217460287483862     
 H   5.8085836874516579        7.6920176338944390        2.0019177729432287     
 C   7.6598895944688472        6.8785058717104626        1.2401544574990895     
 H   9.3694128886159831        5.7841937442236242       0.50318673514709156     
 C   1.7410789669438327        4.0852365548457348        3.4848485031399985     
 H   1.3996221019294404        3.9370711872345412        1.3461647879960024     
 H   2.3507554263180683        4.0687757129002540        5.5583125960969664     
 H   5.8823578429166261        1.7871189703682349       -2.2840428937305282     
 C   6.3224397814014912        2.3386442873276247E-002  -1.1131954997868416     
 H   6.7523773512140410       -1.5470508348575702       0.31110078539553332     
 C   8.2297035960728646       0.59558501061449087        5.8841657013822886     
 H   9.9535417875832302        1.7446088625179483        5.2607115284908215     
 H   6.3425823632955396      -0.41568293123339595        6.2549968188783440     
 H   8.0302727127582827        7.8357511217580891       0.86620352093788677     
 H  0.77098551674241678        4.5282978166673606        3.7071227709345007     
 H   6.3894212504643235      -0.62724378209440879       -1.9839082081548973     
 H   8.7822165837708042        2.9358556081229902E-002   6.6312607021479089     
 P   4.6122854114941738        8.4298908816867115        6.4320750608476081     
 C   4.7978541919544435        6.6910413654556837        6.8935585139966591     
 C   6.1955110207805220        9.1626550467303325        5.9861179287791684     
 C   3.5414541758610443        8.5450562271515036        4.9845103627338450     
 C   3.8563781416685821        9.2701519982808822        7.8341745920657004     
 C   3.7861955325796917        6.1121478860647303        7.6842266932266812     
 C   5.8798567771866965        5.9074794628991505        6.4516039269910879     
 C   6.8393887895646603        8.6619741842953744        4.8364034098091135     
 C   6.7856593592367354        10.206450083804800        6.7153602706555784     
 C   2.5926372518950491        7.5517155067203943        4.6837047374690410     
 C   3.6746750588898331        9.6748434808228563        4.1563831899833890     
 C   4.5530657529030227        9.3291198250460585        9.0572530427563436     
 C   2.5441922981662874        9.7657652973597830        7.7437934170628786     
 H   2.9498183464424756        6.7117901970824487        8.0394527062900529     
 C   3.8602549517574509        4.7612449625468631        8.0296457013763103     
 H   6.6850528329264609        6.3358243024623579        5.8606946657152550     
 C   5.9422702815757953        4.5571401237647988        6.8019091593598553     
 H   6.3710915011856297        7.8860903437403254        4.2353254175404853     
 C   8.0731564136818630        9.1744677016878864        4.4485854639298923     
 H   6.2935512465520320        10.629925220822447        7.5857747647985434     
 C   8.0242725741963277        10.717799256233331        6.3101408191966017     
 H   2.4786284707630242        6.6729473102077286        5.3165827213804855     
 C   1.7917783736132438        7.6950987388869114        3.5471932356013314     
 H   4.4228490091485391        10.441747356831037        4.3649356600312403     
 C   2.8657372467108924        9.8046920574489054        3.0268254432515076     
 H   5.5709138130828544        8.9483993710835659        9.1448769850390423     
 C   3.9389002226560978        9.8949742658289939        10.177343196350185     
 H   1.9975270284656568        9.7079342212138258        6.8043988138358085     
 C   1.9339963280327372        10.309155867356839        8.8761433703164592     
 H   3.0899266540917196        4.3136928796839697        8.6571616655756358     
 C   4.9349553591336646        3.9864025219102981        7.5871582853269590     
 H   6.7934866685677102        3.9633720586307071        6.4714384719944489     
 H   8.5567744723020951        8.7868909622373579        3.5558930849424071     
 C   8.6717024437927357        10.201437981358353        5.1874639342040165     
 H   8.4736817855054163        11.530909700865749        6.8762565621372032     
 C   1.9260092117573475        8.8150168434061431        2.7184932525655325     
 H   1.0674433568767274        6.9207239966669700        3.3019278210474368     
 H   2.9823479009223761        10.678122040166848        2.3863411284886871     
 C   2.6241556315895385        10.368484742828286        10.089573124571787     
 H   4.4910176738351080        9.9445626693458635        11.117646501645552     
 H  0.90609939297418585        10.660879315751252        8.8231973202366873     
 H   4.9875976836893834        2.9340688343270829        7.8594457565706781     
 H   9.6290307316231516        10.611128214186472        4.8684614851133476     
 H   1.3088102255972400        8.9114042555450581        1.8233445723906356     
 H   2.1250194847160335        10.774529652775842        10.969070076427968     
 C   2.8611753358099850        8.4388757503460194        14.151342883277072     
 H   3.7830493368604565        8.6574539500352294        13.587795779628651     
 H   2.7320867213999840        7.3491956790415554        14.213044489818710     
 H   1.9937780155784459        8.8644934306205698        13.622913331877150     
 C   2.9676113524424377        9.0075855248242345        15.477044480553314     
 N   3.0898083991835468        9.4740593375593249        16.540076435585529     
         226

 Co   6.7773375046817925        14.076740429361811        4.9671357582142912     
 S   7.0891618133518097        13.927082167745928        7.1844563878798384     
 S   5.6626886356195225        16.036806759411334        5.1262931111299279     
 S   8.7229879208066130        13.890952860924148        3.8372707806208592     
 S   5.7827437979041934        12.453313282759039        3.7696065637657199     
 C   6.3699760350430692        15.421559506348725        7.7166250460818606     
 C   5.7851999790328898        16.318038373849912        6.8421450611788295     
 C   8.3239950183594420        12.595712884072737        2.7418634206863675     
 C   7.0821391258590420        11.989405545680571        2.7031324519621012     
 S   6.3962681749861217        15.906771197311619        9.3926000261588616     
 S   5.2197318846032150        17.804033078507448        7.5758556234998347     
 S   9.4950555591312717        11.972030139161225        1.6062285020259217     
 S   6.8979625151844646        10.730224777015462        1.4954932419216667     
 C   5.7020689592795790        17.484279745123462        9.2195143268364941     
 C   8.5174009473677241        10.757430872606307       0.84235476783001972     
 S   5.5578012682870916        18.574020941837489        10.480677369429820     
 S   9.0917691192550549        9.7675075768358148      -0.37520147570207985     
 P   9.0840490898258661        20.667010180384423        14.596073971636846     
 C   8.4006832461779997        19.051003233700161        15.031501111341168     
 C   10.805887605809616        20.368820191297232        14.192229637278109     
 C   8.9152321823615637        21.745934674125579        16.019065205739508     
 C   8.2578932479195668        21.440760509663647        13.200193710648655     
 C   9.1508249581162442        17.882477295924964        14.802673946730765     
 C   7.1641373140587152        18.977884962644222        15.701240882796476     
 C   11.715870710726799        20.156107401284888        15.238479965500709     
 C   11.181185872926788        20.112564853586655        12.865169616860650     
 C   9.1077079123296336        21.220545951751841        17.308939570921705     
 C   8.6485728417966925        23.114311084605191        15.841130800311113     
 C   6.8959542210185756        21.180352627320126        12.975039458252263     
 C   8.9255059639324390        22.419678798482867        12.441769764703022     
 H   10.126731234570801        17.931596650982772        14.325897897429400     
 C   8.6635973550610590        16.652454398236099        15.251389011393046     
 H   6.6168670616479108        19.883599429884626        15.960584385028362     
 C   6.6730709766012550        17.736161391758422        16.111008879448196     
 H   11.425212961282909        20.345193955524536        16.269041074764822     
 C   12.989478515394994        19.664235657898395        14.959804215792158     
 H   10.482818933568787        20.274591225534891        12.051208545817618     
 C   12.451231486932015        19.607618970673929        12.594499434911747     
 H   9.2811595836282255        20.157073093458898        17.454557751588879     
 C   9.0498628456811545        22.068848463951205        18.412179005096206     
 H   8.5184079947280438        23.540781638234535        14.848443957279104     
 C   8.5615248797491539        23.944018287795533        16.958968788996685     
 H   6.3772865687457676        20.437412194370520        13.572803380036706     
 C   6.2036744982300860        21.894116044789463        11.997431499214738     
 C   8.2259693682244528        23.115636656180829        11.451862406857334     
 H   9.9752313118277876        22.662675246034542        12.611725091709703     
 H   9.2761284320015118        15.760055194274488        15.134818572620503     
 C   7.4238382620587720        16.575126738319288        15.891877460304139     
 H   5.7122728141806789        17.670282379900865        16.621828192138647     
 C   13.344600750757056        19.363823871395475        13.641539516975465     
 H   13.683762616131304        19.507612571013567        15.780618221035178     
 H   12.736846978068968        19.384554143706648        11.567318909418356     
 H   9.2148827371899689        21.661917394592695        19.407840850317605     
 C   8.7636699414917310        23.424688454532333        18.239534754105417     
 H   8.3227584457047179        24.994396387096973        16.817722263793318     
 C   6.8680669447612424        22.861959671132091        11.236064799237059     
 H   5.1420418000490375        21.710325057631191        11.848684784525608     
 H   8.7568762170528682        23.873573848156688        10.875769884049003     
 H   7.0544624853320403        15.618665961212519        16.269042335824775     
 H   14.315066712600593        18.921362275728260        13.419999980895444     
 H   8.6978026775652317        24.074566713970313        19.110895604461152     
 H   6.3188160021234685        23.430444999841967        10.488217591640311     
 P   10.530778343770887        15.015655638695906        10.693298949805170     
 C   10.327620368441957        16.753646423267504        10.236019099329619     
 C   8.9509864860106223        14.272588668737017        11.133531790198301     
 C   11.601524317634389        14.905682224341259        12.140996124249211     
 C   11.296437740248280        14.186738642016653        9.2896360573671029     
 C   11.325918922780838        17.342526472695347        9.4363711988910861     
 C   9.2417987317185144        17.526407782109313        10.687664079815994     
 C   8.3059814721000578        14.760443189487793        12.288188184449711     
 C   8.3592723827214197        13.240264666949628        10.389686348798147     
 C   12.561041657742088        15.893682097589693        12.425464889441395     
 C   11.462071115200061        13.786500939421266        12.982439041180884     
 C   10.605035715007428        14.129865996133654        8.0634693721989272     
 C   12.610265454871728        13.696115032314616        9.3831074972953417     
 H   12.164724147503627        16.751232828971617        9.0733460282035328     
 C   11.235013461031830        18.692491788316829        9.0915703309018241     
 H   8.4472801838996929        17.089621599770400        11.286612831043996     
 C   9.1617337300159960        18.875677943950112        10.337332613712748     
 H   8.7755902559141745        15.527110359239211        12.899957158709581     
 C   7.0695116390210311        14.247334830196868        12.666230480278383     
 H   8.8517614135113991        12.826634083015687        9.5148586897154992     
 C   7.1180376013545965        12.727851836324399        10.785461652703408     
 H   12.681045970887231        16.763747127809285        11.781539225218358     
 C   13.366401841612635        15.755995647898404        13.559342615979162     
 H   10.708104911211970        13.022414107889645        12.784392843374556     
 C   12.274656978800159        13.663338685729641        14.110212678159057     
 H   9.5864416468384288        14.507865234947479        7.9731003587149862     
 C   11.225604645541315        13.570476994701577        6.9437308747223287     
 H   13.153297437846470        13.752601727363155        10.324660697126507     
 C   13.226905815690248        13.159483177604749        8.2510652623583791     
 H   11.995202706107213        19.147850704990510        8.4572718863630740     
 C   10.156463603884280        19.456372775083217        9.5433280865435588     
 H   8.3072312566935196        19.460746753269930        10.674781408098335     
 H   6.5848196653640585        14.624836663116266        13.562565627412900     
 C   6.4693901836266647        13.232085733607970        11.912758040717698     
 H   6.6673937360268125        11.923586926039626        10.207865308372989     
 C   13.224878640968402        14.647771363210618        14.402298995376293     
 H   14.100738522402638        16.525174480985694        13.790748400714904     
 H   12.153689178455799        12.798584567429454        14.761497976155821     
 C   12.541757489041405        13.101450854792628        7.0347941740740811     
 H   10.677131835225037        13.522290582880713        6.0013199316522421     
 H   14.255906826092453        12.811329072662749        8.3065092458611378     
 H   10.091320557061666        20.508238579598192        9.2721376994939408     
 H   5.5102136891371325        12.821122413001442        12.224421569703841     
 H   13.844404180342700        14.555772657205669        15.296209993860172     
 H   13.046109716001251        12.700644570340337        6.1559222372828524     
 C   12.250239352755427        15.002343078008133        2.9644701847282757     
 H   11.329937858632448        14.781571617476683        3.5297317551350087     
 H   12.388947308696507        16.091683994870877        2.9223913049233934     
 H   13.117191008079459        14.558703761722152        3.4785440093029663     
 C   12.130021854562369        14.458775548117069        1.6294552103182176     
 N   11.998269724808615        14.011219094823538       0.55947301705595487     
 Co   8.3493535711713918        9.3793855907153993        12.152170020903556     
 S   8.0614623134614245        9.5385788988153877        9.9319583687024036     
 S   9.4403535369755449        7.4059676285833742        11.998940759855733     
 S   6.4003561485169014        9.5609648613148153        13.277043023705996     
 S   9.3404764521028678        11.000189524016040        13.357093903900347     
 C   8.7647670898360577        8.0352728762147549        9.4037219015023830     
 C   9.3291861603980859        7.1291316805967861        10.281537301554135     
 C   6.7960381852133906        10.853270222546508        14.377017399761852     
 C   8.0374369844594291        11.460236498876467        14.420806503593978     
 S   8.7432333990069662        7.5518361887423824        7.7270628588537686     
 S   9.8769472829006748        5.6351622426826857        9.5505440192089246     
 S   5.6213255919183620        11.472179381304873        15.510990133588518     
 S   8.2165504100750137        12.716491530126898        15.632507503322769     
 C   9.4096603398499798        5.9628663898823442        7.9042808518532848     
 C   6.5951805742535194        12.685580081586155        16.280830625164278     
 S   9.5417766642634483        4.8708242812497398        6.6439174304300268     
 S   6.0157467104955744        13.671660373699529        17.499210398234553     
 P   6.0072733816402035        2.7836402389296877        2.5277032911736499     
 C   6.6888839923434285        4.4002787350579684        2.0923356815134104     
 C   4.2856341719292699        3.0805509622656735        2.9329655540167301     
 C   6.1759649538094337        1.7040777697724871        1.1053704328321667     
 C   6.8365693792876101        2.0118400065399209        3.9228755059434484     
 C   5.9392878796783961        5.5684131516047231        2.3246185976996609     
 C   7.9247562126315536        4.4746456942884647        1.4215298649118924     
 C   3.3745500450217305        3.2907739216784839        1.8871930333047355     
 C   3.9117285087969829        3.3392798992909136        4.2599268554989260     
 C   5.9874581354251823        2.2292700318783942      -0.18510614142566018     
 C   6.4388219205329982       0.33513124404975581        1.2846331215006916     
 C   8.1995347863341159        2.2719608755439404        4.1422129889741512     
 C   6.1715425428837110        1.0346658518814449        4.6856690023915588     
 H   4.9637486796512604        5.5185674013137431        2.8020078867654172     
 C   6.4267536128324014        6.7994731805022308        1.8789830942842964     
 H   8.4713250659824322        3.5696052518318271        1.1587384902691547     
 C   8.4161446898657530        5.7171708038072877        1.0148035335496230     
 H   3.6647052391218673        3.1000395360070936       0.85676406861833010     
 C   2.1009540699763147        3.7829108453969242        2.1659401811084993     
 H   4.6111935862233366        3.1798028529274371        5.0735439449789244     
 C   2.6416099116761145        3.8438325506766926        4.5306604788515070     
 H   5.8166980951480474        3.2930185961101346      -0.33130357854691234     
 C   6.0465957635015091        1.3805329495432543       -1.2880027498541877     
 H   6.5666727440426378       -9.1491947336652529E-002   2.2775976491717000     
 C   6.5254006965098892      -0.49532415574577843       0.16741502704872657     
 H   8.7161392290607385        3.0133368532677101        3.5408071875409890     
 C   8.8952981590734055        1.5601108157835457        5.1186717090390603     
 C   6.8746048967016788       0.34027248551763156        5.6742746430892863     
 H   5.1213000219585583       0.79131111352734651        4.5195169725655910     
 H   5.8147842138344386        7.6917972179962923        1.9990423958288190     
 C   7.6662851627792312        6.8779735718403092        1.2382154829993928     
 H   9.3762147965106557        5.7834934060490824       0.50264575533139433     
 C   1.7470858928958886        4.0856200604971571        3.4840366812933321     
 H   1.4060839954196267        3.9383236370230272        1.3452750983640014     
 H   2.3563812546120455        4.0683108982335030        5.5576510922979772     
 H   5.8860211563110836        1.7874911591454898       -2.2843346027870188     
 C   6.3283459405676616        2.3956151015517502E-002  -1.1139942723245611     
 H   6.7604959764426944       -1.5463298116717132       0.30980578426368888     
 C   8.2332962272152432       0.59427224157632752        5.8845815926881926     
 H   9.9575701409554860        1.7438201387452990        5.2632930568272140     
 H   6.3458383071636923      -0.41706604325559699        6.2533070415188963     
 H   8.0364675462721884        7.8350625046053928       0.86362406599192454     
 H  0.77691856926161129        4.5285624907782402        3.7061644348896672     
 H   6.3951000038428818      -0.62652551689627245       -1.9848355241365983     
 H   8.7851579774138688        2.7594043654153567E-002   6.6318262280319393     
 P   4.6068096950961159        8.4309767229244752        6.4314771927650725     
 C   4.7958970849362954        6.6922980666037892        6.8921159580311064     
 C   6.1893483681870141        9.1658018320202217        5.9866647832194460     
 C   3.5359944660740292        8.5451070948676691        4.9838868387892292     
 C   3.8489538055457215        9.2689662826872539        7.8338919073771329     
 C   3.7869098205197944        6.1114041287098200        7.6845769834177871     
 C   5.8786647949577970        5.9108985785994337        6.4482223918940580     
 C   6.8334500039097739        8.6676892391302509        4.8359597226727420     
 C   6.7798112090911573        10.207300298336532        6.7188299817703854     
 C   2.5850360457966994        7.5528361204802632        4.6863476771460277     
 C   3.6704638118598889        9.6727733017152371        4.1530969689889261     
 C   4.5445867629020151        9.3275138411973710        9.0575865937375628     
 C   2.5364394060775250        9.7635816908065216        7.7428957007752528     
 H   2.9500461753283171        6.7093750120549656        8.0413636590933688     
 C   3.8643386684383008        4.7606875162645750        8.0298677688175406     
 H   6.6817260782509731        6.3409344210749046        5.8557081575768368     
 C   5.9446087449838636        4.5607718807098658        6.7985280196399041     
 H   6.3648894586570863        7.8936504185602168        4.2327420784936569     
 C   8.0677577260212416        9.1803066531252568        4.4500967931199273     
 H   6.2876280922680223        10.628803855714965        7.5901289942323622     
 C   8.0189484051642168        10.718862838522220        6.3154994490977341     
 H   2.4698260617753496        6.6758085685384856        5.3214348592536567     
 C   1.7832782239754958        7.6950812701246081        3.5503621170342208     
 H   4.4197975477656923        10.439112286854025        4.3595484270541602     
 C   2.8607975611405947        9.8012860177992707        3.0238953098676715     
 H   5.5625842090552364        8.9473375466890435        9.1457570420593619     
 C   3.9291431102707319        9.8920747219526621        10.177608062233455     
 H   1.9904987687771045        9.7060201323092166        6.8030705043238724     
 C   1.9249571000884915        10.305619964571227        8.8751857521109727     
 H   3.0960372872611464        4.3115715943893127        8.6587374348170911     
 C   4.9398097608224427        3.9880394478068655        7.5855245252513051     
 H   6.7964830800784739        3.9687452971538049        6.4666605856629653     
 H   8.5515893334680637        8.7947474352249060        3.5566741271282711     
 C   8.6666200958618234        10.204930247138902        5.1918962616693438     
 H   8.4686056318369438        11.530202067110499        6.8839134082914679     
 C   1.9189700258382316        8.8126604482040953        2.7188110253436881     
 H   1.0569422476511516        6.9217465865779797        3.3078675937316246     
 H   2.9782816686482509        10.672980793811233        2.3812511248924579     
 C   2.6141169099263593        10.364688844185526        10.089182209314524     
 H   4.4805336670234057        9.9413819161972423        11.118331765063701     
 H  0.89683922528279025        10.656629409300836        8.8217427837911249     
 H   4.9949522292262554        2.9357982187847220        7.8575882561137851     
 H   9.6243177336487680        10.614875693324315        4.8743615248422314     
 H   1.3013071284314934        8.9081705029300391        1.8239089805937572     
 H   2.1139397170440226        10.769686002650561        10.968555439151979     
 C   2.8620112222399898        8.4408183984973455        14.152635785918049     
 H   3.7835672362403043        8.6598380356234870        13.588741424252435     
 H   2.7310031885333230        7.3512056585277046        14.210414669345807     
 H   1.9946987640189642        8.8700357815470472        13.627080637518100     
 C   2.9712074752282920        9.0045019777494897        15.480198758168875     
 N   3.0953186351223647        9.4671939801728833        16.544619741690354     
         226

 Co   6.7745943861908966        14.075451773730904        4.9678796245071455     
 S   7.0804141786259054        13.923402426872963        7.1859243378899187     
 S   5.6658660306097612        16.038862589755666        5.1255529904149641     
 S   8.7210837313533069        13.890709795812075        3.8392649967604293     
 S   5.7808698751520966        12.452678850079518        3.7685069270828602     
 C   6.3652031809215339        15.420089099824363        7.7171101354409304     
 C   5.7855255885164452        16.318988019974956        6.8417948539894144     
 C   8.3229162702797197        12.596204060986368        2.7427154527931839     
 C   7.0811747103295213        11.989732094590286        2.7027225018310501     
 S   6.3902926185430600        15.904850381605808        9.3932584151294307     
 S   5.2244825738516072        17.806975552903719        7.5748271229999178     
 S   9.4948883573656371        11.973712434180610        1.6074959439629608     
 S   6.8982610865422309        10.731282879157732        1.4940680734108334     
 C   5.7030431241397892        17.485227208811736        9.2191396910182473     
 C   8.5181815162838603        10.759413597503153       0.84213154851500982     
 S   5.5618064575435460        18.575540234868747        10.480105144914910     
 S   9.0938133729275279        9.7704505424679091      -0.37563126865103996     
 P   9.0901219432129334        20.667082762492214        14.595715842268424     
 C   8.4071970919389987        19.050917860000080        15.031130372120584     
 C   10.811910380104807        20.369212941548614        14.191515068039054     
 C   8.9213391972807816        21.746170095462791        16.018539994319756     
 C   8.2631777644097824        21.440341966631824        13.200012610624325     
 C   9.1572007113081231        17.882489675062480        14.801434133765383     
 C   7.1708208993793576        18.977487192272111        15.701138976598235     
 C   11.722171368963400        20.157126798142446        15.237644548900352     
 C   11.186857305563395        20.112333839843327        12.864479966080324     
 C   9.1128374558648169        21.220835168575920        17.308564616810852     
 C   8.6556213273983467        23.114687028952595        15.840271930705557     
 C   6.9009826259092879        21.180003634410063        12.976312624576131     
 C   8.9301423254162202        22.418825101641435        12.440496187351510     
 H   10.133014582285400        17.931791112591384        14.324503572614699     
 C   8.6699123695305307        16.652206591468055        15.249375332896523     
 H   6.6237280709739554        19.883033341942316        15.961348435914182     
 C   6.6796729007006270        17.735562433479210        16.110142803174099     
 H   11.431642329741454        20.346630408612267        16.268172487532411     
 C   12.995775169247498        19.665186595999199        14.958949912646078     
 H   10.488213981734393        20.273720506417444        12.050606038308809     
 C   12.456920152866006        19.607484149036971        12.593792865155873     
 H   9.2856222813641107        20.157294588879449        17.454329171044439     
 C   9.0546766663405780        22.069249577375604        18.411716066548102     
 H   8.5260234837640230        23.541191782767267        14.847515526789552     
 C   8.5686970327745762        23.944584280597766        16.957953323098341     
 H   6.3828318928728844        20.437453845835261        13.574987395568353     
 C   6.2078310141150430        21.893287595894730        11.998991746757369     
 C   8.2297233372122260        23.114391142440418        11.450914574728666     
 H   9.9799968635138931        22.661912222017271        12.609500166304851     
 H   9.2823011559007540        15.759825422037244        15.131928398910253     
 C   7.4302108942793863        16.574585437909644        15.889934992352069     
 H   5.7190572913903397        17.669571663250434        16.621297614769325     
 C   13.350580323978528        19.364194281647737        13.640727650587731     
 H   13.690207771365651        19.508868739856780        15.779725565767588     
 H   12.742436396384484        19.384061995553324        11.566660018109177     
 H   9.2185979663949844        21.662315838996353        19.407544942408805     
 C   8.7695856635958656        23.425271727766166        18.238729497002705     
 H   8.3308411010023597        24.995117568398491        16.816420002396658     
 C   6.8716240431806206        22.860631489016047        11.236489588718529     
 H   5.1460389289245194        21.709515000815600        11.851276070412803     
 H   8.7600942843764322        23.872179178228343        10.874087076224502     
 H   7.0606323057160196        15.617966880606259        16.266453231762387     
 H   14.320970671200298        18.921610781514133        13.419040439547722     
 H   8.7035022697826161        24.075302970935162        19.109959213130576     
 H   6.3217193955617343        23.428664569370980        10.488793396820155     
 P   10.525290318135443        15.016728437447952        10.692672906602585     
 C   10.325648039470979        16.754892365083752        10.234558950564809     
 C   8.9448124122553114        14.275720780968509        11.134051144849151     
 C   11.596055021667194        14.905712062620630        12.140342155474606     
 C   11.288996921124140        14.185547305258325        9.2893186788335527     
 C   11.326618764890419        17.341780159297674        9.4367108878955435     
 C   9.2405885301092567        17.529810077354657        10.684268291107998     
 C   8.3000355642000301        14.766135992043894        12.287722741774855     
 C   8.3534092902107098        13.241106290624815        10.393123042249075     
 C   12.553434053471044        15.894778212144848        12.428078986070696     
 C   11.457845612100030        13.784409851060634        12.979121967040442     
 C   10.596534035453715        14.128257346966826        8.0637718380494636     
 C   12.602496655685862        13.693925764157308        9.3821674125976706     
 H   12.164939456801813        16.748819413385803        9.0752436321517660     
 C   11.239081628215915        18.691934787258418        9.0917934011009116     
 H   8.4439341286498451        17.094707819585199        11.281605509671998     
 C   9.1640530025079965        18.879295896975059        10.333949471206374     
 H   8.7693838407070874        15.534643763769605        12.897355626454791     
 C   7.0641068567105156        14.253149310248434        12.667720619789190     
 H   8.8458200261056987        12.825510909007845        9.5191749516577477     
 C   7.1126993481272978        12.728905110312200        10.790787440601701     
 H   12.672241590143614        16.766583728954643        11.786363021809178     
 C   13.357892484456316        15.755951304749201        13.562484416439579     
 H   10.705035990005985        13.019761521494821        12.778974792137278     
 C   12.269700344500079        13.659909137014822        14.107253407679529     
 H   9.5780888853692137        14.506800921473738        7.9739555415074932     
 C   11.215818336470658        13.567575876900788        6.9439604865111644     
 H   13.146258455873234        13.750680674631578        10.323287110963253     
 C   13.217844159795124        13.155942741552375        8.2500612480791897     
 H   12.001299334253604        19.145736285745254        8.4588549301815377     
 C   10.161300660942141        19.458004648441609        9.5417007826217795     
 H   8.3102068000967595        19.466101911484966        10.670005049449168     
 H   6.5796317102820288        14.632662154458133        13.563330037806448     
 C   6.4642983249633321        13.235559672903985        11.917163592308849     
 H   6.6623008802634063        11.922874015169814        10.215484308336494     
 C   13.217824523834201        14.645388894755310        14.402589854088147     
 H   14.090229703351319        16.526168274092846        13.796662973457451     
 H   12.149601308677898        12.793420351164727        14.756378748877909     
 C   12.531689431970703        13.097652050996315        7.0343607389870408     
 H   10.666613457062519        13.519110097990357        6.0019728009761213     
 H   14.246624372196225        12.807074271281376        8.3050019113805682     
 H   10.098657425180834        20.509965777099097        9.2702978365969706     
 H   5.5054918860185653        12.824850242800721        12.230295233251921     
 H   13.836883054621349        14.552512432402835        15.296749514480087     
 H   13.034995061250624        12.695797999370170        6.1553618526414260     
 C   12.251110313277714        15.004292456954069        2.9657880434141379     
 H   11.330499699616224        14.783953841438342        3.5307128911175041     
 H   12.387888520148254        16.093702005985438        2.9197866147116969     
 H   13.118157338739728        14.564261195011076        3.4827256101514830     
 C   12.133642041081185        14.455699113508535        1.6326353426591089     
 N   12.003795636054310        14.004361565511770       0.56404281167797732     
 Co   8.3465842773356957        9.3780868917076994        12.152938606001779     
 S   8.0527311096807122        9.5349038041076941        9.9334478718512020     
 S   9.4434821036377716        7.4079948976416876        11.998229761077866     
 S   6.3984234533084505        9.5607273105074064        13.279053101102999     
 S   9.3385737144514334        10.999545367258019        13.356011014550171     
 C   8.7599955322180278        8.0338007351573779        9.4042287868511902     
 C   9.3294965239990439        7.1300711184983934        10.281211542927066     
 C   6.7949334550066949        10.853763879823255        14.377890399930926     
 C   8.0364450746797136        11.460567286838234        14.420410948446989     
 S   8.7372877837034828        7.5499274505711913        7.7277382894268838     
 S   9.8816839199003379        5.6380953868413428        9.5495380137544625     
 S   5.6211338183591799        11.473870320652436        15.512276472594257     
 S   8.2168284935375073        12.717551449163450        15.631097635611384     
 C   9.4106504295749893        5.9638201143411713        7.9039230084766423     
 C   6.5959414199767608        12.687569008593076        16.280625541682138     
 S   9.5458118615817256        4.8723567442748701        6.6433570730650127     
 S   6.0177768301477874        13.674610529049763        17.498799992767275     
 P   6.0133696511201018        2.7837186681648438        2.5273381972368250     
 C   6.6954171370717130        4.4001993668289856        2.0919537631567051     
 C   4.2916806836146346        3.0809491282328367        2.9322472494083653     
 C   6.1820900767047160        1.7043123231862436        1.1048434300160834     
 C   6.8418834687438039        2.0114342134699603        3.9226875276217243     
 C   5.9456861575391988        5.5684317777023615        2.3233777159498303     
 C   7.9314564439157769        4.4742547342942318        1.4214121321559461     
 C   3.3808694132108648        3.2917905310392417        1.8863565125023678     
 C   3.9174296894484910        3.3390647514454570        4.2592329819994630     
 C   5.9925766067125918        2.2295486120891970      -0.18548252196283008     
 C   6.4459059606664981       0.33551020082487809        1.2837761129503458     
 C   8.2045922596670575        2.2716281325219709        4.1434776770370751     
 C   6.1762120822918556        1.0338235978407226        4.6843894621457789     
 H   4.9700559806256308        5.5187670304068721        2.8006152475327086     
 C   6.4330931090662000        6.7992334580511162        1.8769758603921483     
 H   8.4781988739412135        3.5690458263159139        1.1594787694345774     
 C   8.4227651523328770        5.7165803390036434        1.0139288631748116     
 H   3.6711474148609331        3.1014633461035470       0.85589459545916513     
 C   2.1072713332381570        3.7838630729984621        2.1650867294542495     
 H   4.6166220575116688        3.1789529500637186        5.0729349850394625     
 C   2.6473302203880573        3.8437174309383466        4.5299516860257540     
 H   5.8211383261240233        3.2932271309050676      -0.33153713977345617     
 C   6.0513830462007547        1.3809164483216272       -1.2884622650770938     
 H   6.5743464161713181       -9.1070804968326244E-002   2.2766713854358498     
 C   6.5325951200549452      -0.49476160087288923       0.16640502082436329     
 H   8.7217112387303697        3.0133952944338556        3.5429813885704946     
 C   8.8994864334867021        1.5593004091417735        5.1202230113195304     
 C   6.8783947258008391       0.33903936300881599        5.6733193393946433     
 H   5.1260988063792796       0.79055763731367323        4.5172879163827950     
 H   5.8209847402172192        7.6915768020981465        1.9961670187144096     
 C   7.6726807310896152        6.8774412719701550        1.2362765084996963     
 H   9.3830167044053265        5.7827930678745414       0.50210477551569721     
 C   1.7530928188479442        4.0860035661485785        3.4832248594466662     
 H   1.4125458889098133        3.9395760868115133        1.3443854087320006     
 H   2.3620070829060222        4.0678460835667511        5.5569895884989888     
 H   5.8896844697055419        1.7878633479227448       -2.2846263118435095     
 C   6.3342520997338312        2.4525859157758755E-002  -1.1147930448622805     
 H   6.7686146016713469       -1.5456087884858565       0.30851078313184438     
 C   8.2368888583576201       0.59295947253816417        5.8849974839940957     
 H   9.9615984943277436        1.7430314149726498        5.2658745851636075     
 H   6.3490942510318460      -0.41844915527779797        6.2516172641594476     
 H   8.0426623797860941        7.8343738874526965       0.86104461104596219     
 H  0.78285162178080570        4.5288271648891207        3.7052060988448337     
 H   6.4007787572214410      -0.62580725169813622       -1.9857628401182990     
 H   8.7880993710569353        2.5829531227077228E-002   6.6323917539159698     
 P   4.6013339786980580        8.4320625641622406        6.4308793246825360     
 C   4.7939399779181473        6.6935547677518956        6.8906734020655529     
 C   6.1831857155935070        9.1689486173101127        5.9872116376597226     
 C   3.5305347562870146        8.5451579625838363        4.9832633148446144     
 C   3.8415294694228606        9.2677805670936273        7.8336092226885654     
 C   3.7876241084598972        6.1106603713549106        7.6849272736088938     
 C   5.8774728127288984        5.9143176942997169        6.4448408567970290     
 C   6.8275112182548865        8.6734042939651275        4.8355160355363713     
 C   6.7739630589455802        10.208150512868267        6.7222996928851932     
 C   2.5774348396983497        7.5539567342401330        4.6889906168230135     
 C   3.6662525648299442        9.6707031226076197        4.1498107479944633     
 C   4.5361077729010075        9.3259078573486853        9.0579201447187803     
 C   2.5286865139887622        9.7613980842532619        7.7419979844876261     
 H   2.9502740042141586        6.7069598270274833        8.0432746118966847     
 C   3.8684223851191510        4.7601300699822877        8.0300898362587692     
 H   6.6783993235754853        6.3460445396874521        5.8507216494384178     
 C   5.9469472083919319        4.5644036376549328        6.7951468799199519     
 H   6.3586874161285429        7.9012104933801082        4.2301587394468285     
 C   8.0623590383606221        9.1861456045626291        4.4516081223099633     
 H   6.2817049379840117        10.627682490607482        7.5944832236661810     
 C   8.0136242361321077        10.719926420811111        6.3208580789988673     
 H   2.4610236527876745        6.6786698268692426        5.3262869971268287     
 C   1.7747780743377479        7.6950638013623038        3.5535309984671097     
 H   4.4167460863828465        10.436477216877012        4.3541611940770801     
 C   2.8558578755702975        9.7978799781496342        3.0209651764838359     
 H   5.5542546050276176        8.9462757222945228        9.1466370990796797     
 C   3.9193859978853660        9.8891751780763322        10.177872928116727     
 H   1.9834705090885523        9.7041060434046074        6.8017421948119363     
 C   1.9159178721442460        10.302084061785614        8.8742281339054863     
 H   3.1021479204305731        4.3094503090946565        8.6603132040585447     
 C   4.9446641625112218        3.9896763737034324        7.5838907651756520     
 H   6.7994794915892367        3.9741185356769027        6.4618826993314817     
 H   8.5464041946340306        8.8026039082124523        3.5574551693141356     
 C   8.6615377479309128        10.208422512919453        5.1963285891346720     
 H   8.4635294781684731        11.529494433355250        6.8915702544457336     
 C   1.9119308399191159        8.8103040530020476        2.7191287981218442     
 H   1.0464411384255758        6.9227691764889903        3.3138073664158121     
 H   2.9742154363741253        10.667839547455619        2.3761611212962288     
 C   2.6040781882631796        10.360892945542764        10.088791294057263     
 H   4.4700496602117026        9.9382011630486211        11.119017028481851     
 H  0.88757905759139477        10.652379502850417        8.8202882473455624     
 H   5.0023067747631274        2.9375276032423616        7.8557307556568929     
 H   9.6196047356743826        10.618623172462158        4.8802615645711160     
 H   1.2938040312657468        8.9049367503150183        1.8244733887968785     
 H   2.1028599493720113        10.764842352525282        10.968040801875990     
 C   2.8628471086699951        8.4427610466486733        14.153928688559024     
 H   3.7840851356201521        8.6622221212117427        13.589687068876216     
 H   2.7299196556666621        7.3532156380138529        14.207784848872903     
 H   1.9956195124594824        8.8755781324735228        13.631247943159050     
 C   2.9748035980141458        9.0014184306747449        15.483353035784438     
 N   3.1008288710611822        9.4603286227864416        16.549163047795176     
         226

 Co   6.7718512676999998        14.074163118100000        4.9686234907999998     
 S   7.0716665439000010        13.919722685999998        7.1873922878999998     
 S   5.6690434256000000        16.040918420099999        5.1248128697000004     
 S   8.7191795419000009        13.890466730700002        3.8412592128999989     
 S   5.7789959523999999        12.452044417400000        3.7674072904000000     
 C   6.3604303267999986        15.418618693299999        7.7175952248000002     
 C   5.7858511979999996        16.319937666100000        6.8414446468000003     
 C   8.3218375221999992        12.596695237900001        2.7435674848999998     
 C   7.0802102948000005        11.990058643500001        2.7023125516999991     
 S   6.3843170620999983        15.902929565899999        9.3939168040999999     
 S   5.2292332631000003        17.809918027299993        7.5737986225000000     
 S   9.4947211556000006        11.975394729199996        1.6087633858999999     
 S   6.8985596578999981        10.732340981300004        1.4926429048999998     
 C   5.7040172890000003        17.486174672500006        9.2187650552000004     
 C   8.5189620851999983        10.761396322400000       0.84190832920000003     
 S   5.5658116468000003        18.577059527900001        10.479532920400001     
 S   9.0958576266000026        9.7733935081000034      -0.37606106160000002     
 P   9.0961947966000007        20.667155344600001        14.595357712900000     
 C   8.4137109376999994        19.050832486299999        15.030759632900001     
 C   10.817933154400000        20.369605691800000        14.190800498800000     
 C   8.9274462121999996        21.746405516799999        16.018014782900000     
 C   8.2684622808999979        21.439923423600000        13.199831510599996     
 C   9.1635764645000002        17.882502054200000        14.800194320799999     
 C   7.1775044846999991        18.977089421900001        15.701037070399996     
 C   11.728472027200000        20.158146195000000        15.236809132299998     
 C   11.192528738200000        20.112102826099999        12.863790315299999     
 C   9.1179669994000001        21.221124385400000        17.308189662699998     
 C   8.6626698130000008        23.115062973299999        15.839413061100000     
 C   6.9060110308000002        21.179654641500001        12.977585790899999     
 C   8.9347786868999997        22.417971404799999        12.439222610000000     
 H   10.139297930000000        17.931985574199999        14.323109247799996     
 C   8.6762273840000006        16.651958784700007        15.247361654400001     
 H   6.6305890803000000        19.882467254000002        15.962112486800001     
 C   6.6862748247999990        17.734963475200001        16.109276726899999     
 H   11.438071698199998        20.348066861700001        16.267303900300000     
 C   13.002071823100001        19.666137534100006        14.958095609500001     
 H   10.493609029900000        20.272849787300000        12.050003530800000     
 C   12.462608818800000        19.607349327400009        12.593086295399999     
 H   9.2900849790999978        20.157516084299999        17.454100590499994     
 C   9.0594904869999997        22.069650690800000        18.411253127999998     
 H   8.5336389728000004        23.541601927300000        14.846587096300000     
 C   8.5758691857999985        23.945150273399999        16.956937857200000     
 H   6.3883772170000004        20.437495497300006        13.577171411100000     
 C   6.2119875300000000        21.892459147000000        12.000551994300000     
 C   8.2334773061999993        23.113145628700007        11.449966742599999     
 H   9.9847624152000005        22.661149198000000        12.607275240900000     
 H   9.2884738797999979        15.759595649800001        15.129038225200000     
 C   7.4365835264999998        16.574044137500000        15.887992524400000     
 H   5.7258417685999996        17.668860946599999        16.620767037400000     
 C   13.356559897199999        19.364564691900000        13.639915784199999     
 H   13.696652926599999        19.510124908699996        15.778832910499997     
 H   12.748025814699998        19.383569847400000        11.566001126799996     
 H   9.2223131956000000        21.662714283400007        19.407249034500001     
 C   8.7755013857000002        23.425855000999999        18.237924239899993     
 H   8.3389237563000016        24.995838749700013        16.815117741000002     
 C   6.8751811415999997        22.859303306900003        11.236914378200000     
 H   5.1500360578000013        21.708704944000004        11.853867356300000     
 H   8.7633123516999980        23.870784508300002        10.872404268400000     
 H   7.0668021260999989        15.617267800000000        16.263864127700000     
 H   14.326874629800002        18.921859287300006        13.418080898199999     
 H   8.7092018620000005        24.076039227900008        19.109022821800000     
 H   6.3246227890000011        23.426884138899993        10.489369202000001     
 P   10.519802292500000        15.017801236200000        10.692046863399998     
 C   10.323675710500000        16.756138306899999        10.233098801800001     
 C   8.9386383385000006        14.278852893200000        11.134570499500001     
 C   11.590585725700000        14.905741900900001        12.139688186699999     
 C   11.281556102000000        14.184355968499998        9.2890013003000007     
 C   11.327318607000000        17.341033845900000        9.4370505769000008     
 C   9.2393783285000008        17.533212372600001        10.680872502400000     
 C   8.2940896563000006        14.771828794599998        12.287257299100000     
 C   8.3475461976999998        13.241947914300003        10.396559735700000     
 C   12.545826449200000        15.895874326700003        12.430693082700000     
 C   11.453620108999999        13.782318762700001        12.975804892899999     
 C   10.588032355899999        14.126648697800000        8.0640743039000000     
 C   12.594727856499995        13.691736496000001        9.3812273278999996     
 H   12.165154766099999        16.746405997799993        9.0771412360999992     
 C   11.243149795400003        18.691377786200007        9.0920164712999991     
 H   8.4405880733999972        17.099794039399999        11.276598188299999     
 C   9.1663722749999987        18.882913850000005        10.330566328700000     
 H   8.7631774255000003        15.542177168299999        12.894754094200000     
 C   7.0587020744000011        14.258963790300001        12.669210759299997     
 H   8.8398786387000001        12.824387735000002        9.5234912135999963     
 C   7.1073610948999990        12.729958384299998        10.796113228499996     
 H   12.663437209399996        16.769420330100004        11.791186818399998     
 C   13.349383127299998        15.755906961600001        13.565626216899997     
 H   10.701967068800000        13.017108935100000        12.773556740900000     
 C   12.264743710199998        13.656479588300002        14.104294137200000     
 H   9.5697361239000003        14.505736607999999        7.9748107243000002     
 C   11.206032027399999        13.564674759100001        6.9441900983000000     
 H   13.139219473899999        13.748759621900000        10.321913524799999     
 C   13.208782503900000        13.152402305500001        8.2490572338000003     
 H   12.007395962399997        19.143621866499998        8.4604379739999995     
 C   10.166137718000000        19.459636521800000        9.5400734787000001     
 H   8.3131823434999994        19.471457069700001        10.665228690799999     
 H   6.5744437551999990        14.640487645800000        13.564094448199997     
 C   6.4592064663000004        13.239033612200000        11.921569143899999     
 H   6.6572080245000000        11.922161104300001        10.223103308300001     
 C   13.210770406700000        14.643006426300001        14.402880712800000     
 H   14.079720884300000        16.527162067199999        13.802577546200000     
 H   12.145513438899998        12.788256134899999        14.751259521599998     
 C   12.521621374900000        13.093853247200000        7.0339273038999997     
 H   10.656095078900000        13.515929613100001        6.0026256702999996     
 H   14.237341918299997        12.802819469900001        8.3034945769000004     
 H   10.105994293300000        20.511692974599999        9.2684579737000004     
 H   5.5007700828999990        12.828578072599999        12.236168896800001     
 H   13.829361928900001        14.549252207600002        15.297289035100000     
 H   13.023880406499998        12.690951428400002        6.1548014679999996     
 C   12.251981273800000        15.006241835900003        2.9671059021000001     
 H   11.331061540600000        14.786336065400000        3.5316940270999999     
 H   12.386829731600001        16.095720017100000        2.9171819244999999     
 H   13.119123669399999        14.569818628300000        3.4869072110000001     
 C   12.137262227600001        14.452622678899999        1.6358154750000000     
 N   12.009321547300003        13.997504036200000       0.56861260629999977     
 Co   8.3438149834999997        9.3767881926999994        12.153707191100001     
 S   8.0439999058999998        9.5312287094000006        9.9349373750000005     
 S   9.4466106703000001        7.4100221667000010        11.997518762299999     
 S   6.3964907580999997        9.5604897596999976        13.281063178500000     
 S   9.3366709768000007        10.998901210500000        13.354928125199997     
 C   8.7552239745999998        8.0323285941000009        9.4047356721999993     
 C   9.3298068876000002        7.1310105563999997        10.280885784299997     
 C   6.7938287247999991        10.854257537100001        14.378763400100000     
 C   8.0354531648999998        11.460898074799999        14.420015393300000     
 S   8.7313421683999977        7.5480187123999993        7.7284137199999989     
 S   9.8864205568999992        5.6410285309999999        9.5485320083000005     
 S   5.6209420447999987        11.475561259999999        15.513562811599996     
 S   8.2171065769999991        12.718611368199999        15.629687767900000     
 C   9.4116405192999988        5.9647738387999993        7.9035651650999998     
 C   6.5967022657000012        12.689557935600000        16.280420458199998     
 S   9.5498470589000011        4.8738892072999995        6.6427967156999985     
 S   6.0198069498000004        13.677560684400000        17.498389587300000     
 P   6.0194659206000001        2.7837970973999999        2.5269731033000000     
 C   6.7019502817999985        4.4001199986000019        2.0915718447999998     
 C   4.2977271953000002        3.0813472942000000        2.9315289448000001     
 C   6.1882151995999983        1.7045468766000000        1.1043164271999999     
 C   6.8471975581999986        2.0110284204000002        3.9224995492999999     
 C   5.9520844354000015        5.5684504038000000        2.3221368341999993     
 C   7.9381566752000010        4.4738637742999998        1.4212943994000000     
 C   3.3871887813999995        3.2928071403999999        1.8855199917000001     
 C   3.9231308700999992        3.3388496035999999        4.2585391084999999     
 C   5.9976950780000013        2.2298271923000001      -0.18585890250000001     
 C   6.4529900007999981       0.33588915760000038        1.2829191043999999     
 C   8.2096497329999991        2.2712953895000010        4.1447423650999999     
 C   6.1808816217000002        1.0329813438000004        4.6831099218999999     
 H   4.9763632816000003        5.5189666595000011        2.7992226083000000     
 C   6.4394326052999986        6.7989937356000016        1.8749686265000001     
 H   8.4850726818999966        3.5684864008000008        1.1602190485999999     
 C   8.4293856147999993        5.7159898741999999        1.0130541928000001     
 H   3.6775895905999989        3.1028871562000000       0.85502512230000005     
 C   2.1135885964999992        3.7848153006000000        2.1642332778000002     
 H   4.6220505288000000        3.1781030472000000        5.0723260250999997     
 C   2.6530505291000002        3.8436023112000006        4.5292428932000002     
 H   5.8255785571000001        3.2934356657000001      -0.33177070100000000     
 C   6.0561703288999995        1.3812999471000000       -1.2889217802999999     
 H   6.5820200882999984       -9.0649662599999958E-002   2.2757451217000000     
 C   6.5397895436000004      -0.49419904599999998       0.16539501460000000     
 H   8.7272832483999991        3.0134537356000006        3.5451555896000002     
 C   8.9036747079000005        1.5584900025000010        5.1217743135999996     
 C   6.8821845549000003       0.33780624050000041        5.6723640357000003     
 H   5.1308975908000010       0.78980416109999996        4.5150588601999999     
 H   5.8271852665999999        7.6913563861999998        1.9932916415999999     
 C   7.6790762993999993        6.8769089721000016        1.2343375339999998     
 H   9.3898186122999991        5.7820927297000004       0.50156379569999998     
 C   1.7590997447999999        4.0863870718000008        3.4824130375999998     
 H   1.4190077823999998        3.9408285365999993        1.3434957190999997     
 H   2.3676329111999994        4.0673812689000002        5.5563280846999996     
 H   5.8933477830999994        1.7882355366999998       -2.2849180209000002     
 C   6.3401582589000007        2.5095567300000010E-002  -1.1155918173999999     
 H   6.7767332269000002       -1.5448877652999995       0.30721578199999988     
 C   8.2404814894999987       0.59164670350000081        5.8854133752999997     
 H   9.9656268476999994        1.7422426912000004        5.2684561135000001     
 H   6.3523501948999996      -0.41983226729999901        6.2499274867999999     
 H   8.0488572132999998        7.8336852703000002       0.85846515609999996     
 H  0.78878467430000021        4.5290918390000003        3.7042477628000001     
 H   6.4064575106000001      -0.62508898649999989       -1.9866901560999999     
 H   8.7910407647000000        2.4065018800000892E-002   6.6329572798000003     
 P   4.5958582623000002        8.4331484054000043        6.4302814566000004     
 C   4.7919828708999992        6.6948114689000011        6.8892308461000002     
 C   6.1770230629999991        9.1720954026000037        5.9877584920999993     
 C   3.5250750465000000        8.5452088303000018        4.9826397908999995     
 C   3.8341051333000000        9.2665948515000007        7.8333265379999979     
 C   3.7883383963999999        6.1099166140000003        7.6852775637999997     
 C   5.8762808304999998        5.9177368100000001        6.4414593216999991     
 C   6.8215724326000000        8.6791193488000040        4.8350723483999998     
 C   6.7681149088000030        10.209000727400001        6.7257694040000002     
 C   2.5698336336000001        7.5550773480000020        4.6916335565000002     
 C   3.6620413178000000        9.6686329435000005        4.1465245270000004     
 C   4.5276287828999999        9.3243018734999978        9.0582536956999995     
 C   2.5209336218999998        9.7592144777000005        7.7411002682000003     
 H   2.9505018331000001        6.7045446420000001        8.0451855647000006     
 C   3.8725061018000009        4.7595726236999996        8.0303119036999995     
 H   6.6750725688999974        6.3511546582999987        5.8457351412999987     
 C   5.9492856718000002        4.5680353945999999        6.7917657401999998     
 H   6.3524853735999995        7.9087705681999996        4.2275754004000001     
 C   8.0569603507000007        9.1919845559999995        4.4531194514999983     
 H   6.2757817837000012        10.626561125500000        7.5988374530999998     
 C   8.0083000670999986        10.720990003100001        6.3262167088999997     
 H   2.4522212438000000        6.6815310851999996        5.3311391349999999     
 C   1.7662779247000000        7.6950463325999996        3.5566998798999991     
 H   4.4136946249999998        10.433842146900000        4.3487739611000000     
 C   2.8509181899999998        9.7944739384999995        3.0180350430999998     
 H   5.5459250009999996        8.9452138979000004        9.1475171560999993     
 C   3.9096288855000001        9.8862756342000004        10.178137794000000     
 H   1.9764422494000000        9.7021919544999982        6.8004138853000002     
 C   1.9068786442000003        10.298548159000001        8.8732705156999998     
 H   3.1082585535999998        4.3073290238000004        8.6618889733000000     
 C   4.9495185641999999        3.9913132995999998        7.5822570050999980     
 H   6.8024759031000004        3.9794917742000004        6.4571048129999982     
 H   8.5412190557999992        8.8104603812000004        3.5582362115000001     
 C   8.6564554000000005        10.211914778700002        5.2007609166000002     
 H   8.4584533245000006        11.528786799600001        6.8992271005999983     
 C   1.9048916540000000        8.8079476577999998        2.7194465708999997     
 H   1.0359400292000001        6.9237917663999999        3.3197471391000000     
 H   2.9701492041000002        10.662698301100004        2.3710711176999997     
 C   2.5940394666000000        10.357097046900002        10.088400378799999     
 H   4.4595656534000003        9.9350204098999999        11.119702291899999     
 H  0.87831888989999918        10.648129596400000        8.8188337108999999     
 H   5.0096613202999993        2.9392569877000008        7.8538732551999999     
 H   9.6148917376999972        10.622370651600001        4.8861616042999998     
 H   1.2863009341000002        8.9017029976999993        1.8250377970000000     
 H   2.0917801816999999        10.759998702400001        10.967526164600001     
 C   2.8636829951000000        8.4447036947999994        14.155221591200000     
 H   3.7846030349999999        8.6646062068000003        13.590632713500000     
 H   2.7288361228000011        7.3552256175000021        14.205155028400000     
 H   1.9965402609000007        8.8811204834000002        13.635415248799999     
 C   2.9783997208000001        8.9983348836000001        15.486507313400001     
 N   3.1063391070000002        9.4534632653999999        16.553706353900001     
         226

 Co   6.7691081492091030        14.072874462469095        4.9693673570928540     
 S   7.0629189091740967        13.916042945127034        7.1888602379100810     
 S   5.6722208205902387        16.042974250444331        5.1240727489850366     
 S   8.7172753524466948        13.890223665587929        3.8432534290395686     
 S   5.7771220296479031        12.451409984720481        3.7663076537171398     
 C   6.3556574726784634        15.417148286775635        7.7180803141590699     
 C   5.7861768074835540        16.320887312225043        6.8410944396105862     
 C   8.3207587741202786        12.597186414813633        2.7444195170068157     
 C   7.0792458792704798        11.990385192409716        2.7019026015689480     
 S   6.3783415056569366        15.901008750194190        9.3945751930705690     
 S   5.2339839523483933        17.812860501696267        7.5727701220000823     
 S   9.4945539538343642        11.977077024219382        1.6100308278370390     
 S   6.8988582292577654        10.733399083442276        1.4912177363891663     
 C   5.7049914538602113        17.487122136188276        9.2183904193817536     
 C   8.5197426541161363        10.763379047296846       0.84168510988499023     
 S   5.5698168360564546        18.578578820931256        10.478960695885091     
 S   9.0979018802724774        9.7763364737320977      -0.37649085454896009     
 P   9.1022676499870681        20.667227926707788        14.594999583531576     
 C   8.4202247834610002        19.050747112599918        15.030388893679417     
 C   10.823955928695193        20.369998442051386        14.190085929560945     
 C   8.9335532271192175        21.746640938137208        16.017489571480244     
 C   8.2737467973902135        21.439504880568176        13.199650410575666     
 C   9.1699522176918773        17.882514433337519        14.798954507834615     
 C   7.1841880700206406        18.976691651527890        15.700935164201757     
 C   11.734772685436601        20.159165591857555        15.235973715699643     
 C   11.198200170836605        20.111871812356672        12.863100664519674     
 C   9.1230965429351834        21.221413602224079        17.307814708589145     
 C   8.6697182986016550        23.115438917647403        15.838554191494444     
 C   6.9110394356907126        21.179305648589938        12.978858957223867     
 C   8.9394150483837791        22.417117707958564        12.437949032648490     
 H   10.145581277714600        17.932180035808614        14.321714922985294     
 C   8.6825423984694705        16.651710977931959        15.245347975903478     
 H   6.6374500896260447        19.881901166057688        15.962876537685819     
 C   6.6928767488993710        17.734364516920792        16.108410650625899     
 H   11.444501066658542        20.349503314787736        16.266435313067589     
 C   13.008368476952505        19.667088472200813        14.957241306353923     
 H   10.499004078065607        20.271979068182556        12.049401023291191     
 C   12.468297484733993        19.607214505763046        12.592379725644125     
 H   9.2945476768358848        20.157737579720550        17.453872009955550     
 C   9.0643043076594214        22.070051804224395        18.410790189451895     
 H   8.5412544618359778        23.542012071832733        14.845658665810449     
 C   8.5830413388254208        23.945716266202233        16.955922391301659     
 H   6.3939225411271163        20.437537148764751        13.579355426631647     
 C   6.2161440458849571        21.891630698105271        12.002112241842632     
 C   8.2372312751877725        23.111900114959596        11.449018910471333     
 H   9.9895279668861079        22.660386173982729        12.605050315495149     
 H   9.2946466036992419        15.759365877562759        15.126148051489748     
 C   7.4429561587206132        16.573502837090356        15.886050056447930     
 H   5.7326262458096595        17.668150229949564        16.620236460030675     
 C   13.362539470421469        19.364935102152263        13.639103917812267     
 H   13.703098081834346        19.511381077543213        15.777940255232405     
 H   12.753615233015513        19.383077699246677        11.565342235490816     
 H   9.2260284248050155        21.663112727803661        19.406953126591198     
 C   8.7814171078041348        23.426438274233831        18.237118982797281     
 H   8.3470064115976434        24.996559931001535        16.813815479603345     
 C   6.8787382400193788        22.857975124783959        11.237339167681471     
 H   5.1540331866754832        21.707894887184409        11.856458642187198     
 H   8.7665304190235638        23.869389838371660        10.870721460575499     
 H   7.0729719464839782        15.616568719393742        16.261275023637612     
 H   14.332778588399707        18.922107793085878        13.417121356852277     
 H   8.7149014542173848        24.076775484864854        19.108086430469424     
 H   6.3275261824382678        23.425103708429006        10.489945007179847     
 P   10.514314266864556        15.018874034952049        10.691420820197411     
 C   10.321703381529021        16.757384248716246        10.231638653035192     
 C   8.9324642647446897        14.281985005431491        11.135089854150850     
 C   11.585116429732807        14.905771739179372        12.139034217925392     
 C   11.274115282875860        14.183164631741672        9.2886839217664487     
 C   11.328018449109582        17.340287532502327        9.4373902659044582     
 C   9.2381681268907450        17.536614667845345        10.677476713692002     
 C   8.2881437483999711        14.777521597156101        12.286791856425145     
 C   8.3416831051892899        13.242789537975190        10.399996429150926     
 C   12.538218844928956        15.896970441255158        12.433307179329303     
 C   11.449394605899968        13.780227674339368        12.972487818759557     
 C   10.579530676346284        14.125040048633174        8.0643767697505364     
 C   12.586959057314129        13.689547227842693        9.3802872432023285     
 H   12.165370075398185        16.743992582214183        9.0790388400482325     
 C   11.247217962584090        18.690820785141597        9.0922395414990866     
 H   8.4372420181501493        17.104880259214799        11.271590866928001     
 C   9.1686915474920010        18.886531803024951        10.327183186193626     
 H   8.7569710102929132        15.549710572830392        12.892152561945208     
 C   7.0532972920894865        14.264778270351568        12.670700898810804     
 H   8.8339372512943015        12.823264560992159        9.5278074755422448     
 C   7.1020228416727003        12.731011658287796        10.801439016398291     
 H   12.654632828656379        16.772256931245366        11.796010614990818     
 C   13.340873770143679        15.755862618450800        13.568768017360414     
 H   10.698898147594015        13.014456348705178        12.768138689662722     
 C   12.259787075899917        13.653050039585182        14.101334866720471     
 H   9.5613833624307869        14.504672294526261        7.9756659070925071     
 C   11.196245718329340        13.561773641299213        6.9444197100888356     
 H   13.132180491926764        13.746838569168421        10.320539938636745     
 C   13.199720848004876        13.148861869447627        8.2480532195208109     
 H   12.013492590546390        19.141507447254742        8.4620210178184614     
 C   10.170974775057859        19.461268395158392        9.5384461747782208     
 H   8.3161578869032393        19.476812227915037        10.660452332150831     
 H   6.5692558001179693        14.648313137141868        13.564858858593546     
 C   6.4541146076366687        13.242507551496015        11.925974695491149     
 H   6.6521151687365938        11.921448193430187        10.230722308263507     
 C   13.203716289565799        14.640623957844692        14.403171571511853     
 H   14.069212065248681        16.528155860307152        13.808492118942549     
 H   12.141425569122099        12.783091918635272        14.746140294322087     
 C   12.511553317829298        13.090054443403686        7.0334938688129585     
 H   10.645576700737481        13.512749128209645        6.0032785396238779     
 H   14.228059464403769        12.798564668518626        8.3019872424194325     
 H   10.113331161419167        20.513420172100901        9.2666181108030301     
 H   5.4960482797814327        12.832305902399277        12.242042560348080     
 H   13.821840803178652        14.545991982797169        15.297828555719914     
 H   13.012765751749372        12.686104857429834        6.1542410833585732     
 C   12.252852234322287        15.008191214845937        2.9684237607858623     
 H   11.331623381583777        14.788718289361659        3.5326751630824957     
 H   12.385770943051748        16.097738028214561        2.9145772342883030     
 H   13.120090000060269        14.575376061588925        3.4910888118485173     
 C   12.140882414118817        14.449546244291463        1.6389956073408911     
 N   12.014847458545695        13.990646506888231       0.57318240092202222     
 Co   8.3410456896643037        9.3754894936922994        12.154475776198222     
 S   8.0352687021192875        9.5275536146923070        9.9364268781487990     
 S   9.4497392369622286        7.4120494357583144        11.996807763522131     
 S   6.3945580628915488        9.5602522088925888        13.283073255897001     
 S   9.3347682391485680        10.998257053741980        13.353845235849823     
 C   8.7504524169819717        8.0308564530426239        9.4052425575488083     
 C   9.3301172512009565        7.1319499943016060        10.280560025672928     
 C   6.7927239945933033        10.854751194376746        14.379636400269074     
 C   8.0344612551202861        11.461228862761764        14.419619838153011     
 S   8.7253965530965125        7.5461099742288074        7.7290891505731141     
 S   9.8911571938996605        5.6439616751586570        9.5475260028455384     
 S   5.6207502712408175        11.477252199347562        15.514849150605736     
 S   8.2173846604624909        12.719671287236549        15.628277900188616     
 C   9.4126306090250083        5.9657275632588274        7.9032073217233574     
 C   6.5974631114232416        12.691546862606923        16.280215374717859     
 S   9.5538822562182766        4.8754216703251290        6.6422363583349844     
 S   6.0218370694522134        13.680510839750236        17.497979181832726     
 P   6.0255621900798984        2.7838755266351560        2.5266080093631751     
 C   6.7084834265282840        4.4000406303710182        2.0911899264432945     
 C   4.3037737069853659        3.0817454601671632        2.9308106401916350     
 C   6.1943403224952807        1.7047814300137565        1.1037894243839164     
 C   6.8525116476561934        2.0106226273300400        3.9223115709782754     
 C   5.9584827132608043        5.5684690298976385        2.3208959524501682     
 C   7.9448569064842252        4.4734728143057678        1.4211766666440540     
 C   3.3935081495891342        3.2938237497607581        1.8846834708976323     
 C   3.9288320507515073        3.3386344557545429        4.2578452350005369     
 C   6.0028135492874108        2.2301057725108033      -0.18623528303716994     
 C   6.4600740409334980       0.33626811437512266        1.2820620958496540     
 C   8.2147072063329407        2.2709626464780310        4.1460070531629247     
 C   6.1855511611081448        1.0321390897592781        4.6818303816542208     
 H   4.9826705825743698        5.5191662885931301        2.7978299690672914     
 C   6.4457721015337972        6.7987540131488871        1.8729613926078519     
 H   8.4919464898587798        3.5679269752840876        1.1609593277654224     
 C   8.4360060772671215        5.7153994093963565        1.0121795224251886     
 H   3.6840317663390647        3.1043109662964530       0.85415564914083497     
 C   2.1199058597618414        3.7857675282015379        2.1633798261457509     
 H   4.6274790000883312        3.1772531443362815        5.0717170651605370     
 C   2.6587708378119430        3.8434871914616546        4.5285341003742463     
 H   5.8300187880759768        3.2936442004949327      -0.33200426222654383     
 C   6.0609576115992443        1.3816834458783729       -1.2893812955229060     
 H   6.5896937604286787       -9.0228520231673673E-002   2.2748188579641502     
 C   6.5469839671450556      -0.49363649112711072       0.16438500837563672     
 H   8.7328552580696286        3.0135121767661457        3.5473297906295058     
 C   8.9078629823132989        1.5576795958582286        5.1233256158804688     
 C   6.8859743839991614       0.33657311799118483        5.6714087320053572     
 H   5.1356963752207223       0.78905068488632668        4.5128298040172048     
 H   5.8333857929827806        7.6911359703018531        1.9904162644855903     
 C   7.6854718677103833        6.8763766722298483        1.2323985595003033     
 H   9.3966205201946718        5.7813923915254595       0.50102281588430275     
 C   1.7651066707520555        4.0867705774514231        3.4816012157533334     
 H   1.4254696758901864        3.9420809863884854        1.3426060294679987     
 H   2.3732587394939766        4.0669164542332492        5.5556665809010104     
 H   5.8970110964944569        1.7886077254772548       -2.2852097299564909     
 C   6.3460644180661703        2.5665275442241266E-002  -1.1163905899377193     
 H   6.7848518521286536       -1.5441667421141425       0.30592078086815538     
 C   8.2440741206423773       0.59033393446183746        5.8858292666059038     
 H   9.9696552010722552        1.7414539674273510        5.2710376418363927     
 H   6.3556061387681533      -0.42121537932220005        6.2482377094405521     
 H   8.0550520468139055        7.8329966531473039       0.85588570115403773     
 H  0.79471772681919473        4.5293565131108799        3.7032894267551666     
 H   6.4121362639785593      -0.62437072130186355       -1.9876174720817008     
 H   8.7939821583430646        2.2300506372924557E-002   6.6335228056840307     
 P   4.5903825459019423        8.4342342466377680        6.4296835885174648     
 C   4.7900257638818511        6.6960681700481066        6.8877882901344476     
 C   6.1708604104064912        9.1752421878898947        5.9883053465402760     
 C   3.5196153367129854        8.5452596980161672        4.9820162669553847     
 C   3.8266807971771395        9.2654091359063742        7.8330438533114304     
 C   3.7890526843401027        6.1091728566450900        7.6856278539911056     
 C   5.8750888482711012        5.9211559257002833        6.4380777866029693     
 C   6.8156336469451135        8.6848344036348806        4.8346286612636282     
 C   6.7622667586544258        10.209850941931736        6.7292391151148072     
 C   2.5622324275016504        7.5561979617598709        4.6942764961769869     
 C   3.6578300707700557        9.6665627643923813        4.1432383060055376     
 C   4.5191497928989923        9.3226958896513104        9.0585872466812187
[truncated: 1,084,158 more chars]
