# Supplementary material for: Unraveling the Contributions to Spin–Lattice Relaxation in Kramers Single-Molecule Magnets
Source: J Am Chem Soc. 2022 Dec 9;144(50):22965–75. doi: 10.1021/jacs.2c08876 (PMC9782788; doi:10.1021/jacs.2c08876)
Supplement: Supplementary file 2 — ja2c08876_si_002.zip [file ja2c08876_si_002.zip › phonon_Co/mol-1/mode-1-10/9/Cart_disp.xyz]

         226

 Co   6.7660429991791755        14.172245901428290        4.9281601427614872     
 S   6.9715563847891815        13.947950552886384        7.1537184746127469     
 S   5.7353312095714291        16.176774806334073        5.0926669900590626     
 S   8.7113821666568096        13.937182353124891        3.8100062230858613     
 S   5.7471432239078561        12.563948286153328        3.7364451507793093     
 C   6.2882593436654686        15.454967722280150        7.6984399212057149     
 C   5.7861042598806689        16.403009739633180        6.8233538947317101     
 C   8.2944272677220763        12.640093765986334        2.7212808645199815     
 C   7.0420798410265526        12.056044423527501        2.6829825906772102     
 S   6.2573957351839420        15.889922635141257        9.3908348391733547     
 S   5.2583788641213101        17.895322186865315        7.5733599709994976     
 S   9.4580393509063736        11.985358486065085        1.5954745895008848     
 S   6.8396365456001762        10.786257146974522        1.4877014402921602     
 C   5.6564515413199450        17.511094944254349        9.2279039583887066     
 C   8.4602934726672672        10.785497752330636       0.83446499282404518     
 S   5.5221383816155249        18.586749027483012        10.501293816545022     
 S   9.0217952396854901        9.7888475664049377      -0.38431661073151224     
 P   9.0044714585406886        20.656554038556767        14.570475294369240     
 C   8.3119587305633118        19.050627004356517        15.020202842256749     
 C   10.725284535124397        20.344249627916046        14.174215352880591     
 C   8.8567033469239380        21.761658329112297        15.976143451977103     
 C   8.1751624741184159        21.414216780149768        13.168467463678782     
 C   9.0482876998253570        17.875431313409766        14.779298884988973     
 C   7.0798196599426975        18.988020409304529        15.698377020850359     
 C   11.632376483518703        20.155196806364195        15.227687467543539     
 C   11.102537204186584        20.054995343342771        12.854558256483520     
 C   9.0269219517876156        21.252828551095767        17.275761102778226     
 C   8.6506802838980743        23.138424036935366        15.772160388127380     
 C   6.8087384282152730        21.162737427642714        12.959394412009843     
 C   8.8424484468184126        22.382663661046983        12.397203949891860     
 H   10.021967965854092        17.917619194880597        14.297468648536194     
 C   8.5491676882997325        16.648374478159450        15.221055885369417     
 H   6.5449173256682620        19.897509899787085        15.968736814605162     
 C   6.5775964733929699        17.749380206713127        16.103728604782010     
 H   11.339243187232093        20.371163241889796        16.252700683102081     
 C   12.905984330007625        19.654368378692126        14.964130519033384     
 H   10.405970992091591        20.201091207311389        12.035852605548165     
 C   12.371697224445397        19.539254555830730        12.599333513647229     
 H   9.1579711119022793        20.185303644072487        17.441415231159890     
 C   9.0043892082613937        22.125332232583620        18.362351383797680     
 H   8.5432857149764185        23.554341362721278        14.772212617926980     
 C   8.5995980134824315        23.994000573319905        16.873587351970418     
 H   6.2908247812750018        20.424582203218492        13.564029605156712     
 C   6.1101894084126229        21.882090595773075        11.990560740808819     
 C   8.1357961270507975        23.084646580003227        11.416874106510805     
 H   9.8972187125484385        22.614639178860031        12.552968581461315     
 H   9.1498944887724285        15.748983446365861        15.096035710818162     
 C   7.3120048350319005        16.581236701154335        15.868027629148939     
 H   5.6212494161282835        17.691509470092004        16.623753858776972     
 C   13.263125775000233        19.319746864626993        13.653997964168347     
 H   13.598319944015849        19.516283175200854        15.790652683916862     
 H   12.661786261334358        19.293552535336865        11.578239153179751     
 H   9.1516955106177651        21.729603638136446        19.365562295109711     
 C   8.7762344905234428        23.489704794661531        18.164243912582851     
 H   8.4124622727498739        25.053291516767466        16.709933998614250     
 C   6.7717520933635136        22.846520728209118        11.222396876124733     
 H   5.0445895086396568        21.708792985265188        11.858747530028470     
 H   8.6658724438997279        23.835837139720041        10.832064882079669     
 H   6.9371398950699534        15.625171873980660        16.240665579958350     
 H   14.233901538857157        18.871106861588139        13.444935639206479     
 H   8.7379366964971066        24.157921362989061        19.023641836621884     
 H   6.2159706526677398        23.425060279625185        10.486937310661240     
 P   10.441180283710652        14.929463270398385        10.646346111616788     
 C   10.263010256235551        16.674327985158378        10.204842768442377     
 C   8.8556581002556634        14.199215531054165        11.095991678342212     
 C   11.519210386605803        14.794701012911199        12.088182681413940     
 C   11.181957311850699        14.111745857655762        9.2223839986883842     
 C   11.281142585789915        17.259052334721371        9.4260835286683662     
 C   9.1787127024589310        17.454349579289772        10.646141857264713     
 C   8.2231022915399272        14.686771152164955        12.258019929466665     
 C   8.2549326633294715        13.167075906703156        10.358102275037576     
 C   12.433131171702826        15.808307171946424        12.435144623095306     
 C   11.409077773205697        13.635272238511593        12.879758874639608     
 C   10.466192554852787        14.063402215674447        8.0098305841187969     
 C   12.507010887660702        13.644623245217000        9.2802608901973098     
 H   12.120509832520193        16.661906849951528        9.0733692592700486     
 C   11.211084651412884        18.612948321045980        9.0917738622339783     
 H   8.3704756557874997        17.021165977054558        11.229417009328248     
 C   9.1200640333637768        18.807736555431404        10.306754051561869     
 H   8.6993699044664385        15.453718468334085        12.864590686708739     
 C   6.9903905000037057        14.173046800127109        12.649965080708430     
 H   8.7383810584184367        12.752568476980441        9.4787004055855935     
 C   7.0190860295438382        12.653111886785677        10.768201653573369     
 H   12.529284508430257        16.710785366842025        11.831620387778475     
 C   13.218027223345869        15.656265930316692        13.582648010440332     
 H   10.681945760473191        12.855648189856479        12.642318596343877     
 C   12.201849405913215        13.494994600058359        14.019904894959829     
 H   9.4394927843848944        14.426727170124975        7.9445895153272206     
 C   11.073206255340546        13.533181883968730        6.8677353551636431     
 H   13.068241449107651        13.694856511503486        10.211742666208805     
 C   13.109797949578994        13.138039319565660        8.1265281660382911     
 H   11.987481420173431        19.064893218121501        8.4746727475375643     
 C   10.133989165773325        19.384339553907935        9.5343489583852588     
 H   8.2668868489315877        19.399198231620382        10.636901073932833     
 H   6.5133775573238557        14.552053961936330        13.550407842392016     
 C   6.3833116001596117        13.156486376815355        11.903586149124262     
 H   6.5627930902858367        11.846937480989697        10.197441195201955     
 C   13.102903847648069        14.507567564679988        14.377032733607928     
 H   13.912540150991020        16.447650703786515        13.865265017813787     
 H   12.098435086798322        12.597581964244673        14.631211456092466     
 C   12.399813592810679        13.087316506236588        6.9239561014962376     
 H   10.507045828750501        13.493172897525218        5.9347555772144363     
 H   14.146294299943461        12.807676284298818        8.1549477586702217     
 H   10.086559538006224        20.440152894038640        9.2746788419224444     
 H   5.4275934668759538        12.745323863727764        12.225697062097245     
 H   13.706758510652532        14.407421365589636        15.281312798273429     
 H   12.892128886128315        12.708532929910186        6.0278781456848964     
 C   12.230288398066691        15.163340101507684        2.9818494313881434     
 H   11.327074540112710        14.962303374181207        3.5811170748161065     
 H   12.322228043941367        16.253163263532091        2.8255132726623438     
 H   13.120753730140720        14.810902641308770        3.5326970052085298     
 C   12.112825707105074        14.482516756599097        1.7039221596286642     
 N   11.979726673448619        13.931931489790317       0.67813938009316943     
 Co   8.3496205994186248        9.2789111755917979        12.194351505578744     
 S   8.1444963494496125        9.5035370817749971        9.9687722342468295     
 S   9.3794645139630841        7.2738490241575517        12.029776659018713     
 S   6.4043371235897784        9.5142694481058339        13.312432546107459     
 S   9.3687808989560590        10.886959614066919        13.386123436166727     
 C   8.8273919875208104        7.9963733845343503        9.4239449528678154     
 C   9.3292036146599493        7.0480667567843067        10.298991722989276     
 C   6.8214740988884452        10.811243017614258        14.401254841516355     
 C   8.0738764868305921        11.395168675074787        14.439522235147365     
 S   8.8585943601319652        7.5617226089220582        7.7314529714858624     
 S   9.8568801768786098        5.5558035550883957        9.5488333264261911     
 S   5.6579270771897372        11.466118760249971        15.527022195719903     
 S   8.2765073564647764        12.664840382870368        15.634903096876553     
 C   9.4592074200498413        5.9404038062160502        7.8942544476677066     
 C   6.6558433715082055        12.665738208635261        16.288154765406816     
 S   9.5935402843634314        4.8649327871004422        6.6207023244303498     
 S   6.0944041957972432        13.662251926804963        17.507080521126966     
 P   6.1106435271164043        2.7944561076171257        2.5517761636731708     
 C   6.8033412365439956        4.4003618776604352        2.1022542981394978     
 C   4.3897367999283547        3.1067616857669473        2.9476126539063405     
 C   6.2585018505888099        1.6893145541120522        1.1461690283816588     
 C   6.9396919854911214        2.0367339090196617        3.9539125642965516     
 C   6.0671953647067749        5.5756202183947439        2.3434378978412425     
 C   8.0354610833076805        4.4629398973143681        1.4240469310065886     
 C   3.4828558045402591        3.2954556272126272        1.8938875543336740     
 C   4.0121394324093771        3.3962167968138064        4.2671280383118901     
 C   6.0886232800487106        2.1981276350576420      -0.15350275047078865     
 C   6.4639296554930770       0.31245121105903506        1.3502937071562826     
 C   8.3062127561404857        2.2878489441104142        4.1628481393781636     
 C   6.2722040829963301        1.0685504376086727        4.7253327934163361     
 H   5.0935065848852537        5.5334677507255554        2.8252557437706285     
 C   6.5665070458766808        6.8027084905452249        1.9019741203707168     
 H   8.5702019690815501        3.5534447823988007        1.1534030784692413     
 C   8.5378802458055514        5.7015978336256952        1.0189821191120245     
 H   3.7762619821255301        3.0792875505706667       0.86898944553264224     
 C   2.2091045329642349        3.7961484075625567        2.1570395678196004     
 H   4.7085472863140732        3.2504113483245431        5.0860279135254665     
 C   2.7428284898534900        3.9117851896977180        4.5219549568445903     
 H   5.9580102567279782        3.2657077122487945      -0.31924825282830921     
 C   6.1109199488993315        1.3255130467138581       -1.2400214240980485     
 H   6.5710670809587022      -0.10345050823913229        2.3502844805098992     
 C   6.5147211266487295      -0.54324730619194006       0.24894272886986801     
 H   8.8242924750716387        3.0257867897520421        3.5580900622765181     
 C   9.0046496418491913        1.5684098741066912        5.1316911961507863     
 C   6.9787515214831686       0.36645972283128508        5.7056701842350472     
 H   5.2173737627909000       0.83680620940388795        4.5696328997025022     
 H   5.9659092518169734        7.7021617499651747        2.0272001655521286     
 C   7.8036804383118259        6.8698122554220200        1.2550131874944359     
 H   9.4942004439471912        5.7594159578517106       0.49890420373486372     
 C   1.8516082395200810        4.1309673457521470        3.4670342563575600     
 H   1.5169331543427291        3.9339335652198479        1.3303113309522971     
 H   2.4524829054078934        4.1576270024926787        5.5429491571642604     
 H   5.9638978136383116        1.7212428915214153       -2.2432761881930801     
 C   6.3384568545872302       -3.8966030233045942E-002  -1.0417770588325197     
 H   6.7013235191600344       -1.6026404332257376       0.41269741127672260     
 C   8.3428844306070147       0.60422847513968780        5.8999970312945207     
 H   10.070312621237628        1.7414333118371286        5.2634031242123553     
 H   6.4485328181949111      -0.38456005346534378        6.2905831837923474     
 H   8.1786975752601681        7.8259099406941468       0.88261597172867090     
 H  0.88071886450376646        4.5795248838175961        3.6757628917406024     
 H   6.3765810991890577      -0.70727609861989149       -1.9011158656448492     
 H   8.8985725909184339        2.5613755198105288E-002   6.6354645473854781     
 P   4.6750373730874308        8.5214968265804725        6.4761456678246629     
 C   4.8532549496097594        6.7765695849762571        6.9173642227417504     
 C   6.2604917712971737        9.2520030235355915        6.0266677217551470     
 C   3.5970000226442460        8.6562827177329549        5.0343130281921784     
 C   3.9341759280277393        9.3390223296023276        7.9001719456775668     
 C   3.8350571543191099        6.1916975170826749        7.6959353332544982     
 C   5.9374745108399223        5.9965838230489918        6.4758160068606445     
 C   6.8932527161945760        8.7646341128992553        4.8646777240697414     
 C   6.8609846957017941        10.284179225296507        6.7646938512582144     
 C   2.6831065499649922        7.6426562601390389        4.6873204741847632     
 C   3.7070649404883467        9.8157542547808649        4.2427920975101401     
 C   4.6499380140103925        9.3873375978968046        9.1127266170610106     
 C   2.6091280731436308        9.8061580654272067        7.8422987766182262     
 H   2.9957391695751392        6.7888115709586945        8.0488182286375114     
 C   3.9049633601841061        4.8376806936788288        8.0298132075585933     
 H   6.7457819645969117        6.4298674204041681        5.8927047569126119     
 C   5.9959503400925982        4.6430668862620159        6.8147388041926202     
 H   6.4171859212420790        7.9976377673877810        4.2580177809675765     
 C   8.1259203168755345        9.2785885461405737        4.4728941037952969     
 H   6.3773890643809095        10.698535304904894        7.6440832970110986     
 C   8.0968057354332448        10.798349402083462        6.3547818906321334     
 H   2.5869925176957063        6.7401361559320447        5.2907937153083751     
 C   1.8981641119030157        7.7947315601420319        3.5398558901825359     
 H   4.4341811330355876        10.595385126098765        4.4802481083432015     
 C   2.9142607537788163        9.9560590751659461        3.1026730538969947     
 H   5.6766485737864896        9.0240418908567488        9.1779460415300065     
 C   4.0429276501431310        9.9175421884484489        10.254831114107983     
 H   2.0478962036026052        9.7559426186872695        6.9108162652278580     
 C   2.0063522102492977        10.312745790997978        8.9960340775982051     
 H   3.1285194351238128        4.3856468029971110        8.6467974129746406     
 C   4.9819639327032732        4.0663127588332717        7.5869604590741906     
 H   6.8490337801346799        4.0516032722071840        6.4843661249338584     
 H   8.6030968618507710        8.8997205625743749        3.5724810066057699     
 C   8.7327721982876962        10.295173886721347        5.2194190754107614     
 H   8.5529291341482718        11.604504744457998        6.9257007483370501     
 C   2.0132239573505539        8.9434786853456743        2.7455241213871600     
 H   1.2036780540969019        7.0033250276712202        3.2572248179145871     
 H   3.0176440951094379        10.853494792780612        2.4913955722424959     
 C   2.7163306464588883        10.363433705759800        10.198609982077642     
 H   4.6090902594905616        9.9575584948971176        11.187809425840921     
 H  0.96987348940214324        10.643155021835708        8.9676158167889515     
 H   5.0292945656836938        3.0103957050862449        7.8462613207232046     
 H   9.6884680756529171        10.706493638876832        4.8974459280207698     
 H   1.4093478381354088        9.0436488991390203        1.8412613736062040     
 H   2.2240205053725766        10.742223976714902        11.094688884543682     
 C   2.8853202227540420        8.2864344411589297        14.139425043197386     
 H   3.7884081223704622        8.4871735252971803        13.539858299464671     
 H   2.7940272195256903        7.1966067677249539        14.297411936738310     
 H   1.9946284488879120        8.6375426079565525        13.587851214650209     
 C   3.0024457305340051        8.9693011993752592        15.416521636487305     
 N   3.1353006503510681        9.5214623427661014        16.441659009086088     
         226

 Co   6.7663334126052170        14.167341762261875        4.9301833101634136     
 S   6.9765618927447219        13.946539159542066        7.1554021652771098     
 S   5.7320168203728583        16.169981987022371        5.0942742840411102     
 S   8.7117720354189689        13.934846572003647        3.8115688725765682     
 S   5.7487358603324639        12.558353092715663        3.7379932577603436     
 C   6.2918678928221947        15.453150270831143        7.6993976863854288     
 C   5.7860916067866359        16.398856135956521        6.8242584323351245     
 C   8.2957977804459730        12.637923839582017        2.7223951955389825     
 C   7.0439863637152254        12.052745134526127        2.6839490887283497     
 S   6.2637418015297452        15.890572981679194        9.3909889374196869     
 S   5.2569215840702448        17.891051978887049        7.5733819035745231     
 S   9.4598734411410543        11.984860298221831        1.5961390293208406     
 S   6.8425827012151679        10.783561338690797        1.4879485135225523     
 C   5.6588298287039480        17.509848930666632        9.2274470132292716     
 C   8.4632269032939025        10.784292680834106       0.83483715964284289     
 S   5.5243220448747490        18.586264552503863        10.500205771737772     
 S   9.0254983590312161        9.7880748634896921      -0.38390383327493666     
 P   9.0090576254436545        20.657084103858928        14.571719415295778     
 C   8.3170463409201467        19.050637278453692        15.020730681788912     
 C   10.729916966088178        20.345517431110242        14.175044610176561     
 C   8.8602404901877403        21.760895688496685        15.978237018523247     
 C   8.1798274644574942        21.415502112322280        13.170035666024843     
 C   9.0540521380590882        17.875784850449278        14.780343656779525     
 C   7.0847039011805624        18.987473859934301        15.698510023327840     
 C   11.637181260702768        20.155344275795986        15.228143550781363     
 C   11.107036780887256        20.057850717480633        12.855019859424344     
 C   9.0314742041682354        21.251243342810980        17.277382530774315     
 C   8.6512797603531713        23.137255983753597        15.775523021776010     
 C   6.8136020583445092        21.163583288335577        12.960303980954350     
 C   8.8470649588224912        22.384429048234633        12.399304882897267     
 H   10.027834464061389        17.918337513846566        14.298750678499383     
 C   8.5555206730847466        16.648553693486477        15.222371173820946     
 H   6.5492009133998490        19.896757767497732        15.968405598214904     
 C   6.5830303909633221        17.748659370137471        16.104006010887908     
 H   11.344184612780488        20.370008422880304        16.253430843961976     
 C   12.910788704662243        19.654956836462521        14.963828773556715     
 H   10.410352893982012        20.204679136310819        12.036560151810756     
 C   12.376242804163127        19.542659294409194        12.599021152734869     
 H   9.1645768052621666        20.183914266083864        17.442049499126895     
 C   9.0071442721983246        22.122548155494439        18.364796471007796     
 H   8.5428033778675978        23.553704390950212        14.775931341845631     
 C   8.5984115720983105        23.991558058323911        16.877754877231894     
 H   6.2957024030612514        20.425227867922569        13.564686695453876     
 C   6.1152793144919917        21.882609023334421        11.991060303483378     
 C   8.1406801860082574        23.086071532438069        11.418528738315265     
 H   9.9015958976810161        22.616964679817031        12.555683914433249     
 H   9.1568234583238066        15.749514056537569        15.097685836537254     
 C   7.3182337696053050        16.580877072971617        15.869025873911493     
 H   5.6264790337518695        17.690377043917405        16.623604517708120     
 C   13.267797481110222        19.321987755990641        13.653293855169931     
 H   13.603236593145057        19.515975261875813        15.790061695246019     
 H   12.666098239002640        19.298053400940020        11.577627251860763     
 H   9.1552263948668777        21.726259170399626        19.367646632079225     
 C   8.7761978352822698        23.486512304978454        18.167927928948707     
 H   8.4087853469273810        25.050418878414092        16.715193185733536     
 C   6.7769235457753378        22.847159857143662        11.223122751228498     
 H   5.0498618360976737        21.708788583201930        11.858503521342046     
 H   8.6707444392897415        23.837584508149039        10.834081851395686     
 H   6.9436230066214559        15.624776670281628        16.241825507345432     
 H   14.238550193404299        18.873644482873733        13.443592902156155     
 H   8.7364999547722508        24.153827256234607        19.027910885880793     
 H   6.2214032594843536        23.425151472588926        10.487058905228178     
 P   10.445111384150120        14.933880168688466        10.648631149205949     
 C   10.266043528948774        16.678418501245460        10.206255570110258     
 C   8.8598071121678803        14.203197399161457        11.097920619400101     
 C   11.522779153560512        14.800253057310639        12.090757956678244     
 C   11.186937251358165        14.115376363197974        9.2257148637689639     
 C   11.283451386850420        17.263151410280301        9.4266318810799472     
 C   9.1817459837609849        17.458292718955281        10.647878389521477     
 C   8.2266516597779304        14.691024034286707        12.259481797948331     
 C   8.2595633400479986        13.170819507082999        10.360025148070696     
 C   12.438765935577685        15.812685529684103        12.434922046075542     
 C   11.411304889995412        13.642624564721013        12.884561175552626     
 C   10.472284544905149        14.066564539780725        8.0125427701078582     
 C   12.511396736102666        13.646978907756150        9.2853092120824439     
 H   12.122742079199183        16.666131807343952        9.0735578581115472     
 C   11.212687908612239        18.616869794303682        9.0917859926872797     
 H   8.3739812766681236        17.025097380171829        11.231776068276835     
 C   9.1223794454455884        18.811495420159837        10.307944665418775     
 H   8.7025602805181173        15.458141403332380        12.866098857083303     
 C   6.9938060787235203        14.177342649635753        12.650927364638008     
 H   8.7434559374325147        12.756159439881419        9.4809399459863144     
 C   7.0234997828116459        12.656954211661393        10.769597232319700     
 H   12.535992143478744        16.713717115004926        11.829598709309550     
 C   13.224595018543575        15.661247981880857        13.581796920763315     
 H   10.682946825889530        12.863721227118655        12.648880503571682     
 C   12.204994121127553        13.503068849470441        14.024124357071837     
 H   9.4460049513606492        14.430677642018725        7.9461005757758603     
 C   11.079847543943519        13.534756527725294        6.8715580923204609     
 H   13.071790350347268        13.697551667023312        10.217251209138364     
 C   13.114747177295044        13.138757468862376        8.1326546194263756     
 H   11.988477147284758        19.068829650540426        8.4739610088606856     
 C   10.135596593384658        19.388104402302538        9.5346351844009956     
 H   8.2692016236600079        19.402811173524363        10.638317454776193     
 H   6.5164308672176627        14.556475646129513        13.551092172682415     
 C   6.3871063434666304        13.160613738584587        11.904485298863047     
 H   6.5675138369965449        11.850698662155212        10.198724300856858     
 C   13.108297175600665        14.514339507760988        14.378325132567531     
 H   13.920899187656470        16.451626271957188        13.862130644233098     
 H   12.100789004403405        12.607115672777439        14.637213859367844     
 C   12.405903981915145        13.087643343284759        6.9294546616164254     
 H   10.514498291257976        13.494310733303957        5.9381490818687137     
 H   14.150846680861289        12.807433443578878        8.1623750995817108     
 H   10.087531275770912        20.443729898066707        9.2743677985113226     
 H   5.4312522976771556        12.749486574171376        12.226220653832383     
 H   13.712888681564905        14.414512907690154        15.282111610114757     
 H   12.898716462146899        12.707653854834676        6.0342243118006520     
 C   12.231373041853356        15.155485188227299        2.9811122549237359     
 H   11.327273890137075        14.953505008742146        3.5786459224303013     
 H   12.325458128324298        16.245291101210487        2.8300967052542267     
 H   13.120672227103684        14.798848440658332        3.5304075154981032     
 C   12.114047533129821        14.481022052714142        1.7005168253972309     
 N   11.981206417141189        13.935210117110802       0.67266304140351085     
 Co   8.3493303186226928        9.2838050264472081        12.192319289854808     
 S   8.1394715272721321        9.5049216631562476        9.9670804912844879     
 S   9.3828218217799311        7.2806576812846746        12.028163764182779     
 S   6.4039448053152901        9.5165804636855427        13.310864077727086     
 S   9.3671754028482574        10.892556693888574        13.384563670618391     
 C   8.8237835868747698        7.9981711450126323        9.4229844888344250     
 C   9.3292337783069517        7.0522139467650913        10.298086426054812     
 C   6.8200918301840225        10.813393743588545        14.400130269445537     
 C   8.0719553207340624        11.398455145061048        14.438546893054998     
 S   8.8522317505453678        7.5610374140959555        7.7313010089115686     
 S   9.8583571958796785        5.5600648038839759        9.5488182605198819     
 S   5.6560778255702502        11.466590885237473        15.526349226513908     
 S   8.2735373174915381        12.667528932136850        15.634642330427724     
 C   9.4568290750123492        5.9416223078452477        7.8947199835393214     
 C   6.6528863162177947        12.666929194983499        16.287768050046477     
 S   9.5913556230902604        4.8653806081104207        6.6218070439938321     
 S   6.0906743334973816        13.663017364684714        17.506645974435617     
 P   6.1060846467905847        2.7939231571062697        2.5505360106545121     
 C   6.7982716888067953        4.4003497837074130        2.1017201754725230     
 C   4.3851363196969366        3.1054909661885999        2.9468084684510236     
 C   6.2549875180393695        1.6900761702364497        1.1440763983225757     
 C   6.9350672641265652        2.0354486345886782        3.9523419135467242     
 C   6.0614398182414364        5.5752617276650067        2.3423728446591801     
 C   8.0305958629022971        4.4634860911636505        1.4239093044262592     
 C   3.4780724533832461        3.2953232028719959        1.8934691762019902     
 C   4.0076890042939084        3.3933484371531160        4.2666985918212958     
 C   6.0840768699462755        2.1997126129197597      -0.15512055807224923     
 C   6.4633826727584234       0.31362310838608332        1.3469249770184686     
 C   8.3013846049834612        2.2870212663798934        4.1619428506642553     
 C   6.2676379599315135        1.0667719829182389        4.7232216498405188     
 H   5.0876494197209903        5.5327426961642781        2.8239540869970972     
 C   6.5601533238478469        6.8025227527979641        1.9006238456771809     
 H   8.5659455047224728        3.5541968633188605        1.1537438769757791     
 C   8.5324555142552754        5.7023174356544102        1.0186857227964232     
 H   3.7713283625492533        3.0804675308521334       0.86829122937101011     
 C   2.2043287361410235        3.7955817522144288        2.1573992533186201     
 H   4.7042224484383697        3.2467959332683161        5.0853428191041932     
 C   2.7383395918158158        3.9083760457728323        4.5223193536623603     
 H   5.9513886717465798        3.2670941099213548      -0.31987437523689372     
 C   6.1081824678993648        1.3283023917331651       -1.2424664419081461     
 H   6.5716147313257673      -0.10281046595717568        2.3465575125694040     
 C   6.5159745474962936      -0.54079489318234308       0.24476534315637460     
 H   8.8194420137380565        3.0251701370444404        3.5574433386426922     
 C   8.9996008951517315        1.5679138805263566        5.1311953520232469     
 C   6.9739231731540103       0.36502704871472086        5.7040048768082947     
 H   5.2130499541913551       0.83445610698869355        4.5669041977273768     
 H   5.9589730525561242        7.7016214817769164        2.0255047393545222     
 C   7.7974502313662342        6.8701670912559196        1.2539794048197141     
 H   9.4889813523648314        5.7605497964441250       0.49903718333312053     
 C   1.8469828147840770        4.1287383320545397        3.4678031954196822     
 H   1.5120368857455926        3.9342783137888557        1.3309705503596823     
 H   2.4482404056974989        4.1531147158130448        5.5436181035410472     
 H   5.9603703121113956        1.7245925237803446       -2.2453582798284262     
 C   6.3385419248028692       -3.5762950356393645E-002  -1.0454677967608936     
 H   6.7050940045470329       -1.5997527998294507       0.40742332981288643     
 C   8.3377642835516639       0.60359938655770340        5.8992678484947945     
 H   10.065078332560747        1.7414737808052723        5.2636557736767378     
 H   6.4437236870301655      -0.38632366415707653        6.2885503989427303     
 H   8.1722055571621599        7.8262987071744394       0.88140843094723731     
 H  0.87612215499357826        4.5770032315767164        3.6771871352935723     
 H   6.3780749197596052      -0.70316674301389692       -1.9053945801676069     
 H   8.8931959996075118        2.5536318378200067E-002   6.6353391840062041     
 P   4.6710784175480589        8.5170794055214483        6.4738524572634297     
 C   4.8501913456742711        6.7724816791724445        6.9159575539096627     
 C   6.2563183358823151        9.2480076424888118        6.0247222602723891     
 C   3.5934037738370339        8.6507290233613077        5.0317293663275695     
 C   3.9291723882913523        9.3354009556972102        7.8968296752936888     
 C   3.8327212164231543        6.1876084719285407        7.6954024447817737     
 C   5.9344148268229260        5.9926414723965422        6.4740981726026128     
 C   6.8896687020148475        8.7603583746942935        4.8631974552862545     
 C   6.8563412063567046        10.280420300401682        6.7627476288953039     
 C   2.6774429041467425        7.6382773145320870        4.6875361283005246     
 C   3.7048137593539292        9.8083981892168222        4.2379787189846336     
 C   4.6438225524548722        9.3841858116769643        9.1100029709929604     
 C   2.6047183505814493        9.8038108860408464        7.8372388511973146     
 H   2.9934773027513821        6.7845982245107601        8.0486365954406356     
 C   3.9033404972649008        4.8337752901798874        8.0298381423656640     
 H   6.7422464948120657        6.4259317822989601        5.8903562761319819     
 C   5.9936171066779682        4.6393153116789154        6.8135901509929893     
 H   6.4139508938599752        7.9931944074283923        4.2564956619391978     
 C   8.1224723185667589        9.2742583466335446        4.4719053711805321     
 H   6.3723087003468644        10.694936595934649        7.6418210048155437     
 C   8.0923804520165827        10.794481432134289        6.3533536315455263     
 H   2.5802539540009208        6.7372059023954423        5.2928109862929569     
 C   1.8915698025428649        7.7897472987649303        3.5406980896684090     
 H   4.4331568076338081        10.587307977138828        4.4736744009810412     
 C   2.9110936255898752        9.9479798183326498        3.0984411533571450     
 H   5.6701123951471653        9.0201004912089111        9.1764245972585048     
 C   4.0362627119109744        9.9159788607360255        10.250996448102583     
 H   2.0443235058924749        9.7532550854779050        6.9052961462314650     
 C   2.0013785319468327        10.312035909398078        8.9898958995032956     
 H   3.1275063910476222        4.3817309140372558        8.6475519909909089     
 C   4.9803416642781091        4.0625627858716085        7.5867252863754810     
 H   6.8467058862829457        4.0479976973068252        6.4830030593371655     
 H   8.6000029715482320        8.8952575535056564        3.5717687668504814     
 C   8.7289563583733116        10.291010931320280        5.2184861674702239     
 H   8.5482053436658578        11.600718847215099        6.9243770659501971     
 C   2.0078073421830260        8.9367021339683905        2.7442202438628018     
 H   1.1952911528520567        6.9993483646076591        3.2603509339738577     
 H   3.0152693505589658        10.843954968196583        2.4853793495153713     
 C   2.7102160874659438        10.363116872816811        10.193099501913760     
 H   4.6016140291860337        9.9564315906472611        11.184404069143875     
 H  0.96529575942703605        10.643403750563923        8.9601767114945048     
 H   5.0283129034145091        3.0068387692169325        7.8466419174470445     
 H   9.6847892587552717        10.702287489512990        4.8968817118347321     
 H   1.4031954929336383        9.0365516040670695        1.8404501947758938     
 H   2.2174084891889478        10.743112712999157        11.088330748546499     
 C   2.8842383613713398        8.2943479038409826        14.140214870597516     
 H   3.7882178680019392        8.4960451593723221        13.542397020166437     
 H   2.7907676646894060        7.2045377102137067        14.292799091321395     
 H   1.9947240394885166        8.6497215017287239        13.590229416357699     
 C   3.0012434300473050        8.9707528835864974        15.420020920332940     
 N   3.1338525731835145        9.5180623888977962        16.447261376326782     
         226

 Co   6.7666238260312577        14.162437623095462        4.9322064775653391     
 S   6.9815674007002633        13.945127766197746        7.1570858559414718     
 S   5.7287024311742867        16.163189167710666        5.0958815780231568     
 S   8.7121619041811282        13.932510790882402        3.8131315220672750     
 S   5.7503284967570707        12.552757899277996        3.7395413647413784     
 C   6.2954764419789218        15.451332819382136        7.7003554515651436     
 C   5.7860789536926021        16.394702532279862        6.8251629699385390     
 C   8.2971682931698698        12.635753913177700        2.7235095265579834     
 C   7.0458928864038972        12.049445845524751        2.6849155867794892     
 S   6.2700878678755476        15.891223328217132        9.3911430356660190     
 S   5.2554643040191786        17.886781770908783        7.5734038361495477     
 S   9.4617075313757351        11.984362110378575        1.5968034691407964     
 S   6.8455288568301587        10.780865530407072        1.4881955867529442     
 C   5.6612081160879510        17.508602917078914        9.2269900680698367     
 C   8.4661603339205396        10.783087609337574       0.83520932646164059     
 S   5.5265057081339730        18.585780077524710        10.499117726930519     
 S   9.0292014783769421        9.7873021605744448      -0.38349105581836102     
 P   9.0136437923466204        20.657614169161089        14.572963536222316     
 C   8.3221339512769799        19.050647552550863        15.021258521321073     
 C   10.734549397051957        20.346785234304441        14.175873867472532     
 C   8.8637776334515443        21.760133047881070        15.980330585069392     
 C   8.1844924547965725        21.416787444494794        13.171603868370903     
 C   9.0598165762928211        17.876138387488790        14.781388428570075     
 C   7.0895881424184273        18.986927310564074        15.698643025805323     
 C   11.641986037886833        20.155491745227774        15.228599634019185     
 C   11.111536357587926        20.060706091618496        12.855481462365168     
 C   9.0360264565488553        21.249658134526189        17.279003958770403     
 C   8.6518792368082682        23.136087930571829        15.778885655424641     
 C   6.8184656884737453        21.164429149028443        12.961213549898858     
 C   8.8516814708265716        22.386194435422283        12.401405815902674     
 H   10.033700962268684        17.919055832812539        14.300032708462574     
 C   8.5618736578697607        16.648732908813507        15.223686462272475     
 H   6.5534845011314360        19.896005635208375        15.968074381824646     
 C   6.5884643085336734        17.747938533561815        16.104283416993805     
 H   11.349126038328883        20.368853603870814        16.254161004821871     
 C   12.915593079316862        19.655545294232915        14.963527028080046     
 H   10.414734795872432        20.208267065310253        12.037267698073348     
 C   12.380788383880857        19.546064032987658        12.598708791822506     
 H   9.1711824986220520        20.182524888095237        17.442683767093900     
 C   9.0098993361352537        22.119764078405257        18.367241558217913     
 H   8.5423210407587771        23.553067419179150        14.779650065764283     
 C   8.5972251307141878        23.989115543327916        16.881922402493373     
 H   6.3005800248475019        20.425873532626646        13.565343785751041     
 C   6.1203692205713605        21.883127450895767        11.991559866157937     
 C   8.1455642449657173        23.087496484872908        11.420183370119725     
 H   9.9059730828135937        22.619290180774026        12.558399247405184     
 H   9.1637524278751847        15.750044666709275        15.099335962256346     
 C   7.3244627041787105        16.580517444788899        15.870024118674046     
 H   5.6317086513754555        17.689244617742805        16.623455176639272     
 C   13.272469187220210        19.324228647354293        13.652589746171513     
 H   13.608153242274264        19.515667348550767        15.789470706575175     
 H   12.670410216670922        19.302554266543179        11.577015350541776     
 H   9.1587572791159886        21.722914702662802        19.369730969048739     
 C   8.7761611800410986        23.483319815295378        18.171611945314563     
 H   8.4051084211048881        25.047546240060719        16.720452372852826     
 C   6.7820949981871621        22.847798986078207        11.223848626332261     
 H   5.0551341635556915        21.708784181138668        11.858259512655623     
 H   8.6756164346797551        23.839331876578036        10.836098820711703     
 H   6.9501061181729584        15.624381466582594        16.242985434732514     
 H   14.243198847951442        18.876182104159327        13.442250165105831     
 H   8.7350632130473951        24.149733149480156        19.032179935139698     
 H   6.2268358663009664        23.425242665552666        10.487180499795116     
 P   10.449042484589587        14.938297066978546        10.650916186795108     
 C   10.269076801661996        16.682509017332539        10.207668371778139     
 C   8.8639561240800973        14.207179267268749        11.099849560457990     
 C   11.526347920515223        14.805805101710080        12.093333231942546     
 C   11.191917190865629        14.119006868740186        9.2290457288495453     
 C   11.285760187910924        17.267250485839234        9.4271802334915282     
 C   9.1847792650630371        17.462235858620794        10.649614921778241     
 C   8.2302010280159354        14.695276916408460        12.260943666429997     
 C   8.2641940167665240        13.174563107462841        10.361948021103817     
 C   12.444400699452544        15.817063887421781        12.434699469055776     
 C   11.413532006785127        13.649976890930434        12.889363476465647     
 C   10.478376534957508        14.069726863887002        8.0152549560969177     
 C   12.515782584544631        13.649334570295300        9.2903575339675797     
 H   12.124974325878174        16.670356764736372        9.0737464569530442     
 C   11.214291165811595        18.620791267561383        9.0917981231405811     
 H   8.3774868975487493        17.029028783289100        11.234135127225423     
 C   9.1246948575274001        18.815254284888265        10.309135279275681     
 H   8.7057506565697942        15.462564338330676        12.867607027457867     
 C   6.9972216574433350        14.181638499144398        12.651889648567588     
 H   8.7485308164465927        12.759750402782396        9.4831794863870336     
 C   7.0279135360794545        12.660796536537109        10.770992811066032     
 H   12.542699778527231        16.716648863167823        11.827577030840626     
 C   13.231162813741282        15.666230033445023        13.580945831086298     
 H   10.683947891305872        12.871794264380831        12.655442410799489     
 C   12.208138836341893        13.511143098882524        14.028343819183846     
 H   9.4525171183364041        14.434628113912478        7.9476116362244991     
 C   11.086488832546491        13.536331171481857        6.8753808294772787     
 H   13.075339251586886        13.700246822543138        10.222759752067924     
 C   13.119696405011094        13.139475618159095        8.1387810728144618     
 H   11.989472874396087        19.072766082959351        8.4732492701838069     
 C   10.137204020995991        19.391869250697145        9.5349214104167341     
 H   8.2715163983884281        19.406424115428344        10.639733835619550     
 H   6.5194841771114707        14.560897330322696        13.551776502972814     
 C   6.3909010867736500        13.164741100353819        11.905384448601835     
 H   6.5722345837072531        11.854459843320727        10.200007406511761     
 C   13.113690503553261        14.521111450841989        14.379617531527135     
 H   13.929258224321918        16.455601840127862        13.858996270652408     
 H   12.103142922008489        12.616649381310205        14.643216262643220     
 C   12.411994371019611        13.087970180332929        6.9349532217366141     
 H   10.521950753765450        13.495448569082695        5.9415425865229921     
 H   14.155399061779116        12.807190602858936        8.1698024404931999     
 H   10.088503013535600        20.447306902094773        9.2740567551001991     
 H   5.4349111284783582        12.753649284614989        12.226744245567520     
 H   13.719018852477280        14.421604449790673        15.282910421956087     
 H   12.905304038165482        12.706774779759167        6.0405704779164067     
 C   12.232457685640021        15.147630274946916        2.9803750784593288     
 H   11.327473240161440        14.944706643303087        3.5761747700444961     
 H   12.328688212707231        16.237418938888879        2.8346801378461093     
 H   13.120590724066648        14.786794240007893        3.5281180257876770     
 C   12.115269359154567        14.479527348829187        1.6971114911657978     
 N   11.982686160833758        13.938488744431286       0.66718670271385239     
 Co   8.3490400378267626        9.2886988773026182        12.190287074130870     
 S   8.1344467050946516        9.5063062445374964        9.9653887483221464     
 S   9.3861791295967762        7.2874663384117966        12.026550869346842     
 S   6.4035524870408009        9.5188914792652515        13.309295609346712     
 S   9.3655699067404541        10.898153773710227        13.383003905070055     
 C   8.8201751862287292        7.9999689054909151        9.4220240248010327     
 C   9.3292639419539558        7.0563611367458758        10.297181129120348     
 C   6.8187095614796007        10.815544469562832        14.399005697374719     
 C   8.0700341546375327        11.401741615047309        14.437571550962629     
 S   8.8458691409587686        7.5603522192698520        7.7311490463372756     
 S   9.8598342148807490        5.5643260526795562        9.5488031946135727     
 S   5.6542285739507632        11.467063010224974        15.525676257307913     
 S   8.2705672785182980        12.670217481403332        15.634381563978897     
 C   9.4544507299748570        5.9428408094744452        7.8951855194109362     
 C   6.6499292609273848        12.668120181331735        16.287381334686135     
 S   9.5891709618170893        4.8658284291203984        6.6229117635573154     
 S   6.0869444711975191        13.663782802564466        17.506211427744269     
 P   6.1015257664647642        2.7933902065954133        2.5492958576358538     
 C   6.7932021410695960        4.4003376897543918        2.1011860528055482     
 C   4.3805358394655194        3.1042202466102529        2.9460042829957067     
 C   6.2514731854899290        1.6908377863608470        1.1419837682634928     
 C   6.9304425427620089        2.0341633601576952        3.9507712627968963     
 C   6.0556842717760979        5.5749032369352696        2.3413077914771181     
 C   8.0257306424969137        4.4640322850129319        1.4237716778459297     
 C   3.4732891022262331        3.2951907785313646        1.8930507980703066     
 C   4.0032385761784397        3.3904800774924255        4.2662691453307016     
 C   6.0795304598438396        2.2012975907818779      -0.15673836567370977     
 C   6.4628356900237698       0.31479500571313157        1.3435562468806543     
 C   8.2965564538264367        2.2861935886493727        4.1610375619503470     
 C   6.2630718368666969        1.0649935282278054        4.7211105062647025     
 H   5.0817922545567278        5.5320176416029998        2.8226524302235658     
 C   6.5537996018190130        6.8023370150507025        1.8992735709836450     
 H   8.5616890403633956        3.5549489442389208        1.1540846754823171     
 C   8.5270307827049976        5.7030370376831252        1.0183893264808221     
 H   3.7663947429729769        3.0816475111336001       0.86759301320937809     
 C   2.1995529393178117        3.7950150968663010        2.1577589388176404     
 H   4.6998976105626662        3.2431805182120890        5.0846577246829199     
 C   2.7338506937781410        3.9049669018479465        4.5226837504801312     
 H   5.9447670867651805        3.2684805075939152      -0.32050049764547828     
 C   6.1054449868993981        1.3310917367524724       -1.2449114597182436     
 H   6.5721623816928316      -0.10217042367521906        2.3428305446289093     
 C   6.5172279683438568      -0.53834248017274600       0.24058795744288122     
 H   8.8145915524044742        3.0245534843368382        3.5567966150088663     
 C   8.9945521484542716        1.5674178869460222        5.1306995078957076     
 C   6.9690948248248521       0.36359437459815658        5.7023395693815431     
 H   5.2087261455918101       0.83210600457349915        4.5641754957522522     
 H   5.9520368532952759        7.7010812135886573        2.0238093131569159     
 C   7.7912200244206433        6.8705219270898183        1.2529456221449924     
 H   9.4837622607824716        5.7616836350365395       0.49917016293137734     
 C   1.8423573900480730        4.1265093183569324        3.4685721344818043     
 H   1.5071406171484560        3.9346230623578631        1.3316297697670674     
 H   2.4439979059871040        4.1486024291334109        5.5442870499178341     
 H   5.9568428105844804        1.7279421560392738       -2.2474403714637723     
 C   6.3386269950185072       -3.2559870479741349E-002  -1.0491585346892678     
 H   6.7088644899340313       -1.5968651664331639       0.40214924834905030     
 C   8.3326441364963131       0.60297029797571911        5.8985386656950682     
 H   10.059844043883865        1.7415142497734157        5.2639084231411193     
 H   6.4389145558654199      -0.38808727484880928        6.2865176140931123     
 H   8.1657135390641518        7.8266874736547321       0.88020089016580372     
 H  0.87152544548338984        4.5744815793358367        3.6786113788465422     
 H   6.3795687403301526      -0.69905738740790235       -1.9096732946903643     
 H   8.8878194082965898        2.5458881558294847E-002   6.6352138206269302     
 P   4.6671194620086878        8.5126619844624258        6.4715592467021965     
 C   4.8471277417387837        6.7683937733686310        6.9145508850775750     
 C   6.2521449004674565        9.2440122614420321        6.0227767987896321     
 C   3.5898075250298214        8.6451753289896605        5.0291457044629606     
 C   3.9241688485549653        9.3317795817920945        7.8934874049098100     
 C   3.8303852785271988        6.1835194267744074        7.6948695563090483     
 C   5.9313551428059306        5.9886991217440926        6.4723803383445802     
 C   6.8860846878351190        8.7560826364893298        4.8617171865027675     
 C   6.8516977170116151        10.276661375506855        6.7608014065323934     
 C   2.6717792583284932        7.6338983689251352        4.6877517824162869     
 C   3.7025625782195122        9.8010421236527776        4.2331653404591263     
 C   4.6377070908993527        9.3810340254571241        9.1072793249249102     
 C   2.6003086280192678        9.8014637066544861        7.8321789257764030     
 H   2.9912154359276251        6.7803848780628257        8.0484549622437616     
 C   3.9017176343456956        4.8298698866809460        8.0298630771727346     
 H   6.7387110250272206        6.4219961441937512        5.8880077953513510     
 C   5.9912838732633382        4.6355637370958140        6.8124414977933583     
 H   6.4107158664778705        7.9887510474690036        4.2549735429108191     
 C   8.1190243202579815        9.2699281471265174        4.4709166385657673     
 H   6.3672283363128184        10.691337886964403        7.6395587126199889     
 C   8.0879551685999207        10.790613462185116        6.3519253724589202     
 H   2.5735153903061354        6.7342756488588398        5.2948282572775378     
 C   1.8849754931827141        7.7847630373878287        3.5415402891542822     
 H   4.4321324822320287        10.579230828178890        4.4671006936188808     
 C   2.9079264974009345        9.9399005614993516        3.0942092528172953     
 H   5.6635762165078409        9.0161590915610734        9.1749031529870049     
 C   4.0295977736788178        9.9144155330236039        10.247161782097185     
 H   2.0407508081823447        9.7505675522685422        6.8997760272350721     
 C   1.9964048536443679        10.311326027798179        8.9837577214083844     
 H   3.1264933469714316        4.3778150250774006        8.6483065690071772     
 C   4.9787193958529459        4.0588128129099443        7.5864901136767715     
 H   6.8443779924312116        4.0443921224064656        6.4816399937404725     
 H   8.5969090812456930        8.8907945444369378        3.5710565270951933     
 C   8.7251405184589270        10.286847975919212        5.2175532595296854     
 H   8.5434815531834438        11.596932949972198        6.9230533835633450     
 C   2.0023907270154986        8.9299255825911068        2.7429163663384437     
 H   1.1869042516072117        6.9953717015440979        3.2634770500331283     
 H   3.0128946060084942        10.834415143612551        2.4793631267882463     
 C   2.7041015284729992        10.362800039873820        10.187589021749877     
 H   4.5941377988815058        9.9553046863974064        11.180998712446829     
 H  0.96071802945192886        10.643652479292138        8.9527376062000563     
 H   5.0273312411453244        3.0032818333476206        7.8470225141708845     
 H   9.6811104418576246        10.698081340149148        4.8963174956486935     
 H   1.3970431477318679        9.0294543089951187        1.8396390159455835     
 H   2.2107964730053191        10.744001449283411        11.081972612549315     
 C   2.8831564999886377        8.3022613665230374        14.141004697997648     
 H   3.7880276136334161        8.5049167934474621        13.544935740868205     
 H   2.7875081098531216        7.2124686527024586        14.288186245904480     
 H   1.9948196300891210        8.6619003955008971        13.592607618065188     
 C   3.0000411295606044        8.9722045677977338        15.423520204178574     
 N   3.1324044960159614        9.5146624350294910        16.452863743567480     
         226

 Co   6.7669142394572992        14.157533483929047        4.9342296449672647     
 S   6.9865729086558037        13.943716372853427        7.1587695466058348     
 S   5.7253880419757150        16.156396348398964        5.0974888720052034     
 S   8.7125517729432893        13.930175009761157        3.8146941715579818     
 S   5.7519211331816784        12.547162705840330        3.7410894717224128     
 C   6.2990849911356479        15.449515367933127        7.7013132167448575     
 C   5.7860663005985691        16.390548928603206        6.8260675075419535     
 C   8.2985388058937648        12.633583986773385        2.7246238575769843     
 C   7.0477994090925700        12.046146556523377        2.6858820848306286     
 S   6.2764339342213509        15.891873674755068        9.3912971339123512     
 S   5.2540070239681134        17.882511562930517        7.5734257687245732     
 S   9.4635416216104176        11.983863922535321        1.5974679089607522     
 S   6.8484750124451494        10.778169722123344        1.4884426599833362     
 C   5.6635864034719532        17.507356903491196        9.2265331229104017     
 C   8.4690937645471767        10.781882537841042       0.83558149328043840     
 S   5.5286893713931970        18.585295602545560        10.498029682123269     
 S   9.0329045977226681        9.7865294576591975      -0.38307827836178543     
 P   9.0182299592495863        20.658144234463251        14.574207657148854     
 C   8.3272215616338148        19.050657826648038        15.021786360853236     
 C   10.739181828015738        20.348053037498637        14.176703124768503     
 C   8.8673147767153466        21.759370407265454        15.982424151615538     
 C   8.1891574451356526        21.418072776667305        13.173172070716964     
 C   9.0655810145265523        17.876491924528302        14.782433200360627     
 C   7.0944723836562922        18.986380761193850        15.698776028282804     
 C   11.646790815070899        20.155639214659566        15.229055717257008     
 C   11.116035934288597        20.063561465756354        12.855943065305992     
 C   9.0405787089294734        21.248072926241402        17.280625386766491     
 C   8.6524787132633634        23.134919877390061        15.782248289073273     
 C   6.8233293186029815        21.165275009721306        12.962123118843365     
 C   8.8562979828306503        22.387959822609936        12.403506748908081     
 H   10.039567460475979        17.919774151778508        14.301314738425763     
 C   8.5682266426547731        16.648912124140534        15.225001750724005     
 H   6.5577680888630230        19.895253502919022        15.967743165434388     
 C   6.5938982261040247        17.747217696986159        16.104560823099707     
 H   11.354067463877278        20.367698784861325        16.254891165681769     
 C   12.920397453971482        19.656133752003310        14.963225282603377     
 H   10.419116697762853        20.211854994309682        12.037975244335939     
 C   12.385333963598587        19.549468771566122        12.598396430910146     
 H   9.1777881919819375        20.181135510106614        17.443318035060905     
 C   9.0126544000721847        22.116980001316080        18.369686645428029     
 H   8.5418387036499563        23.552430447408085        14.783368789682934     
 C   8.5960386893300669        23.986673028331921        16.886089927754853     
 H   6.3054576466337515        20.426519197330720        13.566000876048205     
 C   6.1254591266507301        21.883645878457113        11.992059428832496     
 C   8.1504483039231772        23.088921437307746        11.421838001924185     
 H   9.9103502679461730        22.621615681731026        12.561114580377119     
 H   9.1706813974265629        15.750575276880982        15.100986087975437     
 C   7.3306916387521150        16.580157816606185        15.871022363436598     
 H   5.6369382689990415        17.688112191568205        16.623305835570424     
 C   13.277140893330198        19.326469538717944        13.651885637173095     
 H   13.613069891403471        19.515359435225726        15.788879717904333     
 H   12.674722194339203        19.307055132146335        11.576403449222788     
 H   9.1622881633651012        21.719570234925982        19.371815306018256     
 C   8.7761245247999256        23.480127325612301        18.175295961680423     
 H   8.4014314952823934        25.044673601707348        16.725711559972112     
 C   6.7872664505989864        22.848438115012751        11.224574501436024     
 H   5.0604064910137083        21.708779779075410        11.858015503969199     
 H   8.6804884300697687        23.841079245007034        10.838115790027718     
 H   6.9565892297244600        15.623986262883562        16.244145362119596     
 H   14.247847502498583        18.878719725444917        13.440907428055507     
 H   8.7336264713225411        24.145639042725701        19.036448984398604     
 H   6.2322684731175793        23.425333858516407        10.487302094362054     
 P   10.452973585029055        14.942713965268627        10.653201224384269     
 C   10.272110074375219        16.686599533419621        10.209081173446021     
 C   8.8681051359923142        14.211161135376040        11.101778501515881     
 C   11.529916687469932        14.811357146109518        12.095908507206849     
 C   11.196897130373094        14.122637374282398        9.2323765939301268     
 C   11.288068988971428        17.271349561398164        9.4277285859031110     
 C   9.1878125463650910        17.466178998286306        10.651351454035005     
 C   8.2337503962539387        14.699529798530213        12.262405534911665     
 C   8.2688246934850511        13.178306707842683        10.363870894136939     
 C   12.450035463327401        15.821442245159462        12.434476892036010     
 C   11.415759123574842        13.657329217139853        12.894165777378666     
 C   10.484468525009870        14.072889187993280        8.0179671420859773     
 C   12.520168432986596        13.651690232834451        9.2954058558527137     
 H   12.127206572557164        16.674581722128796        9.0739350557945411     
 C   11.215894423010951        18.624712740819085        9.0918102535938825     
 H   8.3809925184293732        17.032960186406374        11.236494186174010     
 C   9.1270102696092099        18.819013149616694        10.310325893132589     
 H   8.7089410326214729        15.466987273328971        12.869115197832429     
 C   7.0006372361631497        14.185934348653042        12.652851932497166     
 H   8.7536056954606707        12.763341365683374        9.4854190267877545     
 C   7.0323272893472621        12.664638861412826        10.772388389812363     
 H   12.549407413575718        16.719580611330723        11.825555352371703     
 C   13.237730608938987        15.671212085009188        13.580094741409281     
 H   10.684948956722211        12.879867301643007        12.662004318027295     
 C   12.211283551556232        13.519217348294605        14.032563281295854     
 H   9.4590292853121607        14.438578585806228        7.9491226966731379     
 C   11.093130121149464        13.537905815238421        6.8792035666340965     
 H   13.078888152826503        13.702941978062963        10.228268294997484     
 C   13.124645632727145        13.140193767455811        8.1449075262025463     
 H   11.990468601507414        19.076702515378276        8.4725375315069282     
 C   10.138811448607326        19.395634099091748        9.5352076364324709     
 H   8.2738311731168483        19.410037057332325        10.641150216462908     
 H   6.5225374870052777        14.565319014515881        13.552460833263213     
 C   6.3946958300806696        13.168868462123051        11.906283598340622     
 H   6.5769553304179613        11.858221024486243        10.201290512166663     
 C   13.119083831505858        14.527883393922989        14.380909930486739     
 H   13.937617260987368        16.459577408298536        13.855861897071719     
 H   12.105496839613572        12.626183089842971        14.649218665918596     
 C   12.418084760124076        13.088297017381100        6.9404517818568019     
 H   10.529403216272927        13.496586404861436        5.9449360911772704     
 H   14.159951442696942        12.806947762138996        8.1772297814046890     
 H   10.089474751300290        20.450883906122844        9.2737457116890774     
 H   5.4385699592795600        12.757811995058599        12.227267837302659     
 H   13.725149023389653        14.428695991891191        15.283709233797415     
 H   12.911891614184068        12.705895704683659        6.0469166440321622     
 C   12.233542329426687        15.139775361666532        2.9796379019949217     
 H   11.327672590185804        14.935908277864026        3.5737036176586905     
 H   12.331918297090162        16.229546776567275        2.8392635704379923     
 H   13.120509221029613        14.774740039357456        3.5258285360772503     
 C   12.116491185179312        14.478032644944232        1.6937061569343645     
 N   11.984165904526327        13.941767371751771       0.66171036402419392     
 Co   8.3487497570308307        9.2935927281580284        12.188254858406934     
 S   8.1294218829171712        9.5076908259187469        9.9636970053598048     
 S   9.3895364374136214        7.2942749955389194        12.024937974510907     
 S   6.4031601687663118        9.5212024948449585        13.307727140966341     
 S   9.3639644106326507        10.903750853531882        13.381444139521719     
 C   8.8165667855826904        8.0017666659691979        9.4210635607676423     
 C   9.3292941056009582        7.0605083267266613        10.296275832185884     
 C   6.8173272927751780        10.817695195537119        14.397881125303902     
 C   8.0681129885410030        11.405028085033569        14.436596208870260     
 S   8.8395065313721695        7.5596670244437494        7.7309970837629827     
 S   9.8613112338818176        5.5685873014751364        9.5487881287072636     
 S   5.6523793223312762        11.467535135212474        15.525003288101917     
 S   8.2675972395450597        12.672906030669813        15.634120797530070     
 C   9.4520723849373649        5.9440593111036426        7.8956510552825510     
 C   6.6469722056369749        12.669311167679972        16.286994619325792     
 S   9.5869863005439182        4.8662762501303760        6.6240164831207977     
 S   6.0832146088976575        13.664548240444217        17.505776881052920     
 P   6.0969668861389437        2.7928572560845568        2.5480557046171950     
 C   6.7881325933323957        4.4003255958013696        2.1006519301385729     
 C   4.3759353592341013        3.1029495270319054        2.9452000975403898     
 C   6.2479588529404886        1.6915994024852445        1.1398911382044099     
 C   6.9258178213974535        2.0328780857267121        3.9492006120470688     
 C   6.0499287253107585        5.5745447462055315        2.3402427382950557     
 C   8.0208654220915285        4.4645784788622134        1.4236340512656003     
 C   3.4685057510692201        3.2950583541907332        1.8926324199386229     
 C   3.9987881480629706        3.3876117178317355        4.2658396988401073     
 C   6.0749840497414045        2.2028825686439957      -0.15835617327517035     
 C   6.4622887072891153       0.31596690304017988        1.3401875167428403     
 C   8.2917283026694140        2.2853659109188520        4.1601322732364387     
 C   6.2585057138018811        1.0632150735373718        4.7189993626888853     
 H   5.0759350893924653        5.5312925870417224        2.8213507734500340     
 C   6.5474458797901791        6.8021512773034418        1.8979232962901094     
 H   8.5574325760043184        3.5557010251589807        1.1544254739888551     
 C   8.5216060511547198        5.7037566397118411        1.0180929301652208     
 H   3.7614611233967001        3.0828274914150668       0.86689479704774597     
 C   2.1947771424945999        3.7944484415181732        2.1581186243166601     
 H   4.6955727726869618        3.2395651031558619        5.0839726302616466     
 C   2.7293617957404663        3.9015577579230607        4.5230481472979012     
 H   5.9381455017837821        3.2698669052664755      -0.32112662005406278     
 C   6.1027075058994313        1.3338810817717794       -1.2473564775283412     
 H   6.5727100320598968      -0.10153038139326244        2.3391035766884141     
 C   6.5184813891914200      -0.53589006716314902       0.23641057172938781     
 H   8.8097410910708920        3.0239368316292361        3.5561498913750405     
 C   8.9895034017568118        1.5669218933656877        5.1302036637681683     
 C   6.9642664764956930       0.36216170048159235        5.7006742619547905     
 H   5.2044023369922652       0.82975590215830475        4.5614467937771268     
 H   5.9451006540344276        7.7005409454003981        2.0221138869593096     
 C   7.7849898174750516        6.8708767629237171        1.2519118394702706     
 H   9.4785431692001119        5.7628174736289539       0.49930314252963415     
 C   1.8377319653120689        4.1242803046593250        3.4693410735439261     
 H   1.5022443485513197        3.9349678109268709        1.3322889891744525     
 H   2.4397554062767095        4.1440901424537770        5.5449559962946218     
 H   5.9533153090575643        1.7312917882982031       -2.2495224630991184     
 C   6.3387120652341462       -2.9356790603089052E-002  -1.0528492726176417     
 H   6.7126349753210297       -1.5939775330368768       0.39687516688521418     
 C   8.3275239894409623       0.60234120939373470        5.8978094828953420     
 H   10.054609755206984        1.7415547187415594        5.2641610726055017     
 H   6.4341054247006744      -0.38985088554054204        6.2844848292434952     
 H   8.1592215209661418        7.8270762401350247       0.87899334938437024     
 H  0.86692873597320153        4.5719599270949569        3.6800356223995121     
 H   6.3810625609006992      -0.69494803180190778       -1.9139520092131219     
 H   8.8824428169856677        2.5381444738389630E-002   6.6350884572476563     
 P   4.6631605064693158        8.5082445634034016        6.4692660361409633     
 C   4.8440641378032954        6.7643058675648184        6.9131442162454873     
 C   6.2479714650525979        9.2400168803952525        6.0208313373068751     
 C   3.5862112762226093        8.6396216346180132        5.0265620425983517     
 C   3.9191653088185783        9.3281582078869789        7.8901451345259321     
 C   3.8280493406312432        6.1794303816202731        7.6943366678363239     
 C   5.9282954587889343        5.9847567710916429        6.4706625040865475     
 C   6.8825006736553895        8.7518068982843680        4.8602369177192797     
 C   6.8470542276665256        10.272902450612030        6.7588551841694819     
 C   2.6661156125102434        7.6295194233181833        4.6879674365320483     
 C   3.7003113970850947        9.7936860580887348        4.2283519619336190     
 C   4.6315916293438333        9.3778822392372838        9.1045556788568582     
 C   2.5958989054570862        9.7991165272681258        7.8271190003554922     
 H   2.9889535691038680        6.7761715316148905        8.0482733290468857     
 C   3.9000947714264904        4.8259644831820045        8.0298880119798053     
 H   6.7351755552423747        6.4180605060885432        5.8856593145707201     
 C   5.9889506398487082        4.6318121625127135        6.8112928445937273     
 H   6.4074808390957667        7.9843076875096139        4.2534514238824395     
 C   8.1155763219492059        9.2655979476194883        4.4699279059510024     
 H   6.3621479722787733        10.687739177994159        7.6372964204244340     
 C   8.0835298851832587        10.786745492235942        6.3504971133723132     
 H   2.5667768266113504        6.7313453953222373        5.2968455282621187     
 C   1.8783811838225635        7.7797787760107271        3.5423824886401554     
 H   4.4311081568302493        10.571153679218950        4.4605269862567214     
 C   2.9047593692119937        9.9318213046660553        3.0899773522774452     
 H   5.6570400378685166        9.0122176919132357        9.1733817087155050     
 C   4.0229328354466611        9.9128522053111805        10.243327116091786     
 H   2.0371781104722144        9.7478800190591777        6.8942559082386792     
 C   1.9914311753419032        10.310616146198281        8.9776195433134749     
 H   3.1254803028952409        4.3738991361175446        8.6490611470234455     
 C   4.9770971274277818        4.0550628399482811        7.5862549409780620     
 H   6.8420500985794774        4.0407865475061069        6.4802769281437795     
 H   8.5938151909431557        8.8863315353682193        3.5703442873399047     
 C   8.7213246785445406        10.282685020518146        5.2166203515891478     
 H   8.5387577627010316        11.593147052729298        6.9217297011764920     
 C   1.9969741118479707        8.9231490312138231        2.7416124888140860     
 H   1.1785173503623665        6.9913950384805368        3.2666031660923989     
 H   3.0105198614580222        10.824875319028521        2.4733469040611213     
 C   2.6979869694800551        10.362483206930831        10.182078541585996     
 H   4.5866615685769778        9.9541777821475499        11.177593355749783     
 H  0.95614029947682166        10.643901208020353        8.9452985009056096     
 H   5.0263495788761396        2.9997248974783082        7.8474031108947235     
 H   9.6774316249599792        10.693875190785308        4.8957532794626548     
 H   1.3908908025300974        9.0223570139231679        1.8388278371152733     
 H   2.2041844568216900        10.744890185567666        11.075614476552131     
 C   2.8820746386059355        8.3101748292050903        14.141794525397778     
 H   3.7878373592648931        8.5137884275226039        13.547474461569971     
 H   2.7842485550168372        7.2203995951912114        14.283573400487564     
 H   1.9949152206897254        8.6740792892730685        13.594985819772678     
 C   2.9988388290739043        8.9736562520089702        15.427019488024209     
 N   3.1309564188484078        9.5112624811611859        16.458466110808175     
         226

 Co   6.7672046528833407        14.152629344762632        4.9362528123691902     
 S   6.9915784166113450        13.942304979509109        7.1604532372701977     
 S   5.7220736527771434        16.149603529087258        5.0990961659872509     
 S   8.7129416417054486        13.927839228639913        3.8162568210486887     
 S   5.7535137696062852        12.541567512402663        3.7426375787034472     
 C   6.3026935402923749        15.447697916484120        7.7022709819245723     
 C   5.7860536475045352        16.386395324926546        6.8269720451453679     
 C   8.2999093186176616        12.631414060369067        2.7257381885959853     
 C   7.0497059317812427        12.042847267522001        2.6868485828817681     
 S   6.2827800005671532        15.892524021293005        9.3914512321586834     
 S   5.2525497439170481        17.878241354952252        7.5734477012995987     
 S   9.4653757118450983        11.983365734692066        1.5981323487807078     
 S   6.8514211680601411        10.775473913839619        1.4886897332137281     
 C   5.6659646908559562        17.506110889903479        9.2260761777509650     
 C   8.4720271951738120        10.780677466344510       0.83595366009923611     
 S   5.5308730346524202        18.584811127566411        10.496941637316018     
 S   9.0366077170683923        9.7857567547439519      -0.38266550090520979     
 P   9.0228161261525521        20.658674299765412        14.575451778075392     
 C   8.3323091719906497        19.050668100745213        15.022314200385399     
 C   10.743814258979517        20.349320840692837        14.177532382064474     
 C   8.8708519199791507        21.758607766649838        15.984517718161682     
 C   8.1938224354747309        21.419358108839816        13.174740273063025     
 C   9.0713454527602853        17.876845461567815        14.783477972151179     
 C   7.0993566248941580        18.985834211823622        15.698909030760285     
 C   11.651595592254964        20.155786684091357        15.229511800494832     
 C   11.120535510989267        20.066416839894217        12.856404668246816     
 C   9.0451309613100932        21.246487717956615        17.282246814762580     
 C   8.6530781897184603        23.133751824208293        15.785610922721904     
 C   6.8281929487322177        21.166120870414172        12.963032687787873     
 C   8.8609144948347307        22.389725209797586        12.405607681913487     
 H   10.045433958683274        17.920492470744477        14.302596768388954     
 C   8.5745796274397872        16.649091339467560        15.226317039175534     
 H   6.5620516765946100        19.894501370629669        15.967411949044131     
 C   6.5993321436743759        17.746496860410499        16.104838229205605     
 H   11.359008889425674        20.366543965851836        16.255621326541664     
 C   12.925201828626101        19.656722209773704        14.962923537126708     
 H   10.423498599653273        20.215442923309112        12.038682790598532     
 C   12.389879543316317        19.552873510144586        12.598084069997784     
 H   9.1843938853418230        20.179746132117987        17.443952303027910     
 C   9.0154094640091156        22.114195924226898        18.372131732638145     
 H   8.5413563665411356        23.551793475637023        14.787087513601584     
 C   8.5948522479459442        23.984230513335923        16.890257453016332     
 H   6.3103352684200011        20.427164862034797        13.566657966345369     
 C   6.1305490327300989        21.884164306018462        11.992558991507055     
 C   8.1553323628806389        23.090346389742585        11.423492633728644     
 H   9.9147274530787506        22.623941182688025        12.563829913349052     
 H   9.1776103669779410        15.751105887052690        15.102636213694531     
 C   7.3369205733255205        16.579798188423467        15.872020608199151     
 H   5.6421678866226266        17.686979765393605        16.623156494501576     
 C   13.281812599440187        19.328710430081593        13.651181528174678     
 H   13.617986540532678        19.515051521900684        15.788288729233489     
 H   12.679034172007485        19.311555997749490        11.575791547903799     
 H   9.1658190476142121        21.716225767189158        19.373899642987769     
 C   8.7760878695587543        23.476934835929224        18.178979978046279     
 H   8.3977545694599005        25.041800963353975        16.730970747091401     
 C   6.7924379030108106        22.849077243947296        11.225300376539787     
 H   5.0656788184717252        21.708775377012152        11.857771495282776     
 H   8.6853604254597823        23.842826613436031        10.840132759343735     
 H   6.9630723412759625        15.623591059184529        16.245305289506678     
 H   14.252496157045726        18.881257346730511        13.439564691005183     
 H   8.7321897295976854        24.141544935971250        19.040718033657509     
 H   6.2377010799341921        23.425425051480147        10.487423688928992     
 P   10.456904685468523        14.947130863558709        10.655486261973429     
 C   10.275143347088441        16.690690049506703        10.210493975113902     
 C   8.8722541479045312        14.215143003483332        11.103707442573770     
 C   11.533485454424643        14.816909190508959        12.098483782471153     
 C   11.201877069880560        14.126267879824610        9.2357074590107064     
 C   11.290377790031933        17.275448636957098        9.4282769383146920     
 C   9.1908458276671450        17.470122137951815        10.653087986291769     
 C   8.2372997644919419        14.703782680651964        12.263867403393331     
 C   8.2734553702035782        13.182050308222525        10.365793767170061     
 C   12.455670227202260        15.825820602897140        12.434254315016245     
 C   11.417986240364558        13.664681543349275        12.898968078291686     
 C   10.490560515062230        14.076051512099557        8.0206793280750386     
 C   12.524554281428561        13.654045895373601        9.3004541777378478     
 H   12.129438819236155        16.678806679521220        9.0741236546360398     
 C   11.217497680210307        18.628634214076786        9.0918223840471839     
 H   8.3844981393099989        17.036891589523645        11.238853245122598     
 C   9.1293256816910215        18.822772014345126        10.311516506989495     
 H   8.7121314086731516        15.471410208327267        12.870623368206992     
 C   7.0040528148829644        14.190230198161686        12.653814216426744     
 H   8.7586805744747487        12.766932328584353        9.4876585671884737     
 C   7.0367410426150707        12.668481186288542        10.773783968558694     
 H   12.556115048624205        16.722512359493621        11.823533673902778     
 C   13.244298404136694        15.676194136573354        13.579243651732265     
 H   10.685950022138552        12.887940338905183        12.668566225255102     
 C   12.214428266770572        13.527291597706688        14.036782743407864     
 H   9.4655414522879155        14.442529057699979        7.9506337571217767     
 C   11.099771409752437        13.539480458994984        6.8830263037909143     
 H   13.082437054066121        13.705637133582789        10.233776837927044     
 C   13.129594860443195        13.140911916752529        8.1510339795906326     
 H   11.991464328618743        19.080638947797201        8.4718257928300513     
 C   10.140418876218659        19.399398947486350        9.5354938624482077     
 H   8.2761459478452704        19.413649999236306        10.642566597306267     
 H   6.5255907968990847        14.569740698709063        13.553145163553612     
 C   6.3984905733876891        13.172995823892284        11.907182748079409     
 H   6.5816760771286695        11.861982205651758        10.202573617821566     
 C   13.124477159458454        14.534655337003990        14.382202329446342     
 H   13.945976297652816        16.463552976469209        13.852727523491030     
 H   12.107850757218657        12.635716798375737        14.655221069193972     
 C   12.424175149228542        13.088623854429271        6.9459503419769897     
 H   10.536855678780402        13.497724240640174        5.9483295958315487     
 H   14.164503823614769        12.806704921419055        8.1846571223161781     
 H   10.090446489064979        20.454460910150910        9.2734346682779556     
 H   5.4422287900807627        12.761974705502212        12.227791429037797     
 H   13.731279194302026        14.435787533991709        15.284508045638743     
 H   12.918479190202651        12.705016629608149        6.0532628101479169     
 C   12.234626973213352        15.131920448386147        2.9789007255305147     
 H   11.327871940210169        14.927109912424966        3.5712324652728853     
 H   12.335148381473093        16.221674614245671        2.8438470030298753     
 H   13.120427717992577        14.762685838707016        3.5235390463668237     
 C   12.117713011204058        14.476537941059277        1.6903008227029315     
 N   11.985645648218897        13.945045999072255       0.65623402533453545     
 Co   8.3484594762348987        9.2984865790134386        12.186222642682996     
 S   8.1243970607396907        9.5090754072999975        9.9620052623974633     
 S   9.3928937452304684        7.3010836526660414        12.023325079674970     
 S   6.4027678504918226        9.5235135104246673        13.306158672585967     
 S   9.3623589145248474        10.909347933353535        13.379884373973381     
 C   8.8129583849366497        8.0035644264474808        9.4201030967342518     
 C   9.3293242692479605        7.0646555167074458        10.295370535251420     
 C   6.8159450240707562        10.819845921511407        14.396756553233084     
 C   8.0661918224444751        11.408314555019830        14.435620866777892     
 S   8.8331439217855721        7.5589818296176459        7.7308451211886897     
 S   9.8627882528828881        5.5728485502707166        9.5487730628009544     
 S   5.6505300707117891        11.468007260199975        15.524330318895922     
 S   8.2646272005718213        12.675594579936295        15.633860031081241     
 C   9.4496940398998728        5.9452778127328401        7.8961165911541649     
 C   6.6440151503465641        12.670502154028210        16.286607903965454     
 S   9.5848016392707454        4.8667240711403537        6.6251212026842801     
 S   6.0794847465977950        13.665313678323971        17.505342334361575     
 P   6.0924080058131240        2.7923243055737008        2.5468155515985367     
 C   6.7830630455951963        4.4003135018483484        2.1001178074715980     
 C   4.3713348790026840        3.1016788074535580        2.9443959120850725     
 C   6.2444445203910481        1.6923610186096418        1.1377985081453270     
 C   6.9211931000328972        2.0315928112957291        3.9476299612972410     
 C   6.0441731788454200        5.5741862554757944        2.3391776851129937     
 C   8.0160002016861451        4.4651246727114948        1.4234964246852708     
 C   3.4637223999122071        3.2949259298501019        1.8922140418069391     
 C   3.9943377199475014        3.3847433581710451        4.2654102523495121     
 C   6.0704376396389685        2.2044675465061134      -0.15997398087663092     
 C   6.4617417245544617       0.31713880036722814        1.3368187866050261     
 C   8.2869001515123895        2.2845382331883317        4.1592269845225305     
 C   6.2539395907370645        1.0614366188469382        4.7168882191130690     
 H   5.0700779242282028        5.5305675324804442        2.8200491166765027     
 C   6.5410921577613443        6.8019655395561802        1.8965730215965735     
 H   8.5531761116452394        3.5564531060790410        1.1547662724953929     
 C   8.5161813196044420        5.7044762417405561        1.0177965338496195     
 H   3.7565275038204238        3.0840074716965336       0.86619658088611384     
 C   2.1900013456713880        3.7938817861700453        2.1584783098156803     
 H   4.6912479348112583        3.2359496880996348        5.0832875358403733     
 C   2.7248728977027921        3.8981486139981745        4.5234125441156721     
 H   5.9315239168023828        3.2712533029390354      -0.32175274246264735     
 C   6.0999700248994655        1.3366704267910865       -1.2498014953384389     
 H   6.5732576824269611      -0.10089033911130582        2.3353766087479193     
 C   6.5197348100389840      -0.53343765415355204       0.23223318601589443     
 H   8.8048906297373115        3.0233201789216340        3.5555031677412146     
 C   8.9844546550593520        1.5664258997853531        5.1297078196406289     
 C   6.9594381281665347       0.36072902636502813        5.6990089545280380     
 H   5.2000785283927202       0.82740579974311035        4.5587180918020014     
 H   5.9381644547735783        7.7000006772121399        2.0204184607617028     
 C   7.7787596105294607        6.8712315987576167        1.2508780567955486     
 H   9.4733240776177521        5.7639513122213684       0.49943612212789096     
 C   1.8331065405760649        4.1220512909617177        3.4701100126060482     
 H   1.4973480799541832        3.9353125594958782        1.3329482085818376     
 H   2.4355129065663146        4.1395778557741432        5.5456249426714086     
 H   5.9497878075306492        1.7346414205571321       -2.2516045547344641     
 C   6.3387971354497843       -2.6153710726436755E-002  -1.0565400105460157     
 H   6.7164054607080281       -1.5910898996405900       0.39160108542137806     
 C   8.3224038423856115       0.60171212081175041        5.8970803000956167     
 H   10.049375466530101        1.7415951877097029        5.2644137220698841     
 H   6.4292962935359288      -0.39161449623227484        6.2824520443938781     
 H   8.1527295028681337        7.8274650066153173       0.87778580860293665     
 H  0.86233202646301321        4.5694382748540772        3.6814598659524820     
 H   6.3825563814712467      -0.69083867619591310       -1.9182307237358793     
 H   8.8770662256747457        2.5304007918484410E-002   6.6349630938683823     
 P   4.6592015509299447        8.5038271423443792        6.4669728255797301     
 C   4.8410005338678070        6.7602179617610059        6.9117375474134004     
 C   6.2437980296377393        9.2360214993484728        6.0188858758241173     
 C   3.5826150274153972        8.6340679402463643        5.0239783807337428     
 C   3.9141617690821913        9.3245368339818615        7.8868028641420533     
 C   3.8257134027352877        6.1753413364661398        7.6938037793635985     
 C   5.9252357747719380        5.9808144204391933        6.4689446698285158     
 C   6.8789166594756610        8.7475311600794061        4.8587566489357927     
 C   6.8424107383214361        10.269143525717205        6.7569089618065714     
 C   2.6604519666919937        7.6251404777112315        4.6881830906478106     
 C   3.6980602159506772        9.7863299925246920        4.2235385834081125     
 C   4.6254761677883138        9.3747304530174436        9.1018320327888080     
 C   2.5914891828949047        9.7967693478817655        7.8220590749345806     
 H   2.9866917022801114        6.7719581851669561        8.0480916958500099     
 C   3.8984719085072852        4.8220590796830631        8.0299129467868759     
 H   6.7316400854575287        6.4141248679833343        5.8833108337900892     
 C   5.9866174064340782        4.6280605879296131        6.8101441913940963     
 H   6.4042458117136629        7.9798643275502252        4.2519293048540607     
 C   8.1121283236404285        9.2612677481124592        4.4689391733362376     
 H   6.3570676082447282        10.684140469023914        7.6350341282288792     
 C   8.0791046017665966        10.782877522286769        6.3490688542857061     
 H   2.5600382629165650        6.7284151417856357        5.2988627992467006     
 C   1.8717868744624127        7.7747945146336255        3.5432246881260285     
 H   4.4300838314284698        10.563076530259012        4.4539532788945611     
 C   2.9015922410230530        9.9237420478327572        3.0857454517375955     
 H   5.6505038592291923        9.0082762922653998        9.1718602644440050     
 C   4.0162678972145045        9.9112888775987589        10.239492450086386     
 H   2.0336054127620842        9.7451924858498149        6.8887357892422862     
 C   1.9864574970394382        10.309906264598382        8.9714813652185637     
 H   3.1244672588190503        4.3699832471576894        8.6498157250397139     
 C   4.9754748590026185        4.0513128669866179        7.5860197682793524     
 H   6.8397222047277442        4.0371809726057473        6.4789138625470866     
 H   8.5907213006406167        8.8818685262995007        3.5696320475846162     
 C   8.7175088386301560        10.278522065117079        5.2156874436486094     
 H   8.5340339722186176        11.589361155486399        6.9204060187896399     
 C   1.9915574966804430        8.9163724798365394        2.7403086112897279     
 H   1.1701304491175215        6.9874183754169765        3.2697292821516695     
 H   3.0081451169075502        10.815335494444492        2.4673306813339968     
 C   2.6918724104871106        10.362166373987840        10.176568061422113     
 H   4.5791853382724499        9.9530508778976934        11.174187999052737     
 H  0.95156256950171447        10.644149936748567        8.9378593956111612     
 H   5.0253679166069549        2.9961679616089962        7.8477837076185635     
 H   9.6737528080623338        10.689669041421466        4.8951890632766162     
 H   1.3847384573283270        9.0152597188512171        1.8380166582849631     
 H   2.1975724406380612        10.745778921851921        11.069256340554947     
 C   2.8809927772232333        8.3180882918871433        14.142584352797909     
 H   3.7876471048963700        8.5226600615977439        13.550013182271737     
 H   2.7809890001805524        7.2283305376799643        14.278960555070649     
 H   1.9950108112903298        8.6862581830452417        13.597364021480168     
 C   2.9976365285872042        8.9751079362202084        15.430518771869844     
 N   3.1295083416808542        9.5078625272928807        16.464068478048869     
         226

 Co   6.7674950663093814        14.147725205596219        4.9382759797711158     
 S   6.9965839245668864        13.940893586164789        7.1621369279345597     
 S   5.7187592635785718        16.142810709775556        5.1007034599692975     
 S   8.7133315104676079        13.925503447518668        3.8178194705393955     
 S   5.7551064060308921        12.535972318964998        3.7441856856844820     
 C   6.3063020894491011        15.445880465035113        7.7032287471042862     
 C   5.7860409944105022        16.382241721249887        6.8278765827487824     
 C   8.3012798313415566        12.629244133964750        2.7268525196149862     
 C   7.0516124544699146        12.039547978520627        2.6878150809329076     
 S   6.2891260669129565        15.893174367830943        9.3916053304050156     
 S   5.2510924638659828        17.873971146973986        7.5734696338746232     
 S   9.4672098020797808        11.982867546848812        1.5987967886006635     
 S   6.8543673236751319        10.772778105555894        1.4889368064441202     
 C   5.6683429782399593        17.504864876315761        9.2256192325915301     
 C   8.4749606258004491        10.779472394847978       0.83632582691803381     
 S   5.5330566979116442        18.584326652587258        10.495853592508768     
 S   9.0403108364141183        9.7849840518287046      -0.38225272344863420     
 P   9.0274022930555162        20.659204365067577        14.576695899001930     
 C   8.3373967823474828        19.050678374842388        15.022842039917562     
 C   10.748446689943298        20.350588643887033        14.178361639360444     
 C   8.8743890632429530        21.757845126034223        15.986611284707827     
 C   8.1984874258138110        21.420643441012327        13.176308475409085     
 C   9.0771098909940182        17.877198998607327        14.784522743941730     
 C   7.1042408661320229        18.985287662453395        15.699042033237768     
 C   11.656400369439028        20.155934153523145        15.229967883732654     
 C   11.125035087689938        20.069272214032079        12.856866271187640     
 C   9.0496832136907130        21.244902509671824        17.283868242758668     
 C   8.6536776661735573        23.132583771026525        15.788973556370536     
 C   6.8330565788614548        21.166966731107035        12.963942256732382     
 C   8.8655310068388093        22.391490596985236        12.407708614918896     
 H   10.051300456890569        17.921210789710447        14.303878798352144     
 C   8.5809326122247995        16.649270554794590        15.227632327627063     
 H   6.5663352643261961        19.893749238340313        15.967080732653871     
 C   6.6047660612447272        17.745776023834843        16.105115635311506     
 H   11.363950314974069        20.365389146842347        16.256351487401560     
 C   12.930006203280719        19.657310667544099        14.962621791650038     
 H   10.427880501543694        20.219030852308542        12.039390336861123     
 C   12.394425123034047        19.556278248723050        12.597771709085421     
 H   9.1909995787017102        20.178356754129364        17.444586570994915     
 C   9.0181645279460447        22.111411847137717        18.374576819848258     
 H   8.5408740294323149        23.551156503865958        14.790806237520234     
 C   8.5936658065618232        23.981787998339929        16.894424978277812     
 H   6.3152128902062517        20.427810526738870        13.567315056642535     
 C   6.1356389388094676        21.884682733579808        11.993058554181614     
 C   8.1602164218380988        23.091771342177424        11.425147265533104     
 H   9.9191046382113282        22.626266683645024        12.566545246320986     
 H   9.1845393365293209        15.751636497224396        15.104286339413623     
 C   7.3431495078989251        16.579438560240749        15.873018852961705     
 H   5.6473975042462126        17.685847339219002        16.623007153432727     
 C   13.286484305550175        19.330951321445244        13.650477419176260     
 H   13.622903189661887        19.514743608575639        15.787697740562646     
 H   12.683346149675767        19.316056863352649        11.575179646584813     
 H   9.1693499318633247        21.712881299452338        19.375983979957283     
 C   8.7760512143175813        23.473742346246148        18.182663994412135     
 H   8.3940776436374058        25.038928325000601        16.736229934210687     
 C   6.7976093554226349        22.849716372881840        11.226026251643551     
 H   5.0709511459297429        21.708770974948891        11.857527486596352     
 H   8.6902324208497959        23.844573981865032        10.842149728659752     
 H   6.9695554528274650        15.623195855485495        16.246465216893764     
 H   14.257144811592868        18.883794968016105        13.438221953954859     
 H   8.7307529878728296        24.137450829216796        19.044987082916414     
 H   6.2431336867508058        23.425516244443887        10.487545283495930     
 P   10.460835785907989        14.951547761848788        10.657771299562590     
 C   10.278176619801663        16.694780565593781        10.211906776781783     
 C   8.8764031598167481        14.219124871590624        11.105636383631659     
 C   11.537054221379352        14.822461234908399        12.101059057735455     
 C   11.206857009388024        14.129898385366822        9.2390383240912879     
 C   11.292686591092437        17.279547712516028        9.4288252907262748     
 C   9.1938791089691989        17.474065277617328        10.654824518548535     
 C   8.2408491327299451        14.708035562773716        12.265329271874998     
 C   8.2780860469221036        13.185793908602369        10.367716640203181     
 C   12.461304991077119        15.830198960634819        12.434031737996479     
 C   11.420213357154273        13.672033869558694        12.903770379204705     
 C   10.496652505114591        14.079213836205835        8.0233915140640981     
 C   12.528940129870525        13.656401557912750        9.3055024996229818     
 H   12.131671065915144        16.683031636913643        9.0743122534775367     
 C   11.219100937409664        18.632555687334488        9.0918345145004835     
 H   8.3880037601906228        17.040822992640916        11.241212304071185     
 C   9.1316410937728332        18.826530879073555        10.312707120846401     
 H   8.7153217847248285        15.475833143325563        12.872131538581556     
 C   7.0074683936027791        14.194526047670331        12.654776500356322     
 H   8.7637554534888267        12.770523291485331        9.4898981075891946     
 C   7.0411547958828784        12.672323511164258        10.775179547305026     
 H   12.562822683672692        16.725444107656521        11.821511995433855     
 C   13.250866199334402        15.681176188137519        13.578392562055248     
 H   10.686951087554894        12.896013376167359        12.675128132482907     
 C   12.217572981984910        13.535365847118770        14.041002205519872     
 H   9.4720536192636704        14.446479529593731        7.9521448175704155     
 C   11.106412698355410        13.541055102751548        6.8868490409477321     
 H   13.085985955305738        13.708332289102614        10.239285380856604     
 C   13.134544088159245        13.141630066049245        8.1571604329787188     
 H   11.992460055730072        19.084575380216126        8.4711140541531726     
 C   10.142026303829994        19.403163795880953        9.5357800884639445     
 H   8.2784607225736906        19.417262941140287        10.643982978149625     
 H   6.5286441067928918        14.574162382902248        13.553829493844011     
 C   6.4022853166947087        13.177123185661516        11.908081897818196     
 H   6.5863968238393777        11.865743386817273        10.203856723476468     
 C   13.129870487411051        14.541427280084990        14.383494728405946     
 H   13.954335334318266        16.467528544639887        13.849593149910341     
 H   12.110204674823741        12.645250506908505        14.661223472469349     
 C   12.430265538333009        13.088950691477441        6.9514489020971784     
 H   10.544308141287877        13.498862076418913        5.9517231004858271     
 H   14.169056204532597        12.806462080699115        8.1920844632276673     
 H   10.091418226829667        20.458037914178981        9.2731236248668338     
 H   5.4458876208819653        12.766137415945824        12.228315020772934     
 H   13.737409365214400        14.442879076092227        15.285306857480073     
 H   12.925066766221235        12.704137554532640        6.0596089762636725     
 C   12.235711617000018        15.124065535105764        2.9781635490661076     
 H   11.328071290234533        14.918311546985906        3.5687613128870801     
 H   12.338378465856026        16.213802451924067        2.8484304356217578     
 H   13.120346214955539        14.750631638056579        3.5212495566563975     
 C   12.118934837228805        14.475043237174322        1.6868954884714982     
 N   11.987125391911466        13.948324626392738       0.65075768664487699     
 Co   8.3481691954389685        9.3033804298688487        12.184190426959059     
 S   8.1193722385622102        9.5104599886812480        9.9603135194351218     
 S   9.3962510530473136        7.3078923097931643        12.021712184839036     
 S   6.4023755322173344        9.5258245260043761        13.304590204205594     
 S   9.3607534184170458        10.914945013175190        13.378324608425045     
 C   8.8093499842906091        8.0053621869257636        9.4191426327008614     
 C   9.3293544328949629        7.0688027066882304        10.294465238316956     
 C   6.8145627553663335        10.821996647485694        14.395631981162266     
 C   8.0642706563479454        11.411601025006091        14.434645524685523     
 S   8.8267813121989729        7.5582966347915432        7.7306931586143959     
 S   9.8642652718839567        5.5771097990662968        9.5487579968946434     
 S   5.6486808190923030        11.468479385187477        15.523657349689927     
 S   8.2616571615985830        12.678283129202777        15.633599264632414     
 C   9.4473156948623807        5.9464963143620375        7.8965821270257797     
 C   6.6410580950561542        12.671693140376446        16.286221188605111     
 S   9.5826169779975743        4.8671718921503313        6.6262259222477624     
 S   6.0757548842979325        13.666079116203722        17.504907787670227     
 P   6.0878491254873035        2.7917913550628444        2.5455753985798779     
 C   6.7779934978579961        4.4003014078953271        2.0995836848046232     
 C   4.3667343987712659        3.1004080878752105        2.9435917266297555     
 C   6.2409301878416068        1.6931226347340391        1.1357058780862439     
 C   6.9165683786683410        2.0303075368647461        3.9460593105474135     
 C   6.0384176323800816        5.5738277647460572        2.3381126319309318     
 C   8.0111349812807617        4.4656708665607763        1.4233587981049414     
 C   3.4589390487551941        3.2947935055094706        1.8917956636752555     
 C   3.9898872918320327        3.3818749985103547        4.2649808058589178     
 C   6.0658912295365335        2.2060525243682316      -0.16159178847809147     
 C   6.4611947418198072       0.31831069769427639        1.3334500564672120     
 C   8.2820720003553649        2.2837105554578110        4.1583216958086222     
 C   6.2493734676722479        1.0596581641565046        4.7147770755372518     
 H   5.0642207590639403        5.5298424779191668        2.8187474599029714     
 C   6.5347384357325105        6.8017798018089195        1.8952227469030376     
 H   8.5489196472861622        3.5572051869991008        1.1551070710019309     
 C   8.5107565880541642        5.7051958437692711        1.0175001375340185     
 H   3.7515938842441470        3.0851874519780003       0.86549836472448172     
 C   2.1852255488481762        3.7933151308219175        2.1588379953147001     
 H   4.6869230969355549        3.2323342730434073        5.0826024414191000     
 C   2.7203839996651178        3.8947394700732887        4.5237769409334430     
 H   5.9249023318209844        3.2726397006115957      -0.32237886487123191     
 C   6.0972325438994988        1.3394597718103936       -1.2522465131485363     
 H   6.5738053327940262      -0.10025029682934922        2.3316496408074245     
 C   6.5209882308865472      -0.53098524114395507       0.22805580030240102     
 H   8.8000401684037293        3.0227035262140318        3.5548564441073887     
 C   8.9794059083618940        1.5659299062050187        5.1292119755130896     
 C   6.9546097798373765       0.35929635224846390        5.6973436471012855     
 H   5.1957547197931753       0.82505569732791595        4.5559893898268768     
 H   5.9312282555127300        7.6994604090238807        2.0187230345640965     
 C   7.7725294035838690        6.8715864345915154        1.2498442741208269     
 H   9.4681049860353923        5.7650851508137828       0.49956910172614777     
 C   1.8284811158400607        4.1198222772641104        3.4708789516681700     
 H   1.4924518113570466        3.9356573080648860        1.3336074279892227     
 H   2.4312704068559201        4.1350655690945093        5.5462938890481954     
 H   5.9462603060037331        1.7379910528160614       -2.2536866463698102     
 C   6.3388822056654233       -2.2950630849784458E-002  -1.0602307484743898     
 H   6.7201759460950257       -1.5882022662443032       0.38632700395754194     
 C   8.3172836953302607       0.60108303222976600        5.8963511172958905     
 H   10.044141177853220        1.7416356566778466        5.2646663715342665     
 H   6.4244871623711832      -0.39337810692400760        6.2804192595442601     
 H   8.1462374847701255        7.8278537730956099       0.87657826782150317     
 H  0.85773531695282490        4.5669166226131974        3.6828841095054519     
 H   6.3840502020417933      -0.68672932058991853       -1.9225094382586370     
 H   8.8716896343638254        2.5226571098579190E-002   6.6348377304891084     
 P   4.6552425953905727        8.4994097212853550        6.4646796150184969     
 C   4.8379369299323196        6.7561300559571933        6.9103308785813127     
 C   6.2396245942228807        9.2320261183016950        6.0169404143413603     
 C   3.5790187786081846        8.6285142458747170        5.0213947188691339     
 C   3.9091582293458043        9.3209154600767459        7.8834605937581745     
 C   3.8233774648393322        6.1712522913120056        7.6932708908908740     
 C   5.9221760907549417        5.9768720697867437        6.4672268355704832     
 C   6.8753326452959325        8.7432554218744425        4.8572763801523058     
 C   6.8377672489763466        10.265384600822379        6.7549627394436609     
 C   2.6547883208737444        7.6207615321042796        4.6883987447635720     
 C   3.6958090348162598        9.7789739269606493        4.2187252048826052     
 C   4.6193607062327944        9.3715786667976015        9.0991083867207578     
 C   2.5870794603327232        9.7944221684954051        7.8169991495136690     
 H   2.9844298354563543        6.7677448387190209        8.0479100626531341     
 C   3.8968490455880800        4.8181536761841217        8.0299378815939448     
 H   6.7281046156726836        6.4101892298781262        5.8809623530094584     
 C   5.9842841730194483        4.6243090133465117        6.8089955381944653     
 H   6.4010107843315591        7.9754209675908356        4.2504071858256820     
 C   8.1086803253316511        9.2569375486054302        4.4679504407214727     
 H   6.3519872442106822        10.680541760053670        7.6327718360333243     
 C   8.0746793183499328        10.779009552337596        6.3476405951991000     
 H   2.5532996992217796        6.7254848882490332        5.3008800702312815     
 C   1.8651925651022618        7.7698102532565239        3.5440668876119017     
 H   4.4290595060266904        10.554999381299075        4.4473795715324007     
 C   2.8984251128341119        9.9156627909994590        3.0815135511977458     
 H   5.6439676805898671        9.0043348926175621        9.1703388201725033     
 C   4.0096029589823488        9.9097255498863372        10.235657784080987     
 H   2.0300327150519539        9.7425049526404521        6.8832156702458933     
 C   1.9814838187369734        10.309196382998483        8.9653431871236542     
 H   3.1234542147428597        4.3660673581978333        8.6505703030559804     
 C   4.9738525905774544        4.0475628940249537        7.5857845955806429     
 H   6.8373943108760100        4.0335753977053885        6.4775507969503936     
 H   8.5876274103380776        8.8774055172307822        3.5689198078293276     
 C   8.7136929987157714        10.274359109716011        5.2147545357080718     
 H   8.5293101817362036        11.585575258243498        6.9190823364027869     
 C   1.9861408815129153        8.9095959284592556        2.7390047337653698     
 H   1.1617435478726763        6.9834417123534154        3.2728553982109401     
 H   3.0057703723570786        10.805795669860460        2.4613144586068718     
 C   2.6857578514941660        10.361849541044851        10.171057581258232     
 H   4.5717091079679211        9.9519239736478387        11.170782642355691     
 H  0.94698483952660728        10.644398665476782        8.9304202903167145     
 H   5.0243862543377702        2.9926110257396838        7.8481643043424034     
 H   9.6700739911646867        10.685462892057624        4.8946248470905775     
 H   1.3785861121265566        9.0081624237792646        1.8372054794546531     
 H   2.1909604244544325        10.746667658136175        11.062898204557762     
 C   2.8799109158405316        8.3260017545691980        14.143374180198039     
 H   3.7874568505278465        8.5315316956728857        13.552551902973503     
 H   2.7777294453442680        7.2362614801687162        14.274347709653734     
 H   1.9951064018909344        8.6984370768174148        13.599742223187656     
 C   2.9964342281005036        8.9765596204314448        15.434018055715478     
 N   3.1280602645133011        9.5044625734245756        16.469670845289567     
         226

 Co   6.7677854797354229        14.142821066429804        4.9402991471730413     
 S   7.0015894325224268        13.939482192820469        7.1638206185989226     
 S   5.7154448743800010        16.136017890463851        5.1023107539513441     
 S   8.7137213792297672        13.923167666397424        3.8193821200301024     
 S   5.7566990424554998        12.530377125527330        3.7457337926655163     
 C   6.3099106386058272        15.444063013586105        7.7041865122840001     
 C   5.7860283413164684        16.378088117573228        6.8287811203521969     
 C   8.3026503440654533        12.627074207560433        2.7279668506339871     
 C   7.0535189771585873        12.036248689519251        2.6887815789840470     
 S   6.2954721332587589        15.893824714368879        9.3917594286513477     
 S   5.2496351838149167        17.869700938995720        7.5734915664496487     
 S   9.4690438923144615        11.982369359005558        1.5994612284206193     
 S   6.8573134792901227        10.770082297272166        1.4891838796745120     
 C   5.6707212656239614        17.503618862728047        9.2251622874320951     
 C   8.4778940564270862        10.778267323351447       0.83669799373683162     
 S   5.5352403611708683        18.583842177608108        10.494765547701515     
 S   9.0440139557598442        9.7842113489134572      -0.38183994599205862     
 P   9.0319884599584821        20.659734430369738        14.577940019928468     
 C   8.3424843927043177        19.050688648939563        15.023369879449724     
 C   10.753079120907078        20.351856447081232        14.179190896656413     
 C   8.8779262065067570        21.757082485418607        15.988704851253972     
 C   8.2031524161528893        21.421928773184838        13.177876677755146     
 C   9.0828743292277494        17.877552535646839        14.785567515732280     
 C   7.1091251073698878        18.984741113083167        15.699175035715250     
 C   11.661205146623093        20.156081622954936        15.230423966970477     
 C   11.129534664390610        20.072127588169941        12.857327874128464     
 C   9.0542354660713311        21.243317301387037        17.285489670754757     
 C   8.6542771426286524        23.131415717844757        15.792336190019165     
 C   6.8379202089906910        21.167812591799901        12.964851825676890     
 C   8.8701475188428880        22.393255984172889        12.409809547924302     
 H   10.057166955097864        17.921929108676419        14.305160828315334     
 C   8.5872855970098136        16.649449770121617        15.228947616078592     
 H   6.5706188520577831        19.892997106050959        15.966749516263613     
 C   6.6101999788150785        17.745055187259187        16.105393041417404     
 H   11.368891740522464        20.364234327832857        16.257081648261455     
 C   12.934810577935338        19.657899125314490        14.962320046173369     
 H   10.432262403434114        20.222618781307972        12.040097883123714     
 C   12.398970702751777        19.559682987301514        12.597459348173061     
 H   9.1976052720615957        20.176967376140741        17.445220838961919     
 C   9.0209195918829757        22.108627770048535        18.377021907058374     
 H   8.5403916923234924        23.550519532094896        14.794524961438887     
 C   8.5924793651777023        23.979345483343934        16.898592503539291     
 H   6.3200905119925013        20.428456191442947        13.567972146939699     
 C   6.1407288448888364        21.885201161141154        11.993558116856173     
 C   8.1651004807955587        23.093196294612262        11.426801897337564     
 H   9.9234818233439075        22.628592184602020        12.569260579292921     
 H   9.1914683060806990        15.752167107396103        15.105936465132714     
 C   7.3493784424723305        16.579078932058035        15.874017097724257     
 H   5.6526271218697985        17.684714913044402        16.622857812363879     
 C   13.291156011660163        19.333192212808893        13.649773310177844     
 H   13.627819838791094        19.514435695250597        15.787106751891802     
 H   12.687658127344051        19.320557728955805        11.574567745265824     
 H   9.1728808161124356        21.709536831715514        19.378068316926797     
 C   8.7760145590764100        23.470549856563071        18.186348010777991     
 H   8.3904007178149129        25.036055686647231        16.741489121329973     
 C   6.8027808078344592        22.850355501816384        11.226752126747314     
 H   5.0762234733877598        21.708766572885633        11.857283477909929     
 H   8.6951044162398095        23.846321350294030        10.844166697975769     
 H   6.9760385643789675        15.622800651786463        16.247625144280846     
 H   14.261793466140011        18.886332589301698        13.436879216904535     
 H   8.7293162461479739        24.133356722462345        19.049256132175319     
 H   6.2485662935674187        23.425607437407628        10.487666878062868     
 P   10.464766886347457        14.955964660138870        10.660056337151751     
 C   10.281209892514886        16.698871081680863        10.213319578449664     
 C   8.8805521717289650        14.223106739697915        11.107565324689549     
 C   11.540622988334063        14.828013279307839        12.103634332999759     
 C   11.211836948895488        14.133528890909034        9.2423691891718693     
 C   11.294995392152941        17.283646788074961        9.4293736431378559     
 C   9.1969123902712511        17.478008417282840        10.656561050805299     
 C   8.2443985009679501        14.712288444895469        12.266791140356665     
 C   8.2827167236406307        13.189537508982211        10.369639513236303     
 C   12.466939754951978        15.834577318372498        12.433809160976715     
 C   11.422440473943988        13.679386195768116        12.908572680117725     
 C   10.502744495166951        14.082376160312112        8.0261037000531577     
 C   12.533325978312490        13.658757220451900        9.3105508215081159     
 H   12.133903312594134        16.687256594306067        9.0745008523190336     
 C   11.220704194609020        18.636477160592190        9.0918466449537849     
 H   8.3915093810712484        17.044754395758190        11.243571363019774     
 C   9.1339565058546448        18.830289743801984        10.313897734703309     
 H   8.7185121607765073        15.480256078323858        12.873639708956118     
 C   7.0108839723225937        14.198821897178975        12.655738784285900     
 H   8.7688303325029047        12.774114254386308        9.4921376479899138     
 C   7.0455685491506861        12.676165836039974        10.776575126051357     
 H   12.569530318721180        16.728375855819419        11.819490316964931     
 C   13.257433994532107        15.686158239701685        13.577541472378231     
 H   10.687952152971233        12.904086413429535        12.681690039710714     
 C   12.220717697199250        13.543440096530851        14.045221667631880     
 H   9.4785657862394253        14.450430001487481        7.9536558780190543     
 C   11.113053986958382        13.542629746508112        6.8906717781045499     
 H   13.089534856545356        13.711027444622440        10.244793923786164     
 C   13.139493315875296        13.142348215345962        8.1632868863668033     
 H   11.993455782841400        19.088511812635051        8.4704023154762940     
 C   10.143633731441327        19.406928644275556        9.5360663144796813     
 H   8.2807754973021108        19.420875883044268        10.645399358992984     
 H   6.5316974166866988        14.578584067095431        13.554513824134411     
 C   6.4060800600017282        13.181250547430748        11.908981047556983     
 H   6.5911175705500860        11.869504567982789        10.205139829131369     
 C   13.135263815363649        14.548199223165991        14.384787127365549     
 H   13.962694370983714        16.471504112810560        13.846458776329651     
 H   12.112558592428824        12.654784215441271        14.667225875744727     
 C   12.436355927437475        13.089277528525612        6.9569474622173662     
 H   10.551760603795351        13.499999912197653        5.9551166051401045     
 H   14.173608585450422        12.806219239979173        8.1995118041391564     
 H   10.092389964594357        20.461614918207047        9.2728125814557103     
 H   5.4495464516831671        12.770300126389435        12.228838612508072     
 H   13.743539536126773        14.449970618192745        15.286105669321401     
 H   12.931654342239820        12.703258479457130        6.0659551423794271     
 C   12.236796260786683        15.116210621825379        2.9774263726017005     
 H   11.328270640258898        14.909513181546846        3.5662901605012749     
 H   12.341608550238957        16.205930289602463        2.8530138682136408     
 H   13.120264711918503        14.738577437406139        3.5189600669459709     
 C   12.120156663253551        14.473548533289367        1.6834901542400649     
 N   11.988605135604034        13.951603253713223       0.64528134795521852     
 Co   8.3478789146430366        9.3082742807242589        12.182158211235121     
 S   8.1143474163847298        9.5118445700624985        9.9586217764727802     
 S   9.3996083608641587        7.3147009669202863        12.020099290003099     
 S   6.4019832139428452        9.5281355415840832        13.303021735825221     
 S   9.3591479223092424        10.920542092996843        13.376764842876709     
 C   8.8057415836445685        8.0071599474040447        9.4181821686674709     
 C   9.3293845965419653        7.0729498966690150        10.293559941382492     
 C   6.8131804866619108        10.824147373459981        14.394507409091448     
 C   8.0623494902514157        11.414887494992351        14.433670182593156     
 S   8.8204187026123755        7.5576114399654406        7.7305411960401029     
 S   9.8657422908850272        5.5813710478618770        9.5487429309883343     
 S   5.6468315674728160        11.468951510174978        15.522984380483932     
 S   8.2586871226253429        12.680971678469257        15.633338498183587     
 C   9.4449373498248885        5.9477148159912350        7.8970476628973945     
 C   6.6381010397657443        12.672884126724684        16.285834473244769     
 S   9.5804323167244032        4.8676197131603098        6.6273306418112448     
 S   6.0720250219980709        13.666844554083474        17.504473240978879     
 P   6.0832902451614830        2.7912584045519879        2.5443352455612196     
 C   6.7729239501207967        4.4002893139423049        2.0990495621376484     
 C   4.3621339185398478        3.0991373682968630        2.9427875411744386     
 C   6.2374158552921664        1.6938842508584366        1.1336132480271610     
 C   6.9119436573037847        2.0290222624337630        3.9444886597975861     
 C   6.0326620859147431        5.5734692740163201        2.3370475787488694     
 C   8.0062697608753766        4.4662170604100577        1.4232211715246119     
 C   3.4541556975981811        3.2946610811688393        1.8913772855435718     
 C   3.9854368637165640        3.3790066388496642        4.2645513593683235     
 C   6.0613448194340975        2.2076375022303494      -0.16320959607955204     
 C   6.4606477590851537       0.31948259502132464        1.3300813263293978     
 C   8.2772438491983404        2.2828828777272903        4.1574164070947139     
 C   6.2448073446074313        1.0578797094660710        4.7126659319614355     
 H   5.0583635938996778        5.5291174233578895        2.8174458031294400     
 C   6.5283847137036766        6.8015940640616579        1.8938724722095017     
 H   8.5446631829270849        3.5579572679191607        1.1554478695084689     
 C   8.5053318565038865        5.7059154457979862        1.0172037412184172     
 H   3.7466602646678706        3.0863674322594665       0.86480014856284959     
 C   2.1804497520249644        3.7927484754737897        2.1591976808137203     
 H   4.6825982590598514        3.2287188579871802        5.0819173469978267     
 C   2.7158951016274431        3.8913303261484029        4.5241413377512130     
 H   5.9182807468395850        3.2740260982841560      -0.32300498727981641     
 C   6.0944950628995320        1.3422491168297006       -1.2546915309586339     
 H   6.5743529831610914       -9.9610254547392599E-002   2.3279226728669293     
 C   6.5222416517341113      -0.52853282813435798       0.22387841458890761     
 H   8.7951897070701470        3.0220868735064297        3.5542097204735628     
 C   8.9743571616644342        1.5654339126246841        5.1287161313855503     
 C   6.9497814315082183       0.35786367813189968        5.6956783396745330     
 H   5.1914309111936303       0.82270559491272155        4.5532606878517514     
 H   5.9242920562518808        7.6989201408356225        2.0170276083664902     
 C   7.7662991966382782        6.8719412704254150        1.2488104914461051     
 H   9.4628858944530325        5.7662189894061973       0.49970208132440458     
 C   1.8238556911040567        4.1175932635665031        3.4716478907302921     
 H   1.4875555427599103        3.9360020566338934        1.3342666473966078     
 H   2.4270279071455252        4.1305532824148754        5.5469628354249823     
 H   5.9427328044768180        1.7413406850749906       -2.2557687380051563     
 C   6.3389672758810613       -1.9747550973132161E-002  -1.0639214864027637     
 H   6.7239464314820241       -1.5853146328480161       0.38105292249370576     
 C   8.3121635482749099       0.60045394364778171        5.8956219344961642     
 H   10.038906889176339        1.7416761256459901        5.2649190209986489     
 H   6.4196780312064377      -0.39514171761574035        6.2783864746946429     
 H   8.1397454666721174        7.8282425395759025       0.87537072704006957     
 H  0.85313860744263659        4.5643949703723177        3.6843083530584217     
 H   6.3855440226123408      -0.68261996498392397       -1.9267881527813944     
 H   8.8663130430529034        2.5149134278673969E-002   6.6347123671098345     
 P   4.6512836398512016        8.4949923002263326        6.4623864044572645     
 C   4.8348733259968313        6.7520421501533798        6.9089242097492249     
 C   6.2354511588080213        9.2280307372549153        6.0149949528586024     
 C   3.5754225298009725        8.6229605515030698        5.0188110570045250     
 C   3.9041546896094173        9.3172940861716285        7.8801183233742966     
 C   3.8210415269433771        6.1671632461578723        7.6927380024181486     
 C   5.9191164067379454        5.9729297191342940        6.4655090013124514     
 C   6.8717486311162030        8.7389796836694806        4.8557961113688188     
 C   6.8331237596312571        10.261625675927554        6.7530165170807503     
 C   2.6491246750554946        7.6163825864973278        4.6886143988793343     
 C   3.6935578536818428        9.7716178613966047        4.2139118263570987     
 C   4.6132452446772749        9.3684268805777613        9.0963847406527076     
 C   2.5826697377705417        9.7920749891090448        7.8119392240927583     
 H   2.9821679686325973        6.7635314922710865        8.0477284294562583     
 C   3.8952261826688748        4.8142482726851803        8.0299628164010155     
 H   6.7245691458878376        6.4062535917729173        5.8786138722288284     
 C   5.9819509396048192        4.6205574387634112        6.8078468849948344     
 H   6.3977757569494553        7.9709776076314469        4.2488850667973033     
 C   8.1052323270228754        9.2526073490984011        4.4669617081067070     
 H   6.3469068801766371        10.676943051083425        7.6305095438377695     
 C   8.0702540349332708        10.775141582388423        6.3462123361124929     
 H   2.5465611355269941        6.7225546347124308        5.3028973412158624     
 C   1.8585982557421110        7.7648259918794222        3.5449090870977749     
 H   4.4280351806249110        10.546922232339137        4.4408058641702413     
 C   2.8952579846451711        9.9075835341661627        3.0772816506578962     
 H   5.6374315019505428        9.0003934929697245        9.1688173759010034     
 C   4.0029380207501921        9.9081622221739138        10.231823118075589     
 H   2.0264600173418237        9.7398174194310876        6.8776955512495004     
 C   1.9765101404345085        10.308486501398585        8.9592050090287429     
 H   3.1224411706666690        4.3621514692379781        8.6513248810722487     
 C   4.9722303221522912        4.0438129210632905        7.5855494228819333     
 H   6.8350664170242759        4.0299698228050289        6.4761877313537006     
 H   8.5845335200355386        8.8729425081620636        3.5682075680740390     
 C   8.7098771588013868        10.270196154314943        5.2138216277675333     
 H   8.5245863912537896        11.581789361000599        6.9177586540159348     
 C   1.9807242663453877        8.9028193770819719        2.7377008562410117     
 H   1.1533566466278313        6.9794650492898542        3.2759815142702107     
 H   3.0033956278066065        10.796255845276431        2.4552982358797473     
 C   2.6796432925012219        10.361532708101860        10.165547101094349     
 H   4.5642328776633931        9.9507970693979821        11.167377285658645     
 H  0.94240710955150009        10.644647394204997        8.9229811850222660     
 H   5.0234045920685855        2.9890540898703715        7.8485449010662434     
 H   9.6663951742670413        10.681256742693783        4.8940606309045389     
 H   1.3724337669247861        9.0010651287073138        1.8363943006243428     
 H   2.1843484082708038        10.747556394420432        11.056540068560578     
 C   2.8788290544578294        8.3339152172512510        14.144164007598171     
 H   3.7872665961593235        8.5404033297480275        13.555090623675270     
 H   2.7744698905079836        7.2441924226574690        14.269734864236817     
 H   1.9952019924915387        8.7106159705895863        13.602120424895146     
 C   2.9952319276138035        8.9780113046426813        15.437517339561113     
 N   3.1266121873457475        9.5010626195562704        16.475273212530261     
         226

 Co   6.7680758931614644        14.137916927263388        4.9423223145749668     
 S   7.0065949404779682        13.938070799476149        7.1655043092632855     
 S   5.7121304851814294        16.129225071152149        5.1039180479333908     
 S   8.7141112479919265        13.920831885276179        3.8209447695208096     
 S   5.7582916788801066        12.524781932089663        3.7472818996465511     
 C   6.3135191877625543        15.442245562137098        7.7051442774637149     
 C   5.7860156882224345        16.373934513896568        6.8296856579556113     
 C   8.3040208567893501        12.624904281156118        2.7290811816529881     
 C   7.0554254998472592        12.032949400517877        2.6897480770351865     
 S   6.3018181996045621        15.894475060906817        9.3919135268976799     
 S   5.2481779037638514        17.865430731017454        7.5735134990246733     
 S   9.4708779825491423        11.981871171162304        1.6001256682405751     
 S   6.8602596349051144        10.767386488988441        1.4894309529049041     
 C   5.6730995530079644        17.502372849140329        9.2247053422726601     
 C   8.4808274870537232        10.777062251854915       0.83707016055562933     
 S   5.5374240244300914        18.583357702628959        10.493677502894265     
 S   9.0477170751055702        9.7834386459982117      -0.38142716853548297     
 P   9.0365746268614480        20.660264495671900        14.579184140855006     
 C   8.3475720030611527        19.050698923036737        15.023897718981887     
 C   10.757711551870859        20.353124250275428        14.180020153952384     
 C   8.8814633497705593        21.756319844802995        15.990798417800116     
 C   8.2078174064919693        21.423214105357349        13.179444880101206     
 C   9.0886387674614824        17.877906072686351        14.786612287522832     
 C   7.1140093486077527        18.984194563712943        15.699308038192731     
 C   11.666009923807158        20.156229092386727        15.230880050208301     
 C   11.134034241091280        20.074982962307800        12.857789477069288     
 C   9.0587877184519510        21.241732093102250        17.287111098750845     
 C   8.6548766190837494        23.130247664662988        15.795698823667797     
 C   6.8427838391199272        21.168658452492764        12.965761394621397     
 C   8.8747640308469684        22.395021371360539        12.411910480929709     
 H   10.063033453305160        17.922647427642389        14.306442858278524     
 C   8.5936385817948278        16.649628985448643        15.230262904530122     
 H   6.5749024397893701        19.892244973761606        15.966418299873355     
 C   6.6156338963854306        17.744334350683530        16.105670447523305     
 H   11.373833166070860        20.363079508823368        16.257811809121353     
 C   12.939614952589956        19.658487583084884        14.962018300696700     
 H   10.436644305324533        20.226206710307405        12.040805429386307     
 C   12.403516282469507        19.563087725879978        12.597146987260698     
 H   9.2042109654214812        20.175577998152114        17.445855106928928     
 C   9.0236746558199066        22.105843692959354        18.379466994268491     
 H   8.5399093552146716        23.549882560323830        14.798243685357537     
 C   8.5912929237935796        23.976902968347940        16.902760028800770     
 H   6.3249681337787509        20.429101856147021        13.568629237236863     
 C   6.1458187509682052        21.885719588702500        11.994057679530732     
 C   8.1699845397530186        23.094621247047101        11.428456529142023     
 H   9.9278590084764851        22.630917685559020        12.571975912264856     
 H   9.1983972756320771        15.752697717567811        15.107586590851806     
 C   7.3556073770457351        16.578719303875317        15.875015342486810     
 H   5.6578567394933845        17.683582486869803        16.622708471295031     
 C   13.295827717770152        19.335433104172544        13.649069201179426     
 H   13.632736487920301        19.514127781925556        15.786515763220960     
 H   12.691970105012333        19.325058594558964        11.573955843946838     
 H   9.1764117003615482        21.706192363978694        19.380152653896314     
 C   8.7759779038352370        23.467357366879995        18.190032027143850     
 H   8.3867237919924182        25.033183048293857        16.746748308449263     
 C   6.8079522602462834        22.850994630750925        11.227478001851077     
 H   5.0814958008457776        21.708762170822375        11.857039469223505     
 H   8.6999764116298230        23.848068718723027        10.846183667291784     
 H   6.9825216759304691        15.622405448087429        16.248785071667928     
 H   14.266442120687152        18.888870210587292        13.435536479854211     
 H   8.7278795044231199        24.129262615707891        19.053525181434225     
 H   6.2539989003840315        23.425698630371368        10.487788472629806     
 P   10.468697986786925        14.960381558428951        10.662341374740912     
 C   10.284243165228109        16.702961597767946        10.214732380117546     
 C   8.8847011836411820        14.227088607805207        11.109494265747438     
 C   11.544191755288772        14.833565323707280        12.106209608264061     
 C   11.216816888402954        14.137159396451246        9.2457000542524490     
 C   11.297304193213446        17.287745863633891        9.4299219955494387     
 C   9.1999456715733050        17.481951556948353        10.658297583062064     
 C   8.2479478692059534        14.716541327017220        12.268253008838331     
 C   8.2873474003591561        13.193281109362053        10.371562386269424     
 C   12.472574518826837        15.838955676110176        12.433586583956949     
 C   11.424667590733703        13.686738521977535        12.913374981030744     
 C   10.508836485219312        14.085538484418391        8.0288158860422190     
 C   12.537711826754455        13.661112882991050        9.3155991433932517     
 H   12.136135559273125        16.691481551698491        9.0746894511605323     
 C   11.222307451808375        18.640398633849891        9.0918587754070863     
 H   8.3950150019518741        17.048685798875461        11.245930421968360     
 C   9.1362719179364547        18.834048608530416        10.315088348560215     
 H   8.7217025368281860        15.484679013322156        12.875147879330681     
 C   7.0142995510424084        14.203117746687621        12.656701068215479     
 H   8.7739052115169844        12.777705217287286        9.4943771883906347     
 C   7.0499823024184947        12.680008160915689        10.777970704797688     
 H   12.576237953769667        16.731307603982319        11.817468638496008     
 C   13.264001789729814        15.691140291265850        13.576690382701214     
 H   10.688953218387574        12.912159450691711        12.688251946938520     
 C   12.223862412413588        13.551514345942934        14.049441129743888     
 H   9.4850779532151819        14.454380473381233        7.9551669384676940     
 C   11.119695275561355        13.544204390264674        6.8944945152613677     
 H   13.093083757784973        13.713722600142265        10.250302466715723     
 C   13.144442543591346        13.143066364642680        8.1694133397548896     
 H   11.994451509952729        19.092448245053976        8.4696905767994171     
 C   10.145241159052661        19.410693492670159        9.5363525404954181     
 H   8.2830902720305311        19.424488824948249        10.646815739836342     
 H   6.5347507265805058        14.583005751288615        13.555198154424810     
 C   6.4098748033087478        13.185377909199980        11.909880197295770     
 H   6.5958383172607942        11.873265749148304        10.206422934786271     
 C   13.140657143316245        14.554971166246993        14.386079526325153     
 H   13.971053407649164        16.475479680981234        13.843324402748962     
 H   12.114912510033909        12.664317923974037        14.673228279020103     
 C   12.442446316541941        13.089604365573782        6.9624460223375548     
 H   10.559213066302826        13.501137747976392        5.9585101097943829     
 H   14.178160966368250        12.805976399259233        8.2069391450506455     
 H   10.093361702359045        20.465191922235114        9.2725015380445885     
 H   5.4532052824843698        12.774462836833047        12.229362204243209     
 H   13.749669707039146        14.457062160293264        15.286904481162729     
 H   12.938241918258404        12.702379404381622        6.0723013084951827     
 C   12.237880904573348        15.108355708544995        2.9766891961372930     
 H   11.328469990283262        14.900714816107785        3.5638190081154693     
 H   12.344838634621889        16.198058127280859        2.8575973008055233     
 H   13.120183208881468        14.726523236755702        3.5166705772355442     
 C   12.121378489278298        14.472053829404413        1.6800848200086318     
 N   11.990084879296603        13.954881881033707       0.63980500926556005     
 Co   8.3475886338471064        9.3131681315796691        12.180125995511185     
 S   8.1093225942072493        9.5132291514437473        9.9569300335104387     
 S   9.4029656686810057        7.3215096240474091        12.018486395167164     
 S   6.4015908956683560        9.5304465571637920        13.301453267444849     
 S   9.3575424262014391        10.926139172818498        13.375205077328372     
 C   8.8021331829985279        8.0089577078823275        9.4172217046340787     
 C   9.3294147601889676        7.0770970866497995        10.292654644448028     
 C   6.8117982179574890        10.826298099434268        14.393382837020631     
 C   8.0604283241548860        11.418173964978612        14.432694840500787     
 S   8.8140560930257763        7.5569262451393371        7.7303892334658100     
 S   9.8672193098860959        5.5856322966574572        9.5487278650820251     
 S   5.6449823158533290        11.469423635162480        15.522311411277936     
 S   8.2557170836521045        12.683660227735739        15.633077731734758     
 C   9.4425590047873964        5.9489333176204324        7.8975131987690093     
 C   6.6351439844753335        12.674075113072920        16.285447757884430     
 S   9.5782476554512304        4.8680675341702875        6.6284353613747271     
 S   6.0682951596982084        13.667609991963225        17.504038694287530     
 P   6.0787313648356633        2.7907254540411319        2.5430950925425608     
 C   6.7678544023835965        4.4002772199892837        2.0985154394706735     
 C   4.3575334383084305        3.0978666487185160        2.9419833557191213     
 C   6.2339015227427259        1.6946458669828339        1.1315206179680781     
 C   6.9073189359392284        2.0277369880027800        3.9429180090477582     
 C   6.0269065394494046        5.5731107832865829        2.3359825255668074     
 C   8.0014045404699932        4.4667632542593392        1.4230835449442825     
 C   3.4493723464411685        3.2945286568282075        1.8909589074118880     
 C   3.9809864356010949        3.3761382791889742        4.2641219128777283     
 C   6.0567984093316625        2.2092224800924671      -0.16482740368101262     
 C   6.4601007763504992       0.32065449234837290        1.3267125961915838     
 C   8.2724156980413159        2.2820551999967695        4.1565111183808057     
 C   6.2402412215426146        1.0561012547756374        4.7105547883856183     
 H   5.0525064287354144        5.5283923687966112        2.8161441463559087     
 C   6.5220309916748427        6.8014083263143972        1.8925221975159658     
 H   8.5404067185680077        3.5587093488392210        1.1557886680150067     
 C   8.4999071249536087        5.7066350478267021        1.0169073449028159     
 H   3.7417266450915942        3.0875474125409332       0.86410193240121747     
 C   2.1756739552017526        3.7921818201256619        2.1595573663127401     
 H   4.6782734211841479        3.2251034429309531        5.0812322525765534     
 C   2.7114062035897684        3.8879211822235171        4.5245057345689839     
 H   5.9116591618581857        3.2754124959567164      -0.32363110968840098     
 C   6.0917575818995653        1.3450384618490077       -1.2571365487687316     
 H   6.5749006335281557       -9.8970212265435981E-002   2.3241957049264346     
 C   6.5234950725816745      -0.52608041512476100       0.21970102887541421     
 H   8.7903392457365648        3.0214702207988275        3.5535629968397369     
 C   8.9693084149669744        1.5649379190443495        5.1282202872580109     
 C   6.9449530831790600       0.35643100401533545        5.6940130322477813     
 H   5.1871071025940854       0.82035549249752715        4.5505319858766260     
 H   5.9173558569910325        7.6983798726473633        2.0153321821688834     
 C   7.7600689896926864        6.8722961062593138        1.2477767087713834     
 H   9.4576668028706727        5.7673528279986117       0.49983506092266139     
 C   1.8192302663680526        4.1153642498688958        3.4724168297924143     
 H   1.4826592741627738        3.9363468052029011        1.3349258668039929     
 H   2.4227854074351307        4.1260409957352415        5.5476317818017691     
 H   5.9392053029499019        1.7446903173339199       -2.2578508296405024     
 C   6.3390523460967003       -1.6544471096479864E-002  -1.0676122243311379     
 H   6.7277169168690225       -1.5824269994517293       0.37577884102986964     
 C   8.3070434012195591       0.59982485506579730        5.8948927516964380     
 H   10.033672600499457        1.7417165946141338        5.2651716704630314     
 H   6.4148689000416921      -0.39690532830747310        6.2763536898450258     
 H   8.1332534485741093        7.8286313060561952       0.87416318625863609     
 H  0.84854189793244827        4.5618733181314379        3.6857325966113916     
 H   6.3870378431828874      -0.67851060937792940       -1.9310668673041520     
 H   8.8609364517419813        2.5071697458768749E-002   6.6345870037305605     
 P   4.6473246843118297        8.4905748791673084        6.4600931938960313     
 C   4.8318097220613430        6.7479542443495673        6.9075175409171381     
 C   6.2312777233931627        9.2240353562081356        6.0130494913758454     
 C   3.5718262809937600        8.6174068571314208        5.0162273951399161     
 C   3.8991511498730307        9.3136727122665128        7.8767760529904178     
 C   3.8187055890474215        6.1630742010037389        7.6922051139454242     
 C   5.9160567227209491        5.9689873684818444        6.4637911670544188     
 C   6.8681646169364745        8.7347039454645170        4.8543158425853319     
 C   6.8284802702861676        10.257866751032729        6.7510702947178398     
 C   2.6434610292372449        7.6120036408903760        4.6888300529950957     
 C   3.6913066725474253        9.7642617958325619        4.2090984478315914     
 C   4.6071297831217546        9.3652750943579210        9.0936610945846574     
 C   2.5782600152083601        9.7897278097226845        7.8068792986718467     
 H   2.9799061018088402        6.7593181458231522        8.0475467962593825     
 C   3.8936033197496691        4.8103428691862389        8.0299877512080862     
 H   6.7210336761029916        6.4023179536677093        5.8762653914481975     
 C   5.9796177061901892        4.6168058641803107        6.8066982317952034     
 H   6.3945407295673506        7.9665342476720573        4.2473629477689245     
 C   8.1017843287140980        9.2482771495913738        4.4659729754919422     
 H   6.3418265161425911        10.673344342113181        7.6282472516422137     
 C   8.0658287515166087        10.771273612439250        6.3447840770258868     
 H   2.5398225718322092        6.7196243811758283        5.3049146122004442     
 C   1.8520039463819602        7.7598417305023206        3.5457512865836480     
 H   4.4270108552231324        10.538845083379197        4.4342321568080809     
 C   2.8920908564562304        9.8995042773328645        3.0730497501180465     
 H   5.6308953233112184        8.9964520933218868        9.1672959316295035     
 C   3.9962730825180355        9.9065988944614922        10.227988452070189     
 H   2.0228873196316934        9.7371298862217248        6.8721754322531075     
 C   1.9715364621320437        10.307776619798686        8.9530668309338335     
 H   3.1214281265904784        4.3582355802781221        8.6520794590885171     
 C   4.9706080537271271        4.0400629481016264        7.5853142501832238     
 H   6.8327385231725417        4.0263642479046702        6.4748246657570077     
 H   8.5814396297330013        8.8684794990933451        3.5674953283187505     
 C   8.7060613188870022        10.266033198913876        5.2128887198269949     
 H   8.5198626007713774        11.578003463757700        6.9164349716290818     
 C   1.9753076511778600        8.8960428257046882        2.7363969787166540     
 H   1.1449697453829861        6.9754883862262931        3.2791076303294817     
 H   3.0010208832561345        10.786716020692399        2.4492820131526223     
 C   2.6735287335082774        10.361215875158871        10.160036620930468     
 H   4.5567566473588652        9.9496701651481274        11.163971928961599     
 H  0.93782937957639279        10.644896122933211        8.9155420797278193     
 H   5.0224229297994007        2.9854971540010595        7.8489254977900833     
 H   9.6627163573693942        10.677050593329941        4.8934964147185003     
 H   1.3662814217230157        8.9939678336353630        1.8355831217940326     
 H   2.1777363920871746        10.748445130704686        11.050181932563394     
 C   2.8777471930751273        8.3418286799333039        14.144953834998301     
 H   3.7870763417908004        8.5492749638231675        13.557629344377036     
 H   2.7712103356716993        7.2521233651462209        14.265122018819902     
 H   1.9952975830921431        8.7227948643617594        13.604498626602636     
 C   2.9940296271271034        8.9794629888539195        15.441016623406748     
 N   3.1251641101781944        9.4976626656879652        16.480875579770956     
         226

 Co   6.7683663065875050        14.133012788096973        4.9443454819768924     
 S   7.0116004484335095        13.936659406131831        7.1671879999276484     
 S   5.7088160959828578        16.122432251840443        5.1055253419154383     
 S   8.7145011167540858        13.918496104154936        3.8225074190115165     
 S   5.7598843153047135        12.519186738651998        3.7488300066275855     
 C   6.3171277369192804        15.440428110688091        7.7061020426434288     
 C   5.7860030351284015        16.369780910219909        6.8305901955590258     
 C   8.3053913695132451        12.622734354751801        2.7301955126719890     
 C   7.0573320225359319        12.029650111516501        2.6907145750863259     
 S   6.3081642659503645        15.895125407444754        9.3920676251440121     
 S   5.2467206237127861        17.861160523039185        7.5735354315996988     
 S   9.4727120727838248        11.981372983319050        1.6007901080605309     
 S   6.8632057905201052        10.764690680704716        1.4896780261352960     
 C   5.6754778403919675        17.501126835552611        9.2242483971132252     
 C   8.4837609176803586        10.775857180358383       0.83744232737442714     
 S   5.5396076876893154        18.582873227649809        10.492589458087014     
 S   9.0514201944512962        9.7826659430829643      -0.38101439107890739     
 P   9.0411607937644138        20.660794560974061        14.580428261781545     
 C   8.3526596134179876        19.050709197133909        15.024425558514050     
 C   10.762343982834638        20.354392053469628        14.180849411248355     
 C   8.8850004930343616        21.755557204187379        15.992891984346262     
 C   8.2124823968310476        21.424499437529860        13.181013082447269     
 C   9.0944032056952135        17.878259609725859        14.787657059313384     
 C   7.1188935898456185        18.983648014342716        15.699441040670214     
 C   11.670814700991222        20.156376561818519        15.231336133446122     
 C   11.138533817791950        20.077838336445662        12.858251080010112     
 C   9.0633399708325690        21.240146884817459        17.288732526746934     
 C   8.6554760955388446        23.129079611481220        15.799061457316428     
 C   6.8476474692491633        21.169504313185630        12.966670963565905     
 C   8.8793805428510471        22.396786758548188        12.414011413935116     
 H   10.068899951512455        17.923365746608358        14.307724888241715     
 C   8.5999915665798401        16.649808200775674        15.231578192981651     
 H   6.5791860275209570        19.891492841472250        15.966087083483098     
 C   6.6210678139557819        17.743613514107874        16.105947853629203     
 H   11.378774591619255        20.361924689813879        16.258541969981248     
 C   12.944419327244576        19.659076040855279        14.961716555220031     
 H   10.441026207214954        20.229794639306835        12.041512975648898     
 C   12.408061862187237        19.566492464458442        12.596834626348338     
 H   9.2108166587813667        20.174188620163491        17.446489374895933     
 C   9.0264297197568357        22.103059615870173        18.381912081478607     
 H   8.5394270181058509        23.549245588552768        14.801962409276188     
 C   8.5901064824094586        23.974460453351945        16.906927554062250     
 H   6.3298457555650014        20.429747520851098        13.569286327534028     
 C   6.1509086570475739        21.886238016263846        11.994557242205291     
 C   8.1748685987104786        23.096046199481940        11.430111160946483     
 H   9.9322361936090626        22.633243186516019        12.574691245236789     
 H   9.2053262451834552        15.753228327739517        15.109236716570898     
 C   7.3618363116191397        16.578359675692599        15.876013587249364     
 H   5.6630863571169705        17.682450060695203        16.622559130226183     
 C   13.300499423880140        19.337673995536196        13.648365092181008     
 H   13.637653137049510        19.513819868600510        15.785924774550116     
 H   12.696282082680614        19.329559460162120        11.573343942627849     
 H   9.1799425846106590        21.702847896241870        19.382236990865827     
 C   8.7759412485940658        23.464164877196918        18.193716043509706     
 H   8.3830468661699253        25.030310409940483        16.752007495568549     
 C   6.8131237126581077        22.851633759685470        11.228203876954840     
 H   5.0867681283037944        21.708757768759114        11.856795460537082     
 H   8.7048484070198349        23.849816087152025        10.848200636607801     
 H   6.9890047874819716        15.622010244388397        16.249944999055010     
 H   14.271090775234295        18.891407831872886        13.434193742803886     
 H   8.7264427626982641        24.125168508953440        19.057794230693130     
 H   6.2594315072006443        23.425789823335109        10.487910067196744     
 P   10.472629087226391        14.964798456719031        10.664626412330072     
 C   10.287276437941330        16.707052113855028        10.216145181785427     
 C   8.8888501955533989        14.231070475912500        11.111423206805327     
 C   11.547760522243482        14.839117368106720        12.108784883528363     
 C   11.221796827910419        14.140789901993458        9.2490309193330305     
 C   11.299612994273950        17.291844939192824        9.4304703479610197     
 C   9.2029789528753589        17.485894696613862        10.660034115318828     
 C   8.2514972374439566        14.720794209138973        12.269714877319998     
 C   8.2919780770776832        13.197024709741894        10.373485259302544     
 C   12.478209282701695        15.843334033847857        12.433364006937184     
 C   11.426894707523418        13.694090848186956        12.918177281943764     
 C   10.514928475271672        14.088700808524669        8.0315280720312785     
 C   12.542097675196420        13.663468545530201        9.3206474652783857     
 H   12.138367805952115        16.695706509090915        9.0748780500020292     
 C   11.223910709007731        18.644320107107593        9.0918709058603877     
 H   8.3985206228324980        17.052617201992735        11.248289480916949     
 C   9.1385873300182663        18.837807473258845        10.316278962417121     
 H   8.7248929128798629        15.489101948320451        12.876656049705243     
 C   7.0177151297622240        14.207413596196265        12.657663352145057     
 H   8.7789800905310624        12.781296180188265        9.4966167287913557     
 C   7.0543960556863023        12.683850485791405        10.779366283544020     
 H   12.582945588818152        16.734239352145217        11.815446960027083     
 C   13.270569584927520        15.696122342830016        13.575839293024197     
 H   10.689954283803914        12.920232487953887        12.694813854166327     
 C   12.227007127627928        13.559588595355017        14.053660591855897     
 H   9.4915901201909367        14.458330945274984        7.9566779989163328     
 C   11.126336564164328        13.545779034021239        6.8983172524181855     
 H   13.096632659024591        13.716417755662091        10.255811009645283     
 C   13.149391771307396        13.143784513939396        8.1755397931429741     
 H   11.995447237064058        19.096384677472901        8.4689788381225384     
 C   10.146848586663994        19.414458341064762        9.5366387665111549     
 H   8.2854050467589513        19.428101766852230        10.648232120679699     
 H   6.5378040364743129        14.587427435481798        13.555882484715209     
 C   6.4136695466157674        13.189505270969212        11.910779347034557     
 H   6.6005590639715024        11.877026930313818        10.207706040441174     
 C   13.146050471268842        14.561743109327994        14.387371925284757     
 H   13.979412444314613        16.479455249151908        13.840190029168273     
 H   12.117266427638992        12.673851632506803        14.679230682295479     
 C   12.448536705646408        13.089931202621953        6.9679445824577426     
 H   10.566665528810301        13.502275583755130        5.9619036144486612     
 H   14.182713347286075        12.805733558539291        8.2143664859621328     
 H   10.094333440123734        20.468768926263184        9.2721904946334668     
 H   5.4568641132855715        12.778625547276658        12.229885795978348     
 H   13.755799877951519        14.464153702393782        15.287703293004057     
 H   12.944829494276988        12.701500329306112        6.0786474746109374     
 C   12.238965548360014        15.100500795264612        2.9759520196728859     
 H   11.328669340307627        14.891916450668724        3.5613478557296641     
 H   12.348068719004820        16.190185964959255        2.8621807333974063     
 H   13.120101705844432        14.714469036105262        3.5143810875251180     
 C   12.122600315303044        14.470559125519458        1.6766794857771985     
 N   11.991564622989173        13.958160508354190       0.63432867057590148     
 Co   8.3472983530511744        9.3180619824350792        12.178093779787247     
 S   8.1042977720297671        9.5146137328249978        9.9552382905480972     
 S   9.4063229764978509        7.3283182811745311        12.016873500331227     
 S   6.4011985773938669        9.5327575727434990        13.299884799064476     
 S   9.3559369300936357        10.931736252640151        13.373645311780036     
 C   8.7985247823524873        8.0107554683606104        9.4162612406006883     
 C   9.3294449238359700        7.0812442766305841        10.291749347513564     
 C   6.8104159492530663        10.828448825408556        14.392258264949813     
 C   8.0585071580583563        11.421460434964873        14.431719498408420     
 S   8.8076934834391789        7.5562410503132345        7.7302372708915170     
 S   9.8686963288871663        5.5898935454530374        9.5487127991757159     
 S   5.6431330642338420        11.469895760149981        15.521638442071941     
 S   8.2527470446788662        12.686348777002221        15.632816965285931     
 C   9.4401806597499043        5.9501518192496299        7.8979787346406241     
 C   6.6321869291849236        12.675266099421156        16.285061042524088     
 S   9.5760629941780593        4.8685153551802651        6.6295400809382095     
 S   6.0645652973983459        13.668375429842976        17.503604147596182     
 P   6.0741724845098428        2.7901925035302755        2.5418549395239025     
 C   6.7627848546463962        4.4002651260362615        2.0979813168036987     
 C   4.3529329580770124        3.0965959291401686        2.9411791702638044     
 C   6.2303871901932855        1.6954074831072314        1.1294279879089952     
 C   6.9026942145746721        2.0264517135717970        3.9413473582979308     
 C   6.0211509929840652        5.5727522925568458        2.3349174723847450     
 C   7.9965393200646089        4.4673094481086206        1.4229459183639532     
 C   3.4445889952841555        3.2943962324875762        1.8905405292802044     
 C   3.9765360074856262        3.3732699195282838        4.2636924663871341     
 C   6.0522519992292274        2.2108074579545853      -0.16644521128247319     
 C   6.4595537936158456       0.32182638967542121        1.3233438660537695     
 C   8.2675875468842914        2.2812275222662488        4.1556058296668983     
 C   6.2356750984777980        1.0543228000852038        4.7084436448098019     
 H   5.0466492635711520        5.5276673142353339        2.8148424895823769     
 C   6.5156772696460079        6.8012225885671356        1.8911719228224302     
 H   8.5361502542089287        3.5594614297592808        1.1561294665215447     
 C   8.4944823934033309        5.7073546498554171        1.0166109485872148     
 H   3.7367930255153174        3.0887273928223999       0.86340371623958534     
 C   2.1708981583785407        3.7916151647775340        2.1599170518117603     
 H   4.6739485833084435        3.2214880278747260        5.0805471581552801     
 C   2.7069173055520941        3.8845120382986313        4.5248701313867539     
 H   5.9050375768767873        3.2767988936292767      -0.32425723209698554     
 C   6.0890201008995986        1.3478278068683149       -1.2595815665788290     
 H   6.5754482838952208       -9.8330169983479362E-002   2.3204687369859394     
 C   6.5247484934292377      -0.52362800211516403       0.21552364316192080     
 H   8.7854887844029825        3.0208535680912254        3.5529162732059110     
 C   8.9642596682695146        1.5644419254640152        5.1277244431304716     
 C   6.9401247348499009       0.35499832989877123        5.6923477248210288     
 H   5.1827832939945404       0.81800539008233275        4.5478032839015015     
 H   5.9104196577301842        7.6978396044591051        2.0136367559712771     
 C   7.7538387827470956        6.8726509420932125        1.2467429260966616     
 H   9.4524477112883147        5.7684866665910262       0.49996804052091820     
 C   1.8146048416320486        4.1131352361712885        3.4731857688545360     
 H   1.4777630055656374        3.9366915537719085        1.3355850862113783     
 H   2.4185429077247358        4.1215287090556076        5.5483007281785559     
 H   5.9356778014229867        1.7480399495928491       -2.2599329212758481     
 C   6.3391374163123384       -1.3341391219827567E-002  -1.0713029622595118     
 H   6.7314874022560209       -1.5795393660554424       0.37050475956603351     
 C   8.3019232541642083       0.59919576648381301        5.8941635688967118     
 H   10.028438311822576        1.7417570635822772        5.2654243199274129     
 H   6.4100597688769465      -0.39866893899920586        6.2743209049954087     
 H   8.1267614304761011        7.8290200725364878       0.87295564547720250     
 H  0.84394518842225996        4.5593516658905582        3.6871568401643615     
 H   6.3885316637534348      -0.67440125377193483       -1.9353455818269096     
 H   8.8555598604310592        2.4994260638863529E-002   6.6344616403512866     
 P   4.6433657287724586        8.4861574581082859        6.4577999833347981     
 C   4.8287461181258555        6.7438663385457547        6.9061108720850504     
 C   6.2271042879783041        9.2200399751613560        6.0111040298930876     
 C   3.5682300321865479        8.6118531627597736        5.0136437332753072     
 C   3.8941476101366437        9.3100513383613972        7.8734337826065390     
 C   3.8163696511514660        6.1589851558496047        7.6916722254726988     
 C   5.9129970387039537        5.9650450178293948        6.4620733327963862     
 C   6.8645806027567460        8.7304282072595552        4.8528355738018449     
 C   6.8238367809410780        10.254107826137904        6.7491240723549284     
 C   2.6377973834189952        7.6076246952834241        4.6890457071108580     
 C   3.6890554914130078        9.7569057302685192        4.2042850693060840     
 C   4.6010143215662351        9.3621233081380808        9.0909374485166055     
 C   2.5738502926461786        9.7873806303363242        7.8018193732509360     
 H   2.9776442349850836        6.7551047993752169        8.0473651630625067     
 C   3.8919804568304639        4.8064374656872975        8.0300126860151568     
 H   6.7174982063181456        6.3983823155625004        5.8739169106675666     
 C   5.9772844727755592        4.6130542895972093        6.8055495785955724     
 H   6.3913057021852469        7.9620908877126686        4.2458408287405458     
 C   8.0983363304053206        9.2439469500843447        4.4649842428771773     
 H   6.3367461521085460        10.669745633142936        7.6259849594466589     
 C   8.0614034680999467        10.767405642490077        6.3433558179392797     
 H   2.5330840081374237        6.7166941276392267        5.3069318831850252     
 C   1.8454096370218094        7.7548574691252190        3.5465934860695212     
 H   4.4259865298213530        10.530767934419259        4.4276584494459206     
 C   2.8889237282672897        9.8914250204995682        3.0688178495781968     
 H   5.6243591446718941        8.9925106936740491        9.1657744873580036     
 C   3.9896081442858788        9.9050355667490688        10.224153786064790     
 H   2.0193146219215632        9.7344423530123603        6.8666553132567145     
 C   1.9665627838295787        10.307066738198786        8.9469286528389240     
 H   3.1204150825142878        4.3543196913182669        8.6528340371047854     
 C   4.9689857853019639        4.0363129751399631        7.5850790774845134     
 H   6.8304106293208076        4.0227586730043106        6.4734616001603147     
 H   8.5783457394304623        8.8640164900246248        3.5667830885634619     
 C   8.7022454789726176        10.261870243512810        5.2119558118864573     
 H   8.5151388102889634        11.574217566514799        6.9151112892422288     
 C   1.9698910360103323        8.8892662743274045        2.7350931011922959     
 H   1.1365828441381411        6.9715117231627319        3.2822337463887523     
 H   2.9986461387056629        10.777176196108369        2.4432657904254973     
 C   2.6674141745153328        10.360899042215880        10.154526140766585     
 H   4.5492804170543373        9.9485432608982709        11.160566572264553     
 H  0.93325164960128559        10.645144851661426        8.9081029744333708     
 H   5.0214412675302160        2.9819402181317471        7.8493060945139224     
 H   9.6590375404717488        10.672844443966099        4.8929321985324616     
 H   1.3601290765212453        8.9868705385634122        1.8347719429637224     
 H   2.1711243759035459        10.749333866988941        11.043823796566210     
 C   2.8766653316924251        8.3497421426153586        14.145743662398433     
 H   3.7868860874222774        8.5581465978983093        13.560168065078802     
 H   2.7679507808354149        7.2600543076349737        14.260509173402987     
 H   1.9953931736927475        8.7349737581339308        13.606876828310124     
 C   2.9928273266404029        8.9809146730651559        15.444515907252383     
 N   3.1237160330106408        9.4942627118196601        16.486477947011654     
         226

 Co   6.7686567200135466        14.128108648930560        4.9463686493788179     
 S   7.0166059563890499        13.935248012787511        7.1688716905920105     
 S   5.7055017067842861        16.115639432528742        5.1071326358974849     
 S   8.7148909855162451        13.916160323033692        3.8240700685022233     
 S   5.7614769517293212        12.513591545214330        3.7503781136086203     
 C   6.3207362860760075        15.438610659239082        7.7070598078231436     
 C   5.7859903820343677        16.365627306543249        6.8314947331624403     
 C   8.3067618822371418        12.620564428347484        2.7313098436909899     
 C   7.0592385452246047        12.026350822515127        2.6916810731374654     
 S   6.3145103322961678        15.895775753982690        9.3922217233903442     
 S   5.2452633436617209        17.856890315060920        7.5735573641747242     
 S   9.4745461630185055        11.980874795475794        1.6014545478804867     
 S   6.8661519461350959        10.761994872420988        1.4899250993656881     
 C   5.6778561277759696        17.499880821964894        9.2237914519537885     
 C   8.4866943483069956        10.774652108861851       0.83781449419322485     
 S   5.5417913509485395        18.582388752670656        10.491501413279762     
 S   9.0551233137970204        9.7818932401677170      -0.38060161362233175     
 P   9.0457469606673797        20.661324626276222        14.581672382708083     
 C   8.3577472237748207        19.050719471231083        15.024953398046213     
 C   10.766976413798419        20.355659856663824        14.181678668544325     
 C   8.8885376362981656        21.754794563571764        15.994985550892407     
 C   8.2171473871701277        21.425784769702375        13.182581284793329     
 C   9.1001676439289465        17.878613146765371        14.788701831103936     
 C   7.1237778310834834        18.983101464972489        15.699574043147695     
 C   11.675619478175287        20.156524031250306        15.231792216683946     
 C   11.143033394492621        20.080693710583525        12.858712682950936     
 C   9.0678922232131889        21.238561676532672        17.290353954743022     
 C   8.6560755719939415        23.127911558299452        15.802424090965060     
 C   6.8525110993784004        21.170350173878493        12.967580532510413     
 C   8.8839970548551275        22.398552145735842        12.416112346940523     
 H   10.074766449719752        17.924084065574327        14.309006918204904     
 C   8.6063445513648542        16.649987416102700        15.232893481433180     
 H   6.5834696152525440        19.890740709182896        15.965755867092840     
 C   6.6265017315261332        17.742892677532218        16.106225259735105     
 H   11.383716017167650        20.360769870804386        16.259272130841143     
 C   12.949223701899195        19.659664498625673        14.961414809743362     
 H   10.445408109105374        20.233382568306265        12.042220521911490     
 C   12.412607441904967        19.569897203036906        12.596522265435976     
 H   9.2174223521412522        20.172799242174868        17.447123642862937     
 C   9.0291847836937666        22.100275538780991        18.384357168688723     
 H   8.5389446809970302        23.548608616781703        14.805681133194840     
 C   8.5889200410253359        23.972017938355947        16.911095079323729     
 H   6.3347233773512510        20.430393185555175        13.569943417831192     
 C   6.1559985631269427        21.886756443825192        11.995056804879850     
 C   8.1797526576679385        23.097471151916778        11.431765792750943     
 H   9.9366133787416420        22.635568687473018        12.577406578208723     
 H   9.2122552147348351        15.753758937911224        15.110886842289990     
 C   7.3680652461925451        16.578000047509885        15.877011832011917     
 H   5.6683159747405556        17.681317634520603        16.622409789157334     
 C   13.305171129990129        19.339914886899845        13.647660983182591     
 H   13.642569786178717        19.513511955275469        15.785333785879272     
 H   12.700594060348896        19.334060325765275        11.572732041308861     
 H   9.1834734688597717        21.699503428505050        19.384321327835341     
 C   8.7759045933528927        23.460972387513841        18.197400059875562     
 H   8.3793699403474324        25.027437771587113        16.757266682687838     
 C   6.8182951650699319        22.852272888620014        11.228929752058605     
 H   5.0920404557618113        21.708753366695856        11.856551451850658     
 H   8.7097204024098485        23.851563455581022        10.850217605923818     
 H   6.9954878990334741        15.621615040689363        16.251104926442093     
 H   14.275739429781437        18.893945453158480        13.432851005753562     
 H   8.7250060209734084        24.121074402198985        19.062063279952039     
 H   6.2648641140172572        23.425881016298849        10.488031661763682     
 P   10.476560187665859        14.969215355009112        10.666911449919233     
 C   10.290309710654553        16.711142629942106        10.217557983453307     
 C   8.8929992074656159        14.235052344019790        11.113352147863218     
 C   11.551329289198192        14.844669412506160        12.111360158792667     
 C   11.226776767417885        14.144420407535669        9.2523617844136119     
 C   11.301921795334454        17.295944014751754        9.4310187003726007     
 C   9.2060122341774129        17.489837836279374        10.661770647575592     
 C   8.2550466056819598        14.725047091260725        12.271176745801665     
 C   8.2966087537962103        13.200768310121738        10.375408132335666     
 C   12.483844046576554        15.847712391585535        12.433141429917418     
 C   11.429121824313134        13.701443174396376        12.922979582856783     
 C   10.521020465324034        14.091863132630946        8.0342402580203380     
 C   12.546483523638384        13.665824208069351        9.3256957871635198     
 H   12.140600052631106        16.699931466483338        9.0750666488435261     
 C   11.225513966207087        18.648241580365294        9.0918830363136873     
 H   8.4020262437131237        17.056548605110006        11.250648539865535     
 C   9.1409027421000779        18.841566337987274        10.317469576274028     
 H   8.7280832889315416        15.493524883318747        12.878164220079807     
 C   7.0211307084820387        14.211709445704910        12.658625636074635     
 H   8.7840549695451404        12.784887143089243        9.4988562691920748     
 C   7.0588098089541109        12.687692810667121        10.780761862290351     
 H   12.589653223866639        16.737171100308117        11.813425281558160     
 C   13.277137380125227        15.701104394394180        13.574988203347180     
 H   10.690955349220255        12.928305525216063        12.701375761394132     
 C   12.230151842842266        13.567662844767097        14.057880053967907     
 H   9.4981022871666916        14.462281417168736        7.9581890593649716     
 C   11.132977852767301        13.547353677777801        6.9021399895750033     
 H   13.100181560264208        13.719112911181917        10.261319552574843     
 C   13.154340999023447        13.144502663236114        8.1816662465310603     
 H   11.996442964175385        19.100321109891826        8.4682670994456597     
 C   10.148456014275329        19.418223189459365        9.5369249925268935     
 H   8.2877198214873733        19.431714708756211        10.649648501523059     
 H   6.5408573463681208        14.591849119674981        13.556566815005608     
 C   6.4174642899227861        13.193632632738446        11.911678496773343     
 H   6.6052798106822106        11.880788111479333        10.208989146096076     
 C   13.151443799221438        14.568515052408994        14.388664324244360     
 H   13.987771480980062        16.483430817322581        13.837055655587584     
 H   12.119620345244076        12.683385341039569        14.685233085570855     
 C   12.454627094750874        13.090258039670124        6.9734431425779304     
 H   10.574117991317776        13.503413419533871        5.9652971191029396     
 H   14.187265728203903        12.805490717819351        8.2217938268736219     
 H   10.095305177888424        20.472345930291251        9.2718794512223450     
 H   5.4605229440867742        12.782788257720270        12.230409387713484     
 H   13.761930048863894        14.471245244494300        15.288502104845387     
 H   12.951417070295573        12.700621254230603        6.0849936407266929     
 C   12.240050192146679        15.092645881984227        2.9752148432084788     
 H   11.328868690331991        14.883118085229665        3.5588767033438589     
 H   12.351298803387753        16.182313802637648        2.8667641659892888     
 H   13.120020202807396        14.702414835454825        3.5120915978146914     
 C   12.123822141327791        14.469064421634503        1.6732741515457654     
 N   11.993044366681742        13.961439135674675       0.62885233188624301     
 Co   8.3470080722552424        9.3229558332904894        12.176061564063311     
 S   8.0992729498522866        9.5159983142062483        9.9535465475857556     
 S   9.4096802843146961        7.3351269383016540        12.015260605495293     
 S   6.4008062591193777        9.5350685883232078        13.298316330684102     
 S   9.3543314339858341        10.937333332461806        13.372085546231698     
 C   8.7949163817064466        8.0125532288388932        9.4153007765672978     
 C   9.3294750874829724        7.0853914666113686        10.290844050579100     
 C   6.8090336805486444        10.830599551382843        14.391133692878995     
 C   8.0565859919618266        11.424746904951133        14.430744156316051     
 S   8.8013308738525797        7.5555558554871318        7.7300853083172241     
 S   9.8701733478882350        5.5941547942486176        9.5486977332694050     
 S   5.6412838126143550        11.470367885137483        15.520965472865946     
 S   8.2497770057056261        12.689037326268702        15.632556198837104     
 C   9.4378023147124122        5.9513703208788273        7.8984442705122389     
 C   6.6292298738945137        12.676457085769394        16.284674327163749     
 S   9.5738783329048882        4.8689631761902428        6.6306448005016918     
 S   6.0608354350984843        13.669140867722730        17.503169600904833     
 P   6.0696136041840223        2.7896595530194190        2.5406147865052437     
 C   6.7577153069091969        4.4002530320832403        2.0974471941367239     
 C   4.3483324778455952        3.0953252095618211        2.9403749848084875     
 C   6.2268728576438450        1.6961690992316287        1.1273353578499123     
 C   6.8980694932101159        2.0251664391408140        3.9397767075481034     
 C   6.0153954465187267        5.5723938018271086        2.3338524192026830     
 C   7.9916740996592255        4.4678556419579030        1.4228082917836238     
 C   3.4398056441271425        3.2942638081469449        1.8901221511485207     
 C   3.9720855793701570        3.3704015598675934        4.2632630198965398     
 C   6.0477055891267915        2.2123924358167031      -0.16806301888393377     
 C   6.4590068108811920       0.32299828700246946        1.3199751359159555     
 C   8.2627593957272669        2.2803998445357281        4.1547005409529900     
 C   6.2311089754129814        1.0525443453947700        4.7063325012339847     
 H   5.0407920984068895        5.5269422596740556        2.8135408328088456     
 C   6.5093235476171740        6.8010368508198749        1.8898216481288943     
 H   8.5318937898498515        3.5602135106793407        1.1564702650280827     
 C   8.4890576618530531        5.7080742518841321        1.0163145522716135     
 H   3.7318594059390411        3.0899073731038667       0.86270550007795321     
 C   2.1661223615553289        3.7910485094294062        2.1602767373107801     
 H   4.6696237454327401        3.2178726128184989        5.0798620637340060     
 C   2.7024284075144198        3.8811028943737451        4.5252345282045248     
 H   5.8984159918953880        3.2781852913018370      -0.32488335450557004     
 C   6.0862826198996318        1.3506171518876220       -1.2620265843889267     
 H   6.5759959342622851       -9.7690127701522744E-002   2.3167417690454446     
 C   6.5260019142768018      -0.52117558910556705       0.21134625744842742     
 H   8.7806383230694003        3.0202369153836237        3.5522695495720851     
 C   8.9592109215720548        1.5639459318836806        5.1272285990029323     
 C   6.9352963865207427       0.35356565578220700        5.6906824173942763     
 H   5.1784594853949955       0.81565528766713835        4.5450745819263760     
 H   5.9034834584693350        7.6972993362708459        2.0119413297736708     
 C   7.7476085758015039        6.8730057779271121        1.2457091434219396     
 H   9.4472286197059550        5.7696205051834406       0.50010102011917501     
 C   1.8099794168960446        4.1109062224736812        3.4739547079166582     
 H   1.4728667369685009        3.9370363023409163        1.3362443056187634     
 H   2.4143004080143413        4.1170164223759729        5.5489696745553427     
 H   5.9321502998960707        1.7513895818517784       -2.2620150129111942     
 C   6.3392224865279774       -1.0138311343175263E-002  -1.0749937001878858     
 H   6.7352578876430194       -1.5766517326591554       0.36523067810219739     
 C   8.2968031071088575       0.59856667790182860        5.8934343860969864     
 H   10.023204023145695        1.7417975325504209        5.2656769693917953     
 H   6.4052506377122009      -0.40043254969093861        6.2722881201457907     
 H   8.1202694123780930        7.8294088390167804       0.87174810469576891     
 H  0.83934847891207165        4.5568300136496784        3.6885810837173314     
 H   6.3900254843239823      -0.67029189816594026       -1.9396242963496670     
 H   8.8501832691201390        2.4916823818958309E-002   6.6343362769720127     
 P   4.6394067732330866        8.4817400370492617        6.4555067727735649     
 C   4.8256825141903672        6.7397784327419421        6.9047042032529626     
 C   6.2229308525634455        9.2160445941145763        6.0091585684103306     
 C   3.5646337833793353        8.6062994683881264        5.0110600714106983     
 C   3.8891440704002567        9.3064299644562798        7.8700915122226611     
 C   3.8140337132555104        6.1548961106954714        7.6911393369999743     
 C   5.9099373546869574        5.9611026671769451        6.4603554985383544     
 C   6.8609965885770166        8.7261524690545915        4.8513553050183580     
 C   6.8191932915959885        10.250348901243079        6.7471778499920179     
 C   2.6321337376007459        7.6032457496764723        4.6892613612266194     
 C   3.6868043102785908        9.7495496647044764        4.1994716907805776     
 C   4.5948988600107157        9.3589715219182406        9.0882138024485553     
 C   2.5694405700839971        9.7850334509499639        7.7967594478300244     
 H   2.9753823681613265        6.7508914529272825        8.0471835298656327     
 C   3.8903575939112587        4.8025320621883560        8.0300376208222257     
 H   6.7139627365333006        6.3944466774572923        5.8715684298869357     
 C   5.9749512393609292        4.6093027150141088        6.8044009253959414     
 H   6.3880706748031431        7.9576475277532799        4.2443187097121671     
 C   8.0948883320965450        9.2396167505773157        4.4639955102624125     
 H   6.3316657880745009        10.666146924172692        7.6237226672511040     
 C   8.0569781846832846        10.763537672540904        6.3419275588526727     
 H   2.5263454444426383        6.7137638741026242        5.3089491541696061     
 C   1.8388153276616586        7.7498732077481174        3.5474356855553943     
 H   4.4249622044195736        10.522690785459321        4.4210847420837611     
 C   2.8857566000783486        9.8833457636662700        3.0645859490383471     
 H   5.6178229660325689        8.9885692940262114        9.1642530430865037     
 C   3.9829432060537222        9.9034722390366472        10.220319120059390     
 H   2.0157419242114329        9.7317548198029975        6.8611351942603216     
 C   1.9615891055271140        10.306356856598889        8.9407904747440128     
 H   3.1194020384380972        4.3504038023584117        8.6535886151210519     
 C   4.9673635168767998        4.0325630021782999        7.5848439047858038     
 H   6.8280827354690743        4.0191530981039518        6.4720985345636217     
 H   8.5752518491279233        8.8595534809559062        3.5660708488081734     
 C   8.6984296390582330        10.257707288111742        5.2110229039459188     
 H   8.5104150198065494        11.570431669271899        6.9137876068553767     
 C   1.9644744208428047        8.8824897229501207        2.7337892236679378     
 H   1.1281959428932959        6.9675350600991708        3.2853598624480229     
 H   2.9962713941551908        10.767636371524340        2.4372495676983728     
 C   2.6612996155223887        10.360582209272891        10.149015660602704     
 H   4.5418041867498093        9.9474163566484144        11.157161215567506     
 H  0.92867391962617840        10.645393580389641        8.9006638691389242     
 H   5.0204596052610313        2.9783832822624352        7.8496866912377623     
 H   9.6553587235741034        10.668638294602259        4.8923679823464239     
 H   1.3539767313194748        8.9797732434914614        1.8339607641334121     
 H   2.1645123597199172        10.750222603273196        11.037465660569026     
 C   2.8755834703097229        8.3576556052974116        14.146533489798562     
 H   3.7866958330537543        8.5670182319734494        13.562706785780568     
 H   2.7646912259991301        7.2679852501237256        14.255896327986070     
 H   1.9954887642933519        8.7471526519061040        13.609255030017614     
 C   2.9916250261537027        8.9823663572763923        15.448015191098017     
 N   3.1222679558430873        9.4908627579513549        16.492080314252348     
         226

 Co   6.7689471334395872        14.123204509764145        4.9483918167807435     
 S   7.0216114643445913        13.933836619443191        7.1705553812563734     
 S   5.7021873175857145        16.108846613217036        5.1087399298795315     
 S   8.7152808542784062        13.913824541912447        3.8256327179929301     
 S   5.7630695881539280        12.507996351776665        3.7519262205896546     
 C   6.3243448352327336        15.436793207790075        7.7080175730028575     
 C   5.7859777289403347        16.361473702866590        6.8323992707658556     
 C   8.3081323949610386        12.618394501943166        2.7324241747099909     
 C   7.0611450679132766        12.023051533513751        2.6926475711886049     
 S   6.3208563986419701        15.896426100520628        9.3923758216366764     
 S   5.2438060636106547        17.852620107082654        7.5735792967497488     
 S   9.4763802532531862        11.980376607632540        1.6021189877004425     
 S   6.8690981017500876        10.759299064137263        1.4901721725960801     
 C   5.6802344151599726        17.498634808377176        9.2233345067943535     
 C   8.4896277789336327        10.773447037365319       0.83818666101202255     
 S   5.5439750142077626        18.581904277691507        10.490413368472511     
 S   9.0588264331427464        9.7811205372524714      -0.38018883616575616     
 P   9.0503331275703456        20.661854691578384        14.582916503634621     
 C   8.3628348341316556        19.050729745328258        15.025481237578374     
 C   10.771608844762198        20.356927659858023        14.182507925840296     
 C   8.8920747795619679        21.754031922956148        15.997079117438551     
 C   8.2218123775092060        21.427070101874886        13.184149487139390     
 C   9.1059320821626777        17.878966683804883        14.789746602894486     
 C   7.1286620723213483        18.982554915602265        15.699707045625178     
 C   11.680424255359352        20.156671500682098        15.232248299921768     
 C   11.147532971193293        20.083549084721387        12.859174285891759     
 C   9.0724444755938087        21.236976468247882        17.291975382739114     
 C   8.6566750484490385        23.126743505117684        15.805786724613689     
 C   6.8573747295076366        21.171196034571359        12.968490101454920     
 C   8.8886135668592061        22.400317532923491        12.418213279945929     
 H   10.080632947927047        17.924802384540300        14.310288948168095     
 C   8.6126975361498666        16.650166631429730        15.234208769884710     
 H   6.5877532029841310        19.889988576893543        15.965424650702582     
 C   6.6319356490964845        17.742171840956562        16.106502665841003     
 H   11.388657442716045        20.359615051794897        16.260002291701039     
 C   12.954028076553813        19.660252956396068        14.961113064266693     
 H   10.449790010995795        20.236970497305695        12.042928068174081     
 C   12.417153021622697        19.573301941615370        12.596209904523615     
 H   9.2240280455011394        20.171409864186241        17.447757910829942     
 C   9.0319398476306976        22.097491461691810        18.386802255898839     
 H   8.5384623438882095        23.547971645010641        14.809399857113490     
 C   8.5877335996412150        23.969575423359952        16.915262604585209     
 H   6.3396009991375006        20.431038850259249        13.570600508128356     
 C   6.1610884692063115        21.887274871386538        11.995556367554409     
 C   8.1846367166253984        23.098896104351617        11.433420424555402     
 H   9.9409905638742195        22.637894188430014        12.580121911180658     
 H   9.2191841842862132        15.754289548082932        15.112536968009081     
 C   7.3742941807659497        16.577640419327167        15.878010076774469     
 H   5.6735455923641416        17.680185208346003        16.622260448088486     
 C   13.309842836100115        19.342155778263496        13.646956874184173     
 H   13.647486435307924        19.513204041950427        15.784742797208429     
 H   12.704906038017178        19.338561191368434        11.572120139989874     
 H   9.1870043531088825        21.696158960768226        19.386405664804855     
 C   8.7758679381117215        23.457779897830765        18.201084076241422     
 H   8.3756930145249378        25.024565133233740        16.762525869807124     
 C   6.8234666174817562        22.852912017554559        11.229655627162368     
 H   5.0973127832198291        21.708748964632598        11.856307443164235     
 H   8.7145923977998621        23.853310824010020        10.852234575239835     
 H   7.0019710105849766        15.621219836990331        16.252264853829175     
 H   14.280388084328580        18.896483074444070        13.431508268703238     
 H   8.7235692792485526        24.116980295444534        19.066332329210944     
 H   6.2702967208338709        23.425972209262589        10.488153256330621     
 P   10.480491288105327        14.973632253299193        10.669196487508392     
 C   10.293342983367776        16.715233146029188        10.218970785121188     
 C   8.8971482193778328        14.239034212127082        11.115281088921106     
 C   11.554898056152901        14.850221456905599        12.113935434056970     
 C   11.231756706925349        14.148050913077881        9.2556926494941916     
 C   11.304230596394959        17.300043090310684        9.4315670527841835     
 C   9.2090455154794650        17.493780975944887        10.663507179832356     
 C   8.2585959739199648        14.729299973382476        12.272638614283332     
 C   8.3012394305147357        13.204511910501580        10.377331005368788     
 C   12.489478810451413        15.852090749323214        12.432918852897654     
 C   11.431348941102849        13.708795500605797        12.927781883769804     
 C   10.527112455376393        14.095025456737224        8.0369524440093993     
 C   12.550869372080349        13.668179870608501        9.3307441090486556     
 H   12.142832299310095        16.704156423875759        9.0752552476850248     
 C   11.227117223406443        18.652163053622992        9.0918951667669887     
 H   8.4055318645937476        17.060480008227277        11.253007598814124     
 C   9.1432181541818878        18.845325202715706        10.318660190130934     
 H   8.7312736649832186        15.497947818317042        12.879672390454370     
 C   7.0245462872018534        14.216005295213554        12.659587920004213     
 H   8.7891298485592184        12.788478105990221        9.5010958095927958     
 C   7.0632235622219186        12.691535135542837        10.782157441036682     
 H   12.596360858915126        16.740102848471015        11.811403603089236     
 C   13.283705175322932        15.706086445958347        13.574137113670163     
 H   10.691956414636595        12.936378562478239        12.707937668621938     
 C   12.233296558056606        13.575737094179180        14.062099516079915     
 H   9.5046144541424464        14.466231889062486        7.9597001198136104     
 C   11.139619141370273        13.548928321534365        6.9059627267318220     
 H   13.103730461503824        13.721808066701742        10.266828095504403     
 C   13.159290226739497        13.145220812532830        8.1877926999191448     
 H   11.997438691286714        19.104257542310751        8.4675553607687810     
 C   10.150063441886662        19.421988037853968        9.5372112185426303     
 H   8.2900345962157935        19.435327650660192        10.651064882366416     
 H   6.5439106562619278        14.596270803868165        13.557251145296007     
 C   6.4212590332298056        13.197759994507678        11.912577646512130     
 H   6.6100005573929188        11.884549292644849        10.210272251750979     
 C   13.156837127174034        14.575286995489995        14.389956723203964     
 H   13.996130517645511        16.487406385493255        13.833921282006894     
 H   12.121974262849159        12.692919049572335        14.691235488846232     
 C   12.460717483855339        13.090584876718294        6.9789417026981191     
 H   10.581570453825250        13.504551255312609        5.9686906237572179     
 H   14.191818109121730        12.805247877099410        8.2292211677851110     
 H   10.096276915653112        20.475922934319318        9.2715684078112215     
 H   5.4641817748879760        12.786950968163882        12.230932979448623     
 H   13.768060219776267        14.478336786594818        15.289300916686715     
 H   12.958004646314157        12.699742179155093        6.0913398068424485     
 C   12.241134835933345        15.084790968703842        2.9744776667440718     
 H   11.329068040356356        14.874319719790604        3.5564055509580532     
 H   12.354528887770684        16.174441640316044        2.8713475985811718     
 H   13.119938699770360        14.690360634804385        3.5098021081042647     
 C   12.125043967352537        14.467569717749548        1.6698688173143321     
 N   11.994524110374311        13.964717762995159       0.62337599319658454     
 Co   8.3467177914593123        9.3278496841458995        12.174029348339372     
 S   8.0942481276748062        9.5173828955874988        9.9518548046234141     
 S   9.4130375921315430        7.3419355954287759        12.013647710659356     
 S   6.4004139408448895        9.5373796039029166        13.296747862303729     
 S   9.3527259378780307        10.942930412283459        13.370525780683362     
 C   8.7913079810604060        8.0143509893171760        9.4143403125339074     
 C   9.3295052511299748        7.0895386565921532        10.289938753644636     
 C   6.8076514118442217        10.832750277357128        14.390009120808177     
 C   8.0546648258652969        11.428033374937394        14.429768814223683     
 S   8.7949682642659823        7.5548706606610283        7.7299333457429302     
 S   9.8716503668893036        5.5984160430441978        9.5486826673630958     
 S   5.6394345609948680        11.470840010124984        15.520292503659951     
 S   8.2468069667323878        12.691725875535184        15.632295432388275     
 C   9.4354239696749200        5.9525888225080248        7.8989098063838536     
 C   6.6262728186041029        12.677648072117631        16.284287611803407     
 S   9.5716936716317171        4.8694109972002213        6.6317495200651742     
 S   6.0571055727986218        13.669906305602481        17.502735054213485     
 P   6.0650547238582027        2.7891266025085630        2.5393746334865854     
 C   6.7526457591719966        4.4002409381302181        2.0969130714697486     
 C   4.3437319976141771        3.0940544899834737        2.9395707993531706     
 C   6.2233585250944046        1.6969307153560262        1.1252427277908292     
 C   6.8934447718455605        2.0238811647098309        3.9382060567982755     
 C   6.0096399000533882        5.5720353110973715        2.3327873660206206     
 C   7.9868088792538412        4.4684018358071844        1.4226706652032943     
 C   3.4350222929701295        3.2941313838063135        1.8897037730168369     
 C   3.9676351512546884        3.3675332002069029        4.2628335734059455     
 C   6.0431591790243564        2.2139774136788208      -0.16968082648539431     
 C   6.4584598281465375       0.32417018432951772        1.3166064057781413     
 C   8.2579312445702424        2.2795721668052074        4.1537952522390817     
 C   6.2265428523481656        1.0507658907043365        4.7042213576581675     
 H   5.0349349332426270        5.5262172051127783        2.8122391760353143     
 C   6.5029698255883401        6.8008511130726133        1.8884713734353584     
 H   8.5276373254907742        3.5609655915994010        1.1568110635346205     
 C   8.4836329303027753        5.7087938539128471        1.0160181559560122     
 H   3.7269257863627643        3.0910873533853334       0.86200728391632120     
 C   2.1613465647321171        3.7904818540812784        2.1606364228098003     
 H   4.6652989075570366        3.2142571977622718        5.0791769693127327     
 C   2.6979395094767451        3.8776937504488593        4.5255989250222948     
 H   5.8917944069139896        3.2795716889743973      -0.32550947691415461     
 C   6.0835451388996660        1.3534064969069290       -1.2644716021990243     
 H   6.5765435846293503       -9.7050085419566126E-002   2.3130148011049494     
 C   6.5272553351243650      -0.51872317609596996       0.20716887173493401     
 H   8.7757878617358198        3.0196202626760216        3.5516228259382592     
 C   8.9541621748745950        1.5634499383033460        5.1267327548753929     
 C   6.9304680381915844       0.35213298166564272        5.6890171099675237     
 H   5.1741356767954505       0.81330518525194395        4.5423458799512506     
 H   5.8965472592084867        7.6967590680825877        2.0102459035760645     
 C   7.7413783688559130        6.8733606137610108        1.2446753607472179     
 H   9.4420095281235952        5.7707543437758551       0.50023399971743188     
 C   1.8053539921600406        4.1086772087760739        3.4747236469787799     
 H   1.4679704683713644        3.9373810509099236        1.3369035250261485     
 H   2.4100579083039464        4.1125041356963390        5.5496386209321305     
 H   5.9286227983691555        1.7547392141107077       -2.2640971045465403     
 C   6.3393075567436155       -6.9352314665229661E-003  -1.0786844381162599     
 H   6.7390283730300178       -1.5737640992628685       0.35995659663836121     
 C   8.2916829600535067       0.59793758931984431        5.8927052032972602     
 H   10.017969734468814        1.7418380015185646        5.2659296188561777     
 H   6.4004415065474554      -0.40219616038267136        6.2702553352961736     
 H   8.1137773942800830        7.8297976054970730       0.87054056391433543     
 H  0.83475176940188334        4.5543083614087987        3.6900053272703013     
 H   6.3915193048945289      -0.66618254255994569       -1.9439030108724247     
 H   8.8448066778092169        2.4839386999053092E-002   6.6342109135927387     
 P   4.6354478176937155        8.4773226159902375        6.4532135622123317     
 C   4.8226189102548789        6.7356905269381286        6.9032975344208749     
 C   6.2187574171485869        9.2120492130677967        6.0072131069275727     
 C   3.5610375345721232        8.6007457740164792        5.0084764095460894     
 C   3.8841405306638697        9.3028085905511642        7.8667492418387823     
 C   3.8116977753595549        6.1508070655413372        7.6906064485272490     
 C   5.9068776706699611        5.9571603165244964        6.4586376642803218     
 C   6.8574125743972880        8.7218767308496297        4.8498750362348702     
 C   6.8145498022508990        10.246589976348254        6.7452316276291073     
 C   2.6264700917824961        7.5988668040695204        4.6894770153423817     
 C   3.6845531291441733        9.7421935991404318        4.1946583122550702     
 C   4.5887833984551962        9.3558197356984003        9.0854901563805051     
 C   2.5650308475218155        9.7826862715636036        7.7916995224091128     
 H   2.9731205013375694        6.7466781064793473        8.0470018966687569     
 C   3.8887347309920535        4.7986266586894146        8.0300625556292964     
 H   6.7104272667484546        6.3905110393520834        5.8692199491063057     
 C   5.9726180059462992        4.6055511404310083        6.8032522721963105     
 H   6.3848356474210393        7.9532041677938903        4.2427965906837883     
 C   8.0914403337877676        9.2352865510702866        4.4630067776476476     
 H   6.3265854240404549        10.662548215202447        7.6214603750555492     
 C   8.0525529012666226        10.759669702591731        6.3404992997660665     
 H   2.5196068807478529        6.7108336205660217        5.3109664251541879     
 C   1.8322210183015080        7.7448889463710158        3.5482778850412675     
 H   4.4239378790177941        10.514613636499384        4.4145110347216008     
 C   2.8825894718894078        9.8752665068329737        3.0603540484984970     
 H   5.6112867873932446        8.9846278943783755        9.1627315988150020     
 C   3.9762782678215656        9.9019089113242238        10.216484454053992     
 H   2.0121692265013027        9.7290672865936330        6.8556150752639287     
 C   1.9566154272246490        10.305646974998989        8.9346522966491033     
 H   3.1183889943619065        4.3464879133985557        8.6543431931373203     
 C   4.9657412484516366        4.0288130292166358        7.5846087320870943     
 H   6.8257548416173401        4.0155475232035922        6.4707354689669287     
 H   8.5721579588253842        8.8550904718871877        3.5653586090528853     
 C   8.6946137991438484        10.253544332710675        5.2100899960053813     
 H   8.5056912293241353        11.566645772029000        6.9124639244685238     
 C   1.9590578056752770        8.8757131715728370        2.7324853461435796     
 H   1.1198090416484510        6.9635583970356096        3.2884859785072935     
 H   2.9938966496047188        10.758096546940308        2.4312333449712478     
 C   2.6551850565294441        10.360265376329901        10.143505180438821     
 H   4.5343279564452814        9.9462894523985597        11.153755858870460     
 H  0.92409618965107121        10.645642309117854        8.8932247638444757     
 H   5.0194779429918466        2.9748263463931228        7.8500672879616022     
 H   9.6516799066764563        10.664432145238417        4.8918037661603853     
 H   1.3478243861177044        8.9726759484195107        1.8331495853031019     
 H   2.1579003435362885        10.751111339557450        11.031107524571842     
 C   2.8745016089270208        8.3655690679794645        14.147323317198694     
 H   3.7865055786852313        8.5758898660485912        13.565245506482336     
 H   2.7614316711628457        7.2759161926124785        14.251283482569155     
 H   1.9955843548939565        8.7593315456782754        13.611633231725104     
 C   2.9904227256670026        8.9838180414876305        15.451514474943654     
 N   3.1208198786755341        9.4874628040830515        16.497682681493043     
         226

 Co   6.7692375468656287        14.118300370597730        4.9504149841826690     
 S   7.0266169723001317        13.932425226098871        7.1722390719207363     
 S   5.6988729283871429        16.102053793905334        5.1103472238615781     
 S   8.7156707230405654        13.911488760791203        3.8271953674836370     
 S   5.7646622245785357        12.502401158338998        3.7534743275706890     
 C   6.3279533843894598        15.434975756341068        7.7089753381825714     
 C   5.7859650758463008        16.357320099189931        6.8333038083692701     
 C   8.3095029076849336        12.616224575538851        2.7335385057289918     
 C   7.0630515906019493        12.019752244512377        2.6936140692397443     
 S   6.3272024649877734        15.897076447058565        9.3925299198830086     
 S   5.2423487835595894        17.848349899104388        7.5736012293247743     
 S   9.4782143434878687        11.979878419789285        1.6027834275203980     
 S   6.8720442573650784        10.756603255853538        1.4904192458264720     
 C   5.6826127025439757        17.497388794789458        9.2228775616349186     
 C   8.4925612095602698        10.772241965868787       0.83855882783082036     
 S   5.5461586774669867        18.581419802712357        10.489325323665261     
 S   9.0625295524884724        9.7803478343372241      -0.37977605870918052     
 P   9.0549192944733097        20.662384756880545        14.584160624561159     
 C   8.3679224444884905        19.050740019425433        15.026009077110537     
 C   10.776241275725980        20.358195463052219        14.183337183136267     
 C   8.8956119228257720        21.753269282340533        15.999172683984696     
 C   8.2264773678482861        21.428355434047397        13.185717689485450     
 C   9.1116965203964106        17.879320220844395        14.790791374685037     
 C   7.1335463135592132        18.982008366232037        15.699840048102660     
 C   11.685229032543416        20.156818970113889        15.232704383159591     
 C   11.152032547893963        20.086404458859246        12.859635888832583     
 C   9.0769967279744268        21.235391259963095        17.293596810735202     
 C   8.6572745249041336        23.125575451935912        15.809149358262321     
 C   6.8622383596368728        21.172041895264222        12.969399670399429     
 C   8.8932300788632848        22.402082920111141        12.420314212951338     
 H   10.086499446134342        17.925520703506269        14.311570978131284     
 C   8.6190505209348807        16.650345846756757        15.235524058336239     
 H   6.5920367907157180        19.889236444604190        15.965093434312323     
 C   6.6373695666668358        17.741451004380906        16.106780071946904     
 H   11.393598868264441        20.358460232785408        16.260732452560937     
 C   12.958832451208432        19.660841414166462        14.960811318790023     
 H   10.454171912886215        20.240558426305125        12.043635614436674     
 C   12.421698601340427        19.576706680193833        12.595897543611253     
 H   9.2306337388610249        20.170020486197618        17.448392178796947     
 C   9.0346949115676267        22.094707384602629        18.389247343108956     
 H   8.5379800067793887        23.547334673239575        14.813118581032141     
 C   8.5865471582570940        23.967132908363958        16.919430129846688     
 H   6.3444786209237511        20.431684514963326        13.571257598425520     
 C   6.1661783752856802        21.887793298947884        11.996055930228968     
 C   8.1895207755828583        23.100321056786456        11.435075056359862     
 H   9.9453677490067971        22.640219689387013        12.582837244152591     
 H   9.2261131538375913        15.754820158254638        15.114187093728173     
 C   7.3805231153393551        16.577280791144450        15.879008321537022     
 H   5.6787752099877276        17.679052782171400        16.622111107019638     
 C   13.314514542210103        19.344396669627145        13.646252765185757     
 H   13.652403084437131        19.512896128625382        15.784151808537587     
 H   12.709218015685460        19.343062056971590        11.571508238670885     
 H   9.1905352373579952        21.692814493031406        19.388490001774372     
 C   8.7758312828705485        23.454587408147688        18.204768092607278     
 H   8.3720160887024448        25.021692494880366        16.767785056926414     
 C   6.8286380698935805        22.853551146489103        11.230381502266130     
 H   5.1025851106778459        21.708744562569336        11.856063434477811     
 H   8.7194643931898757        23.855058192439021        10.854251544555851     
 H   7.0084541221364782        15.620824633291297        16.253424781216257     
 H   14.285036738875721        18.899020695729664        13.430165531652914     
 H   8.7221325375236987        24.112886188690080        19.070601378469849     
 H   6.2757293276504837        23.426063402226330        10.488274850897559     
 P   10.484422388544793        14.978049151589273        10.671481525097553     
 C   10.296376256080999        16.719323662116270        10.220383586789071     
 C   8.9012972312900498        14.243016080234375        11.117210029978995     
 C   11.558466823107612        14.855773501305039        12.116510709321274     
 C   11.236736646432814        14.151681418620093        9.2590235145747730     
 C   11.306539397455463        17.304142165869617        9.4321154051957645     
 C   9.2120787967815190        17.497724115610399        10.665243712089120     
 C   8.2621453421579680        14.733552855504229        12.274100482764998     
 C   8.3058701072332628        13.208255510881422        10.379253878401910     
 C   12.495113574326272        15.856469107060892        12.432696275877888     
 C   11.433576057892564        13.716147826815217        12.932584184682822     
 C   10.533204445428755        14.098187780843501        8.0396646299984589     
 C   12.555255220522314        13.670535533147650        9.3357924309337896     
 H   12.145064545989086        16.708381381268183        9.0754438465265217     
 C   11.228720480605800        18.656084526880694        9.0919072972202901     
 H   8.4090374854743732        17.064411411344551        11.255366657762711     
 C   9.1455335662636994        18.849084067444135        10.319850803987840     
 H   8.7344640410348973        15.502370753315338        12.881180560828932     
 C   7.0279618659216680        14.220301144722200        12.660550203933791     
 H   8.7942047275732964        12.792069068891200        9.5033353499935149     
 C   7.0676373154897263        12.695377460418554        10.783553019783014     
 H   12.603068493963614        16.743034596633915        11.809381924620313     
 C   13.290272970520640        15.711068497522511        13.573286023993147     
 H   10.692957480052936        12.944451599740415        12.714499575849745     
 C   12.236441273270945        13.583811343591263        14.066318978191923     
 H   9.5111266211182031        14.470182360956239        7.9612111802622492     
 C   11.146260429973246        13.550502965290930        6.9097854638886398     
 H   13.107279362743443        13.724503222221568        10.272336638433961     
 C   13.164239454455547        13.145938961829547        8.1939191533072311     
 H   11.998434418398041        19.108193974729677        8.4668436220919041     
 C   10.151670869497996        19.425752886248571        9.5374974445583671     
 H   8.2923493709442138        19.438940592564173        10.652481263209776     
 H   6.5469639661557348        14.600692488061348        13.557935475586406     
 C   6.4250537765368252        13.201887356276909        11.913476796250917     
 H   6.6147213041036261        11.888310473810364        10.211555357405881     
 C   13.162230455126631        14.582058938570995        14.391249122163568     
 H   14.004489554310959        16.491381953663932        13.830786908426205     
 H   12.124328180454244        12.702452758105103        14.697237892121608     
 C   12.466807872959805        13.090911713766465        6.9844402628183069     
 H   10.589022916332725        13.505689091091348        5.9720841284114963     
 H   14.196370490039556        12.805005036379470        8.2366485086966001     
 H   10.097248653417800        20.479499938347388        9.2712573644000997     
 H   5.4678406056891786        12.791113678607493        12.231456571183761     
 H   13.774190390688640        14.485428328695336        15.290099728528043     
 H   12.964592222332740        12.698863104079585        6.0976859729582031     
 C   12.242219479720010        15.076936055423459        2.9737404902796647     
 H   11.329267390380720        14.865521354351543        3.5539343985722480     
 H   12.357758972153615        16.166569477994440        2.8759310311730548     
 H   13.119857196733323        14.678306434153948        3.5075126183938385     
 C   12.126265793377284        14.466075013864593        1.6664634830828988     
 N   11.996003854066881        13.967996390315644       0.61789965450692608     
 Co   8.3464275106633803        9.3327435350013097        12.171997132615436     
 S   8.0892233054973257        9.5187674769687494        9.9501630616610726     
 S   9.4163948999483882        7.3487442525558988        12.012034815823421     
 S   6.4000216225704003        9.5396906194826236        13.295179393923357     
 S   9.3511204417702274        10.948527492105114        13.368966015135026     
 C   8.7876995804143654        8.0161487497954589        9.4133798485005169     
 C   9.3295354147769771        7.0936858465729378        10.289033456710172     
 C   6.8062691431397999        10.834901003331415        14.388884548737360     
 C   8.0527436597687672        11.431319844923655        14.428793472131314     
 S   8.7886056546793832        7.5541854658349257        7.7297813831686373     
 S   9.8731273858903741        5.6026772918397780        9.5486676014567866     
 S   5.6375853093753809        11.471312135112486        15.519619534453955     
 S   8.2438369277591494        12.694414424801666        15.632034665939448     
 C   9.4330456246374279        5.9538073241372222        7.8993753422554676     
 C   6.6233157633136930        12.678839058465869        16.283900896443065     
 S   9.5695090103585443        4.8698588182101989        6.6328542396286565     
 S   6.0533757104987602        13.670671743482233        17.502300507522136     
 P   6.0604958435323821        2.7885936519977066        2.5381344804679267     
 C   6.7475762114347972        4.4002288441771968        2.0963789488027738     
 C   4.3391315173827598        3.0927837704051262        2.9387666138978532     
 C   6.2198441925449632        1.6976923314804235        1.1231500977317463     
 C   6.8888200504810042        2.0225958902788479        3.9366354060484481     
 C   6.0038843535880497        5.5716768203676343        2.3317223128385587     
 C   7.9819436588484569        4.4689480296564659        1.4225330386229649     
 C   3.4302389418131165        3.2939989594656822        1.8892853948851533     
 C   3.9631847231392192        3.3646648405462130        4.2624041269153503     
 C   6.0386127689219204        2.2155623915409390      -0.17129863408685489     
 C   6.4579128454118839       0.32534208165656597        1.3132376756403272     
 C   8.2531030934132179        2.2787444890746871        4.1528899635251735     
 C   6.2219767292833490        1.0489874360139029        4.7021102140823512     
 H   5.0290777680783645        5.5254921505515009        2.8109375192617829     
 C   6.4966161035595054        6.8006653753253525        1.8871210987418225     
 H   8.5233808611316952        3.5617176725194608        1.1571518620411585     
 C   8.4782081987524975        5.7095134559415630        1.0157217596404111     
 H   3.7219921667864879        3.0922673336668001       0.86130906775468907     
 C   2.1565707679089052        3.7899151987331505        2.1609961083088201     
 H   4.6609740696813331        3.2106417827060447        5.0784918748914594     
 C   2.6934506114390704        3.8742846065239736        4.5259633218400657     
 H   5.8851728219325903        3.2809580866469576      -0.32613559932273911     
 C   6.0808076578996992        1.3561958419262361       -1.2669166200091218     
 H   6.5770912349964155       -9.6410043137609508E-002   2.3092878331644546     
 C   6.5285087559719290      -0.51627076308637299       0.20299148602144063     
 H   8.7709374004022376        3.0190036099684194        3.5509761023044333     
 C   8.9491134281771370        1.5629539447230116        5.1262369107478536     
 C   6.9256396898624262       0.35070030754907849        5.6873518025407712     
 H   5.1698118681959055       0.81095508283674955        4.5396171779761261     
 H   5.8896110599476383        7.6962187998943286        2.0085504773784577     
 C   7.7351481619103213        6.8737154495949104        1.2436415780724961     
 H   9.4367904365412354        5.7718881823682704       0.50036697931568863     
 C   1.8007285674240363        4.1064481950784666        3.4754925860409021     
 H   1.4630741997742280        3.9377257994789314        1.3375627444335336     
 H   2.4058154085935519        4.1079918490167051        5.5503075673089173     
 H   5.9250952968422395        1.7580888463696367       -2.2661791961818860     
 C   6.3393926269592544       -3.7321515898706692E-003  -1.0823751760446338     
 H   6.7427988584170153       -1.5708764658665817       0.35468251517452509     
 C   8.2865628129981559       0.59730850073785990        5.8919760204975340     
 H   10.012735445791932        1.7418784704867081        5.2661822683205601     
 H   6.3956323753827098      -0.40395977107440417        6.2682225504465565     
 H   8.1072853761820749        7.8301863719773666       0.86933302313290184     
 H  0.83015505989169502        4.5517867091679189        3.6914295708232712     
 H   6.3930131254650764      -0.66207318695395112       -1.9481817253951821     
 H   8.8394300864982949        2.4761950179147871E-002   6.6340855502134657     
 P   4.6314888621543435        8.4729051949312151        6.4509203516510984     
 C   4.8195553063193914        6.7316026211343161        6.9018908655887881     
 C   6.2145839817337283        9.2080538320210188        6.0052676454448157     
 C   3.5574412857649107        8.5951920796448302        5.0058927476814805     
 C   3.8791369909274827        9.2991872166460485        7.8634069714549044     
 C   3.8093618374635994        6.1467180203872038        7.6900735600545245     
 C   5.9038179866529648        5.9532179658720468        6.4569198300222901     
 C   6.8538285602175595        8.7176009926446678        4.8483947674513832     
 C   6.8099063129058095        10.242831051453429        6.7432854052661968     
 C   2.6208064459642464        7.5944878584625686        4.6896926694581431     
 C   3.6823019480097559        9.7348375335763890        4.1898449337295629     
 C   4.5826679368996768        9.3526679494785601        9.0827665103124549     
 C   2.5606211249596340        9.7803390921772433        7.7866395969882021     
 H   2.9708586345138128        6.7424647600314129        8.0468202634718811     
 C   3.8871118680728483        4.7947212551904732        8.0300874904363670     
 H   6.7068917969636086        6.3865754012468754        5.8668714683256749     
 C   5.9702847725316692        4.6017995658479069        6.8021036189966795     
 H   6.3816006200389355        7.9487608078345016        4.2412744716554096     
 C   8.0879923354789920        9.2309563515632576        4.4620180450328828     
 H   6.3215050600064098        10.658949506232203        7.6191980828599943     
 C   8.0481276178499588        10.755801732642558        6.3390710406794595     
 H   2.5128683170530679        6.7079033670294201        5.3129836961387689     
 C   1.8256267089413571        7.7399046849939142        3.5491200845271407     
 H   4.4229135536160147        10.506536487539444        4.4079373273594404     
 C   2.8794223437004671        9.8671872499996756        3.0561221479586473     
 H   5.6047506087539203        8.9806864947305378        9.1612101545435021     
 C   3.9696133295894089        9.9003455836118022        10.212649788048592     
 H   2.0085965287911725        9.7263797533842702        6.8500949562675357     
 C   1.9516417489221842        10.304937093399090        8.9285141185541921     
 H   3.1173759502857159        4.3425720244387005        8.6550977711535886     
 C   4.9641189800264724        4.0250630562549725        7.5843735593883848     
 H   6.8234269477656060        4.0119419483032335        6.4693724033702358     
 H   8.5690640685228470        8.8506274628184691        3.5646463692975967     
 C   8.6907979592294637        10.249381377309607        5.2091570880648428     
 H   8.5009674388417231        11.562859874786099        6.9111402420816717     
 C   1.9536411905077493        8.8689366201955533        2.7311814686192220     
 H   1.1114221404036058        6.9595817339720494        3.2916120945665641     
 H   2.9915219050542472        10.748556722356279        2.4252171222441232     
 C   2.6490704975364996        10.359948543386912        10.137994700274939     
 H   4.5268517261407526        9.9451625481487032        11.150350502173414     
 H  0.91951845967596402        10.645891037846068        8.8857856585500290     
 H   5.0184962807226619        2.9712694105238104        7.8504478846854422     
 H   9.6480010897788109        10.660225995874574        4.8912395499743466     
 H   1.3416720409159339        8.9655786533475581        1.8323384064727919     
 H   2.1512883273526593        10.752000075841705        11.024749388574657     
 C   2.8734197475443191        8.3734825306615175        14.148113144598824     
 H   3.7863153243167078        8.5847615001237312        13.567784227184102     
 H   2.7581721163265613        7.2838471351012304        14.246670637152240     
 H   1.9956799454945608        8.7715104394504486        13.614011433432594     
 C   2.9892204251803025        8.9852697256988669        15.455013758789288     
 N   3.1193718015079805        9.4840628502147464        16.503285048733741     
         226

 Co   6.7695279602916703        14.113396231431317        4.9524381515845946     
 S   7.0316224802556730        13.931013832754553        7.1739227625850983     
 S   5.6955585391885721        16.095260974593629        5.1119545178436256     
 S   8.7160605918027247        13.909152979669958        3.8287580169743438     
 S   5.7662548610031426        12.496805964901332        3.7550224345517238     
 C   6.3315619335461868        15.433158304892061        7.7099331033622862     
 C   5.7859524227522678        16.353166495513271        6.8342083459726846     
 C   8.3108734204088304        12.614054649134534        2.7346528367479923     
 C   7.0649581132906212        12.016452955511001        2.6945805672908838     
 S   6.3335485313335758        15.897726793596503        9.3926840181293407     
 S   5.2408915035085242        17.844079691126122        7.5736231618997989     
 S   9.4800484337225495        11.979380231946031        1.6034478673403538     
 S   6.8749904129800692        10.753907447569812        1.4906663190568641     
 C   5.6849909899279778        17.496142781201744        9.2224206164754836     
 C   8.4954946401869051        10.771036894372255       0.83893099464961807     
 S   5.5483423407262107        18.580935327733204        10.488237278858008     
 S   9.0662326718341983        9.7795751314219768      -0.37936328125260493     
 P   9.0595054613762755        20.662914822182707        14.585404745487697     
 C   8.3730100548453237        19.050750293522608        15.026536916642700     
 C   10.780873706689759        20.359463266246419        14.184166440432236     
 C   8.8991490660895742        21.752506641724921        16.001266250530840     
 C   8.2311423581873644        21.429640766219908        13.187285891831511     
 C   9.1174609586301436        17.879673757883907        14.791836146475589     
 C   7.1384305547970781        18.981461816861810        15.699973050580141     
 C   11.690033809727481        20.156966439545677        15.233160466397415     
 C   11.156532124594634        20.089259832997108        12.860097491773407     
 C   9.0815489803550467        21.233806051678307        17.295218238731291     
 C   8.6578740013592306        23.124407398754144        15.812511991910952     
 C   6.8671019897661090        21.172887755957085        12.970309239343937     
 C   8.8978465908673652        22.403848307298794        12.422415145956744     
 H   10.092365944341637        17.926239022472238        14.312853008094475     
 C   8.6254035057198930        16.650525062083783        15.236839346787768     
 H   6.5963203784473050        19.888484312314834        15.964762217922065     
 C   6.6428034842371879        17.740730167805250        16.107057478052802     
 H   11.398540293812836        20.357305413775919        16.261462613420832     
 C   12.963636825863050        19.661429871936853        14.960509573313354     
 H   10.458553814776636        20.244146355304558        12.044343160699265     
 C   12.426244181058157        19.580111418772297        12.595585182698890     
 H   9.2372394322209104        20.168631108208995        17.449026446763952     
 C   9.0374499755045576        22.091923307513447        18.391692430319072     
 H   8.5374976696705680        23.546697701468510        14.816837304950793     
 C   8.5853607168729713        23.964690393367963        16.923597655108168     
 H   6.3493562427100008        20.432330179667400        13.571914688722686     
 C   6.1712682813650490        21.888311726509230        11.996555492903529     
 C   8.1944048345403182        23.101746009221294        11.436729688164322     
 H   9.9497449341393747        22.642545190344013        12.585552577124526     
 H   9.2330421233889695        15.755350768426345        15.115837219447265     
 C   7.3867520499127597        16.576921162961732        15.880006566299576     
 H   5.6840048276113135        17.677920355996800        16.621961765950790     
 C   13.319186248320092        19.346637560990796        13.645548656187339     
 H   13.657319733566339        19.512588215300340        15.783560819866743     
 H   12.713529993353742        19.347562922574745        11.570896337351899     
 H   9.1940661216071060        21.689470025294582        19.390574338743885     
 C   8.7757946276293772        23.451394918464612        18.208452108973134     
 H   8.3683391628799502        25.018819856526996        16.773044244045700     
 C   6.8338095223054047        22.854190275423647        11.231107377369893     
 H   5.1078574381358637        21.708740160506078        11.855819425791388     
 H   8.7243363885798892        23.856805560868018        10.856268513871868     
 H   7.0149372336879807        15.620429429592264        16.254584708603339     
 H   14.289685393422864        18.901558317015258        13.428822794602590     
 H   8.7206957957988429        24.108792081935629        19.074870427728754     
 H   6.2811619344670966        23.426154595190070        10.488396445464497     
 P   10.488353488984261        14.982466049879354        10.673766562686714     
 C   10.299409528794220        16.723414178203349        10.221796388456951     
 C   8.9054462432022650        14.246997948341665        11.119138971036884     
 C   11.562035590062321        14.861325545704480        12.119085984585576     
 C   11.241716585940280        14.155311924162305        9.2623543796553545     
 C   11.308848198515967        17.308241241428547        9.4326637576073473     
 C   9.2151120780835729        17.501667255275908        10.666980244345885     
 C   8.2656947103959713        14.737805737625981        12.275562351246666     
 C   8.3105007839517882        13.211999111261264        10.381176751435030     
 C   12.500748338201131        15.860847464798571        12.432473698858121     
 C   11.435803174682277        13.723500153024638        12.937386485595843     
 C   10.539296435481115        14.101350104949779        8.0423768159875184     
 C   12.559641068964279        13.672891195686800        9.3408407528189237     
 H   12.147296792668076        16.712606338660606        9.0756324453680186     
 C   11.230323737805154        18.660006000138395        9.0919194276735915     
 H   8.4125431063549971        17.068342814461822        11.257725716711299     
 C   9.1478489783455110        18.852842932172564        10.321041417844746     
 H   8.7376544170865760        15.506793688313634        12.882688731203496     
 C   7.0313774446414827        14.224596994230843        12.661512487863369     
 H   8.7992796065873744        12.795660031792178        9.5055748903942359     
 C   7.0720510687575349        12.699219785294270        10.784948598529345     
 H   12.609776129012101        16.745966344796813        11.807360246151388     
 C   13.296840765718345        15.716050549086678        13.572434934316130     
 H   10.693958545469277        12.952524637002591        12.721061483077550     
 C   12.239585988485285        13.591885593003346        14.070538440303931     
 H   9.5176387880939579        14.474132832849989        7.9627222407108889     
 C   11.152901718576219        13.552077609047492        6.9136082010454576     
 H   13.110828263983059        13.727198377741393        10.277845181363521     
 C   13.169188682171598        13.146657111126265        8.2000456066953173     
 H   11.999430145509370        19.112130407148602        8.4661318834150254     
 C   10.153278297109329        19.429517734643174        9.5377836705741039     
 H   8.2946641456726340        19.442553534468153        10.653897644053133     
 H   6.5500172760495419        14.605114172254533        13.558619805876804     
 C   6.4288485198438448        13.206014718046141        11.914375945989704     
 H   6.6194420508143343        11.892071654975879        10.212838463060782     
 C   13.167623783079227        14.588830881651996        14.392541521123171     
 H   14.012848590976409        16.495357521834606        13.827652534845514     
 H   12.126682098059328        12.711986466637869        14.703240295396986     
 C   12.472898262064271        13.091238550814635        6.9899388229384947     
 H   10.596475378840200        13.506826926870087        5.9754776330657737     
 H   14.200922870957383        12.804762195659528        8.2440758496080893     
 H   10.098220391182489        20.483076942375455        9.2709463209889780     
 H   5.4714994364903813        12.795276389051105        12.231980162918898     
 H   13.780320561601014        14.492519870795855        15.290898540369373     
 H   12.971179798351324        12.697984029004076        6.1040321390739587     
 C   12.243304123506675        15.069081142143075        2.9730033138152572     
 H   11.329466740405085        14.856722988912484        3.5514632461864428     
 H   12.360989056536548        16.158697315672836        2.8805144637649374     
 H   13.119775693696287        14.666252233503508        3.5052231286834119     
 C   12.127487619402030        14.464580309979638        1.6630581488514657     
 N   11.997483597759450        13.971275017636128       0.61242331581726761     
 Co   8.3461372298674501        9.3376373858567199        12.169964916891498     
 S   8.0841984833198453        9.5201520583499999        9.9484713186987310     
 S   9.4197522077652334        7.3555529096830217        12.010421920987485     
 S   6.3996293042959111        9.5420016350623325        13.293610925542984     
 S   9.3495149456624240        10.954124571926767        13.367406249586690     
 C   8.7840911797683248        8.0179465102737399        9.4124193844671264     
 C   9.3295655784239795        7.0978330365537223        10.288128159775708     
 C   6.8048868744353772        10.837051729305703        14.387759976666542     
 C   8.0508224936722375        11.434606314909916        14.427818130038945     
 S   8.7822430450927840        7.5535002710088230        7.7296294205943443     
 S   9.8746044048914428        5.6069385406353582        9.5486525355504774     
 S   5.6357360577558939        11.471784260099987        15.518946565247960     
 S   8.2408668887859093        12.697102974068146        15.631773899490621     
 C   9.4306672795999358        5.9550258257664197        7.8998408781270824     
 C   6.6203587080232831        12.680030044814105        16.283514181082726     
 S   9.5673243490853732        4.8703066392201766        6.6339589591921388     
 S   6.0496458481988977        13.671437181361984        17.501865960830788     
 P   6.0559369632065616        2.7880607014868501        2.5368943274492683     
 C   6.7425066636975970        4.4002167502241756        2.0958448261357989     
 C   4.3345310371513417        3.0915130508267787        2.9379624284425363     
 C   6.2163298599955228        1.6984539476048210        1.1210574676726635     
 C   6.8841953291164479        2.0213106158478649        3.9350647552986207     
 C   5.9981288071227112        5.5713183296378972        2.3306572596564963     
 C   7.9770784384430735        4.4694942235057473        1.4223954120426354     
 C   3.4254555906561035        3.2938665351250509        1.8888670167534696     
 C   3.9587342950237505        3.3617964808855225        4.2619746804247560     
 C   6.0340663588194854        2.2171473694030568      -0.17291644168831546     
 C   6.4573658626772295       0.32651397898361423        1.3098689455025130     
 C   8.2482749422561934        2.2779168113441663        4.1519846748112652     
 C   6.2174106062185324        1.0472089813234693        4.6999990705065340     
 H   5.0232206029141011        5.5247670959902226        2.8096358624882516     
 C   6.4902623815306715        6.8004796375780909        1.8857708240482867     
 H   8.5191243967726180        3.5624697534395207        1.1574926605476965     
 C   8.4727834672022198        5.7102330579702780        1.0154253633248098     
 H   3.7170585472102111        3.0934473139482668       0.86061085159305695     
 C   2.1517949710856934        3.7893485433850227        2.1613557938078403     
 H   4.6566492318056296        3.2070263676498172        5.0778067804701861     
 C   2.6889617134013961        3.8708754625990878        4.5263277186578357     
 H   5.8785512369511919        3.2823444843195180      -0.32676172173132367     
 C   6.0780701768997325        1.3589851869455432       -1.2693616378192194     
 H   6.5776388853634797       -9.5770000855652890E-002   2.3055608652239594     
 C   6.5297621768194922      -0.51381835007677601       0.19881410030794722     
 H   8.7660869390686553        3.0183869572608173        3.5503293786706074     
 C   8.9440646814796771        1.5624579511426770        5.1257410666203143     
 C   6.9208113415332679       0.34926763343251427        5.6856864951140187     
 H   5.1654880595963606       0.80860498042155515        4.5368884760010006     
 H   5.8826748606867891        7.6956785317060694        2.0068550511808514     
 C   7.7289179549647296        6.8740702854288092        1.2426077953977743     
 H   9.4315713449588756        5.7730220209606848       0.50049995891394550     
 C   1.7961031426880323        4.1042191813808593        3.4762615251030238     
 H   1.4581779311770915        3.9380705480479388        1.3382219638409187     
 H   2.4015729088831570        4.1034795623370712        5.5509765136857041     
 H   5.9215677953153243        1.7614384786285660       -2.2682612878172321     
 C   6.3394776971748925       -5.2907171321837226E-004  -1.0860659139730078     
 H   6.7465693438040137       -1.5679888324702946       0.34940843371068897     
 C   8.2814426659428051       0.59667941215587561        5.8912468376978078     
 H   10.007501157115051        1.7419189394548518        5.2664349177849425     
 H   6.3908232442179642      -0.40572338176613693        6.2661897655969385     
 H   8.1007933580840668        7.8305751384576592       0.86812548235146836     
 H  0.82555835038150671        4.5492650569270392        3.6928538143762411     
 H   6.3945069460356230      -0.65796383134795655       -1.9524604399179397     
 H   8.8340534951873728        2.4684513359242651E-002   6.6339601868341918     
 P   4.6275299066149724        8.4684877738721909        6.4486271410898652     
 C   4.8164917023839031        6.7275147153305035        6.9004841967567003     
 C   6.2104105463188688        9.2040584509742391        6.0033221839620587     
 C   3.5538450369576986        8.5896383852731830        5.0033090858168716     
 C   3.8741334511910956        9.2955658427409311        7.8600647010710256     
 C   3.8070258995676438        6.1426289752330696        7.6895406715817991     
 C   5.9007583026359685        5.9492756152195971        6.4552019957642575     
 C   6.8502445460378301        8.7133252544397042        4.8469144986678963     
 C   6.8052628235607191        10.239072126558604        6.7413391829032863     
 C   2.6151428001459971        7.5901089128556167        4.6899083235739054     
 C   3.6800507668753388        9.7274814680123463        4.1850315552040565     
 C   4.5765524753441564        9.3495161632587198        9.0800428642444047     
 C   2.5562114023974520        9.7779919127908830        7.7815796715672905     
 H   2.9685967676900558        6.7382514135834777        8.0466386302750053     
 C   3.8854890051536430        4.7908158516915309        8.0301124252434377     
 H   6.7033563271787635        6.3826397631416665        5.8645229875450440     
 C   5.9679515391170392        4.5980479912648065        6.8009549657970485     
 H   6.3783655926568308        7.9443174478751120        4.2397523526270309     
 C   8.0845443371702146        9.2266261520562303        4.4610293124181180     
 H   6.3164246959723647        10.655350797261958        7.6169357906644395     
 C   8.0437023344332967        10.751933762693385        6.3376427815928533     
 H   2.5061297533582825        6.7049731134928177        5.3150009671233498     
 C   1.8190323995812063        7.7349204236168125        3.5499622840130138     
 H   4.4218892282142352        10.498459338579506        4.4013636199972810     
 C   2.8762552155115264        9.8591079931663774        3.0518902474187977     
 H   5.5982144301145960        8.9767450950827001        9.1596887102720022     
 C   3.9629483913572523        9.8987822558993805        10.208815122043193     
 H   2.0050238310810422        9.7236922201749074        6.8445748372711437     
 C   1.9466680706197192        10.304227211799192        8.9223759404592826     
 H   3.1163629062095253        4.3386561354788444        8.6558523491698569     
 C   4.9624967116013092        4.0213130832933084        7.5841383866896752     
 H   6.8210990539138718        4.0083363734028739        6.4680093377735428     
 H   8.5659701782203079        8.8461644537497506        3.5639341295423081     
 C   8.6869821193150791        10.245218421908540        5.2082241801243052     
 H   8.4962436483593091        11.559073977543200        6.9098165596948187     
 C   1.9482245753402216        8.8621600688182696        2.7298775910948638     
 H   1.1030352391587608        6.9556050709084882        3.2947382106258347     
 H   2.9891471605037752        10.739016897772247        2.4192008995169982     
 C   2.6429559385435555        10.359631710443921        10.132484220111056     
 H   4.5193754958362247        9.9440356438988466        11.146945145476368     
 H  0.91494072970085683        10.646139766574283        8.8783465532555805     
 H   5.0175146184534771        2.9677124746544985        7.8508284814092821     
 H   9.6443222728811655        10.656019846510732        4.8906753337883080     
 H   1.3355196957141635        8.9584813582756073        1.8315272276424817     
 H   2.1446763111690306        10.752888812125962        11.018391252577473     
 C   2.8723378861616169        8.3813959933435722        14.148902971998954     
 H   3.7861250699481848        8.5936331341988730        13.570322947885868     
 H   2.7549125614902770        7.2917780775899832        14.242057791735325     
 H   1.9957755360951652        8.7836893332226200        13.616389635140083     
 C   2.9880181246936020        8.9867214099101034        15.458513042634923     
 N   3.1179237243404274        9.4806628963464412        16.508887415974435     
         226

 Co   6.7698183737177109        14.108492092264902        4.9544613189865201     
 S   7.0366279882112144        13.929602439410234        7.1756064532494612     
 S   5.6922441499900005        16.088468155281927        5.1135618118256723     
 S   8.7164504605648840        13.906817198548714        3.8303206664650506     
 S   5.7678474974277494        12.491210771463665        3.7565705415327582     
 C   6.3351704827029129        15.431340853443052        7.7108908685420001     
 C   5.7859397696582340        16.349012891836612        6.8351128835760990     
 C   8.3122439331327271        12.611884722730217        2.7357671677669932     
 C   7.0668646359792939        12.013153666509627        2.6955470653420228     
 S   6.3398945976793790        15.898377140134439        9.3928381163756747     
 S   5.2394342234574589        17.839809483147857        7.5736450944748244     
 S   9.4818825239572302        11.978882044102777        1.6041123071603096     
 S   6.8779365685950609        10.751211639286085        1.4909133922872559     
 C   5.6873692773119808        17.494896767614026        9.2219636713160469     
 C   8.4984280708135422        10.769831822875723       0.83930316146841577     
 S   5.5505260039854338        18.580450852754055        10.487149234050758     
 S   9.0699357911799225        9.7788024285067312      -0.37895050379602929     
 P   9.0640916282792414        20.663444887484868        14.586648866414235     
 C   8.3780976652021586        19.050760567619779        15.027064756174862     
 C   10.785506137653540        20.360731069440615        14.184995697728207     
 C   8.9026862093533783        21.751744001109305        16.003359817076987     
 C   8.2358073485264445        21.430926098392419        13.188854094177572     
 C   9.1232253968638748        17.880027294923419        14.792880918266141     
 C   7.1433147960349439        18.980915267491586        15.700106053057624     
 C   11.694838586911546        20.157113908977468        15.233616549635236     
 C   11.161031701295304        20.092115207134970        12.860559094714231     
 C   9.0861012327356665        21.232220843393517        17.296839666727379     
 C   8.6584734778143275        23.123239345572376        15.815874625559584     
 C   6.8719656198953452        21.173733616649951        12.971218808288445     
 C   8.9024631028714438        22.405613694486444        12.424516078962151     
 H   10.098232442548932        17.926957341438207        14.314135038057666     
 C   8.6317564905049071        16.650704277410814        15.238154635239297     
 H   6.6006039661788920        19.887732180025480        15.964431001531807     
 C   6.6482374018075392        17.740009331229594        16.107334884158703     
 H   11.403481719361231        20.356150594766429        16.262192774280727     
 C   12.968441200517670        19.662018329707248        14.960207827836685     
 H   10.462935716667056        20.247734284303988        12.045050706961858     
 C   12.430789760775889        19.583516157350761        12.595272821786530     
 H   9.2438451255807959        20.167241730220368        17.449660714730957     
 C   9.0402050394414886        22.089139230424266        18.394137517529188     
 H   8.5370153325617473        23.546060729697448        14.820556028869444     
 C   8.5841742754888504        23.962247878371965        16.927765180369647     
 H   6.3542338644962504        20.432975844371477        13.572571779019849     
 C   6.1763581874444178        21.888830154070575        11.997055055578087     
 C   8.1992888934977781        23.103170961656133        11.438384319968781     
 H   9.9541221192719540        22.644870691301012        12.588267910096461     
 H   9.2399710929403476        15.755881378598053        15.117487345166357     
 C   7.3929809844861651        16.576561534779017        15.881004811062128     
 H   5.6892344452348986        17.676787929822201        16.621812424881941     
 C   13.323857954430080        19.348878452354448        13.644844547188921     
 H   13.662236382695546        19.512280301975299        15.782969831195899     
 H   12.717841971022024        19.352063788177905        11.570284436032910     
 H   9.1975970058562186        21.686125557557762        19.392658675713399     
 C   8.7757579723882042        23.448202428781535        18.212136125338994     
 H   8.3646622370574573        25.015947218173622        16.778303431164989     
 C   6.8389809747172290        22.854829404358192        11.231833252473656     
 H   5.1131297655938805        21.708735758442817        11.855575417104964     
 H   8.7292083839699028        23.858552929297016        10.858285483187885     
 H   7.0214203452394832        15.620034225893232        16.255744635990421     
 H   14.294334047970006        18.904095938300852        13.427480057552268     
 H   8.7192590540739872        24.104697975181175        19.079139476987660     
 H   6.2865945412837094        23.426245788153810        10.488518040031435     
 P   10.492284589423729        14.986882948169434        10.676051600275875     
 C   10.302442801507443        16.727504694290431        10.223209190124832     
 C   8.9095952551144819        14.250979816448957        11.121067912094775     
 C   11.565604357017031        14.866877590103920        12.121661259849878     
 C   11.246696525447744        14.158942429704515        9.2656852447359341     
 C   11.311156999576472        17.312340316987481        9.4332121100189283     
 C   9.2181453593856268        17.505610394941421        10.668716776602649     
 C   8.2692440786339745        14.742058619747732        12.277024219728332     
 C   8.3151314606703153        13.215742711641106        10.383099624468151     
 C   12.506383102075988        15.865225822536251        12.432251121838357     
 C   11.438030291471993        13.730852479234057        12.942188786508861     
 C   10.545388425533476        14.104512429056056        8.0450890019765797     
 C   12.564026917406244        13.675246858225950        9.3458890747040577     
 H   12.149529039347067        16.716831296053030        9.0758210442095173     
 C   11.231926995004510        18.663927473396097        9.0919315581268929     
 H   8.4160487272356228        17.072274217579093        11.260084775659886     
 C   9.1501643904273209        18.856601796900996        10.322232031701654     
 H   8.7408447931382529        15.511216623311929        12.884196901578060     
 C   7.0347930233612974        14.228892843739489        12.662474771792949     
 H   8.8043544856014524        12.799250994693155        9.5078144307949550     
 C   7.0764648220253425        12.703062110169986        10.786344177275677     
 H   12.616483764060588        16.748898092959713        11.805338567682465     
 C   13.303408560916052        15.721032600650842        13.571583844639113     
 H   10.694959610885617        12.960597674264767        12.727623390305357     
 C   12.242730703699623        13.599959842415426        14.074757902415939     
 H   9.5241509550697128        14.478083304743741        7.9642333011595277     
 C   11.159543007179190        13.553652252804056        6.9174309382022754     
 H   13.114377165222677        13.729893533261219        10.283353724293081     
 C   13.174137909887648        13.147375260422981        8.2061720600834018     
 H   12.000425872620699        19.116066839567523        8.4654201447381467     
 C   10.154885724720664        19.433282583037776        9.5380698965898407     
 H   8.2969789204010542        19.446166476372134        10.655314024896491     
 H   6.5530705859433489        14.609535856447716        13.559304136167203     
 C   6.4326432631508643        13.210142079815373        11.915275095728491     
 H   6.6241627975250426        11.895832836141395        10.214121568715685     
 C   13.173017111031823        14.595602824732996        14.393833920082775     
 H   14.021207627641857        16.499333090005280        13.824518161264825     
 H   12.129036015664411        12.721520175170635        14.709242698672362     
 C   12.478988651168738        13.091565387862806        6.9954373830586833     
 H   10.603927841347675        13.507964762648827        5.9788711377200521     
 H   14.205475251875210        12.804519354939588        8.2515031905195784     
 H   10.099192128947179        20.486653946403521        9.2706352775778562     
 H   5.4751582672915831        12.799439099494718        12.232503754654036     
 H   13.786450732513387        14.499611412896375        15.291697352210701     
 H   12.977767374369909        12.697104953928566        6.1103783051897134     
 C   12.244388767293342        15.061226228862692        2.9722661373508501     
 H   11.329666090429448        14.847924623473423        3.5489920938006372     
 H   12.364219140919479        16.150825153351231        2.8850978963568203     
 H   13.119694190659251        14.654198032853071        3.5029336389729857     
 C   12.128709445426777        14.463085606094683        1.6596528146200324     
 N   11.998963341452018        13.974553644956611       0.60694697712760914     
 Co   8.3458469490715181        9.3425312367121283        12.167932701167562     
 S   8.0791736611423648        9.5215366397312486        9.9467795757363913     
 S   9.4231095155820803        7.3623615668101436        12.008809026151550     
 S   6.3992369860214220        9.5443126506420413        13.292042457162610     
 S   9.3479094495546207        10.959721651748422        13.365846484038354     
 C   8.7804827791222841        8.0197442707520228        9.4114589204337342     
 C   9.3295957420709819        7.1019802265345069        10.287222862841245     
 C   6.8035046057309554        10.839202455279990        14.386635404595724     
 C   8.0489013275757078        11.437892784896174        14.426842787946578     
 S   8.7758804355061866        7.5528150761827195        7.7294774580200514     
 S   9.8760814238925132        5.6111997894309384        9.5486374696441683     
 S   5.6338868061364069        11.472256385087489        15.518273596041963     
 S   8.2378968498126710        12.699791523334628        15.631513133041793     
 C   9.4282889345624437        5.9562443273956172        7.9003064139986972     
 C   6.6174016527328723        12.681221031162341        16.283127465722384     
 S   9.5651396878122021        4.8707544602301542        6.6350636787556212     
 S   6.0459159858990352        13.672202619241736        17.501431414139439     
 P   6.0513780828807420        2.7875277509759941        2.5356541744306096     
 C   6.7374371159603976        4.4002046562711534        2.0953107034688241     
 C   4.3299305569199245        3.0902423312484317        2.9371582429872194     
 C   6.2128155274460823        1.6992155637292183        1.1189648376135806     
 C   6.8795706077518917        2.0200253414168818        3.9334941045487928     
 C   5.9923732606573719        5.5709598389081600        2.3295922064744343     
 C   7.9722132180376892        4.4700404173550288        1.4222577854623060     
 C   3.4206722394990905        3.2937341107844196        1.8884486386217860     
 C   3.9542838669082814        3.3589281212248321        4.2615452339341617     
 C   6.0295199487170494        2.2187323472651750      -0.17453424928977604     
 C   6.4568188799425759       0.32768587631066254        1.3065002153646990     
 C   8.2434467910991689        2.2770891336136456        4.1510793860973569     
 C   6.2128444831537157        1.0454305266330357        4.6978879269307177     
 H   5.0173634377498386        5.5240420414289453        2.8083342057147198     
 C   6.4839086595018376        6.8002938998308302        1.8844205493547510     
 H   8.5148679324135408        3.5632218343595810        1.1578334590542343     
 C   8.4673587356519420        5.7109526599989930        1.0151289670092085     
 H   3.7121249276339348        3.0946272942297335       0.85991263543142482     
 C   2.1470191742624816        3.7887818880368949        2.1617154793068600     
 H   4.6523243939299253        3.2034109525935901        5.0771216860489128     
 C   2.6844728153637218        3.8674663186742020        4.5266921154756066     
 H   5.8719296519697926        3.2837308819920783      -0.32738784413990824     
 C   6.0753326958997658        1.3617745319648504       -1.2718066556293168     
 H   6.5781865357305449       -9.5129958573696272E-002   2.3018338972834647     
 C   6.5310155976670554      -0.51136593706717903       0.19463671459445381     
 H   8.7612364777350731        3.0177703045532152        3.5496826550367815     
 C   8.9390159347822173        1.5619619575623425        5.1252452224927749     
 C   6.9159829932041088       0.34783495931595004        5.6840211876872671     
 H   5.1611642509968156       0.80625487800636075        4.5341597740258752     
 H   5.8757386614259408        7.6951382635178112        2.0051596249832451     
 C   7.7226877480191387        6.8744251212627079        1.2415740127230526     
 H   9.4263522533765158        5.7741558595530993       0.50063293851220225     
 C   1.7914777179520283        4.1019901676832520        3.4770304641651459     
 H   1.4532816625799549        3.9384152966169466        1.3388811832483039     
 H   2.3973304091727625        4.0989672756574373        5.5516454600624909     
 H   5.9180402937884082        1.7647881108874952       -2.2703433794525782     
 C   6.3395627673905315        2.6740081634339247E-003  -1.0897566519013819     
 H   6.7503398291910122       -1.5651011990740078       0.34413435224685285     
 C   8.2763225188874543       0.59605032357389121        5.8905176548980824     
 H   10.002266868438170        1.7419594084229952        5.2666875672493241     
 H   6.3860141130532186      -0.40748699245786968        6.2641569807473214     
 H   8.0943013399860586        7.8309639049379518       0.86691794157003477     
 H  0.82096164087131840        4.5467434046861586        3.6942780579292109     
 H   6.3960007666061705      -0.65385447574196198       -1.9567391544406971     
 H   8.8286769038764508        2.4607076539337431E-002   6.6338348234549178     
 P   4.6235709510756005        8.4640703528131684        6.4463339305286320     
 C   4.8134280984484157        6.7234268095266909        6.8990775279246126     
 C   6.2062371109040102        9.2000630699274595        6.0013767224793009     
 C   3.5502487881504861        8.5840846909015358        5.0007254239522618     
 C   3.8691299114547086        9.2919444688358155        7.8567224306871468     
 C   3.8046899616716883        6.1385399300789363        7.6890077831090746     
 C   5.8976986186189730        5.9453332645671475        6.4534841615062248     
 C   6.8466605318581015        8.7090495162347423        4.8454342298844093     
 C   6.8006193342156296        10.235313201663779        6.7393929605403748     
 C   2.6094791543277474        7.5857299672486649        4.6901239776896668     
 C   3.6777995857409214        9.7201254024483035        4.1802181766785491     
 C   4.5704370137886370        9.3463643770388796        9.0773192181763527     
 C   2.5518016798352705        9.7756447334045227        7.7765197461463789     
 H   2.9663349008662987        6.7340380671355433        8.0464569970781294     
 C   3.8838661422344378        4.7869104481925895        8.0301373600505084     
 H   6.6998208573939175        6.3787041250364584        5.8621745067644131     
 C   5.9656183057024093        4.5942964166817060        6.7998063125974166     
 H   6.3751305652747270        7.9398740879157232        4.2382302335986521     
 C   8.0810963388614372        9.2222959525492012        4.4600405798033531     
 H   6.3113443319383187        10.651752088291714        7.6146734984688846     
 C   8.0392770510166347        10.748065792744212        6.3362145225062463     
 H   2.4993911896634970        6.7020428599562152        5.3170182381079316     
 C   1.8124380902210555        7.7299361622397109        3.5508044834988870     
 H   4.4208649028124558        10.490382189619568        4.3947899126351206     
 C   2.8730880873225857        9.8510287363330811        3.0476583468789480     
 H   5.5916782514752716        8.9728036954348624        9.1581672660005022     
 C   3.9562834531250961        9.8972189281869571        10.204980456037793     
 H   2.0014511333709120        9.7210046869655429        6.8390547182747508     
 C   1.9416943923172545        10.303517330199293        8.9162377623643714     
 H   3.1153498621333342        4.3347402465189893        8.6566069271861252     
 C   4.9608744431761451        4.0175631103316451        7.5839032139909657     
 H   6.8187711600621386        4.0047307985025151        6.4666462721768490     
 H   8.5628762879177689        8.8417014446810320        3.5632218897870196     
 C   8.6831662794006945        10.241055466507474        5.2072912721837668     
 H   8.4915198578768951        11.555288080300301        6.9084928773079666     
 C   1.9428079601726940        8.8553835174409858        2.7285737135705057     
 H   1.0946483379139156        6.9516284078449271        3.2978643266851053     
 H   2.9867724159533036        10.729477073188217        2.4131846767898733     
 C   2.6368413795506109        10.359314877500932        10.126973739947175     
 H   4.5118992655316967        9.9429087396489919        11.143539788779321     
 H  0.91036299972574963        10.646388495302498        8.8709074479611338     
 H   5.0165329561842924        2.9641555387851861        7.8512090781331212     
 H   9.6406434559835184        10.651813697146892        4.8901111176022694     
 H   1.3293673505123933        8.9513840632036565        1.8307160488121714     
 H   2.1380642949854018        10.753777548410216        11.012033116580289     
 C   2.8712560247789147        8.3893094560256252        14.149692799399086     
 H   3.7859348155796617        8.6025047682740130        13.572861668587635     
 H   2.7516530066539922        7.2997090200787351        14.237444946318409     
 H   1.9958711266957696        8.7958682269947932        13.618767836847573     
 C   2.9868158242069018        8.9881730941213416        15.462012326480558     
 N   3.1164756471728738        9.4772629424781361        16.514489783215133     
         226

 Co   6.7701087871437524        14.103587953098486        4.9564844863884465     
 S   7.0416334961667548        13.928191046065914        7.1772901439138241     
 S   5.6889297607914289        16.081675335970221        5.1151691058077189     
 S   8.7168403293270433        13.904481417427469        3.8318833159557575     
 S   5.7694401338523571        12.485615578025998        3.7581186485137930     
 C   6.3387790318596400        15.429523401994045        7.7118486337217149     
 C   5.7859271165642001        16.344859288159952        6.8360174211795135     
 C   8.3136144458566221        12.609714796325900        2.7368814987859942     
 C   7.0687711586679658        12.009854377508251        2.6965135633931623     
 S   6.3462406640251814        15.899027486672377        9.3929922146220068     
 S   5.2379769434063927        17.835539275169591        7.5736670270498490     
 S   9.4837166141919127        11.978383856259523        1.6047767469802654     
 S   6.8808827242100516        10.748515831002360        1.4911604655176480     
 C   5.6897475646959839        17.493650754026309        9.2215067261566119     
 C   8.5013615014401793        10.768626751379191       0.83967532828721358     
 S   5.5527096672446579        18.579966377774905        10.486061189243507     
 S   9.0736389105256485        9.7780297255914839      -0.37853772633945371     
 P   9.0686777951822073        20.663974952787029        14.587892987340773     
 C   8.3831852755589935        19.050770841716954        15.027592595707025     
 C   10.790138568617319        20.361998872634814        14.185824955024177     
 C   8.9062233526171806        21.750981360493689        16.005453383623131     
 C   8.2404723388655228        21.432211430564930        13.190422296523632     
 C   9.1289898350976078        17.880380831962931        14.793925690056691     
 C   7.1481990372728088        18.980368718121358        15.700239055535105     
 C   11.699643364095611        20.157261378409260        15.234072632873060     
 C   11.165531277995976        20.094970581272833        12.861020697655055     
 C   9.0906534851162846        21.230635635108730        17.298461094723468     
 C   8.6590729542694227        23.122071292390608        15.819237259208213     
 C   6.8768292500245822        21.174579477342814        12.972128377232952     
 C   8.9070796148755242        22.407379081674094        12.426617011967558     
 H   10.104098940756227        17.927675660404180        14.315417068020855     
 C   8.6381094752899212        16.650883492737840        15.239469923690825     
 H   6.6048875539104790        19.886980047736127        15.964099785141549     
 C   6.6536713193778905        17.739288494653938        16.107612290264601     
 H   11.408423144909627        20.354995775756940        16.262922935140622     
 C   12.973245575172289        19.662606787477642        14.959906082360016     
 H   10.467317618557477        20.251322213303418        12.045758253224449     
 C   12.435335340493619        19.586920895929225        12.594960460874168     
 H   9.2504508189406831        20.165852352231745        17.450294982697962     
 C   9.0429601033784177        22.086355153335084        18.396582604739304     
 H   8.5365329954529265        23.545423757926383        14.824274752788094     
 C   8.5829878341047277        23.959805363375970        16.931932705631123     
 H   6.3591114862825009        20.433621509075554        13.573228869317013     
 C   6.1814480935237865        21.889348581631921        11.997554618252646     
 C   8.2041729524552380        23.104595914090975        11.440038951773241     
 H   9.9584993044045316        22.647196192258008        12.590983243068395     
 H   9.2469000624917275        15.756411988769759        15.119137470885448     
 C   7.3992099190595697        16.576201906596300        15.882003055824681     
 H   5.6944640628584846        17.675655503647601        16.621663083813090     
 C   13.328529660540068        19.351119343718096        13.644140438190504     
 H   13.667153031824753        19.511972388650253        15.782378842525056     
 H   12.722153948690305        19.356564653781060        11.569672534713924     
 H   9.2011278901053295        21.682781089820939        19.394743012682913     
 C   8.7757213171470330        23.445009939098458        18.215820141704850     
 H   8.3609853112349644        25.013074579820248        16.783562618284275     
 C   6.8441524271290541        22.855468533292736        11.232559127577421     
 H   5.1184020930518983        21.708731356379559        11.855331408418541     
 H   8.7340803793599164        23.860300297726013        10.860302452503902     
 H   7.0279034567909857        15.619639022194198        16.256904563377503     
 H   14.298982702517149        18.906633559586446        13.426137320501944     
 H   8.7178223123491314        24.100603868426724        19.083408526246565     
 H   6.2920271481003232        23.426336981117551        10.488639634598373     
 P   10.496215689863195        14.991299846459516        10.678336637865035     
 C   10.305476074220666        16.731595210377513        10.224621991792713     
 C   8.9137442670266989        14.254961684556250        11.122996853152664     
 C   11.569173123971741        14.872429634503360        12.124236535114182     
 C   11.251676464955210        14.162572935246727        9.2690161098165156     
 C   11.313465800636974        17.316439392546410        9.4337604624305094     
 C   9.2211786406876790        17.509553534606933        10.670453308859413     
 C   8.2727934468719795        14.746311501869485        12.278486088209998     
 C   8.3197621373888406        13.219486312020949        10.385022497501273     
 C   12.512017865950847        15.869604180273930        12.432028544818591     
 C   11.440257408261708        13.738204805443479        12.946991087421882     
 C   10.551480415585836        14.107674753162334        8.0478011879656393     
 C   12.568412765848207        13.677602520765101        9.3509373965891918     
 H   12.151761286026057        16.721056253445454        9.0760096430510142     
 C   11.233530252203867        18.667848946653798        9.0919436885801925     
 H   8.4195543481162485        17.076205620696367        11.262443834608474     
 C   9.1524798025091325        18.860360661629425        10.323422645558560     
 H   8.7440351691899316        15.515639558310225        12.885705071952621     
 C   7.0382086020811121        14.233188693248133        12.663437055722527     
 H   8.8094293646155304        12.802841957594133        9.5100539711956760     
 C   7.0808785752931511        12.706904435045702        10.787739756022008     
 H   12.623191399109075        16.751829841122611        11.803316889213541     
 C   13.309976356113760        15.726014652215008        13.570732754962098     
 H   10.695960676301958        12.968670711526944        12.734185297533163     
 C   12.245875418913963        13.608034091827509        14.078977364527949     
 H   9.5306631220454676        14.482033776637492        7.9657443616081665     
 C   11.166184295782163        13.555226896560619        6.9212536753590932     
 H   13.117926066462294        13.732588688781046        10.288862267222640     
 C   13.179087137603698        13.148093409719699        8.2122985134714881     
 H   12.001421599732026        19.120003271986448        8.4647084060612681     
 C   10.156493152331997        19.437047431432383        9.5383561226055775     
 H   8.2992936951294762        19.449779418276115        10.656730405739850     
 H   6.5561238958371559        14.613957540640898        13.559988466457602     
 C   6.4364380064578839        13.214269441584607        11.916174245467278     
 H   6.6288835442357508        11.899594017306910        10.215404674370587     
 C   13.178410438984420        14.602374767813997        14.395126319042378     
 H   14.029566664307307        16.503308658175953        13.821383787684136     
 H   12.131389933269496        12.731053883703401        14.715245101947739     
 C   12.485079040273204        13.091892224910977        7.0009359431788711     
 H   10.611380303855150        13.509102598427566        5.9822646423743304     
 H   14.210027632793036        12.804276514219646        8.2589305314310675     
 H   10.100163866711867        20.490230950431592        9.2703242341667327     
 H   5.4788170980927857        12.803601809938328        12.233027346389173     
 H   13.792580903425760        14.506702954996893        15.292496164052029     
 H   12.984354950388493        12.696225878853056        6.1167244713054689     
 C   12.245473411080008        15.053371315582307        2.9715289608864430     
 H   11.329865440453814        14.839126258034362        3.5465209414148320     
 H   12.367449225302410        16.142952991029627        2.8896813289487029     
 H   13.119612687622215        14.642143832202631        3.5006441492625591     
 C   12.129931271451524        14.461590902209728        1.6562474803885994     
 N   12.000443085144587        13.977832272277096       0.60147063843795068     
 Co   8.3455566682755880        9.3474250875675384        12.165900485443624     
 S   8.0741488389648843        9.5229212211124992        9.9450878327740497     
 S   9.4264668233989255        7.3691702239372665        12.007196131315613     
 S   6.3988446677469337        9.5466236662217483        13.290473988782237     
 S   9.3463039534468191        10.965318731570076        13.364286718490016     
 C   8.7768743784762435        8.0215420312303056        9.4104984564003438     
 C   9.3296259057179860        7.1061274165152915        10.286317565906781     
 C   6.8021223370265327        10.841353181254277        14.385510832524906     
 C   8.0469801614791781        11.441179254882435        14.425867445854209     
 S   8.7695178259195874        7.5521298813566169        7.7293254954457575     
 S   9.8775584428935819        5.6154610382265187        9.5486224037378573     
 S   5.6320375545169199        11.472728510074990        15.517600626835968     
 S   8.2349268108394327        12.702480072601110        15.631252366592966     
 C   9.4259105895249515        5.9574628290248146        7.9007719498703119     
 C   6.6144445974424624        12.682412017510579        16.282740750362045     
 S   9.5629550265390311        4.8712022812401328        6.6361683983191044     
 S   6.0421861235991736        13.672968057121489        17.500996867448091     
 P   6.0468192025549214        2.7869948004651377        2.5344140214119513     
 C   6.7323675682231974        4.4001925623181322        2.0947765808018493     
 C   4.3253300766885063        3.0889716116700843        2.9363540575319025     
 C   6.2093011948966419        1.6999771798536156        1.1168722075544975     
 C   6.8749458863873354        2.0187400669858984        3.9319234537989654     
 C   5.9866177141920334        5.5706013481784229        2.3285271532923724     
 C   7.9673479976323049        4.4705866112043102        1.4221201588819765     
 C   3.4158888883420775        3.2936016864437883        1.8880302604901023     
 C   3.9498334387928127        3.3560597615641417        4.2611157874435674     
 C   6.0249735386146144        2.2203173251272927      -0.17615205689123659     
 C   6.4562718972079223       0.32885777363771079        1.3031314852268847     
 C   8.2386186399421444        2.2762614558831249        4.1501740973834487     
 C   6.2082783600888991        1.0436520719426021        4.6957767833549005     
 H   5.0115062725855761        5.5233169868676670        2.8070325489411885     
 C   6.4775549374730037        6.8001081620835686        1.8830702746612151     
 H   8.5106114680544636        3.5639739152796408        1.1581742575607723     
 C   8.4619340041016660        5.7116722620277081        1.0148325706936074     
 H   3.7071913080576584        3.0958072745112002       0.85921441926979270     
 C   2.1422433774392702        3.7882152326887670        2.1620751648058802     
 H   4.6479995560542218        3.1997955375373630        5.0764365916276395     
 C   2.6799839173260471        3.8640571747493158        4.5270565122933775     
 H   5.8653080669883932        3.2851172796646386      -0.32801396654849274     
 C   6.0725952148997990        1.3645638769841575       -1.2742516734394145     
 H   6.5787341860976092       -9.4489916291739653E-002   2.2981069293429699     
 C   6.5322690185146195      -0.50891352405758195       0.19045932888096040     
 H   8.7563860164014908        3.0171536518456130        3.5490359314029556     
 C   8.9339671880847575        1.5614659639820081        5.1247493783652356     
 C   6.9111546448749506       0.34640228519938582        5.6823558802605145     
 H   5.1568404423972707       0.80390477559116635        4.5314310720507507     
 H   5.8688024621650916        7.6945979953295520        2.0034641987856388     
 C   7.7164575410735470        6.8747799570966075        1.2405402300483306     
 H   9.4211331617941561        5.7752896981455137       0.50076591811045912     
 C   1.7868522932160242        4.0997611539856447        3.4777994032272681     
 H   1.4483853939828186        3.9387600451859539        1.3395404026556890     
 H   2.3930879094623676        4.0944549889778035        5.5523144064392778     
 H   5.9145127922614931        1.7681377431464245       -2.2724254710879244     
 C   6.3396478376061696        5.8770880400862216E-003  -1.0934473898297559     
 H   6.7541103145780106       -1.5622135656777210       0.33886027078301667     
 C   8.2712023718321035       0.59542123499190691        5.8897884720983562     
 H   9.9970325797612887        1.7419998773911389        5.2669402167137065     
 H   6.3812049818884731      -0.40925060314960243        6.2621241958977043     
 H   8.0878093218880505        7.8313526714182444       0.86571040078860118     
 H  0.81636493136113009        4.5442217524452788        3.6957023014821808     
 H   6.3974945871767179      -0.64974512013596741       -1.9610178689634548     
 H   8.8233003125655305        2.4529639719432211E-002   6.6337094600756439     
 P   4.6196119955362294        8.4596529317541442        6.4440407199673988     
 C   4.8103644945129274        6.7193389037228775        6.8976708590925249     
 C   6.2020636754891516        9.1960676888806798        5.9994312609965439     
 C   3.5466525393432740        8.5785309965298886        4.9981417620876529     
 C   3.8641263717183216        9.2883230949306981        7.8533801603032689     
 C   3.8023540237757327        6.1344508849248029        7.6884748946363493     
 C   5.8946389346019767        5.9413909139146979        6.4517663272481931     
 C   6.8430765176783730        8.7047737780297787        4.8439539611009224     
 C   6.7959758448705401        10.231554276768952        6.7374467381774643     
 C   2.6038155085094976        7.5813510216417130        4.6903396318054291     
 C   3.6755484046065039        9.7127693368842589        4.1754047981530427     
 C   4.5643215522331175        9.3432125908190393        9.0745955721083025     
 C   2.5473919572730890        9.7732975540181624        7.7714598207254681     
 H   2.9640730340425416        6.7298247206876090        8.0462753638812536     
 C   3.8822432793152326        4.7830050446936481        8.0301622948575773     
 H   6.6962853876090715        6.3747684869312495        5.8598260259837831     
 C   5.9632850722877793        4.5905448420986046        6.7986576593977857     
 H   6.3718955378926232        7.9354307279563345        4.2367081145702734     
 C   8.0776483405526616        9.2179657530421721        4.4590518471885883     
 H   6.3062639679042736        10.648153379321467        7.6124112062733298     
 C   8.0348517675999727        10.744197822795039        6.3347862634196401     
 H   2.4926526259687116        6.6991126064196127        5.3190355090925125     
 C   1.8058437808609047        7.7249519008626093        3.5516466829847602     
 H   4.4198405774106764        10.482305040659631        4.3882162052729603     
 C   2.8699209591336445        9.8429494794997829        3.0434264463390983     
 H   5.5851420728359464        8.9688622957870248        9.1566458217290005     
 C   3.9496185148929395        9.8956556004745355        10.201145790032395     
 H   1.9978784356607815        9.7183171537561801        6.8335345992783578     
 C   1.9367207140147895        10.302807448599394        8.9100995842694619     
 H   3.1143368180571436        4.3308243575591341        8.6573615052023918     
 C   4.9592521747509819        4.0138131373699810        7.5836680412922561     
 H   6.8164432662104044        4.0011252236021555        6.4652832065801560     
 H   8.5597823976152299        8.8372384356123135        3.5625096500317310     
 C   8.6793504394863099        10.236892511106406        5.2063583642432283     
 H   8.4867960673944811        11.551502183057400        6.9071691949211136     
 C   1.9373913450051661        8.8486069660637021        2.7272698360461476     
 H   1.0862614366690706        6.9476517447813659        3.3009904427443759     
 H   2.9843976714028315        10.719937248604186        2.4071684540627487     
 C   2.6307268205576664        10.358998044557941        10.121463259783292     
 H   4.5044230352271688        9.9417818353991354        11.140134432082275     
 H  0.90578526975064244        10.646637224030712        8.8634683426666854     
 H   5.0155512939151077        2.9605986029158742        7.8515896748569611     
 H   9.6369646390858730        10.647607547783050        4.8895469014162307     
 H   1.3232150053106229        8.9442867681317058        1.8299048699818612     
 H   2.1314522788017731        10.754666284694471        11.005674980583105     
 C   2.8701741633962126        8.3972229187076781        14.150482626799215     
 H   3.7857445612111387        8.6113764023491548        13.575400389289401     
 H   2.7483934518177078        7.3076399625674879        14.232832100901494     
 H   1.9959667172963742        8.8080471207669664        13.621146038555063     
 C   2.9856135237202017        8.9896247783325780        15.465511610326192     
 N   3.1150275700053207        9.4738629886098309        16.520092150455827     
         226

 Co   6.7703992005697939        14.098683813932073        4.9585076537903721     
 S   7.0466390041222962        13.926779652721596        7.1789738345781862     
 S   5.6856153715928572        16.074882516658519        5.1167763997897664     
 S   8.7172301980892026        13.902145636306225        3.8334459654464643     
 S   5.7710327702769639        12.480020384588332        3.7596667554948273     
 C   6.3423875810163661        15.427705950545038        7.7128063989014288     
 C   5.7859144634701671        16.340705684483297        6.8369219587829280     
 C   8.3149849585805189        12.607544869921584        2.7379958298049951     
 C   7.0706776813566385        12.006555088506877        2.6974800614443017     
 S   6.3525867303709846        15.899677833210314        9.3931463128683390     
 S   5.2365196633553275        17.831269067191325        7.5736889596248744     
 S   9.4855507044265934        11.977885668416269        1.6054411868002212     
 S   6.8838288798250424        10.745820022718634        1.4914075387480399     
 C   5.6921258520799869        17.492404740438591        9.2210497809971770     
 C   8.5042949320668146        10.767421679882659       0.84004749510601129     
 S   5.5548933305038819        18.579481902795752        10.484973144436257     
 S   9.0773420298713745        9.7772570226762365      -0.37812494888287806     
 P   9.0732639620851732        20.664505018089194        14.589137108267311     
 C   8.3882728859158266        19.050781115814129        15.028120435239188     
 C   10.794770999581100        20.363266675829010        14.186654212320148     
 C   8.9097604958809846        21.750218719878074        16.007546950169274     
 C   8.2451373292046028        21.433496762737441        13.191990498869693     
 C   9.1347542733313389        17.880734369002443        14.794970461847242     
 C   7.1530832785106737        18.979822168751131        15.700372058012587     
 C   11.704448141279677        20.157408847841047        15.234528716110884     
 C   11.170030854696646        20.097825955410691        12.861482300595879     
 C   9.0952057374969044        21.229050426823942        17.300082522719556     
 C   8.6596724307245196        23.120903239208840        15.822599892856845     
 C   6.8816928801538184        21.175425338035680        12.973037946177460     
 C   8.9116961268796029        22.409144468861744        12.428717944972965     
 H   10.109965438963522        17.928393979370149        14.316699097984046     
 C   8.6444624600749336        16.651062708064867        15.240785212142354     
 H   6.6091711416420651        19.886227915446771        15.963768568751291     
 C   6.6591052369482417        17.738567658078281        16.107889696370503     
 H   11.413364570458022        20.353840956747451        16.263653096000521     
 C   12.978049949826907        19.663195245248037        14.959604336883347     
 H   10.471699520447897        20.254910142302847        12.046465799487041     
 C   12.439880920211349        19.590325634507689        12.594648099961807     
 H   9.2570565123005686        20.164462974243122        17.450929250664966     
 C   9.0457151673153486        22.083571076245907        18.399027691949417     
 H   8.5360506583441058        23.544786786155321        14.827993476706745     
 C   8.5818013927206067        23.957362848379976        16.936100230892603     
 H   6.3639891080687505        20.434267173779627        13.573885959614179     
 C   6.1865379996031562        21.889867009193271        11.998054180927205     
 C   8.2090570114126997        23.106020866525814        11.441693583577701     
 H   9.9628764895371091        22.649521693215007        12.593698576040328     
 H   9.2538290320431056        15.756942598941466        15.120787596604542     
 C   7.4054388536329752        16.575842278413582        15.883001300587235     
 H   5.6996936804820706        17.674523077473001        16.621513742744241     
 C   13.333201366650057        19.353360235081748        13.643436329192086     
 H   13.672069680953962        19.511664475325212        15.781787853854214     
 H   12.726465926358587        19.361065519384216        11.569060633394935     
 H   9.2046587743544421        21.679436622084118        19.396827349652430     
 C   8.7756846619058599        23.441817449415382        18.219504158070706     
 H   8.3573083854124697        25.010201941466875        16.788821805403565     
 C   6.8493238795408784        22.856107662227281        11.233285002681184     
 H   5.1236744205099152        21.708726954316301        11.855087399732117     
 H   8.7389523747499300        23.862047666155011        10.862319421819917     
 H   7.0343865683424873        15.619243818495166        16.258064490764589     
 H   14.303631357064290        18.909171180872040        13.424794583451620     
 H   8.7163855706242774        24.096509761672269        19.087677575505470     
 H   6.2974597549169360        23.426428174081291        10.488761229165311     
 P   10.500146790302663        14.995716744749597        10.680621675454196     
 C   10.308509346933887        16.735685726464592        10.226034793460595     
 C   8.9178932789389158        14.258943552663542        11.124925794210553     
 C   11.572741890926451        14.877981678902801        12.126811810378484     
 C   11.256656404462674        14.166203440788939        9.2723469748970970     
 C   11.315774601697479        17.320538468105344        9.4343088148420922     
 C   9.2242119219897329        17.513496674272442        10.672189841116179     
 C   8.2763428151099827        14.750564383991238        12.279947956691666     
 C   8.3243928141073678        13.223229912400791        10.386945370534393     
 C   12.517652629825706        15.873982538011608        12.431805967798827     
 C   11.442484525051423        13.745557131652898        12.951793388334901     
 C   10.557572405638197        14.110837077268611        8.0505133739546988     
 C   12.572798614290171        13.679958183304251        9.3559857184743276     
 H   12.153993532705048        16.725281210837878        9.0761982418925111     
 C   11.235133509403223        18.671770419911500        9.0919558190334939     
 H   8.4230599689968724        17.080137023813638        11.264802893557061     
 C   9.1547952145909441        18.864119526357854        10.324613259415466     
 H   8.7472255452416103        15.520062493308521        12.887213242327185     
 C   7.0416241808009268        14.237484542756778        12.664399339652105     
 H   8.8145042436296084        12.806432920495112        9.5122935115963951     
 C   7.0852923285609588        12.710746759921419        10.789135334768339     
 H   12.629899034157562        16.754761589285511        11.801295210744618     
 C   13.316544151311465        15.730996703779173        13.569881665285081     
 H   10.696961741718297        12.976743748789119        12.740747204760970     
 C   12.249020134128301        13.616108341239592        14.083196826639957     
 H   9.5371752890212242        14.485984248531244        7.9672554220568053     
 C   11.172825584385135        13.556801540317183        6.9250764125159110     
 H   13.121474967701912        13.735283844300872        10.294370810152200     
 C   13.184036365319749        13.148811559016416        8.2184249668595726     
 H   12.002417326843355        19.123939704405373        8.4639966673843912     
 C   10.158100579943332        19.440812279826986        9.5386423486213143     
 H   8.3016084698578965        19.453392360180096        10.658146786583208     
 H   6.5591772057309630        14.618379224834083        13.560672796748001     
 C   6.4402327497649035        13.218396803353839        11.917073395206065     
 H   6.6336042909464590        11.903355198472426        10.216687780025490     
 C   13.183803766937016        14.609146710894997        14.396418718001982     
 H   14.037925700972755        16.507284226346627        13.818249414103446     
 H   12.133743850874579        12.740587592236167        14.721247505223115     
 C   12.491169429377670        13.092219061959147        7.0064345032990589     
 H   10.618832766362626        13.510240434206304        5.9856581470286088     
 H   14.214580013710863        12.804033673499706        8.2663578723425566     
 H   10.101135604476555        20.493807954459658        9.2700131907556109     
 H   5.4824759288939875        12.807764520381941        12.233550938124312     
 H   13.798711074338135        14.513794497097411        15.293294975893359     
 H   12.990942526407077        12.695346803777548        6.1230706374212236     
 C   12.246558054866673        15.045516402301923        2.9707917844220360     
 H   11.330064790478177        14.830327892595303        3.5440497890290268     
 H   12.370679309685343        16.135080828708023        2.8942647615405859     
 H   13.119531184585179        14.630089631552194        3.4983546595521324     
 C   12.131153097476268        14.460096198324774        1.6528421461571661     
 N   12.001922828837158        13.981110899597580       0.59599429974829221     
 Co   8.3452663874796560        9.3523189384229486        12.163868269719687     
 S   8.0691240167874039        9.5243058024937497        9.9433960898117082     
 S   9.4298241312157707        7.3759788810643885        12.005583236479678     
 S   6.3984523494724446        9.5489346818014571        13.288905520401865     
 S   9.3446984573390157        10.970915811391730        13.362726952941680     
 C   8.7732659778302029        8.0233397917085885        9.4095379923669533     
 C   9.3296560693649884        7.1102746064960769        10.285412268972317     
 C   6.8007400683221109        10.843503907228564        14.384386260454090     
 C   8.0450589953826483        11.444465724868696        14.424892103761842     
 S   8.7631552163329900        7.5514446865305143        7.7291735328714646     
 S   9.8790354618946523        5.6197222870220989        9.5486073378315481     
 S   5.6301883028974338        11.473200635062492        15.516927657629973     
 S   8.2319567718661943        12.705168621867593        15.630991600144139     
 C   9.4235322444874594        5.9586813306540121        7.9012374857419267     
 C   6.6114875421520525        12.683603003858815        16.282354035001703     
 S   9.5607703652658582        4.8716501022501104        6.6372731178825868     
 S   6.0384562612993111        13.673733495001240        17.500562320756742     
 P   6.0422603222291009        2.7864618499542813        2.5331738683932925     
 C   6.7272980204859980        4.4001804683651100        2.0942424581348744     
 C   4.3207295964570891        3.0877008920917368        2.9355498720765851     
 C   6.2057868623472014        1.7007387959780131        1.1147795774954146     
 C   6.8703211650227791        2.0174547925549153        3.9303528030491379     
 C   5.9808621677266949        5.5702428574486857        2.3274621001103100     
 C   7.9624827772269207        4.4711328050535917        1.4219825323016471     
 C   3.4111055371850645        3.2934692621031569        1.8876118823584185     
 C   3.9453830106773435        3.3531914019034517        4.2606863409529723     
 C   6.0204271285121784        2.2219023029894105      -0.17776986449269716     
 C   6.4557249144732678       0.33002967096475905        1.2997627550890707     
 C   8.2337904887851217        2.2754337781526042        4.1492688086695404     
 C   6.2037122370240825        1.0418736172521685        4.6936656397790841     
 H   5.0056491074213136        5.5225919323063897        2.8057308921676571     
 C   6.4712012154441689        6.7999224243363079        1.8817199999676792     
 H   8.5063550036953846        3.5647259961997007        1.1585150560673103     
 C   8.4565092725513882        5.7123918640564240        1.0145361743780061     
 H   3.7022576884813816        3.0969872547926669       0.85851620310816057     
 C   2.1374675806160583        3.7876485773406392        2.1624348503049000     
 H   4.6436747181785183        3.1961801224811359        5.0757514972063662     
 C   2.6754950192883724        3.8606480308244300        4.5274209091111475     
 H   5.8586864820069948        3.2865036773371985      -0.32864008895707730     
 C   6.0698577338998323        1.3673532220034645       -1.2766966912495121     
 H   6.5792818364646743       -9.3849874009783049E-002   2.2943799614024747     
 C   6.5335224393621827      -0.50646111104798497       0.18628194316746702     
 H   8.7515355550679086        3.0165369991380109        3.5483892077691297     
 C   8.9289184413872977        1.5609699704016735        5.1242535342376963     
 C   6.9063262965457923       0.34496961108282159        5.6806905728337620     
 H   5.1525166337977257       0.80155467317597195        4.5287023700756253     
 H   5.8618662629042433        7.6940577271412938        2.0017687725880320     
 C   7.7102273341279561        6.8751347929305062        1.2395064473736088     
 H   9.4159140702117963        5.7764235367379282       0.50089889770871587     
 C   1.7822268684800202        4.0975321402880374        3.4785683422893898     
 H   1.4434891253856821        3.9391047937549617        1.3401996220630741     
 H   2.3888454097519731        4.0899427022981696        5.5529833528160646     
 H   5.9109852907345770        1.7714873754053537       -2.2745075627232700     
 C   6.3397329078218085        9.0801679167385220E-003  -1.0971381277581298     
 H   6.7578807999650090       -1.5593259322814341       0.33358618931918055     
 C   8.2660822247767527       0.59479214640992251        5.8890592892986300     
 H   9.9917982910844056        1.7420403463592824        5.2671928661780889     
 H   6.3763958507237275      -0.41101421384133519        6.2600914110480863     
 H   8.0813173037900423        7.8317414378985371       0.86450286000716769     
 H  0.81176822185094177        4.5417001002043991        3.6971265450351507     
 H   6.3989884077472645      -0.64563576452997273       -1.9652965834862122     
 H   8.8179237212546084        2.4452202899526990E-002   6.6335840966963699     
 P   4.6156530399968574        8.4552355106951218        6.4417475094061656     
 C   4.8073008905774390        6.7152509979190649        6.8962641902604380     
 C   6.1978902400742930        9.1920723078339002        5.9974857995137860     
 C   3.5430562905360614        8.5729773021582396        4.9955581002230440     
 C   3.8591228319819346        9.2847017210255824        7.8500378899193901     
 C   3.8000180858797772        6.1303618397706687        7.6879420061636248     
 C   5.8915792505849804        5.9374485632622482        6.4500484929901605     
 C   6.8394925034986445        8.7004980398248168        4.8424736923174354     
 C   6.7913323555254506        10.227795351874127        6.7355005158145538     
 C   2.5981518626912483        7.5769720760347612        4.6905552859211905     
 C   3.6732972234720869        9.7054132713202161        4.1705914196275353     
 C   4.5582060906775981        9.3400608045991991        9.0718719260402523     
 C   2.5429822347109075        9.7709503746318020        7.7663998953045565     
 H   2.9618111672187850        6.7256113742396737        8.0460937306843778     
 C   3.8806204163960274        4.7790996411947066        8.0301872296646479     
 H   6.6927499178242265        6.3708328488260415        5.8574775452031522     
 C   5.9609518388731493        4.5867932675155041        6.7975090061981547     
 H   6.3686605105105194        7.9309873679969449        4.2351859955418938     
 C   8.0742003422438842        9.2136355535351431        4.4580631145738234     
 H   6.3011836038702285        10.644554670351223        7.6101489140777749     
 C   8.0304264841833106        10.740329852845866        6.3333580043330331     
 H   2.4859140622739266        6.6961823528830111        5.3210527800770935     
 C   1.7992494715007539        7.7199676394855077        3.5524888824706333     
 H   4.4188162520088969        10.474227891699691        4.3816424979108000     
 C   2.8667538309447038        9.8348702226664866        3.0391945457992486     
 H   5.5786058941966221        8.9649208961391871        9.1551243774575006     
 C   3.9429535766607828        9.8940922727621121        10.197311124026996     
 H   1.9943057379506512        9.7156296205468156        6.8280144802819649     
 C   1.9317470357123248        10.302097566999494        8.9039614061745507     
 H   3.1133237739809529        4.3269084685992780        8.6581160832186601     
 C   4.9576299063258178        4.0100631644083178        7.5834328685935466     
 H   6.8141153723586703        3.9975196487017963        6.4639201409834630     
 H   8.5566885073126926        8.8327754265435949        3.5617974102764425     
 C   8.6755345995719235        10.232729555705339        5.2054254563026907     
 H   8.4820722769120689        11.547716285814500        6.9058455125342615     
 C   1.9319747298376384        8.8418304146864184        2.7259659585217899     
 H   1.0778745354242254        6.9436750817178048        3.3041165588036465     
 H   2.9820229268523595        10.710397424020156        2.4011522313356237     
 C   2.6246122615647218        10.358681211614952        10.115952779619411     
 H   4.4969468049226409        9.9406549311492789        11.136729075385229     
 H  0.90120753977553525        10.646885952758927        8.8560292373722387     
 H   5.0145696316459230        2.9570416670465618        7.8519702715808011     
 H   9.6332858221882276        10.643401398419208        4.8889826852301921     
 H   1.3170626601088524        8.9371894730597550        1.8290936911515510     
 H   2.1248402626181440        10.755555020978726        10.999316844585922     
 C   2.8690923020135104        8.4051363813897328        14.151272454199347     
 H   3.7855543068426156        8.6202480364242948        13.577939109991167     
 H   2.7451338969814234        7.3155709050562399        14.228219255484579     
 H   1.9960623078969786        8.8202260145391378        13.623524240262551     
 C   2.9844112232335012        8.9910764625438144        15.469010894171827     
 N   3.1135794928377671        9.4704630347415257        16.525694517696522     
         226

 Co   6.7706896139958346        14.093779674765658        4.9605308211922976     
 S   7.0516445120778375        13.925368259377276        7.1806575252425491     
 S   5.6823009823942856        16.068089697346814        5.1183836937718130     
 S   8.7176200668513619        13.899809855184980        3.8350086149371716     
 S   5.7726254067015708        12.474425191150665        3.7612148624758617     
 C   6.3459961301730923        15.425888499096029        7.7137641640811427     
 C   5.7859018103761333        16.336552080806637        6.8378264963863424     
 C   8.3163554713044139        12.605374943517267        2.7391101608239961     
 C   7.0725842040453113        12.003255799505501        2.6984465594954412     
 S   6.3589327967167870        15.900328179748250        9.3933004111146712     
 S   5.2350623833042622        17.826998859213056        7.5737108921998999     
 S   9.4873847946612759        11.977387480573014        1.6061056266201770     
 S   6.8867750354400341        10.743124214434907        1.4916546119784320     
 C   5.6945041394639890        17.491158726850873        9.2205928358377420     
 C   8.5072283626934517        10.766216608386127       0.84041966192480910     
 S   5.5570769937631050        18.578997427816603        10.483885099629005     
 S   9.0810451492171005        9.7764843197609910      -0.37771217142630248     
 P   9.0778501289881390        20.665035083391356        14.590381229193849     
 C   8.3933604962726616        19.050791389911303        15.028648274771351     
 C   10.799403430544880        20.364534479023209        14.187483469616119     
 C   8.9132976391447869        21.749456079262458        16.009640516715422     
 C   8.2498023195436812        21.434782094909952        13.193558701215753     
 C   9.1405187115650719        17.881087906041952        14.796015233637794     
 C   7.1579675197485386        18.979275619380907        15.700505060490070     
 C   11.709252918463742        20.157556317272839        15.234984799348705     
 C   11.174530431397317        20.100681329548554        12.861943903536703     
 C   9.0997579898775225        21.227465218539152        17.301703950715645     
 C   8.6602719071796148        23.119735186027071        15.825962526505476     
 C   6.8865565102830546        21.176271198728543        12.973947515121967     
 C   8.9163126388836815        22.410909856049397        12.430818877978371     
 H   10.115831937170817        17.929112298336118        14.317981127947236     
 C   8.6508154448599477        16.651241923391897        15.242100500593883     
 H   6.6134547293736521        19.885475783157418        15.963437352361034     
 C   6.6645391545185930        17.737846821502625        16.108167102476401     
 H   11.418305996006417        20.352686137737962        16.264383256860416     
 C   12.982854324481526        19.663783703018431        14.959302591406678     
 H   10.476081422338318        20.258498071302277        12.047173345749632     
 C   12.444426499929079        19.593730373086153        12.594335739049445     
 H   9.2636622056604541        20.163073596254495        17.451563518631975     
 C   9.0484702312522778        22.080786999156725        18.401472779159533     
 H   8.5355683212352833        23.544149814384255        14.831712200625397     
 C   8.5806149513364858        23.954920333383981        16.940267756154082     
 H   6.3688667298550010        20.434912838483704        13.574543049911343     
 C   6.1916279056825250        21.890385436754617        11.998553743601764     
 C   8.2139410703701596        23.107445818960652        11.443348215382160     
 H   9.9672536746696885        22.651847194172007        12.596413909012263     
 H   9.2607580015944837        15.757473209113174        15.122437722323633     
 C   7.4116677882063797        16.575482650230867        15.883999545349788     
 H   5.7049232981056566        17.673390651298401        16.621364401675393     
 C   13.337873072760045        19.355601126445400        13.642732220193668     
 H   13.676986330083169        19.511356562000167        15.781196865183370     
 H   12.730777904026871        19.365566384987375        11.568448732075947     
 H   9.2081896586035530        21.676092154347295        19.398911686621943     
 C   8.7756480066646887        23.438624959732305        18.223188174436565     
 H   8.3536314595899768        25.007329303113504        16.794080992522851     
 C   6.8544953319527027        22.856746791161825        11.234010877784947     
 H   5.1289467479679320        21.708722552253040        11.854843391045694     
 H   8.7438243701399436        23.863795034584008        10.864336391135934     
 H   7.0408696798939898        15.618848614796132        16.259224418151671     
 H   14.308280011611433        18.911708802157634        13.423451846401296     
 H   8.7149488288994217        24.092415654917819        19.091946624764375     
 H   6.3028923617335488        23.426519367045032        10.488882823732249     
 P   10.504077890742129        15.000133643039677        10.682906713043357     
 C   10.311542619647110        16.739776242551674        10.227447595128476     
 C   8.9220422908511328        14.262925420770832        11.126854735268443     
 C   11.576310657881161        14.883533723302241        12.129387085642787     
 C   11.261636343970139        14.169833946331151        9.2756778399776767     
 C   11.318083402757983        17.324637543664274        9.4348571672536732     
 C   9.2272452032917869        17.517439813937955        10.673926373372943     
 C   8.2798921833479859        14.754817266112989        12.281409825173332     
 C   8.3290234908258949        13.226973512780633        10.388868243567515     
 C   12.523287393700565        15.878360895749287        12.431583390779060     
 C   11.444711641841138        13.752909457862319        12.956595689247921     
 C   10.563664395690557        14.113999401374890        8.0532255599437601     
 C   12.577184462732136        13.682313845843401        9.3610340403594616     
 H   12.156225779384037        16.729506168230301        9.0763868407340098     
 C   11.236736766602579        18.675691893169201        9.0919679494867953     
 H   8.4265655898774980        17.084068426930912        11.267161952505649     
 C   9.1571106266727540        18.867878391086286        10.325803873272374     
 H   8.7504159212932873        15.524485428306816        12.888721412701747     
 C   7.0450397595207424        14.241780392265422        12.665361623581683     
 H   8.8195791226436882        12.810023883396090        9.5145330519971161     
 C   7.0897060818287665        12.714589084797133        10.790530913514671     
 H   12.636606669206047        16.757693337448408        11.799273532275693     
 C   13.323111946509172        15.735978755343339        13.569030575608064     
 H   10.697962807134639        12.984816786051296        12.747309111988775     
 C   12.252164849342641        13.624182590651673        14.087416288751966     
 H   9.5436874559969791        14.489934720424994        7.9687664825054441     
 C   11.179466872988108        13.558376184073747        6.9288991496727288     
 H   13.125023868941529        13.737978999820697        10.299879353081760     
 C   13.188985593035799        13.149529708313132        8.2245514202476588     
 H   12.003413053954684        19.127876136824298        8.4632849287075125     
 C   10.159708007554665        19.444577128221589        9.5389285746370511     
 H   8.3039232445863167        19.457005302084077        10.659563167426565     
 H   6.5622305156247700        14.622800909027266        13.561357127038400     
 C   6.4440274930719230        13.222524165123071        11.917972544944853     
 H   6.6383250376571672        11.907116379637939        10.217970885680392     
 C   13.189197094889614        14.615918653975999        14.397711116961586     
 H   14.046284737638205        16.511259794517301        13.815115040522757     
 H   12.136097768479663        12.750121300768933        14.727249908498491     
 C   12.497259818482137        13.092545899007318        7.0119330634192476     
 H   10.626285228870101        13.511378269985045        5.9890516516828871     
 H   14.219132394628689        12.803790832779764        8.2737852132540439     
 H   10.102107342241245        20.497384958487729        9.2697021473444892     
 H   5.4861347596951902        12.811927230825551        12.234074529859450     
 H   13.804841245250508        14.520886039197929        15.294093787734687     
 H   12.997530102425662        12.694467728702039        6.1294168035369792     
 C   12.247642698653339        15.037661489021540        2.9700546079576289     
 H   11.330264140502543        14.821529527156242        3.5415786366432211     
 H   12.373909394068274        16.127208666386419        2.8988481941324689     
 H   13.119449681548144        14.618035430901754        3.4960651698417062     
 C   12.132374923501015        14.458601494439819        1.6494368119257328     
 N   12.003402572529726        13.984389526918063       0.59051796105863374     
 Co   8.3449761066837240        9.3572127892783588        12.161836053995749     
 S   8.0640991946099216        9.5256903838750002        9.9417043468493667     
 S   9.4331814390326176        7.3827875381915113        12.003970341643742     
 S   6.3980600311979554        9.5512456973811641        13.287337052021492     
 S   9.3430929612312124        10.976512891213384        13.361167187393344     
 C   8.7696575771841623        8.0251375521868713        9.4085775283335629     
 C   9.3296862330119907        7.1144217964768615        10.284506972037853     
 C   6.7993577996176882        10.845654633202852        14.383261688383271     
 C   8.0431378292861186        11.447752194854957        14.423916761669473     
 S   8.7567926067463908        7.5507594917044107        7.7290215702971716     
 S   9.8805124808957210        5.6239835358176791        9.5485922719252390     
 S   5.6283390512779468        11.473672760049993        15.516254688423977     
 S   8.2289867328929542        12.707857171134073        15.630730833695310     
 C   9.4211538994499673        5.9598998322832095        7.9017030216135415     
 C   6.6085304868616417        12.684793990207051        16.281967319641360     
 S   9.5585857039926871        4.8720979232600881        6.6383778374460691     
 S   6.0347263989994486        13.674498932880992        17.500127774065394     
 P   6.0377014419032813        2.7859288994434253        2.5319337153746342     
 C   6.7222284727487978        4.4001683744120887        2.0937083354678996     
 C   4.3161291162256710        3.0864301725133894        2.9347456866212682     
 C   6.2022725297977610        1.7015004121024104        1.1126869474363317     
 C   6.8656964436582228        2.0161695181239323        3.9287821522993100     
 C   5.9751066212613564        5.5698843667189486        2.3263970469282480     
 C   7.9576175568215373        4.4716789989028731        1.4218449057213178     
 C   3.4063221860280515        3.2933368377625252        1.8871935042267349     
 C   3.9409325825618748        3.3503230422427612        4.2602568944623780     
 C   6.0158807184097434        2.2234872808515287      -0.17938767209415774     
 C   6.4551779317386142       0.33120156829180730        1.2963940249512564     
 C   8.2289623376280971        2.2746061004220834        4.1483635199556330     
 C   6.1991461139592658        1.0400951625617350        4.6915544962032669     
 H   4.9997919422570511        5.5218668777451123        2.8044292353941258     
 C   6.4648474934153350        6.7997366865890463        1.8803697252741434     
 H   8.5020985393363073        3.5654780771197609        1.1588558545738481     
 C   8.4510845410011104        5.7131114660851390        1.0142397780624051     
 H   3.6973240689051052        3.0981672350741332       0.85781798694652844     
 C   2.1326917837928465        3.7870819219925114        2.1627945358039202     
 H   4.6393498803028148        3.1925647074249088        5.0750664027850929     
 C   2.6710061212506981        3.8572388868995442        4.5277853059289184     
 H   5.8520648970255955        3.2878900750097588      -0.32926621136566186     
 C   6.0671202528998656        1.3701425670227716       -1.2791417090596096     
 H   6.5798294868317395       -9.3209831727826431E-002   2.2906529934619799     
 C   6.5347758602097459      -0.50400869803838799       0.18210455745397361     
 H   8.7466850937343263        3.0159203464304087        3.5477424841353038     
 C   8.9238696946898379        1.5604739768213391        5.1237576901101569     
 C   6.9014979482166341       0.34353693696625737        5.6790252654070095     
 H   5.1481928251981808       0.79920457076077756        4.5259736681005007     
 H   5.8549300636433950        7.6935174589530346        2.0000733463904257     
 C   7.7039971271823644        6.8754896287644049        1.2384726646988871     
 H   9.4106949786294383        5.7775573753303426       0.50103187730697274     
 C   1.7776014437440162        4.0953031265904301        3.4793372813515120     
 H   1.4385928567885458        3.9394495423239690        1.3408588414704592     
 H   2.3846029100415782        4.0854304156185357        5.5536522991928514     
 H   5.9074577892076618        1.7748370076642830       -2.2765896543586162     
 C   6.3398179780374466        1.2283247793390819E-002  -1.1008288656865040     
 H   6.7616512853520074       -1.5564382988851471       0.32831210785534443     
 C   8.2609620777214019       0.59416305782793821        5.8883301064989038     
 H   9.9865640024075244        1.7420808153274261        5.2674455156424713     
 H   6.3715867195589819      -0.41277782453306794        6.2580586261984692     
 H   8.0748252856920342        7.8321302043788297       0.86329531922573410     
 H  0.80717151234075346        4.5391784479635193        3.6985507885881206     
 H   6.4004822283178120      -0.64152640892397816       -1.9695752980089698     
 H   8.8125471299436864        2.4374766079621770E-002   6.6334587333170960     
 P   4.6116940844574863        8.4508180896360976        6.4394542988449333     
 C   4.8042372866419516        6.7111630921152523        6.8948575214283503     
 C   6.1937168046594344        9.1880769267871205        5.9955403380310290     
 C   3.5394600417288493        8.5674236077865924        4.9929744383584351     
 C   3.8541192922455481        9.2810803471204668        7.8466956195355113     
 C   3.7976821479838221        6.1262727946165354        7.6874091176908994     
 C   5.8885195665679841        5.9335062126097986        6.4483306587321279     
 C   6.8359084893189150        8.6962223016198550        4.8409934235339485     
 C   6.7866888661803610        10.224036426979302        6.7335542934516432     
 C   2.5924882168729986        7.5725931304278093        4.6907709400369528     
 C   3.6710460423376694        9.6980572057561734        4.1657780411020280     
 C   4.5520906291220786        9.3369090183793588        9.0691482799722021     
 C   2.5385725121487259        9.7686031952454417        7.7613399698836458     
 H   2.9595493003950279        6.7213980277917393        8.0459120974875020     
 C   3.8789975534768217        4.7751942376957652        8.0302121644717186     
 H   6.6892144480393805        6.3668972107208326        5.8551290644225213     
 C   5.9586186054585202        4.5830416929324027        6.7963603529985237     
 H   6.3654254831284156        7.9265440080375562        4.2336638765135151     
 C   8.0707523439351068        9.2093053540281140        4.4570743819590577     
 H   6.2961032398361825        10.640955961380978        7.6078866218822192     
 C   8.0260012007666486        10.736461882896693        6.3319297452464260     
 H   2.4791754985791412        6.6932520993464086        5.3230700510616753     
 C   1.7926551621406031        7.7149833781084061        3.5533310819565065     
 H   4.4177919266071175        10.466150742739753        4.3750687905486405     
 C   2.8635867027557631        9.8267909658331885        3.0349626452593990     
 H   5.5720697155572978        8.9609794964913494        9.1536029331860007     
 C   3.9362886384286262        9.8925289450496905        10.193476458021596     
 H   1.9907330402405210        9.7129420873374528        6.8224943612855720     
 C   1.9267733574098598        10.301387685399597        8.8978232280796412     
 H   3.1123107299047623        4.3229925796394228        8.6588706612349284     
 C   4.9560076379006546        4.0063131914466545        7.5831976958948362     
 H   6.8117874785069361        3.9939140738014371        6.4625570753867700     
 H   8.5535946170101536        8.8283124174748746        3.5610851705211539     
 C   8.6717187596575389        10.228566600304271        5.2044925483621522     
 H   8.4773484864296549        11.543930388571599        6.9045218301474085     
 C   1.9265581146701107        8.8350538633091347        2.7246620809974318     
 H   1.0694876341793804        6.9396984186542436        3.3072426748629176     
 H   2.9796481823018879        10.700857599436127        2.3951360086084987     
 C   2.6184977025717777        10.358364378671961        10.110442299455528     
 H   4.4894705746181129        9.9395280268994242        11.133323718688183     
 H  0.89662980980042795        10.647134681487142        8.8485901320777902     
 H   5.0135879693767382        2.9534847311772494        7.8523508683046410     
 H   9.6296070052905804        10.639195249055367        4.8884184690441534     
 H   1.3109103149070820        8.9300921779878042        1.8282825123212407     
 H   2.1182282464345152        10.756443757262980        10.992958708588738     
 C   2.8680104406308082        8.4130498440717858        14.152062281599477     
 H   3.7853640524740926        8.6291196704994366        13.580477830692933     
 H   2.7418743421451390        7.3235018475449927        14.223606410067662     
 H   1.9961578984975830        8.8324049083113110        13.625902441970041     
 C   2.9832089227468011        8.9925281467550526        15.472510178017462     
 N   3.1121314156702136        9.4670630808732206        16.531296884937220     
         226

 Co   6.7709800274218761        14.088875535599243        4.9625539885942231     
 S   7.0566500200333779        13.923956866032956        7.1823412159069120     
 S   5.6789865931957140        16.061296878035112        5.1199909877538596     
 S   8.7180099356135230        13.897474074063735        3.8365712644278784     
 S   5.7742180431261785        12.468829997713000        3.7627629694568965     
 C   6.3496046793298193        15.424071047647022        7.7147219292608575     
 C   5.7858891572821003        16.332398477129978        6.8387310339897569     
 C   8.3177259840283106        12.603205017112950        2.7402244918429970     
 C   7.0744907267339832        11.999956510504127        2.6994130575465807     
 S   6.3652788630625903        15.900978526286188        9.3934545093610033     
 S   5.2336051032531969        17.822728651234790        7.5737328247749245     
 S   9.4892188848959567        11.976889292729759        1.6067700664401325     
 S   6.8897211910550249        10.740428406151182        1.4919016852088238     
 C   5.6968824268479921        17.489912713263156        9.2201358906783071     
 C   8.5101617933200888        10.765011536889595       0.84079182874360681     
 S   5.5592606570223291        18.578512952837453        10.482797054821754     
 S   9.0847482685628265        9.7757116168457436      -0.37729939396972684     
 P   9.0824362958911031        20.665565148693517        14.591625350120387     
 C   8.3984481066294965        19.050801664008478        15.029176114303512     
 C   10.804035861508661        20.365802282217405        14.188312726912089     
 C   8.9168347824085910        21.748693438646843        16.011734083261565     
 C   8.2544673098827612        21.436067427082467        13.195126903561814     
 C   9.1462831497988031        17.881441443081464        14.797060005428346     
 C   7.1628517609864035        18.978729070010679        15.700638062967551     
 C   11.714057695647806        20.157703786704630        15.235440882586529     
 C   11.179030008097987        20.103536703686416        12.862405506477527     
 C   9.1043102422581423        21.225880010254365        17.303325378711733     
 C   8.6608713836347118        23.118567132845303        15.829325160154108     
 C   6.8914201404122908        21.177117059421409        12.974857084066477     
 C   8.9209291508877619        22.412675243237047        12.432919810983780     
 H   10.121698435378114        17.929830617302088        14.319263157910425     
 C   8.6571684296449600        16.651421138718923        15.243415789045413     
 H   6.6177383171052391        19.884723650868064        15.963106135970774     
 C   6.6699730720889443        17.737125984926969        16.108444508582302     
 H   11.423247421554812        20.351531318728469        16.265113417720311     
 C   12.987658699136144        19.664372160788826        14.959000845930008     
 H   10.480463324228738        20.262086000301707        12.047880892012225     
 C   12.448972079646810        19.597135111664617        12.594023378137084     
 H   9.2702678990203395        20.161684218265872        17.452197786598980     
 C   9.0512252951892087        22.078002922067544        18.403917866369650     
 H   8.5350859841264626        23.543512842613193        14.835430924544047     
 C   8.5794285099523631        23.952477818387987        16.944435281415561     
 H   6.3737443516412506        20.435558503187778        13.575200140208507     
 C   6.1967178117618937        21.890903864315963        11.999053306276323     
 C   8.2188251293276195        23.108870771395491        11.445002847186620     
 H   9.9716308598022660        22.654172695129006        12.599129241984198     
 H   9.2676869711458618        15.758003819284880        15.124087848042725     
 C   7.4178967227797852        16.575123022048150        15.884997790112340     
 H   5.7101529157292426        17.672258225123798        16.621215060606545     
 C   13.342544778870034        19.357842017809048        13.642028111195252     
 H   13.681902979212376        19.511048648675125        15.780605876512526     
 H   12.735089881695153        19.370067250590530        11.567836830756960     
 H   9.2117205428526656        21.672747686610474        19.400996023591457     
 C   8.7756113514235157        23.435432470049228        18.226872190802421     
 H   8.3499545337674821        25.004456664760131        16.799340179642140     
 C   6.8596667843645269        22.857385920096370        11.234736752888709     
 H   5.1342190754259498        21.708718150189782        11.854599382359270     
 H   8.7486963655299572        23.865542403013009        10.866353360451951     
 H   7.0473527914454923        15.618453411097100        16.260384345538753     
 H   14.312928666158575        18.914246423443224        13.422109109350972     
 H   8.7135120871745659        24.088321548163364        19.096215674023284     
 H   6.3083249685501617        23.426610560008772        10.489004418299187     
 P   10.508008991181597        15.004550541329758        10.685191750632516     
 C   10.314575892360333        16.743866758638756        10.228860396796357     
 C   8.9261913027633497        14.266907288878125        11.128783676326332     
 C   11.579879424835871        14.889085767701680        12.131962360907091     
 C   11.266616283477605        14.173464451873363        9.2790087050582581     
 C   11.320392203818487        17.328736619223207        9.4354055196652560     
 C   9.2302784845938408        17.521382953603467        10.675662905629707     
 C   8.2834415515859892        14.759070148234741        12.282871693655000     
 C   8.3336541675444202        13.230717113160475        10.390791116600637     
 C   12.528922157575424        15.882739253486966        12.431360813759296     
 C   11.446938758630854        13.760261784071739        12.961397990160940     
 C   10.569756385742918        14.117161725481168        8.0559377459328196     
 C   12.581570311174101        13.684669508382550        9.3660823622445957     
 H   12.158458026063029        16.733731125622722        9.0765754395755067     
 C   11.238340023801936        18.679613366426903        9.0919800799400967     
 H   8.4300712107581219        17.087999830048183        11.269521011454236     
 C   9.1594260387545656        18.871637255814715        10.326994487129280     
 H   8.7536062973449660        15.528908363305112        12.890229583076311     
 C   7.0484553382405570        14.246076241774068        12.666323907511261     
 H   8.8246540016577661        12.813614846297067        9.5167725923978352     
 C   7.0941198350965751        12.718431409672849        10.791926492261002     
 H   12.643314304254535        16.760625085611309        11.797251853806770     
 C   13.329679741706878        15.740960806907504        13.568179485931047     
 H   10.698963872550978        12.992889823313471        12.753871019216582     
 C   12.255309564556979        13.632256840063755        14.091635750863974     
 H   9.5501996229727339        14.493885192318746        7.9702775429540829     
 C   11.186108161591081        13.559950827830310        6.9327218868295466     
 H   13.128572770181147        13.740674155340523        10.305387896011320     
 C   13.193934820751849        13.150247857609850        8.2306778736357433     
 H   12.004408781066012        19.131812569243223        8.4625731900306338     
 C   10.161315435165999        19.448341976616192        9.5392148006527897     
 H   8.3062380193147369        19.460618243988058        10.660979548269925     
 H   6.5652838255185779        14.627222593220450        13.562041457328800     
 C   6.4478222363789417        13.226651526892303        11.918871694683638     
 H   6.6430457843678754        11.910877560803455        10.219253991335295     
 C   13.194590422842211        14.622690597057000        14.399003515921189     
 H   14.054643774303653        16.515235362687978        13.811980666942068     
 H   12.138451686084746        12.759655009301701        14.733252311773867     
 C   12.503350207586601        13.092872736055488        7.0174316235394354     
 H   10.633737691377576        13.512516105763783        5.9924451563371655     
 H   14.223684775546516        12.803547992059825        8.2812125541655330     
 H   10.103079080005934        20.500961962515795        9.2693911039333674     
 H   5.4897935904963919        12.816089941269164        12.234598121594587     
 H   13.810971416162880        14.527977581298448        15.294892599576015     
 H   13.004117678444246        12.693588653626529        6.1357629696527338     
 C   12.248727342440004        15.029806575741155        2.9693174314932218     
 H   11.330463490526906        14.812731161717181        3.5391074842574159     
 H   12.377139478451205        16.119336504064812        2.9034316267243514     
 H   13.119368178511106        14.605981230251317        3.4937756801312796     
 C   12.133596749525761        14.457106790554864        1.6460314776942997     
 N   12.004882316222295        13.987668154238548       0.58504162236897517     
 Co   8.3446858258877938        9.3621066401337689        12.159803838271813     
 S   8.0590743724324412        9.5270749652562507        9.9400126038870251     
 S   9.4365387468494628        7.3895961953186333        12.002357446807807     
 S   6.3976677129234663        9.5535567129608729        13.285768583641119     
 S   9.3414874651234090        10.982109971035038        13.359607421845007     
 C   8.7660491765381217        8.0269353126651541        9.4076170643001724     
 C   9.3297163966589931        7.1185689864576460        10.283601675103389     
 C   6.7979755309132663        10.847805359177139        14.382137116312453     
 C   8.0412166631895889        11.451038664841217        14.422941419577105     
 S   8.7504299971597934        7.5500742968783081        7.7288696077228787     
 S   9.8819894998967914        5.6282447846132593        9.5485772060189298     
 S   5.6264897996584597        11.474144885037495        15.515581719217982     
 S   8.2260166939197159        12.710545720400555        15.630470067246483     
 C   9.4187755544124752        5.9611183339124070        7.9021685574851555     
 C   6.6055734315712318        12.685984976555289        16.281580604281022     
 S   9.5564010427195161        4.8725457442700657        6.6394825570095515     
 S   6.0309965366995870        13.675264370760743        17.499693227374046     
 P   6.0331425615774608        2.7853959489325688        2.5306935623559754     
 C   6.7171589250115984        4.4001562804590666        2.0931742128009243     
 C   4.3115286359942537        3.0851594529350419        2.9339415011659513     
 C   6.1987581972483197        1.7022620282268079        1.1105943173772488     
 C   6.8610717222936675        2.0148842436929493        3.9272115015494826     
 C   5.9693510747960179        5.5695258759892114        2.3253319937461856     
 C   7.9527523364161530        4.4722251927521555        1.4217072791409884     
 C   3.4015388348710385        3.2932044134218939        1.8867751260950512     
 C   3.9364821544464057        3.3474546825820708        4.2598274479717837     
 C   6.0113343083073074        2.2250722587136464      -0.18100547969561831     
 C   6.4546309490039597       0.33237346561885556        1.2930252948134424     
 C   8.2241341864710726        2.2737784226915632        4.1474582312417247     
 C   6.1945799908944501        1.0383167078713011        4.6894433526274506     
 H   4.9939347770927887        5.5211418231838341        2.8031275786205945     
 C   6.4584937713865012        6.7995509488417856        1.8790194505806075     
 H   8.4978420749772301        3.5662301580398208        1.1591966530803861     
 C   8.4456598094508326        5.7138310681138540        1.0139433817468038     
 H   3.6923904493288284        3.0993472153555999       0.85711977078489643     
 C   2.1279159869696347        3.7865152666443835        2.1631542213029400     
 H   4.6350250424271113        3.1889492923686813        5.0743813083638196     
 C   2.6665172232130239        3.8538297429746584        4.5281497027466884     
 H   5.8454433120441971        3.2892764726823192      -0.32989233377424637     
 C   6.0643827718998997        1.3729319120420787       -1.2815867268697072     
 H   6.5803771371988038       -9.2569789445869813E-002   2.2869260255214847     
 C   6.5360292810573100      -0.50155628502879102       0.17792717174048020     
 H   8.7418346324007459        3.0153036937228070        3.5470957605014779     
 C   8.9188209479923799        1.5599779832410046        5.1232618459826176     
 C   6.8966695998874759       0.34210426284969309        5.6773599579802569     
 H   5.1438690165986358       0.79685446834558316        4.5232449661253753     
 H   5.8479938643825458        7.6929771907647764        1.9983779201928193     
 C   7.6977669202367736        6.8758444645983046        1.2374388820241653     
 H   9.4054758870470785        5.7786912139227571       0.50116485690522949     
 C   1.7729760190080119        4.0930741128928227        3.4801062204136337     
 H   1.4336965881914092        3.9397942908929768        1.3415180608778443     
 H   2.3803604103311837        4.0809181289389018        5.5543212455696391     
 H   5.9039302876807458        1.7781866399232120       -2.2786717459939623     
 C   6.3399030482530856        1.5486327670043116E-002  -1.1045196036148779     
 H   6.7654217707390050       -1.5535506654888602       0.32303802639150830     
 C   8.2558419306660511       0.59353396924595381        5.8876009236991775     
 H   9.9813297137306431        1.7421212842955696        5.2676981651068537     
 H   6.3667775883942364      -0.41454143522480075        6.2560258413488521     
 H   8.0683332675940242        7.8325189708591223       0.86208777844430062     
 H  0.80257480283056515        4.5366567957226396        3.6999750321410905     
 H   6.4019760488883586      -0.63741705331798360       -1.9738540125317272     
 H   8.8071705386327643        2.4297329259716553E-002   6.6333333699378221     
 P   4.6077351289181143        8.4464006685770752        6.4371610882837000     
 C   4.8011736827064633        6.7070751863114397        6.8934508525962626     
 C   6.1895433692445758        9.1840815457403426        5.9935948765482712     
 C   3.5358637929216368        8.5618699134149452        4.9903907764938262     
 C   3.8491157525091610        9.2774589732153494        7.8433533491516334     
 C   3.7953462100878665        6.1221837494624012        7.6868762292181749     
 C   5.8854598825509878        5.9295638619573490        6.4466128244740961     
 C   6.8323244751391865        8.6919465634148914        4.8395131547504606     
 C   6.7820453768352715        10.220277502084476        6.7316080710887327     
 C   2.5868245710547488        7.5682141848208575        4.6909865941527142     
 C   3.6687948612032519        9.6907011401921306        4.1609646625765215     
 C   4.5459751675665592        9.3337572321595186        9.0664246339041519     
 C   2.5341627895865444        9.7662560158590814        7.7562800444627342     
 H   2.9572874335712709        6.7171846813438041        8.0457304642906280     
 C   3.8773746905576165        4.7712888341968238        8.0302370992787893     
 H   6.6856789782545345        6.3629615726156246        5.8527805836418905     
 C   5.9562853720438902        4.5792901183493022        6.7952116997988927     
 H   6.3621904557463118        7.9221006480781666        4.2321417574851363     
 C   8.0673043456263311        9.2049751545210849        4.4560856493442929     
 H   6.2910228758021374        10.637357252410734        7.6056243296866644     
 C   8.0215759173499848        10.732593912947520        6.3305014861598199     
 H   2.4724369348843558        6.6903218458098062        5.3250873220462562     
 C   1.7860608527804525        7.7099991167313044        3.5541732814423797     
 H   4.4167676012053381        10.458073593779815        4.3684950831864802     
 C   2.8604195745668224        9.8187117089998921        3.0307307447195488     
 H   5.5655335369179735        8.9570380968435135        9.1520814889145008     
 C   3.9296237001964696        9.8909656173372671        10.189641792016197     
 H   1.9871603425303908        9.7102545541280882        6.8169742422891790     
 C   1.9217996791073950        10.300677803799697        8.8916850499847300     
 H   3.1112976858285717        4.3190766906795668        8.6596252392511968     
 C   4.9543853694754905        4.0025632184849904        7.5829625231961266     
 H   6.8094595846552020        3.9903084989010780        6.4611940097900771     
 H   8.5505007267076145        8.8238494084061561        3.5603729307658658     
 C   8.6679029197431543        10.224403644903203        5.2035596404216147     
 H   8.4726246959472409        11.540144491328700        6.9031981477605564     
 C   1.9211414995025831        8.8282773119318509        2.7233582034730737     
 H   1.0611007329345352        6.9357217555906834        3.3103687909221882     
 H   2.9772734377514158        10.691317774852095        2.3891197858813742     
 C   2.6123831435788332        10.358047545728972        10.104931819291647     
 H   4.4819943443135841        9.9384011226495677        11.129918361991137     
 H  0.89205207982532075        10.647383410215356        8.8411510267833435     
 H   5.0126063071075535        2.9499277953079375        7.8527314650284810     
 H   9.6259281883929351        10.634989099691525        4.8878542528581157     
 H   1.3047579697053115        8.9229948829158516        1.8274713334909307     
 H   2.1116162302508865        10.757332493547235        10.986600572591552     
 C   2.8669285792481065        8.4209633067538388        14.152852108999609     
 H   3.7851737981055691        8.6379913045745766        13.583016551394701     
 H   2.7386147873088547        7.3314327900337446        14.218993564650747     
 H   1.9962534890981873        8.8445838020834824        13.628280643677531     
 C   2.9820066222601009        8.9939798309662891        15.476009461863097     
 N   3.1106833385026604        9.4636631270049154        16.536899252177914     
         226

 Co   6.7712704408479176        14.083971396432828        4.9645771559961487     
 S   7.0616555279889193        13.922545472688636        7.1840249065712749     
 S   5.6756722039971432        16.054504058723406        5.1215982817359063     
 S   8.7183998043756823        13.895138292942491        3.8381339139185853     
 S   5.7758106795507853        12.463234804275332        3.7643110764379308     
 C   6.3532132284865455        15.422253596198015        7.7156796944405714     
 C   5.7858765041880664        16.328244873453318        6.8396355715931714     
 C   8.3190964967522074        12.601035090708633        2.7413388228619979     
 C   7.0763972494226559        11.996657221502751        2.7003795555977201     
 S   6.3716249294083926        15.901628872824125        9.3936086076073355     
 S   5.2321478232021308        17.818458443256525        7.5737547573499500     
 S   9.4910529751306374        11.976391104886504        1.6074345062600883     
 S   6.8926673466700157        10.737732597867456        1.4921487584392159     
 C   5.6992607142319951        17.488666699675441        9.2196789455188703     
 C   8.5130952239467259        10.763806465393063       0.84116399556240451     
 S   5.5614443202815531        18.578028477858304        10.481709010014503     
 S   9.0884513879085507        9.7749389139304963      -0.37688661651315125     
 P   9.0870224627940690        20.666095213995678        14.592869471046924     
 C   8.4035357169863314        19.050811938105650        15.029703953835675     
 C   10.808668292472440        20.367070085411605        14.189141984208058     
 C   8.9203719256723932        21.747930798031231        16.013827649807709     
 C   8.2591323002218395        21.437352759254978        13.196695105907875     
 C   9.1520475880325360        17.881794980120976        14.798104777218896     
 C   7.1677360022242693        18.978182520640452        15.700771065445032     
 C   11.718862472831871        20.157851256136421        15.235896965824352     
 C   11.183529584798659        20.106392077824278        12.862867109418351     
 C   9.1088624946387622        21.224294801969577        17.304946806707822     
 C   8.6614708600898087        23.117399079663535        15.832687793802737     
 C   6.8962837705415279        21.177962920114272        12.975766653010984     
 C   8.9255456628918406        22.414440630424696        12.435020743989186     
 H   10.127564933585409        17.930548936268060        14.320545187873616     
 C   8.6635214144299741        16.651600354045950        15.244731077496942     
 H   6.6220219048368261        19.883971518578711        15.962774919580516     
 C   6.6754069896592965        17.736405148351313        16.108721914688200     
 H   11.428188847103208        20.350376499718980        16.265843578580206     
 C   12.992463073790764        19.664960618559217        14.958699100453339     
 H   10.484845226119159        20.265673929301141        12.048588438274816     
 C   12.453517659364540        19.600539850243081        12.593711017224722     
 H   9.2768735923802268        20.160294840277249        17.452832054565985     
 C   9.0539803591261396        22.075218844978362        18.406362953579766     
 H   8.5346036470176418        23.542875870842128        14.839149648462698     
 C   8.5782420685682421        23.950035303391989        16.948602806677041     
 H   6.3786219734275003        20.436204167891855        13.575857230505671     
 C   6.2018077178412625        21.891422291877308        11.999552868950882     
 C   8.2237091882850795        23.110295723830330        11.446657478991080     
 H   9.9760080449348436        22.656498196086002        12.601844574956132     
 H   9.2746159406972417        15.758534429456587        15.125737973761817     
 C   7.4241256573531897        16.574763393865432        15.885996034874893     
 H   5.7153825333528276        17.671125798949198        16.621065719537697     
 C   13.347216484980022        19.360082909172700        13.641324002196834     
 H   13.686819628341583        19.510740735350083        15.780014887841682     
 H   12.739401859363435        19.374568116193686        11.567224929437971     
 H   9.2152514271017765        21.669403218873651        19.403080360560971     
 C   8.7755746961823444        23.432239980366152        18.230556207168277     
 H   8.3462776079449892        25.001584026406757        16.804599366761426     
 C   6.8648382367763512        22.858025049030914        11.235462627992474     
 H   5.1394914028839667        21.708713748126524        11.854355373672847     
 H   8.7535683609199708        23.867289771442007        10.868370329767968     
 H   7.0538359029969948        15.618058207398066        16.261544272925835     
 H   14.317577320705718        18.916784044728818        13.420766372300648     
 H   8.7120753454497102        24.084227441408913        19.100484723282189     
 H   6.3137575753667754        23.426701752972512        10.489126012866125     
 P   10.511940091621065        15.008967439619839        10.687476788221677     
 C   10.317609165073556        16.747957274725838        10.230273198464237     
 C   8.9303403146755667        14.270889156985417        11.130712617384221     
 C   11.583448191790580        14.894637812101120        12.134537636171393     
 C   11.271596222985069        14.177094957415575        9.2823395701388396     
 C   11.322701004878992        17.332835694782137        9.4359538720768370     
 C   9.2333117658958930        17.525326093268980        10.677399437886471     
 C   8.2869909198239942        14.763323030356494        12.284333562136666     
 C   8.3382848442629474        13.234460713540319        10.392713989633759     
 C   12.534556921450282        15.887117611224646        12.431138236739530     
 C   11.449165875420569        13.767614110281160        12.966200291073960     
 C   10.575848375795278        14.120324049587445        8.0586499319218792     
 C   12.585956159616066        13.687025170921700        9.3711306841297315     
 H   12.160690272742018        16.737956083015145        9.0767640384170036     
 C   11.239943281001290        18.683534839684604        9.0919922103933963     
 H   8.4335768316387476        17.091931233165454        11.271880070402824     
 C   9.1617414508363773        18.875396120543144        10.328185100986186     
 H   8.7567966733966447        15.533331298303407        12.891737753450874     
 C   7.0518709169603717        14.250372091282712        12.667286191440841     
 H   8.8297288806718441        12.817205809198045        9.5190121327985562     
 C   7.0985335883643828        12.722273734548565        10.793322071007333     
 H   12.650021939303022        16.763556833774206        11.795230175337846     
 C   13.336247536904585        15.745942858471670        13.567328396254030     
 H   10.699964937967319        13.000962860575648        12.760432926444388     
 C   12.258454279771319        13.640331089475838        14.095855212975984     
 H   9.5567117899484888        14.497835664212497        7.9717886034027226     
 C   11.192749450194054        13.561525471586874        6.9365446239863644     
 H   13.132121671420764        13.743369310860349        10.310896438940880     
 C   13.198884048467900        13.150966006906566        8.2368043270238296     
 H   12.005404508177341        19.135749001662148        8.4618614513537551     
 C   10.162922862777332        19.452106825010794        9.5395010266685265     
 H   8.3085527940431589        19.464231185892039        10.662395929113282     
 H   6.5683371354123850        14.631644277413633        13.562725787619199     
 C   6.4516169796859613        13.230778888661536        11.919770844422425     
 H   6.6477665310785836        11.914638741968970        10.220537096990196     
 C   13.199983750794807        14.629462540138000        14.400295914880793     
 H   14.063002810969103        16.519210930858652        13.808846293361379     
 H   12.140805603689831        12.769188717834467        14.739254715049245     
 C   12.509440596691068        13.093199573103659        7.0229301836596232     
 H   10.641190153885050        13.513653941542522        5.9958386609914429     
 H   14.228237156464344        12.803305151339883        8.2886398950770221     
 H   10.104050817770622        20.504538966543862        9.2690800605222439     
 H   5.4934524212975946        12.820252651712776        12.235121713329725     
 H   13.817101587075253        14.535069123398966        15.295691411417343     
 H   13.010705254462829        12.692709578551019        6.1421091357684894     
 C   12.249811986226669        15.021951662460770        2.9685802550288143     
 H   11.330662840551271        14.803932796278120        3.5366363318716107     
 H   12.380369562834137        16.111464341743208        2.9080150593162344     
 H   13.119286675474070        14.593927029600877        3.4914861904208530     
 C   12.134818575550508        14.455612086669909        1.6426261434628664     
 N   12.006362059914863        13.990946781559032       0.57956528367931670     
 Co   8.3443955450918619        9.3670004909891791        12.157771622547875     
 S   8.0540495502549607        9.5284595466374995        9.9383208609246836     
 S   9.4398960546663080        7.3964048524457562        12.000744551971870     
 S   6.3972753946489780        9.5558677285405818        13.284200115260745     
 S   9.3398819690156074        10.987707050856692        13.358047656296669     
 C   8.7624407758920810        8.0287330731434352        9.4066566002667802     
 C   9.3297465603059955        7.1227161764384306        10.282696378168925     
 C   6.7965932622088436        10.849956085151426        14.381012544241635     
 C   8.0392954970930592        11.454325134827478        14.421966077484736     
 S   8.7440673875731942        7.5493891020522055        7.7287176451485848     
 S   9.8834665188978601        5.6325060334088395        9.5485621401126188     
 S   5.6246405480389727        11.474617010024996        15.514908750011987     
 S   8.2230466549464776        12.713234269667037        15.630209300797656     
 C   9.4163972093749830        5.9623368355416044        7.9026340933567703     
 C   6.6026163762808219        12.687175962903526        16.281193888920679     
 S   9.5542163814463450        4.8729935652800442        6.6405872765730338     
 S   6.0272666743997245        13.676029808640497        17.499258680682697     
 P   6.0285836812516402        2.7848629984217124        2.5294534093373171     
 C   6.7120893772743981        4.4001441865060453        2.0926400901339495     
 C   4.3069281557628356        3.0838887333566949        2.9331373157106344     
 C   6.1952438646988792        1.7030236443512052        1.1085016873181657     
 C   6.8564470009291112        2.0135989692619662        3.9256408507996552     
 C   5.9635955283306785        5.5691673852594743        2.3242669405641236     
 C   7.9478871160107687        4.4727713866014369        1.4215696525606589     
 C   3.3967554837140255        3.2930719890812625        1.8863567479633674     
 C   3.9320317263309370        3.3445863229213804        4.2593980014811894     
 C   6.0067878982048724        2.2266572365757642      -0.18262328729707886     
 C   6.4540839662693061       0.33354536294590387        1.2896565646756282     
 C   8.2193060353140481        2.2729507449610424        4.1465529425278165     
 C   6.1900138678296335        1.0365382531808676        4.6873322090516334     
 H   4.9880776119285253        5.5204167686225567        2.8018259218470627     
 C   6.4521400493576673        6.7993652110945240        1.8776691758870718     
 H   8.4935856106181529        3.5669822389598806        1.1595374515869241     
 C   8.4402350779005548        5.7145506701425690        1.0136469854312025     
 H   3.6874568297525521        3.1005271956370666       0.85642155462326430     
 C   2.1231401901464229        3.7859486112962557        2.1635139068019602     
 H   4.6307002045514070        3.1853338773124542        5.0736962139425463     
 C   2.6620283251753492        3.8504205990497722        4.5285140995644593     
 H   5.8388217270627978        3.2906628703548795      -0.33051845618283093     
 C   6.0616452908999330        1.3757212570613859       -1.2840317446798049     
 H   6.5809247875658690       -9.1929747163913195E-002   2.2831990575809900     
 C   6.5372827019048732      -0.49910387201919398       0.17374978602698679     
 H   8.7369841710671636        3.0146870410152049        3.5464490368676520     
 C   8.9137722012949201        1.5594819896606700        5.1227660018550782     
 C   6.8918412515583167       0.34067158873312886        5.6756946505535053     
 H   5.1395452079990909       0.79450436593038876        4.5205162641502499     
 H   5.8410576651216974        7.6924369225765172        1.9966824939952128     
 C   7.6915367132911818        6.8761993004322033        1.2364050993494433     
 H   9.4002567954647187        5.7798250525151715       0.50129783650348636     
 C   1.7683505942720079        4.0908450991952154        3.4808751594757559     
 H   1.4288003195942727        3.9401390394619842        1.3421772802852294     
 H   2.3761179106207888        4.0764058422592679        5.5549901919464260     
 H   5.9004027861538306        1.7815362721821413       -2.2807538376293084     
 C   6.3399881184687237        1.8689407546695416E-002  -1.1082103415432518     
 H   6.7691922561260034       -1.5506630320925734       0.31776394492767213     
 C   8.2507217836107003       0.59290488066396951        5.8868717408994522     
 H   9.9760954250537619        1.7421617532637133        5.2679508145712353     
 H   6.3619684572294908      -0.41630504591653350        6.2539930564992350     
 H   8.0618412494960161        7.8329077373394149       0.86088023766286703     
 H  0.79797809332037684        4.5341351434817598        3.7013992756940604     
 H   6.4034698694589061      -0.63330769771198903       -1.9781327270544848     
 H   8.8017939473218441        2.4219892439811333E-002   6.6332080065585481     
 P   4.6037761733787432        8.4419832475180510        6.4348678777224668     
 C   4.7981100787709750        6.7029872805076263        6.8920441837641748     
 C   6.1853699338297163        9.1800861646935630        5.9916494150655142     
 C   3.5322675441144247        8.5563162190432980        4.9878071146292173     
 C   3.8441122127727740        9.2738375993102338        7.8400110787677546     
 C   3.7930102721919110        6.1180947043082679        7.6863433407454496     
 C   5.8824001985339924        5.9256215113048993        6.4448949902160635     
 C   6.8287404609594580        8.6876708252099295        4.8380328859669737     
 C   6.7774018874901820        10.216518577189651        6.7296618487258213     
 C   2.5811609252364991        7.5638352392139057        4.6912022482684765     
 C   3.6665436800688345        9.6833450746280860        4.1561512840510142     
 C   4.5398597060110388        9.3306054459396783        9.0637009878360999     
 C   2.5297530670243629        9.7639088364727211        7.7512201190418226     
 H   2.9550255667475138        6.7129713348958697        8.0455488310937522     
 C   3.8757518276384113        4.7673834306978824        8.0302620340858581     
 H   6.6821435084696885        6.3590259345104156        5.8504321028612605     
 C   5.9539521386292602        4.5755385437662017        6.7940630465992617     
 H   6.3589554283642071        7.9176572881187779        4.2306196384567576     
 C   8.0638563473175537        9.2006449550140577        4.4550969167295280     
 H   6.2859425117680923        10.633758543440489        7.6033620374911095     
 C   8.0171506339333227        10.728725942998347        6.3290732270732128     
 H   2.4656983711895704        6.6873915922732037        5.3271045930308372     
 C   1.7794665434203016        7.7050148553542028        3.5550154809282528     
 H   4.4157432758035586        10.449996444819877        4.3619213758243198     
 C   2.8572524463778812        9.8106324521665940        3.0264988441796992     
 H   5.5589973582786483        8.9530966971956758        9.1505600446429991     
 C   3.9229587619643134        9.8894022896248455        10.185807126010799     
 H   1.9835876448202605        9.7075670209187255        6.8114541232927861     
 C   1.9168260008049300        10.299967922199798        8.8855468718898205     
 H   3.1102846417523811        4.3151608017197116        8.6603798172674633     
 C   4.9527631010503272        3.9988132455233272        7.5827273504974171     
 H   6.8071316908034687        3.9867029240007188        6.4598309441933841     
 H   8.5474068364050755        8.8193863993374375        3.5596606910105772     
 C   8.6640870798287697        10.220240689502138        5.2026267324810762     
 H   8.4679009054648269        11.536358594085801        6.9018744653737034     
 C   1.9157248843350554        8.8215007605545672        2.7220543259487155     
 H   1.0527138316896902        6.9317450925271222        3.3134949069814588     
 H   2.9748986932009438        10.681777950268065        2.3831035631542492     
 C   2.6062685845858886        10.357730712785981        10.099421339127764     
 H   4.4745181140090562        9.9372742183997111        11.126513005294091     
 H  0.88747434985021356        10.647632138943571        8.8337119214888951     
 H   5.0116246448383688        2.9463708594386251        7.8531120617523200     
 H   9.6222493714952897        10.630782950327683        4.8872900366720771     
 H   1.2986056245035411        8.9158975878439009        1.8266601546606205     
 H   2.1050042140672578        10.758221229831491        10.980242436594368     
 C   2.8658467178654043        8.4288767694358917        14.153641936399739     
 H   3.7849835437370460        8.6468629386497184        13.585555272096467     
 H   2.7353552324725698        7.3393637325224974        14.214380719233832     
 H   1.9963490796987919        8.8567626958556556        13.630658845385021     
 C   2.9808043217734008        8.9954315151775255        15.479508745708731     
 N   3.1092352613351069        9.4602631731366102        16.542501619418609     
         226

 Co   6.7715608542739583        14.079067257266415        4.9666003233980742     
 S   7.0666610359444597        13.921134079344318        7.1857085972356369     
 S   5.6723578147985716        16.047711239411704        5.1232055757179538     
 S   8.7187896731378416        13.892802511821246        3.8396965634092921     
 S   5.7774033159753930        12.457639610837667        3.7658591834189656     
 C   6.3568217776432725        15.420436144749006        7.7166374596202862     
 C   5.7858638510940334        16.324091269776659        6.8405401091965858     
 C   8.3204670094761024        12.598865164304318        2.7424531538809989     
 C   7.0783037721113278        11.993357932501377        2.7013460536488596     
 S   6.3779709957541959        15.902279219362063        9.3937627058536677     
 S   5.2306905431510655        17.814188235278259        7.5737766899249745     
 S   9.4928870653653199        11.975892917043250        1.6080989460800441     
 S   6.8956135022850074        10.735036789583729        1.4923958316696078     
 C   5.7016390016159972        17.487420686087724        9.2192220003594354     
 C   8.5160286545733612        10.762601393896531       0.84153616238120232     
 S   5.5636279835407763        18.577544002879151        10.480620965207251     
 S   9.0921545072542767        9.7741662110152507      -0.37647383905657561     
 P   9.0916086296970349        20.666625279297840        14.594113591973462     
 C   8.4086233273431645        19.050822212202824        15.030231793367838     
 C   10.813300723436221        20.368337888605801        14.189971241504029     
 C   8.9239090689361973        21.747168157415615        16.015921216353856     
 C   8.2637972905609196        21.438638091427489        13.198263308253935     
 C   9.1578120262662672        17.882148517160488        14.799149549009448     
 C   7.1726202434621342        18.977635971270228        15.700904067922515     
 C   11.723667250015936        20.157998725568209        15.236353049062174     
 C   11.188029161499330        20.109247451962137        12.863328712359175     
 C   9.1134147470193803        21.222709593684787        17.306568234703910     
 C   8.6620703365449039        23.116231026481767        15.836050427451369     
 C   6.9011474006707640        21.178808780807138        12.976676221955492     
 C   8.9301621748959210        22.416206017612350        12.437121676994593     
 H   10.133431431792705        17.931267255234030        14.321827217836805     
 C   8.6698743992149865        16.651779569372980        15.246046365948471     
 H   6.6263054925684131        19.883219386289355        15.962443703190258     
 C   6.6808409072296477        17.735684311775657        16.108999320794101     
 H   11.433130272651603        20.349221680709491        16.266573739440105     
 C   12.997267448445383        19.665549076329611        14.958397354976670     
 H   10.489227128009579        20.269261858300570        12.049295984537409     
 C   12.458063239082270        19.603944588821545        12.593398656312361     
 H   9.2834792857401123        20.158905462288622        17.453466322532989     
 C   9.0567354230630688        22.072434767889181        18.408808040789882     
 H   8.5341213099088211        23.542238899071066        14.842868372381350     
 C   8.5770556271841194        23.947592788395994        16.952770331938520     
 H   6.3834995952137508        20.436849832595929        13.576514320802836     
 C   6.2068976239206313        21.891940719438654        12.000052431625441     
 C   8.2285932472425394        23.111720676265168        11.448312110795539     
 H   9.9803852300674230        22.658823697043001        12.604559907928065     
 H   9.2815449102486198        15.759065039628295        15.127388099480909     
 C   7.4303545919265952        16.574403765682717        15.886994279637447     
 H   5.7206121509764136        17.669993372774599        16.620916378468849     
 C   13.351888191090010        19.362323800536348        13.640619893198418     
 H   13.691736277470792        19.510432822025038        15.779423899170840     
 H   12.743713837031716        19.379068981796845        11.566613028118985     
 H   9.2187823113508891        21.666058751136831        19.405164697530488     
 C   8.7755380409411714        23.429047490683075        18.234240223534137     
 H   8.3426006821224945        24.998711388053387        16.809858553880716     
 C   6.8700096891881755        22.858664177965458        11.236188503096237     
 H   5.1447637303419844        21.708709346063262        11.854111364986423     
 H   8.7584403563099844        23.869037139871004        10.870387299083983     
 H   7.0603190145484964        15.617663003699034        16.262704200312918     
 H   14.322225975252859        18.919321666014412        13.419423635250324     
 H   8.7106386037248562        24.080133334654459        19.104753772541095     
 H   6.3191901821833882        23.426792945936253        10.489247607433063     
 P   10.515871192060532        15.013384337909919        10.689761825810837     
 C   10.320642437786777        16.752047790812917        10.231686000132120     
 C   8.9344893265877836        14.274871025092708        11.132641558442112     
 C   11.587016958745291        14.900189856500560        12.137112911435697     
 C   11.276576162492535        14.180725462957787        9.2856704352194193     
 C   11.325009805939496        17.336934770341070        9.4365022244884198     
 C   9.2363450471979469        17.529269232934489        10.679135970143236     
 C   8.2905402880619974        14.767575912478245        12.285795430618334     
 C   8.3429155209814727        13.238204313920161        10.394636862666879     
 C   12.540191685325141        15.891495968962325        12.430915659719766     
 C   11.451392992210284        13.774966436490580        12.971002591986979     
 C   10.581940365847640        14.123486373693723        8.0613621179109405     
 C   12.590342008058030        13.689380833460850        9.3761790060148655     
 H   12.162922519421009        16.742181040407569        9.0769526372585023     
 C   11.241546538200646        18.687456312942306        9.0920043408466977     
 H   8.4370824525193715        17.095862636282728        11.274239129351411     
 C   9.1640568629181871        18.879154985271576        10.329375714843094     
 H   8.7599870494483216        15.537754233301703        12.893245923825436     
 C   7.0552864956801864        14.254667940791357        12.668248475370419     
 H   8.8348037596859221        12.820796772099024        9.5212516731992753     
 C   7.1029473416321913        12.726116059424282        10.794717649753665     
 H   12.656729574351509        16.766488581937107        11.793208496868923     
 C   13.342815332102290        15.750924910035835        13.566477306577013     
 H   10.700966003383659        13.009035897837823        12.766994833672195     
 C   12.261598994985658        13.648405338887919        14.100074675087992     
 H   9.5632239569242454        14.501786136106249        7.9732996638513614     
 C   11.199390738797026        13.563100115343437        6.9403673611431822     
 H   13.135670572660382        13.746064466380174        10.316404981870440     
 C   13.203833276183950        13.151684156203284        8.2429307804119141     
 H   12.006400235288668        19.139685434081073        8.4611497126768782     
 C   10.164530290388667        19.455871673405397        9.5397872526842633     
 H   8.3108675687715792        19.467844127796020        10.663812309956642     
 H   6.5713904453061920        14.636065961606818        13.563410117909598     
 C   6.4554117229929808        13.234906250430768        11.920669994161212     
 H   6.6524872777892918        11.918399923134485        10.221820202645098     
 C   13.205377078747404        14.636234483219001        14.401588313840396     
 H   14.071361847634551        16.523186499029325        13.805711919780689     
 H   12.143159521294914        12.778722426367233        14.745257118324622     
 C   12.515530985795534        13.093526410151830        7.0284287437798119     
 H   10.648642616392525        13.514791777321262        5.9992321656457213     
 H   14.232789537382169        12.803062310619943        8.2960672359885113     
 H   10.105022555535312        20.508115970571932        9.2687690171111221     
 H   5.4971112520987964        12.824415362156387        12.235645305064862     
 H   13.823231757987628        14.542160665499484        15.296490223258672     
 H   13.017292830481415        12.691830503475511        6.1484553018842441     
 C   12.250896630013335        15.014096749180387        2.9678430785644072     
 H   11.330862190575635        14.795134430839061        3.5341651794858051     
 H   12.383599647217070        16.103592179421604        2.9125984919081169     
 H   13.119205172437034        14.581872828950440        3.4891967007104268     
 C   12.136040401575254        14.454117382784954        1.6392208092314333     
 N   12.007841803607434        13.994225408879517       0.57408894498965823     
 Co   8.3441052642959317        9.3718943418445892        12.155739406823939     
 S   8.0490247280774803        9.5298441280187500        9.9366291179623421     
 S   9.4432533624831549        7.4032135095728782        11.999131657135935     
 S   6.3968830763744888        9.5581787441202888        13.282631646880374     
 S   9.3382764729078040        10.993304130678347        13.356487890748333     
 C   8.7588323752460404        8.0305308336217180        9.4056961362333897     
 C   9.3297767239529978        7.1268633664192151        10.281791081234461     
 C   6.7952109935044218        10.852106811125713        14.379887972170819     
 C   8.0373743309965295        11.457611604813739        14.420990735392369     
 S   8.7377047779865968        7.5487039072261020        7.7285656825742919     
 S   9.8849435378989305        5.6367672822044197        9.5485470742063097     
 S   5.6227912964194857        11.475089135012498        15.514235780805992     
 S   8.2200766159732375        12.715922818933517        15.629948534348827     
 C   9.4140188643374909        5.9635553371708019        7.9030996292283850     
 C   6.5996593209904111        12.688366949251764        16.280807173560341     
 S   9.5520317201731721        4.8734413862900219        6.6416919961365162     
 S   6.0235368120998629        13.676795246520248        17.498824133991349     
 P   6.0240248009258206        2.7843300479108564        2.5282132563186583     
 C   6.7070198295371988        4.4001320925530232        2.0921059674669746     
 C   4.3023276755314184        3.0826180137783474        2.9323331302553171     
 C   6.1917295321494388        1.7037852604756027        1.1064090572590828     
 C   6.8518222795645549        2.0123136948309832        3.9240702000498273     
 C   5.9578399818653400        5.5688088945297372        2.3232018873820612     
 C   7.9430218956053853        4.4733175804507184        1.4214320259803295     
 C   3.3919721325570125        3.2929395647406312        1.8859383698316838     
 C   3.9275812982154679        3.3417179632606904        4.2589685549905942     
 C   6.0022414881024364        2.2282422144378824      -0.18424109489853943     
 C   6.4535369835346517       0.33471726027295212        1.2862878345378141     
 C   8.2144778841570236        2.2721230672305217        4.1456476538139082     
 C   6.1854477447648168        1.0347597984904340        4.6852210654758171     
 H   4.9822204467642628        5.5196917140612785        2.8005242650735314     
 C   6.4457863273288325        6.7991794733472632        1.8763189011935359     
 H   8.4893291462590739        3.5677343198799409        1.1598782500934619     
 C   8.4348103463502770        5.7152702721712849        1.0133505891156014     
 H   3.6825232101762753        3.1017071759185333       0.85572333846163218     
 C   2.1183643933232110        3.7853819559481279        2.1638735923009800     
 H   4.6263753666757035        3.1817184622562271        5.0730111195212730     
 C   2.6575394271376744        3.8470114551248864        4.5288784963822293     
 H   5.8322001420813994        3.2920492680274398      -0.33114457859141544     
 C   6.0589078098999662        1.3785106020806930       -1.2864767624899023     
 H   6.5814724379329332       -9.1289704881956577E-002   2.2794720896404947     
 C   6.5385361227524372      -0.49665145900959695       0.16957240031349341     
 H   8.7321337097335814        3.0140703883076028        3.5458023132338261     
 C   8.9087234545974603        1.5589859960803356        5.1222701577275389     
 C   6.8870129032291585       0.33923891461656464        5.6740293431267528     
 H   5.1352213993995459       0.79215426351519436        4.5177875621751253     
 H   5.8341214658608482        7.6918966543882590        1.9949870677976065     
 C   7.6853065063455910        6.8765541362661029        1.2353713166747216     
 H   9.3950377038823589        5.7809588911075860       0.50143081610174312     
 C   1.7637251695360039        4.0886160854976081        3.4816440985378776     
 H   1.4239040509971364        3.9404837880309920        1.3428364996926145     
 H   2.3718754109103943        4.0718935555796341        5.5556591383232128     
 H   5.8968752846269146        1.7848859044410705       -2.2828359292646541     
 C   6.3400731886843626        2.1892487423347713E-002  -1.1119010794716260     
 H   6.7729627415130018       -1.5477753986962863       0.31248986346383600     
 C   8.2456016365553495       0.59227579208198511        5.8861425580997260     
 H   9.9708611363768807        1.7422022222318567        5.2682034640356177     
 H   6.3571593260647452      -0.41806865660826625        6.2519602716496170     
 H   8.0553492313980080        7.8332965038197075       0.85967269688143355     
 H  0.79338138381018852        4.5316134912408801        3.7028235192470302     
 H   6.4049636900294526      -0.62919834210599446       -1.9824114415772423     
 H   8.7964173560109220        2.4142455619906113E-002   6.6330826431792742     
 P   4.5998172178393713        8.4375658264590285        6.4325746671612336     
 C   4.7950464748354875        6.6988993747038137        6.8906375149320880     
 C   6.1811964984148577        9.1760907836467833        5.9897039535827563     
 C   3.5286712953072121        8.5507625246716490        4.9852234527646084     
 C   3.8391086730363870        9.2702162254051164        7.8366688083838767     
 C   3.7906743342959555        6.1140056591541336        7.6858104522727251     
 C   5.8793405145169961        5.9216791606524497        6.4431771559580318     
 C   6.8251564467797285        8.6833950870049659        4.8365526171834867     
 C   6.7727583981450925        10.212759652294826        6.7277156263629108     
 C   2.5754972794182498        7.5594562936069538        4.6914179023842379     
 C   3.6642924989344174        9.6759890090640432        4.1513379055255077     
 C   4.5337442444555194        9.3274536597198381        9.0609773417680497     
 C   2.5253433444621813        9.7615616570863608        7.7461601936209119     
 H   2.9527636999237572        6.7087579884479345        8.0453671978968764     
 C   3.8741289647192061        4.7634780271989410        8.0302869688929288     
 H   6.6786080386848434        6.3550902964052076        5.8480836220806296     
 C   5.9516189052146302        4.5717869691831003        6.7929143933996308     
 H   6.3557204009821033        7.9132139281593883        4.2290975194283789     
 C   8.0604083490087781        9.1963147555070286        4.4541081841147632     
 H   6.2808621477340463        10.630159834470245        7.6010997452955547     
 C   8.0127253505166607        10.724857973049174        6.3276449679866067     
 H   2.4589598074947854        6.6844613387366021        5.3291218640154190     
 C   1.7728722340601508        7.7000305939771012        3.5558576804141260     
 H   4.4147189504017792        10.441919295859938        4.3553476684621604     
 C   2.8540853181889405        9.8025531953332976        3.0222669436398495     
 H   5.5524611796393240        8.9491552975478381        9.1490386003714992     
 C   3.9162938237321567        9.8878389619124221        10.181972460005399     
 H   1.9800149471101303        9.7048794877093609        6.8059340042963932     
 C   1.9118523225024653        10.299258040599900        8.8794086937949093     
 H   3.1092715976761904        4.3112449127598556        8.6611343952837316     
 C   4.9511408326251631        3.9950632725616635        7.5824921777987075     
 H   6.8048037969517345        3.9830973491003596        6.4584678785966911     
 H   8.5443129461025382        8.8149233902687190        3.5589484512552887     
 C   8.6602712399143851        10.216077734101070        5.2016938245405386     
 H   8.4631771149824147        11.532572696842900        6.9005507829868513     
 C   1.9103082691675277        8.8147242091772835        2.7207504484243579     
 H   1.0443269304448450        6.9277684294635611        3.3166210230407294     
 H   2.9725239486504722        10.672238125684034        2.3770873404271247     
 C   2.6001540255929445        10.357413879842992        10.093910858963882     
 H   4.4670418837045283        9.9361473141498564        11.123107648597045     
 H  0.88289661987510637        10.647880867671786        8.8262728161944484     
 H   5.0106429825691841        2.9428139235693132        7.8534926584761600     
 H   9.6185705545976425        10.626576800963843        4.8867258204860384     
 H   1.2924532793017707        8.9088002927719501        1.8258489758303103     
 H   2.0983921978836286        10.759109966115746        10.973884300597184     
 C   2.8647648564827022        8.4367902321179464        14.154431763799870     
 H   3.7847932893685230        8.6557345727248585        13.588093992798234     
 H   2.7320956776362855        7.3472946750112493        14.209767873816915     
 H   1.9964446702993963        8.8689415896278270        13.633037047092509     
 C   2.9796020212867003        8.9968831993887637        15.483008029554366     
 N   3.1077871841675537        9.4568632192683051        16.548103986659306     
         226

 Co   6.7718512676999998        14.074163118100000        4.9686234907999998     
 S   7.0716665439000010        13.919722685999998        7.1873922878999998     
 S   5.6690434256000000        16.040918420099999        5.1248128697000004     
 S   8.7191795419000009        13.890466730700002        3.8412592128999989     
 S   5.7789959523999999        12.452044417400000        3.7674072904000000     
 C   6.3604303267999986        15.418618693299999        7.7175952248000002     
 C   5.7858511979999996        16.319937666100000        6.8414446468000003     
 C   8.3218375221999992        12.596695237900001        2.7435674848999998     
 C   7.0802102948000005        11.990058643500001        2.7023125516999991     
 S   6.3843170620999983        15.902929565899999        9.3939168040999999     
 S   5.2292332631000003        17.809918027299993        7.5737986225000000     
 S   9.4947211556000006        11.975394729199996        1.6087633858999999     
 S   6.8985596578999981        10.732340981300004        1.4926429048999998     
 C   5.7040172890000003        17.486174672500006        9.2187650552000004     
 C   8.5189620851999983        10.761396322400000       0.84190832920000003     
 S   5.5658116468000003        18.577059527900001        10.479532920400001     
 S   9.0958576266000026        9.7733935081000034      -0.37606106160000002     
 P   9.0961947966000007        20.667155344600001        14.595357712900000     
 C   8.4137109376999994        19.050832486299999        15.030759632900001     
 C   10.817933154400000        20.369605691800000        14.190800498800000     
 C   8.9274462121999996        21.746405516799999        16.018014782900000     
 C   8.2684622808999979        21.439923423600000        13.199831510599996     
 C   9.1635764645000002        17.882502054200000        14.800194320799999     
 C   7.1775044846999991        18.977089421900001        15.701037070399996     
 C   11.728472027200000        20.158146195000000        15.236809132299998     
 C   11.192528738200000        20.112102826099999        12.863790315299999     
 C   9.1179669994000001        21.221124385400000        17.308189662699998     
 C   8.6626698130000008        23.115062973299999        15.839413061100000     
 C   6.9060110308000002        21.179654641500001        12.977585790899999     
 C   8.9347786868999997        22.417971404799999        12.439222610000000     
 H   10.139297930000000        17.931985574199999        14.323109247799996     
 C   8.6762273840000006        16.651958784700007        15.247361654400001     
 H   6.6305890803000000        19.882467254000002        15.962112486800001     
 C   6.6862748247999990        17.734963475200001        16.109276726899999     
 H   11.438071698199998        20.348066861700001        16.267303900300000     
 C   13.002071823100001        19.666137534100006        14.958095609500001     
 H   10.493609029900000        20.272849787300000        12.050003530800000     
 C   12.462608818800000        19.607349327400009        12.593086295399999     
 H   9.2900849790999978        20.157516084299999        17.454100590499994     
 C   9.0594904869999997        22.069650690800000        18.411253127999998     
 H   8.5336389728000004        23.541601927300000        14.846587096300000     
 C   8.5758691857999985        23.945150273399999        16.956937857200000     
 H   6.3883772170000004        20.437495497300006        13.577171411100000     
 C   6.2119875300000000        21.892459147000000        12.000551994300000     
 C   8.2334773061999993        23.113145628700007        11.449966742599999     
 H   9.9847624152000005        22.661149198000000        12.607275240900000     
 H   9.2884738797999979        15.759595649800001        15.129038225200000     
 C   7.4365835264999998        16.574044137500000        15.887992524400000     
 H   5.7258417685999996        17.668860946599999        16.620767037400000     
 C   13.356559897199999        19.364564691900000        13.639915784199999     
 H   13.696652926599999        19.510124908699996        15.778832910499997     
 H   12.748025814699998        19.383569847400000        11.566001126799996     
 H   9.2223131956000000        21.662714283400007        19.407249034500001     
 C   8.7755013857000002        23.425855000999999        18.237924239899993     
 H   8.3389237563000016        24.995838749700013        16.815117741000002     
 C   6.8751811415999997        22.859303306900003        11.236914378200000     
 H   5.1500360578000013        21.708704944000004        11.853867356300000     
 H   8.7633123516999980        23.870784508300002        10.872404268400000     
 H   7.0668021260999989        15.617267800000000        16.263864127700000     
 H   14.326874629800002        18.921859287300006        13.418080898199999     
 H   8.7092018620000005        24.076039227900008        19.109022821800000     
 H   6.3246227890000011        23.426884138899993        10.489369202000001     
 P   10.519802292500000        15.017801236200000        10.692046863399998     
 C   10.323675710500000        16.756138306899999        10.233098801800001     
 C   8.9386383385000006        14.278852893200000        11.134570499500001     
 C   11.590585725700000        14.905741900900001        12.139688186699999     
 C   11.281556102000000        14.184355968499998        9.2890013003000007     
 C   11.327318607000000        17.341033845900000        9.4370505769000008     
 C   9.2393783285000008        17.533212372600001        10.680872502400000     
 C   8.2940896563000006        14.771828794599998        12.287257299100000     
 C   8.3475461976999998        13.241947914300003        10.396559735700000     
 C   12.545826449200000        15.895874326700003        12.430693082700000     
 C   11.453620108999999        13.782318762700001        12.975804892899999     
 C   10.588032355899999        14.126648697800000        8.0640743039000000     
 C   12.594727856499995        13.691736496000001        9.3812273278999996     
 H   12.165154766099999        16.746405997799993        9.0771412360999992     
 C   11.243149795400003        18.691377786200007        9.0920164712999991     
 H   8.4405880733999972        17.099794039399999        11.276598188299999     
 C   9.1663722749999987        18.882913850000005        10.330566328700000     
 H   8.7631774255000003        15.542177168299999        12.894754094200000     
 C   7.0587020744000011        14.258963790300001        12.669210759299997     
 H   8.8398786387000001        12.824387735000002        9.5234912135999963     
 C   7.1073610948999990        12.729958384299998        10.796113228499996     
 H   12.663437209399996        16.769420330100004        11.791186818399998     
 C   13.349383127299998        15.755906961600001        13.565626216899997     
 H   10.701967068800000        13.017108935100000        12.773556740900000     
 C   12.264743710199998        13.656479588300002        14.104294137200000     
 H   9.5697361239000003        14.505736607999999        7.9748107243000002     
 C   11.206032027399999        13.564674759100001        6.9441900983000000     
 H   13.139219473899999        13.748759621900000        10.321913524799999     
 C   13.208782503900000        13.152402305500001        8.2490572338000003     
 H   12.007395962399997        19.143621866499998        8.4604379739999995     
 C   10.166137718000000        19.459636521800000        9.5400734787000001     
 H   8.3131823434999994        19.471457069700001        10.665228690799999     
 H   6.5744437551999990        14.640487645800000        13.564094448199997     
 C   6.4592064663000004        13.239033612200000        11.921569143899999     
 H   6.6572080245000000        11.922161104300001        10.223103308300001     
 C   13.210770406700000        14.643006426300001        14.402880712800000     
 H   14.079720884300000        16.527162067199999        13.802577546200000     
 H   12.145513438899998        12.788256134899999        14.751259521599998     
 C   12.521621374900000        13.093853247200000        7.0339273038999997     
 H   10.656095078900000        13.515929613100001        6.0026256702999996     
 H   14.237341918299997        12.802819469900001        8.3034945769000004     
 H   10.105994293300000        20.511692974599999        9.2684579737000004     
 H   5.5007700828999990        12.828578072599999        12.236168896800001     
 H   13.829361928900001        14.549252207600002        15.297289035100000     
 H   13.023880406499998        12.690951428400002        6.1548014679999996     
 C   12.251981273800000        15.006241835900003        2.9671059021000001     
 H   11.331061540600000        14.786336065400000        3.5316940270999999     
 H   12.386829731600001        16.095720017100000        2.9171819244999999     
 H   13.119123669399999        14.569818628300000        3.4869072110000001     
 C   12.137262227600001        14.452622678899999        1.6358154750000000     
 N   12.009321547300003        13.997504036200000       0.56861260629999977     
 Co   8.3438149834999997        9.3767881926999994        12.153707191100001     
 S   8.0439999058999998        9.5312287094000006        9.9349373750000005     
 S   9.4466106703000001        7.4100221667000010        11.997518762299999     
 S   6.3964907580999997        9.5604897596999976        13.281063178500000     
 S   9.3366709768000007        10.998901210500000        13.354928125199997     
 C   8.7552239745999998        8.0323285941000009        9.4047356721999993     
 C   9.3298068876000002        7.1310105563999997        10.280885784299997     
 C   6.7938287247999991        10.854257537100001        14.378763400100000     
 C   8.0354531648999998        11.460898074799999        14.420015393300000     
 S   8.7313421683999977        7.5480187123999993        7.7284137199999989     
 S   9.8864205568999992        5.6410285309999999        9.5485320083000005     
 S   5.6209420447999987        11.475561259999999        15.513562811599996     
 S   8.2171065769999991        12.718611368199999        15.629687767900000     
 C   9.4116405192999988        5.9647738387999993        7.9035651650999998     
 C   6.5967022657000012        12.689557935600000        16.280420458199998     
 S   9.5498470589000011        4.8738892072999995        6.6427967156999985     
 S   6.0198069498000004        13.677560684400000        17.498389587300000     
 P   6.0194659206000001        2.7837970973999999        2.5269731033000000     
 C   6.7019502817999985        4.4001199986000019        2.0915718447999998     
 C   4.2977271953000002        3.0813472942000000        2.9315289448000001     
 C   6.1882151995999983        1.7045468766000000        1.1043164271999999     
 C   6.8471975581999986        2.0110284204000002        3.9224995492999999     
 C   5.9520844354000015        5.5684504038000000        2.3221368341999993     
 C   7.9381566752000010        4.4738637742999998        1.4212943994000000     
 C   3.3871887813999995        3.2928071403999999        1.8855199917000001     
 C   3.9231308700999992        3.3388496035999999        4.2585391084999999     
 C   5.9976950780000013        2.2298271923000001      -0.18585890250000001     
 C   6.4529900007999981       0.33588915760000038        1.2829191043999999     
 C   8.2096497329999991        2.2712953895000010        4.1447423650999999     
 C   6.1808816217000002        1.0329813438000004        4.6831099218999999     
 H   4.9763632816000003        5.5189666595000011        2.7992226083000000     
 C   6.4394326052999986        6.7989937356000016        1.8749686265000001     
 H   8.4850726818999966        3.5684864008000008        1.1602190485999999     
 C   8.4293856147999993        5.7159898741999999        1.0130541928000001     
 H   3.6775895905999989        3.1028871562000000       0.85502512230000005     
 C   2.1135885964999992        3.7848153006000000        2.1642332778000002     
 H   4.6220505288000000        3.1781030472000000        5.0723260250999997     
 C   2.6530505291000002        3.8436023112000006        4.5292428932000002     
 H   5.8255785571000001        3.2934356657000001      -0.33177070100000000     
 C   6.0561703288999995        1.3812999471000000       -1.2889217802999999     
 H   6.5820200882999984       -9.0649662599999958E-002   2.2757451217000000     
 C   6.5397895436000004      -0.49419904599999998       0.16539501460000000     
 H   8.7272832483999991        3.0134537356000006        3.5451555896000002     
 C   8.9036747079000005        1.5584900025000010        5.1217743135999996     
 C   6.8821845549000003       0.33780624050000041        5.6723640357000003     
 H   5.1308975908000010       0.78980416109999996        4.5150588601999999     
 H   5.8271852665999999        7.6913563861999998        1.9932916415999999     
 C   7.6790762993999993        6.8769089721000016        1.2343375339999998     
 H   9.3898186122999991        5.7820927297000004       0.50156379569999998     
 C   1.7590997447999999        4.0863870718000008        3.4824130375999998     
 H   1.4190077823999998        3.9408285365999993        1.3434957190999997     
 H   2.3676329111999994        4.0673812689000002        5.5563280846999996     
 H   5.8933477830999994        1.7882355366999998       -2.2849180209000002     
 C   6.3401582589000007        2.5095567300000010E-002  -1.1155918173999999     
 H   6.7767332269000002       -1.5448877652999995       0.30721578199999988     
 C   8.2404814894999987       0.59164670350000081        5.8854133752999997     
 H   9.9656268476999994        1.7422426912000004        5.2684561135000001     
 H   6.3523501948999996      -0.41983226729999901        6.2499274867999999     
 H   8.0488572132999998        7.8336852703000002       0.85846515609999996     
 H  0.78878467430000021        4.5290918390000003        3.7042477628000001     
 H   6.4064575106000001      -0.62508898649999989       -1.9866901560999999     
 H   8.7910407647000000        2.4065018800000892E-002   6.6329572798000003     
 P   4.5958582623000002        8.4331484054000043        6.4302814566000004     
 C   4.7919828708999992        6.6948114689000011        6.8892308461000002     
 C   6.1770230629999991        9.1720954026000037        5.9877584920999993     
 C   3.5250750465000000        8.5452088303000018        4.9826397908999995     
 C   3.8341051333000000        9.2665948515000007        7.8333265379999979     
 C   3.7883383963999999        6.1099166140000003        7.6852775637999997     
 C   5.8762808304999998        5.9177368100000001        6.4414593216999991     
 C   6.8215724326000000        8.6791193488000040        4.8350723483999998     
 C   6.7681149088000030        10.209000727400001        6.7257694040000002     
 C   2.5698336336000001        7.5550773480000020        4.6916335565000002     
 C   3.6620413178000000        9.6686329435000005        4.1465245270000004     
 C   4.5276287828999999        9.3243018734999978        9.0582536956999995     
 C   2.5209336218999998        9.7592144777000005        7.7411002682000003     
 H   2.9505018331000001        6.7045446420000001        8.0451855647000006     
 C   3.8725061018000009        4.7595726236999996        8.0303119036999995     
 H   6.6750725688999974        6.3511546582999987        5.8457351412999987     
 C   5.9492856718000002        4.5680353945999999        6.7917657401999998     
 H   6.3524853735999995        7.9087705681999996        4.2275754004000001     
 C   8.0569603507000007        9.1919845559999995        4.4531194514999983     
 H   6.2757817837000012        10.626561125500000        7.5988374530999998     
 C   8.0083000670999986        10.720990003100001        6.3262167088999997     
 H   2.4522212438000000        6.6815310851999996        5.3311391349999999     
 C   1.7662779247000000        7.6950463325999996        3.5566998798999991     
 H   4.4136946249999998        10.433842146900000        4.3487739611000000     
 C   2.8509181899999998        9.7944739384999995        3.0180350430999998     
 H   5.5459250009999996        8.9452138979000004        9.1475171560999993     
 C   3.9096288855000001        9.8862756342000004        10.178137794000000     
 H   1.9764422494000000        9.7021919544999982        6.8004138853000002     
 C   1.9068786442000003        10.298548159000001        8.8732705156999998     
 H   3.1082585535999998        4.3073290238000004        8.6618889733000000     
 C   4.9495185641999999        3.9913132995999998        7.5822570050999980     
 H   6.8024759031000004        3.9794917742000004        6.4571048129999982     
 H   8.5412190557999992        8.8104603812000004        3.5582362115000001     
 C   8.6564554000000005        10.211914778700002        5.2007609166000002     
 H   8.4584533245000006        11.528786799600001        6.8992271005999983     
 C   1.9048916540000000        8.8079476577999998        2.7194465708999997     
 H   1.0359400292000001        6.9237917663999999        3.3197471391000000     
 H   2.9701492041000002        10.662698301100004        2.3710711176999997     
 C   2.5940394666000000        10.357097046900002        10.088400378799999     
 H   4.4595656534000003        9.9350204098999999        11.119702291899999     
 H  0.87831888989999918        10.648129596400000        8.8188337108999999     
 H   5.0096613202999993        2.9392569877000008        7.8538732551999999     
 H   9.6148917376999972        10.622370651600001        4.8861616042999998     
 H   1.2863009341000002        8.9017029976999993        1.8250377970000000     
 H   2.0917801816999999        10.759998702400001        10.967526164600001     
 C   2.8636829951000000        8.4447036947999994        14.155221591200000     
 H   3.7846030349999999        8.6646062068000003        13.590632713500000     
 H   2.7288361228000011        7.3552256175000021        14.205155028400000     
 H   1.9965402609000007        8.8811204834000002        13.635415248799999     
 C   2.9783997208000001        8.9983348836000001        15.486507313400001     
 N   3.1063391070000002        9.4534632653999999        16.553706353900001     
         226

 Co   6.7721416811260413        14.069258978933584        4.9706466582019253     
 S   7.0766720518555424        13.918311292655678        7.1890759785643628     
 S   5.6657290364014283        16.034125600788293        5.1264201636820470     
 S   8.7195694106621602        13.888130949578757        3.8428218623907058     
 S   5.7805885888246067        12.446449223962333        3.7689553973810344     
 C   6.3640388759567248        15.416801241850992        7.7185529899797141     
 C   5.7858385449059657        16.315784062423340        6.8423491844034148     
 C   8.3232080349238959        12.594525311495683        2.7446818159190007     
 C   7.0821168174886733        11.986759354498625        2.7032790497511385     
 S   6.3906631284458006        15.903579912437936        9.3940709023463320     
 S   5.2277759830489350        17.805647819321727        7.5738205550750255     
 S   9.4965552458346814        11.974896541356742        1.6094278257199557     
 S   6.9015058135149889        10.729645173016278        1.4928899781303919     
 C   5.7063955763840033        17.484928658912288        9.2183081100405655     
 C   8.5218955158266354        10.760191250903468       0.84228049601879773     
 S   5.5679953100592243        18.576575052920852        10.478444875592750     
 S   9.0995607459457286        9.7726208051847561      -0.37564828414342444     
 P   9.1007809635029666        20.667685409902163        14.596601833826538     
 C   8.4187985480568344        19.050842760397174        15.031287472432163     
 C   10.822565585363780        20.370873494994200        14.191629756095971     
 C   8.9309833554638018        21.745642876184384        16.020108349446144     
 C   8.2731272712390762        21.441208755772511        13.201399712946056     
 C   9.1693409027337331        17.882855591239512        14.801239092590551     
 C   7.1823887259378640        18.976542872529773        15.701170072877478     
 C   11.733276804384065        20.158293664431792        15.237265215537821     
 C   11.197028314900670        20.114958200237862        12.864251918240823     
 C   9.1225192517806200        21.219539177115212        17.309811090696087     
 C   8.6632692894550978        23.113894920118231        15.842775694748632     
 C   6.9108746609292364        21.180500502192864        12.978495359844507     
 C   8.9393951989040783        22.419736791987649        12.441323543005407     
 H   10.145164428207295        17.932703893165968        14.324391277763187     
 C   8.6825803687850147        16.652138000027033        15.248676942851530     
 H   6.6348726680315870        19.881715121710648        15.961781270409743     
 C   6.6917087423703503        17.734242638624345        16.109554133005897     
 H   11.443013123748393        20.346912042690512        16.268034061159895     
 C   13.006876197754620        19.666725991870400        14.957793864023332     
 H   10.497990931790421        20.276437716299430        12.050711077062591     
 C   12.467154398517730        19.610754065978472        12.592773934487637     
 H   9.2966906724598832        20.156126706311376        17.454734858466999     
 C   9.0622455509369306        22.066866613710818        18.413698215210115     
 H   8.5331566356911797        23.540964955528935        14.850305820218651     
 C   8.5746827444158775        23.942707758404005        16.961105382461479     
 H   6.3932548387862500        20.438141162004083        13.577828501397164     
 C   6.2170774360793688        21.892977574561346        12.001051556974559     
 C   8.2383613651574592        23.114570581134846        11.451621374404459     
 H   9.9891396003325781        22.663474698957000        12.609990573871935     
 H   9.2954028493513761        15.760126259971708        15.130688350919092     
 C   7.4428124610734043        16.573684509317282        15.888990769162552     
 H   5.7310713862235856        17.667728520425399        16.620617696331152     
 C   13.361231603309987        19.366805583263652        13.639211675201581     
 H   13.701569575729206        19.509816995374955        15.778241921829153     
 H   12.752337792368280        19.388070713003156        11.565389225481008     
 H   9.2258440798491108        21.659369815663183        19.409333371469515     
 C   8.7754647304588289        23.422662511316922        18.241608256265849     
 H   8.3352468304775087        24.992966111346639        16.820376928119288     
 C   6.8803525940118240        22.859942435834547        11.237640253303763     
 H   5.1553083852580182        21.708700541936746        11.853623347613578     
 H   8.7681843470900116        23.872531876728999        10.874421237716017     
 H   7.0732852376515014        15.616872596300967        16.265024055087082     
 H   14.331523284347146        18.924396908585599        13.416738161149675     
 H   8.7077651202751447        24.071945121145557        19.113291871058905     
 H   6.3300553958166139        23.426975331863733        10.489490796566939     
 P   10.523733392939468        15.022218134490082        10.694331900989159     
 C   10.326708983213223        16.760228822987081        10.234511603467881     
 C   8.9427873504122175        14.282834761307292        11.136499440557889     
 C   11.594154492654710        14.911293945299441        12.142263461964301     
 C   11.286536041507464        14.187986474042210        9.2923321653805822     
 C   11.329627408060505        17.345132921458930        9.4375989293115818     
 C   9.2424116098020548        17.537155512265514        10.682609034656764     
 C   8.2976390245380038        14.776081676721750        12.288719167581666     
 C   8.3521768744185270        13.245691514679844        10.398482608733122     
 C   12.551461213074859        15.900252684437682        12.430470505680233     
 C   11.455847225789714        13.789671088909422        12.980607193813020     
 C   10.594124345952359        14.129811021906278        8.0667864898890596     
 C   12.599113704941960        13.694092158539151        9.3862756497851336     
 H   12.167387012778988        16.750630955192417        9.0773298349414961     
 C   11.244753052599359        18.695299259457709        9.0920286017533005     
 H   8.4440936942806228        17.103725442517270        11.278957247248588     
 C   9.1686876870818104        18.886672714728434        10.331756942556906     
 H   8.7663678015516791        15.546600103298294        12.896262264574563     
 C   7.0621176531198158        14.263259639808645        12.670173043229575     
 H   8.8449535177140781        12.827978697900980        9.5257307540007172     
 C   7.1117748481678067        12.733800709175714        10.797508807246327     
 H   12.670144844448483        16.772352078262902        11.789165139931074     
 C   13.355950922497705        15.760889013164167        13.564775127222980     
 H   10.702968134216341        13.025181972362176        12.780118648127806     
 C   12.267888425414338        13.664553837712084        14.108513599312008     
 H   9.5762482908757551        14.509687079893750        7.9763217847486390     
 C   11.212673316002972        13.566249402856565        6.9480128354568178     
 H   13.142768375139616        13.751454777419825        10.327422067729559     
 C   13.213731731616051        13.153120454796717        8.2551836871880866     
 H   12.008391689511326        19.147558298918923        8.4597262353231208     
 C   10.167745145611333        19.463401370194603        9.5403597047157369     
 H   8.3154971182284196        19.475070011603982        10.666645071643357     
 H   6.5774970650938061        14.644909329993183        13.564778778490396     
 C   6.4630012096070200        13.243160973969232        11.922468293638786     
 H   6.6619287712107083        11.925922285465516        10.224386413954903     
 C   13.216163734652596        14.649778369381002        14.404173111759604     
 H   14.088079920965450        16.531137635370673        13.799443172619311     
 H   12.147867356505083        12.797789843432765        14.757261924875374     
 C   12.527711764004467        13.094180084248171        7.0394258640201874     
 H   10.663547541407475        13.517067448878739        6.0060191749542780     
 H   14.241894299217824        12.802576629180059        8.3109219178114895     
 H   10.106966031064688        20.515269978628066        9.2681469302888786     
 H   5.5044289137012017        12.832740783043612        12.236692488535139     
 H   13.835492099812374        14.556343749700520        15.298087846941328     
 H   13.030467982518582        12.690072353324492        6.1611476341157552     
 C   12.253065917586666        14.998386922619618        2.9663687256355931     
 H   11.331260890624366        14.777537699960940        3.5292228747141947     
 H   12.390059815982932        16.087847854778396        2.9217653570918829     
 H   13.119042166362963        14.557764427649561        3.4846177212895735     
 C   12.138484053624747        14.451127975015044        1.6324101407685667     
 N   12.010801290992571        14.000782663520484       0.56313626761034130     
 Co   8.3435247027040678        9.3816820435554096        12.151674975376062     
 S   8.0389750837225193        9.5326132907812511        9.9332456320376590     
 S   9.4499679781168453        7.4168308238271239        11.995905867464062     
 S   6.3960984398255105        9.5628007752797064        13.279494710119627     
 S   9.3350654806921973        11.004498290321653        13.353368359651661     
 C   8.7516155739539592        8.0341263545782837        9.4037752081666088     
 C   9.3298370512470026        7.1351577463807843        10.279980487365533     
 C   6.7924464560955764        10.856408263074288        14.377638828029182     
 C   8.0335319988034701        11.464184544786260        14.419040051207631     
 S   8.7249795588133985        7.5473335175738967        7.7282617574257060     
 S   9.8878975759010679        5.6452897797955801        9.5485169423936913     
 S   5.6190927931805117        11.476033384987501        15.512889842394001     
 S   8.2141365380267608        12.721299917466482        15.629427001451173     
 C   9.4092621742625067        5.9659923404291968        7.9040307009716146     
 C   6.5937452104095913        12.690748921948236        16.280033742839656     
 S   9.5476623976268300        4.8743370283099772        6.6439014352634809     
 S   6.0160770875001379        13.678326122279751        17.497955040608652     
 P   6.0149070402741796        2.7832641468891435        2.5257329502813417     
 C   6.6968807340627983        4.4001079046469806        2.0910377221330250     
 C   4.2931267150685821        3.0800765746216525        2.9307247593446832     
 C   6.1847008670505579        1.7053084927243973        1.1022237971409170     
 C   6.8425728368354424        2.0097431459690172        3.9209288985501725     
 C   5.9463288889346630        5.5680919130702629        2.3210717810179373     
 C   7.9332914547946167        4.4744099681492813        1.4211567728196706     
 C   3.3824054302429865        3.2926747160593686        1.8851016135683163     
 C   3.9186804419845305        3.3359812439393095        4.2581096620094057     
 C   5.9931486678975663        2.2314121701621179      -0.18747671010146058     
 C   6.4524430180653445       0.33706105492704863        1.2795503742621857     
 C   8.2048215818429746        2.2704677117694803        4.1438370763860917     
 C   6.1763154986351836        1.0312028891095668        4.6809987783241827     
 H   4.9705061164357378        5.5182416049387237        2.7979209515264687     
 C   6.4330788832711647        6.7988079978527400        1.8736183518064642     
 H   8.4808162175409194        3.5692384817200606        1.1605598471065379     
 C   8.4239608832497215        5.7167094762287149        1.0127577964843988     
 H   3.6726559710237225        3.1040671364814667       0.85432690613836793     
 C   2.1088127996767874        3.7842486452518722        2.1645929632990204     
 H   4.6177256909242965        3.1744876321437729        5.0716409306787265     
 C   2.6485616310623259        3.8401931672751148        4.5296072900177711     
 H   5.8189569721186007        3.2948220633725605      -0.33239682340858456     
 C   6.0534328479000328        1.3840892921193071       -1.2913667981100976     
 H   6.5825677386670636       -9.0009620318043340E-002   2.2720181537595052     
 C   6.5410429644475636      -0.49174663299040300       0.16121762888650659     
 H   8.7224327870664169        3.0128370828923985        3.5445088659661743     
 C   8.8986259612025407        1.5579940089196664        5.1212784694724602     
 C   6.8773562065708420       0.33637356638343618        5.6706987282732477     
 H   5.1265737822004560       0.78745405868480556        4.5123301582248745     
 H   5.8202490673391516        7.6908161180117407        1.9915962154023934     
 C   7.6728460924544075        6.8772638079339004        1.2333037513252780     
 H   9.3845995207176394        5.7832265682924149       0.50169677529825685     
 C   1.7544743200639958        4.0841580581023935        3.4831819766621219     
 H   1.4141115138028633        3.9411732851690067        1.3441549385073848     
 H   2.3633904114896045        4.0628689822203663        5.5569970310767864     
 H   5.8898202815730842        1.7915851689589291       -2.2870001125353463     
 C   6.3402433291156388        2.8298647176652307E-002  -1.1192825553283738     
 H   6.7805037122869987       -1.5420001319037127       0.30194170053616376     
 C   8.2353613424446479       0.59101761491801652        5.8846841925002735     
 H   9.9603925590231182        1.7422831601681441        5.2687087629643825     
 H   6.3475410637352541      -0.42159587799173176        6.2478947019503828     
 H   8.0423651952019917        7.8340740367802928       0.85725761531856637     
 H  0.78418796478981190        4.5265701867591206        3.7056720063529700     
 H   6.4079513311705476      -0.62097963089400532       -1.9909688706227575     
 H   8.7856641733890779        2.3987581980095672E-002   6.6328319164207263     
 P   4.5918993067606291        8.4287309843409801        6.4279882460387672     
 C   4.7889192669645109        6.6907235630961885        6.8878241772679125     
 C   6.1728496275851406        9.1681000215532240        5.9858130306172423     
 C   3.5214787976927879        8.5396551359283546        4.9800561290353906     
 C   3.8291015935636130        9.2629734775948851        7.8299842676161191     
 C   3.7860024585040444        6.1058275688458670        7.6847446753272743     
 C   5.8732211464830035        5.9137944593475504        6.4397414874419665     
 C   6.8179884184202715        8.6748436105950422        4.8335920796165128     
 C   6.7634714194549135        10.205241802505176        6.7238231816370897     
 C   2.5641699877817503        7.5506984023930501        4.6918492106157625     
 C   3.6597901366655825        9.6612768779359577        4.1417111484744931     
 C   4.5215133213444805        9.3211500872801576        9.0555300496319493
[truncated: 1,084,158 more chars]
