# Supplementary material for: Unraveling the Contributions to Spin–Lattice Relaxation in Kramers Single-Molecule Magnets
Source: J Am Chem Soc. 2022 Dec 9;144(50):22965–75. doi: 10.1021/jacs.2c08876 (PMC9782788; doi:10.1021/jacs.2c08876)
Supplement: Supplementary file 2 — ja2c08876_si_002.zip [file ja2c08876_si_002.zip › phonon_Co/mol-2/coord_relaxed.xyz]

  556

Co    1.5021361688913868E+00    1.0633669132868731E+01    4.3168597038266676E-01
S    9.3732690311502898E-01    1.2815991991512165E+01    7.9971141658651235E-01
S   -5.6683133161710919E-01    9.7016344505230734E+00    3.3733605039838505E-01
S    2.6966966848893335E+00    1.0253109249590404E+01   -1.4708666601582538E+00
S    3.0118181492340179E+00    9.8539392457051491E+00    1.9509968065769403E+00
C    2.3905547370552038E+00    1.3819153413304084E+01    8.8198215133803182E-01
C   -4.4571035022474148E-01    7.9449498640214307E+00    2.2182564429459031E-01
C    1.9502732869153809E+00    1.1113430345278843E+01   -2.8173922584621867E+00
C    2.3113181504380975E+00    9.1477378476893563E+00    3.4057476511042708E+00
C    2.2743502102756175E+00    1.5229910971372744E+01    8.1715839775221932E-01
C    3.6874694500333418E+00    1.3282239861970044E+01    1.0507148688139432E+00
C   -1.6245434493887014E+00    7.1803495918324387E+00    4.3183435769965008E-02
C    7.7012004499713471E-01    7.2388957182539704E+00    3.7405738812769046E-01
C    7.3478802207453819E-01    1.1823439668605745E+01   -2.6884862539867260E+00
C    2.5705380912525762E+00    1.1113808732302731E+01   -4.0915909630242915E+00
C    3.0933017309353046E+00    9.0384754927164064E+00    4.5807314948517730E+00
C    9.9977727645773518E-01    8.6274846455134320E+00    3.4410390682814578E+00
H    1.2888916741295124E+00    1.5674634529535989E+01    6.9100085214705509E-01
C    3.3966849500551652E+00    1.6053630675588426E+01    9.3123658286867927E-01
C    4.7979114686504820E+00    1.4117192051379421E+01    1.1859614912237724E+00
H    3.8032297495180196E+00    1.2202298117580044E+01    1.1052399060618796E+00
H   -2.5709634030795132E+00    7.7052784478344281E+00   -8.1865094600488908E-02
C   -1.5955272768848825E+00    5.7838451294734332E+00    5.0509244805754097E-02
C    7.9120726550120546E-01    5.8409020272028691E+00    3.8172324484884579E-01
H    1.6915854246007156E+00    7.8033658477017491E+00    5.1574669224819980E-01
H    2.4752205351717077E-01    1.1856625657295327E+01   -1.7171885675804046E+00
C    1.7861369615019587E-01    1.2498734331876367E+01   -3.7740355903623155E+00
C    1.9900141642481950E+00    1.1766382308505843E+01   -5.1827104812867759E+00
H    3.5277140940198990E+00    1.0605820068176616E+01   -4.2108248407618367E+00
H    4.1040121681588859E+00    9.4441847966779591E+00    4.5817639154974179E+00
C    2.5935355603723504E+00    8.4080456027331341E+00    5.7221681207065753E+00
C    5.1147953923929490E-01    7.9993855647064063E+00    4.5851006535608327E+00
H    3.6856541420718114E-01    8.7434323608407833E+00    2.5629311079583470E+00
H    3.2763532147739705E+00    1.7134902992454602E+01    8.8128795870475019E-01
C    4.6706403146119850E+00    1.5508515600575114E+01    1.1274560680392762E+00
H    5.7862301135334553E+00    1.3677826057401806E+01    1.3233131488274672E+00
H   -2.5244686243020942E+00    5.2272437870012700E+00   -6.9330319402651108E-02
C   -3.8536555377533921E-01    5.0999567299075261E+00    2.2487916919573628E-01
H    1.7413268386246548E+00    5.3262808181181702E+00    5.2409491276848252E-01
H   -7.4109770754144977E-01    1.3061054095162682E+01   -3.6292718166800353E+00
C    7.8597907644037723E-01    1.2466012076162718E+01   -5.0343618278295335E+00
H    2.4821568136176060E+00    1.1738722126667746E+01   -6.1539037605573261E+00
H    3.2244103005314324E+00    8.3276124693871072E+00    6.6062871275251602E+00
C    1.2990956072513553E+00    7.8713029746497165E+00    5.7347385116731244E+00
H   -5.0427278144514853E-01    7.6090401280204496E+00    4.5750336200224728E+00
H    5.5455074125984867E+00    1.6152042724439880E+01    1.2029824554520070E+00
H   -3.6509128720666001E-01    4.0130242870747486E+00    2.4085658991052109E-01
H    3.3490395973452119E-01    1.2979488607267934E+01   -5.8794766206711389E+00
H    9.1379022979071378E-01    7.3641554271740075E+00    6.6171471869229741E+00
P    1.5621542868776856E+01    1.0583643734417278E+01    8.2262422324255802E+00
C    1.4151625384292249E+01    1.1254300924621813E+01    9.0146812370238791E+00
C    1.7088871408096782E+01    1.0819714201587486E+01    9.2563213514262017E+00
C    1.5388219982171051E+01    8.8078343711843008E+00    8.0294045484046741E+00
C    1.5851116557519822E+01    1.1334702856007363E+01    6.5982674289224743E+00
C    1.4057877285315943E+01    1.2638247394640171E+01    9.2476289098738071E+00
C    1.3100138235814557E+01    1.0401659976351066E+01    9.4019715546343114E+00
C    1.7108103762851279E+01    1.1763765624360977E+01    1.0295918576858304E+01
C    1.8234062336068757E+01    1.0039282440729076E+01    8.9930483066394249E+00
C    1.5010676458743744E+01    8.2765786869457081E+00    6.7887858422319232E+00
C    1.5471855936407508E+01    7.9773730035876307E+00    9.1634244104000384E+00
C    1.4824445959655979E+01    1.2095237168814370E+01    6.0119440615377782E+00
C    1.7046434629473147E+01    1.1108993927445985E+01    5.8900066735481671E+00
H    1.4850687283264522E+01    1.3313216288081419E+01    8.9364084826583152E+00
C    1.2928363934248791E+01    1.3155735202618272E+01    9.8810149490461434E+00
C    1.1962371368265531E+01    1.0934643831516484E+01    1.0008747679868181E+01
H    1.3163098411918737E+01    9.3329803235964128E+00    9.2249378497246006E+00
H    1.6233456271655466E+01    1.2363859991817831E+01    1.0537274049042352E+01
C    1.8268116219532494E+01    1.1930308498385733E+01    1.1058350691791977E+01
C    1.9389247392605490E+01    1.0226303630190278E+01    9.7525743919114287E+00
H    1.8215684896954457E+01    9.2766006396910416E+00    8.2158525029489002E+00
H    1.4946104701400989E+01    8.9203016299236531E+00    5.9152560940201493E+00
C    1.4720678116217982E+01    6.9137468140907377E+00    6.6806093656294037E+00
C    1.5156554843952526E+01    6.6236141296873345E+00    9.0508363141577437E+00
H    1.5784895616730914E+01    8.3779959178686632E+00    1.0126936026243023E+01
H    1.3907203326372636E+01    1.2298450209817659E+01    6.5582493383174629E+00
C    1.4990739955967756E+01    1.2604319248738484E+01    4.7204325571531838E+00
C    1.7188979499211204E+01    1.1605961842313498E+01    4.5936605979902607E+00
H    1.7857766652323246E+01    1.0532158003382476E+01    6.3259444206030322E+00
H    1.2887336876537304E+01    1.4223726603398626E+01    1.0086776958905844E+01
C    1.1879164143284896E+01    1.2309061528545159E+01    1.0247772800953188E+01
H    1.1146149230891789E+01    1.0282711532633922E+01    1.0318261261862988E+01
H    1.8244015783315294E+01    1.2658343224149071E+01    1.1869362098918101E+01
C    1.9407975252036358E+01    1.1170065912536282E+01    1.0787010420792987E+01
H    2.0283102096913840E+01    9.6318644077725235E+00    9.5658740590638640E+00
H    1.4420930013435008E+01    6.5042583755417285E+00    5.7171972309143042E+00
C    1.4790231050990913E+01    6.0910699047848933E+00    7.8078419904218377E+00
H    1.5196894068858638E+01    5.9742665362740430E+00    9.9262040236259903E+00
H    1.4195300384199285E+01    1.3194322439635160E+01    4.2723298200512838E+00
C    1.6159861682369428E+01    1.2343177099528392E+01    4.0043004457532723E+00
H    1.8097300171425683E+01    1.1411094024905371E+01    4.0299472474912275E+00
H    1.0993703557502657E+01    1.2715090517768811E+01    1.0732944188717546E+01
H    2.0319575265533924E+01    1.1288682890270669E+01    1.1374013609662416E+01
H    1.4573700676160882E+01    5.0266106438402849E+00    7.7269549530239487E+00
H    1.6297198935710909E+01    1.2705710059749293E+01    2.9848192070390289E+00
P    2.0394710084548029E+00    3.3617956960608311E+00    5.0474131820756973E+00
C    1.9387491096238878E+00    4.2930795595202884E+00    6.5877338255877183E+00
C    3.2296386560822952E+00    4.2189716016925685E+00    4.0049329281999375E+00
C    4.1040721440086159E-01    3.3328168857394211E+00    4.2723128195495388E+00
C    2.5873457052312854E+00    1.6681805233044154E+00    5.3467951126331439E+00
C    8.5464058305695256E-01    4.1163835730773455E+00    7.4669254607443838E+00
C    2.9672107337388578E+00    5.1934487766581814E+00    6.9094240606998865E+00
C    2.8722357179993256E+00    5.4172180098866445E+00    3.3607790762632521E+00
C    4.5589337165324304E+00    3.7714201657262465E+00    3.9834620997633543E+00
C   -4.2307719153896800E-01    4.4613603611897874E+00    4.3893869583722296E+00
C   -2.2451342146750353E-03    2.2311787374371512E+00    3.5023457139604015E+00
C    2.8900180363460484E+00    8.3075887316336061E-01    4.2550688421336735E+00
C    2.6248623028520459E+00    1.1591939090437242E+00    6.6560720372585029E+00
H    5.2583429865002439E-02    3.4246056316936286E+00    7.2241041476129704E+00
C    8.1213613770529869E-01    4.8354188821113873E+00    8.6614227480188912E+00
C    2.9010226255601355E+00    5.9235766051869279E+00    8.0967868363920772E+00
H    3.7968895731231820E+00    5.3443296755790497E+00    6.2264747442726405E+00
H    1.8438542966882876E+00    5.7733892528753303E+00    3.3575535838906956E+00
C    3.8629789095824418E+00    6.1743110114840896E+00    2.7307726790776590E+00
C    5.5414377578396881E+00    4.5305611222755537E+00    3.3466585838057905E+00
H    4.8286445342416187E+00    2.8354532716816019E+00    4.4597517065752124E+00
H   -1.1213094259533617E-01    5.3102492599842597E+00    4.9944737478593764E+00
C   -1.6513159188601068E+00    4.4824227224698925E+00    3.7282887946431664E+00
C   -1.2370024458796691E+00    2.2681055609169372E+00    2.8535741689862766E+00
H    6.1955534198156381E-01    1.3443142048097168E+00    3.4062992081595751E+00
H    2.9072233479808363E+00    1.2214497927470960E+00    3.2393804231650423E+00
C    3.1818507200361785E+00   -5.1733378696236543E-01    4.4748920144442188E+00
C    2.9229169872444487E+00   -1.9005617673215638E-01    6.8629713119660209E+00
H    2.4269750856398860E+00    1.8081672208634270E+00    7.5058043587027488E+00
H   -2.1676333503593990E-03    4.6677301145501024E+00    9.3631243995194193E+00
C    1.8202010695916520E+00    5.7560771657991285E+00    8.9641903479149949E+00
H    3.6978608024312423E+00    6.6248311986370840E+00    8.3384061539116487E+00
H    3.5966829545592942E+00    7.1103669360930386E+00    2.2393040984852735E+00
C    5.1951021176564396E+00    5.7427200886815433E+00    2.7441309741324167E+00
H    6.5677152385428563E+00    4.1671145356344654E+00    3.3059743928813390E+00
H   -2.2937628230081537E+00    5.3580897402149859E+00    3.8026121360644898E+00
C   -2.0632194422102779E+00    3.3894556132050719E+00    2.9589270406287009E+00
H   -1.5449938825812712E+00    1.4117866818693683E+00    2.2569085155742119E+00
H    3.3855847644257375E+00   -1.1676011289727213E+00    3.6231018043468066E+00
C    3.1900857345838749E+00   -1.0268133914756370E+00    5.7768716897732197E+00
H    2.9479661303057521E+00   -5.8577755806134613E-01    7.8756237830812417E+00
H    1.7566864639270652E+00    6.3336117460817469E+00    9.8845078018671977E+00
H    5.9635166361447460E+00    6.3397579223913754E+00    2.2571755119137871E+00
H   -3.0345857957917235E+00    3.4161737391079408E+00    2.4591088762768338E+00
H    3.3969525411891208E+00   -2.0834630215823049E+00    5.9403319224357372E+00
Co    1.5603567627390753E+01    2.9385323103051384E+00    1.2634727220569616E+01
S    1.6168366269678703E+01    7.5620470396526729E-01    1.3002729149658911E+01
S    1.7672544281888751E+01    3.8705474007232685E+00    1.2540384563835051E+01
S    1.4408998763684604E+01    3.3191222509746958E+00    1.0732185161874501E+01
S    1.4093898177131454E+01    3.7182614373865976E+00    1.4154048989074013E+01
C    1.4715132835748021E+01   -2.4694813272684388E-01    1.3085008223224666E+01
C    1.7551444349618073E+01    5.6272324866866645E+00    1.2424856592799904E+01
C    1.5155411533464996E+01    2.4588042480610883E+00    9.3856511722971447E+00
C    1.4794398512829728E+01    4.4244839497163735E+00    1.5608790580828471E+01
C    1.4831329990513179E+01   -1.6577063295430516E+00    1.3020185479111612E+01
C    1.3418221539082419E+01    2.8997303421025655E-01    1.3253742289965270E+01
C    1.8730286343202071E+01    6.3918177240805001E+00    1.2246209021397808E+01
C    1.6335621811863838E+01    6.3333020371516211E+00    1.2577081030476027E+01
C    1.6370900576396661E+01    1.7487993595905642E+00    9.5145463976298128E+00
C    1.4535135966205024E+01    2.4584247743973799E+00    8.1114578586253909E+00
C    1.4012416688346411E+01    4.5337537361979887E+00    1.6783774871249161E+01
C    1.6105935998603702E+01    4.9447451162639435E+00    1.5644073783969995E+01
H    1.5816786037577279E+01   -2.1024350315359266E+00    1.2894025206635805E+01
C    1.3708991105422040E+01   -2.4814196884473927E+00    1.3134266580875595E+01
C    1.2307774852873656E+01   -5.4497281064677294E-01    1.3388990568208683E+01
H    1.3302466715260566E+01    1.3699155007708861E+00    1.3308263869783982E+01
H    1.9676699982791977E+01    5.8668769736662103E+00    1.2121162788261078E+01
C    1.8701286726133663E+01    7.7883229753133358E+00    1.2253524273629873E+01
C    1.6314551002135111E+01    7.7312960846721444E+00    1.2584737633234530E+01
H    1.5414149990476375E+01    5.7688428835670047E+00    1.2718772052635364E+01
H    1.6858175665287739E+01    1.7156157161950347E+00    1.0485839492611415E+01
C    1.6927068239546195E+01    1.0735070948522478E+00    8.4289923579962487E+00
C    1.5115653194589774E+01    1.8058536924879687E+00    7.0203330539782236E+00
H    1.3577957041812567E+01    2.9664100801784081E+00    7.9922325947529869E+00
H    1.3001707588459084E+01    4.1280412531990311E+00    1.6784812818900626E+01
C    1.4512183576784658E+01    5.1641940558437529E+00    1.7925205618461529E+01
C    1.6594234640218513E+01    5.5728549579821944E+00    1.6788129117629033E+01
H    1.6737145476364468E+01    4.8287944078872789E+00    1.4765964879881436E+01
H    1.3829316790085462E+01   -3.5626928175079082E+00    1.3084318622916580E+01
C    1.2435039072779960E+01   -1.9362970312382968E+00    1.3330486999342000E+01
H    1.1319458110876157E+01   -1.0560151281581780E-01    1.3526339558384509E+01
H    1.9630234404353185E+01    8.3449132690142225E+00    1.2133679785985644E+01
C    1.7491132534810387E+01    8.4722267301941692E+00    1.2427888606131962E+01
H    1.5364437746673033E+01    8.2459300346515416E+00    1.2727106720993758E+01
H    1.7846782674758852E+01    5.1119026501458009E-01    8.5737482631182456E+00
C    1.6319692088129457E+01    1.1062280126260253E+00    7.1686713534310504E+00
H    1.4623502016003258E+01    1.8335127575137020E+00    6.0491440357668385E+00
H    1.3881310636070467E+01    5.2446317946176348E+00    1.8809325629048587E+01
C    1.5806622004878966E+01    5.7009408271532447E+00    1.7937769098812456E+01
H    1.7609984871315309E+01    5.9632058465156241E+00    1.6778055670842082E+01
H    1.1560168611121020E+01   -2.5798194917924224E+00    1.3406013324946786E+01
H    1.7470870167584842E+01    9.5591597121889045E+00    1.2443859230364914E+01
H    1.6770761918941830E+01    5.9275372128356119E-01    6.3235524201232689E+00
H    1.6191928236850938E+01    6.2080944004614524E+00    1.8820174243936538E+01
P    1.4841832974871412E+00    2.9885850075668703E+00    2.0429258561281863E+01
C    2.9541020376019702E+00    2.3179301981128497E+00    2.1217697552518192E+01
C    1.6860640663512613E-02    2.7525076380211844E+00    2.1459344204564427E+01
C    1.7174963695583343E+00    4.7643957961224830E+00    2.0232424703423661E+01
C    1.2546084228859578E+00    2.2375277989451856E+00    1.8801282703879799E+01
C    3.0478517776255694E+00    9.3398358994648834E-01    2.1450643516719598E+01
C    4.0055835338596308E+00    3.1705734100877621E+00    2.1604998207772990E+01
C   -2.3592906961810594E-03    1.8084609412361661E+00    2.2498945838711215E+01
C   -1.1283361280558111E+00    3.5329324121530403E+00    2.1196075825403184E+01
C    2.0950368991581803E+00    5.2956560858019381E+00    1.8991807128115212E+01
C    1.6338521581367598E+00    5.5948551175959125E+00    2.1366445570794326E+01
C    2.2812754777501492E+00    1.4769887701993825E+00    1.8214959177126708E+01
C    5.9290509789237771E-02    2.4632400090733348E+00    1.8093022413018684E+01
H    2.2550460110965149E+00    2.5901364029939683E-01    2.1139414944502676E+01
C    4.1773601712480914E+00    4.1649736275793370E-01    2.2084039845022019E+01
C    5.1433471540801330E+00    2.6375910550523209E+00    2.2211781752220361E+01
H    3.9426210560809278E+00    4.2392534165979336E+00    2.1427967227486931E+01
H    8.7229393820094570E-01    1.2083736240853526E+00    2.2740297322331447E+01
C   -1.1623648582809616E+00    1.6419150106381826E+00    2.3261387436446778E+01
C   -2.2835148548783182E+00    3.3459078832096316E+00    2.1955610700012159E+01
H   -1.1099681629943408E+00    4.2956116770147315E+00    2.0418877189909047E+01
H    2.1596145539848619E+00    4.6519348402601226E+00    1.8118276617180776E+01
C    2.3850238364648724E+00    6.6584904937568803E+00    1.8883632630768805E+01
C    1.9491414408981558E+00    6.9486168042012455E+00    2.1253859128317398E+01
H    1.3208151837062350E+00    5.1942289261316121E+00    2.2329956784303928E+01
H    3.1985180931149810E+00    1.2737731385612909E+00    1.8761263558378960E+01
C    2.1149783672768363E+00    9.6790540613039333E-01    1.6923448533072268E+01
C   -8.3258060749302795E-02    1.9662696464996008E+00    1.6796677687046607E+01
H   -7.5203892984919385E-01    3.0400802824864512E+00    1.8528959345191229E+01
H    4.2183876371454430E+00   -6.5149401963285358E-01    2.2289802854316022E+01
C    5.2265554696068328E+00    1.2631730488163111E+00    2.2450805949333951E+01
H    5.9595662839923147E+00    3.2895241509638145E+00    2.2521301534871096E+01
H   -1.1382556605057792E+00    9.1388345758875666E-01    2.4072401613481912E+01
C   -2.3022300578873112E+00    2.4021494995352310E+00    2.2990050645674636E+01
H   -3.1773748970718749E+00    3.9403402876260207E+00    2.1768913963378928E+01
H    2.6847705821297425E+00    7.0679820240620010E+00    1.7920221414480142E+01
C    2.3154617337194376E+00    7.4811657637907327E+00    2.0010865828021128E+01
H    1.9087976163383584E+00    7.5979621076945856E+00    2.2129228152396262E+01
H    2.9104151863018726E+00    3.7789864208317692E-01    1.6475345849053440E+01
C    9.4585641326291281E-01    1.2290498289279224E+00    1.6207317526243965E+01
H   -9.9157909432777613E-01    2.1611388084288965E+00    1.6232965267387225E+01
H    6.1120131955820201E+00    8.5714534770954798E-01    2.2935983796390879E+01
H   -3.2138256365342008E+00    2.2835286377629305E+00    2.3577059882209145E+01
H    2.5319833930005551E+00    8.5456269077770841E+00    1.9929980366951597E+01
H    8.0851689016766815E-01    8.6651488671930665E-01    1.5187837383190697E+01
P    1.5066249394817509E+01    1.0210443421164486E+01    1.7250447218937719E+01
C    1.5166965875500461E+01    9.2791599918817713E+00    1.8790768504012881E+01
C    1.3876093983674529E+01    9.3532604064247913E+00    1.6207959747275655E+01
C    1.6695313072035681E+01    1.0239427049229519E+01    1.6475347074485555E+01
C    1.4518370253021223E+01    1.1904056941776052E+01    1.7549827726755488E+01
C    1.6251068122520572E+01    9.4558583548138433E+00    1.9669967043446320E+01
C    1.4138503082739856E+01    8.3787903785525035E+00    1.9112453441897198E+01
C    1.4233521033546861E+01    8.1550254760787517E+00    1.5563797980144928E+01
C    1.2546791137950095E+01    9.8007889531332992E+00    1.6186488889876433E+01
C    1.7528811187962507E+01    9.1108949989494921E+00    1.6592433690201119E+01
C    1.7107946284149261E+01    1.1341056634449686E+01    1.5705357375809614E+01
C    1.4215686073511586E+01    1.2741474256280371E+01    1.6458101434669125E+01
C    1.4480868400325049E+01    1.2413048736744264E+01    1.8859103212895963E+01
H    1.7053126701409212E+01    1.0147635823625823E+01    1.9427149342933379E+01
C    1.6293564466906666E+01    8.7368264158316542E+00    2.0864466670430083E+01
C    1.4204681584319399E+01    7.6486673648787020E+00    2.0299819643549586E+01
H    1.3308830194911261E+01    8.2279060546894449E+00    1.8429497763158690E+01
H    1.5261909344317818E+01    7.7988745206634862E+00    1.5560572172490742E+01
C    1.3242793661137478E+01    7.3979178021236676E+00    1.4933785077367656E+01
C    1.1564303816819997E+01    9.0416352148296095E+00    1.5549674652059291E+01
H    1.2277062107599564E+01    1.0736747610200171E+01    1.6662785280239088E+01
H    1.7217878787327056E+01    8.2620121410431473E+00    1.7197536210919065E+01
C    1.8757045481473817E+01    9.0898363109780096E+00    1.5931326654364421E+01
C    1.8342697720349712E+01    1.1304132226530369E+01    1.5056574685550169E+01
H    1.6486135260603689E+01    1.2227912774725739E+01    1.5609300306833067E+01
H    1.4198468399443252E+01    1.2350778833472358E+01    1.5442414831281621E+01
C    1.3923857854872825E+01    1.4089568324042371E+01    1.6677922438515342E+01
C    1.4182817203355835E+01    1.3762299735811689E+01    1.9066000339009197E+01
H    1.4678764345684748E+01    1.1764078769375436E+01    1.9708835958839892E+01
H    1.7107863727825549E+01    8.9045165508710831E+00    2.1566173329593546E+01
C    1.5285496052434874E+01    7.8161709626265363E+00    2.1167231206013035E+01
H    1.3407841358014240E+01    6.9474140778938311E+00    2.0541435425404146E+01
H    1.3509106502296252E+01    6.4618684023813691E+00    1.4442313719688151E+01
C    1.1910663286628912E+01    7.8294860896260596E+00    1.4947140714729301E+01
H    1.0538020343212509E+01    9.4050645735270422E+00    1.5508986302064161E+01
H    1.9399504575419449E+01    8.2141790882366603E+00    1.6005660785023480E+01
C    1.9168929685916272E+01    1.0182794490966920E+01    1.5161941715864966E+01
H    1.8650671875563315E+01    1.2160443561475416E+01    1.4459889167966235E+01
H    1.3720116657127791E+01    1.4739833292881970E+01    1.5826132027980751E+01
C    1.3915637476899350E+01    1.4599052883403298E+01    1.7979900238052931E+01
H    1.4157779108505862E+01    1.4158025313799779E+01    2.0078651406144186E+01
H    1.5349004667904225E+01    7.2386396847919290E+00    2.2087551280402042E+01
H    1.1142260791355492E+01    7.2324377071192556E+00    1.4460179408566065E+01
H    2.0140292577368303E+01    1.0156077824988198E+01    1.4662117036441245E+01
H    1.3708773845482064E+01    1.5655703328421470E+01    1.8143358551102647E+01
Co    7.0508970590042388E+00    1.0633669576969011E+01    1.2634718399890239E+01
S    7.6157091061898328E+00    1.2815994531760936E+01    1.3002732697170545E+01
S    9.1198714010106432E+00    9.7016514665588875E+00    1.2540372590281402E+01
S    5.8563220374532738E+00    1.0253105687243885E+01    1.0732174643413824E+01
S    5.5412198292596599E+00    9.8539403618918371E+00    1.4154030801150105E+01
C    6.1624822107635842E+00    1.3819156835322911E+01    1.3085009823261281E+01
C    8.9987736141007808E+00    7.9449658483978931E+00    1.2424855705732602E+01
C    6.6027323022349194E+00    1.1113431388611977E+01    9.3856442676401155E+00
C    6.2417215492393021E+00    9.1477383465725879E+00    1.5608781260436354E+01
C    6.2786873163456338E+00    1.5229914457588608E+01    1.3020188807750017E+01
C    4.8655672288632639E+00    1.3282243477874937E+01    1.3253740893323563E+01
C    1.0177616853231184E+01    7.1803813303734962E+00    1.2246213063504644E+01
C    7.7829517696820636E+00    7.2388961218697299E+00    1.2577083244799816E+01
C    7.8182199654718181E+00    1.1823438128760984E+01    9.5145416183664206E+00
C    5.9824563863373168E+00    1.1113814189936953E+01    8.1114510148043628E+00
C    5.4597389621129544E+00    9.0384761883621394E+00    1.6783765711252727E+01
C    7.5532612107124573E+00    8.6274829180231922E+00    1.5644070263045739E+01
H    7.2641463244395164E+00    1.5674637969025504E+01    1.2894033786384849E+01
C    5.1563527131820468E+00    1.6053634426664829E+01    1.3134266218152527E+01
C    3.7551249277307091E+00    1.4117195685439732E+01    1.3388985708875476E+01
H    4.7498066689956158E+00    1.2202301651516288E+01    1.3308264264605228E+01
H    1.1124029809634655E+01    7.7053228624482246E+00    1.2121164842275611E+01
C    1.0148619119038070E+01    5.7838763062467784E+00    1.2253537489393629E+01
C    7.7618827551327527E+00    5.8409021542195214E+00    1.2584747210219504E+01
H    6.8614791536904081E+00    7.8033549149729575E+00    1.2718770782668162E+01
H    8.3054939271334813E+00    1.1856621096958420E+01    1.0485835297782979E+01
C    8.3743875986508804E+00    1.2498732795228081E+01    8.4289889694845037E+00
C    6.5629736278310506E+00    1.1766387467889256E+01    7.0203276299238242E+00
H    5.0252778338412858E+00    1.0605828622022743E+01    7.9922241895738022E+00
H    4.4490287722821771E+00    9.4441862058159121E+00    1.6784799415501258E+01
C    5.9595062876711733E+00    8.4080453069764491E+00    1.7925201469879774E+01
C    8.0415602738058780E+00    7.9993827973388987E+00    1.6788130717197891E+01
H    8.1844711079741312E+00    8.7434291167095584E+00    1.4765960903242711E+01
H    5.2766849317926949E+00    1.7134906850683691E+01    1.3084319928103051E+01
C    3.8823966820735185E+00    1.5508519297601609E+01    1.3330481234909092E+01
H    2.7668057640175041E+00    1.3677829689077154E+01    1.3526333701337052E+01
H    1.1077567911192626E+01    5.2272868118783045E+00    1.2133698749349346E+01
C    8.9384655661342922E+00    5.0999724155222967E+00    1.2427905023634610E+01
H    6.8117701040039798E+00    5.3262676606639365E+00    1.2727117725084922E+01
H    9.2941015317485789E+00    1.3061050241688907E+01    8.5737459984569480E+00
C    7.7670124144300026E+00    1.2466013151248381E+01    7.1686674590032267E+00
H    6.0708228115303200E+00    1.1738729963840736E+01    6.0491383626306847E+00
H    5.3286325940301245E+00    8.3276122226877458E+00    1.8809321284986076E+01
C    7.2539460218296101E+00    7.8713019447086898E+00    1.7937770108342736E+01
H    9.0573118388666050E+00    7.6090352150327769E+00    1.6778061729598857E+01
H    3.0075293463859545E+00    1.6152046308945600E+01    1.3406005209520032E+01
H    8.9182047142472758E+00    4.0130397112635476E+00    1.2443882812002093E+01
H    8.2180828069428316E+00    1.2979488484366609E+01    6.3235493634750402E+00
H    7.6392520957918082E+00    7.3641537750145449E+00    1.8820178352735503E+01
P    1.0036850412249704E+01    1.0583642068145720E+01    2.0429267728053492E+01
C    1.1506766712117727E+01    1.1254303105414305E+01    2.1217704432440513E+01
C    8.5695251521645961E+00    1.0819712556891329E+01    2.1459351226818889E+01
C    1.0270171364343406E+01    8.8078323420532367E+00    2.0232431313549142E+01
C    9.8072730678554390E+00    1.1334700764973160E+01    1.8801293198203748E+01
C    1.1600511388232603E+01    1.2638250887919188E+01    2.1450645278193612E+01
C    1.2558253692803040E+01    1.0401665540585574E+01    2.1605002190645987E+01
C    8.5502973267645022E+00    1.1763763166175568E+01    2.2498949255140548E+01
C    7.4243333260132891E+00    1.0039280632117736E+01    2.1196082630262413E+01
C    1.0647711201384979E+01    8.2765758186915637E+00    1.8991811938789734E+01
C    1.0186532927521013E+01    7.9773703153824558E+00    2.1366450608121262E+01
C    1.0833942126559039E+01    1.2095234313626600E+01    1.8214965917372464E+01
C    8.6119522972039420E+00    1.1108992764570115E+01    1.8093036699598489E+01
H    1.0807700903114451E+01    1.3313216274371561E+01    2.1139418765037544E+01
C    1.2730020747888560E+01    1.3155743912809040E+01    2.2084034123746669E+01
C    1.3696017828576737E+01    1.0934654740454638E+01    2.2211778874490715E+01
H    1.2495294719878389E+01    9.3329846957830647E+00    2.1427974945609400E+01
H    9.4249458783969295E+00    1.2363857464189833E+01    2.2740300815598889E+01
C    7.3902886349720047E+00    1.1930305277791561E+01    2.3261386852019491E+01
C    6.2691515723515288E+00    1.0226301172067112E+01    2.1955613907542002E+01
H    7.4427073466889615E+00    9.2765995244853663E+00    2.0418886048891409E+01
H    1.0712285337919106E+01    8.9202990842560173E+00    1.8118282651877237E+01
C    1.0937702073276633E+01    6.9137425829026107E+00    1.8883633995606939E+01
C    1.0501824746871327E+01    6.6236093894502996E+00    2.1253860450945051E+01
H    9.8734972555595011E+00    8.3779937185974234E+00    2.2329963320365774E+01
H    1.1751187371838682E+01    1.2298446215937330E+01    1.8761267419948553E+01
C    1.0667643529751217E+01    1.2604316705756119E+01    1.6923455157184808E+01
C    8.4694027544246300E+00    1.1605961058721725E+01    1.6796691366712427E+01
H    7.8006213927764483E+00    1.0532157615995162E+01    1.8528977482857268E+01
H    1.2771044688808391E+01    1.4223736269034916E+01    2.2289792634679191E+01
C    1.3779221280541238E+01    1.2309073815125993E+01    2.2450797872266048E+01
H    1.4512240656215377E+01    1.0282725311261181E+01    2.2521296737060123E+01
H    7.4143916817092776E+00    1.2658339715060650E+01    2.4072398391644775E+01
C    6.2504284524396354E+00    1.1170062958704305E+01    2.2990050523684388E+01
H    5.3752953564128561E+00    9.6318632638139974E+00    2.1768916598066742E+01
H    1.1237448935949200E+01    6.5042542838900381E+00    1.7920221535343984E+01
C    1.0868143829638871E+01    6.0910642211311972E+00    2.0010865169211897E+01
H    1.0461483600175121E+01    5.9742617184211690E+00    2.2129227938069985E+01
H    1.1463081591073033E+01    1.3194319496272078E+01    1.6475349424601561E+01
C    9.4985186700359527E+00    1.2343175886270839E+01    1.6207327524939487E+01
H    7.5610798733585094E+00    1.1411093700833915E+01    1.6232981493655387E+01
H    1.4664679268726852E+01    1.2715107330539478E+01    2.2935970094594449E+01
H    5.3388305313147466E+00    1.1288680553786515E+01    2.3577056855709838E+01
H    1.1084667125918248E+01    5.0266036695532490E+00    1.9929976327628513E+01
H    9.3611779088956695E+00    1.2705709506751981E+01    1.5187847006988919E+01
P    6.5135783108094527E+00    3.3617867147129252E+00    1.7250455003705294E+01
C    6.6142897083479157E+00    4.2930736481791243E+00    1.8790774565585334E+01
C    5.3234246105555449E+00    4.2189659606156455E+00    1.6207962745660161E+01
C    8.1426447579237085E+00    3.3328055666429051E+00    1.6475360831949118E+01
C    5.9657006293210184E+00    1.6681723769098498E+00    1.7549832854116378E+01
C    7.6983909309562799E+00    4.1163792549913598E+00    1.9669975365206618E+01
C    5.5858277745861047E+00    5.1934466662485681E+00    1.9112452996774302E+01
C    5.6808514808875659E+00    5.4172009871163880E+00    1.5563801304265413E+01
C    3.9941226229724478E+00    3.7714349774882607E+00    1.6186488408264069E+01
C    8.9761379695192272E+00    4.4613412553735241E+00    1.6592446420914641E+01
C    8.5552861201384278E+00    2.2311738943278705E+00    1.5705378627800439E+01
C    5.6630240641369021E+00    8.3075557701623359E-01    1.6458104022185999E+01
C    5.9281915196630406E+00    1.1591797277822313E+00    1.8859107699072354E+01
H    8.5004483194345077E+00    3.4245983043713704E+00    1.9427163395630700E+01
C    7.7408883944250428E+00    4.8354205403335007E+00    2.0864469367108637E+01
C    5.6520060230814533E+00    5.9235768387282040E+00    2.0299814835169443E+01
H    4.7561554687942573E+00    5.3443279191101469E+00    1.8429495939593618E+01
H    6.7092390531731887E+00    5.7733539337941053E+00    1.5560578487829105E+01
C    4.6901247132747024E+00    6.1743061836524333E+00    1.4933784634373632E+01
C    3.0116355858844015E+00    4.5305869137763528E+00    1.5549671605690977E+01
H    3.7243939474711909E+00    2.8354761028771169E+00    1.6662784331989105E+01
H    8.6651998725266619E+00    5.3102255674377723E+00    1.7197543990772868E+01
C    1.0204375324814704E+01    4.4824014568898694E+00    1.5931345263612439E+01
C    9.7900408952564213E+00    2.2680994155378142E+00    1.5056602474386070E+01
H    7.9334789199072420E+00    1.3443150069086092E+00    1.5609323640207441E+01
H    5.6458127261725366E+00    1.2214513993976737E+00    1.5442417507781512E+01
C    5.3711951068063843E+00   -5.1733870817490446E-01    1.6677922480125321E+01
C    5.6301390270813982E+00   -1.9007145167533418E-01    1.9066002250741242E+01
H    6.1260823114417038E+00    1.8081493817625902E+00    1.9708841979205594E+01
H    8.5551881605178597E+00    4.6677352538298864E+00    2.1566176650832961E+01
C    6.7328213372333430E+00    5.7560800695957894E+00    2.1167226692381259E+01
H    4.8551657543433286E+00    6.6248316596012540E+00    2.0541426401841662E+01
H    4.9564372320371328E+00    7.1103553312897310E+00    1.4442312543105682E+01
C    3.3579949107759930E+00    5.7427361927542249E+00    1.4947137683377337E+01
H    1.9853525645425263E+00    4.1671564782106794E+00    1.5508981397374322E+01
H    1.0846830525969622E+01    5.3580615868517336E+00    1.6005678286792172E+01
C    1.0616267842882378E+01    3.3894410658603560E+00    1.5161968068363686E+01
H    1.0098022574354268E+01    1.4117861095398374E+00    1.4459923629082871E+01
H    5.1674596881230839E+00   -1.1676031207178785E+00    1.5826130342006671E+01
C    5.3629662716005715E+00   -1.0268239349621402E+00    1.7979899952603876E+01
H    5.6050944201967301E+00   -5.8579755840559355E-01    2.0078652986820575E+01
H    6.7963300395864188E+00    6.3336177393839082E+00    2.2087542688137205E+01
H    2.5895928775242849E+00    6.3397833892031468E+00    1.4460174006008913E+01
H    1.1587633166396436E+01    3.4161582791093550E+00    1.4662147868008043E+01
H    5.1561012933912433E+00   -2.0834744553948910E+00    1.8143356378589875E+01
Co    1.0054814632047956E+01    2.9385367463110588E+00    4.3168945395170621E-01
S    9.4900214112283798E+00    7.5621159272506244E-01    7.9971021757140903E-01
S    7.9858392345868738E+00    3.8705579071361602E+00    3.3733769939569108E-01
S    1.1249370293324823E+01    3.3191209834451771E+00   -1.4708624326752313E+00
S    1.1564491246159786E+01    3.7182831797153328E+00    1.9509990510453961E+00
C    1.0943254704582831E+01   -2.4694185597744600E-01    8.8197869250310335E-01
C    8.1069421139214164E+00    5.6272431301974342E+00    2.2182185100945534E-01
C    1.0502943950785300E+01    2.4588121470751068E+00   -2.8173936874637806E+00
C    1.0863994536319343E+01    4.4244954656277349E+00    3.4057459410647604E+00
C    1.0827057754165789E+01   -1.6576998529226501E+00    8.1715077216654786E-01
C    1.2240166136475390E+01    2.8997857715795483E-01    1.0507146299341250E+00
C    6.9281000640001222E+00    6.3918306365334923E+00    4.3183690685226594E-02
C    9.3227659448238338E+00    6.3333106518991800E+00    3.7404635135352970E-01
C    9.2874577919643411E+00    1.7488038215092432E+00   -2.6884905053100945E+00
C    1.1123208533657893E+01    2.4584380212738068E+00   -4.0915925177079293E+00
C    1.1645979843414706E+01    4.5337662974654362E+00    4.5807280438139619E+00
C    9.5524539323591444E+00    4.9447500593148321E+00    3.4410356789502341E+00
H    9.8416021642905367E+00   -2.1024285831692482E+00    6.9098818447615173E-01
C    1.1949396609069497E+01   -2.4814136164767477E+00    9.3123080081628573E-01
C    1.3350612337088160E+01   -5.4496814245562530E-01    1.1859615484256829E+00
H    1.2355920518495131E+01    1.3699210015844134E+00    1.1052412590469101E+00
H    5.9816849453701435E+00    5.8668913555168558E+00   -8.1858471430562449E-02
C    6.9571015097338433E+00    7.7883356838862028E+00    5.0506243587500825E-02
C    9.3438383299010948E+00    7.7313046919705153E+00    3.8170929340533466E-01
H    1.0244237698969670E+01    5.7688500162292993E+00    5.1573265361928733E-01
H    8.8001911579688787E+00    1.7156152812150069E+00   -1.7171932895669471E+00
C    8.7312828597740069E+00    1.0735135296204719E+00   -3.7740422598443115E+00
C    1.0542685062468371E+01    1.8058673607821090E+00   -5.1827140422676452E+00
H    1.2080385108619566E+01    2.9664262130828942E+00   -4.2108242952431469E+00
H    1.2656690754906499E+01    4.1280580729440652E+00    4.5817618304216507E+00
C    1.1146214931934818E+01    5.1642035499441530E+00    5.7221611844790043E+00
C    9.0641575358673574E+00    5.5728564210814291E+00    4.5850940249584076E+00
H    8.9212412523259292E+00    4.8287980452908918E+00    2.5629288391774026E+00
H    1.1829071525331990E+01   -3.5626865921339288E+00    8.8127976326287150E-01
C    1.3223348498983642E+01   -1.9362920892317290E+00    1.1274546015282965E+00
H    1.4338928733544762E+01   -1.0559759876447611E-01    1.3233141958526784E+00
H    6.0281535407838982E+00    8.3449270118345797E+00   -6.9330001020195015E-02
C    8.1672568413142503E+00    8.4722373322592937E+00    2.2486902678873658E-01
H    1.0293952980270468E+01    8.2459366032015531E+00    5.2407633487711247E-01
H    7.8115709177975301E+00    5.1119402431094241E-01   -3.6292807379745469E+00
C    9.3386493326142315E+00    1.1062382319000696E+00   -5.0343679465013551E+00
H    1.1034829351374187E+01    1.8335288974752586E+00   -6.1539064720442793E+00
H    1.1777090960065902E+01    5.2446429338905993E+00    6.6062786627981138E+00
C    9.8517747424415330E+00    5.7009454006145717E+00    5.7347302724517171E+00
H    8.0484055244601276E+00    5.9632026619443144E+00    4.5750257270135046E+00
H    1.4098218517875980E+01   -2.5798150181618715E+00    1.2029827161555913E+00
H    8.1875202505631339E+00    9.5591700506553519E+00    2.4084288648593216E-01
H    8.8875752109134751E+00    5.9276345886419946E-01   -5.8794842758634678E+00
H    9.4664705801148550E+00    6.2080973530988395E+00    6.6171366986395075E+00
P    7.0688764491236826E+00    2.9886005115234933E+00    8.2262355035306580E+00
C    5.5989591115465176E+00    2.3179435224475391E+00    9.0146757484870967E+00
C    8.5362056504951891E+00    2.7525288659419225E+00    9.2563133538643019E+00
C    6.8355548292947459E+00    4.7644103553655137E+00    8.0294025407823426E+00
C    7.2984496881964800E+00    2.2375407135393584E+00    6.5982607897177079E+00
C    5.5052106886172814E+00    9.3399720691625454E-01    9.2476243630971684E+00
C    4.5474724398437578E+00    3.1705848905686906E+00    9.4019668134402483E+00
C    8.5554397916605982E+00    1.8084735455250978E+00    1.0295906927734332E+01
C    9.6813953559782284E+00    3.5329632806453830E+00    8.9930425855877072E+00
C    6.4580111314695250E+00    5.2956712355059867E+00    6.7887861708428403E+00
C    6.9191914792118094E+00    5.5948667180405662E+00    9.1634260962478997E+00
C    6.2717810951111703E+00    1.4770021267856124E+00    6.0119394537747812E+00
C    8.4937682326760697E+00    2.4632486166146657E+00    5.8900003783695398E+00
H    6.2980194126249183E+00    2.5902760417066995E-01    8.9364020517498606E+00
C    4.3756992043583454E+00    4.1651032853099856E-01    9.8810146509483889E+00
C    3.4097065952847005E+00    2.6376019473568135E+00    1.0008745736140435E+01
H    4.6104324539521766E+00    4.2392644532995698E+00    9.2249323742861584E+00
H    7.6807922188814288E+00    1.2083789195308605E+00    1.0537260929777988E+01
C    9.7154530507687458E+00    1.6419284332878064E+00    1.1058337389774804E+01
C    1.0836581063156011E+01    3.3459404181086922E+00    9.7525672748042531E+00
H    9.6630164090642605E+00    4.2956487169281612E+00    8.2158503271926673E+00
H    6.3934385166140544E+00    4.6519519831910605E+00    5.9152537911874798E+00
C    6.1680123753404450E+00    6.6585035557306096E+00    6.6806159169178860E+00
C    6.6038891982544294E+00    6.9486256432148030E+00    9.0508441382820077E+00
H    7.2322316153419504E+00    5.1942396947445095E+00    1.0126935935865346E+01
H    5.3545382033660074E+00    1.2737895571445474E+00    6.5582444835133193E+00
C    6.4380774212200622E+00    9.6791476384592923E-01    4.7204303223050701E+00
C    8.6363150828762958E+00    1.9662759476636811E+00    4.5936563808513720E+00
H    9.3050991423475171E+00    3.0400871603669652E+00    6.3259368405410719E+00
H    4.3346724083651686E+00   -6.5148086202074562E-01    1.0086778288871294E+01
C    3.3265001001254122E+00    1.2631845348743866E+00    1.0247773595034484E+01
H    2.5934841389338734E+00    3.2895342338698916E+00    1.0318258687334277E+01
H    9.6913548005112844E+00    9.1389034741254016E-01    1.1869346061999481E+01
C    1.0855311180155482E+01    2.4021729730102059E+00    1.0786998609838442E+01
H    1.1730434626564760E+01    3.9403821462740103E+00    9.5658693317317525E+00
H    5.8682637156967941E+00    7.0679962794147011E+00    5.7172058241747443E+00
C    6.2375647737870805E+00    7.4811752850673230E+00    7.8078523514309941E+00
H    6.6442282021429007E+00    7.5979696943241057E+00    9.9262144148060472E+00
H    5.6426398431628284E+00    3.7790728302915938E-01    4.2723296157424242E+00
C    7.6071991707850648E+00    1.2290564934219685E+00    4.0042980927609282E+00
H    9.5446360223923303E+00    2.1611428326974034E+00    4.0299431805559180E+00
H    2.4410409857981743E+00    8.5715636062987832E-01    1.0732948609947181E+01
H    1.1766911849008773E+01    2.2835547978426498E+00    1.1374000589946178E+01
H    6.0210330094289546E+00    8.5456347482116293E+00    7.7269708088290647E+00
H    7.7445379186419778E+00    8.6651926022068693E-01    2.9848186173362343E+00
P    1.0592136225567371E+01    1.0210446396976600E+01    5.0474146766492876E+00
C    1.0491414720447711E+01    9.2791649208776406E+00    6.5877365039810698E+00
C    1.1782296602982942E+01    9.3532654912267947E+00    4.0049303918573997E+00
C    8.9630725491040213E+00    1.0239428844137995E+01    4.2723139279776428E+00
C    1.1140015173428512E+01    1.1904060500426501E+01    5.3467942447131493E+00
C    9.4073064119716125E+00    9.4558614243574564E+00    7.4669281714150557E+00
C    1.1519876954778782E+01    8.3787967850445977E+00    6.9094277591538189E+00
C    1.1424878915804275E+01    8.1550299286350931E+00    3.3607647111198959E+00
C    1.3111596698146052E+01    9.8008023965900701E+00    3.9834622568206361E+00
C    8.1295790615520840E+00    9.1108930327908180E+00    4.3893978933937330E+00
C    8.5504316290648159E+00    1.1341060920323860E+01    3.5023318929215987E+00
C    1.1442689129907320E+01    1.2741479792277607E+01    4.2550666666973447E+00
C    1.1177529798791646E+01    1.2413049964828767E+01    6.6560702140826384E+00
H    8.6052490554436893E+00    1.0147638835121922E+01    7.2241061779505973E+00
C    9.3648027798049895E+00    8.7368279824010067E+00    8.6614265943987636E+00
C    1.1453690326019823E+01    7.6486715759893844E+00    8.0967922810812656E+00
H    1.2349555399508303E+01    8.2279151026330624E+00    6.2264781400979956E+00
H    1.0396493351521906E+01    7.7988708069933210E+00    3.3575377398850632E+00
C    1.2415612031764857E+01    7.3979323020239480E+00    2.7307482266693137E+00
C    1.4094090129761154E+01    9.0416582503461687E+00    3.3466460002692564E+00
H    1.3381319166573716E+01    1.0736760943498776E+01    4.4597622812434556E+00
H    8.4405172179047039E+00    8.2620079492965246E+00    4.9944942648358044E+00
C    6.9013416237779328E+00    9.0898335457377843E+00    3.7282970159771160E+00
C    7.3156770631725090E+00    1.1304135673161737E+01    2.8535551199303462E+00
H    9.1722387377292485E+00    1.2227919893479401E+01    3.4062764685986284E+00
H    1.1459896953152013E+01    1.2350786411942487E+01    3.2393791974793378E+00
C    1.1734519867743998E+01    1.4089573313799544E+01    4.4748870797478189E+00
C    1.1475584698032341E+01    1.3762300422834519E+01    6.8629669345816859E+00
H    1.0979641038145113E+01    1.1764078647316099E+01    7.5058037151741335E+00
H    8.5504986733033892E+00    8.9045166495124519E+00    9.3631278490305530E+00
C    1.0372868904530701E+01    7.8161716703674928E+00    8.9641959382189764E+00
H    1.2250529452564690E+01    6.9474184566215635E+00    8.3384127848217737E+00
H    1.2149305238027974E+01    6.4618831395843319E+00    2.2392728508606172E+00
C    1.3747739367685787E+01    7.8295102289670409E+00    2.7441049745047033E+00
H    1.5120371200390990E+01    9.4050945542391098E+00    3.3059605467057720E+00
H    6.2588865171153554E+00    8.2141733226183522E+00    3.8026296574901091E+00
C    6.4894497753434566E+00    1.0182794438650177E+01    2.9589200801177702E+00
H    7.0076971344567607E+00    1.2160448900854231E+01    2.2568754056328042E+00
H    1.1938253479099318E+01    1.4739839363225251E+01    3.6230957599569509E+00
C    1.1742753692149371E+01    1.4599055618301986E+01    5.7768657075074339E+00
H    1.1500633581304180E+01    1.4158023754462263E+01    7.8756186782192650E+00
H    1.0309355430993330E+01    7.2386391056595407E+00    9.8845148482818441E+00
H    1.4516146017822100E+01    7.2324704650293565E+00    2.2571393204176835E+00
H    5.5180846856924521E+00    1.0156077343965183E+01    2.4590995487155212E+00
H    1.1949619769785039E+01    1.5655705701255526E+01    5.9403238693368410E+00
