# Supplementary material for: Unraveling the Contributions to Spin–Lattice Relaxation in Kramers Single-Molecule Magnets
Source: J Am Chem Soc. 2022 Dec 9;144(50):22965–75. doi: 10.1021/jacs.2c08876 (PMC9782788; doi:10.1021/jacs.2c08876)
Supplement: Supplementary file 2 — ja2c08876_si_002.zip [file ja2c08876_si_002.zip › phonon_Co/mol-3/coord_relaxed.xyz]

     194
 i =     1949, E =     -1015.0469459939
 Co         9.1494674933        1.4059974732        4.4026895178
  N         7.8662570734        0.6747332092        5.7797359658
  N         7.1861993116        1.7153856126        3.5504066823
  N        10.2185852399        2.2015037834        6.0469471291
  N         9.9755063377        3.2833432163        3.6863460036
  N        10.2464552516       -0.3452064460        5.0442416341
  N         9.8047896320        0.4131373285        2.6402157599
  O         8.1992954283        0.3383739335        7.0550922852
  C         6.4472569301        0.7977403920        5.6186501430
  N         6.6040127407        2.2045964366        2.4247329965
  C         6.1319263172        1.3680929651        4.3830672168
  O        10.3366877610        1.5561900567        7.2449427199
  C        10.8021525609        3.3705741182        5.9508495187
  N        10.0378074273        4.0559080021        2.5747895929
  C        10.6503781814        3.9743856414        4.6403766904
  O        10.2905077821       -0.7682461348        6.3464195049
  C        10.7621058411       -1.1619213776        4.1650971959
  N         9.8427142427        0.6885724853        1.3176766693
  C        10.5819083474       -0.6903496821        2.8074915392
  B         9.6893074720        0.1983015199        7.3324723993
  C         5.4844098612        0.3106920619        6.6340378077
  H         7.1836725818        2.5459703501        1.6242309942
  C         5.2388911890        2.1980966857        2.5094550438
  C         4.8949623021        1.6666274121        3.7335916385
  C        11.6100315075        4.0281273145        7.0134933578
  H         9.5790349018        3.7503547931        1.6842697177
  C        10.7262138153        5.2001574734        2.7980380674
  C        11.1367838428        5.1893148430        4.1250508258
  C        11.4298676570       -2.4440002944        4.5122582398
  H         9.3341856407        1.5090735149        0.9160079105
  C        10.6055716154       -0.2106171836        0.6464342870
  C        11.0958847492       -1.1253211605        1.5692326010
  C         9.9382547890       -0.3686742103        8.8041575476
  H         4.4537181855        0.5210438898        6.3324926210
  H         5.5767638675       -0.7766063348        6.7912242926
  H         5.6622728259        0.7827589091        7.6129839317
  H         4.6369894566        2.6034023073        1.7008483081
  H         3.8976680856        1.5091777894        4.1189309345
  H        11.3208010706        5.0791236024        7.1452146288
  H        11.5077924305        3.4959735874        7.9625233578
  H        12.6726476114        4.0414838465        6.7211481406
  H        10.9097600193        5.9130375722        2.0053590300
  H        11.7132114836        5.9493437148        4.6358394399
  H        11.9840187504       -2.8442688617        3.6605574584
  H        12.1148810903       -2.3049700058        5.3577310595
  H        10.6869674598       -3.1971939245        4.8176349797
  H        10.7538070953       -0.1366684396       -0.4226615799
  H        11.7191213033       -1.9861755581        1.3597974243
  H        10.9836633913       -0.1225647254        9.0517962512
  H         9.9011725128       -1.4686507932        8.7832859137
  C         9.0144556345        0.1486033663        9.9229169693
  H         9.5432072930        0.0894662513       10.8860571994
  H         8.8034546006        1.2201122912        9.7736833412
  C         7.6892542919       -0.6129872312       10.0698371894
  H         7.0713294639       -0.4753894456        9.1707692205
  H         7.8969795723       -1.6949250801       10.1251545027
  C         6.9072549767       -0.1924517450       11.3197851878
  H         6.7307435013        0.8946796295       11.3002310908
  H         7.5338290833       -0.3637266107       12.2089348385
  C         5.5716404231       -0.9212987833       11.4923886302
  H         4.9182593964       -0.7007193753       10.6328977740
  H         5.7382493058       -2.0101713063       11.4593428820
  C         4.8488271330       -0.5601148520       12.7947712031
  H         4.6849373262        0.5284498591       12.8372483825
  H         5.5062236933       -0.7835735595       13.6495542473
  C         3.5100318364       -1.2828388391       12.9804532562
  H         2.8507722953       -1.0604355126       12.1267187831
  H         3.6694325490       -2.3725588773       12.9458673922
  C         2.8012274201       -0.9112987326       14.2861772763
  H         2.6460438950        0.1787307252       14.3227056046
  H         3.4617472102       -1.1337902985       15.1384870542
  C         1.4575468844       -1.6198122724       14.4856122296
  H         1.6086383939       -2.7114618942       14.4743756138
  H         0.7996711586       -1.4108988593       13.6271958261
  C         0.7547560422       -1.2139747963       15.7848021781
  H         0.6078488717       -0.1225791679       15.7964762699
  H         1.4149937803       -1.4236954623       16.6399106966
  C        -0.5922506421       -1.9090100239       15.9931711118
  H        -1.2523198438       -1.6880748581       15.1394059575
  H        -0.4499425117       -3.0019559339       15.9685547124
  C        -1.3023961227       -1.5283308063       17.2984274725
  H        -1.4228906569       -0.4345732463       17.3589888783
  H        -0.6669512134       -1.7994625935       18.1564064474
  C        -2.6681541242       -2.2133585235       17.4188990553
  H        -3.3087568801       -1.8921763854       16.5826106114
  H        -2.5380125539       -3.2981008233       17.2748680650
  C        -3.3982099302       -1.9852471343       18.7451396996
  H        -3.5617885138       -0.9089666644       18.9192234544
  H        -2.7579281832       -2.3260620987       19.5715071978
  C        -4.7394934646       -2.7278566828       18.8065273712
  H        -5.4551037206       -2.2431396320       18.1262229549
  H        -4.6020029106       -3.7423169026       18.4081249708
  C        -5.3255382723       -2.8111615320       20.2180081346
  H        -6.3234260993       -3.2720935420       20.2128975966
  H        -4.6824658480       -3.4176207102       20.8717025960
  H        -5.4259637320       -1.8179107772       20.6709535180
 Cl         8.4069988266        3.1619764651        0.0938882443
 Co         5.7769399400        7.0989254716       23.9308177217
  N         7.0852066246        7.6582123858       22.3771391803
  N         7.7769943137        7.0393089717       24.7868007178
  N         4.5424839391        6.4433302586       22.4301514404
  N         5.2350973637        5.1359960414       24.5056488802
  N         4.9730862269        8.9052125304       23.4040819480
  N         4.9410394143        7.9310776018       25.7403464193
  O         6.6467132711        8.1689934234       21.1822916687
  C         8.3826828839        7.7568612639       22.5792596692
  N         8.4086647440        6.6458574377       25.9184907465
  C         8.7721139895        7.3284721063       23.9035859011
  O         4.4690202690        6.9948352367       21.1953129677
  C         3.9518995969        5.1517298755       22.4920443785
  N         5.3521933536        4.3208383518       25.5876248503
  C         4.3527324448        4.4806534377       23.6505172962
  O         4.6454544071        9.2626666949       22.1276910669
  C         4.3784952443        9.7796178913       24.3687274987
  N         4.8305613953        7.5890773217       27.0458641172
  C         4.3882783506        9.1956009378       25.6379135299
  B         5.1694000959        8.3405349997       21.0466667600
  C         9.3324255866        8.3404159290       21.5913442921
  H         7.8569140852        6.2846741289       26.7370669541
  C         9.7591953132        6.6748141379       25.7821418991
  C        10.0356590814        7.1331585662       24.4989095232
  C         2.9295613641        4.7104349251       21.5169681353
  H         5.8493980031        4.6431912802       26.4478513250
  C         4.5995432470        3.1936339657       25.4522465718
  C         3.9624498266        3.2409030398       24.2317189641
  C         4.0069107793       11.1708396457       24.0372556734
  H         5.3183172056        6.7474160424       27.4128744167
  C         4.2673004888        8.5952766417       27.7828428496
  C         3.9686206550        9.6375604345       26.9316699208
  C         4.7926352550        8.9412038505       19.6174486823
  H        10.3453105070        8.4172369017       21.9972058202
  H         8.9877355074        9.3442551141       21.3009135077
  H         9.3613418958        7.7396530271       20.6702242032
  H        10.4077284916        6.3380981088       26.5857794046
  H        11.0104823851        7.2843869843       24.0549602089
  H         2.6887760669        3.6490846726       21.6362448976
  H         3.2694775562        4.8899423101       20.4869882182
  H         1.9948508596        5.2853144628       21.6413340400
  H         4.5658340306        2.4488051312       26.2352462039
  H         3.2821880732        2.5073613043       23.8217835473
  H         3.4548308304       11.6233765916       24.8636998155
  H         3.3866995756       11.2204749740       23.1316781954
  H         4.9029300138       11.7878251263       23.8524383975
  H         4.1068285655        8.4867312468       28.8485516476
  H         3.5221069730       10.5875120810       27.1979623506
  H         3.7351305478        8.6926325700       19.4338911387
  H         4.8259596731       10.0407248327       19.6608477662
  C         5.6487277646        8.4554645667       18.4328004680
  H         5.0729206220        8.5488661077       17.4998054640
  H         5.8621978383        7.3793435324       18.5378711734
  C         6.9696473353        9.2166040577       18.2569952231
  H         7.5926669043        9.0956411653       19.1539492112
  H         6.7571687812       10.2965900373       18.1847902300
  C         7.7475078036        8.7752015495       17.0141440859
  H         7.9296923748        7.6893112057       17.0560497605
  H         7.1227004917        8.9267110875       16.1203763217
  C         9.0796658082        9.5078111110       16.8348220807
  H         9.7293378085        9.3044344616       17.7011602671
  H         8.9076743555       10.5964083892       16.8500164718
  C         9.8111989203        9.1309250360       15.5435741349
  H         9.9838410175        8.0431511856       15.5186231686
  H         9.1584752640        9.3368315342       14.6809593518
  C        11.1442230699        9.8622480501       15.3592492853
  H        11.7982141889        9.6573232866       16.2214099508
  H        10.9751817797       10.9510113576       15.3775550127
  C        11.8660478344        9.4789849522       14.0657689444
  H        12.0347749797        8.3904344890       14.0469187098
  H        11.2097918142        9.6806763487       13.2050596880
  C        13.2010015207       10.2016629967       13.8671670244
  H        13.0355235403       11.2913214497       13.8591983760
  H        13.8548943349       10.0149801293       14.7337180210
  C        13.9159660465        9.7831174442       12.5805488914
  H        14.0819472213        8.6944362422       12.5908909593
  H        13.2563769574        9.9639316098       11.7187491415
  C        15.2503601407       10.4958477185       12.3634869074
  H        15.9133378992       10.2985932489       13.2208481671
  H        15.0915234519       11.5868470351       12.3697904875
  C        15.9648794036       10.1027961463       11.0655809083
  H        16.0910328745        9.0092127175       11.0182434523
  H        15.3293786301       10.3598804168       10.2036343657
  C        17.3263840142       10.7925204137       10.9467185744
  H        17.9546970061       10.4948468486       11.8011018095
  H        17.1888886855       11.8798381385       11.0632463389
  C        18.0849500524       10.5374504712        9.6426008904
  H        18.2378855462        9.4570845480        9.4862795395
  H        17.4752760664       10.8749455983        8.7922217960
  C        19.4344175665       11.2642560560        9.6201136668
  H        20.1175911022       10.7833622354       10.3354377419
  H        19.2913299046       12.2856136534        9.9977080269
  C        20.0746593589       11.3226891958        8.2327868636
  H        21.0594321172       11.8085075706        8.2702804792
  H        19.4418829614       11.8986455307        7.5432906355
  H        20.2158190901       10.3198977226        7.8112085498
 Cl         6.7382346026        5.4067582503       28.1432858845
