# Supplementary material for: Unraveling the Contributions to Spin–Lattice Relaxation in Kramers Single-Molecule Magnets
Source: J Am Chem Soc. 2022 Dec 9;144(50):22965–75. doi: 10.1021/jacs.2c08876 (PMC9782788; doi:10.1021/jacs.2c08876)
Supplement: Supplementary file 2 — ja2c08876_si_002.zip [file ja2c08876_si_002.zip › phonon_Co/mol-4/coord_relaxed.xyz]

     388
 i =     1781, E =     -2030.5709255986
 Co        11.0279949431        5.9259884586        1.2717426697
  N         9.6086589923        7.4879629924        1.4255215889
  N        12.1584289469        7.7097261706        1.2580823498
  N         9.7639529916        5.1291064778        2.7588622666
  N        12.3398621970        5.1358111792        2.8123877161
  N         9.5471477031        5.1001136811       -0.0131225006
  N        12.1375159459        5.0355237579       -0.3561912034
  O         8.2573153755        7.3025002122        1.4601122390
  C         9.9971472026        8.7363105234        1.3821596716
  N        13.4549660952        8.0911096543        1.2086449101
  C        11.4397828686        8.8622959365        1.3056411363
  O         8.4015925809        5.1420229889        2.6744026405
  C        10.2513117999        4.4810839677        3.7856371942
  N        13.6586265234        4.9227779440        3.0335333399
  C        11.6984492677        4.4639132815        3.8033659183
  O         8.1966582929        5.1833472506        0.1911163472
  C         9.9153009990        4.4476293332       -1.0841282112
  N        13.4117580271        4.7268691824       -0.6937024720
  C        11.3580143955        4.3568328170       -1.2385766060
  B         7.8073777232        5.8609037745        1.4825373449
  C         9.0561072540        9.8894408628        1.3718037710
  H        14.2172312117        7.3868587935        1.1034411990
  C        13.5833633193        9.4426522487        1.2101010894
  C        12.3030524187        9.9777741538        1.2798314157
  C         9.4091011126        3.7954378856        4.8035247960
  H        14.3751059952        5.2990300242        2.3743361202
  C        13.8693699406        4.1379334226        4.1206507312
  C        12.6255030074        3.8209434961        4.6488585208
  C         8.9578490749        3.8393891022       -2.0419388866
  H        14.2141392541        5.1351423571       -0.1635725163
  C        13.4654973000        3.8822057252       -1.7482062213
  C        12.1545032663        3.6187126873       -2.1332629805
  C         6.2204638459        5.8154071461        1.6478626162
  H         8.3125645361        9.7991045826        2.1761591744
  H         8.4744248053        9.9044471754        0.4377559728
  H         9.5840823656       10.8393842404        1.4693288174
  H        14.5576314509        9.9076774334        1.1142190115
  H        12.0382244225       11.0249349100        1.3065047311
  H         8.6068042671        3.2357387546        4.3073385521
  H         8.9120266918        4.5238864013        5.4602501373
  H        10.0094906070        3.1224314531        5.4229612426
  H        14.8631233286        3.8477247404        4.4431183301
  H        12.4253310249        3.2008747684        5.5109788600
  H         8.1227374286        3.3749385631       -1.5028366106
  H         9.4529734012        3.1069259563       -2.6844266479
  H         8.5198674149        4.6158333609       -2.6869715765
  H        14.4144458545        3.5083518697       -2.1143232076
  H        11.8378828653        2.9785155133       -2.9442878167
  H         5.7435423927        6.3785300475        0.8302079151
  H         5.8861554649        4.7718673512        1.5282017034
  C         5.7539262501        6.3508528376        3.0113976406
  H         5.9862721015        7.4247817737        3.0837975653
  H         6.3436624416        5.8685996692        3.8057609482
  C         4.2708699411        6.1311916907        3.3242596235
  H         3.6460596919        6.7186826423        2.6335525025
  H         4.0087450432        5.0777392157        3.1332697110
  C         3.9270635148        6.4848724135        4.7754890900
  H         4.1522713861        7.5469205061        4.9623692797
  H         4.5979994456        5.9261173391        5.4478009631
  C         2.4724526615        6.1939913457        5.1550335469
  H         1.7997981646        6.7883410282        4.5170380901
  H         2.2376166970        5.1415884467        4.9277481929
  C         2.1636740516        6.4787135390        6.6283762175
  H         2.3862846853        7.5335707236        6.8548618607
  H         2.8481651955        5.8955161077        7.2635737923
  C         0.7133399678        6.1676230959        7.0128402270
  H         0.4878311811        5.1148750673        6.7779013417
  H         0.0342806517        6.7604549305        6.3796652757
  C         0.3998284962        6.4425730744        8.4870195453
  H         1.0724367783        5.8472433532        9.1225016489
  H         0.6328674470        7.4933332971        8.7217204542
  C        -1.0566389397        6.1478007368        8.8621140655
  H        -1.2926567591        5.0965013182        8.6313191129
  H        -1.7237044406        6.7453007758        8.2206279750
  C        -1.3769776237        6.4363985983       10.3326352107
  H        -0.7255043469        5.8272361594       10.9768422495
  H        -1.1187609991        7.4818613919       10.5645284947
  C        -2.8439913721        6.1822475148       10.6975121757
  H        -3.1059595617        5.1362489474       10.4711991760
  H        -3.4875989775        6.7947319170       10.0469449949
  C        -3.1656504501        6.4882799506       12.1641597003
  H        -2.5242170446        5.8729784870       12.8131706740
  H        -2.8891141352        7.5306295712       12.3885232437
  C        -4.6356052070        6.2594563182       12.5402305729
  H        -4.9195079174        5.2216188337       12.3019696111
  H        -5.2824183527        6.8954147893       11.9150489702
  C        -4.9168231894        6.5400423015       14.0207139782
  H        -4.2616303459        5.9083986893       14.6390754177
  H        -4.6317406088        7.5762206257       14.2604720907
  C        -6.3766647129        6.3057976809       14.4343330766
  H        -7.0308303055        6.9838038570       13.8641332720
  H        -6.6695373665        5.2834262968       14.1453937462
  C        -6.5874877602        6.5055314113       15.9399894858
  H        -7.6206690781        6.3005489946       16.2512928908
  H        -6.3560143952        7.5342382503       16.2463761714
  H        -5.9407689343        5.8376613982       16.5227295574
 Cl        15.7113264630        5.9521570851        0.9701628145
 Co        20.7872698079        1.9787804227        5.5414497106
  N        22.2066067616        3.5407543593        5.3876685225
  N        19.6568373808        3.7625187081        5.5551142385
  N        22.0513089335        1.1818975971        4.0543278972
  N        19.4753992848        1.1886049356        4.0008062888
  N        22.2681187847        1.1529064569        6.8263128666
  N        19.6777511324        1.0883199446        7.1693865299
  O        23.5579502634        3.3552905018        5.3530749294
  C        21.8181193857        4.7891021103        5.4310325424
  N        18.3603004133        4.1439026162        5.6045537864
  C        20.3754838913        4.9150881646        5.5075540474
  O        23.4136695290        1.1948132410        4.1387848581
  C        21.5639477003        0.5338751711        3.0275540717
  N        18.1566345458        0.9755715173        3.7796635927
  C        20.1168101651        0.5167051257        3.0098280547
  O        23.6186077189        1.2361379900        6.6220708593
  C        21.8999668163        0.5004236523        7.8973200045
  N        18.4035092782        0.7796663622        7.5068999414
  C        20.4572535996        0.4096287891        8.0517709580
  B        24.0078867477        1.9136937318        5.3306491585
  C        22.7591597242        5.9422321447        5.4413874273
  H        17.5980348500        3.4396522105        5.7097585732
  C        18.2319036874        5.4954453004        5.6030972925
  C        19.5122146622        6.0305666993        5.5333650041
  C        22.4061560592       -0.1517716405        2.0096650068
  H        17.4401565330        1.3518252282        4.4388614397
  C        17.9458888561        0.1907251031        2.6925480986
  C        19.1897547367       -0.1262660133        2.1643383665
  C        22.8574195685       -0.1078164393        8.8551298590
  H        17.6011273877        1.1879399374        6.9767713975
  C        18.3497711510       -0.0649967253        8.5614040609
  C        19.6607656319       -0.3284904340        8.9464588375
  C        25.5948003790        1.8681960879        5.1653220979
  H        23.5027025793        5.8518946257        4.6370323058
  H        23.3408421306        5.9572395348        6.3754352025
  H        22.2311847753        6.8921755502        5.3438618233
  H        17.2576358795        5.9604710224        5.6989803125
  H        19.7770426886        7.0777274199        5.5066909500
  H        23.2084559179       -0.7114676611        2.5058498842
  H        22.9032260100        0.5766763968        1.3529356987
  H        21.8057658046       -0.8247808812        1.3902322916
  H        16.9521348023       -0.0994841471        2.3700832675
  H        19.3899251073       -0.7463367898        1.3022190734
  H        23.6925322229       -0.5722643027        8.3160269419
  H        22.3622963543       -0.8402814613        9.4976163795
  H        23.2953991546        0.6686274693        9.5001643661
  H        17.4008229634       -0.4388500266        8.9275225812
  H        19.9773870038       -0.9686877246        9.7574831669
  H        26.0717222018        2.4313186794        5.9829767761
  H        25.9291088761        0.8246562368        5.2849824652
  C        26.0613371295        2.4036427244        3.8017872238
  H        25.8289901486        3.4775714627        3.7293880316
  H        25.4716013241        1.9213894073        3.0074237139
  C        27.5443936589        2.1839835474        3.4889248856
  H        28.1692033107        2.7714752547        4.1796319320
  H        27.8065200336        1.1305314139        3.6799146214
  C        27.8881991999        2.5376647432        2.0376953416
  H        27.6629904070        3.5997126655        1.8508154526
  H        27.2172634208        1.9789092667        1.3653836305
  C        29.3428101910        2.2467850483        1.6581503906
  H        30.0154642724        2.8411352770        2.2961458303
  H        29.5776471103        1.1943823019        1.8854355175
  C        29.6515883008        2.5315074084        0.1848076321
  H        29.4289773804        3.5863645165       -0.0416780152
  H        28.9670971673        1.9483097631       -0.4503897487
  C        31.1019223449        2.2204171361       -0.1996566949
  H        31.3274311930        1.1676691191        0.0352823138
  H        31.7809817754        2.8132490038        0.4335180699
  C        31.4154336951        2.4953673019       -1.6738360287
  H        30.7428252142        1.9000378128       -2.3093180802
  H        31.1823950486        3.5461276659       -1.9085367608
  C        32.8719009772        2.2005944589       -2.0489308957
  H        33.1079184454        1.1492948564       -1.8181363213
  H        33.5389668354        2.7980940148       -1.4074447240
  C        33.1922397771        2.4891926268       -3.5194520173
  H        32.5407660131        1.8800309415       -4.1636592796
  H        32.9340240466        3.5346557157       -3.7513449291
  C        34.6592533746        2.2350404862       -3.8843290316
  H        34.9212203220        1.1890413515       -3.6580172379
  H        35.3028614722        2.8475234239       -3.2337608994
  C        34.9809133343        2.5410742883       -5.3509761122
  H        34.3394788907        1.9257750330       -5.9999881760
  H        34.7043791356        3.5834247696       -5.5753381561
  C        36.4508677660        2.3122482653       -5.7270469019
  H        36.7347678452        1.2744094095       -5.4887886623
  H        37.0976821164        2.9482034101       -5.1018632364
  C        36.7320873385        2.5928379999       -7.2075292992
  H        36.0768914601        1.9611997298       -7.8258929494
  H        36.4470100306        3.6290185691       -7.4472840250
  C        38.1919277386        2.3585872663       -7.6211489603
  H        38.8460968322        3.0365876284       -7.0509462132
  H        38.4847948120        1.3362131465       -7.3322137380
  C        38.4027523865        2.5583259179       -9.1268045340
  H        39.4359315925        2.3533344393       -9.4381090776
  H        38.1712890623        3.5870363954       -9.4331865736
  H        37.7560269622        1.8904648086       -9.7095474971
 Cl        16.1039381073        2.0049536143        5.8430359300
 Co        20.5015129387        1.9684105086       12.3546396599
  N        21.9208542808        0.4064418011       12.2008523003
  N        19.3710837343        0.1846709093       12.3682959445
  N        21.7655488860        2.7653009952       10.8675174417
  N        19.1896414753        2.7585892914       10.8139992246
  N        21.9823614759        2.7942955329       13.6394979361
  N        19.3919938985        2.8588779164       13.9825714172
  O        23.2721970696        0.5919097878       12.1662620078
  C        21.5323695049       -0.8419068019       12.2442155102
  N        18.0745480894       -0.1967169978       12.4177387476
  C        20.0897338605       -0.9678963739       12.3207366986
  O        23.1279099846        2.7523865167       10.9519717624
  C        21.2781861950        3.4133223250        9.8407436309
  N        17.8708758234        2.9716166808       10.5928563820
  C        19.8310491524        3.4304885897        9.8230186596
  O        23.3328503933        2.7110643291       13.4352567192
  C        21.6142087593        3.4467760503       14.7105061220
  N        18.1177515930        3.1675268601       14.3200871601
  C        20.1714954296        3.5375676559       14.8649577603
  B        23.7221297561        2.0335083607       12.1438350544
  C        22.4734118091       -1.9950352084       12.2545706048
  H        17.3122806632        0.5075315287       12.5229432887
  C        17.9461555605       -1.5482597886       12.4162853556
  C        19.2264683031       -2.0833773554       12.3465512427
  C        22.1203925807        4.0989698482        8.8228533418
  H        17.1543992464        2.5953612869       11.2520546596
  C        17.6601266714        3.7564592543        9.5057384487
  C        18.9039908425        4.0734539518        8.9775275997
  C        22.5716609784        4.0550174503       15.6683156761
  H        17.3153702563        2.7592519913       13.7899586379
  C        18.0640123061        4.0121855782       15.3745945842
  C        19.3750065322        4.2756814248       15.7596490816
  C        25.3090431760        2.0790079835       11.9785080521
  H        23.2169570367       -1.9046940944       11.4502180618
  H        23.0550912828       -2.0100441745       13.1886202119
  H        21.9454389333       -2.9449793298       12.1570407855
  H        16.9718893929       -2.0132882413       12.5121718646
  H        19.4912995189       -3.1305373030       12.3198796645
  H        22.9226940759        4.6586646809        9.3190368451
  H        22.6174596259        3.3705220761        8.1661216182
  H        21.5200010728        4.7719802009        8.2034229840
  H        16.6663713301        4.0466625795        9.1832725168
  H        19.1041588637        4.6935224046        8.1154061698
  H        23.4067719446        4.5194675726       15.1292119129
  H        22.0765368643        4.7874809828       16.3108032332
  H        23.0096435209        3.2785743274       16.3133490479
  H        17.1150633749        4.3860340286       15.7407159571
  H        19.6916270500        4.9158752636       16.5706764750
  H        25.7859655098        1.5158851357       12.7961622752
  H        25.6433507553        3.1225479656       12.0981694604
  C        25.7755805737        1.5435631215       10.6149727983
  H        25.5432342375        0.4696343310       10.5425718867
  H        25.1858448641        2.0258170895        9.8206096062
  C        27.2586371613        1.7632232843       10.3021117130
  H        27.8834466981        1.1757305388       10.9928179671
  H        27.5207634238        2.8166750975       10.4931034656
  C        27.6024432574        1.4095448389        8.8508817930
  H        27.3772347646        0.3474972250        8.6639995611
  H        26.9315075828        1.9683015740        8.1785710672
  C        29.0570541267        1.7004257418        8.4713378816
  H        29.7297082153        1.1060745139        9.1093323431
  H        29.2918907529        2.7528281673        8.6986248674
  C        29.3658318325        1.4157059472        6.9979947089
  H        29.1432205121        0.3608493298        6.7715072183
  H        28.6813405433        1.9989048694        6.3627986679
  C        30.8161656714        1.7267962215        6.6135302126
  H        31.0416750664        2.7795439059        6.8484701816
  H        31.4952252586        1.1339633733        7.2467039049
  C        31.1296757836        1.4518470687        5.1393505278
  H        30.4570679541        2.0471781201        4.5038692449
  H        30.8966352955        0.4010872665        4.9046491233
  C        32.5861431971        1.7466180728        4.7642554298
  H        32.8221620052        2.7979172939        4.9950502869
  H        33.2532085189        1.1491174868        5.4057412045
  C        32.9064811929        1.4580202937        3.2937342180
  H        32.2550081169        2.0671832352        2.6495274489
  H        32.6482643352        0.4125576544        3.0618406016
  C        34.3734950984        1.7121706761        2.9288577674
  H        34.6354636384        2.7581692207        3.1551704557
  H        35.0171019779        1.0996861157        3.5794256183
  C        34.6951550944        1.4061373965        1.4622107071
  H        34.0537226091        2.0214386726        0.8131986334
  H        34.4186184579        0.3637877548        1.2378477876
  C        36.1651102563        1.6349601009        1.0861409583
  H        36.4490131318        2.6727977526        1.3244011752
  H        36.8119226204        0.9990019828        1.7113236992
  C        36.4463292535        1.3543722373       -0.3943418387
  H        35.7911375653        1.9860158868       -1.0127044413
  H        36.1612458013        0.3181939317       -0.6340991416
  C        37.9061713792        1.5886148345       -0.8079597288
  H        38.5603357936        0.9106097548       -0.2377571994
  H        38.1990445390        2.6109867273       -0.5190228469
  C        38.1169960997        1.3888767312       -2.3136153055
  H        39.1501782345        1.5938565826       -2.6249176748
  H        37.8855214796        0.3601693449       -2.6199991465
  H        37.4702791360        2.0567460495       -2.8963583164
 Cl        15.8181833247        1.9422281525       12.6562279659
 Co        10.7422379347        5.9156139822        8.0849250760
  N         9.3228978785        4.3536446834        8.2387105404
  N        11.8726690820        4.1318756129        8.0712725224
  N         9.4781991813        6.7125033573        9.5720457356
  N        12.0541061433        6.7057944070        9.6255675372
  N         9.2613907815        6.7414993779        6.8000650517
  N        11.8517589369        6.8060850256        6.4569957019
  O         7.9715549004        4.5391113520        8.2732982964
  C         9.7113837584        3.1052964083        8.1953490618
  N        13.1692051327        3.7504885276        8.0218326629
  C        11.1540196280        2.9793078814        8.1188308591
  O         8.1158382727        6.6995881085        9.4875889090
  C         9.9655596066        7.3605249069       10.5988205254
  N        13.3728713770        6.9188217378        9.8467129066
  C        11.4126966201        7.3776920650       10.6165480171
  O         7.9109014730        6.6582664427        7.0043036763
  C         9.6295445150        7.3939815169        5.7290582300
  N        13.1260013583        7.1147353341        6.1194818720
  C        11.0722579970        7.4847748793        5.5746089104
  B         7.5216207995        5.9807095823        8.2957246451
  C         8.7703419349        1.9521676875        8.1849931827
  H        13.9314719590        4.4547376949        7.9166281555
  C        13.2975984132        2.3989457782        8.0232867142
  C        12.0172858436        1.8638274585        8.0930185960
  C         9.1233511252        8.0461720381       11.6167094311
  H        14.0893491748        6.5425681111        9.1875149393
  C        13.5836184869        7.7036628449       10.9338323386
  C        12.3397534038        8.0206564429       11.4620416293
  C         8.6720928681        8.0022230214        4.7712480242
  H        13.9283823993        6.7064608979        6.6496112453
  C        13.1797413691        7.9593949618        5.0649752264
  C        11.8687474342        8.2228900676        4.6799192329
  C         5.9347071043        6.0262081209        8.4610497259
  H         8.0267983799        2.0425069399        8.9893474974
  H         8.1886605833        1.9371608978        7.2509446888
  H         9.2983153512        1.0022236254        8.2825204581
  H        14.2718649637        1.9339177446        7.9274021106
  H        11.7524548624        0.8166674454        8.1196905009
  H         8.3210531287        8.6058707714       11.1205246381
  H         8.6262787533        7.3177242884       12.2734371272
  H         9.7237420971        8.7191790957       12.2361438779
  H        14.5773732667        7.9938659634       11.2563002650
  H        12.1395841171        8.6407233982       12.3241638685
  H         7.8369825148        8.4666745884        5.3103515500
  H         9.1672175892        8.7346857460        4.1287600419
  H         8.2341091746        7.2257799249        4.1262153359
  H        14.1286905308        8.3332444658        4.6988555020
  H        11.5521272878        8.8630845788        3.8688922099
  H         5.4577856297        5.4630844477        7.6433955492
  H         5.6003993146        7.0697479342        8.3413872881
  C         5.4681688268        5.4907643095        9.8245851443
  H         5.7005141418        4.4168353712        9.8969869022
  H         6.0579049074        5.9730181333       10.6189481314
  C         3.9851124725        5.7104263837       10.1374457831
  H         3.3603023026        5.1229345643        9.4467393048
  H         3.7229878811        6.7638786057        9.9464540648
  C         3.6413054131        5.3567483672       11.5886755954
  H         3.8665125223        4.2947004811       11.7755579663
  H         4.3122414961        5.9155043005       12.2609865954
  C         2.1866947404        5.6476310378       11.9682189715
  H         1.5140401581        5.0532804767       11.3302244151
  H         1.9518594114        6.7000336809       11.7409317054
  C         1.8779163023        5.3629116890       13.4415620764
  H         2.1005268043        4.3080549029       13.6680496969
  H         2.5624077728        5.9461101615       14.0767583514
  C         0.4275825964        5.6740030221       13.8260261457
  H         0.2020738130        6.7267507862       13.5910859221
  H        -0.2514771923        5.0811703839       13.1928525090
  C         0.1140723416        5.3990543399       15.3002058585
  H         0.7866802657        5.9943854771       15.9356869807
  H         0.3471126943        4.3482945899       15.5349076246
  C        -1.3423950547        5.6938254209       15.6753008742
  H        -1.5784139251        6.7451245867       15.4445058463
  H        -2.0094603342        5.0963246614       15.0338152277
  C        -1.6627328604        5.4052278157       17.1458221582
  H        -1.0112598916        6.0143911273       17.7900287108
  H        -1.4045155347        4.3597653224       17.3777159593
  C        -3.1297467851        5.6593776272       17.5106988531
  H        -3.3917159479        6.7053758832       17.2843855554
  H        -3.7733535692        5.0468923381       16.8601316350
  C        -3.4514059079        5.3533449949       18.9773462097
  H        -2.8099740936        5.9686477265       19.6263575303
  H        -3.1748677143        4.3109959238       19.2017099301
  C        -4.9213612221        5.5821658160       19.3534162562
  H        -5.2052662651        6.6200023530       19.1151538533
  H        -5.5681727034        4.9462050473       18.7282352875
  C        -5.2025788306        5.3015809158       20.8338998613
  H        -4.5473898015        5.9332291262       21.4522606090
  H        -4.9174908581        4.2654045260       21.0736600571
  C        -6.6624219526        5.5358181154       21.2475172474
  H        -7.3165832066        4.8578075503       20.6773176540
  H        -6.9553001511        6.5581874547       20.9585763209
  C        -6.8732452491        5.3360849433       22.7531736498
  H        -7.9064295295        5.5410558373       23.0644747192
  H        -6.6417608055        4.3073811624       23.0595622025
  H        -6.2265348439        6.0039630858       23.3359138171
 Cl        15.4255678531        5.8894374627        7.7833428841
