# Supplementary material for: Unraveling the Contributions to Spin–Lattice Relaxation in Kramers Single-Molecule Magnets
Source: J Am Chem Soc. 2022 Dec 9;144(50):22965–75. doi: 10.1021/jacs.2c08876 (PMC9782788; doi:10.1021/jacs.2c08876)
Supplement: Supplementary file 2 — ja2c08876_si_002.zip [file ja2c08876_si_002.zip › phonon_Co/mol-5/coord_relaxed.xyz]

     142
 i =     3395, E =      -816.3395021174
 Br        -0.4832042485        2.9589736745        2.3726412975
 Co        -1.0314086262        1.5948741783        4.2150195383
  P        -2.8968601705        0.4154598331        3.5814510876
 Br        -1.5796127505        2.9589750764        6.0573972721
  P         0.8340453530        0.4154624676        4.8485897399
  C        -2.6272465909       -0.7817418021        2.2340011708
  C        -3.7745577129       -0.5264962269        4.8805388090
  C        -4.1724920502        1.5517346655        2.9219950396
  C         0.5644321275       -0.7817374069        6.1960414481
  C         1.7117442078       -0.5264952881        3.5495038173
  C         2.1096766030        1.5517387486        5.5080443034
  C        -1.8878233237       -0.3605653529        1.1126559851
  C        -3.1304406492       -2.0920729880        2.2795174823
  C        -3.0335925452       -1.4191289302        5.6754840687
  C        -5.1514457200       -0.3718560057        5.1180510365
  C        -4.4716982531        2.7217740232        3.6431105694
  C        -4.8714706754        1.2724460748        1.7354603112
  C        -0.1749898663       -0.3605593472        7.3173868806
  C         1.0676247548       -2.0920691525        6.1505258601
  C         0.9707805721       -1.4191297528        2.7545590537
  C         3.0886324142       -0.3718546320        3.3119928029
  C         2.4088794495        2.7217791206        4.7869290653
  C         2.8086585839        1.2724499569        6.6945770259
  C        -1.6753421845       -1.2344223329        0.0475180873
  H        -1.4772678135        0.6474883548        1.0795168596
  C        -2.9002616936       -2.9664671494        1.2142373920
  H        -3.6868464462       -2.4337576308        3.1470047832
  C        -3.6565198048       -2.1238961952        6.7072876054
  H        -1.9682985071       -1.5621347156        5.5022665206
  C        -5.7742607263       -1.0936248373        6.1403207048
  H        -5.7300778052        0.3259778814        4.5177870632
  C        -5.4742971375        3.5825577267        3.1913839703
  H        -3.9138451820        2.9592111339        4.5486553475
  C        -5.8666841063        2.1438210734        1.2841362101
  H        -4.6313954478        0.3775224386        1.1647121577
  C        -0.3874713279       -1.2344153794        8.3825255102
  H        -0.5855442665        0.6474948099        7.3505254644
  C         0.8374456893       -2.9664622875        7.2158067945
  H         1.6240295608       -2.4337551058        5.2830384640
  C         1.5937094975       -2.1238983176        1.7227573469
  H        -0.0945136246       -1.5621358171        2.9277753372
  C         3.7114490767       -1.0936246874        2.2897249703
  H         3.6672634292        0.3259806351        3.9122562185
  C         3.4114780413        3.5825639810        5.2386541156
  H         1.8510241270        2.9592159125        3.8813855999
  C         3.8038717321        2.1438260729        7.1458996143
  H         2.5685862499        0.3775252560        7.2653247556
  C        -2.1777525830       -2.5390057905        0.0988955116
  H        -1.1054350167       -0.9074845308       -0.8188722110
  H        -3.2807766303       -3.9839238679        1.2769480733
  C        -5.0241986319       -1.9568323649        6.9442950781
  H        -3.0638397247       -2.7835880712        7.3378285175
  H        -6.8401629364       -0.9604426765        6.3188603842
  C        -6.1728137469        3.2955416488        2.0147279995
  H        -5.7031267401        4.4845356043        3.7571411833
  H        -6.4146168307        1.9241420706        0.3695773801
  C         0.1149377084       -2.5389994117        8.3311488143
  H        -0.9573777058       -0.9074764340        9.2489158918
  H         1.2179596103       -3.9839194245        7.1530964888
  C         2.9613884888       -1.9568340127        1.4857511100
  H         1.0010305517       -2.7835916903        1.0922169103
  H         4.7773514196       -0.9604420750        2.1111863177
  C         4.1099977395        3.2955479316        6.4153082675
  H         3.6403051510        4.4845426084        4.6728970130
  H         4.3518071409        1.9241469504        8.0604568115
  H        -1.9846082439       -3.2153829359       -0.7307956055
  H        -5.4981202740       -2.4732992272        7.7777573069
  H        -6.9539383831        3.9678227814        1.6673182253
  H        -0.0782069165       -3.2153757166        9.1608405383
  H         3.4353113487       -2.4733017530        0.6522900939
  H         4.8911222026        3.9678299940        6.7627167132
 Br         7.7765948978        5.1304896487       14.2350454728
 Co         8.3247990888        6.4945877430       12.3926659342
  P        10.1902517035        7.6740025763       13.0262350357
 Br         8.8730044322        5.1304860095       10.5502897147
  P         6.4593464866        7.6740013204       11.7590966690
  C         9.9206381546        8.8712041671       14.3736853572
  C        11.0679501815        8.6159598744       11.7271484989
  C        11.4658843878        6.5377285831       13.6856911418
  C         6.7289603441        8.8712021699       10.4116461694
  C         5.5816488387        8.6159585227       13.0581835157
  C         5.1837145024        6.5377266366       11.0996408195
  C         9.1812155070        8.4500271039       15.4950306949
  C        10.4238317370       10.1815356025       14.3281694188
  C        10.3269856136        9.5085926129       10.9322027504
  C        12.4448387061        8.4613210617       11.4896382821
  C        11.7650900350        5.3676884228       12.9645767013
  C        12.1648650470        6.8170192358       14.8722242070
  C         7.4683840696        8.4500252247        9.2903014919
  C         6.2257654911       10.1815330806       10.4571612952
  C         6.3226134635        9.5085929613       13.8531273308
  C         4.2047608406        8.4613181935       13.2956957657
  C         4.8845107668        5.3676855609       11.8207545478
  C         4.4847331322        6.8170173631        9.9131081776
  C         8.9687342133        9.3238836578       16.5601689238
  H         8.7706605369        7.4419731751       15.5281695633
  C        10.1936527114       11.0559293275       15.3934499154
  H        10.9802372559       10.5232208469       13.4606821636
  C        10.9499137812       10.2133607331        9.9004003141
  H         9.2616913169        9.6515978061       11.1054190393
  C        13.0676546590        9.1830909380       10.4673699209
  H        13.0234705486        7.7634875585       12.0899029301
  C        12.7676900434        4.5069057657       13.4163028669
  H        11.2072358610        5.1302499777       12.0590329557
  C        13.1600797325        5.9456454201       15.3235478080
  H        11.9247905899        7.7119437115       15.4429713816
  C         7.6808651369        9.3238815828        8.2251630482
  H         7.8789399536        7.4419716423        9.2571631540
  C         6.4559442843       11.0559265725        9.3918806432
  H         5.6693590862       10.5232180510       11.3246480587
  C         5.6996856561       10.2133619626       14.8849293503
  H         7.3879074883        9.6515988419       13.6799098532
  C         3.5819452574        9.1830889567       14.3179637454
  H         3.6261291715        7.7634828223       12.6954331019
  C         3.8819117490        4.5069019310       11.3690280702
  H         5.4423657788        5.1302472516       12.7262978257
  C         3.4895196053        5.9456424503        9.4617841983
  H         4.7248062247        7.7119426371        9.3423616618
  C         9.4711440867       10.6284673289       16.5087918782
  H         8.3988272864        8.9969453259       17.4265591713
  H        10.5741670069       12.0733863190       15.3307394212
  C        12.3175930325       10.0462980016        9.6633946241
  H        10.3572341378       10.8730525878        9.2698589803
  H        14.1335573398        9.0499100757       10.2888321226
  C        13.4662085431        4.7939238437       14.5929572215
  H        12.9965192257        3.6049272733       12.8505464474
  H        13.7080141367        6.1653261665       16.2381052148
  C         7.1784541086       10.6284648466        8.2765393675
  H         8.2507727278        8.9969435590        7.3587731080
  H         6.0754286056       12.0733830697        9.4545904651
  C         4.3320067759       10.0462983757       15.1219366169
  H         6.2923653691       10.8730552838       15.5154690675
  H         2.5160430292        9.0499068326       14.4965033140
  C         3.1833926473        4.7939199148       10.1923740578
  H         3.6530838147        3.6049227251       11.9347838761
  H         2.9415845854        6.1653229729        8.5472271150
  H         9.2779995217       11.3048441760       17.3384831940
  H        12.7915154685       10.5627653274        8.8299331273
  H        14.2473341705        4.1216436164       14.9403665451
  H         7.3715986510       11.3048415780        7.4468479645
  H         3.8580847771       10.5627668515       15.9553976490
  H         2.4022678393        4.1216388751        9.8449645176
