# Supplementary material for: Unraveling the Contributions to Spin–Lattice Relaxation in Kramers Single-Molecule Magnets
Source: J Am Chem Soc. 2022 Dec 9;144(50):22965–75. doi: 10.1021/jacs.2c08876 (PMC9782788; doi:10.1021/jacs.2c08876)
Supplement: Supplementary file 2 — ja2c08876_si_002.zip [file ja2c08876_si_002.zip › phonon_Co/mol-2/mode-1-10/10/Cart_disp.xyz]

         556

 Co   1.5007512178846747        10.531192301689931       0.38493780425427448     
 S  0.92109971740809893        12.702467815514145       0.80753359444687689     
 S -0.56734648559853795        9.5868666399614053       0.26671187779843175     
 S   2.7312948013176843        10.196160692912366       -1.5044173832094363     
 S   3.0083944875363269        9.7392274291624101        1.9034649944829687     
 C   2.3645273320543856        13.721374957343111       0.87840666426528857     
 C -0.44316985188712760        7.8266450489388895       0.20169223989451379     
 C   1.9953763361849626        11.059470689987617       -2.8545536315353943     
 C   2.2921067949185319        9.0684200210648509        3.3666106343686288     
 C   2.2327185170048165        15.131206988571464       0.81817815184848786     
 C   3.6694779863947318        13.199323261360675        1.0348654198557941     
 C  -1.6217445242648660        7.0524728641634766        5.7876526222305782E-002
 C  0.77702711567646976        7.1287616018923936       0.35420682883405197     
 C  0.78850652208996708        11.784387700568317       -2.7270653819830613     
 C   2.6133530323347300        11.046303761129762       -4.1302248064105171     
 C   3.0668341482020010        8.9658717105219949        4.5471405264014990     
 C  0.97369069861096702        8.5645329123508578        3.4031593224215220     
 H   1.2411306314721111        15.565514027764777       0.70390814803664614     
 C   3.3468651459707917        15.967929302574952       0.92069862504501587     
 C   4.7719653460520144        14.047278870847538        1.1583621072069081     
 H   3.7970938996334143        12.120401612414520        1.0886237800619138     
 H  -2.5723142338103777        7.5699252751203661       -6.7019044235566511E-002
 C  -1.5872373259510515        5.6564443447858839        9.5527495301188245E-002
 C  0.80381551462074441        5.7309894830400872       0.39040869739571360     
 H   1.6982387850351299        7.6994920568237415       0.47283656936719159     
 H  0.30768615639011171        11.835726731093652       -1.7528108024582882     
 C  0.23448042469871888        12.454369254804989       -3.8169737415877436     
 C   2.0352235447241775        11.695081714502741       -5.2250329180507746     
 H   3.5653545894042433        10.528598056250438       -4.2493891248806142     
 H   4.0811781617452914        9.3624957738647847        4.5488447927110256     
 C   2.5563465107262950        8.3513979287559827        5.6924068162014034     
 C  0.47467555259039340        7.9523125778890060        4.5514461299725131     
 H  0.34696318661871650        8.6781234545339512        2.5214526183207462     
 H   3.2134825254887152        17.047678605804965       0.87306196214531784     
 C   4.6294730917435638        15.437432236282781        1.1017224885756023     
 H   5.7669167323079318        13.619351066184224        1.2827791365917183     
 H  -2.5163880134204137        5.0948150987679650        1.3229429979725593E-003
 C -0.37145614971445295        4.9816779416641168       0.26616496948340579     
 H   1.7584452599332405        5.2238067066996487       0.52797542410475118     
 H -0.67900576082719499        13.027036708449916       -3.6736016619325924     
 C  0.83634615613715213        12.404224185043256       -5.0795776782413800     
 H   2.5247047653213892        11.656032420327906       -6.1973484616105061     
 H   3.1825901999966066        8.2745400227348807        6.5799453493873621     
 C   1.2576158104036046        7.8250016182486162        5.7045165784194234     
 H -0.54563353387482927        7.5734185390526569        4.5416335928548888     
 H   5.4973175428144279        16.091672711577303        1.1696093574771815     
 H -0.34559743367317947        3.8953438732806833       0.30361644679705607     
 H  0.38595001927713085        12.912948542337659       -5.9279897146649292     
 H  0.86526036812199403        7.3275575914027717        6.5894622569475860     
 P   15.623805949591784        10.520367114955247        8.2653531058415695     
 C   14.162578385263316        11.211281165975818        9.0528106222662625     
 C   17.096988372270005        10.734262832228008        9.2917967165952984     
 C   15.363372368824628        8.7496032166537532        8.0456850812620715     
 C   15.868207812642133        11.281272570672339        6.6439950326640300     
 C   14.089905561648862        12.596325118852912        9.2889650277761167     
 C   13.092802237715473        10.375424053594948        9.4271860912418468     
 C   17.134582855165366        11.688280110711968        10.322316455493718     
 C   18.235334451525951        9.9464807846399257        9.0199940300389994     
 C   14.991958406526788        8.2390927408821693        6.7936603185544273     
 C   15.426562031336895        7.9021889073929019        9.1686621268393669     
 C   14.849979830772959        12.052497769064376        6.0580860113159432     
 C   17.063736406753019        11.048702430446490        5.9386263183547783     
 H   14.897328789212205        13.258821072010930        8.9878742399906777     
 C   12.962094618664052        13.131648661786226        9.9116192711556383     
 C   11.957660197712674        10.926310374151251        10.023061872466403     
 H   13.139854063392262        9.3061975566345740        9.2479802126943138     
 H   16.266663777481064        12.295334479261712        10.571518634248982     
 C   18.307057533715664        11.859646626165480        11.064449087251329     
 C   19.403977310061030        10.140758690832204        9.7578776945548267     
 H   18.202217565252123        9.1756297181773920        8.2511263133986095     
 H   14.943353105732909        8.8949240766510496        5.9275826536297496     
 C   14.688090736137287        6.8808816717658017        6.6638656522496884     
 C   15.098358431311187        6.5527589724502855        9.0345752632230472     
 H   15.736165218298135        8.2859618231430314        10.140244341292588     
 H   13.933745247227874        12.262121399496008        6.6035014203637203     
 C   15.022417812884042        12.563176085593739        4.7678992701157483     
 C   17.211504257598115        11.543978635517798        4.6422903636069632     
 H   17.870617069139101        10.467122601906739        6.3760843804397753     
 H   12.937379455835142        14.199727030458369        10.121710943493449     
 C   11.894712113662020        12.301592059249339        10.264466008043838     
 H   11.126806047518819        10.288278914285332        10.322695683039070     
 H   18.297629623291694        12.595604308434883        11.868440870151383     
 C   19.442270287723161        11.096727257417937        10.781037310514892     
 H   20.293969072729208        9.5438477577236611        9.5606536904917707     
 H   14.393923059107228        6.4879915172737155        5.6915742164292755     
 C   14.738518214055565        6.0415297262602552        7.7803772623027001     
 H   15.125678664851415        5.8899375880651164        9.9011268306159632     
 H   14.232667582882568        13.162622819019798        4.3209930702725039     
 C   16.188766117719169        12.289596649363649        4.0513952127489281     
 H   18.118674613948635        11.339992432822882        4.0800449252561162     
 H   11.011447072605336        12.720611000587288        10.742874010639110     
 H   20.365872121424765        11.223206848360094        11.347956400314688     
 H   14.513139925132219        4.9801899180010398        7.6816165727806300     
 H   16.328703537099916        12.647163277277954        3.0301841810134023     
 P   2.0345391974228275        3.3066545071762579        5.0363619465221623     
 C   1.9300423998026892        4.2452483601209696        6.5727800650214530     
 C   3.2249006989302815        4.1621881242418324        3.9920105392151473     
 C  0.40164150635601337        3.2704144701379683        4.2693736284962931     
 C   2.5937798677055559        1.6159626913644878        5.3396008446709544     
 C  0.84238854299677901        4.0743087777539611        7.4487552358920386     
 C   2.9539394804156629        5.1522833594975550        6.8902412212145432     
 C   2.8768341663639143        5.3611482784805009        3.3443827298249444     
 C   4.5523831606475396        3.7091459982305826        3.9773872110033581     
 C -0.41900156415498807        4.4117192433504213        4.3591160943965725     
 C  -3.0590565663071386E-002   2.1487792326592370        3.5393543289602727     
 C   2.8894037913548356       0.77412163539506762        4.2489185767797268     
 C   2.6596709194131209        1.1165956896970566        6.6518692997002216     
 H   4.3447069407571287E-002   3.3777896679168560        7.2094704343214904     
 C  0.79134216091634280        4.8063343923279511        8.6352221769588056     
 C   2.8791712576065138        5.8948705984135694        8.0694094805866960     
 H   3.7864276078880699        5.2991236712410688        6.2097475635496142     
 H   1.8507242076672155        5.7240057274767793        3.3354795436733222     
 C   3.8752391238929489        6.1110251460852281        2.7167864809634734     
 C   5.5427874924530043        4.4618737330986615        3.3460069115259627     
 H   4.8147582742277795        2.7737016489590549        4.4572190365199846     
 H  -9.2226427588025711E-002   5.2775504817517671        4.9324273576712665     
 C  -1.6542888044588533        4.4247576873292500        3.7108064013592279     
 C  -1.2740294221372193        2.1764075421775568        2.9062997908260346     
 H  0.58297982454184949        1.2540423342575551        3.4639657268541635     
 H   2.8843486770040916        1.1573040127486172        3.2298954659044048     
 C   3.2019256488168790      -0.56890493755724081        4.4734814783382122     
 C   2.9788802153580907      -0.22756397611715179        6.8636206655208349     
 H   2.4673412570417468        1.7690429296611436        7.5005375157866840     
 H  -2.7234935049871969E-002   4.6442415925913254        9.3332413927266593     
 C   1.7942453983889270        5.7341311819569505        8.9330475961161291     
 H   3.6728393547526346        6.6009829487454823        8.3071826435044649     
 H   3.6159567747150101        7.0466796035157708        2.2203053397039589     
 C   5.2055653461492941        5.6740625196357488        2.7387232382930393     
 H   6.5681828015364463        4.0950099932673325        3.3154591554547781     
 H  -2.2840763784921356        5.3122594677944921        3.7591378659928485     
 C  -2.0881844415522877        3.3089383963591352        2.9853503128681491     
 H  -1.5992659810781560        1.3036448528511264        2.3425432393407988     
 H   3.3999805095262414       -1.2212914032736535        3.6221858912558278     
 C   3.2378650494427754       -1.0692693044474340        5.7789589965342802     
 H   3.0273229180181365      -0.61438388743798189        7.8792989320007196     
 H   1.7245852184723982        6.3203907156418211        9.8474373938979003     
 H   5.9795538863028224        6.2678841100444362        2.2558445318050087     
 H  -3.0646127129786973        3.3321009926956910        2.4946414471229543     
 H   3.4605125158066889       -2.1224071600659404        5.9462804975148140     
 Co   15.596197477221498        2.8269920887560138        12.681767243669935     
 S   16.144855134013280       0.63375334943638884        12.995872362748266     
 S   17.665554497638592        3.7476254511861637        12.610201819100254     
 S   14.439699339202146        3.2545613221766270        10.765209341499004     
 S   14.086249750617236        3.5953342913058743        14.202925468561430     
 C   14.681338545482189      -0.35296776447961609        13.089581479175360     
 C   17.546262005136139        5.5006320041976702        12.444137705145160     
 C   15.198906262187739        2.3994121908448727        9.4221524539826493     
 C   14.772271177019787        4.3386234070109024        15.647829717355499     
 C   14.781322908784405       -1.7646956099944295        13.020236177070215     
 C   13.392727737432262       0.19945783257420510        13.270560545003706     
 C   18.725205253264580        6.2564309901874182        12.233347232714648     
 C   16.334040687091750        6.2140996957745172        12.593612175347522     
 C   16.423267442432813        1.7048580764296066        9.5531090710570119     
 C   14.577563752002568        2.3862237276931912        8.1488761843790272     
 C   13.984226834111974        4.4553635387442005        16.817992256686107     
 C   16.076735046759474        4.8759049502355083        15.679959290723053     
 H   15.760448065162233       -2.2202425087337403        12.882049008341523     
 C   13.650439784180248       -2.5748632590860918        13.146126589053930     
 C   12.273944171672516      -0.62195581229705366        13.417746729324781     
 H   13.289361359809243        1.2804853384534520        13.325646762850665     
 H   19.667937791718440        5.7245555048532655        12.109471996538774     
 C   18.700897411159779        7.6533966901684636        12.211220962159128     
 C   16.317845453346209        7.6123086358009360        12.573478839591015     
 H   15.412373992946984        5.6552823086989976        12.756132067053839     
 H   16.916136314849119        1.6894590083956578        10.521854790508577     
 C   16.982850269617423        1.0251782922745882        8.4719655488877024     
 C   15.161737018672023        1.7307756389455331        7.0615429490172410     
 H   13.615035501563135        2.8841113373010732        8.0292815327437062     
 H   12.977269793470811        4.0402588053815487        16.819726248677760     
 C   14.474285264012295        5.1029127894339847        17.954510945940189     
 C   16.555225048485795        5.5213309944335141        16.818625049455502     
 H   16.711534767389370        4.7569777168118774        14.804925935056408     
 H   13.757256311328726       -3.6577237016159154        13.093995414317607     
 C   12.385427448076943       -2.0145094432291364        13.357650524194035     
 H   11.292425292943893      -0.17075395566042456        13.568014918790713     
 H   19.629523826920018        8.2056346877031388        12.067981613877189     
 C   17.495651546577381        8.3457032653124443        12.387253760540332     
 H   15.371620401111981        8.1337258838171067        12.718885960157836     
 H   17.908847659100207       0.47338631496568034        8.6185754024879824     
 C   16.371024757868550        1.0409880180612332        7.2134237917131463     
 H   14.667843276281465        1.7473428237661781        6.0910261441137115     
 H   13.839738983211994        5.1873520779995204        18.835855880723827     
 C   15.764182364156706        5.6506500116008960        17.965592782987720     
 H   17.566074985448978        5.9240539251654880        16.806797219096314     
 H   11.503164883183100       -2.6468086290510557        13.440845027407663     
 H   17.480436804559620        9.4332425324341393        12.382490474677125     
 H   16.823587022161529       0.52328746144282268        6.3717026888784440     
 H   16.143197968773780        6.1684770956276331        18.844549358237416     
 P   1.4888497938342029        2.9304097434723624        20.393880809218096     
 C   2.9681900211860968        2.2788931464375191        21.180943943945195     
 C   2.8880010922848261E-002   2.6743401066660426        21.430002717024880     
 C   1.6968892489058662        4.7107050955697050        20.216078308389985     
 C   1.2690859428805499        2.1872568032399538        18.760946627811443     
 C   3.0820533353925526       0.89583491579922947        21.409895669932421     
 C   4.0022660053250281        3.1473478276134195        21.580924342061458     
 C   2.7622847229218806E-002   1.7379811563789662        22.476621762939171     
 C  -1.1228097637503274        3.4484827753080682        21.176906553700032     
 C   2.0773648679131886        5.2594235817955477        18.984471475050086     
 C   1.5969952571837789        5.5270619107505663        21.359344248095095     
 C   2.3047336387897714        1.4421932490861344        18.168950263539227     
 C   6.9691528878938674E-002   2.4012526518332580        18.055583630273055     
 H   2.3032483925113532       0.20918742368770105        21.088325198795470     
 C   4.2130148523197501       0.39498605656286079        22.053587036549210     
 C   5.1424795550381548        2.6310398979632317        22.197876084004530     
 H   3.9242527450856421        4.2156049502390101        21.406394229330623     
 H  0.90875643757584945        1.1439912358655695        22.708954545779331     
 C  -1.1202015639768474        1.5747065276648824        23.258555725068778     
 C  -2.2650039268206381        3.2667629377853720        21.956913248830631     
 H  -1.1186587278153861        4.2047747277206735        20.393137919003976     
 H   2.1544401798272736        4.6256952014306369        18.104835721740976     
 C   2.3548448428489555        6.6262303328897172        18.893758213488706     
 C   1.9003185952276920        6.8846454871564022        21.264028419187593     
 H   1.2827736413571416        5.1122482380882248        22.316624359662640     
 H   3.2261315271777087        1.2484971487546888        18.712072242622195     
 C   2.1409454966723147       0.93537637514351868        16.876286604712064     
 C  -7.1295173731036499E-002   1.9033542576630236        16.759362405638964     
 H -0.74677970396675408        2.9689131499957346        18.494515203529453     
 H   4.2695345091988672      -0.67304467167594750        22.254789883245941     
 C   5.2448276426213258        1.2573343369135934        22.434149053026378     
 H   5.9448611715846154        3.2959703617748226        22.517077403110672     
 H  -1.0817596966874796       0.85284566565678854        24.074991879647172     
 C  -2.2647330542981354        2.3325714460400593        23.000218588201044     
 H  -3.1628504095696157        3.8587017537266664        21.781275792948417     
 H   2.6580177384590264        7.0494903942964653        17.937354604523851     
 C   2.2701998396202021        7.4350835247434004        20.029887341438364     
 H   1.8498287219262353        7.5227808064142652        22.146720506441504     
 H   2.9424473712640511       0.35850984442222850        16.422820677986497     
 C  0.96480885561446650        1.1799070214363736        16.165912738957122     
 H -0.98425295509242150        2.0856875891779199        16.198760567480324     
 H   6.1322948787398781       0.86345145720390537        22.925736480101495     
 H  -3.1649061629423634        2.2197056336269774        23.605961728735988     
 H   2.4785398980521860        8.5022726235860784        19.963491084931949     
 H  0.82729984767381115       0.81296165264382758        15.148307301767121     
 P   15.060119780716052        10.151753376161569        17.262343227627639     
 C   15.160076566013162        9.2284249403892300        18.806692615499490     
 C   13.871494786053921        9.2907038579181460        16.221989128349264     
 C   16.684617286954943        10.176851939546102        16.477827919523712     
 C   14.520919410862993        11.847313239013459        17.557943569381795     
 C   16.240734947374179        9.4136913712573573        19.688462570325598     
 C   14.129215469673618        8.3325481197033433        19.133426607598661     
 C   14.240981490956635        8.0943676032749288        15.580618675237281     
 C   12.539554857456837        9.7302410727462831        16.192945260303063     
 C   17.533854363339628        9.0631360252782773        16.621562236058502     
 C   17.074045839741075        11.259375229564018        15.667232745630709     
 C   14.207212519227181        12.678919096464707        16.465216357829682     
 C   14.514537942760681        12.366962130080505        18.863900845287272     
 H   17.044116858456906        10.102684225970822        19.441613071415222     
 C   16.277069518107321        8.7079243394796499        20.891082395129935     
 C   14.189111357524830        7.6153890606943220        20.329182526039602     
 H   13.302294196926370        8.1755654285708808        18.448532639398547     
 H   15.272361824998402        7.7470583234171109        15.583140529282561     
 C   13.259821786957399        7.3284738400381393        14.947178622707142     
 C   11.566916099221537        8.9633276445838099        15.549295619336506     
 H   12.260339950200569        10.665934531175628        16.666048759251034     
 H   17.241551133094973        8.2304619526267810        17.258900384772137     
 C   18.754435456316536        9.0371750208287214        15.946434869359058     
 C   18.299494076523697        11.216223914034765        15.001410938028423     
 H   16.441670482582673        12.136764255470366        15.550825621669579     
 H   14.166109087255400        12.279876806014560        15.453211768370702     
 C   13.934408897679848        14.031761246168861        16.679933502587286     
 C   14.235905489241627        13.720954115175168        19.065551379654508     
 H   14.721354513264384        11.722564499610575        19.714739546764676     
 H   17.087182184649013        8.8831374696017917        21.595925484970657     
 C   15.266057169686169        7.7922057893280465        21.199590225057818     
 H   13.390751725472011        6.9173411162082159        20.575332739880981     
 H   13.535179782192502        6.3927762090110809        14.460460820031102     
 C   11.925088723018227        7.7521293392554265        14.951197518697096     
 H   10.539167328193717        9.3216909726133554        15.497717587789088     
 H   19.412011632907593        8.1751290273588406        16.046336054175317     
 C   19.140761844583473        10.108228039257389        15.132546924858755     
 H   18.587111066980256        12.056825779543818        14.371267770836051     
 H   13.722212688691153        14.679000958630830        15.827627019664320     
 C   13.956221136771262        14.551339023194814        17.978022016575789     
 H   14.236220244941746        14.126385868544997        20.074889858640514     
 H   15.325251007105862        7.2237893771051480        22.125948881080575     
 H   11.163693866441426        7.1506435581638819        14.459433694424865     
 H   20.106772971879575        10.080193555335605        14.622950744852012     
 H   13.763881615069462        15.611288343840252        18.137310770141553     
 Co   7.0443036529696288        10.745140762176451        12.678752415692403     
 S   7.5926823705549431        12.938420402048113        12.993677820807115     
 S   9.1148085450907192        9.8269648318568308        12.608539168065159     
 S   5.8883097073620112        10.317229389540074        10.761930156480764     
 S   5.5332583035893537        9.9752809619919951        14.198135087042919     
 C   6.1292591330362081        13.925197656587015        13.088732126473959     
 C   8.9988357263224543        8.0738200236008968        12.441721302346647     
 C   6.6469365688276074        11.172776504789628        9.4188019487464576     
 C   6.2185576060402337        9.2325174767406608        15.643710807858049     
 C   6.2291773203718099        15.336943981880941        13.019482685566061     
 C   4.8407732492142497        13.372725595747619        13.270520915826690     
 C   10.179352078471297        7.3200283711945762        12.232468255356160     
 C   7.7875493900533996        7.3583317897161677        12.589291123341289     
 C   7.8711397398566580        11.867613583843593        9.5495663120207457     
 C   6.0252926651691814        11.185909801928432        8.1456785731263341     
 C   5.4298392330546070        9.1159436922792150        16.813436223438011     
 C   7.5229791395275436        8.6951507655219764        15.676643584722969     
 H   7.2081985047844350        15.792555920096849        12.880625054797960     
 C   5.0983249050167982        16.147069720156491        13.146119021687788     
 C   3.7220308305535243        14.194088617362466        13.418381747800973     
 H   4.7375321288778132        12.291676590485030        13.325749778669294     
 H   11.121457645389139        7.8534475821405003        12.110290659425834     
 C   10.157299886745859        5.9229857412059639        12.209976310662114     
 C   7.7736538170046927        5.9600884512926875        12.568983052549283     
 H   6.8648044679433911        7.9157360135609141        12.750511931931563     
 H   8.3641926575234979        11.883002438625141        10.518231670176069     
 C   8.4303308185799430        12.547471588721399        8.4683267810628866     
 C   6.6090818228379460        11.841532150161795        7.0582404210586569     
 H   5.0628383608462375        10.687835347158808        8.0262820197183071     
 H   4.4228594474618550        9.5310018128839058        16.814530052414955     
 C   5.9193139234523588        8.4686354694217201        17.950364667976903     
 C   8.0008351499581902        8.0497983153643080        16.815639788369619     
 H   8.1582125853331586        8.8138401490685450        14.801897685308273     
 H   5.2050770931620329        17.229941676194954        13.094031406413396     
 C   3.8334247969906370        15.586659560513690        13.358304490022260     
 H   2.7406189913357739        13.742797469205595        13.569168111890439     
 H   11.087013046876297        5.3722642399754212        12.067876355934430     
 C   8.9529150278580527        5.2286817343325129        12.384241290938443     
 H   6.8281247814708621        5.4369979807451090        12.713104997342622     
 H   9.3561895492725444        13.099522029290855        8.6147620069784452     
 C   7.8182526968357724        12.531560635219050        7.2099062359913555     
 H   6.1149587403553989        11.824940444437715        6.0878398984908575     
 H   5.2843455516447015        8.3844301694492689        18.831437827496327     
 C   7.2091831653254719        7.9208515509462920        17.962229634847883     
 H   9.0116215576720702        7.6468666073549416        16.804423792781755     
 H   2.9511987203234988        16.218945515650724        13.442063478365926     
 H   8.9393342032862808        4.1411110309068029        12.379152817668762     
 H   8.2705110869209388        13.049429133315883        6.3681174437391066     
 H   7.5877463110062280        7.4033329265110392        18.841553831774753     
 P   10.040486246696638        10.641324244377266        20.393877710104743     
 C   11.519927779809548        11.292576369008113        21.181034628346094     
 C   8.5804902060104471        10.897627895384941        21.429918449437935     
 C   10.248153814466503        8.8609497519519600        20.216387934184052     
 C   9.8209184850184439        11.384415094936651        18.760854239498762     
 C   11.634009373972100        12.675538405066748        21.410495145558645     
 C   12.554053679486682        10.423909016444570        21.580416349102734     
 C   8.5794647143725147        11.833521264122567        22.476948738564108     
 C   7.4286721595566574        10.123733292708838        21.176596969528351     
 C   10.628439292022238        8.3119419235740750        18.984849095269517     
 C   10.148645491110493        8.0449146261153821        21.359941636930170     
 C   10.855751478587180        12.131187170892632        18.169668001426427     
 C   8.6221823671245268        11.169050100876847        18.054796989001908     
 H   10.855168353921854        13.362393511545116        21.089484171281175     
 C   12.765252868924241        13.176057761969261        22.053956176221043     
 C   13.694530217942589        10.939883804289689        22.197157304547712     
 H   12.475860837027168        9.3557200269356589        21.405588150454921     
 H   9.4606952248727225        12.427325014796802        22.709387355295263     
 C   7.4318175420971198        11.996478777279020        23.259231806119153     
 C   6.2866248623889520        10.305218828944765        21.956870377601053     
 H   7.4326263503367391        9.3677372532016285        20.392521276331220     
 H   10.705274502351033        8.9453803282978601        18.104977910485900     
 C   10.906353888459293        6.9451964898107956        18.894564082376714     
 C   10.452336970622442        6.6873772839067529        21.264986889218463     
 H   9.8346289283981658        8.4599363917654049        22.317213819295265     
 H   11.776698886888601        12.325783240517939        18.713202745435353     
 C   10.691756187916569        12.638531942262521        16.877229941521165     
 C   8.4810752187970362        11.667337858842503        16.758743281217722     
 H   7.8063382610891221        10.599975251151452        18.493014389350073     
 H   12.821959999592412        14.244010722860821        22.255502091495774     
 C   13.797121893046810        12.313495657487142        22.433857555773372     
 H   14.496977676191438        10.274808084886429        22.515880496226615     
 H   7.4704252850750024        12.717935176783516        24.076031284450000     
 C   6.2871914497758929        11.238825578526372        23.000727235277360     
 H   5.3886427261589187        9.7135442649681263        21.781037668483709     
 H   11.209609475140546        6.5218341289645592        17.938242457064572     
 C   10.822238662151575        6.1366707960799731        20.030967172256855     
 H   10.402253212180099        6.0495539582506730        22.147925860770414     
 H   11.492587635571475        13.216867077963096        16.424476791601506     
 C   9.5163324761057595        12.392676193898952        16.166162715394780     
 H   7.5686836749062536        11.483837333580997        16.197634407229106     
 H   14.684824967571753        12.707102031823773        22.925249016468083     
 H   5.3871243726747045        11.351468533455714        23.606681570884636     
 H   11.031024782718276        5.0695486648344321        19.964897740317163     
 H   9.3787711618909508        12.759931574848597        15.148670153411516     
 P   6.5098115952234785        3.4190907185758852        17.263976343563176     
 C   6.6082115908666843        4.3428718025543311        18.808157535009332     
 C   5.3237035357194795        4.2805114090279330        16.221227524716426     
 C   8.1348409552827725        3.3932023957197597        16.480770560345622     
 C   5.9693314996606714        1.7238380541752918        17.558862522704178     
 C   7.6877965751876953        4.1578446909771394        19.691299034236746     
 C   5.5773756933632113        5.2394490249547934        19.133048329644176     
 C   5.6971260193052826        5.4735260243798578        15.575960193033872     
 C   3.9903697620180583        3.8449882028064901        16.193442372801574     
 C   8.9857403564228591        4.5054508185393614        16.626772338567534     
 C   8.5222605504068429        2.3118838932176424        15.667371313011740     
 C   5.6553096023988161       0.89291265855550928        16.465689382975903     
 C   5.9629047615645856        1.2034981397053777        18.864552704319784     
 H   8.4912295202480212        3.4684606957204163        19.445801448797521     
 C   7.7231274467951678        4.8644993647011976        20.893429331646789     
 C   5.6361730933163638        5.9573500601933231        20.328406765489838     
 H   4.7514208635433981        5.3964710098320854        18.446984636204302     
 H   6.7296818387564876        5.8173678464183487        15.577426508293085     
 C   4.7185274495009448        6.2404551278641529        14.939802690833002     
 C   3.0203341873857386        4.6127802041167980        15.546812180885897     
 H   3.7082147343753218        2.9116261978181157        16.669552700496943     
 H   8.6948779751881897        5.3372434458025282        17.266103691667450     
 C   10.206042302333790        4.5310500197253241        15.951102046725254     
 C   9.7473333858529276        2.3547542092732030        15.000881508199210     
 H   7.8884969406101870        1.4356653683865868        15.549169675725656     
 H   5.6140252335882570        1.2925386046251659        15.453896335454807     
 C   5.3823903108377600      -0.46002358696271672        16.679730556720287     
 C   5.6840662038122831      -0.15054995433481472        19.065518188918865     
 H   6.1698168951035957        1.8474600266326011        19.715704267447087     
 H   8.5324531553003364        4.6895659741347853        21.599265533445092     
 C   6.7120758225697843        5.7807586137819129        21.200152720725406     
 H   4.8378280906165676        6.6558809997772590        20.573148529051075     
 H   4.9966714116370321        7.1739237816867343        14.450416078127359     
 C   3.3825246566798612        5.8208714074887968        14.944721526103478     
 H   1.9914959543280293        4.2573929846472529        15.495762875212725     
 H   10.865091353820453        5.3918529419907459        16.052796282028250     
 C   10.590279890857207        3.4612839340039803        15.134282599604205     
 H   10.033254465656364        1.5151759678415480        14.368387738893311     
 H   5.1699725574922057       -1.1067367758821725        15.827087091970300     
 C   5.4042748041428039      -0.98032555597019400        17.977532927549852     
 H   5.6843598558355124      -0.55651637335166526        20.074650660879627     
 H   6.7705965187599872        6.3499405211359168        22.126076553794189     
 H   2.6230752297699924        6.4230845839267454        14.450771616767309     
 H   11.556113461182100        3.4892263552275748        14.624363138750818     
 H   5.2118702923675615       -2.0403620580008632        18.136219166115747     
 Co   10.053863060318141        3.0417301526056164       0.38611379314767946     
 S   9.4735697184551899       0.87052139892948455       0.80811810812522800     
 S   7.9869554994036518        3.9885401002260399       0.26652163658223604     
 S   11.285153556859985        3.3757990146277868       -1.5029662520967695     
 S   11.560606209178850        3.8326033138342570        1.9060812335051716     
 C   10.917043309009221      -0.14835182628135080       0.87839209007577168     
 C   8.1141347308991598        5.7486664051052490       0.20263334814249351     
 C   10.548691439822935        2.5126914452256823       -2.8529196817831202     
 C   10.843600669679446        4.5035695228714525        3.3687607810338664     
 C   10.785218703939531       -1.5581758373967827       0.81819922013511226     
 C   12.222045272952087       0.37368127274721152        1.0345173954517894     
 C   6.9369544674155170        6.5246983842439592        5.7810545643681030E-002
 C   9.3352066802190841        6.4446604118527775       0.35687736279016347     
 C   9.3417646867699347        1.7879093265303216       -2.7251225105987156     
 C   11.166312841678076        2.5257659156794947       -4.1287736290219357     
 C   11.617697871332904        4.6060804482912587        4.5497156999553123     
 C   9.5251399444623797        5.0073631762995063        3.4046625007662277     
 H   9.7935887531556087       -1.9924564229840316       0.70423990549118498     
 C   11.899367955678199       -2.3949051977243037       0.92055384432270515     
 C   13.324540065886076      -0.47428236843825233        1.1578698568960490     
 H   12.349731111391602        1.4525871672541097        1.0881704346087497     
 H   5.9857944535298921        6.0086807856489202       -6.8609907884469357E-002
 C   6.9735237808702504        7.9206531025358613        9.6140872374715011E-002
 C   9.3640922258802846        7.8423998489686566       0.39359457036721068     
 H   10.255438189346073        5.8725921686128268       0.47646463238245695     
 H   8.8612173610531961        1.7365241172311296       -1.7507458581786710     
 C   8.7873889004565182        1.1179255703862450       -3.8148438636084330     
 C   10.587811587495933        1.8770281169719161       -5.2233980201370560     
 H   12.118327895963899        3.0433806501123071       -4.2482364055008999     
 H   12.631999157507067        4.2093687745294597        4.5519703931111364     
 C   11.106700802399372        5.2206465533566000        5.6946884810281899     
 C   9.0255629377341720        5.6195222904677600        4.5527287333143498     
 H   8.8987863854633282        4.8936636764714780        2.5226990341109903     
 H   11.765968530501844       -3.4746542798600064       0.87304315913972752     
 C   13.182013295808327       -1.8644276040630958        1.1013250442686489     
 H   14.319513691236290       -4.6387374380793905E-002   1.2821846998018593     
 H   6.0453435698779003        8.4836917158923200        1.1839558261661220E-003
 C   8.1901199895916434        8.5935519624620476       0.26836664184595416     
 H   10.319370724146360        8.3480374120409735       0.53231816271775811     
 H   7.8738756068768243       0.54536492376583312       -3.6711894011246877     
 C   9.3889125992790721        1.1679843984299465       -5.0776089743209809     
 H   11.077000355742090        1.9160661370175649       -6.1958615892542124     
 H   11.732556549707855        5.2975813040826454        6.5824898409942136     
 C   9.8079654734991468        5.7470406200052349        5.7061471114456372     
 H   8.0052039985030472        5.9982510501450248        4.5424140734777243     
 H   14.049870401169818       -2.5186586263450041        1.1691019396742159     
 H   8.2174760731199061        9.6798488924990309       0.30638790225292062     
 H   8.9382423951939760       0.65931138500205044       -5.9258936325582541     
 H   9.4152203599979973        6.2446781556627631        6.5908194190734717     
 P   7.0700580401373010        3.0514533591670472        8.2641734421919502     
 C   5.6091288897290941        2.3601253383918586        9.0518340067063097     
 C   8.5434269957872964        2.8379613514989277        9.2904407065288943     
 C   6.8091416007021230        4.8221288200797154        8.0442901180677389     
 C   7.3146004802024063        2.2906446073925801        6.6428329884716568     
 C   5.5367527305782103       0.97497208131686808        9.2874329059126186     
 C   4.5395779396452429        3.1957434886168965        9.4273533932818516     
 C   8.5816361969342143        1.8833511327351002        10.320422445815172     
 C   9.6813962099133182        3.6263415361311333        9.0187951253270278     
 C   6.4376353739826735        5.3324034228239992        6.7921963432109322     
 C   6.8726391930825184        5.6698260557046147        9.1670211865685474     
 C   6.2956527232542374        1.5210693938119719        6.0560255375621805     
 C   8.5107516073436855        2.5221018852077650        5.9381751942988963     
 H   6.3440021939576203       0.31270265065833064        8.9854069446148692     
 C   4.4095088646124596       0.43928899208600253        9.9108130118478552     
 C   3.4049794312726140        2.6444997134405628        10.023952224150257     
 H   4.5863735520139048        4.2650477293794218        9.2484829277997296     
 H   7.7140184005706303        1.2758214771210370        10.569564632897773     
 C   9.7544265521240412        1.7119033236143155        11.062043507870536     
 C   10.850321250196755        3.4320658278251064        9.7562601340464994     
 H   9.6477594385884746        4.3975943121406074        8.2503463671301027     
 H   6.3889018916724742        4.6763349335135338        5.9263140677411155     
 C   6.1340938639324945        6.6906561130915225        6.6620247632233518     
 C   6.5447064345996369        7.0192790971799424        9.0326149765136670     
 H   7.1824567498134719        5.2862458576855174        10.138602686717457     
 H   5.3789913538759144        1.3121539506601352        6.6010085881991412     
 C   6.4679616011301517        1.0111202204074616        4.7655407121682654     
 C   8.6584646509029177        2.0274268723760818        4.6416017497208548     
 H   9.3181876018020926        3.1023055902776924        6.3764259253001132     
 H   4.3850235439910223      -0.62887847828004795        10.120517330453612     
 C   3.3423662255173485        1.2691124147546395        10.264886908675662     
 H   2.5743260407356354        3.2823741033429679        10.324442757404386     
 H   9.7454810306257400       0.97547852242255140        11.865632462933899     
 C   10.889287100441376        2.4753983896465357        10.778754383861660     
 H   11.739934956270542        4.0296121443933783        9.5592647576214613     
 H   5.8400183203412404        7.0834419019658439        5.6896509220160105     
 C   6.1848806349847827        7.5302769467523953        7.7783135557963012     
 H   6.5722899383900337        7.6823936046973182        9.8989368088152165     
 H   5.6776243829988777       0.41310374361215363        4.3178246231361621     
 C   7.6349750875615578        1.2836406589239024        4.0497477376519324     
 H   9.5661733110235296        2.2304675156886988        4.0798946163394634     
 H   2.4595721218052344       0.84977262028325540        10.743884481819062     
 H   11.813098706987802        2.3489546736163929        11.345357629026765     
 H   5.9597882740356178        8.5916564817415306        7.6793237338977454     
 H   7.7749030713715044       0.92654963384481137        3.0283686672241172     
 P   10.589513161987719        10.265191875932915        5.0345382277800859     
 C   10.483653997932151        9.3267529795697399        6.5709733823882281     
 C   11.782267091379579        9.4101225556212569        3.9924108765221877     
 C   8.9571149247772759        10.300592735418249        4.2663310422760210     
 C   11.147539090276675        11.956188535305824        5.3384561278662161     
 C   9.3949061213462688        9.4975266465773363        7.4456289826420097     
 C   11.507565771120147        8.4202654582471190        6.8899187131089450     
 C   11.437841226127871        8.2082555343691244        3.3480890429488608     
 C   13.108547039095363        9.8666507567638835        3.9771884054855753     
 C   8.1380016822725274        9.1579538713443043        4.3541559816489803     
 C   8.5230316411844740        11.423233272683865        3.5387434017283304     
 C   11.442652797805366        12.798699050529308        4.2481513525365679     
 C   11.213707059866689        12.454861299833711        6.6509829931955053     
 H   8.5960039002568056        10.193714801283436        7.2052334734728660     
 C   9.3427750991130960        8.7658100539487140        8.6322387410810890     
 C   11.431632768389967        7.6778664384338002        8.0691367141079393     
 H   12.341047140582416        8.2737542144390250        6.2105615147182665     
 H   10.412747351446091        7.8423907096156054        3.3397514101035974     
 C   12.438714845113211        7.4592354457301520        2.7232803690742937     
 C   14.101460250192686        9.1146361189180638        3.3488467255700529     
 H   13.368184212174855        10.804137057071252        4.4544790928488585     
 H   8.4661136092293621        8.2913814826083883        4.9257249615775125     
 C   6.9024320694576291        9.1445260749678656        3.7064005769307187     
 C   7.2792485867308052        11.395263910798066        2.9063117307771553     
 H   9.1353242600431006        12.319030934417603        3.4648931894493433     
 H   11.437238532776030        12.416089111089807        3.2289174310988518     
 C   11.755117127842466        14.141631367165214        4.4733299773154149     
 C   11.532776043683494        13.798967406428480        6.8633613663821560     
 H   11.021653243164121        11.801966912292986        7.4993778702815277     
 H   8.5233656047805990        8.9278486113491589        9.3292930133102452     
 C   10.345598120428875        7.8383721967883018        8.9314455415261929     
 H   12.225308725882089        6.9721264027186116        8.3080061393968894     
 H   12.182020231236605        6.5216475596492325        2.2290178561073022     
 C   13.767943023672746        7.8997072689096663        2.7449885564032357     
 H   15.125924386890828        9.4840754350543897        3.3181894515356807     
 H   6.2739494462007830        8.2559337167668225        3.7532714582306395     
 C   6.4666247318402430        10.261415902562728        2.9834809849950772     
 H   6.9524461371326520        12.268882167363810        2.3445965138426139     
 H   11.952819605646036        14.794513573612395        3.6223208594394034     
 C   11.791390033751695        14.641285867599711        5.7790888072019841     
 H   11.581426782995351        14.185272796993296        7.8792386506763341     
 H   10.275210855749314        7.2524036188704635        9.8459725325516168     
 H   14.543800044240902        7.3064851686871117        2.2643378246981616     
 H   5.4899865034084687        10.238109735219561        2.4931796445172645     
 H   12.013988157728038        15.694343831417488        5.9469592298496528     
         556

 Co   1.5008204654350101        10.536316143248872       0.38727521256069414     
 S  0.92191107669344541        12.708144024314047       0.80714248555385870     
 S -0.56732072789946653        9.5926050304894890       0.27024308642842942     
 S   2.7295648954962668        10.199008120746269       -1.5027398470568771     
 S   3.0085656706212114        9.7449630199895463        1.9058415850876673     
 C   2.3658287023044267        13.726263880141159       0.87858543861892580     
 C -0.44329687680400831        7.8325602896930162       0.20269891011451760     
 C   1.9931211837214833        11.062168672752179       -2.8526955628817339     
 C   2.2930673626945102        9.0723859123960757        3.3685674852054106     
 C   2.2348001016683567        15.136142187711528       0.81812716414367437     
 C   3.6703775595766621        13.203469091391144        1.0356578923037016     
 C  -1.6218844705210578        7.0588667005469246        5.7141871699688741E-002
 C  0.77668176214250295        7.1342683077104727       0.35519935679873388     
 C  0.78582059708919560        11.786340298970188       -2.7251364255832442     
 C   2.6112122852806223        11.049679009688411       -4.1282931142412060     
 C   3.0681575273386659        8.9695018996317160        4.5488200748240128     
 C  0.97499502750330547        8.5676804990089863        3.4050533097145186     
 H   1.2435186836049812        15.570970052853339       0.70326278324216662     
 C   3.3493561361750102        15.972214371225625       0.92122552293619897     
 C   4.7732626521819377        14.050774529874133        1.1597420764077513     
 H   3.7974006921276446        12.124496437672796        1.0894545863619121     
 H  -2.5722466922738345        7.5766929337560693       -6.7761346753812637E-002
 C  -1.5876518234977430        5.6628143840202618        9.3276582776416539E-002
 C  0.80318510216476746        5.7364851102482266       0.38997442476837019     
 H   1.6979061170134091        7.7046857463676419       0.47498207551124205     
 H  0.30467795124646463        11.836771677403735       -1.7510296907143941     
 C  0.23168708827129272        12.456587508658558       -3.8148268340264724     
 C   2.0329630757003785        11.698646744202897       -5.2229167962125747     
 H   3.5634725646350258        10.532459156846746       -4.2474609106746755     
 H   4.0823198620659715        9.3665802250054426        4.5504907488503452     
 C   2.5582059632085978        8.3542303124548400        5.6938948814266617     
 C  0.47651575192283846        7.9546662272298763        4.5531288561519290     
 H  0.34804329799813971        8.6813888998492921        2.5235265428026263     
 H   3.2166260599529779        17.052039825137449       0.87347326197328945     
 C   4.6315314528869846        15.440986404497398        1.1030091675487861     
 H   5.7678824013692083        13.622274815745104        1.2848058372035058     
 H  -2.5167920439644980        5.1014365331796308       -2.2097201220586254E-003
 C -0.37215161991749729        4.9875918810762876       0.26410067946902233     
 H   1.7575893388678112        5.2289304122705751       0.52778139853793771     
 H -0.68211035816290766        13.028737577785556       -3.6713851696699646     
 C  0.83382780215231334        12.407313579599229       -5.0773168857207880     
 H   2.5225773677362002        11.660166905644898       -6.1951762265578472     
 H   3.1846812050233479        8.2771936450674914        6.5812624382942522     
 C   1.2596898002459922        7.8273166860686718        5.7060276750821082     
 H -0.54356549625334527        7.5751996185010464        4.5433035942132678     
 H   5.4997270363036312        16.094691212220429        1.1712780123759228     
 H -0.34657212634985346        3.9012278939703866       0.30047845395272932     
 H  0.38339771630000036        12.916275545584174       -5.9255640599652395     
 H  0.86768686120542993        7.3293874831913337        6.5908465034463548     
 P   15.623692795551037        10.523530945928350        8.2633975621707698     
 C   14.162030735214763        11.213432153908117        9.0509041530041436     
 C   17.096582524061343        10.738535400695982        9.2900229483368442     
 C   15.364614749491949        8.7525147743802805        8.0448710546192022     
 C   15.867353249886017        11.283944084939090        6.6417086524769520     
 C   14.088304147832217        12.598421232642275        9.2868982218810014     
 C   13.093169037620427        10.376735849732754        9.4259253644114693     
 C   17.133258900549663        11.692054386394419        10.320996561561946     
 C   18.235270845753092        9.9511208674443825        9.0186467438690219     
 C   14.992894309137636        8.2409670381853459        6.7934165947383018     
 C   15.428826726590426        7.9059481122026387        9.1684002410173999     
 C   14.848703137217109        12.054634739051874        6.0557789138270346     
 C   17.062871317889027        11.051717005296464        5.9361953361144479     
 H   14.894996713914821        13.261540832814454        8.9853009521240583     
 C   12.960408084443289        13.132852988827828        9.9100890550501628     
 C   11.957895756240315        10.926727047019513        10.022346162836492     
 H   13.141016280818585        9.3075366949826659        9.2468280945458279     
 H   16.265003402189784        12.298760754889518        10.569806404988650     
 C   18.305110468006507        11.863179719776491        11.064144167478362     
 C   19.403240814188255        10.145035937800108        9.7576125294226568     
 H   18.202890931837238        9.1806782642530749        8.2493626228761237     
 H   14.943490685516311        8.8961929543146798        5.9269663256492704     
 C   14.689720105141321        6.8825249288820487        6.6647028379186741     
 C   15.101268251943255        6.5563017303121383        9.0353883157697812     
 H   15.738601738219774        8.2905635278793142        10.139578925540109     
 H   13.932418151185113        12.263937840012090        6.6012388162614082     
 C   15.020833920038228        12.565233243750976        4.7655259344676200     
 C   17.210378019678771        11.547077795857582        4.6398588753261283     
 H   17.869974548298305        10.470374371980526        6.3735773824479383     
 H   12.934877326870250        14.200927009105383        10.119964244264068     
 C   11.893934715143164        12.301965532714130        10.263631347689305     
 H   11.127773206687468        10.288000545202761        10.322473961980267     
 H   18.294948931292875        12.598741254220593        11.868486931589720     
 C   19.440555535938824        11.100394190173855        10.781335966028797     
 H   20.293425723938441        9.5482485902261036        9.5609147089203752     
 H   14.395273406823618        6.4888048601871162        5.6928553671535269     
 C   14.741103855902333        6.0440067351864872        7.7817504987086572     
 H   15.129239435051776        5.8941540354755624        9.9023806902664653     
 H   14.230799222948404        13.164207800050566        4.3185599077614425     
 C   16.187320895951682        12.292275671871884        4.0490404743991455     
 H   18.117605891822489        11.343547512427005        4.0775400413678717     
 H   11.010559896850202        12.720334976446365        10.742377519543032     
 H   20.363557278630225        11.226480650455622        11.349259260782075     
 H   14.516167962683651        4.9825109542930015        7.6838834917927956     
 H   16.327128307030463        12.650090616401521        3.0279159323146838     
 P   2.0347857879744264        3.3094115666204869        5.0369145082998390     
 C   1.9304777352937492        4.2476399200909354        6.5735277530497660     
 C   3.2251375967878824        4.1650272981143699        3.9926566586643868     
 C  0.40207979175825576        3.2735345909180409        4.2695205880489553     
 C   2.5934581595818424        1.6185735829614842        5.3399605580690634     
 C  0.84300114499978762        4.0764125175201302        7.4496637471346556     
 C   2.9546030430818226        5.1543416303555869        6.8912003631888101     
 C   2.8766042439456849        5.3639517650508077        3.3452025471468598     
 C   4.5527106884417838        3.7122597066053657        3.9776909554413580     
 C -0.41920534552418709        4.4142012992423894        4.3606296375953555     
 C  -2.9173294090651569E-002   2.1528992078981326        3.5375038982102791     
 C   2.8894345036043960       0.77695349728348218        4.2492260900474248     
 C   2.6579304885850674        1.1187256006643900        6.6520794365781359     
 H   4.3903887430442844E-002   3.3801304661056948        7.2102021199860644     
 C  0.79238185975579067        4.8077886168171231        8.6365322055118110     
 C   2.8802638260041951        5.8963058987522370        8.0707783483769653     
 H   3.7869507061498253        5.3013839714579678        6.2105839225857657     
 H   1.8503807121182692        5.7264749037467064        3.3365832456841908     
 C   3.8746261131774236        6.1141894393551706        2.7174857908691825     
 C   5.5427200057223383        4.4653081025575059        3.3460394951399546     
 H   4.8154525872284717        2.7767892300951824        4.4573456700227458     
 H  -9.3221653338391219E-002   5.2791854206633921        4.9355296771806723     
 C  -1.6541401601789159        4.4276409390862828        3.7116805210234252     
 C  -1.2721780733243417        2.1809924431145258        2.9036635097340469     
 H  0.58480860041383520        1.2585559277851632        3.4610824009194343     
 H   2.8854924105529287        1.1605113017485411        3.2303697137674368     
 C   3.2009219023778441      -0.56632638002749702        4.4735520051435129     
 C   2.9760820539524087      -0.22568858614790199        6.8635881978430939     
 H   2.4653229484716537        1.7709991442212578        7.5008008579324876     
 H  -2.5981569964896343E-002   4.6454160186892635        9.3347355430662979     
 C   1.7955431819490633        5.7352284811490586        8.9346047337060721     
 H   3.6740904271365653        6.6021753612400627        8.3087438190248246     
 H   3.6149930837072239        7.0498639701446342        2.2212552776430248     
 C   5.2050421847246513        5.6774953980880385        2.7389936250850080     
 H   6.5681594233867671        4.0986152203856898        3.3149849173261061     
 H  -2.2845607007179365        5.3145509814155165        3.7613115794964305     
 C  -2.0869361915851870        3.3129642572014322        2.9840291492561768     
 H  -1.5965523761533118        1.3090519443020385        2.3382615031524692     
 H   3.3992607222712161       -1.2186068895586069        3.6222316869103768     
 C   3.2354760836998304       -1.0671465087988441        5.7788546311962277     
 H   3.0233550786325170      -0.61295357096915015        7.8791151745547463     
 H   1.7261902807451315        6.3210517671638176        9.8492909142963647     
 H   5.9787520237949181        6.2714778006617831        2.2559110808104474     
 H  -3.0631113671193484        3.3363046300163037        2.4928648185806481     
 H   3.4573345170758105       -2.1204599531417587        5.9459830687608601     
 Co   15.596565984729960        2.8325690998334703        12.679415242514919     
 S   16.146030690796550       0.63987591716283276        12.996215202093799     
 S   17.665903986851099        3.7537715486630190        12.606710956336995     
 S   14.438164310426270        3.2577893686165305        10.763558132517778     
 S   14.086632171942947        3.6014806486099107        14.200481644587059     
 C   14.683028259995481      -0.34766678289197750        13.089352816377826     
 C   17.546521122360236        5.5069620283221203        12.443173649527898     
 C   15.196731525751602        2.4023817937056835        9.4203273898983735     
 C   14.773377543810284        4.3429164341461757        15.645877760529148     
 C   14.783823262870845       -1.7593461459718607        13.020233642172286     
 C   13.394002427514771       0.20398359265600768        13.269719632251785     
 C   18.725459307761454        6.2632003268820720        12.233990322148806     
 C   16.334119743330355        6.2200598128433731        12.592785618103948     
 C   16.420649099131005        1.7070551405876544        9.5511809373856522     
 C   14.575442362712693        2.3898337800284004        8.1470052680913447     
 C   13.985636326823695        4.4592830486168902        16.816281387414261     
 C   16.078195094351688        4.8793469585369298        15.678165015385400     
 H   15.763264963782985       -2.2143521348738497        12.882647818256237     
 C   13.653367350242338       -2.5701910805541566        13.145533588645012     
 C   12.275635705732574      -0.61810666221453958        13.416308921268977     
 H   13.290016627581810        1.2849568465693237        13.324777618197331     
 H   19.668375901272118        5.7316715782939127        12.110056536124889     
 C   18.700916876908476        7.6601430044257075        12.213336127732665     
 C   16.317680730785654        7.6182580082444957        12.574041779273191     
 H   15.412462792823453        5.6609603374423978        12.754264066332915     
 H   16.913238282371047        1.6907668437856267        10.520054025613719     
 C   16.980061168113860        1.0275947324034713        8.4698168893431305     
 C   15.159432827467912        1.7345295416226549        7.0594824542652903     
 H   13.613181578575606        2.8882262744449396        8.0274290858441706     
 H   12.978491683220224        4.0446479277724228        16.817980577188901     
 C   14.476180179650912        5.1059768527544724        17.953045679566255     
 C   16.557175528072431        5.5239071926109489        16.817100252864179     
 H   16.712815302838127        4.7605685513656475        14.802977882297661     
 H   13.760859335266563       -3.6529721574105154        13.093511574747556     
 C   12.387908029312094       -2.0105988226295941        13.356292347951433     
 H   11.293776933840507      -0.16749633351819421        13.565931150770403     
 H   19.629559355791677        8.2125986167686946        12.071266522482611     
 C   17.495425595989030        8.3520294385565315        12.389285502819913     
 H   15.371261268390032        8.1393360913588282        12.719296998199633     
 H   17.905744409883141       0.47527651246812536        8.6163340455194959     
 C   16.368458124381597        1.0442500177894727        7.2111861697990411     
 H   14.665626213267554        1.7516513204535542        6.0889320386963677     
 H   13.841817565854917        5.1902160638304258        18.834529368140068     
 C   15.766304346192820        5.6531645523785139        17.964201598778956     
 H   17.568270479742296        5.9260115212329945        16.805360141683604     
 H   11.506015069579997       -2.6434591721881242        13.439103442284619     
 H   17.479958472710880        9.4395383914218769        12.385558912461514     
 H   16.820945767000545       0.52676077443485958        6.3692951754406852     
 H   16.145634482177638        6.1704579608693244        18.843330602522371     
 P   1.4886164690168497        2.9333185066770882        20.395649696821284     
 C   2.9674856220068904        2.2808449990212858        21.182781624373845     
 C   2.8279042409881477E-002   2.6782484832337996        21.431469791401856     
 C   1.6979196049384897        4.7133896305973435        20.216895628141668     
 C   1.2683620668808202        2.1897703530252155        18.762963431614860     
 C   3.0803432575042033       0.89774234950659237        21.411933062271782     
 C   4.0024318817517583        3.1485091067371367        21.582128035347036     
 C   2.6123740332948814E-002   1.7415051456218262        22.477737966727773     
 C  -1.1230860819656014        3.4527052571503170        21.177865017285189     
 C   2.0782484694754384        5.2612352069958668        18.984838257703341     
 C   1.5988381022314280        5.5304515710928337        21.359699314230056     
 C   2.3035607307377903        1.4439330251417968        18.171250709218601     
 C   6.9171477924453634E-002   2.4043520196952617        18.057455569410337     
 H   2.3008382734406112       0.21167873451828584        21.090879686080829     
 C   4.2112321182661665       0.39606162187261440        22.055109676972851     
 C   5.1425229349902537        2.6313674558176858        22.198571367415322     
 H   3.9251711606354061        4.2167873735569561        21.407472879238437     
 H  0.90693331260710430        1.1472103552765587        22.710521684606938     
 C  -1.1223097286920531        1.5780669518135473        23.258697310637679     
 C  -2.2659294732235225        3.2707201850565850        21.956848121389708     
 H  -1.1182241995743338        4.2093165751853769        20.394424882549231     
 H   2.1546988985351527        4.6270071833721111        18.105507766512964     
 C   2.3563537925297511        6.6278433409330750        18.893251934352712     
 C   1.9027597375112153        6.8878440530086440        21.263519954644085     
 H   1.2846757184745963        5.1163472724903940        22.317290980894704     
 H   3.2247508554745723        1.2497609482450189        18.714531808410033     
 C   2.1396471402025408       0.93700282669286239        16.878644701130074     
 C  -7.1893318081949820E-002   1.9065000271048524        16.761228169709344     
 H -0.74704266526087604        2.9724715066202707        18.496237410612544     
 H   4.2669771655961961      -0.67196713907379280        22.256540531799445     
 C   5.2439140339706007        1.2576262725087293        22.434981897841755     
 H   5.9455964272050004        3.2956480512342723        22.517288609698692     
 H  -1.0845844948783947       0.85589755525338695        24.074862366338909     
 C  -2.2666079044775942        2.3360503487148176        22.999710191074726     
 H  -3.1635766339447287        3.8627836804216340        21.780657701469941     
 H   2.6593553806425621        7.0504149757847427        17.936497945021664     
 C   2.2724629343251639        7.4373876366957665        20.028936265767506     
 H   1.8527771666468413        7.5265398714782812        22.145845888739242     
 H   2.9408457620159418       0.35947928430527593        16.425446936539846     
 C  0.96386123349688879        1.1823641618109511        16.167982978321465     
 H -0.98461926205418926        2.0894601501404688        16.200470802475667     
 H   6.1312807945819854       0.86313615172918756        22.926248845915964     
 H  -3.1673521366219552        2.2228967838337748        23.604516636409645     
 H   2.4812120727996043        8.5044403377956286        19.961815549032931     
 H  0.82636069979850391       0.81563931434760151        15.150283805838301     
 P   15.060426261421124        10.154687878411714        17.261748427193140     
 C   15.160421031487527        9.2309616929638576        18.805896409925158     
 C   13.871724745934952        9.2938316853434788        16.221287659295584     
 C   16.685152076208979        10.179980695030272        16.477703877271804     
 C   14.520791952970903        11.850150424151588        17.557537777250481     
 C   16.241251606131499        9.4157997204351815        19.687537793981633     
 C   14.129679850326928        8.3348602326458021        19.132377949313589     
 C   14.240608468086146        8.0974004969151192        15.579777640482664     
 C   12.539916671481501        9.7337684667656337        16.192622441781733     
 C   17.533602204570773        9.0655239739618381        16.620105808765633     
 C   17.075740861961481        11.263459299808300        15.669138977139655     
 C   14.207636196941401        12.682046854455491        16.464860611671657     
 C   14.512854465638899        12.369266460413694        18.863660963667709     
 H   17.044567350604520        10.104931805853573        19.440889884991130     
 C   16.277894265547289        8.7093694432972502        20.889751608894944     
 C   14.189889868864558        7.6170529759035404        20.327714381915101     
 H   13.302620996825613        8.1781824598768083        18.447580895586555     
 H   15.271839200964372        7.7496491332794291        15.582012111442969     
 C   13.258970380666403        7.3319460381424157        14.946508945440167     
 C   11.566785485101461        8.9672430230960991        15.549314570972646     
 H   12.261176058070518        10.669475185126855        16.665885585300437     
 H   17.240367515806579        8.2320394620475987        17.255832176079483     
 C   18.754565957574400        9.0398080853361868        15.945679458609327     
 C   18.301654258714997        11.220619329659545        15.004169125404509     
 H   16.443893721483725        12.141321681433135        15.553749355927753     
 H   14.167727052864793        12.283421907387449        15.452671921516247     
 C   13.933881345539497        14.034651600062537        16.679832949383687     
 C   14.233251074947338        13.723021396206994        19.065573827622242     
 H   14.719225004885402        11.724640213098819        19.714444367368436     
 H   17.088216261807840        8.8842064236652547        21.594437877201798     
 C   15.267029113823604        7.7934040479929712        21.197972274105581     
 H   13.391606207099121        6.9188447642924968        20.573637874157139     
 H   13.533876118197689        6.3962308186795953        14.459553465013954     
 C   11.924367451198760        7.7559971767739588        14.950994678498708     
 H   10.539109978944657        9.3258596526590392        15.498281023502843     
 H   19.411386280033184        8.1770815304027309        16.044302290717724     
 C   19.142170236650113        10.111956361842864        15.134016664409065     
 H   18.590289107409411        12.062006668640397        14.375698840692561     
 H   13.722107887112983        14.682042575343388        15.827552270080140     
 C   13.954191953777666        14.553724716205238        17.978115927649647     
 H   14.232298188119952        14.127967840807734        20.075077936015699     
 H   15.326438690145780        7.2245318924894875        22.124029001046647     
 H   11.162622212687129        7.1547332656116511        14.459470980131924     
 H   20.108448952154010        10.083987768818234        14.624909059431474     
 H   13.761126226590092        15.613509093069313        18.137613159189609     
 Co   7.0446333232713592        10.739567202916080        12.676550714902294     
 S   7.5938337073366871        12.932299108533755        12.994130564625285     
 S   9.1150616878867154        9.8206991635919341        12.605130839175970     
 S   5.8867103238665743        10.314023204425265        10.760442380827417     
 S   5.5336563798728688        9.9692139319869870        14.195929872748279     
 C   6.1309202869225770        13.919895615523810        13.088546011313325     
 C   8.9988326207113705        8.0673773148407459        12.440878022515944     
 C   6.6447263554979727        11.169809248980744        9.4171440646911400     
 C   6.2197158032001871        9.2282785202322586        15.641964330486966     
 C   6.2316528201705008        15.331592505666325        13.019517991675260     
 C   4.8420129481967003        13.368201489853986        13.269681914701534     
 C   10.179265317209291        7.3130460191535223        12.233155495763583     
 C   7.7873195090348331        7.3523600063238455        12.588680729414216     
 C   7.8684937511374162        11.865404811089462        9.5478150773380293     
 C   6.0231508512275882        11.182305021328858        8.1439671952102355     
 C   5.4313342195075247        9.1120703170833615        16.811952697828744     
 C   7.5244932430867895        8.6917673731470373        15.675014918639107     
 H   7.2109958957671889        15.786660022543280        12.881295491377305     
 C   5.1012262954250609        16.142397955481908        13.145526381511026     
 C   3.7236855354123835        14.190243970766328        13.416911945854698     
 H   4.7381458558837029        12.287207843536592        13.324875502966091     
 H   11.121586253601414        7.8460413461558867        12.110834368568323     
 C   10.156865848360470        5.9160302694580054        12.212154369598689     
 C   7.7730652639110955        5.9541291364390299        12.569771260432793     
 H   6.8646382022307417        7.9101169586315159        12.748924874468393     
 H   8.3612577210039980        11.881683371541806        10.516611851556414     
 C   8.4275336575834903        12.545034649046732        8.4663598904839681     
 C   6.6067764130876014        11.837774916048167        7.0563447815019158     
 H   5.0609603344959897        10.683735010902005        8.0245791282110819     
 H   4.4241679137028713        9.5266610325305052        16.813043520569270     
 C   5.9213235416632992        8.4656059612994561        17.949106508072049     
 C   8.0028714061505735        8.0472775394630371        16.814264334811032     
 H   8.1595255114652083        8.8103195974505955        14.800100846204995     
 H   5.2086574850935667        17.225189934919392        13.093545832497879     
 C   3.8358733912447809        15.582752547368086        13.356913327266602     
 H   2.7419283299698605        13.739549080199172        13.567026391362772     
 H   11.086540790092114        5.3650153685705657        12.071167475605176     
 C   8.9521925547718642        5.2222462683920021        12.386424477573250     
 H   6.8273070475975182        5.4314614647410506        12.713805633729736     
 H   9.3530851483963460        13.097598439910758        8.6127112065523708     
 C   7.8156906827154842        12.528283261020515        7.2078442971419490     
 H   6.1127519439141453        11.820629920407866        6.0859048216978495     
 H   5.2865599037639726        8.3815892721111922        18.830332000370817     
 C   7.2114213081506788        7.9183740706344121        17.961006658522624     
 H   9.0139060717317960        7.6449750377388330        16.803105689622612     
 H   2.9540152516266218        16.215600555315469        13.440260564923630     
 H   8.9382777288343309        4.1347074649246398        12.382389317385428     
 H   8.2678896729220348        13.045932100868418        6.3658890397259036     
 H   7.5903216002455069        7.4013739689362144        18.840485057822789     
 P   10.040304454974292        10.638440135565689        20.395647211002181     
 C   11.519269726424957        11.290662705828423        21.182868118550818     
 C   8.5799419533181549        10.893732128460261        21.431390088306983     
 C   10.249254691960349        8.8582938814570245        20.217190103152305     
 C   9.8202362141602944        11.381929378438477        18.762876187434014     
 C   11.632334474685125        12.673674029209369        21.412502652190394     
 C   12.554263680152498        10.422796842651621        21.581645641179897     
 C   8.5780063449921133        11.830033359225217        22.478048764392927     
 C   7.4284552178794891        10.119510659679284        21.177571252565055     
 C   10.629402887490373        8.3101736183299497        18.985197237445526     
 C   10.150539862931018        8.0415374105787354        21.360267085489724     
 C   10.854661010985772        12.129389528029330        18.171932897223726     
 C   8.6216708636284984        11.166047234061510        18.056708974531738     
 H   10.852794981381484        13.359934649686439        21.091980900968991     
 C   12.763491262872456        13.175042069511250        22.055460073597324     
 C   13.694604598474296        10.939622351097936        22.197888383044862     
 H   12.476832531169729        9.3545832603780283        21.406707490212646     
 H   9.4589077575489338        12.424151637266453        22.710933028310446     
 C   7.4297410967408641        11.993170102304646        23.259339558414172     
 C   6.2857511978870804        10.301272946100884        21.956807554098098     
 H   7.4331304001543508        9.3631803667658158        20.393839514959229     
 H   10.705625044129436        8.9441262660957683        18.105643147555465     
 C   10.907921297700161        6.9436237944653865        18.894017578038227     
 C   10.454811359434885        6.6841888891839307        21.264430567304792     
 H   9.8365723447562328        8.4558392581070052        22.317851294348792     
 H   11.775423311136105        12.324416389288908        18.715605979161012     
 C   10.690550555008301        12.636821180437201        16.879541202304345     
 C   8.4804915955784157        11.664269018836464        16.760640685492458     
 H   7.8060524176734880        10.596584369393637        18.494812544025432     
 H   12.819414234053211        14.242997000169526        22.257216618654947     
 C   13.796226862421532        12.313274565369085        22.434704571598004     
 H   14.497740825192635        10.275203946205167        22.516151308268288     
 H   7.4676236049067155        12.714955403697372        24.075849639809739     
 C   6.2853532999090795        11.235387447535269        23.000193399697711     
 H   5.3879753576716158        9.7094602149104201        21.780431614962861     
 H   11.211001448180978        6.5209551367108336        17.937341410978540     
 C   10.824533920525939        6.1343904673325351        20.029962072104606     
 H   10.405214731579852        6.0457893462591983        22.146990964635393     
 H   11.491112333346553        13.215739698878545        16.427020423251509     
 C   9.5154417858022686        12.390201178517547        16.168220955872016     
 H   7.5683034848288662        11.480200151943642        16.199401761550419     
 H   14.683817682629508        12.707502296759557        22.925785070374399     
 H   5.3847096806067070        11.348329134472253        23.605200335125897     
 H   11.033706899878275        5.0674014150703730        19.963151669682730     
 H   9.3778914992411870        12.757220471443766        15.150628996090386     
 P   6.5099999310027767        3.4162255183827375        17.263300276570281     
 C   6.6085154967407460        4.3403818948355708        18.807288386538133     
 C   5.3236895894612823        4.2774341366073187        16.220564285763611     
 C   8.1352311454148190        3.3901825542659170        16.480500073925796     
 C   5.9691499561436885        1.7210547703120196        17.558411039274791     
 C   7.6883262929761242        4.1557714191778512        19.690232850785240     
 C   5.5777982974243558        5.2371489070194821        19.132018563000681     
 C   5.6963122923843965        5.4707097725166847        15.575352248595449     
 C   3.9905574050657777        3.8413105415405786        16.193094674574699     
 C   8.9852602370776768        4.5032453403810697        16.625056042684889     
 C   8.5239118288934215        2.3078483932731539        15.669271678751175     
 C   5.6556953254857198       0.88980480447854560        16.465310114936408     
 C   5.9611690994695090        1.2012822191092205        18.864280454057415     
 H   8.4916904602073462        3.4662675761529642        19.444869546139181     
 C   7.7240154941766610        4.8630454234828120        20.891981333419881     
 C   5.6369647398046183        5.9556613991200669        20.326977168973819     
 H   4.7516575938059411        5.3938638552959883        18.446110201373767     
 H   6.7286596994773227        5.8151671507871363        15.576584107269886     
 C   4.7171073126896319        6.2371476806535666        14.939501788010032     
 C   3.0198992573106715        4.6086705395997756        15.546955152126152     
 H   3.7090236950301150        2.9078186930710661        16.669214282071550     
 H   8.6933940700551133        5.3358925518842906        17.262675706622723     
 C   10.205958953457834        4.5286175915835516        15.950114207569614     
 C   9.7494687613231026        2.3504214695864336        15.003667556508553     
 H   7.8907460395750402        1.4310978503126879        15.552177373949744     
 H   5.6156146082174718        1.2889842443637913        15.453322394071142     
 C   5.3818305506361908      -0.46288934302332607        16.679640152890538     
 C   5.6813698449757393      -0.15252602920184069        19.065542392009984     
 H   6.1676301659205013        1.8454944943891007        19.715361153035012     
 H   8.5335899055612128        4.6884744381195409        21.597611089314483     
 C   6.7131130983029630        5.7795246865726071        21.198506419308199     
 H   4.8386949738029061        6.6543285327684583        20.571562422690604     
 H   4.9946597026570370        7.1707453591668839        14.450010901376276     
 C   3.3812981693846678        5.8169646467520684        14.944842333967172     
 H   1.9911887848387542        4.2528811593254243        15.496423801320805     
 H   10.864178312427912        5.3901633742337953        16.050440382266444     
 C   10.591579288458465        3.4576917905967988        15.135666873042180     
 H   10.036492871091260        1.5100064749264623        14.372964533402788     
 H   5.1698469140237497       -1.1097800931239576        15.827039254472119     
 C   5.4022093775156925      -0.98265047491979129        17.977651278802554     
 H   5.6803965840535726      -0.55798043260436170        20.074850777176675     
 H   6.7718831948013092        6.3491243820483163        22.124149860511338     
 H   2.6214011121577072        6.4189195241905654        14.451241736229388     
 H   11.557689446442819        3.4855729514216640        14.626252375213680     
 H   5.2090818424187457       -2.0425176778705643        18.136576026739455     
 Co   10.053910638904632        3.0365704822908888       0.38839257618788076     
 S   9.4743923030938504       0.86480590861926343       0.80769771359753706     
 S   7.9868996861628121        3.9826409905715461       0.27006243972290878     
 S   11.283364393683227        3.3729651130686564       -1.5013610611256927     
 S   11.560800461027897        3.8268873071283109        1.9083271243821829     
 C   10.918353878787901      -0.15328132776615558       0.87857142019713819     
 C   8.1137751000502725        5.7425952413598580       0.20359277328584161     
 C   10.546404065371053        2.5099974803181535       -2.8511433820671535     
 C   10.844620363011440        4.4996158200092662        3.3706100390354110     
 C   10.787310656450844       -1.5631520381730761       0.81814679773668408     
 C   12.222951316128253       0.36949613796774872        1.0353272571759062     
 C   6.9365117472447473        6.5180549968584360        5.7079202895758303E-002
 C   9.3345846434493218        6.4390929238550978       0.35773581221833178     
 C   9.3390493420296554        1.7859540512792678       -2.7232909103342848     
 C   11.164157626277067        2.5223995209592101       -4.1269145734562356     
 C   11.619111969936995        4.6024647407499675        4.5512663171482446     
 C   9.5265056438572184        5.0042325204502722        3.4064811596754279     
 H   9.7959894237123546       -1.9979550309932925       0.70357731944043334     
 C   11.901869388347764       -2.3992306186619259       0.92108769214738417     
 C   13.325843679446180      -0.47781665713912103        1.1592744414725307     
 H   12.350040581746779        1.4484538589706248        1.0890239758306577     
 H   5.9855889781219043        6.0015913141423169       -6.9272336061774020E-002
 C   6.9727026673134294        7.9140372316033787        9.3859140935354302E-002
 C   9.3630795310813237        7.8368450911187493       0.39300030651911688     
 H   10.254878164827252        5.8674050609936499       0.47842803344429852     
 H   8.8581660508989799        1.7354786754303235       -1.7490682297480848     
 C   8.7845835984223921        1.1157049683479563       -3.8128037834202266     
 C   10.585555261244554        1.8734700791624257       -5.2213638212435853     
 H   12.116430756596683        3.0395329282608365       -4.2463657999880118     
 H   12.633233737377038        4.2053032394501901        4.5534599649766614     
 C   11.108676508876144        5.2178244031859782        5.6960621162007312     
 C   9.0274926676408302        5.6171889969984434        4.5543469978965527     
 H   8.8999091288064580        4.8904203949124492        2.5247105243643109     
 H   11.769123680243352       -3.4790558954737025       0.87345498934588472     
 C   13.184080055967092       -1.8680208283215276        1.1026315221316312     
 H   14.320484443351713       -4.9347885599978020E-002   1.2842411746044002     
 H   6.0444840684232002        8.4767534806894336       -2.3417420161519348E-003
 C   8.1889768321777741        8.5874862309519102       0.26619176109309328     
 H   10.318099836952566        8.3429323715990016       0.53190607132572576     
 H   7.8707603724228594       0.54365637879308859       -3.6690939679671808     
 C   9.3863994359458296        1.1648970901034528       -5.0754469229299994     
 H   11.074891805523695        1.9119392750404496       -6.1937638333937155     
 H   11.734783270225757        5.2949343855730433        6.5836792820844083     
 C   9.8101559369462663        5.7447358590357025        5.7075762694959415     
 H   8.0073640748009023        5.9964986307349895        4.5440446561545134     
 H   14.052287807005126       -2.5217164459358474        1.1707959784982847     
 H   8.2159782819920686        9.6738149504068467       0.30311065146457117     
 H   8.9357090359799507       0.65598398869515784       -5.9235731647235150     
 H   9.4177828710038405        6.2428491155345665        6.5921352830517739     
 P   7.0699989605866200        3.0483107167848695        8.2622765452588851     
 C   5.6086204008199649        2.3580162475946427        9.0499760937953475     
 C   8.5430659285226920        2.8336897272210773        9.2887343388956651     
 C   6.8104622621317539        4.8192428968440053        8.0435457392034682     
 C   7.3137929406021103        2.2879894126999192        6.6406043785339595     
 C   5.5351756284801636       0.97292333759683736        9.2854424787718450     
 C   4.5399726646551679        3.1944855587144860        9.4260840642897712     
 C   8.5803263766705342        1.8796072533746000        10.319196669911131     
 C   9.6813961672165636        3.6216726233568459        9.0175074983400627     
 C   6.4386541618570163        5.3305668134580992        6.7920258345925282     
 C   6.8749668073889829        5.6660780888214122        9.1668414320525162     
 C   6.2944591418470841        1.5188660304606540        6.0538212333728110     
 C   8.5099024386103057        2.5191592217781102        5.9357664535024286     
 H   6.3417030548909850       0.31001889833394758        8.9829566999716182     
 C   4.4078183815997534       0.43815005890825237        9.9093230938028825     
 C   3.4052157894732180        2.6441548251363756        10.023191899749767     
 H   4.5875764971108186        4.2637585655754293        9.2473054001240502     
 H   7.7123570914861705        1.2724493492415283        10.567949447741784     
 C   9.7524778770562772        1.7084045790979903        11.061858201965748     
 C   10.849634240844718        3.4277595573392858        9.7560754910843865     
 H   9.6485222871122645        4.3924970323799846        8.2486215651332309     
 H   6.3891287229195530        4.6751157859974102        5.9257610539134342     
 C   6.1357897895028914        6.6890484852234771        6.6629543209080788     
 C   6.5476655727823765        7.0157464244816854        9.0335264346020825     
 H   7.1849454930898959        5.2816455495384664        10.138019349174852     
 H   5.3777686963504188        1.3102357309843560        6.5988703829648498     
 C   6.4664673921346472        1.0089599475793849        4.7632851926751059     
 C   8.6573571725015857        2.0243693261404614        4.6392044812773809     
 H   9.3175331788293629        3.0991946687821557        6.3739014710621609     
 H   4.3825059872097301      -0.63000859746708282        10.118830378374497     
 C   3.3415729192477515        1.2688160207606269        10.264031242993603     
 H   2.5752839456455474        3.2827321098693143        10.324133553900881     
 H   9.7427747191200176       0.97239911367205090        11.865818142887179     
 C   10.887588304427080        2.4717371188147190        10.779166595160499     
 H   11.739459939785252        4.0251506444874092        9.5595949863269762     
 H   5.8414305901090184        7.0826696208382867        5.6910286671239474     
 C   6.1875148419248971        7.5278218636681418        7.7797904955780357     
 H   6.5758868515776774        7.6781724091786572        9.9003006891147578     
 H   5.6758751560070753       0.41134392058300390        4.3155498727664758     
 C   7.6335862917227324        1.2809114506488057        4.0474752554073827     
 H   9.5650964465919692        2.2270012815391342        4.0773970445502856     
 H   2.4586455650048817       0.85014180730058653        10.743337688225468     
 H   11.810789364088849        2.3456846798277056        11.346789777072734     
 H   5.9628505108052847        8.5893553950650361        7.6817060876443106     
 H   7.7733848137350279       0.92354811516360513        3.0261911647297230     
 P   10.589644315166703        10.262454601985098        5.0351820502235460     
 C   10.484042034057929        9.3243735766351357        6.5718115384678697     
 C   11.782268566959747        9.4072797024015351        3.9930368522889483     
 C   8.9574128059936129        10.297534540854237        4.2666301865611027     
 C   11.147162894434267        11.953582133561858        5.3388730337085626     
 C   9.3955261358775370        9.4954433854663431        7.4466939420806622     
 C   11.508181330303080        8.4181920245869932        6.8908941654111890     
 C   11.437193110611689        8.2055942540824240        3.3487228263574127     
 C   13.108699522047898        9.8633583387551944        3.9775020980523283     
 C   8.1375805512365051        9.1556008294166293        4.3559180772362183     
 C   8.5244016405784908        11.419124655065865        3.5369228262879937     
 C   11.442654614410463        12.795838087616723        4.2484971182446065     
 C   11.211898196812937        12.452770733083463        6.6512373542398615     
 H   8.5964661580161490        10.191411002975361        7.2061771086967523     
 C   9.3438764831476906        8.7643609503713300        8.6336981337469716     
 C   11.432735646271459        7.6764066953115790        8.0705194924566062     
 H   12.341472553528710        8.2714622588487270        6.2113573459872535     
 H   10.411934651449883        7.8402147144844916        3.3406407265926710     
 C   12.437559704445793        7.4561702885448415        2.7236537619540448     
 C   14.101091744171109        9.1109872254894686        3.3487366893050128     
 H   13.368840959894799        10.800768251392627        4.4547432522685879     
 H   8.4648337896631283        8.2899128059427962        4.9291634267404278     
 C   6.9023775471736437        9.1417914485063623        3.7074953988830388     
 C   7.2810700105528907        11.390707498916250        2.9036739002348151     
 H   9.1371699839274072        12.314475382370693        3.4619623534068076     
 H   11.438371453794829        12.412823976132440        3.2294405194178761     
 C   11.754087264837542        14.139028464496931        4.4734078324370357     
 C   11.529916476400937        13.797134057248782        6.8633416447921318     
 H   11.019552632913170        11.800072499044143        7.4996991625261575     
 H   8.5247222582067383        8.9266820132573237        9.3309847550962601     
 C   10.346961659633966        7.8372621704672607        8.9330830613608327     
 H   12.226569762216219        6.9708910054137592        8.3095264716681339     
 H   12.180384481576173        6.5186593386459872        2.2295306058449680     
 C   13.766932840873398        7.8961974169125355        2.7449443773083093     
 H   15.125646727565837        9.4801263910136253        3.3175780062941853     
 H   6.2731962997465116        8.2538456970593987        3.7557393681936131     
 C   6.4677659840154034        10.257484829367101        2.9822529397512119     
 H   6.9552086869988576        12.263460504038330        2.3402104584321237     
 H   11.952091299318701        14.791779863093037        3.6223596044652808     
 C   11.788958216671578        14.639174355134825        5.7789776522172573     
 H   11.577387122910793        14.183910344866744        7.8790576520534810     
 H   10.276918084511514        7.2517153932099179        9.8478996483381280     
 H   14.542417342919961        7.3027844335042245        2.2639778994841380     
 H   5.4913914125226677        10.234008115656842        2.4914756397271773     
 H   12.010769738330888        15.692411924909390        5.9466274618240123     
         556

 Co   1.5008897129853458        10.541439984807811       0.38961262086711373     
 S  0.92272243597879189        12.713820233113948       0.80675137666084040     
 S -0.56729497020039510        9.5983434210175727       0.27377429505842710     
 S   2.7278349896748493        10.201855548580170       -1.5010623109043182     
 S   3.0087368537060963        9.7506986108166842        1.9082181756923660     
 C   2.3671300725544677        13.731152802939208       0.87876421297256291     
 C -0.44342390172088897        7.8384755304471438       0.20370558033452144     
 C   1.9908660312580042        11.064866655516740       -2.8508374942280734     
 C   2.2940279304704880        9.0763518037273005        3.3705243360421928     
 C   2.2368816863318965        15.141077386851592       0.81807617643886099     
 C   3.6712771327585929        13.207614921421612        1.0364503647516090     
 C  -1.6220244167772497        7.0652605369303725        5.6407217177071700E-002
 C  0.77633640860853625        7.1397750135285518       0.35619188476341584     
 C  0.78313467208842424        11.788292897372060       -2.7232074691834276     
 C   2.6090715382265146        11.053054258247059       -4.1263614220718940     
 C   3.0694809064753312        8.9731320887414370        4.5504996232465267     
 C  0.97629935639564380        8.5708280856671148        3.4069472970075156     
 H   1.2459067357378513        15.576426077941900       0.70261741844768710     
 C   3.3518471263792291        15.976499439876299       0.92175242082738218     
 C   4.7745599583118610        14.054270188900727        1.1611220456085947     
 H   3.7977074846218750        12.128591262931074        1.0902853926619105     
 H  -2.5721791507372913        7.5834605923917726       -6.8503649272058750E-002
 C  -1.5880663210444346        5.6691844232546389        9.1025670251644819E-002
 C  0.80255468970879051        5.7419807374563652       0.38954015214102683     
 H   1.6975734489916885        7.7098794359115423       0.47712758165529245     
 H  0.30166974610281760        11.837816623713818       -1.7492485789704999     
 C  0.22889375184386657        12.458805762512128       -3.8126799264652007     
 C   2.0307026066765794        11.702211773903052       -5.2208006743743747     
 H   3.5615905398658088        10.536320257443055       -4.2455326964687368     
 H   4.0834615623866508        9.3706646761461023        4.5521367049896648     
 C   2.5600654156909006        8.3570626961536973        5.6953829466519208     
 C  0.47835595125528352        7.9570198765707465        4.5548115823313449     
 H  0.34912340937756298        8.6846543451646347        2.5256004672845065     
 H   3.2197695944172406        17.056401044469929       0.87388456180126106     
 C   4.6335898140304055        15.444540572712015        1.1042958465219697     
 H   5.7688480704304848        13.625198565305983        1.2868325378152932     
 H  -2.5171960745085817        5.1080579675912956       -5.7423832420898102E-003
 C -0.37284709012054157        4.9935058204884575       0.26203638945463886     
 H   1.7567334178023817        5.2340541178415014       0.52758737297112424     
 H -0.68521495549862044        13.030438447121194       -3.6691686774073369     
 C  0.83130944816747454        12.410402974155202       -5.0750560932001960     
 H   2.5204499701510108        11.664301390961890       -6.1930039915051882     
 H   3.1867722100500893        8.2798472674001022        6.5825795272011423     
 C   1.2617637900883796        7.8296317538887266        5.7075387717447930     
 H -0.54149745863186127        7.5769806979494359        4.5449735955716477     
 H   5.5021365297928337        16.097709712863558        1.1729466672746640     
 H -0.34754681902652751        3.9071119146600899       0.29734046110840257     
 H  0.38084541332286986        12.919602548830687       -5.9231384052655498     
 H  0.87011335428886594        7.3312173749798957        6.5922307499451245     
 P   15.623579641510290        10.526694776901451        8.2614420184999702     
 C   14.161483085166209        11.215583141840417        9.0489976837420247     
 C   17.096176675852682        10.742807969163955        9.2882491800783900     
 C   15.365857130159270        8.7554263321068078        8.0440570279763328     
 C   15.866498687129901        11.286615599205842        6.6394222722898748     
 C   14.086702734015571        12.600517346431637        9.2848314159858862     
 C   13.093535837525382        10.378047645870561        9.4246646375810936     
 C   17.131934945933956        11.695828662076869        10.319676667630176     
 C   18.235207239980234        9.9557609502488411        9.0172994576990426     
 C   14.993830211748483        8.2428413354885226        6.7931728709221773     
 C   15.431091421843956        7.9097073170123746        9.1681383551954347     
 C   14.847426443661259        12.056771709039374        6.0534718163381269     
 C   17.062006229025030        11.054731580146438        5.9337643538741176     
 H   14.892664638617436        13.264260593617978        8.9827276642574407     
 C   12.958721550222526        13.134057315869430        9.9085588389446890     
 C   11.958131314767959        10.927143719887775        10.021630453206580     
 H   13.142178498244908        9.3088758333307577        9.2456759763973420     
 H   16.263343026898504        12.302187030517324        10.568094175728319     
 C   18.303163402297347        11.866712813387505        11.063839247705394     
 C   19.402504318315476        10.149313184768012        9.7573473642904869     
 H   18.203564298422357        9.1857268103287559        8.2475989323536396     
 H   14.943628265299715        8.8974618319783101        5.9263499976687903     
 C   14.691349474145357        6.8841681859982948        6.6655400235876598     
 C   15.104178072575321        6.5598444881739910        9.0362013683165170     
 H   15.741038258141414        8.2951652326155951        10.138913509787631     
 H   13.931091055142350        12.265754280528173        6.5989762121590951     
 C   15.019250027192413        12.567290401908213        4.7631525988194916     
 C   17.209251781759423        11.550176956197367        4.6374273870452933     
 H   17.869332027457514        10.473626142054313        6.3710703844561012     
 H   12.932375197905358        14.202126987752395        10.118217545034689     
 C   11.893157316624308        12.302339006178920        10.262796687334774     
 H   11.128740365856116        10.287722176120191        10.322252240921461     
 H   18.292268239294053        12.601878200006302        11.868532993028055     
 C   19.438840784154483        11.104061122929771        10.781634621542702     
 H   20.292882375147673        9.5526494227285479        9.5611757273489797     
 H   14.396623754540007        6.4896182031005170        5.6941365178777783     
 C   14.743689497749100        6.0464837441127193        7.7831237351146143     
 H   15.132800205252137        5.8983704828860084        9.9036345499169656     
 H   14.228930863014240        13.165792781081334        4.3161267452503820     
 C   16.185875674184196        12.294954694380122        4.0466857360493629     
 H   18.116537169696340        11.347102592031129        4.0750351574796273     
 H   11.009672721095066        12.720058952305441        10.741881028446953     
 H   20.361242435835681        11.229754452551152        11.350562121249462     
 H   14.519196000235086        4.9848319905849641        7.6861504108049621     
 H   16.325553076961015        12.653017955525089        3.0256476836159649     
 P   2.0350323785260254        3.3121686260647154        5.0374670700775157     
 C   1.9309130707848090        4.2500314800609011        6.5742754410780799     
 C   3.2253744946454828        4.1678664719869065        3.9933027781136263     
 C  0.40251807716049820        3.2766547116981135        4.2696675476016175     
 C   2.5931364514581285        1.6211844745584805        5.3403202714671734     
 C  0.84361374700279634        4.0785162572862994        7.4505722583772727     
 C   2.9552666057479824        5.1563999012136179        6.8921595051630780     
 C   2.8763743215274555        5.3667552516211154        3.3460223644687752     
 C   4.5530382162360290        3.7153734149801489        3.9779946998793578     
 C -0.41940912689338605        4.4166833551343583        4.3621431807941384     
 C  -2.7756022518231751E-002   2.1570191831370282        3.5356534674602855     
 C   2.8894652158539569       0.77978535917189684        4.2495336033151219     
 C   2.6561900577570134        1.1208555116317234        6.6522895734560494     
 H   4.4360705453314400E-002   3.3824712642945332        7.2109338056506385     
 C  0.79342155859523844        4.8092428413062951        8.6378422340648147     
 C   2.8813563944018759        5.8977411990909046        8.0721472161672345     
 H   3.7874738044115808        5.3036442716748669        6.2114202816219173     
 H   1.8500372165693226        5.7289440800166345        3.3376869476950595     
 C   3.8740131024618982        6.1173537326251139        2.7181851007748921     
 C   5.5426525189916722        4.4687424720163511        3.3460720787539460     
 H   4.8161469002291630        2.7798768112313099        4.4574723035255071     
 H  -9.4216879088756755E-002   5.2808203595750163        4.9386319966900780     
 C  -1.6539915158989786        4.4305241908433146        3.7125546406876220     
 C  -1.2703267245114642        2.1855773440514947        2.9010272286420586     
 H  0.58663737628582091        1.2630695213127714        3.4581990749847047     
 H   2.8866361441017658        1.1637185907484651        3.2308439616304687     
 C   3.1999181559388092      -0.56374782249775324        4.4736225319488128     
 C   2.9732838925467262      -0.22381319617865225        6.8635557301653529     
 H   2.4633046399015606        1.7729553587813720        7.5010642000782912     
 H  -2.4728204879920713E-002   4.6465904447872024        9.3362296934059348     
 C   1.7968409655091995        5.7363257803411676        8.9361618712960151     
 H   3.6753414995204956        6.6033677737346430        8.3103049945451826     
 H   3.6140293926994382        7.0530483367734975        2.2222052155820906     
 C   5.2045190233000085        5.6809282765403282        2.7392640118769771     
 H   6.5681360452370869        4.1022204475040462        3.3145106791974341     
 H  -2.2850450229437373        5.3168424950365418        3.7634852930000124     
 C  -2.0856879416180867        3.3169901180437291        2.9827079856442040     
 H  -1.5938387712284676        1.3144590357529506        2.3339797669641400     
 H   3.3985409350161908       -1.2159223758435602        3.6222774825649258     
 C   3.2330871179568850       -1.0650237131502542        5.7787502658581742     
 H   3.0193872392468979      -0.61152325450031841        7.8789314171087721     
 H   1.7277953430178647        6.3217128186858131        9.8511444346948309     
 H   5.9779501612870138        6.2750714912791299        2.2559776298158862     
 H  -3.0616100212599999        3.3405082673369160        2.4910881900383419     
 H   3.4541565183449325       -2.1185127462175770        5.9456856400069062     
 Co   15.596934492238423        2.8381461109109263        12.677063241359903     
 S   16.147206247579824       0.64599848488927669        12.996558041439330     
 S   17.666253476063606        3.7599176461398742        12.603220093573734     
 S   14.436629281650394        3.2610174150564339        10.761906923536554     
 S   14.087014593268657        3.6076270059139470        14.198037820612688     
 C   14.684717974508773      -0.34236580130433891        13.089124153580290     
 C   17.546780239584333        5.5132920524465696        12.442209593910635     
 C   15.194556789315465        2.4053513965664943        9.4185023258140994     
 C   14.774483910600781        4.3472094612814489        15.643925803702796     
 C   14.786323616957283       -1.7539966819492918        13.020231107274356     
 C   13.395277117597278       0.20850935273781024        13.268878719499863     
 C   18.725713362258329        6.2699696635767257        12.234633411582964     
 C   16.334198799568959        6.2260199299122281        12.591959060860372     
 C   16.418030755829196        1.7092522047457024        9.5492528037142925     
 C   14.573320973422815        2.3934438323636100        8.1451343518036641     
 C   13.987045819535417        4.4632025584895789        16.814570518142414     
 C   16.079655141943899        4.8827889668383513        15.676370740047748     
 H   15.766081862403738       -2.2084617610139587        12.883246628170951     
 C   13.656294916304427       -2.5655189020222218        13.144940588236096     
 C   12.277327239792630      -0.61425751213202551        13.414871113213172     
 H   13.290671895354375        1.2894283546851955        13.323908473543996     
 H   19.668814010825795        5.7387876517345608        12.110641075711005     
 C   18.700936342657169        7.6668893186829514        12.215451293306202     
 C   16.317516008225098        7.6242073806880564        12.574604718955365     
 H   15.412551592699922        5.6666383661857989        12.752396065611991     
 H   16.910340249892979        1.6920746791755956        10.518253260718861     
 C   16.977272066610301        1.0300111725323542        8.4676682297985568     
 C   15.157128636263799        1.7382834442997768        7.0574219595133396     
 H   13.611327655588077        2.8923412115888065        8.0255766389446332     
 H   12.979713572969638        4.0490370501632968        16.816234905700046     
 C   14.478075095289530        5.1090409160749610        17.951580413192325     
 C   16.559126007659067        5.5264833907883828        16.815575456272857     
 H   16.714095838286880        4.7641593859194176        14.801029829538912     
 H   13.764462359204400       -3.6482206132051149        13.093027735177506     
 C   12.390388610547244       -2.0066882020300523        13.354934171708832     
 H   11.295128574737120      -0.16423871137596385        13.563847382750092     
 H   19.629594884663337        8.2195625458342487        12.074551431088034     
 C   17.495199645400682        8.3583556118006168        12.391317245099495     
 H   15.370902135668086        8.1449462989005514        12.719708036241428     
 H   17.902641160666072       0.47716670997057031        8.6140926885510094     
 C   16.365891490894640        1.0475120175177124        7.2089485478849369     
 H   14.663409150253644        1.7559598171409305        6.0868379332790239     
 H   13.843896148497841        5.1930800496613321        18.833202855556305     
 C   15.768426328228932        5.6556790931561309        17.962810414570196     
 H   17.570465974035610        5.9279691173005009        16.803923064270890     
 H   11.508865255976893       -2.6401097153251927        13.437361857161575     
 H   17.479480140862144        9.4458342504096144        12.388627350245905     
 H   16.818304511839560       0.53023408742689648        6.3668876620029264     
 H   16.148070995581495        6.1724388261110148        18.842111846807327     
 P   1.4883831441994966        2.9362272698818135        20.397418584424472     
 C   2.9667812228276840        2.2827968516050521        21.184619304802496     
 C   2.7678073896914693E-002   2.6821568598015566        21.432936865778835     
 C   1.6989499609711129        4.7160741656249829        20.217712947893350     
 C   1.2676381908810905        2.1922839028104772        18.764980235418278     
 C   3.0786331796158541       0.89964978321395528        21.413970454611139     
 C   4.0025977581784886        3.1496703858608539        21.583331728632611     
 C   2.4624633436678822E-002   1.7450291348646862        22.478854170516374     
 C  -1.1233624001808757        3.4569277389925657        21.178823480870346     
 C   2.0791320710376877        5.2630468321961867        18.985205040356597     
 C   1.6006809472790771        5.5338412314351011        21.360054380365018     
 C   2.3023878226858092        1.4456728011974593        18.173551154897972     
 C   6.8651426969968593E-002   2.4074513875572658        18.059327508547618     
 H   2.2984281543698692       0.21417004534887063        21.093434173366187     
 C   4.2094493842125837       0.39713718718236807        22.056632317396492     
 C   5.1425663149423526        2.6316950136721404        22.199266650826114     
 H   3.9260895761851704        4.2179697968749021        21.408551529146255     
 H  0.90511018763835915        1.1504294746875476        22.712088823434545     
 C  -1.1244178934072588        1.5814273759622124        23.258838896206580     
 C  -2.2668550196264063        3.2746774323277981        21.956782993948785     
 H  -1.1177896713332816        4.2138584226500795        20.395711846094482     
 H   2.1549576172430323        4.6283191653135853        18.106179811284957     
 C   2.3578627422105471        6.6294563489764329        18.892745655216714     
 C   1.9052008797947384        6.8910426188608866        21.263011490100574     
 H   1.2865777955920510        5.1204463068925632        22.317957602126768     
 H   3.2233701837714359        1.2510247477353489        18.716991374197871     
 C   2.1383487837327668       0.93862927824220610        16.881002797548085     
 C  -7.2491462432863141E-002   1.9096457965466813        16.763093933779729     
 H -0.74730562655499799        2.9760298632448063        18.497959617695631     
 H   4.2644198219935250      -0.67088960647163820        22.258291180352948     
 C   5.2430004253198765        1.2579182081038653        22.435814742657133     
 H   5.9463316828253854        3.2953257406937220        22.517499816286715     
 H  -1.0874092930693096       0.85894944484998537        24.074732853030646     
 C  -2.2684827546570530        2.3395292513895765        22.999201793948405     
 H  -3.1643028583198416        3.8668656071166021        21.780039609991466     
 H   2.6606930228260981        7.0513395572730193        17.935641285519477     
 C   2.2747260290301257        7.4396917486481335        20.027985190096643     
 H   1.8557256113674474        7.5302989365422972        22.144971271036979     
 H   2.9392441527678330       0.36044872418832336        16.428073195093191     
 C  0.96291361137931120        1.1848213021855285        16.170053217685808     
 H -0.98498556901595702        2.0932327111030173        16.202181037471014     
 H   6.1302667104240918       0.86282084625446964        22.926761211730433     
 H  -3.1697981103015471        2.2260879340405726        23.603071544083306     
 H   2.4838842475470226        8.5066080520051788        19.960140013133913     
 H  0.82542155192319677       0.81831697605137554        15.152260309909479     
 P   15.060732742126197        10.157622380661861        17.261153626758645     
 C   15.160765496961892        9.2334984455384834        18.805100204350829     
 C   13.871954705815982        9.2969595127688116        16.220586190241903     
 C   16.685686865463015        10.183109450514443        16.477579835019895     
 C   14.520664495078815        11.852987609289718        17.557131985119163     
 C   16.241768264888819        9.4179080696130058        19.686613017637669     
 C   14.130144230980241        8.3371723455882591        19.131329291028514     
 C   14.240235445215658        8.1004333905553096        15.578936605728046     
 C   12.540278485506164        9.7372958607849842        16.192299623260400     
 C   17.533350045801914        9.0679119226453988        16.618649381472764     
 C   17.077435884181892        11.267543370052584        15.671045208648600     
 C   14.208059874655621        12.685174612446273        16.464504865513629     
 C   14.511170988517119        12.371570790746881        18.863421082048141     
 H   17.045017842752138        10.107179385736323        19.440166698567040     
 C   16.278719012987256        8.7108145471148504        20.888420822659949     
 C   14.190668380204286        7.6187168911127596        20.326246237790603     
 H   13.302947796724858        8.1807994911827375        18.446629151774562     
 H   15.271316576930344        7.7522399431417481        15.580883693603379     
 C   13.258118974375408        7.3354182362466922        14.945839268173193     
 C   11.566654870981383        8.9711584016083901        15.549333522608784     
 H   12.262012165940469        10.673015839078081        16.665722411349840     
 H   17.239183898518181        8.2336169714684164        17.252763967386830     
 C   18.754696458832264        9.0424411498436505        15.944924047859594     
 C   18.303814440906297        11.225014745284327        15.006927312780597     
 H   16.446116960384774        12.145879107395903        15.556673090185928     
 H   14.169345018474184        12.286967008760339        15.452132074661794     
 C   13.933353793399146        14.037541953956213        16.679732396180093     
 C   14.230596660653049        13.725088677238819        19.065596275589975     
 H   14.717095496506420        11.726715926587062        19.714149187972197     
 H   17.089250338966664        8.8852753777287194        21.592950269432944     
 C   15.268001057961039        7.7946023066578949        21.196354323153340     
 H   13.392460688726233        6.9203484123767778        20.571943008433298     
 H   13.532572454202876        6.3996854283481097        14.458646109996806     
 C   11.923646179379295        7.7598650142924903        14.950791838300317     
 H   10.539052629695595        9.3300283327047246        15.498844459216595     
 H   19.410760927158776        8.1790340334466229        16.042268527260131     
 C   19.143578628716753        10.115684684428341        15.135486403959376     
 H   18.593467147838563        12.067187557736977        14.380129910549069     
 H   13.722003085534816        14.685084192055944        15.827477520495963     
 C   13.952162770784071        14.556110409215663        17.978209838723505     
 H   14.228376131298157        14.129549813070474        20.075266013390880     
 H   15.327626373185698        7.2252744078738260        22.122109121012723     
 H   11.161550558932833        7.1588229730594195        14.459508265838984     
 H   20.110124932428448        10.087781982300864        14.626867374010937     
 H   13.758370838110721        15.615729842298373        18.137915548237665     
 Co   7.0449629935730895        10.733993643655708        12.674349014112186     
 S   7.5949850441184319        12.926177815019395        12.994583308443458     
 S   9.1153148306827116        9.8144334953270373        12.601722510286782     
 S   5.8851109403711375        10.310817019310456        10.758954605174070     
 S   5.5340544561563840        9.9631469019819789        14.193724658453638     
 C   6.1325814408089458        13.914593574460604        13.088359896152692     
 C   8.9988295151002866        8.0609346060805951        12.440034742685242     
 C   6.6425161421683381        11.166841993171863        9.4154861806358241     
 C   6.2208740003601397        9.2240395637238546        15.640217853115880     
 C   6.2341283199691926        15.326241029451708        13.019553297784457     
 C   4.8432526471791508        13.363677383960352        13.268842913576378     
 C   10.179178555947285        7.3060636671124684        12.233842736171008     
 C   7.7870896280162656        7.3463882229315240        12.588070335487142     
 C   7.8658477624181735        11.863196038335332        9.5460638426553128     
 C   6.0210090372859950        11.178700240729283        8.1422558172941368     
 C   5.4328292059604415        9.1081969418875079        16.810469172219481     
 C   7.5260073466460353        8.6883839807720982        15.673386252555247     
 H   7.2137932867499428        15.780764124989714        12.881965927956649     
 C   5.1041276858333235        16.137726190807324        13.144933741334262     
 C   3.7253402402712426        14.186399324170193        13.415442143908423     
 H   4.7387595828895934        12.282739096588156        13.324001227262887     
 H   11.121714861813690        7.8386351101712730        12.111378077710812     
 C   10.156431809975080        5.9090747977100460        12.214332428535267     
 C   7.7724767108174992        5.9481698215853713        12.570559468316304     
 H   6.8644719365180924        7.9044979037021177        12.747337817005223     
 H   8.3583227844844963        11.880364304458469        10.514992032936760     
 C   8.4247364965870375        12.542597709372066        8.4643929999050478     
 C   6.6044710033372569        11.834017681934540        7.0544491419451738     
 H   5.0590823081457428        10.679634674645202        8.0228762367038566     
 H   4.4254763799438877        9.5223202521771064        16.811556988723588     
 C   5.9233331598742405        8.4625764531771921        17.947848348167192     
 C   8.0049076623429585        8.0447567635617663        16.812888881252444     
 H   8.1608384375972562        8.8067990458326459        14.798304007101716     
 H   5.2122378770250997        17.220438193643830        13.093060258582362     
 C   3.8383219854989248        15.578845534222483        13.355522164510942     
 H   2.7432376686039470        13.736300691192751        13.564884670835102     
 H   11.086068533307930        5.3577664971657093        12.074458595275921     
 C   8.9514700816856756        5.2158108024514913        12.388607664208060     
 H   6.8264893137241742        5.4259249487369923        12.714506270116852     
 H   9.3499807475201493        13.095674850530660        8.6106604061262964     
 C   7.8131286685951959        12.525005886821983        7.2057823582925424     
 H   6.1105451474728909        11.816319396378017        6.0839697449048407     
 H   5.2887742558832436        8.3787483747731155        18.829226173245303     
 C   7.2136594509758858        7.9158965903225313        17.959783682197369     
 H   9.0161905857915237        7.6430834681227253        16.801787586463465     
 H   2.9568317829297448        16.212255594980213        13.438457651481336     
 H   8.9372212543823792        4.1283038989424767        12.385625817102095     
 H   8.2652682589231290        13.042435068420955        6.3636606357126997     
 H   7.5928968894847859        7.3994150113613895        18.839416283870829     
 P   10.040122663251944        10.635556026754111        20.397416711899616     
 C   11.518611673040365        11.288749042648732        21.184701608755539     
 C   8.5793937006258609        10.889836361535581        21.432861727176029     
 C   10.250355569454195        8.8556380109620889        20.217992272120561     
 C   9.8195539433021448        11.379443661940302        18.764898135369261     
 C   11.630659575398150        12.671809653351993        21.414510158822143     
 C   12.554473680818317        10.421684668858671        21.582874933257060     
 C   8.5765479756117120        11.826545454327867        22.479148790221750     
 C   7.4282382762023209        10.115288026649727        21.178545535601756     
 C   10.630366482958511        8.3084053130858244        18.985545379621538     
 C   10.152434234751544        8.0381601950420887        21.360592534049278     
 C   10.853570543384366        12.127591885166028        18.174197793021030     
 C   8.6211593601324683        11.163044367246174        18.058620960061564     
 H   10.850421608841113        13.357475787827759        21.094477630656812     
 C   12.761729656820673        13.174026377053238        22.056963970973605     
 C   13.694678979006003        10.939360897906184        22.198619461542012     
 H   12.477804225312290        9.3534464938203996        21.407826829970368     
 H   9.4571202902251432        12.420978259736106        22.712478701325626     
 C   7.4276646513846085        11.989861427330274        23.259447310709188     
 C   6.2848775333852096        10.297327063257001        21.956744730595148     
 H   7.4336344499719615        9.3586234803300012        20.395157753587238     
 H   10.705975585907840        8.9428722038936765        18.106308384625031     
 C   10.909488706941028        6.9420510991199773        18.893471073699740     
 C   10.457285748247330        6.6810004944611077        21.263874245391122     
 H   9.8385157611142997        8.4517421244486055        22.318488769402318     
 H   11.774147735383609        12.323049538059879        18.718009212886674     
 C   10.689344922100034        12.635110418611880        16.881852463087530     
 C   8.4799079723597952        11.661200178830425        16.762538089767194     
 H   7.8057665742578548        10.593193487635823        18.496610698700792     
 H   12.816868468514009        14.241983277478230        22.258931145814117     
 C   13.795331831796254        12.313053473251028        22.435551587422641     
 H   14.498503974193831        10.275599807523905        22.516422120309965     
 H   7.4648219247384295        12.711975630611230        24.075667995169479     
 C   6.2835151500422670        11.231949316544165        22.999659564118062     
 H   5.3873079891843130        9.7053761648527139        21.779825561442010     
 H   11.212393421221410        6.5200761444571071        17.936440364892512     
 C   10.826829178900304        6.1321101385850962        20.028956971952358     
 H   10.408176250979603        6.0420247342677227        22.146056068500371     
 H   11.489637031121632        13.214612319793995        16.429564054901512     
 C   9.5145510954987795        12.387726163136140        16.170279196349252     
 H   7.5679232947514787        11.476562970306288        16.201169115871735     
 H   14.682810397687263        12.707902561695343        22.926321124280719     
 H   5.3822949885387086        11.345189735488793        23.603719099367154     
 H   11.036389017038273        5.0652541653063139        19.961405599048298     
 H   9.3770118365914215        12.754509368038935        15.152587838769255     
 P   6.5101882667820758        3.4133603181895893        17.262624209577389     
 C   6.6088194026148077        4.3378919871168105        18.806419238066933     
 C   5.3236756432030861        4.2743568641867045        16.219901046810797     
 C   8.1356213355468654        3.3871627128120743        16.480229587505971     
 C   5.9689684126267055        1.7182714864487476        17.557959555845400     
 C   7.6888560107645532        4.1536981473785621        19.689166667333733     
 C   5.5782209014855004        5.2348487890841708        19.130988796357187     
 C   5.6954985654635113        5.4678935206535106        15.574744304157026     
 C   3.9907450481134972        3.8376328802746671        16.192746976347824     
 C   8.9847801177324964        4.5010398622227772        16.623339746802245     
 C   8.5255631073800018        2.3038128933286650        15.671172044490611     
 C   5.6560810485726245       0.88669695040158181        16.464930846896912     
 C   5.9594334373744315        1.1990662985130631        18.864008203795041     
 H   8.4921514001666694        3.4640744565855117        19.443937643480837     
 C   7.7249035415581551        4.8615914822644273        20.890533335192977     
 C   5.6377563862928728        5.9539727380468115        20.325547572457797     
 H   4.7518943240684841        5.3912567007598913        18.445235766543234     
 H   6.7276375601981577        5.8129664551559248        15.575741706246687     
 C   4.7156871758783199        6.2338402334429812        14.939200885187065     
 C   3.0194643272356045        4.6045608750827531        15.547098123366405     
 H   3.7098326556849086        2.9040111883240161        16.668875863646161     
 H   8.6919101649220369        5.3345416579660530        17.259247721577992     
 C   10.205875604581880        4.5261851634417782        15.949126368413973     
 C   9.7516041367932775        2.3460887298996642        15.006453604817896     
 H   7.8929951385398924        1.4265303322387890        15.555185072173835     
 H   5.6172039828466858        1.2854298841024168        15.452748452687478     
 C   5.3812707904346224      -0.46575509908393548        16.679549749060790     
 C   5.6786734861391945      -0.15450210406886666        19.065566595101103     
 H   6.1654434367374069        1.8435289621456001        19.715018038622937     
 H   8.5347266558220891        4.6873829021042956        21.595956645183879     
 C   6.7141503740361408        5.7782907593633013        21.196860117890992     
 H   4.8395618569892438        6.6527760657596584        20.569976316330134     
 H   4.9926479936770418        7.1675669366470336        14.449605724625192     
 C   3.3800716820894743        5.8130578860153399        14.944963141830865     
 H   1.9908816153494791        4.2483693340035957        15.497084727428884     
 H   10.863265271035370        5.3884738064768447        16.048084482504642     
 C   10.592878686059723        3.4540996471896177        15.137051146480154     
 H   10.039731276526155        1.5048369820113769        14.377541327912267     
 H   5.1697212705552937       -1.1128234103657431        15.826991416973938     
 C   5.4001439508885802      -0.98497539386938859        17.977769630055256     
 H   5.6764333122716337      -0.55944449185705813        20.075050893473723     
 H   6.7731698708426302        6.3483082429607158        22.122223167228491     
 H   2.6197269945454220        6.4147544644543864        14.451711855691469     
 H   11.559265431703535        3.4819195476157532        14.628141611676540     
 H   5.2062933924699291       -2.0446732977402657        18.136932887363159     
 Co   10.053958217491122        3.0314108119761607       0.39067135922808210     
 S   9.4752148877325091       0.85909041830904231       0.80727731906984612     
 S   7.9868438729219733        3.9767418809170518       0.27360324286358156     
 S   11.281575230506469        3.3701312115095261       -1.4997558701546156     
 S   11.560994712876944        3.8211713004223644        1.9105730152591942     
 C   10.919664448566582      -0.15821082925096033       0.87875075031850480     
 C   8.1134154692013851        5.7365240776144670       0.20455219842918970     
 C   10.544116690919171        2.5073035154106247       -2.8493670823511863     
 C   10.845640056343436        4.4956621171470807        3.3724592970369556     
 C   10.789402608962158       -1.5681282389493694       0.81809437533825591     
 C   12.223857359304418       0.36531100318828585        1.0361371189000230     
 C   6.9360690270739775        6.5114116094729120        5.6347860147835584E-002
 C   9.3339626066795596        6.4335254358574181       0.35859426164650010     
 C   9.3363339972893744        1.7839987760282139       -2.7214593100698536     
 C   11.162002410876058        2.5190331262389258       -4.1250555178905355     
 C   11.620526068541084        4.5988490332086762        4.5528169343411768     
 C   9.5278713432520572        5.0011018646010390        3.4082998185846285     
 H   9.7983900942691005       -2.0034536390025535       0.70291473338968169     
 C   11.904370821017329       -2.4035560395995481       0.92162153997206320     
 C   13.327147293006284      -0.48135094583998966        1.1606790260490125     
 H   12.350350052101955        1.4443205506871402        1.0898775170525659     
 H   5.9853835027139164        5.9945018426357137       -6.9934764239078670E-002
 C   6.9718815537566092        7.9074213606708952        9.1577409495993592E-002
 C   9.3620668362823647        7.8312903332688428       0.39240604267102308     
 H   10.254318140308433        5.8622179533744738       0.48039143450614002     
 H   8.8551147407447637        1.7344332336295174       -1.7473906013174987     
 C   8.7817782963882678        1.1134843663096676       -3.8107637032320207     
 C   10.583298934993177        1.8699120413529353       -5.2193296223501147     
 H   12.114533617229466        3.0356852064093660       -4.2444951944751246     
 H   12.634468317247011        4.2012377043709206        4.5549495368421873     
 C   11.110652215352916        5.2150022530153555        5.6974357513732716     
 C   9.0294223975474903        5.6148557035291269        4.5559652624787557     
 H   8.9010318721495878        4.8871771133534194        2.5267220146176315     
 H   11.772278829984858       -3.4834575110873987       0.87386681955204193     
 C   13.186146816125859       -1.8716140525799592        1.1039379999946135     
 H   14.321455195467136       -5.2308396819162127E-002   1.2862976494069411     
 H   6.0436245669685000        8.4698152454865472       -5.8674398584699916E-003
 C   8.1878336747639047        8.5814204994417729       0.26401688034023241     
 H   10.316828949758770        8.3378273311570315       0.53149397993369352     
 H   7.8676451379688945       0.54194783382034406       -3.6669985348096739     
 C   9.3838862726125871        1.1618097817769588       -5.0732848715390180     
 H   11.072783255305300        1.9078124130633343       -6.1916660775332195     
 H   11.737009990743660        5.2922874670634412        6.5848687231746039     
 C   9.8123464003933858        5.7424310980661692        5.7090054275462450     
 H   8.0095241510987556        5.9947462113249541        4.5456752388313024     
 H   14.054705212840434       -2.5247742655266907        1.1724900173223534     
 H   8.2144804908642293        9.6677810083146625       0.29983340067622177     
 H   8.9331756767659254       0.65265659238826534       -5.9212526968887760     
 H   9.4203453820096836        6.2410200754063707        6.5934511470300752     
 P   7.0699398810359391        3.0451680744026919        8.2603796483258201     
 C   5.6081119119108358        2.3559071567974268        9.0481181808843871     
 C   8.5427048612580858        2.8294181029432273        9.2870279712624360     
 C   6.8117829235613856        4.8163569736082952        8.0428013603391992     
 C   7.3129854010018134        2.2853342180072582        6.6383757685962621     
 C   5.5335985263821179       0.97087459387680675        9.2834520516310732     
 C   4.5403673896650938        3.1932276288120760        9.4248147352976908     
 C   8.5790165564068523        1.8758633740141000        10.317970894007088     
 C   9.6813961245198090        3.6170037105825585        9.0162198713530959     
 C   6.4396729497313592        5.3287302040921984        6.7918553259741232     
 C   6.8772944216954475        5.6623301219382096        9.1666616775364833     
 C   6.2932655604399308        1.5166626671093359        6.0516169291834414     
 C   8.5090532698769241        2.5162165583484550        5.9333577127059609     
 H   6.3394039158243496       0.30733514600956457        8.9805064553283671     
 C   4.4061278985870480       0.43701112573050216        9.9078331757579097     
 C   3.4054521476738224        2.6438099368321879        10.022431575349275     
 H   4.5887794422077315        4.2624694017714360        9.2461278724483726     
 H   7.7106957824017108        1.2690772213620194        10.566334262585794     
 C   9.7505292019885115        1.7049058345816648        11.061672896060962     
 C   10.848947231492680        3.4234532868534653        9.7558908481222737     
 H   9.6492851356360525        4.3873997526193627        8.2468967631363590     
 H   6.3893555541666318        4.6738966384812866        5.9252080400857521     
 C   6.1374857150732893        6.6874408573554316        6.6638838785928058     
 C   6.5506247109651161        7.0122137517834284        9.0344378926904998     
 H   7.1874342363663200        5.2770452413914164        10.137436011632246     
 H   5.3765460388249231        1.3083175113085765        6.5967321777305594     
 C   6.4649731831391426        1.0067996747513084        4.7610296731819455     
 C   8.6562496941002554        2.0213117799048415        4.6368072128339062     
 H   9.3168787558566351        3.0960837472866194        6.3713770168242085     
 H   4.3799884304284378      -0.63113871665411780        10.117143426295382     
 C   3.3407796129781548        1.2685196267666141        10.263175577311543     
 H   2.5762418505554594        3.2830901163956603        10.323824350397375     
 H   9.7400684076142952       0.96931970492155028        11.866003822840458     
 C   10.885889508412786        2.4680758479829028        10.779578806459337     
 H   11.738984923299963        4.0206891445814410        9.5599252150324912     
 H   5.8428428598767956        7.0818973397107294        5.6924064122318843     
 C   6.1901490488650124        7.5253667805838882        7.7812674353597702     
 H   6.5794837647653202        7.6739512136599970        9.9016645694142991     
 H   5.6741259290152728       0.40958409755385417        4.3132751223967887     
 C   7.6321974958839078        1.2781822423737090        4.0452027731628322     
 H   9.5640195821604106        2.2235350473895692        4.0748994727611088     
 H   2.4577190082045286       0.85051099431791766        10.742790894631874     
 H   11.808480021189899        2.3424146860390187        11.348221925118706     
 H   5.9659127475749516        8.5870543083885398        7.6840884413908768     
 H   7.7718665560985514       0.92054659648239889        3.0240136622353289     
 P   10.589775468345685        10.259717328037283        5.0358258726670062     
 C   10.484430070183707        9.3219941737005296        6.5726496945475121     
 C   11.782270042539915        9.4044368491818116        3.9936628280557089     
 C   8.9577106872099517        10.294476346290223        4.2669293308461835     
 C   11.146786698591859        11.950975731817891        5.3392899395509099     
 C   9.3961461504088035        9.4933601243553483        7.4477589015193146     
 C   11.508796889486010        8.4161185909268674        6.8918696177134322     
 C   11.436544995095510        8.2029329737957219        3.3493566097659646     
 C   13.108852005000433        9.8600659207465036        3.9778157906190814     
 C   8.1371594202004829        9.1532477874889544        4.3576801728234553     
 C   8.5257716399725076        11.415016037447865        3.5351022508476571     
 C   11.442656431015561        12.792977124704137        4.2488428839526451     
 C   11.210089333759184        12.450680166333216        6.6514917152842186     
 H   8.5969284157754942        10.189107204667286        7.2071207439206395     
 C   9.3449778671822852        8.7629118467939442        8.6351575264128559     
 C   11.433838524152952        7.6749469521893587        8.0719022708052730     
 H   12.341897966475004        8.2691703032584289        6.2121531772562397     
 H   10.411121951453673        7.8380387193533778        3.3415300430817441     
 C   12.436404563778375        7.4531051313595311        2.7240271548337960     
 C   14.100723238149532        9.1073383320608734        3.3486266530399731     
 H   13.369497707614741        10.797399445714003        4.4550074116883183     
 H   8.4635539700968963        8.2884441292772024        4.9326018919033423     
 C   6.9023230248896592        9.1390568220448589        3.7085902208353585     
 C   7.2828914343749753        11.386151087034433        2.9010360696924744     
 H   9.1390157078117156        12.309919830323782        3.4590315173642718     
 H   11.439504374813628        12.409558841175075        3.2299636077369005     
 C   11.753057401832619        14.136425561828647        4.4734856875586555     
 C   11.527056909118379        13.795300708069083        6.8633219232021085     
 H   11.017452022662219        11.798178085795298        7.5000204547707883     
 H   8.5260789116328777        8.9255154151654867        9.3326764968822751     
 C   10.348325198839056        7.8361521441462205        8.9347205811954709     
 H   12.227830798550348        6.9696556081089067        8.3110468039393783     
 H   12.178748731915743        6.5156711176427420        2.2300433555826338     
 C   13.765922658074050        7.8926875649154047        2.7449001982133825     
 H   15.125369068240845        9.4761773469728627        3.3169665610526895     
 H   6.2724431532922402        8.2517576773519750        3.7582072781565867     
 C   6.4689072361905646        10.253553756171472        2.9810248945073465     
 H   6.9579712368650624        12.258038840712851        2.3358244030216331     
 H   11.951362992991363        14.789046152573681        3.6223983494911582     
 C   11.786526399591461        14.637062842669938        5.7788664972325297     
 H   11.573347462826234        14.182547892740192        7.8788766534306269     
 H   10.278625313273714        7.2510271675493714        9.8498267641246393     
 H   14.541034641599021        7.2990836983213363        2.2636179742701139     
 H   5.4927963216368667        10.229906496094124        2.4897716349370902     
 H   12.007551318933739        15.690480018401292        5.9462956937983718     
         556

 Co   1.5009589605356815        10.546563826366752       0.39195002917353333     
 S  0.92353379526413848        12.719496441913849       0.80636026776782221     
 S -0.56726921250132367        9.6040818115456563       0.27730550368842471     
 S   2.7261050838534318        10.204702976414072       -1.4993847747517590     
 S   3.0089080367909808        9.7564342016438204        1.9105947662970644     
 C   2.3684314428045083        13.736041725737257       0.87894298732620013     
 C -0.44355092663776968        7.8443907712012706       0.20471225055452527     
 C   1.9886108787945251        11.067564638281301       -2.8489794255744130     
 C   2.2949884982464663        9.0803176950585254        3.3724811868789750     
 C   2.2389632709954368        15.146012585991656       0.81802518873404761     
 C   3.6721767059405233        13.211760751452081        1.0372428371995166     
 C  -1.6221643630334415        7.0716543733138213        5.5672562654454666E-002
 C  0.77599105507456945        7.1452817193466300       0.35718441272809776     
 C  0.78044874708765277        11.790245495773931       -2.7212785127836110     
 C   2.6069307911724069        11.056429506805708       -4.1244297299025829     
 C   3.0708042856119961        8.9767622778511580        4.5521791716690405     
 C  0.97760368528798225        8.5739756723252434        3.4088412843005123     
 H   1.2482947878707213        15.581882103030459       0.70197205365320747     
 C   3.3543381165834476        15.980784508526973       0.92227931871856539     
 C   4.7758572644417843        14.057765847927321        1.1625020148094378     
 H   3.7980142771161050        12.132686088189351        1.0911161989619087     
 H  -2.5721116092007481        7.5902282510274759       -6.9245951790304877E-002
 C  -1.5884808185911261        5.6755544624890168        8.8774757726873127E-002
 C  0.80192427725281357        5.7474763646645046       0.38910587951368342     
 H   1.6972407809699677        7.7150731254554428       0.47927308779934286     
 H  0.29866154095917052        11.838861570023903       -1.7474674672266057     
 C  0.22610041541644041        12.461024016365696       -3.8105330189039295     
 C   2.0284421376527804        11.705776803603207       -5.2186845525361747     
 H   3.5597085150965913        10.540181358039364       -4.2436044822627981     
 H   4.0846032627073310        9.3747491272867602        4.5537826611289844     
 C   2.5619248681732034        8.3598950798525546        5.6968710118771790     
 C  0.48019615058772858        7.9593735259116158        4.5564943085107616     
 H  0.35020352075698619        8.6879197904799756        2.5276743917663862     
 H   3.2229131288815034        17.060762263802410       0.87429586162923267     
 C   4.6356481751738263        15.448094740926631        1.1055825254951535     
 H   5.7698137394917604        13.628122314866863        1.2888592384270807     
 H  -2.5176001050526660        5.1146794020029613       -9.2750463621209950E-003
 C -0.37354256032358590        4.9994197599006283       0.25997209944025534     
 H   1.7558774967369524        5.2391778234124278       0.52739334740431087     
 H -0.68831955283433321        13.032139316456831       -3.6669521851447091     
 C  0.82879109418263586        12.413492368711175       -5.0727953006796032     
 H   2.5183225725658218        11.668435876278883       -6.1908317564525293     
 H   3.1888632150768306        8.2825008897327148        6.5838966161080315     
 C   1.2638377799307672        7.8319468217087813        5.7090498684074786     
 H -0.53942942101037716        7.5787617773978253        4.5466435969300267     
 H   5.5045460232820362        16.100728213506688        1.1746153221734055     
 H -0.34852151170320150        3.9129959353497932       0.29420246826407581     
 H  0.37829311034573937        12.922929552077202       -5.9207127505658601     
 H  0.87253984737230195        7.3330472667684576        6.5936149964438941     
 P   15.623466487469544        10.529858607874553        8.2594864748291723     
 C   14.160935435117656        11.217734129772717        9.0470912144799058     
 C   17.095770827644021        10.747080537631930        9.2864754118199340     
 C   15.367099510826593        8.7583378898333351        8.0432430013334617     
 C   15.865644124373786        11.289287113472593        6.6371358921027968     
 C   14.085101320198925        12.602613460221001        9.2827646100907710     
 C   13.093902637430334        10.379359442008367        9.4234039107507162     
 C   17.130610991318253        11.699602937759320        10.318356773698405     
 C   18.235143634207372        9.9604010330532979        9.0159521715290634     
 C   14.994766114359331        8.2447156327916993        6.7929291471060518     
 C   15.433356117097487        7.9134665218221114        9.1678764693734678     
 C   14.846149750105411        12.058908679026874        6.0511647188492184     
 C   17.061141140161038        11.057746154996414        5.9313333716337873     
 H   14.890332563320053        13.266980354421504        8.9801543763908231     
 C   12.957035016001763        13.135261642911033        9.9070286228392135     
 C   11.958366873295601        10.927560392756035        10.020914743576670     
 H   13.143340715671233        9.3102149716788514        9.2445238582488578     
 H   16.261682651607224        12.305613306145128        10.566381946467988     
 C   18.301216336588190        11.870245906998518        11.063534327932427     
 C   19.401767822442700        10.153590431735916        9.7570821991583170     
 H   18.204237665007472        9.1907753564044388        8.2458352418311538     
 H   14.943765845083119        8.8987307096419404        5.9257336696883103     
 C   14.692978843149390        6.8858114431145419        6.6663772092566456     
 C   15.107087893207387        6.5633872460358429        9.0370144208632510     
 H   15.743474778063053        8.2997669373518761        10.138248094035154     
 H   13.929763959099589        12.267570721044256        6.5967136080567821     
 C   15.017666134346600        12.569347560065451        4.7607792631713632     
 C   17.208125543840080        11.553276116537152        4.6349958987644584     
 H   17.868689506616722        10.476877912128099        6.3685633864642641     
 H   12.929873068940466        14.203326966399407        10.116470845805308     
 C   11.892379918105451        12.302712479643711        10.261962026980241     
 H   11.129707525024765        10.287443807037620        10.322030519862658     
 H   18.289587547295234        12.605015145792011        11.868579054466391     
 C   19.437126032370141        11.107728055685689        10.781933277056606     
 H   20.292339026356903        9.5570502552309904        9.5614367457775842     
 H   14.397974102256395        6.4904315460139168        5.6954176686020297     
 C   14.746275139595868        6.0489607530389513        7.7844969715205714     
 H   15.136360975452499        5.9025869302964553        9.9048884095674676     
 H   14.227062503080075        13.167377762112102        4.3136935827393206     
 C   16.184430452416709        12.297633716888360        4.0443309976995803     
 H   18.115468447570194        11.350657671635254        4.0725302735913829     
 H   11.008785545339933        12.719782928164516        10.741384537350875     
 H   20.358927593041141        11.233028254646680        11.351864981716847     
 H   14.522224037786518        4.9871530268769266        7.6884173298171277     
 H   16.323977846891562        12.655945294648655        3.0233794349172465     
 P   2.0352789690776238        3.3149256855089440        5.0380196318551924     
 C   1.9313484062758690        4.2524230400308678        6.5750231291063930     
 C   3.2256113925030836        4.1707056458594431        3.9939488975628659     
 C  0.40295636256274059        3.2797748324781861        4.2698145071542797     
 C   2.5928147433344151        1.6237953661554769        5.3406799848652824     
 C  0.84422634900580507        4.0806199970524686        7.4514807696198906     
 C   2.9559301684141426        5.1584581720716489        6.8931186471373449     
 C   2.8761443991092261        5.3695587381914223        3.3468421817906906     
 C   4.5533657440302733        3.7184871233549321        3.9782984443173572     
 C -0.41961290826258507        4.4191654110263263        4.3636567239929214     
 C  -2.6338750945811933E-002   2.1611391583759243        3.5338030367102919     
 C   2.8894959281035173       0.78261722106031151        4.2498411165828189     
 C   2.6544496269289599        1.1229854225990568        6.6524997103339638     
 H   4.4817523476185957E-002   3.3848120624833720        7.2116654913152125     
 C  0.79446125743468621        4.8106970657954671        8.6391522626178183     
 C   2.8824489627995571        5.8991764994295730        8.0735160839575038     
 H   3.7879969026733367        5.3059045718917659        6.2122566406580688     
 H   1.8496937210203763        5.7314132562865616        3.3387906497059281     
 C   3.8734000917463729        6.1205180258950573        2.7188844106806012     
 C   5.5425850322610062        4.4721768414751955        3.3461046623679374     
 H   4.8168412132298553        2.7829643923674370        4.4575989370282683     
 H  -9.5212104839122264E-002   5.2824552984866413        4.9417343161994829     
 C  -1.6538428716190412        4.4334074426003465        3.7134287603518188     
 C  -1.2684753756985867        2.1901622449884637        2.8983909475500709     
 H  0.58846615215780662        1.2675831148403793        3.4553157490499755     
 H   2.8877798776506034        1.1669258797483890        3.2313182094935007     
 C   3.1989144094997739      -0.56116926496800956        4.4736930587541135     
 C   2.9704857311410442      -0.22193780620940246        6.8635232624876128     
 H   2.4612863313314675        1.7749115733414862        7.5013275422240939     
 H  -2.3474839794945086E-002   4.6477648708851413        9.3377238437455734     
 C   1.7981387490693357        5.7374230795332766        8.9377190088859582     
 H   3.6765925719044259        6.6045601862292225        8.3118661700655423     
 H   3.6130657016916525        7.0562327034023609        2.2231551535211560     
 C   5.2039958618753657        5.6843611549926178        2.7395343986689458     
 H   6.5681126670874077        4.1058256746224027        3.3140364410687622     
 H  -2.2855293451695382        5.3191340086575662        3.7656590065035949     
 C  -2.0844396916509860        3.3210159788860261        2.9813868220322317     
 H  -1.5911251663036232        1.3198661272038628        2.3296980307758108     
 H   3.3978211477611655       -1.2132378621285136        3.6223232782194748     
 C   3.2306981522139400       -1.0629009175016644        5.7786459005201216     
 H   3.0154193998612784      -0.61009293803148656        7.8787476596627979     
 H   1.7294004052905982        6.3223738702078096        9.8529979550932953     
 H   5.9771482987791105        6.2786651818964767        2.2560441788213255     
 H  -3.0601086754006510        3.3447119046575287        2.4893115614960362     
 H   3.4509785196140541       -2.1165655392933953        5.9453882112529524     
 Co   15.597302999746885        2.8437231219883827        12.674711240204887     
 S   16.148381804363094       0.65212105261572062        12.996900880784862     
 S   17.666602965276116        3.7660637436167295        12.599729230810475     
 S   14.435094252874515        3.2642454614963374        10.760255714555328     
 S   14.087397014594369        3.6137733632179829        14.195593996638317     
 C   14.686407689022063      -0.33706481971670027        13.088895490782756     
 C   17.547039356808430        5.5196220765710198        12.441245538293371     
 C   15.192382052879326        2.4083209994273052        9.4166772617298236     
 C   14.775590277391277        4.3515024884167230        15.641973846876446     
 C   14.788823971043721       -1.7486472179267230        13.020228572376425     
 C   13.396551807679785       0.21303511281961282        13.268037806747941     
 C   18.725967416755203        6.2767390002713803        12.235276501017122     
 C   16.334277855807564        6.2319800469810831        12.591132503616798     
 C   16.415412412527392        1.7114492689037504        9.5473246700429328     
 C   14.571199584132938        2.3970538846988196        8.1432634355159816     
 C   13.988455312247138        4.4671220683622685        16.812859648870567     
 C   16.081115189536110        4.8862309751397737        15.674576464710094     
 H   15.768898761024492       -2.2025713871540682        12.883845438085665     
 C   13.659222482366516       -2.5608467234902870        13.144347587827179     
 C   12.279018773852687      -0.61040836204951143        13.413433305157367     
 H   13.291327163126942        1.2938998628010672        13.323039328890662     
 H   19.669252120379472        5.7459037251752081        12.111225615297119     
 C   18.700955808405862        7.6736356329401945        12.217566458879741     
 C   16.317351285664543        7.6301567531316170        12.575167658637541     
 H   15.412640392576392        5.6723163949291990        12.750528064891068     
 H   16.907442217414911        1.6933825145655643        10.516452495824003     
 C   16.974482965106738        1.0324276126612373        8.4655195702539849     
 C   15.154824445059687        1.7420373469768986        7.0553614647613889     
 H   13.609473732600549        2.8964561487326734        8.0237241920450977     
 H   12.980935462719051        4.0534261725541709        16.814489234211191     
 C   14.479970010928149        5.1121049793954496        17.950115146818391     
 C   16.561076487245703        5.5290595889658167        16.814050659681531     
 H   16.715376373735637        4.7677502204731876        14.799081776780163     
 H   13.768065383142236       -3.6434690689997145        13.092543895607454     
 C   12.392869191782395       -2.0027775814305104        13.353575995466230     
 H   11.296480215633734      -0.16098108923373353        13.561763614729783     
 H   19.629630413534993        8.2265264748998028        12.077836339693457     
 C   17.494973694812330        8.3646817850447039        12.393348987379076     
 H   15.370543002946137        8.1505565064422729        12.720119074283225     
 H   17.899537911449006       0.47905690747301533        8.6118513315825229     
 C   16.363324857407687        1.0507740172459519        7.2067109259708317     
 H   14.661192087239733        1.7602683138283066        6.0847438278616801     
 H   13.845974731140764        5.1959440354922375        18.831876342972542     
 C   15.770548310265045        5.6581936339337489        17.961419230361432     
 H   17.572661468328928        5.9299267133680083        16.802485986858180     
 H   11.511715442373788       -2.6367602584622611        13.435620272038530     
 H   17.479001809013404        9.4521301093973538        12.391695788030294     
 H   16.815663256678576       0.53370740041893339        6.3644801485651676     
 H   16.150507508985353        6.1744196913527061        18.840893091092283     
 P   1.4881498193821434        2.9391360330865388        20.399187472027659     
 C   2.9660768236484776        2.2847487041888188        21.186456985231146     
 C   2.7077105383947912E-002   2.6860652363693136        21.434403940155811     
 C   1.6999803170037364        4.7187587006526215        20.218530267645036     
 C   1.2669143148813609        2.1947974525957386        18.766997039221696     
 C   3.0769231017275049       0.90155721692131829        21.416007846950500     
 C   4.0027636346052189        3.1508316649845711        21.584535421918190     
 C   2.3125526540408826E-002   1.7485531241075463        22.479970374304980     
 C  -1.1236387183961498        3.4611502208348144        21.179781944455502     
 C   2.0800156725999375        5.2648584573965058        18.985571823009852     
 C   1.6025237923267261        5.5372308917773685        21.360409446499979     
 C   2.3012149146338277        1.4474125772531217        18.175851600577346     
 C   6.8131376015483538E-002   2.4105507554192696        18.061199447684899     
 H   2.2960180352991273       0.21666135617945539        21.095988660651550     
 C   4.2076666501590010       0.39821275249212174        22.058154957820133     
 C   5.1426096948944515        2.6320225715265950        22.199961934236903     
 H   3.9270079917349348        4.2191522201928491        21.409630179054069     
 H  0.90328706266961389        1.1536485940985368        22.713655962262148     
 C  -1.1265260581224645        1.5847878001108773        23.258980481775478     
 C  -2.2677805660292902        3.2786346795990111        21.956717866507862     
 H  -1.1173551430922293        4.2184002701147829        20.396998809639737     
 H   2.1552163359509118        4.6296311472550595        18.106851856056945     
 C   2.3593716918913428        6.6310693570197916        18.892239376080720     
 C   1.9076420220782617        6.8942411847131284        21.262503025557066     
 H   1.2884798727095055        5.1245453412947324        22.318624223358832     
 H   3.2219895120682995        1.2522885472256791        18.719450939985709     
 C   2.1370504272629929       0.94025572979154992        16.883360893966096     
 C  -7.3089606783776448E-002   1.9127915659885102        16.764959697850109     
 H -0.74756858784912006        2.9795882198693424        18.499681824778719     
 H   4.2618624783908539      -0.66981207386948349        22.260041828906452     
 C   5.2420868166691514        1.2582101436990012        22.436647587472514     
 H   5.9470669384457704        3.2950034301531717        22.517711022874735     
 H  -1.0902340912602246       0.86200133444658378        24.074603339722383     
 C  -2.2703576048365117        2.3430081540643348        22.998693396822084     
 H  -3.1650290826949545        3.8709475338115698        21.779421518512994     
 H   2.6620306650096337        7.0522641387612959        17.934784626017294     
 C   2.2769891237350874        7.4419958606005006        20.027034114425781     
 H   1.8586740560880537        7.5340580016063132        22.144096653334717     
 H   2.9376425435197242       0.36141816407137073        16.430699453646540     
 C  0.96196598926173349        1.1872784425601060        16.172123457050148     
 H -0.98535187597772467        2.0970052720655663        16.203891272466358     
 H   6.1292526262661990       0.86250554077975183        22.927273577544906     
 H  -3.1722440839811390        2.2292790842473704        23.601626451756964     
 H   2.4865564222944414        8.5087757662147290        19.958464477234894     
 H  0.82448240404788964       0.82099463775514947        15.154236813980658     
 P   15.061039222831271        10.160556882912006        17.260558826324150     
 C   15.161109962436257        9.2360351981131110        18.804303998776497     
 C   13.872184665697011        9.3000873401941426        16.219884721188226     
 C   16.686221654717052        10.186238205998615        16.477455792767987     
 C   14.520537037186728        11.855824794427848        17.556726192987849     
 C   16.242284923646139        9.4200164187908300        19.685688241293708     
 C   14.130608611633551        8.3394844585307180        19.130280632743442     
 C   14.239862422345169        8.1034662841955019        15.578095570973428     
 C   12.540640299530827        9.7408232548043348        16.191976804739070     
 C   17.533097887033058        9.0702998713289595        16.617192954179895     
 C   17.079130906402302        11.271627440296868        15.672951440157545     
 C   14.208483552369842        12.688302370437057        16.464149119355600     
 C   14.509487511395337        12.373875121080070        18.863181200428578     
 H   17.045468334899752        10.109426965619074        19.439443512142947     
 C   16.279543760427224        8.7122596509324506        20.887090036424958     
 C   14.191446891544015        7.6203808063219789        20.324778093666101     
 H   13.303274596624103        8.1834165224886650        18.445677407962570     
 H   15.270793952896314        7.7548307530040672        15.579755275763787     
 C   13.257267568084412        7.3388904343509687        14.945169590906218     
 C   11.566524256861307        8.9750737801206792        15.549352474244923     
 H   12.262848273810418        10.676556493029310        16.665559237399243     
 H   17.238000281229787        8.2351944808892359        17.249695758694177     
 C   18.754826960090124        9.0450742143511160        15.944168637109863     
 C   18.305974623097597        11.229410160909106        15.009685500156685     
 H   16.448340199285827        12.150436533358672        15.559596824444101     
 H   14.170962984083577        12.290512110133230        15.451592227807339     
 C   13.932826241258795        14.040432307849887        16.679631842976494     
 C   14.227942246358760        13.727155958270647        19.065618723557709     
 H   14.714965988127437        11.728791640075304        19.713854008575957     
 H   17.090284416125492        8.8863443317921842        21.591462661664089     
 C   15.268973002098473        7.7958005653228195        21.194736372201103     
 H   13.393315170353345        6.9218520604610578        20.570248142709456     
 H   13.531268790208063        6.4031400380166241        14.457738754979660     
 C   11.922924907559828        7.7637328518110218        14.950588998101928     
 H   10.538995280446535        9.3341970127504084        15.499407894930350     
 H   19.410135574284372        8.1809865364905132        16.040234763802541     
 C   19.144987020783393        10.119413007013819        15.136956143509687     
 H   18.596645188267715        12.072368446833558        14.384560980405579     
 H   13.721898283956648        14.688125808768502        15.827402770911783     
 C   13.950133587790475        14.558496102226087        17.978303749797359     
 H   14.224454074476363        14.131131785333213        20.075454090766065     
 H   15.328814056225617        7.2260169232581655        22.120189240978796     
 H   11.160478905178536        7.1629126805071888        14.459545551546045     
 H   20.111800912702883        10.091576195783494        14.628825688590398     
 H   13.755615449631351        15.617950591527435        18.138217937285717     
 Co   7.0452926638748199        10.728420084395337        12.672147313322078     
 S   7.5961363809001758        12.920056521505037        12.995036052261629     
 S   9.1155679734787078        9.8081678270621389        12.598314181397594     
 S   5.8835115568756997        10.307610834195646        10.757466829520723     
 S   5.5344525324398992        9.9570798719769709        14.191519444158997     
 C   6.1342425946953147        13.909291533397399        13.088173780992058     
 C   8.9988264094892045        8.0544918973204460        12.439191462854540     
 C   6.6403059288387043        11.163874737362979        9.4138282965805065     
 C   6.2220321975200932        9.2198006072154506        15.638471375744796     
 C   6.2366038197678835        15.320889553237091        13.019588603893654     
 C   4.8444923461616014        13.359153278066717        13.268003912451221     
 C   10.179091794685279        7.2990813150714144        12.234529976578433     
 C   7.7868597469976990        7.3404164395392018        12.587459941560068     
 C   7.8632017736989317        11.860987265581201        9.5443126079725982     
 C   6.0188672233444018        11.175095460129709        8.1405444393780382     
 C   5.4343241924133592        9.1043235666916544        16.808985646610218     
 C   7.5275214502052803        8.6850005883971590        15.671757586471385     
 H   7.2165906777326967        15.774868227436146        12.882636364535994     
 C   5.1070290762415853        16.133054426132741        13.144341101157499     
 C   3.7269949451301021        14.182554677574057        13.413972341962149     
 H   4.7393733098954831        12.278270349639719        13.323126951559685     
 H   11.121843470025965        7.8312288741866594        12.111921786853300     
 C   10.155997771589691        5.9021193259620865        12.216510487471842     
 C   7.7718881577239021        5.9422105067317128        12.571347676199816     
 H   6.8643056708054440        7.8988788487727204        12.745750759542053     
 H   8.3553878479649946        11.879045237375134        10.513372214317105     
 C   8.4219393355905847        12.540160769697401        8.4624261093261293     
 C   6.6021655935869124        11.830260447820914        7.0525535023884327     
 H   5.0572042817954950        10.675534338388399        8.0211733451966314     
 H   4.4267848461849031        9.5179794718237059        16.810070456877902     
 C   5.9253427780851808        8.4595469450549299        17.946590188262334     
 C   8.0069439185353417        8.0422359876604954        16.811513427693860     
 H   8.1621513637293042        8.8032784942146982        14.796507167998438     
 H   5.2158182689566326        17.215686452368264        13.092574684666845     
 C   3.8407705797530691        15.574938521076879        13.354131001755285     
 H   2.7445470072380336        13.733052302186328        13.562742950307433     
 H   11.085596276523747        5.3505176257608538        12.077749714946668     
 C   8.9507476085994888        5.2093753365109805        12.390790850842867     
 H   6.8256715798508303        5.4203884327329339        12.715206906503967     
 H   9.3468763466439508        13.093751261150562        8.6086096057002219     
 C   7.8105666544749068        12.521728512623449        7.2037204194431359     
 H   6.1083383510316374        11.812008872348168        6.0820346681118318     
 H   5.2909886080025146        8.3759074774350406        18.828120346119789     
 C   7.2158975938010927        7.9134191100106515        17.958560705872110     
 H   9.0184750998512495        7.6411918985066167        16.800469483304319     
 H   2.9596483142328673        16.208910634644955        13.436654738039040     
 H   8.9361647799304293        4.1219003329603146        12.388862316818763     
 H   8.2626468449242232        13.038938035973491        6.3614322316994967     
 H   7.5954721787240658        7.3974560537865646        18.838347509918865     
 P   10.039940871529598        10.632671917942535        20.399186212797055     
 C   11.517953619655774        11.286835379469041        21.186535098960260     
 C   8.5788454479335687        10.885940594610901        21.434333366045077     
 C   10.251456446948039        8.8529821404671516        20.218794441088814     
 C   9.8188716724439935        11.376957945442127        18.766920083304512     
 C   11.628984676111175        12.669945277494614        21.416517665453892     
 C   12.554683681484134        10.420572495065722        21.584104225334222     
 C   8.5750896062313124        11.823057549430516        22.480248816050572     
 C   7.4280213345251518        10.111065393620173        21.179519818638461     
 C   10.631330078426648        8.3066370078416973        18.985893521797550     
 C   10.154328606572070        8.0347829795054420        21.360917982608832     
 C   10.852480075782958        12.125794242302726        18.176462688818333     
 C   8.6206478566364400        11.160041500430838        18.060532945591394     
 H   10.848048236300745        13.355016925969082        21.096974360344628     
 C   12.759968050768888        13.173010684595228        22.058467868349886     
 C   13.694753359537710        10.939099444714431        22.199350540039163     
 H   12.478775919454851        9.3523097272627691        21.408946169728093     
 H   9.4553328229013545        12.417804882205758        22.714024374340809     
 C   7.4255882060283529        11.986552752355900        23.259555063004203     
 C   6.2840038688833380        10.293381180413117        21.956681907092193     
 H   7.4341384997895732        9.3540665938941885        20.396475992215247     
 H   10.706326127686243        8.9416181416915848        18.106973621694600     
 C   10.911056116181895        6.9404784037745682        18.892924569361249     
 C   10.459760137059773        6.6778120997382855        21.263317923477452     
 H   9.8404591774723666        8.4476449907902076        22.319126244455845     
 H   11.772872159631113        12.321682686830847        18.720412446612333     
 C   10.688139289191767        12.633399656786560        16.884163723870710     
 C   8.4793243491411747        11.658131338824386        16.764435494041930     
 H   7.8054807308422207        10.589802605878008        18.498408853376151     
 H   12.814322702974808        14.240969554786936        22.260645672973290     
 C   13.794436801170974        12.312832381132969        22.436398603247273     
 H   14.499267123195029        10.275995668842642        22.516692932351642     
 H   7.4620202445701436        12.708995857525085        24.075486350529218     
 C   6.2816770001754545        11.228511185553062        22.999125728538413     
 H   5.3866406206970101        9.7012921147950077        21.779219507921162     
 H   11.213785394261844        6.5191971522033816        17.935539318806484     
 C   10.829124437274670        6.1298298098376574        20.027951871800109     
 H   10.411137770379353        6.0382601222762480        22.145121172365350     
 H   11.488161728896708        13.213484940709444        16.432107686551515     
 C   9.5136604051952887        12.385251147754735        16.172337436826485     
 H   7.5675431046740913        11.472925788668933        16.202936470193048     
 H   14.681803112745017        12.708302826631130        22.926857178187035     
 H   5.3798802964707111        11.342050336505334        23.602237863608416     
 H   11.039071134198272        5.0631069155422548        19.959659528413866     
 H   9.3761321739416577        12.751798264634104        15.154546681448126     
 P   6.5103766025613741        3.4104951179964411        17.261948142584494     
 C   6.6091233084888694        4.3354020793980501        18.805550089595734     
 C   5.3236616969448889        4.2712795917660902        16.219237807857986     
 C   8.1360115256789118        3.3841428713582316        16.479959101086145     
 C   5.9687868691097234        1.7154882025854754        17.557508072416010     
 C   7.6893857285529830        4.1516248755792731        19.688100483882227     
 C   5.5786435055466450        5.2325486711488596        19.129959029713692     
 C   5.6946848385426252        5.4650772687903375        15.574136359718603     
 C   3.9909326911612166        3.8339552190087556        16.192399278120948     
 C   8.9842999983873142        4.4988343840644855        16.621623450919600     
 C   8.5272143858665803        2.2997773933841765        15.673072410230045     
 C   5.6564667716595283       0.88358909632461802        16.464551578857417     
 C   5.9576977752793541        1.1968503779169057        18.863735953532672     
 H   8.4926123401259943        3.4618813370180597        19.443005740822496     
 C   7.7257915889396482        4.8601375410460426        20.889085336966069     
 C   5.6385480327811273        5.9522840769735552        20.324117975941778     
 H   4.7521310543310271        5.3886495462237942        18.444361331712699     
 H   6.7266154209189928        5.8107657595247124        15.574899305223489     
 C   4.7142670390670078        6.2305327862323949        14.938899982364095     
 C   3.0190293971605380        4.6004512105657316        15.547241094606660     
 H   3.7106416163397018        2.9002036835769660        16.668537445220768     
 H   8.6904262597889606        5.3331907640478153        17.255819736533262     
 C   10.205792255705926        4.5237527353000058        15.948138529258332     
 C   9.7537395122634525        2.3417559902128948        15.009239653127239     
 H   7.8952442375047456        1.4219628141648901        15.558192770397923     
 H   5.6187933574758997        1.2818755238410422        15.452174511303813     
 C   5.3807110302330532      -0.46862085514454488        16.679459345231042     
 C   5.6759771273026507      -0.15647817893589264        19.065590798192222     
 H   6.1632567075543125        1.8415634299020995        19.714674924210865     
 H   8.5358634060829637        4.6862913660890504        21.594302201053271     
 C   6.7151876497693186        5.7770568321539946        21.195213816473785     
 H   4.8404287401755814        6.6512235987508577        20.568390209969664     
 H   4.9906362846970476        7.1643885141271832        14.449200547874108     
 C   3.3788451947942812        5.8091511252786114        14.945083949694558     
 H   1.9905744458602037        4.2438575086817671        15.497745653536965     
 H   10.862352229642829        5.3867842387198941        16.045728582742836     
 C   10.594178083660982        3.4505075037824366        15.138435419918128     
 H   10.042969681961051        1.4996674890962913        14.382118122421744     
 H   5.1695956270868377       -1.1158667276075283        15.826943579475756     
 C   5.3980785242614688      -0.98730031281898589        17.977887981307958     
 H   5.6724700404896948      -0.56090855110975446        20.075251009770771     
 H   6.7744565468839522        6.3474921038731154        22.120296473945640     
 H   2.6180528769331364        6.4105894047182064        14.452181975153550     
 H   11.560841416964251        3.4782661438098419        14.630030848139402     
 H   5.2035049425211133       -2.0468289176099672        18.137289747986866     
 Co   10.054005796077613        3.0262511416614331       0.39295014226828345     
 S   9.4760374723711696       0.85337492799882120       0.80685692454215518     
 S   7.9867880596811345        3.9708427712625580       0.27714404600425430     
 S   11.279786067329711        3.3672973099503953       -1.4981506791835388     
 S   11.561188964725991        3.8154552937164183        1.9128189061362053     
 C   10.920975018345262      -0.16314033073576512       0.87893008043987142     
 C   8.1130558383524978        5.7304529138690761       0.20551162357253780     
 C   10.541829316467290        2.5046095505030959       -2.8475907826352196     
 C   10.846659749675430        4.4917084142848953        3.3743085550385006     
 C   10.791494561473471       -1.5731044397256628       0.81804195293982762     
 C   12.224763402480583       0.36112586840882299        1.0369469806241398     
 C   6.9356263069032069        6.5047682220873888        5.5616517399912864E-002
 C   9.3333405699097955        6.4279579478597384       0.35945271107466842     
 C   9.3336186525490952        1.7820435007771600       -2.7196277098054225     
 C   11.159847195475049        2.5156667315186416       -4.1231964623248345     
 C   11.621940167145175        4.5952333256673850        4.5543675515341100     
 C   9.5292370426468942        4.9979712087518049        3.4101184774938287     
 H   9.8007907648258463       -2.0089522470118144       0.70225214733892993     
 C   11.906872253686894       -2.4078814605371703       0.92215538779674222     
 C   13.328450906566388      -0.48488523454085830        1.1620836106254941     
 H   12.350659522457130        1.4401872424036553        1.0907310582744738     
 H   5.9851780273059294        5.9874123711291105       -7.0597192416383320E-002
 C   6.9710604401997891        7.9008054897384126        8.9295678056632882E-002
 C   9.3610541414834056        7.8257355754189355       0.39181177882292928     
 H   10.253758115789612        5.8570308457552978       0.48235483556798153     
 H   8.8520634305905475        1.7333877918287113       -1.7457129728869125     
 C   8.7789729943541417        1.1112637642713790       -3.8087236230438148     
 C   10.581042608741798        1.8663540035434449       -5.2172954234566440     
 H   12.112636477862250        3.0318374845578955       -4.2426245889622365     
 H   12.635702897116982        4.1971721692916510        4.5564391087077132     
 C   11.112627921829688        5.2121801028447328        5.6988093865458120     
 C   9.0313521274541486        5.6125224100598103        4.5575835270609586     
 H   8.9021546154927176        4.8839338317943906        2.5287335048709521     
 H   11.775433979726365       -3.4878591267010948       0.87427864975819913     
 C   13.188213576284625       -1.8752072768383909        1.1052444778575958     
 H   14.322425947582559       -5.5268908038346241E-002   1.2883541242094823     
 H   6.0427650655137990        8.4628770102836590       -9.3931377007880484E-003
 C   8.1866905173500335        8.5753547679316338       0.26184199958737153     
 H   10.315558062564977        8.3327222907150595       0.53108188854166127     
 H   7.8645299035149296       0.54023928884759953       -3.6649031016521669     
 C   9.3813731092793464        1.1587224734504651       -5.0711228201480365     
 H   11.070674705086905        1.9036855510862190       -6.1895683216727226     
 H   11.739236711261562        5.2896405485538383        6.5860581642647986     
 C   9.8145368638405053        5.7401263370966360        5.7104345855965493     
 H   8.0116842273966089        5.9929937919149188        4.5473058215080915     
 H   14.057122618675741       -2.5278320851175344        1.1741840561464223     
 H   8.2129826997363917        9.6617470662224800       0.29655614988787232     
 H   8.9306423175519001       0.64932919608137274       -5.9189322290540369     
 H   9.4229078930155268        6.2391910352781741        6.5947670110083774     
 P   7.0698808014852581        3.0420254320205142        8.2584827513927568     
 C   5.6076034230017067        2.3537980660002109        9.0462602679734267     
 C   8.5423437939934814        2.8251464786653768        9.2853216036292068     
 C   6.8131035849910164        4.8134710503725850        8.0420569814749285     
 C   7.3121778614015174        2.2826790233145973        6.6361471586585639     
 C   5.5320214242840713       0.96882585015677603        9.2814616244903014     
 C   4.5407621146750197        3.1919696989096655        9.4235454063056103     
 C   8.5777067361431723        1.8721194946535999        10.316745118103047     
 C   9.6813960818230544        3.6123347978082707        9.0149322443661308     
 C   6.4406917376057011        5.3268935947262976        6.7916848173557192     
 C   6.8796220360019120        5.6585821550550079        9.1664819230204504     
 C   6.2920719790327775        1.5144593037580181        6.0494126249940710     
 C   8.5082041011435443        2.5132738949188003        5.9309489719094932     
 H   6.3371047767577151       0.30465139368518152        8.9780562106851178     
 C   4.4044374155743418       0.43587219255275195        9.9063432577129351     
 C   3.4056885058744268        2.6434650485280002        10.021671250948783     
 H   4.5899823873046453        4.2611802379674435        9.2449503447726933     
 H   7.7090344733172502        1.2657050934825105        10.564719077429805     
 C   9.7485805269207475        1.7014070900653393        11.061487590156176     
 C   10.848260222140643        3.4191470163676447        9.7557062051601626     
 H   9.6500479841598423        4.3823024728587399        8.2451719611394871     
 H   6.3895823854137106        4.6726774909651629        5.9246550262580708     
 C   6.1391816406436863        6.6858332294873861        6.6648134362775329     
 C   6.5535838491478557        7.0086810790851715        9.0353493507789171     
 H   7.1899229796427440        5.2724449332443664        10.136852674089640     
 H   5.3753233812994274        1.3063992916327971        6.5945939724962681     
 C   6.4634789741436380        1.0046394019232316        4.7587741536887860     
 C   8.6551422156989233        2.0182542336692215        4.6344099443904323     
 H   9.3162243328839054        3.0929728257910831        6.3688525625862571     
 H   4.3774708736471446      -0.63226883584115268        10.115456474216264     
 C   3.3399863067085578        1.2682232327726015        10.262319911629485     
 H   2.5771997554653714        3.2834481229220067        10.323515146893870     
 H   9.7373620961085710       0.96624029617104978        11.866189502793738     
 C   10.884190712398491        2.4644145771510861        10.779991017758178     
 H   11.738509906814674        4.0162276446754728        9.5602554437380061     
 H   5.8442551296445737        7.0811250585831722        5.6937841573398211     
 C   6.1927832558051268        7.5229116974996346        7.7827443751415055     
 H   6.5830806779529638        7.6697300181413368        9.9030284497138403     
 H   5.6723767020234703       0.40782427452470449        4.3110003720271015     
 C   7.6308087000450833        1.2754530340986123        4.0429302909182825     
 H   9.5629427177288502        2.2200688132400046        4.0724019009719310     
 H   2.4567924514041755       0.85088018133524879        10.742244101038279     
 H   11.806170678290947        2.3391446922503314        11.349654073164675     
 H   5.9689749843446185        8.5847532217120452        7.6864707951374429     
 H   7.7703482984620758       0.91754507780119265        3.0218361597409347     
 P   10.589906621524667        10.256980054089468        5.0364696951104664     
 C   10.484818106309485        9.3196147707659254        6.5734878506271546     
 C   11.782271518120083        9.4015939959620880        3.9942888038224695     
 C   8.9580085684262887        10.291418151726210        4.2672284751312644     
 C   11.146410502749450        11.948369330073925        5.3397068453932564     
 C   9.3967661649400700        9.4912768632443552        7.4488238609579671     
 C   11.509412448668943        8.4140451572667416        6.8928450700156763     
 C   11.435896879579330        8.2002716935090199        3.3499903931745161     
 C   13.109004487952967        9.8567735027378127        3.9781294831858345     
 C   8.1367382891644606        9.1508947455612812        4.3594422684106933     
 C   8.5271416393665245        11.410907419829865        3.5332816754073209     
 C   11.442658247620658        12.790116161791552        4.2491886496606845     
 C   11.208280470705432        12.448589599582968        6.6517460763285747     
 H   8.5973906735348375        10.186803406359211        7.2080643791445258     
 C   9.3460792512168798        8.7614627432165584        8.6366169190787403     
 C   11.434941402034445        7.6734872090671375        8.0732850491539381     
 H   12.342323379421298        8.2668783476681309        6.2129490085252259     
 H   10.410309251457463        7.8358627242222632        3.3424193595708176     
 C   12.435249423110957        7.4500399741742207        2.7244005477135471     
 C   14.100354732127956        9.1036894386322782        3.3485166167749334     
 H   13.370154455334683        10.794030640035380        4.4552715711080477     
 H   8.4622741505306625        8.2869754526116086        4.9360403570662568     
 C   6.9022685026056738        9.1363221955833538        3.7096850427876782     
 C   7.2847128581970608        11.381594675152618        2.8983982391501342     
 H   9.1408614316960222        12.305364278276873        3.4561006813217361     
 H   11.440637295832428        12.406293706217708        3.2304866960559249     
 C   11.752027538827695        14.133822659160364        4.4735635426802762     
 C   11.524197341835821        13.793467358889385        6.8633022016120853     
 H   11.015351412411269        11.796283672546453        7.5003417470154181     
 H   8.5274355650590170        8.9243488170736516        9.3343682386682918     
 C   10.349688738044149        7.8350421178251803        8.9363581010301107     
 H   12.229091834884478        6.9684202108040543        8.3125671362106210     
 H   12.177112982255311        6.5126828966394967        2.2305561053202996     
 C   13.764912475274702        7.8891777129182730        2.7448560191184557     
 H   15.125091408915852        9.4722283029320984        3.3163551158111941     
 H   6.2716900068379680        8.2496696576445530        3.7606751881195599     
 C   6.4700484883657250        10.249622682975845        2.9797968492634812     
 H   6.9607337867312680        12.252617177387371        2.3314383476111424     
 H   11.950634686664028        14.786312442054324        3.6224370945170357     
 C   11.784094582511345        14.634951330205052        5.7787553422478020     
 H   11.569307802741674        14.181185440613641        7.8786956548077738     
 H   10.280332542035916        7.2503389418888258        9.8517538799111506     
 H   14.539651940278080        7.2953829631384481        2.2632580490560898     
 H   5.4942012307510657        10.225804876531404        2.4880676301470031     
 H   12.004332899536589        15.688548111893194        5.9459639257727304     
         556

 Co   1.5010282080860171        10.551687667925691       0.39428743747995298     
 S  0.92434515454948496        12.725172650713750       0.80596915887480403     
 S -0.56724345480225224        9.6098202020737400       0.28083671231842239     
 S   2.7243751780320142        10.207550404247975       -1.4977072385991999     
 S   3.0090792198758654        9.7621697924709583        1.9129713569017630     
 C   2.3697328130545494        13.740930648535306       0.87912176167983724     
 C -0.44367795155465034        7.8503060119553973       0.20571892077452908     
 C   1.9863557263310461        11.070262621045863       -2.8471213569207530     
 C   2.2959490660224446        9.0842835863897520        3.3744380377157572     
 C   2.2410448556589766        15.150947785131720       0.81797420102923413     
 C   3.6730762791224536        13.215906581482550        1.0380353096474240     
 C  -1.6223043092896332        7.0780482096972692        5.4937908131837625E-002
 C  0.77564570154060264        7.1507884251647091       0.35817694069277967     
 C  0.77776282208688130        11.792198094175802       -2.7193495563837939     
 C   2.6047900441182992        11.059804755364356       -4.1224980377332718     
 C   3.0721276647486615        8.9803924669608772        4.5538587200915543     
 C  0.97890801418032058        8.5771232589833719        3.4107352715935093     
 H   1.2506828400035914        15.587338128119020       0.70132668885872795     
 C   3.3568291067876666        15.985069577177647       0.92280621660974849     
 C   4.7771545705717076        14.061261506953915        1.1638819840102810     
 H   3.7983210696103353        12.136780913447627        1.0919470052619071     
 H  -2.5720440676642049        7.5969959096631792       -6.9988254308550990E-002
 C  -1.5888953161378176        5.6819245017233939        8.6523845202101407E-002
 C  0.80129386479683662        5.7529719918726432       0.38867160688634006     
 H   1.6969081129482471        7.7202668149993432       0.48141859394339326     
 H  0.29565333581552350        11.839906516333986       -1.7456863554827116     
 C  0.22330707898901425        12.463242270219265       -3.8083861113426583     
 C   2.0261816686289813        11.709341833303361       -5.2165684306979747     
 H   3.5578264903273742        10.544042458635673       -4.2416762680568585     
 H   4.0857449630280103        9.3788335784274199        4.5554286172683041     
 C   2.5637843206555062        8.3627274635514119        5.6983590771024373     
 C  0.48203634992017363        7.9617271752524861        4.5581770346901775     
 H  0.35128363213640945        8.6911852357953183        2.5297483162482663     
 H   3.2260566633457661        17.065123483134894       0.87470716145720429     
 C   4.6377065363172481        15.451648909141248        1.1068692044683373     
 H   5.7707794085530368        13.631046064427741        1.2908859390388681     
 H  -2.5180041355967497        5.1213008364146262       -1.2807709482152180E-002
 C -0.37423803052663018        5.0053336993127990       0.25790780942587188     
 H   1.7550215756715231        5.2443015289833541       0.52719932183749740     
 H -0.69142415017004588        13.033840185792471       -3.6647356928820813     
 C  0.82627274019779706        12.416581763267148       -5.0705345081590112     
 H   2.5161951749806324        11.672570361595875       -6.1886595213998703     
 H   3.1909542201035719        8.2851545120653256        6.5852137050149215     
 C   1.2659117697731548        7.8342618895288370        5.7105609650701634     
 H -0.53736138338889317        7.5805428568462148        4.5483135982884058     
 H   5.5069555167712396        16.103746714149818        1.1762839770721467     
 H -0.34949620437987555        3.9188799560394965       0.29106447541974906     
 H  0.37574080736860893        12.926256555323715       -5.9182870958661713     
 H  0.87496634045573796        7.3348771585570187        6.5949992429426629     
 P   15.623353333428797        10.533022438847654        8.2575309311583727     
 C   14.160387785069103        11.219885117705017        9.0451847452177869     
 C   17.095364979435359        10.751353106099904        9.2847016435614798     
 C   15.368341891493914        8.7612494475598623        8.0424289746905924     
 C   15.864789561617672        11.291958627739342        6.6348495119157187     
 C   14.083499906382279        12.604709574010363        9.2806978041956558     
 C   13.094269437335289        10.380671238146173        9.4221431839203387     
 C   17.129287036702546        11.703377213441771        10.317036879766635     
 C   18.235080028434513        9.9650411158577565        9.0146048853590859     
 C   14.995702016970178        8.2465899300948760        6.7926854232899263     
 C   15.435620812351017        7.9172257266318473        9.1676145835515008     
 C   14.844873056549561        12.061045649014375        6.0488576213603098     
 C   17.060276051297045        11.060760729846388        5.9289023893934560     
 H   14.888000488022668        13.269700115225028        8.9775810885242056     
 C   12.955348481781000        13.136465969952635        9.9054984067337397     
 C   11.958602431823245        10.927977065624297        10.020199033946758     
 H   13.144502933097556        9.3115541100269432        9.2433717401003719     
 H   16.260022276315944        12.309039581772934        10.564669717207657     
 C   18.299269270879030        11.873779000609531        11.063229408159460     
 C   19.401031326569921        10.157867678703820        9.7568170340261471     
 H   18.204911031592587        9.1958239024801216        8.2440715513086680     
 H   14.943903424866523        8.8999995873055706        5.9251173417078302     
 C   14.694608212153424        6.8874547002307889        6.6672143949256313     
 C   15.109997713839455        6.5669300038976957        9.0378274734099868     
 H   15.745911297984691        8.3043686420881588        10.137582678282675     
 H   13.928436863056827        12.269387161560338        6.5944510039544690     
 C   15.016082241500785        12.571404718222688        4.7584059275232358     
 C   17.206999305920732        11.556375276876937        4.6325644104836226     
 H   17.868046985775930        10.480129682201886        6.3660563884724262     
 H   12.927370939975573        14.204526945046421        10.114724146575927     
 C   11.891602519586595        12.303085953108504        10.261127366625708     
 H   11.130674684193412        10.287165437955050        10.321808798803854     
 H   18.286906855296415        12.608152091577722        11.868625115904727     
 C   19.435411280585800        11.111394988441607        10.782231932570511     
 H   20.291795677566135        9.5614510877334347        9.5616977642061887     
 H   14.399324449972784        6.4912448889273175        5.6966988193262811     
 C   14.748860781442636        6.0514377619651833        7.7858702079265285     
 H   15.139921745652860        5.9068033777069013        9.9061422692179679     
 H   14.225194143145911        13.168962743142870        4.3112604202282601     
 C   16.182985230649223        12.300312739396597        4.0419762593497977     
 H   18.114399725444045        11.354212751239379        4.0700253897031384     
 H   11.007898369584799        12.719506904023593        10.740888046254797     
 H   20.356612750246597        11.236302056742209        11.353167842184234     
 H   14.525252075337951        4.9894740631688883        7.6906842488292932     
 H   16.322402616822114        12.658872633772221        3.0211111862185276     
 P   2.0355255596292228        3.3176827449531725        5.0385721936328700     
 C   1.9317837417669288        4.2548146000008336        6.5757708171347060     
 C   3.2258482903606844        4.1735448197319798        3.9945950170121054     
 C  0.40339464796498298        3.2828949532582588        4.2699614667069419     
 C   2.5924930352107016        1.6264062577524734        5.3410396982633923     
 C  0.84483895100881368        4.0827237368186378        7.4523892808625076     
 C   2.9565937310803023        5.1605164429296808        6.8940777891116118     
 C   2.8759144766909968        5.3723622247617291        3.3476619991126060     
 C   4.5536932718245176        3.7216008317297153        3.9786021887553571     
 C -0.41981668963178403        4.4216474669182944        4.3651702671917043     
 C  -2.4921479373392116E-002   2.1652591336148199        3.5319526059602984     
 C   2.8895266403530782       0.78544908294872617        4.2501486298505169     
 C   2.6527091961009059        1.1251153335663902        6.6527098472118782     
 H   4.5274341499057513E-002   3.3871528606722103        7.2123971769797866     
 C  0.79550095627413397        4.8121512902846382        8.6404622911708238     
 C   2.8835415311972383        5.9006117997682406        8.0748849517477730     
 H   3.7885200009350921        5.3081648721086649        6.2130929996942195     
 H   1.8493502254714298        5.7338824325564897        3.3398943517167967     
 C   3.8727870810308476        6.1236823191649998        2.7195837205863103     
 C   5.5425175455303410        4.4756112109340407        3.3461372459819287     
 H   4.8175355262305475        2.7860519735035645        4.4577255705310304     
 H  -9.6207330589487799E-002   5.2840902373982654        4.9448366357088887     
 C  -1.6536942273391040        4.4362906943573792        3.7143028800160156     
 C  -1.2666240268857092        2.1947471459254326        2.8957546664580831     
 H  0.59029492802979233        1.2720967083679875        3.4524324231152459     
 H   2.8889236111994405        1.1701331687483130        3.2317924573565326     
 C   3.1979106630607390      -0.55859070743826578        4.4737635855594133     
 C   2.9676875697353622      -0.22006241624015269        6.8634907948098718     
 H   2.4592680227613744        1.7768677879016004        7.5015908843698975     
 H  -2.2221474709969456E-002   4.6489392969830803        9.3392179940852120     
 C   1.7994365326294721        5.7385203787253856        8.9392761464759012     
 H   3.6778436442883562        6.6057525987238028        8.3134273455859020     
 H   3.6121020106838668        7.0594170700312242        2.2241050914602218     
 C   5.2034727004507229        5.6877940334449075        2.7398047854609149     
 H   6.5680892889377285        4.1094309017407600        3.3135622029400906     
 H  -2.2860136673953391        5.3214255222785916        3.7678327200071768     
 C  -2.0831914416838857        3.3250418397283230        2.9800656584202594     
 H  -1.5884115613787790        1.3252732186547749        2.3254162945874812     
 H   3.3971013605061402       -1.2105533484134670        3.6223690738740237     
 C   3.2283091864709950       -1.0607781218530747        5.7785415351820681     
 H   3.0114515604756593      -0.60866262156265483        7.8785639022168246     
 H   1.7310054675633315        6.3230349217298061        9.8548514754917598     
 H   5.9763464362712062        6.2822588725138235        2.2561107278267643     
 H  -3.0586073295413025        3.3489155419781409        2.4875349329537300     
 H   3.4478005208831757       -2.1146183323692131        5.9450907824989985     
 Co   15.597671507255349        2.8493001330658387        12.672359239049870     
 S   16.149557361146364       0.65824362034216455        12.997243720130395     
 S   17.666952454488623        3.7722098410935847        12.596238368047214     
 S   14.433559224098639        3.2674735079362409        10.758604505574104     
 S   14.087779435920080        3.6199197205220193        14.193150172663946     
 C   14.688097403535355      -0.33176383812906163        13.088666827985222     
 C   17.547298474032527        5.5259521006954690        12.440281482676109     
 C   15.190207316443189        2.4112906022881160        9.4148521976455495     
 C   14.776696644181776        4.3557955155519963        15.640021890050095     
 C   14.791324325130160       -1.7432977539041541        13.020226037478494     
 C   13.397826497762294       0.21756087290141540        13.267196893996019     
 C   18.726221471252078        6.2835083369660341        12.235919590451280     
 C   16.334356912046168        6.2379401640499381        12.590305946373222     
 C   16.412794069225583        1.7136463330617981        9.5453965363715731     
 C   14.569078194843060        2.4006639370340288        8.1413925192282992     
 C   13.989864804958859        4.4710415782349582        16.811148779598721     
 C   16.082575237128321        4.8896729834411952        15.672782189372441     
 H   15.771715659645244       -2.1966810132941776        12.884444248000380     
 C   13.662150048428606       -2.5561745449583522        13.143754587418263     
 C   12.280710307912745      -0.60655921196699747        13.411995497101563     
 H   13.291982430899507        1.2983713709169389        13.322170184237329     
 H   19.669690229933149        5.7530197986158553        12.111810154883235     
 C   18.700975274154558        7.6803819471974384        12.219681624453278     
 C   16.317186563103991        7.6361061255751768        12.575730598319717     
 H   15.412729192452861        5.6779944236725992        12.748660064170144     
 H   16.904544184936842        1.6946903499555332        10.514651730929145     
 C   16.971693863603178        1.0348440527901202        8.4633709107094113     
 C   15.152520253855574        1.7457912496540202        7.0533009700094382     
 H   13.607619809613022        2.9005710858765403        8.0218717451455621     
 H   12.982157352468466        4.0578152949450450        16.812743562722332     
 C   14.481864926566766        5.1151690427159382        17.948649880444457     
 C   16.563026966832336        5.5316357871432507        16.812525863090208     
 H   16.716656909184390        4.7713410550269577        14.797133724021414     
 H   13.771668407080073       -3.6387175247943140        13.092060056037402     
 C   12.395349773017546       -1.9988669608309684        13.352217819223629     
 H   11.297831856530347      -0.15772346709150320        13.559679846709471     
 H   19.629665942406653        8.2334904039653569        12.081121248298880     
 C   17.494747744223979        8.3710079582887893        12.395380729658658     
 H   15.370183870224190        8.1561667139839944        12.720530112325021     
 H   17.896434662231940       0.48094710497546034        8.6096099746140347     
 C   16.360758223920730        1.0540360169741916        7.2044733040567266     
 H   14.658975024225823        1.7645768105156827        6.0826497224443372     
 H   13.848053313783687        5.1988080213231429        18.830549830388779     
 C   15.772670292301159        5.6607081747113659        17.960028046152669     
 H   17.574856962622242        5.9318843094355147        16.801048909445466     
 H   11.514565628770685       -2.6334108015993292        13.433878686915486     
 H   17.478523477164664        9.4584259683850913        12.394764225814683     
 H   16.813022001517592       0.53718071341097040        6.3620726351274088     
 H   16.152944022389210        6.1764005565943974        18.839674335377239     
 P   1.4879164945647905        2.9420447962912641        20.400956359630850     
 C   2.9653724244692712        2.2867005567725851        21.188294665659797     
 C   2.6476136870981132E-002   2.6899736129370710        21.435871014532790     
 C   1.7010106730363599        4.7214432356802609        20.219347587396719     
 C   1.2661904388816312        2.1973110023810003        18.769013843025114     
 C   3.0752130238391557       0.90346465062868120        21.418045239289857     
 C   4.0029295110319483        3.1519929441082879        21.585739115203765     
 C   2.1626419644138833E-002   1.7520771133504063        22.481086578093581     
 C  -1.1239150366114241        3.4653727026770627        21.180740408040663     
 C   2.0808992741621868        5.2666700825968258        18.985938605663108     
 C   1.6043666373743750        5.5406205521196359        21.360764512634940     
 C   2.3000420065818465        1.4491523533087840        18.178152046256720     
 C   6.7611325060998498E-002   2.4136501232812733        18.063071386822180     
 H   2.2936079162283853       0.21915266701004019        21.098543147936908     
 C   4.2058839161054182       0.39928831780187540        22.059677598243773     
 C   5.1426530748465504        2.6323501293810496        22.200657217647695     
 H   3.9279264072846991        4.2203346435107951        21.410708828961884     
 H  0.90146393770086874        1.1568677135095260        22.715223101089755     
 C  -1.1286342228376702        1.5881482242595424        23.259122067344379     
 C  -2.2687061124321741        3.2825919268702242        21.956652739066939     
 H  -1.1169206148511770        4.2229421175794855        20.398285773184991     
 H   2.1554750546587909        4.6309431291965337        18.107523900828934     
 C   2.3608806415721388        6.6326823650631495        18.891733096944726     
 C   1.9100831643617848        6.8974397505653711        21.261994561013555     
 H   1.2903819498269602        5.1286443756969016        22.319290844590896     
 H   3.2206088403651632        1.2535523467160092        18.721910505773550     
 C   2.1357520707932189       0.94188218134089363        16.885718990384106     
 C  -7.3687751134689755E-002   1.9159373354303391        16.766825461920494     
 H -0.74783154914324201        2.9831465764938780        18.501404031861810     
 H   4.2593051347881827      -0.66873454126732879        22.261792477459956     
 C   5.2411732080184263        1.2585020792941370        22.437480432287892     
 H   5.9478021940661554        3.2946811196126213        22.517922229462755     
 H  -1.0930588894511395       0.86505322404318219        24.074473826414120     
 C  -2.2722324550159705        2.3464870567390936        22.998184999695763     
 H  -3.1657553070700675        3.8750294605065374        21.778803427034518     
 H   2.6633683071931693        7.0531887202495724        17.933927966515107     
 C   2.2792522184400492        7.4442999725528667        20.026083038754919     
 H   1.8616225008086598        7.5378170666703292        22.143222035632455     
 H   2.9360409342716149       0.36238760395441816        16.433325712199885     
 C  0.96101836714415578        1.1897355829346834        16.174193696414491     
 H -0.98571818293949243        2.1007778330281153        16.205601507461704     
 H   6.1282385421083063       0.86219023530503391        22.927785943359375     
 H  -3.1746900576607309        2.2324702344541678        23.600181359430621     
 H   2.4892285970418597        8.5109434804242792        19.956788941335876     
 H  0.82354325617258239       0.82367229945892340        15.156213318051837     
 P   15.061345703536343        10.163491385162153        17.259964025889655     
 C   15.161454427910622        9.2385719506877386        18.803507793202169     
 C   13.872414625578042        9.3032151676194754        16.219183252134545     
 C   16.686756443971088        10.189366961482785        16.477331750516079     
 C   14.520409579294638        11.858661979565976        17.556320400856535     
 C   16.242801582403455        9.4221247679686542        19.684763464949743     
 C   14.131072992286864        8.3417965714731750        19.129231974458371     
 C   14.239489399474682        8.1064991778356923        15.577254536218812     
 C   12.541002113555489        9.7443506488236853        16.191653986217737     
 C   17.532845728264203        9.0726878200125203        16.615736526887027     
 C   17.080825928622708        11.275711510541152        15.674857671666491     
 C   14.208907230084062        12.691430128427839        16.463793373197571     
 C   14.507804034273555        12.376179451413257        18.862941318809010     
 H   17.045918827047370        10.111674545501824        19.438720325718855     
 C   16.280368507867191        8.7137047547500508        20.885759250189967     
 C   14.192225402883743        7.6220447215311982        20.323309949541599     
 H   13.303601396523348        8.1860335537945925        18.444725664150578     
 H   15.270271328862284        7.7574215628663854        15.578626857924197     
 C   13.256416161793416        7.3423626324552451        14.944499913639245     
 C   11.566393642741229        8.9789891586329702        15.549371425881063     
 H   12.263684381680367        10.680097146980536        16.665396063448647     
 H   17.236816663941390        8.2367719903100536        17.246627550001524     
 C   18.754957461347988        9.0477072788585797        15.943413226360132     
 C   18.308134805288898        11.233805576533886        15.012443687532771     
 H   16.450563438186876        12.154993959321441        15.562520558702277     
 H   14.172580949692970        12.294057211506120        15.451052380952886     
 C   13.932298689118443        14.043322661743563        16.679531289772896     
 C   14.225287832064470        13.729223239302472        19.065641171525446     
 H   14.712836479748455        11.730867353563548        19.713558829179718     
 H   17.091318493284319        8.8874132858556489        21.589975053895234     
 C   15.269944946235910        7.7969988239877441        21.193118421248862     
 H   13.394169651980455        6.9233557085453388        20.568553276985615     
 H   13.529965126213250        6.4065946476851385        14.456831399962512     
 C   11.922203635740363        7.7676006893295533        14.950386157903537     
 H   10.538937931197475        9.3383656927960921        15.499971330644103     
 H   19.409510221409963        8.1829390395344053        16.038201000344948     
 C   19.146395412850033        10.123141329599296        15.138425883059996     
 H   18.599823228696870        12.077549335930138        14.388992050262088     
 H   13.721793482378480        14.691167425481058        15.827328021327606     
 C   13.948104404796879        14.560881795236511        17.978397660871217     
 H   14.220532017654570        14.132713757595953        20.075642168141250     
 H   15.330001739265535        7.2267594386425040        22.118269360944868     
 H   11.159407251424240        7.1670023879549571        14.459582837253105     
 H   20.113476892977317        10.095370409266122        14.630784003169859     
 H   13.752860061151981        15.620171340756496        18.138520326333772     
 Co   7.0456223341765503        10.722846525134964        12.669945612531970     
 S   7.5972877176819207        12.913935227990677        12.995488796079801     
 S   9.1158211162747040        9.8019021587972421        12.594905852508408     
 S   5.8819121733802628        10.304404649080835        10.755979053867376     
 S   5.5348506087234153        9.9510128419719628        14.189314229864356     
 C   6.1359037485816836        13.903989492334194        13.087987665831424     
 C   8.9988233038781207        8.0480491885602952        12.438348183023837     
 C   6.6380957155090696        11.160907481554098        9.4121704125251888     
 C   6.2231903946800466        9.2155616507070466        15.636724898373711     
 C   6.2390793195665744        15.315538077022476        13.019623910002853     
 C   4.8457320451440520        13.354629172173084        13.267164911326065     
 C   10.179005033423273        7.2920989630303605        12.235217216985857     
 C   7.7866298659791324        7.3344446561468803        12.586849547632994     
 C   7.8605557849796890        11.858778492827071        9.5425613732898817     
 C   6.0167254094028086        11.171490679530136        8.1388330614619395     
 C   5.4358191788662760        9.1004501914958009        16.807502121000955     
 C   7.5290355537645262        8.6816171960222199        15.670128920387523     
 H   7.2193880687154506        15.768972329882580        12.883306801115339     
 C   5.1099304666498480        16.128382661458158        13.143748460980737     
 C   3.7286496499889612        14.178710030977919        13.412502540015874     
 H   4.7399870369013728        12.273801602691282        13.322252675856481     
 H   11.121972078238242        7.8238226382020448        12.112465495995789     
 C   10.155563733204300        5.8951638542141271        12.218688546408417     
 C   7.7712996046303049        5.9362511918780543        12.572135884083327     
 H   6.8641394050927946        7.8932597938433222        12.744163702078882     
 H   8.3524529114454946        11.877726170291798        10.511752395697451     
 C   8.4191421745941319        12.537723830022735        8.4604592187472107     
 C   6.5998601838365669        11.826503213707287        7.0506578628316907     
 H   5.0553262554452472        10.671434002131596        8.0194704536894061     
 H   4.4280933124259194        9.5136386914703071        16.808583925032217     
 C   5.9273523962961212        8.4565174369326659        17.945332028357477     
 C   8.0089801747277267        8.0397152117592263        16.810137974135273     
 H   8.1634642898613539        8.7997579425967487        14.794710328895160     
 H   5.2193986608881664        17.210934711092701        13.092089110751328     
 C   3.8432191740072130        15.571031507931275        13.352739838999627     
 H   2.7458563458721197        13.729803913179905        13.560601229779763     
 H   11.085124019739563        5.3432687543559982        12.081040834617413     
 C   8.9500251355133003        5.2029398705704697        12.392974037477677     
 H   6.8248538459774855        5.4148519167288747        12.715907542891083     
 H   9.3437719457677524        13.091827671770465        8.6065588052741457     
 C   7.8080046403546186        12.518451138424917        7.2016584805937303     
 H   6.1061315545903838        11.807698348318318        6.0800995913188229     
 H   5.2932029601217856        8.3730665800969639        18.827014518994279     
 C   7.2181357366262997        7.9109416296987716        17.957337729546854     
 H   9.0207596139109771        7.6393003288905090        16.799151380145176     
 H   2.9624648455359903        16.205565674309700        13.434851824596747     
 H   8.9351083054784795        4.1154967669781515        12.392098816535428     
 H   8.2600254309253174        13.035441003526028        6.3592038276862937     
 H   7.5980474679633447        7.3954970962117397        18.837278735966901     
 P   10.039759079807251        10.629787809130956        20.400955713694493     
 C   11.517295566271184        11.284921716289352        21.188368589164980     
 C   8.5782971952412765        10.882044827686219        21.435805004914126     
 C   10.252557324441884        8.8503262699722161        20.219596610057071     
 C   9.8181894015858440        11.374472228943953        18.768942031239760     
 C   11.627309776824200        12.668080901637236        21.418525172085641     
 C   12.554893682149952        10.419460321272771        21.585333517411385     
 C   8.5736312368509111        11.819569644533166        22.481348841879395     
 C   7.4278043928479836        10.106842760590618        21.180494101675162     
 C   10.632293673894786        8.3048687025975720        18.986241663973559     
 C   10.156222978392597        8.0314057639687970        21.361243431168386     
 C   10.851389608181551        12.123996599439426        18.178727584615633     
 C   8.6201363531404098        11.157038633615500        18.062444931121224     
 H   10.845674863760374        13.352558064110404        21.099471090032448     
 C   12.758206444717105        13.171994992137217        22.059971765726168     
 C   13.694827740069417        10.938837991522679        22.200081618536313     
 H   12.479747613597411        9.3511729607051404        21.410065509485818     
 H   9.4535453555775639        12.414631504675409        22.715570047355989     
 C   7.4235117606720964        11.983244077381528        23.259662815299222     
 C   6.2831302043814663        10.289435297569234        21.956619083589242     
 H   7.4346425496071840        9.3495097074583757        20.397794230843257     
 H   10.706676669464645        8.9403640794894930        18.107638858764165     
 C   10.912623525422761        6.9389057084291590        18.892378065022761     
 C   10.462234525872217        6.6746237050154624        21.262761601563781     
 H   9.8424025938304336        8.4435478571318079        22.319763719509368     
 H   11.771596583878617        12.320315835601818        18.722815680337995     
 C   10.686933656283498        12.631688894961240        16.886474984653894     
 C   8.4787407259225542        11.655062498818348        16.766332898316666     
 H   7.8051948874265866        10.586411724120193        18.500207008051511     
 H   12.811776937435607        14.239955832095641        22.262360200132459     
 C   13.793541770545696        12.312611289014912        22.437245619071909     
 H   14.500030272196225        10.276391530161380        22.516963744393315     
 H   7.4592185644018567        12.706016084438943        24.075304705888957     
 C   6.2798388503086420        11.225073054561959        22.998591892958764     
 H   5.3859732522097064        9.6972080647372998        21.778613454400315     
 H   11.215177367302276        6.5183181599496551        17.934638272720452     
 C   10.831419695649034        6.1275494810902185        20.026946771647861     
 H   10.414099289779104        6.0344955102847724        22.144186276230329     
 H   11.486686426671787        13.212357561624893        16.434651318201517     
 C   9.5127697148917978        12.382776132373330        16.174395677303721     
 H   7.5671629145967039        11.469288607031579        16.204703824514361     
 H   14.680795827802774        12.708703091566914        22.927393232093355     
 H   5.3774656044027136        11.338910937521874        23.600756627849677     
 H   11.041753251358271        5.0609596657781957        19.957913457779433     
 H   9.3752525112918939        12.749087161229273        15.156505524126997     
 P   6.5105649383406723        3.4076299178032934        17.261272075591599     
 C   6.6094272143629311        4.3329121716792898        18.804680941124531     
 C   5.3236477506866926        4.2682023193454759        16.218574568905172     
 C   8.1364017158109601        3.3811230299043893        16.479688614666323     
 C   5.9686053255927405        1.7127049187222034        17.557056588986619     
 C   7.6899154463414119        4.1495516037799840        19.687034300430721     
 C   5.5790661096077896        5.2302485532135483        19.128929263070198     
 C   5.6938711116217391        5.4622610169271635        15.573528415280180     
 C   3.9911203342089361        3.8302775577428441        16.192051579894073     
 C   8.9838198790421320        4.4966289059061939        16.619907155036955     
 C   8.5288656643531606        2.2957418934396880        15.674972775969479     
 C   5.6568524947464329       0.88048124224765423        16.464172310817922     
 C   5.9559621131842766        1.1946344573207486        18.863463703270298     
 H   8.4930732800853193        3.4596882174506072        19.442073838164156     
 C   7.7266796363211423        4.8586835998276579        20.887637338739161     
 C   5.6393396792693817        5.9505954159002989        20.322688379425760     
 H   4.7523677845935701        5.3860423916876972        18.443486896882167     
 H   6.7255932816398269        5.8085650638935000        15.574056904200290     
 C   4.7128469022556958        6.2272253390218086        14.938599079541127     
 C   3.0185944670854710        4.5963415460487091        15.547384065846913     
 H   3.7114505769944954        2.8963961788299160        16.668199026795374     
 H   8.6889423546558842        5.3318398701295768        17.252391751488535     
 C   10.205708906829971        4.5213203071582333        15.947150690102692     
 C   9.7558748877336274        2.3374232505261254        15.012025701436581     
 H   7.8974933364695978        1.4173952960909912        15.561200468622014     
 H   5.6203827321051136        1.2783211635796676        15.451600569920148     
 C   5.3801512700314849      -0.47148661120515423        16.679368941401293     
 C   5.6732807684661068      -0.15845425380291861        19.065615001283341     
 H   6.1610699783712182        1.8395978976585989        19.714331809798789     
 H   8.5370001563438400        4.6851998300738060        21.592647756922666     
 C   6.7162249255024964        5.7758229049446888        21.193567515056579     
 H   4.8412956233619200        6.6496711317420578        20.566804103609194     
 H   4.9886245757170524        7.1612100916073338        14.448795371123024     
 C   3.3776187074990878        5.8052443645418830        14.945204757558251     
 H   1.9902672763709286        4.2393456833599386        15.498406579645044     
 H   10.861439188250287        5.3850946709629435        16.043372682981033     
 C   10.595477481262241        3.4469153603752551        15.139819693356101     
 H   10.046208087395947        1.4944979961812059        14.386694916931223     
 H   5.1694699836183817       -1.1189100448493137        15.826895741977575     
 C   5.3960130976343574      -0.98962523176858330        17.978006332560657     
 H   5.6685067687077559      -0.56237261036245090        20.075451126067819     
 H   6.7757432229252732        6.3466759647855158        22.118369780662789     
 H   2.6163787593208512        6.4064243449820264        14.452652094615630     
 H   11.562417402224968        3.4746127400039311        14.631920084602262     
 H   5.2007164925722975       -2.0489845374796687        18.137646608610574     
 Co   10.054053374664104        3.0210914713467050       0.39522892530848480     
 S   9.4768600570098283       0.84765943768860008       0.80643653001446425     
 S   7.9867322464402957        3.9649436616080638       0.28068484914492708     
 S   11.277996904152952        3.3644634083912650       -1.4965454882124618     
 S   11.561383216575036        3.8097392870104723        1.9150647970132166     
 C   10.922285588123943      -0.16806983222056987       0.87910941056123793     
 C   8.1126962075036104        5.7243817501236860       0.20647104871588590     
 C   10.539541942015408        2.5019155855955675       -2.8458144829192524     
 C   10.847679443007426        4.4877547114227090        3.3761578130400451     
 C   10.793586513984783       -1.5780806405019563       0.81798953054139945     
 C   12.225669445656747       0.35694073362936019        1.0377568423482566     
 C   6.9351835867324372        6.4981248347018656        5.4885174651990137E-002
 C   9.3327185331400333        6.4223904598620578       0.36031116050283674     
 C   9.3309033078088159        1.7800882255261059       -2.7177961095409917     
 C   11.157691980074040        2.5123003367983570       -4.1213374067591344     
 C   11.623354265749265        4.5916176181260946        4.5559181687270423     
 C   9.5306027420417330        4.9948405529025717        3.4119371364030289     
 H   9.8031914353825922       -2.0144508550210753       0.70158956128817829     
 C   11.909373686356460       -2.4122068814747926       0.92268923562142124     
 C   13.329754520126492      -0.48841952324172694        1.1634881952019758     
 H   12.350968992812307        1.4360539341201706        1.0915845994963818     
 H   5.9849725518979415        5.9803228996225073       -7.1259620593687983E-002
 C   6.9702393266429690        7.8941896188059300        8.7013946617272173E-002
 C   9.3600414466844466        7.8201808175690282       0.39121751497483553     
 H   10.253198091270791        5.8518437381361217       0.48431823662982304     
 H   8.8490121204363312        1.7323423500279052       -1.7440353444563264     
 C   8.7761676923200156        1.1090431622330905       -3.8066835428556085     
 C   10.578786282490420        1.8627959657339546       -5.2152612245631733     
 H   12.110739338495033        3.0279897627064245       -4.2407539834493493     
 H   12.636937476986954        4.1931066342123806        4.5579286805732391     
 C   11.114603628306460        5.2093579526741109        5.7001830217183533     
 C   9.0332818573608087        5.6101891165904938        4.5592017916431606     
 H   8.9032773588358474        4.8806905502353608        2.5307449951242731     
 H   11.778589129467873       -3.4922607423147909       0.87469047996435634     
 C   13.190280336443390       -1.8788005010968225        1.1065509557205784     
 H   14.323396699697984       -5.8229419257530349E-002   1.2904105990120232     
 H   6.0419055640590988        8.4559387750807726       -1.2918835543106105E-002
 C   8.1855473599361641        8.5692890364214964       0.25966711883451066     
 H   10.314287175371183        8.3276172502730894       0.53066979714962892     
 H   7.8614146690609648       0.53853074387485500       -3.6628076684946596     
 C   9.3788599459461039        1.1556351651239711       -5.0689607687570550     
 H   11.068566154868510        1.8995586891091036       -6.1874705658122258     
 H   11.741463431779465        5.2869936300442362        6.5872476053549933     
 C   9.8167273272876230        5.7378215761271028        5.7118637436468536     
 H   8.0138443036944622        5.9912413725048825        4.5489364041848805     
 H   14.059540024511049       -2.5308899047083777        1.1758780949704910     
 H   8.2114849086085524        9.6557131241302958       0.29327889909952293     
 H   8.9281089583378748       0.64600179977448025       -5.9166117612192970     
 H   9.4254704040213682        6.2373619951499784        6.5960828749866787     
 P   7.0698217219345771        3.0388827896383366        8.2565858544596917     
 C   5.6070949340925784        2.3516889752029946        9.0444023550624664     
 C   8.5419827267288753        2.8208748543875268        9.2836152359959776     
 C   6.8144242464206473        4.8105851271368749        8.0413126026106596     
 C   7.3113703218012205        2.2800238286219359        6.6339185487208665     
 C   5.5304443221860247       0.96677710643674530        9.2794711973495279     
 C   4.5411568396849455        3.1907117690072555        9.4222760773135317     
 C   8.5763969158794904        1.8683756152930997        10.315519342199003     
 C   9.6813960391262999        3.6076658850339833        9.0136446173791640     
 C   6.4417105254800440        5.3250569853603968        6.7915143087373142     
 C   6.8819496503083766        5.6548341881718054        9.1663021685044193     
 C   6.2908783976256233        1.5122559404067002        6.0472083208047014     
 C   8.5073549324101627        2.5103312314891455        5.9285402311130255     
 H   6.3348056376910797       0.30196764136079846        8.9756059660418668     
 C   4.4027469325616364       0.43473325937500179        9.9048533396679623     
 C   3.4059248640750313        2.6431201602238130        10.020910926548293     
 H   4.5911853324015590        4.2598910741634510        9.2437728170970157     
 H   7.7073731642327905        1.2623329656030018        10.563103892273816     
 C   9.7466318518529818        1.6979083455490138        11.061302284251388     
 C   10.847573212788607        3.4148407458818237        9.7555215621980498     
 H   9.6508108326836322        4.3772051930981180        8.2434471591426153     
 H   6.3898092166607894        4.6714583434490393        5.9241020124303887     
 C   6.1408775662140842        6.6842256016193398        6.6657429939622590     
 C   6.5565429873305954        7.0051484063869145        9.0362608088673344     
 H   7.1924117229191680        5.2678446250973163        10.136269336547036     
 H   5.3741007237739318        1.3044810719570177        6.5924557672619768     
 C   6.4619847651481344        1.0024791290951551        4.7565186341956265     
 C   8.6540347372975930        2.0151966874336016        4.6320126759469584     
 H   9.3155699099111775        3.0898619042955469        6.3663281083483048     
 H   4.3749533168658523      -0.63339895502818755        10.113769522137149     
 C   3.3391930004389612        1.2679268387785889        10.261464245947426     
 H   2.5781576603752834        3.2838061294483527        10.323205943390365     
 H   9.7346557846028485       0.96316088742054917        11.866375182747015     
 C   10.882491916384197        2.4607533063192695        10.780403229057017     
 H   11.738034890329384        4.0117661447695045        9.5605856724435210     
 H   5.8456673994123518        7.0803527774556159        5.6951619024477571     
 C   6.1954174627452412        7.5204566144153810        7.7842213149232400     
 H   6.5866775911406075        7.6655088226226757        9.9043923300133834     
 H   5.6706274750316679       0.40606445149555476        4.3087256216574152     
 C   7.6294199042062587        1.2727238258235156        4.0406578086737319     
 H   9.5618658532972898        2.2166025790904396        4.0699043291827541     
 H   2.4558658946038223       0.85124936835258003        10.741697307444687     
 H   11.803861335391996        2.3358746984616441        11.351086221210647     
 H   5.9720372211142845        8.5824521350355507        7.6888531488840091     
 H   7.7688300408255992       0.91454355911998642        3.0196586572465405     
 P   10.590037774703649        10.254242780141650        5.0371135175539266     
 C   10.485206142435263        9.3172353678313211        6.5743260067067961     
 C   11.782272993700252        9.3987511427423645        3.9949147795892301     
 C   8.9583064496426257        10.288359957162198        4.2675276194163461     
 C   11.146034306907042        11.945762928329961        5.3401237512356028     
 C   9.3973861794713365        9.4891936021333603        7.4498888203966196     
 C   11.510028007851874        8.4119717236066158        6.8938205223179203     
 C   11.435248764063150        8.1976104132223195        3.3506241765830680     
 C   13.109156970905500        9.8534810847291219        3.9784431757525875     
 C   8.1363171581284384        9.1485417036336063        4.3612043639979312     
 C   8.5285116387605413        11.406798802211863        3.5314610999669842     
 C   11.442660064225755        12.787255198878968        4.2495344153687231     
 C   11.206471607651681        12.446499032832723        6.6520004373729318     
 H   8.5978529312941809        10.184499608051134        7.2090080143684121     
 C   9.3471806352514744        8.7600136396391743        8.6380763117446229     
 C   11.436044279915937        7.6720274659449172        8.0746678275026049     
 H   12.342748792367592        8.2645863920778329        6.2137448397942130     
 H   10.409496551461254        7.8336867290911494        3.3433086760598907     
 C   12.434094282443539        7.4469748169889112        2.7247739405932978     
 C   14.099986226106379        9.1000405452036848        3.3484065805098933     
 H   13.370811203054627        10.790661834356756        4.4555357305277781     
 H   8.4609943309644304        8.2855067759460166        4.9394788222291712     
 C   6.9022139803216893        9.1335875691218504        3.7107798647399983     
 C   7.2865342820191454        11.377038263270801        2.8957604086077939     
 H   9.1427071555803288        12.300808726229963        3.4531698452792003     
 H   11.441770216851227        12.403028571260343        3.2310097843749492     
 C   11.750997675822772        14.131219756492081        4.4736413978018961     
 C   11.521337774553263        13.791634009709687        6.8632824800220620     
 H   11.013250802160318        11.794389259297610        7.5006630392600488     
 H   8.5287922184851563        8.9231822189818164        9.3360599804543067     
 C   10.351052277249240        7.8339320915041393        8.9379956208647489     
 H   12.230352871218608        6.9671848134992018        8.3140874684818655     
 H   12.175477232594879        6.5096946756362524        2.2310688550579654     
 C   13.763902292475354        7.8856678609211421        2.7448118400235293     
 H   15.124813749590860        9.4682792588913340        3.3157436705696988     
 H   6.2709368603836966        8.2475816379371292        3.7631430980825336     
 C   6.4711897405408862        10.245691609780218        2.9785688040196159     
 H   6.9634963365974736        12.247195514061893        2.3270522922006522     
 H   11.949906380336692        14.783578731534966        3.6224758395429131     
 C   11.781662765431228        14.632839817740166        5.7786441872630743     
 H   11.565268142657116        14.179822988487087        7.8785146561849206     
 H   10.282039770798116        7.2496507162282793        9.8536809956976619     
 H   14.538269238957140        7.2916822279555609        2.2628981238420662     
 H   5.4956061398652656        10.221703256968684        2.4863636253569159     
 H   12.001114480139439        15.686616205385096        5.9456321577470899     
         556

 Co   1.5010974556363528        10.556811509484632       0.39662484578637258     
 S  0.92515651383483144        12.730848859513651       0.80557804998178573     
 S -0.56721769710318082        9.6155585926018237       0.28436792094842006     
 S   2.7226452722105967        10.210397832081878       -1.4960297024466407     
 S   3.0092504029607499        9.7679053832980944        1.9153479475064616     
 C   2.3710341833045900        13.745819571333355       0.87930053603347447     
 C -0.44380497647153105        7.8562212527095250       0.20672559099453292     
 C   1.9841005738675670        11.072960603810424       -2.8452632882670925     
 C   2.2969096337984229        9.0882494777209768        3.3763948885525394     
 C   2.2431264403225164        15.155882984271784       0.81792321332442075     
 C   3.6739758523043844        13.220052411513018        1.0388277820953313     
 C  -1.6224442555458249        7.0844420460807171        5.4203253609220584E-002
 C  0.77530034800663594        7.1562951309827882       0.35916946865746163     
 C  0.77507689708610983        11.794150692577674       -2.7174205999839773     
 C   2.6026492970641915        11.063180003923005       -4.1205663455639607     
 C   3.0734510438853269        8.9840226560705982        4.5555382685140682     
 C  0.98021234307265903        8.5802708456415004        3.4126292588865059     
 H   1.2530708921364615        15.592794153207581       0.70068132406424843     
 C   3.3593200969918851        15.989354645828319       0.92333311450093170     
 C   4.7784518767016309        14.064757165980510        1.1652619532111244     
 H   3.7986278621045657        12.140875738705903        1.0927778115619053     
 H  -2.5719765261276617        7.6037635682988816       -7.0730556826797117E-002
 C  -1.5893098136845094        5.6882945409577719        8.4272932677329715E-002
 C  0.80066345234085967        5.7584676190807826       0.38823733425899665     
 H   1.6965754449265262        7.7254605045432436       0.48356410008744366     
 H  0.29264513067187647        11.840951462644071       -1.7439052437388174     
 C  0.22051374256158812        12.465460524072833       -3.8062392037813866     
 C   2.0239211996051818        11.712906863003516       -5.2144523088597747     
 H   3.5559444655581571        10.547903559231981       -4.2397480538509198     
 H   4.0868866633486904        9.3829180295680779        4.5570745734076237     
 C   2.5656437731378086        8.3655598472502710        5.6998471423276964     
 C  0.48387654925261869        7.9640808245933563        4.5598597608695934     
 H  0.35236374351583266        8.6944506811106592        2.5318222407301465     
 H   3.2292001978100289        17.069484702467374       0.87511846128517590     
 C   4.6397648974606689        15.455203077355867        1.1081558834415208     
 H   5.7717450776143133        13.633969813988621        1.2929126396506556     
 H  -2.5184081661408340        5.1279222708262919       -1.6340372602183365E-002
 C -0.37493350072967452        5.0112476387249689       0.25584351941148842     
 H   1.7541656546060937        5.2494252345542796       0.52700529627068404     
 H -0.69452874750575866        13.035541055128109       -3.6625192006194531     
 C  0.82375438621295838        12.419671157823123       -5.0682737156384183     
 H   2.5140677773954434        11.676704846912868       -6.1864872863472113     
 H   3.1930452251303132        8.2878081343979382        6.5865307939218116     
 C   1.2679857596155422        7.8365769573488917        5.7120720617328482     
 H -0.53529334576740906        7.5823239362946051        4.5499835996467848     
 H   5.5093650102604421        16.106765214792947        1.1779526319708880     
 H -0.35047089705654955        3.9247639767291997       0.28792648257542230     
 H  0.37318850439147844        12.929583558570227       -5.9158614411664816     
 H  0.87739283353917397        7.3367070503455807        6.5963834894414326     
 P   15.623240179388052        10.536186269820757        8.2555753874875730     
 C   14.159840135020550        11.222036105637317        9.0432782759556662     
 C   17.094959131226698        10.755625674567877        9.2829278753030238     
 C   15.369584272161235        8.7641610052863896        8.0416149480477230     
 C   15.863934998861556        11.294630142006094        6.6325631317286415     
 C   14.081898492565633        12.606805687799726        9.2786309983005388     
 C   13.094636237240243        10.381983034283978        9.4208824570899630     
 C   17.127963082086843        11.707151489124222        10.315716985834865     
 C   18.235016422661651        9.9696811986622134        9.0132575991891066     
 C   14.996637919581026        8.2484642273980544        6.7924416994738017     
 C   15.437885507604548        7.9209849314415841        9.1673526977295356     
 C   14.843596362993713        12.063182619001873        6.0465505238714021     
 C   17.059410962433052        11.063775304696364        5.9264714071531257     
 H   14.885668412725284        13.272419876028552        8.9750078006575862     
 C   12.953661947560237        13.137670296994239        9.9039681906282642     
 C   11.958837990350887        10.928393738492559        10.019483324316846     
 H   13.145665150523879        9.3128932483750351        9.2422196219518860     
 H   16.258361901024664        12.312465857400740        10.562957487947324     
 C   18.297322205169873        11.877312094220542        11.062924488386491     
 C   19.400294830697145        10.162144925671724        9.7565518688939772     
 H   18.205584398177706        9.2008724485558044        8.2423078607861822     
 H   14.944041004649927        8.9012684649692009        5.9245010137273502     
 C   14.696237581157460        6.8890979573470359        6.6680515805946170     
 C   15.112907534471521        6.5704727617595484        9.0386405259567209     
 H   15.748347817906330        8.3089703468244398        10.136917262530197     
 H   13.927109767014064        12.271203602076421        6.5921883998521560     
 C   15.014498348654971        12.573461876379925        4.7560325918751074     
 C   17.205873068001384        11.559474437216723        4.6301329222027876     
 H   17.867404464935134        10.483381452275673        6.3635493904805891     
 H   12.924868811010681        14.205726923693433        10.112977447346548     
 C   11.890825121067740        12.303459426573294        10.260292706271176     
 H   11.131641843362061        10.286887068872479        10.321587077745050     
 H   18.284226163297593        12.611289037363431        11.868671177343064     
 C   19.433696528801462        11.115061921197524        10.782530588084416     
 H   20.291252328775364        9.5658519202358772        9.5619587826347949     
 H   14.400674797689174        6.4920582318407183        5.6979799700505325     
 C   14.751446423289403        6.0539147708914154        7.7872434443324847     
 H   15.143482515853220        5.9110198251173474        9.9073961288684700     
 H   14.223325783211747        13.170547724173638        4.3088272577171987     
 C   16.181540008881736        12.302991761904835        4.0396215210000141     
 H   18.113331003317899        11.357767830843503        4.0675205058148940     
 H   11.007011193829666        12.719230879882669        10.740391555158720     
 H   20.354297907452057        11.239575858837737        11.354470702651621     
 H   14.528280112889384        4.9917950994608509        7.6929511678414597     
 H   16.320827386752661        12.661799972895789        3.0188429375198091     
 P   2.0357721501808212        3.3204398043974011        5.0391247554105467     
 C   1.9322190772579888        4.2572061599707993        6.5765185051630191     
 C   3.2260851882182848        4.1763839936045164        3.9952411364613449     
 C  0.40383293336722542        3.2860150740383318        4.2701084262596041     
 C   2.5921713270869882        1.6290171493494696        5.3413994116615013     
 C  0.84545155301182240        4.0848274765848069        7.4532977921051247     
 C   2.9572572937464621        5.1625747137877118        6.8950369310858797     
 C   2.8756845542727674        5.3751657113320368        3.3484818164345214     
 C   4.5540207996187627        3.7247145401044985        3.9789059331933569     
 C -0.42002047100098305        4.4241295228102633        4.3666838103904864     
 C  -2.3504207800972298E-002   2.1693791088537155        3.5301021752103048     
 C   2.8895573526026386       0.78828094483714084        4.2504561431182140     
 C   2.6509687652728524        1.1272452445337235        6.6529199840897917     
 H   4.5731159521929077E-002   3.3894936588610491        7.2131288626443606     
 C  0.79654065511358174        4.8136055147738102        8.6417723197238274     
 C   2.8846340995949191        5.9020471001069090        8.0762538195380422     
 H   3.7890430991968476        5.3104251723255640        6.2139293587303710     
 H   1.8490067299224835        5.7363516088264168        3.3409980537276653     
 C   3.8721740703153222        6.1268466124349432        2.7202830304920198     
 C   5.5424500587996750        4.4790455803928850        3.3461698295959201     
 H   4.8182298392312388        2.7891395546396915        4.4578522040337916     
 H  -9.7202556339853308E-002   5.2857251763098905        4.9479389552182944     
 C  -1.6535455830591665        4.4391739461144111        3.7151769996802129     
 C  -1.2647726780728319        2.1993320468624016        2.8931183853660949     
 H  0.59212370390177804        1.2766103018955957        3.4495490971805167     
 H   2.8900673447482776        1.1733404577482369        3.2322667052195642     
 C   3.1969069166217041      -0.55601214990852199        4.4738341123647141     
 C   2.9648894083296802      -0.21818702627090292        6.8634583271321308     
 H   2.4572497141912812        1.7788240024617143        7.5018542265157002     
 H  -2.0968109624993826E-002   4.6501137230810192        9.3407121444248489     
 C   1.8007343161896083        5.7396176779174946        8.9408332840658460     
 H   3.6790947166722865        6.6069450112183832        8.3149885211062617     
 H   3.6111383196760807        7.0626014366600876        2.2250550293992877     
 C   5.2029495390260800        5.6912269118971972        2.7400751722528836     
 H   6.5680659107880484        4.1130361288591164        3.3130879648114187     
 H  -2.2864979896211399        5.3237170358996160        3.7700064335107588     
 C  -2.0819431917167850        3.3290677005706195        2.9787444948082871     
 H  -1.5856979564539349        1.3306803101056870        2.3211345583991521     
 H   3.3963815732511149       -1.2078688346984205        3.6224148695285727     
 C   3.2259202207280500       -1.0586553262044849        5.7784371698440156     
 H   3.0074837210900398      -0.60723230509382309        7.8783801447708504     
 H   1.7326105298360648        6.3236959732518025        9.8567049958902242     
 H   5.9755445737633028        6.2858525631311712        2.2561772768322030     
 H  -3.0571059836819536        3.3531191792987536        2.4857583044114242     
 H   3.4446225221522973       -2.1126711254450314        5.9447933537450446     
 Co   15.598040014763811        2.8548771441432952        12.670007237894854     
 S   16.150732917929634       0.66436618806860848        12.997586559475927     
 S   17.667301943701130        3.7783559385704399        12.592747505283954     
 S   14.432024195322761        3.2707015543761444        10.756953296592878     
 S   14.088161857245790        3.6260660778260556        14.190706348689575     
 C   14.689787118048647      -0.32646285654142304        13.088438165187686     
 C   17.547557591256624        5.5322821248199192        12.439317427058846     
 C   15.188032580007052        2.4142602051489268        9.4130271335612736     
 C   14.777803010972272        4.3600885426872695        15.638069933223743     
 C   14.793824679216598       -1.7379482898815850        13.020223502580565     
 C   13.399101187844801       0.22208663298321796        13.266355981244098     
 C   18.726475525748953        6.2902776736606887        12.236562679885438     
 C   16.334435968284772        6.2439002811187940        12.589479389129648     
 C   16.410175725923775        1.7158433972198461        9.5434684027002117     
 C   14.566956805553183        2.4042739893692384        8.1395216029406185     
 C   13.991274297670582        4.4749610881076478        16.809437910326871     
 C   16.084035284720532        4.8931149917426167        15.670987914034789     
 H   15.774532558265996       -2.1907906394342871        12.885043057915093     
 C   13.665077614490695       -2.5515023664264169        13.143161587009345     
 C   12.282401841972801      -0.60271006188448339        13.410557689045758     
 H   13.292637698672074        1.3028428790328106        13.321301039583995     
 H   19.670128339486826        5.7601358720565026        12.112394694469350     
 C   18.700994739903251        7.6871282614546823        12.221796790026815     
 C   16.317021840543436        7.6420554980187374        12.576293538001893     
 H   15.412817992329330        5.6836724524159994        12.746792063449220     
 H   16.901646152458774        1.6959981853455022        10.512850966034287     
 C   16.968904762099616        1.0372604929190032        8.4612222511648394     
 C   15.150216062651461        1.7495451523311421        7.0512404752574875     
 H   13.605765886625493        2.9046860230204072        8.0200192982460266     
 H   12.983379242217879        4.0622044173359200        16.810997891233477     
 C   14.483759842205385        5.1182331060364268        17.947184614070526     
 C   16.564977446418972        5.5342119853206846        16.811001066498886     
 H   16.717937444633144        4.7749318895807278        14.795185671262665     
 H   13.775271431017909       -3.6339659805889140        13.091576216467351     
 C   12.397830354252697       -1.9949563402314265        13.350859642981026     
 H   11.299183497426961      -0.15446584494927285        13.557596078689162     
 H   19.629701471278313        8.2404543330309110        12.084406156904302     
 C   17.494521793635631        8.3773341315328764        12.397412471938239     
 H   15.369824737502244        8.1617769215257159        12.720941150366817     
 H   17.893331413014870       0.48283730247790529        8.6073686176455482     
 C   16.358191590433776        1.0572980167024311        7.2022356821426223     
 H   14.656757961211913        1.7688853072030590        6.0805556170269934     
 H   13.850131896426610        5.2016720071540492        18.829223317805017     
 C   15.774792274337271        5.6632227154889838        17.958636861943905     
 H   17.577052456915560        5.9338419055030220        16.799611832032756     
 H   11.517415815167579       -2.6300613447363976        13.432137101792444     
 H   17.478045145315924        9.4647218273728306        12.397832663599072     
 H   16.810380746356607       0.54065402640300730        6.3596651216896500     
 H   16.155380535793071        6.1783814218360877        18.838455579662195     
 P   1.4876831697474373        2.9449535594959895        20.402725247234038     
 C   2.9646680252900648        2.2886524093563518        21.190132346088447     
 C   2.5875168358014348E-002   2.6938819895048280        21.437338088909765     
 C   1.7020410290689831        4.7241277707078995        20.220164907148401     
 C   1.2654665628819017        2.1998245521662616        18.771030646828532     
 C   3.0735029459508065       0.90537208433604421        21.420082631629217     
 C   4.0030953874586785        3.1531542232320051        21.586942808489344     
 C   2.0127312747868841E-002   1.7556011025932663        22.482202781882183     
 C  -1.1241913548266982        3.4695951845193114        21.181698871625819     
 C   2.0817828757244365        5.2684817077971449        18.986305388316367     
 C   1.6062094824220241        5.5440102124619033        21.361119578769902     
 C   2.2988690985298654        1.4508921293644463        18.180452491936094     
 C   6.7091274106513457E-002   2.4167494911432774        18.064943325959465     
 H   2.2911977971576434       0.22164397784062498        21.101097635222271     
 C   4.2041011820518355       0.40036388311162902        22.061200238667414     
 C   5.1426964547986493        2.6326776872355042        22.201352501058487     
 H   3.9288448228344630        4.2215170668287412        21.411787478869702     
 H  0.89964081273212348        1.1600868329205152        22.716790239917362     
 C  -1.1307423875528759        1.5915086484082073        23.259263652913280     
 C  -2.2696316588350580        3.2865491741414368        21.956587611626013     
 H  -1.1164860866101249        4.2274839650441889        20.399572736730242     
 H   2.1557337733666704        4.6322551111380079        18.108195945600926     
 C   2.3623895912529349        6.6342953731065082        18.891226817808729     
 C   1.9125243066453081        6.9006383164176128        21.261486096470044     
 H   1.2922840269444149        5.1327434100990708        22.319957465822959     
 H   3.2192281686620268        1.2548161462063392        18.724370071561388     
 C   2.1344537143234450       0.94350863289023734        16.888077086802117     
 C  -7.4285895485603076E-002   1.9190831048721679        16.768691225990874     
 H -0.74809451043736397        2.9867049331184137        18.503126238944898     
 H   4.2567477911855107      -0.66765700866517408        22.263543126013460     
 C   5.2402595993677021        1.2587940148892729        22.438313277103269     
 H   5.9485374496865395        3.2943588090720706        22.518133436050778     
 H  -1.0958836876420546       0.86810511363978060        24.074344313105858     
 C  -2.2741073051954293        2.3499659594138520        22.997676602569442     
 H  -3.1664815314451804        3.8791113872015051        21.778185335556042     
 H   2.6647059493767054        7.0541133017378499        17.933071307012924     
 C   2.2815153131450110        7.4466040845052337        20.025131963084057     
 H   1.8645709455292661        7.5415761317343453        22.142347417930193     
 H   2.9344393250235061       0.36335704383746559        16.435951970753234     
 C  0.96007074502657808        1.1921927233092608        16.176263935778834     
 H -0.98608448990126019        2.1045503939906638        16.207311742457048     
 H   6.1272244579504136       0.86187492983031611        22.928298309173844     
 H  -3.1771360313403227        2.2356613846609656        23.598736267104279     
 H   2.4919007717892780        8.5131111946338294        19.955113405436858     
 H  0.82260410829727526       0.82634996116269732        15.158189822123015     
 P   15.061652184241415        10.166425887412299        17.259369225455156     
 C   15.161798893384987        9.2411087032623662        18.802711587627837     
 C   13.872644585459073        9.3063429950448082        16.218481783080865     
 C   16.687291233225125        10.192495716966956        16.477207708264174     
 C   14.520282121402550        11.861499164704107        17.555914608725221     
 C   16.243318241160775        9.4242331171464784        19.683838688605778     
 C   14.131537372940176        8.3441086844156338        19.128183316173295     
 C   14.239116376604192        8.1095320714758845        15.576413501464193     
 C   12.541363927580152        9.7478780428430376        16.191331167696408     
 C   17.532593569495347        9.0750757686960810        16.614280099594158     
 C   17.082520950843119        11.279795580785436        15.676763903175436     
 C   14.209330907798282        12.694557886418623        16.463437627039543     
 C   14.506120557151773        12.378483781746445        18.862701437189447     
 H   17.046369319194984        10.113922125384573        19.437997139294762     
 C   16.281193255307155        8.7151498585676510        20.884428463954972     
 C   14.193003914223473        7.6237086367404165        20.321841805417098     
 H   13.303928196422593        8.1886505851005218        18.443773920338582     
 H   15.269748704828256        7.7600123727287045        15.577498440084605     
 C   13.255564755502419        7.3458348305595216        14.943830236372271     
 C   11.566263028621151        8.9829045371452594        15.549390377517202     
 H   12.264520489550318        10.683637800931763        16.665232889498046     
 H   17.235633046652996        8.2383494997308730        17.243559341308870     
 C   18.755087962605852        9.0503403433660452        15.942657815610399     
 C   18.310294987480198        11.238200992158667        15.015201874908859     
 H   16.452786677087929        12.159551385284209        15.565444292960452     
 H   14.174198915302362        12.297602312879009        15.450512534098431     
 C   13.931771136978092        14.046213015637239        16.679430736569298     
 C   14.222633417770179        13.731290520334298        19.065663619493179     
 H   14.710706971369474        11.732943067051790        19.713263649783482     
 H   17.092352570443143        8.8884822399191137        21.588487446126379     
 C   15.270916890373345        7.7981970826526688        21.191500470296624     
 H   13.395024133607567        6.9248593566296197        20.566858411261773     
 H   13.528661462218439        6.4100492573536529        14.455924044945364     
 C   11.921482363920898        7.7714685268480856        14.950183317705148     
 H   10.538880581948414        9.3425343728417776        15.500534766357857     
 H   19.408884868535555        8.1848915425782955        16.036167236887355     
 C   19.147803804916673        10.126869652184773        15.139895622610307     
 H   18.603001269126022        12.082730225026717        14.393423120118598     
 H   13.721688680800311        14.694209042193615        15.827253271743428     
 C   13.946075221803284        14.563267488246936        17.978491571945074     
 H   14.216609960832775        14.134295729858692        20.075830245516432     
 H   15.331189422305453        7.2275019540268435        22.116349480910941     
 H   11.158335597669941        7.1710920954027255        14.459620122960164     
 H   20.115152873251755        10.099164622748752        14.632742317749321     
 H   13.750104672672611        15.622392089985558        18.138822715381828     
 Co   7.0459520044782806        10.717272965874592        12.667743911741862     
 S   7.5984390544636646        12.907813934476319        12.995941539897972     
 S   9.1160742590707002        9.7956364905323454        12.591497523619219     
 S   5.8803127898848260        10.301198463966026        10.754491278214029     
 S   5.5352486850069305        9.9449458119669547        14.187109015569716     
 C   6.1375649024680516        13.898687451270989        13.087801550670790     
 C   8.9988201982670368        8.0416064798001443        12.437504903193135     
 C   6.6358855021794350        11.157940225745214        9.4105125284698730     
 C   6.2243485918400001        9.2113226941986426        15.634978421002627     
 C   6.2415548193652652        15.310186600807858        13.019659216112050     
 C   4.8469717441265026        13.350105066279449        13.266325910200909     
 C   10.178918272161267        7.2851166109893066        12.235904457393280     
 C   7.7863999849605650        7.3284728727545581        12.586239153705922     
 C   7.8579097962604472        11.856569720072940        9.5408101386071653     
 C   6.0145835954612155        11.167885898930562        8.1371216835458409     
 C   5.4373141653191936        9.0965768162999456        16.806018595391688     
 C   7.5305496573237720        8.6782338036472808        15.668500254303662     
 H   7.2221854596982045        15.763076432329012        12.883977237694683     
 C   5.1128318570581097        16.123710896783574        13.143155820803972     
 C   3.7303043548478203        14.174865384381784        13.411032738069599     
 H   4.7406007639072625        12.269332855742846        13.321378400153277     
 H   11.122100686450517        7.8164164022174312        12.113009205138278     
 C   10.155129694818910        5.8882083824661677        12.220866605344993     
 C   7.7707110515367086        5.9302918770243966        12.572924091966838     
 H   6.8639731393801453        7.8876407389139249        12.742576644615713     
 H   8.3495179749259929        11.876407103208463        10.510132577077796     
 C   8.4163450135976774        12.535286890348068        8.4584923281682904     
 C   6.5975547740862224        11.822745979593659        7.0487622232749496     
 H   5.0534482290949994        10.667333665874793        8.0177675621821809     
 H   4.4294017786669357        9.5092979111169065        16.807097393186531     
 C   5.9293620145070625        8.4534879288104019        17.944073868452623     
 C   8.0110164309201117        8.0371944358579555        16.808762520576686     
 H   8.1647772159934018        8.7962373909787992        14.792913489791882     
 H   5.2229790528196993        17.206182969817139        13.091603536835811     
 C   3.8456677682613569        15.567124494785672        13.351348676243967     
 H   2.7471656845062062        13.726555524173484        13.558459509252094     
 H   11.084651762955380        5.3360198829511418        12.084331954288158     
 C   8.9493026624271117        5.1965044046299589        12.395157224112484     
 H   6.8240361121041415        5.4093154007248163        12.716608179278197     
 H   9.3406675448915539        13.089904082390367        8.6045080048480713     
 C   7.8054426262343304        12.515173764226383        7.1995965417443237     
 H   6.1039247581491294        11.803387824288471        6.0781645145258141     
 H   5.2954173122410566        8.3702256827588872        18.825908691868765     
 C   7.2203738794515067        7.9084641493868917        17.956114753221595     
 H   9.0230441279707030        7.6374087592744004        16.797833276986029     
 H   2.9652813768391129        16.202220713974445        13.433048911154451     
 H   8.9340518310265278        4.1090932009959893        12.395335316252096     
 H   8.2574040169264133        13.031943971078563        6.3569754236730898     
 H   7.6006227572026237        7.3935381386369157        18.836209962014941     
 P   10.039577288084905        10.626903700319380        20.402725214591932     
 C   11.516637512886591        11.283008053109661        21.190202079369701     
 C   8.5777489425489843        10.878149060761539        21.437276643783171     
 C   10.253658201935730        8.8476703994772805        20.220398779025324     
 C   9.8175071307276927        11.371986512445778        18.770963979175008     
 C   11.625634877537225        12.666216525779857        21.420532678717386     
 C   12.555103682815771        10.418348147479822        21.586562809488548     
 C   8.5721728674705115        11.816081739635816        22.482448867708218     
 C   7.4275874511708153        10.102620127561064        21.181468384711867     
 C   10.633257269362922        8.3031003973534467        18.986589806149571     
 C   10.158117350213123        8.0280285484321503        21.361568879727944     
 C   10.850299140580145        12.122198956576124        18.180992480412936     
 C   8.6196248496443815        11.154035766800163        18.064356916651054     
 H   10.843301491220004        13.350099202251727        21.101967819720265     
 C   12.756444838665320        13.170979299679205        22.061475663102449     
 C   13.694902120601126        10.938576538330926        22.200812697033463     
 H   12.480719307739973        9.3500361941475099        21.411184849243540     
 H   9.4517578882537752        12.411458127145060        22.717115720371172     
 C   7.4214353153158408        11.979935402407154        23.259770567594238     
 C   6.2822565398795955        10.285489414725353        21.956556260086288     
 H   7.4351465994247947        9.3449528210225630        20.399112469471266     
 H   10.707027211243050        8.9391100172874012        18.108304095833734     
 C   10.914190934663628        6.9373330130837489        18.891831560684270     
 C   10.464708914684660        6.6714353102926394        21.262205279650111     
 H   9.8443460101885005        8.4394507234734100        22.320401194562894     
 H   11.770321008126121        12.318948984372787        18.725218914063653     
 C   10.685728023375232        12.629978133135920        16.888786245437075     
 C   8.4781571027039337        11.651993658812309        16.768230302591398     
 H   7.8049090440109534        10.583020842362378        18.502005162726871     
 H   12.809231171896405        14.238942109404345        22.264074727291632     
 C   13.792646739920416        12.312390196896855        22.438092634896542     
 H   14.500793421197423        10.276787391480116        22.517234556434992     
 H   7.4564168842335707        12.703036311352800        24.075123061248693     
 C   6.2780007004418286        11.221634923570855        22.998058057379115     
 H   5.3853058837224035        9.6931240146795936        21.778007400879467     
 H   11.216569340342708        6.5174391676959287        17.933737226634424     
 C   10.833714954023399        6.1252691523427796        20.025941671495616     
 H   10.417060809178855        6.0307308982932977        22.143251380095307     
 H   11.485211124446865        13.211230182540342        16.437194949851520     
 C   9.5118790245883087        12.380301116991923        16.176453917780957     
 H   7.5667827245193164        11.465651425394226        16.206471178835677     
 H   14.679788542860528        12.709103356502700        22.927929285999674     
 H   5.3750509123347152        11.335771538538413        23.599275392090934     
 H   11.044435368518268        5.0588124160141366        19.956167387145001     
 H   9.3743728486421301        12.746376057824442        15.158464366805866     
 P   6.5107532741199714        3.4047647176101452        17.260596008598707     
 C   6.6097311202369928        4.3304222639605294        18.803811792653331     
 C   5.3236338044284954        4.2651250469248616        16.217911329952361     
 C   8.1367919059430065        3.3781031884505466        16.479418128246497     
 C   5.9684237820757575        1.7099216348589312        17.556605105557232     
 C   7.6904451641298417        4.1474783319806949        19.685968116979215     
 C   5.5794887136689342        5.2279484352782370        19.127899496426707     
 C   5.6930573847008539        5.4594447650639903        15.572920470841757     
 C   3.9913079772566555        3.8265998964769330        16.191703881667198     
 C   8.9833397596969498        4.4944234277479023        16.618190859154311     
 C   8.5305169428397392        2.2917063934951996        15.676873141708915     
 C   5.6572382178333367       0.87737338817069044        16.463793042778427     
 C   5.9542264510891991        1.1924185367245912        18.863191453007929     
 H   8.4935342200446424        3.4574950978831547        19.441141935505815     
 C   7.7275676837026355        4.8572296586092731        20.886189340512253     
 C   5.6401313257576362        5.9489067548270436        20.321258782909737     
 H   4.7526045148561131        5.3834352371516010        18.442612462051631     
 H   6.7245711423606620        5.8063643682622885        15.573214503177091     
 C   4.7114267654443838        6.2239178918112232        14.938298176718158     
 C   3.0181595370104044        4.5922318815316867        15.547527037087168     
 H   3.7122595376492886        2.8925886740828659        16.667860608369985     
 H   8.6874584495228060        5.3304889762113392        17.248963766443804     
 C   10.205625557954017        4.5188878790164599        15.946162850947051     
 C   9.7580102632038006        2.3330905108393560        15.014811749745924     
 H   7.8997424354344501        1.4128277780170926        15.564208166846102     
 H   5.6219721067343276        1.2747668033182928        15.451026628536484     
 C   5.3795915098299156      -0.47435236726576363        16.679278537571545     
 C   5.6705844096295621      -0.16043032866994458        19.065639204374460     
 H   6.1588832491881238        1.8376323654150983        19.713988695386714     
 H   8.5381369066047164        4.6841082940585608        21.590993312792058     
 C   6.7172622012356742        5.7745889777353820        21.191921213639372     
 H   4.8421625065482576        6.6481186647332580        20.565217997248723     
 H   4.9866128667370573        7.1580316690874835        14.448390194371941     
 C   3.3763922202038943        5.8013376038051545        14.945325565421944     
 H   1.9899601068816535        4.2348338580381100        15.499067505753125     
 H   10.860526146857746        5.3834051032059929        16.041016783219231     
 C   10.596776878863500        3.4433232169680741        15.141203966794075     
 H   10.049446492830841        1.4893285032661203        14.391271711440700     
 H   5.1693443401499257       -1.1219533620910989        15.826847904479393     
 C   5.3939476710072451      -0.99195015071818060        17.978124683813359     
 H   5.6645434969258162      -0.56383666961514733        20.075651242364867     
 H   6.7770298989665951        6.3458598256979153        22.116443087379942     
 H   2.6147046417085660        6.4022592852458464        14.453122214077711     
 H   11.563993387485684        3.4709593361980198        14.633809321065124     
 H   5.1979280426234817       -2.0511401573493697        18.138003469234278     
 Co   10.054100953250595        3.0159318010319769       0.39750770834868615     
 S   9.4776826416484869       0.84194394737837897       0.80601613548677331     
 S   7.9866764331994569        3.9590445519535700       0.28422565228559982     
 S   11.276207740976194        3.3616295068321347       -1.4949402972413850     
 S   11.561577468424083        3.8040232803045257        1.9173106878902277     
 C   10.923596157902622      -0.17299933370537462       0.87928874068260454     
 C   8.1123365766547231        5.7183105863782950       0.20743047385923397     
 C   10.537254567563526        2.4992216206880387       -2.8440381832032853     
 C   10.848699136339420        4.4838010085605235        3.3780070710415897     
 C   10.795678466496096       -1.5830568412782495       0.81793710814297127     
 C   12.226575488832912       0.35275559884989738        1.0385667040723734     
 C   6.9347408665616674        6.4914814473163425        5.4153831904067418E-002
 C   9.3320964963702711        6.4168229718643781       0.36116960993100505     
 C   9.3281879630685349        1.7781329502750520       -2.7159645092765605     
 C   11.155536764673030        2.5089339420780727       -4.1194783511934343     
 C   11.624768364353354        4.5880019105848033        4.5574687859199745     
 C   9.5319684414365717        4.9917098970533376        3.4137557953122295     
 H   9.8055921059393398       -2.0199494630303358       0.70092697523742664     
 C   11.911875119026025       -2.4165323024124148       0.92322308344610027     
 C   13.331058133686597      -0.49195381194259558        1.1648927797784576     
 H   12.351278463167484        1.4319206258366857        1.0924381407182899     
 H   5.9847670764899537        5.9732334281159041       -7.1922048770992633E-002
 C   6.9694182130861480        7.8875737478734465        8.4732215177911463E-002
 C   9.3590287518854858        7.8146260597191217       0.39062325112674173     
 H   10.252638066751972        5.8466566305169456       0.48628163769166455     
 H   8.8459608102821150        1.7312969082270990       -1.7423577160257402     
 C   8.7733623902858913        1.1068225601948019       -3.8046434626674026     
 C   10.576529956239042        1.8592379279244642       -5.2132270256697026     
 H   12.108842199127816        3.0241420408549540       -4.2388833779364612     
 H   12.638172056856925        4.1890410991331111        4.5594182524387650     
 C   11.116579334783232        5.2065358025034882        5.7015566568908937     
 C   9.0352115872674670        5.6078558231211773        4.5608200562253636     
 H   8.9044001021789789        4.8774472686763319        2.5327564853775937     
 H   11.781744279209381       -3.4966623579284870       0.87510231017051354     
 C   13.192347096602155       -1.8823937253552541        1.1078574335835607     
 H   14.324367451813407       -6.1189930476714456E-002   1.2924670738145640     
 H   6.0410460626043987        8.4490005398778862       -1.6444533385424162E-002
 C   8.1844042025222947        8.5632233049113591       0.25749223808164978     
 H   10.313016288177387        8.3225122098311175       0.53025770575759668     
 H   7.8582994346069999       0.53682219890211047       -3.6607122353371526     
 C   9.3763467826128615        1.1525478567974774       -5.0667987173660745     
 H   11.066457604650115        1.8954318271319883       -6.1853728099517298     
 H   11.743690152297367        5.2843467115346341        6.5884370464451889     
 C   9.8189177907347425        5.7355168151575695        5.7132929016971579     
 H   8.0160043799923173        5.9894889530948472        4.5505669868616696     
 H   14.061957430346357       -2.5339477242992210        1.1775721337945597     
 H   8.2099871174807131        9.6496791820381116       0.29000164831117348     
 H   8.9255755991238512       0.64267440346758775       -5.9142912933845579     
 H   9.4280329150272113        6.2355329550217817        6.5973987389649809     
 P   7.0697626423838962        3.0357401472561589        8.2546889575266267     
 C   5.6065864451834493        2.3495798844057787        9.0425444421515060     
 C   8.5416216594642709        2.8166032301096764        9.2819088683627466     
 C   6.8157449078502790        4.8076992039011648        8.0405682237463889     
 C   7.3105627822009245        2.2773686339292749        6.6316899387831691     
 C   5.5288672200879780       0.96472836271671469        9.2774807702087561     
 C   4.5415515646948714        3.1894538391048450        9.4210067483214512     
 C   8.5750870956158103        1.8646317359325997        10.314293566294962     
 C   9.6813959964295453        3.6029969722596960        9.0123569903921990     
 C   6.4427293133543859        5.3232203759944969        6.7913438001189093     
 C   6.8842772646148411        5.6510862212886028        9.1661224139883863     
 C   6.2896848162184700        1.5100525770553821        6.0450040166153309     
 C   8.5065057636767829        2.5073885680594903        5.9261314903165569     
 H   6.3325064986244444       0.29928388903641545        8.9731557213986175     
 C   4.4010564495489302       0.43359432619725158        9.9033634216229895     
 C   3.4061612222756357        2.6427752719196254        10.020150602147801     
 H   4.5923882774984728        4.2586019103594586        9.2425952894213363     
 H   7.7057118551483299        1.2589608377234929        10.561488707117826     
 C   9.7446831767852178        1.6944096010326883        11.061116978346602     
 C   10.846886203436569        3.4105344753960032        9.7553369192359369     
 H   9.6515736812074202        4.3721079133374960        8.2417223571457434     
 H   6.3900360479078691        4.6702391959329157        5.9235489986027066     
 C   6.1425734917844821        6.6826179737512943        6.6666725516469860     
 C   6.5595021255133350        7.0016157336886575        9.0371722669557517     
 H   7.1949004661955920        5.2632443169502654        10.135685999004430     
 H   5.3728780662484370        1.3025628522812382        6.5903175620276855     
 C   6.4604905561526298        1.0003188562670786        4.7542631147024670     
 C   8.6529272588962609        2.0121391411979817        4.6296154075034845     
 H   9.3149154869384496        3.0867509828000106        6.3638036541103533     
 H   4.3724357600845600      -0.63452907421522242        10.112082570058034     
 C   3.3383996941693641        1.2676304447845763        10.260608580265368     
 H   2.5791155652851949        3.2841641359746991        10.322896739886859     
 H   9.7319494730971261       0.96008147867004867        11.866560862700295     
 C   10.880793120369903        2.4570920354874533        10.780815440355855     
 H   11.737559873844097        4.0073046448635363        9.5609159011490341     
 H   5.8470796691801290        7.0795804963280586        5.6965396475556940     
 C   6.1980516696853565        7.5180015313311275        7.7856982547049745     
 H   6.5902745043282502        7.6612876271040156        9.9057562103129246     
 H   5.6688782480398654       0.40430462846640502        4.3064508712877281     
 C   7.6280311083674341        1.2699946175484189        4.0383853264291814     
 H   9.5607889888657294        2.2131363449408750        4.0674067573935764     
 H   2.4549393378034696       0.85161855536991116        10.741150513851093     
 H   11.801551992493044        2.3326047046729572        11.352518369256618     
 H   5.9750994578839514        8.5801510483590544        7.6912355026305752     
 H   7.7673117831891227       0.91154204043878018        3.0174811547521463     
 P   10.590168927882633        10.251505506193835        5.0377573399973867     
 C   10.485594178561040        9.3148559648967151        6.5751641627864386     
 C   11.782274469280420        9.3959082895226427        3.9955407553559907     
 C   8.9586043308589627        10.285301762598186        4.2678267637014269     
 C   11.145658111064634        11.943156526585994        5.3405406570779492     
 C   9.3980061940026047        9.4871103410223672        7.4509537798352712     
 C   11.510643567034807        8.4098982899464882        6.8947959746201635     
 C   11.434600648546970        8.1949491329356174        3.3512579599916199     
 C   13.109309453858035        9.8501886667204310        3.9787568683193406     
 C   8.1358960270924161        9.1461886617059314        4.3629664595851683     
 C   8.5298816381545581        11.402690184593864        3.5296405245266476     
 C   11.442661880830855        12.784394235966383        4.2498801810767617     
 C   11.204662744597927        12.444408466082475        6.6522547984172880     
 H   8.5983151890535243        10.182195809743058        7.2099516495922993     
 C   9.3482820192860689        8.7585645360617885        8.6395357044105072     
 C   11.437147157797430        7.6705677228226961        8.0760506058512718     
 H   12.343174205313886        8.2622944364875348        6.2145406710631992     
 H   10.408683851465044        7.8315107339600356        3.3441979925489638     
 C   12.432939141776121        7.4439096598036008        2.7251473334730489     
 C   14.099617720084803        9.0963916517750896        3.3482965442448536     
 H   13.371467950774569        10.787293028678132        4.4557998899475075     
 H   8.4597145113981966        8.2840380992804228        4.9429172873920857     
 C   6.9021594580377039        9.1308529426603471        3.7118746866923180     
 C   7.2883557058412309        11.372481851388985        2.8931225780654533     
 H   9.1445528794646371        12.296253174183052        3.4502390092366646     
 H   11.442903137870026        12.399763436302976        3.2315328726939736     
 C   11.749967812817848        14.128616853823797        4.4737192529235159     
 C   11.518478207270705        13.789800660529991        6.8632627584320378     
 H   11.011150191909367        11.792494846048765        7.5009843315046787     
 H   8.5301488719112974        8.9220156208899812        9.3377517222403217     
 C   10.352415816454331        7.8328220651830991        8.9396331406993887     
 H   12.231613907552738        6.9659494161943494        8.3156078007531100     
 H   12.173841482934447        6.5067064546330071        2.2315816047956307     
 C   13.762892109676006        7.8821580089240104        2.7447676609286025     
 H   15.124536090265869        9.4643302148505697        3.3151322253282034     
 H   6.2701837139294252        8.2454936182297054        3.7656110080455072     
 C   6.4723309927160466        10.241760536584589        2.9773407587757506     
 H   6.9662588864636792        12.241773850736415        2.3226662367901616     
 H   11.949178074009357        14.780845021015608        3.6225145845687901     
 C   11.779230948351112        14.630728305275280        5.7785330322783475     
 H   11.561228482572558        14.178460536360536        7.8783336575620666     
 H   10.283746999560318        7.2489624905677337        9.8556081114841732     
 H   14.536886537636200        7.2879814927726727        2.2625381986280422     
 H   5.4970110489794646        10.217601637405966        2.4846596205668288     
 H   11.997896060742288        15.684684298876999        5.9453003897214494     
         556

 Co   1.5011667031866882        10.561935351043571       0.39896225409279218     
 S  0.92596787312017792        12.736525068313552       0.80518694108876754     
 S -0.56719193940410939        9.6212969831299056       0.28789912957841773     
 S   2.7209153663891787        10.213245259915778       -1.4943521662940815     
 S   3.0094215860456344        9.7736409741252324        1.9177245381111603     
 C   2.3723355535546311        13.750708494131404       0.87947931038711158     
 C -0.44393200138841171        7.8621364934636517       0.20773226121453675     
 C   1.9818454214040879        11.075658586574985       -2.8434052196134321     
 C   2.2978702015744012        9.0922153690522016        3.3783517393893217     
 C   2.2452080249860566        15.160818183411848       0.81787222561960726     
 C   3.6748754254863147        13.224198241543487        1.0396202545432389     
 C  -1.6225842018020167        7.0908358824641651        5.3468599086603549E-002
 C  0.77495499447266913        7.1618018368008665       0.36016199662214354     
 C  0.77239097208533836        11.796103290979545       -2.7154916435841607     
 C   2.6005085500100833        11.066555252481653       -4.1186346533946496     
 C   3.0747744230219918        8.9876528451803193        4.5572178169365820     
 C  0.98151667196499737        8.5834184322996308        3.4145232461795030     
 H   1.2554589442693316        15.598250178296142       0.70003595926976880     
 C   3.3618110871961036        15.993639714478993       0.92386001239211490     
 C   4.7797491828315541        14.068252825007105        1.1666419224119675     
 H   3.7989346545987961        12.144970563964179        1.0936086178619036     
 H  -2.5719089845911185        7.6105312269345848       -7.1472859345043230E-002
 C  -1.5897243112312009        5.6946645801921489        8.2022020152557995E-002
 C  0.80003303988488272        5.7639632462889221       0.38780306163165329     
 H   1.6962427769048054        7.7306541940871440       0.48570960623149406     
 H  0.28963692552822939        11.841996408954154       -1.7421241319949232     
 C  0.21772040613416196        12.467678777926404       -3.8040922962201154     
 C   2.0216607305813827        11.716471892703671       -5.2123361870215748     
 H   3.5540624407889396        10.551764659828292       -4.2378198396449811     
 H   4.0880283636693697        9.3870024807087376        4.5587205295469433     
 C   2.5675032256201114        8.3683922309491283        5.7013352075529546     
 C  0.48571674858506375        7.9664344739342257        4.5615424870490093     
 H  0.35344385489525587        8.6977161264260001        2.5338961652120267     
 H   3.2323437322742916        17.073845921799858       0.87552976111314751     
 C   4.6418232586040897        15.458757245570483        1.1094425624147046     
 H   5.7727107466755898        13.636893563549499        1.2949393402624432     
 H  -2.5188121966849182        5.1345437052379568       -1.9873035722214549E-002
 C -0.37562897093271880        5.0171615781371397       0.25377922939710496     
 H   1.7533097335406644        5.2545489401252059       0.52681127070387057     
 H -0.69763334484147144        13.037241924463746       -3.6603027083568254     
 C  0.82123603222811958        12.422760552379096       -5.0660129231178264     
 H   2.5119403798102544        11.680839332229858       -6.1843150512945524     
 H   3.1951362301570545        8.2904617567305490        6.5878478828287017     
 C   1.2700597494579298        7.8388920251689473        5.7135831583955339     
 H -0.53322530814592506        7.5841050157429946        4.5516536010051638     
 H   5.5117745037496455        16.109783715436077        1.1796212868696292     
 H -0.35144558973322360        3.9306479974189030       0.28478848973109561     
 H  0.37063620141434794        12.932910561816742       -5.9134357864667919     
 H  0.87981932662260998        7.3385369421341426        6.5977677359402023     
 P   15.623127025347305        10.539350100793857        8.2536198438167734     
 C   14.159292484971996        11.224187093569617        9.0413718066935473     
 C   17.094553283018037        10.759898243035853        9.2811541070445696     
 C   15.370826652828557        8.7670725630129169        8.0408009214048537     
 C   15.863080436105440        11.297301656272845        6.6302767515415635     
 C   14.080297078748988        12.608901801589088        9.2765641924054236     
 C   13.095003037145197        10.383294830421784        9.4196217302595855     
 C   17.126639127471137        11.710925764806671        10.314397091903093     
 C   18.234952816888793        9.9743212814666702        9.0119103130191274     
 C   14.997573822191875        8.2503385247012311        6.7921979756576762     
 C   15.440150202858078        7.9247441362513200        9.1670908119075687     
 C   14.842319669437863        12.065319588989373        6.0442434263824936     
 C   17.058545873569056        11.066789879546338        5.9240404249127954     
 H   14.883336337427899        13.275139636832078        8.9724345127909686     
 C   12.951975413339474        13.138874624035841        9.9024379745227886     
 C   11.959073548878530        10.928810411360821        10.018767614686936     
 H   13.146827367950202        9.3142323867231269        9.2410675038034000     
 H   16.256701525733384        12.315892133028546        10.561245258686993     
 C   18.295375139460713        11.880845187831556        11.062619568613524     
 C   19.399558334824370        10.166422172639626        9.7562867037618073     
 H   18.206257764762821        9.2059209946314873        8.2405441702636963     
 H   14.944178584433331        8.9025373426328311        5.9238846857468701     
 C   14.697866950161494        6.8907412144632820        6.6688887662636027     
 C   15.115817355103589        6.5740155196214012        9.0394535785034567     
 H   15.750784337827969        8.3135720515607208        10.136251846777718     
 H   13.925782670971303        12.273020042592504        6.5899257957498429     
 C   15.012914455809156        12.575519034537162        4.7536592562269790     
 C   17.204746830082041        11.562573597556508        4.6277014339219527     
 H   17.866761944094343        10.486633222349459        6.3610423924887520     
 H   12.922366682045789        14.206926902340447        10.111230748117167     
 C   11.890047722548884        12.303832900038085        10.259458045916643     
 H   11.132609002530710        10.286608699789909        10.321365356686245     
 H   18.281545471298774        12.614425983149141        11.868717238781398     
 C   19.431981777017121        11.118728853953440        10.782829243598320     
 H   20.290708979984597        9.5702527527383214        9.5622198010633994     
 H   14.402025145405561        6.4928715747541190        5.6992611207747839     
 C   14.754032065136169        6.0563917798176465        7.7886166807384418     
 H   15.147043286053581        5.9152362725277943        9.9086499885189721     
 H   14.221457423277583        13.172132705204406        4.3063940952061381     
 C   16.180094787114246        12.305670784413072        4.0372667826502315     
 H   18.112262281191750        11.361322910447628        4.0650156219266496     
 H   11.006124018074532        12.718954855741746        10.739895064062640     
 H   20.351983064657514        11.242849660933267        11.355773563119007     
 H   14.531308150440816        4.9941161357528134        7.6952180868536253     
 H   16.319252156683213        12.664727312019355        3.0165746888210903     
 P   2.0360187407324202        3.3231968638416300        5.0396773171882234     
 C   1.9326544127490486        4.2595977199407651        6.5772661931913330     
 C   3.2263220860758857        4.1792231674770530        3.9958872559105845     
 C  0.40427121876946781        3.2891351948184044        4.2702553858122663     
 C   2.5918496189632747        1.6316280409464661        5.3417591250596113     
 C  0.84606415501483101        4.0869312163509761        7.4542063033477417     
 C   2.9579208564126218        5.1646329846457428        6.8959960730601466     
 C   2.8754546318545380        5.3779691979023436        3.3493016337564367     
 C   4.5543483274130070        3.7278282484792817        3.9792096776313568     
 C -0.42022425237018202        4.4266115787022313        4.3681973535892693     
 C  -2.2086936228552480E-002   2.1734990840926112        3.5282517444603112     
 C   2.8895880648521990       0.79111280672555551        4.2507636563859110     
 C   2.6492283344447984        1.1293751555010569        6.6531301209677061     
 H   4.6187977544800633E-002   3.3918344570498880        7.2138605483089346     
 C  0.79758035395302951        4.8150597392629821        8.6430823482768311     
 C   2.8857266679926004        5.9034824004455766        8.0776226873283115     
 H   3.7895661974586035        5.3126854725424630        6.2147657177665225     
 H   1.8486632343735370        5.7388207850963449        3.3421017557385340     
 C   3.8715610595997969        6.1300109057048857        2.7209823403977289     
 C   5.5423825720690090        4.4824799498517294        3.3462024132099115     
 H   4.8189241522319310        2.7922271357758190        4.4579788375365528     
 H  -9.8197782090218844E-002   5.2873601152215146        4.9510412747276993     
 C  -1.6533969387792293        4.4420571978714429        3.7160511193444097     
 C  -1.2629213292599544        2.2039169477993710        2.8904821042741071     
 H  0.59395247977376375        1.2811238954232038        3.4466657712457871     
 H   2.8912110782971148        1.1765477467481609        3.2327409530825961     
 C   3.1959031701826692      -0.55343359237877821        4.4739046391700148     
 C   2.9620912469239982      -0.21631163630165315        6.8634258594543907     
 H   2.4552314056211881        1.7807802170218285        7.5021175686615038     
 H  -1.9714744540018200E-002   4.6512881491789582        9.3422062947644875     
 C   1.8020320997497445        5.7407149771096035        8.9423904216557890     
 H   3.6803457890562168        6.6081374237129626        8.3165496966266197     
 H   3.6101746286682950        7.0657858032889509        2.2260049673383535     
 C   5.2024263776014381        5.6946597903494869        2.7403455590448527     
 H   6.5680425326383691        4.1166413559774728        3.3126137266827467     
 H  -2.2869823118469408        5.3260085495206404        3.7721801470143408     
 C  -2.0806949417496847        3.3330935614129165        2.9774233311963147     
 H  -1.5829843515290907        1.3360874015565991        2.3168528222108224     
 H   3.3956617859960900       -1.2051843209833739        3.6224606651831217     
 C   3.2235312549851050       -1.0565325305558950        5.7783328045059621     
 H   3.0035158817044207      -0.60580198862499124        7.8781963873248761     
 H   1.7342155921087983        6.3243570247737990        9.8585585162886904     
 H   5.9747427112553986        6.2894462537485181        2.2562438258376418     
 H  -3.0556046378226047        3.3573228166193663        2.4839816758691180     
 H   3.4414445234214188       -2.1107239185208497        5.9444959249910907     
 Co   15.598408522272274        2.8604541552207512        12.667655236739838     
 S   16.151908474712904       0.67048875579505240        12.997929398821459     
 S   17.667651432913637        3.7845020360472952        12.589256642520693     
 S   14.430489166546884        3.2739296008160479        10.755302087611653     
 S   14.088544278571501        3.6322124351300915        14.188262524715205     
 C   14.691476832561939      -0.32116187495378445        13.088209502390152     
 C   17.547816708480720        5.5386121489443685        12.438353371441583     
 C   15.185857843570915        2.4172298080097376        9.4112020694769978     
 C   14.778909377762769        4.3643815698225437        15.636117976397392     
 C   14.796325033303038       -1.7325988258590161        13.020220967682635     
 C   13.400375877927310       0.22661239306502054        13.265515068492176     
 C   18.726729580245827        6.2970470103553424        12.237205769319596     
 C   16.334515024523377        6.2498603981876490        12.588652831886074     
 C   16.407557382621967        1.7180404613778939        9.5415402690288520     
 C   14.564835416263305        2.4078840417044476        8.1376506866529361     
 C   13.992683790382303        4.4788805979803366        16.807727041055024     
 C   16.085495332312743        4.8965570000440390        15.669193638697136     
 H   15.777349456886748       -2.1849002655743965        12.885641867829808     
 C   13.668005180552784       -2.5468301878944821        13.142568586600429     
 C   12.284093376032859      -0.59886091180196932        13.409119880989952     
 H   13.293292966444641        1.3073143871486823        13.320431894930660     
 H   19.670566449040503        5.7672519454971498        12.112979234055466     
 C   18.701014205651944        7.6938745757119262        12.223911955600352     
 C   16.316857117982881        7.6480048704622980        12.576856477684069     
 H   15.412906792205801        5.6893504811594005        12.744924062728296     
 H   16.898748119980706        1.6973060207354709        10.511050201139428     
 C   16.966115660596053        1.0396769330478861        8.4590735916202675     
 C   15.147911871447349        1.7532990550082639        7.0491799805055360     
 H   13.603911963637964        2.9088009601642737        8.0181668513464892     
 H   12.984601131967292        4.0665935397267940        16.809252219744618     
 C   14.485654757844003        5.1212971693569154        17.945719347696592     
 C   16.566927926005608        5.5367881834981185        16.809476269907563     
 H   16.719217980081901        4.7785227241344979        14.793237618503916     
 H   13.778874454955748       -3.6292144363835135        13.091092376897301     
 C   12.400310935487848       -1.9910457196318845        13.349501466738424     
 H   11.300535138323573      -0.15120822280704252        13.555512310668851     
 H   19.629737000149969        8.2474182620964651        12.087691065509725     
 C   17.494295843047279        8.3836603047769618        12.399444214217821     
 H   15.369465604780295        8.1673871290674374        12.721352188408613     
 H   17.890228163797804       0.48472749998035031        8.6051272606770617     
 C   16.355624956946819        1.0605600164306708        7.1999980602285172     
 H   14.654540898198002        1.7731938038904351        6.0784615116096496     
 H   13.852210479069534        5.2045359929849546        18.827896805221258     
 C   15.776914256373384        5.6657372562666009        17.957245677735141     
 H   17.579247951208874        5.9357995015705285        16.798174754620046     
 H   11.520266001564476       -2.6267118878734661        13.430395516669400     
 H   17.477566813467185        9.4710176863605682        12.400901101383463     
 H   16.807739491195619       0.54412733939504421        6.3572576082518912     
 H   16.157817049196929        6.1803622870777790        18.837236823947151     
 P   1.4874498449300841        2.9478623227007148        20.404494134837226     
 C   2.9639636261108584        2.2906042619401181        21.191970026517097     
 C   2.5274199845047564E-002   2.6977903660725850        21.438805163286744     
 C   1.7030713851016066        4.7268123057355389        20.220982226900087     
 C   1.2647426868821721        2.2023381019515234        18.773047450631950     
 C   3.0717928680624578       0.90727951804340712        21.422120023968574     
 C   4.0032612638854088        3.1543155023557223        21.588146501774919     
 C   1.8628205851598845E-002   1.7591250918361263        22.483318985670785     
 C  -1.1244676730419725        3.4738176663615601        21.182657335210976     
 C   2.0826664772866863        5.2702933329974648        18.986672170969623     
 C   1.6080523274696732        5.5473998728041707        21.361474644904863     
 C   2.2976961904778843        1.4526319054201089        18.182752937615469     
 C   6.6571223152028403E-002   2.4198488590052811        18.066815265096746     
 H   2.2887876780869014       0.22413528867120977        21.103652122507629     
 C   4.2023184479982518       0.40143944842138268        22.062722879091055     
 C   5.1427398347507483        2.6330052450899588        22.202047784469279     
 H   3.9297632383842274        4.2226994901466872        21.412866128777516     
 H  0.89781768776337834        1.1633059523315044        22.718357378744965     
 C  -1.1328505522680816        1.5948690725568724        23.259405238482181     
 C  -2.2705572052379424        3.2905064214126498        21.956522484185090     
 H  -1.1160515583690727        4.2320258125088914        20.400859700275497     
 H   2.1559924920745495        4.6335670930794830        18.108867990372914     
 C   2.3638985409337305        6.6359083811498660        18.890720538672735     
 C   1.9149654489288312        6.9038368822698555        21.260977631926536     
 H   1.2941861040618696        5.1368424445012399        22.320624087055027     
 H   3.2178474969588904        1.2560799456966694        18.726829637349226     
 C   2.1331553578536711       0.94513508443958116        16.890435183220127     
 C  -7.4884039836516397E-002   1.9222288743139968        16.770556990061259     
 H -0.74835747173148592        2.9902632897429497        18.504848446027985     
 H   4.2541904475828396      -0.66657947606301937        22.265293774566967     
 C   5.2393459907169770        1.2590859504844087        22.439146121918650     
 H   5.9492727053069245        3.2940364985315203        22.518344642638798     
 H  -1.0987084858329697       0.87115700323637901        24.074214799797595     
 C  -2.2759821553748880        2.3534448620886108        22.997168205443124     
 H  -3.1672077558202933        3.8831933138964727        21.777567244077570     
 H   2.6660435915602410        7.0550378832261265        17.932214647510737     
 C   2.2837784078499728        7.4489081964576007        20.024180887413195     
 H   1.8675193902498721        7.5453351967983613        22.141472800227930     
 H   2.9328377157753973       0.36432648372051302        16.438578229306579     
 C  0.95912312290900037        1.1946498636838383        16.178334175143178     
 H -0.98645079686302795        2.1083229549532128        16.209021977452394     
 H   6.1262103737925209       0.86155962435559819        22.928810674988313     
 H  -3.1795820050199146        2.2388525348677630        23.597291174777936     
 H   2.4945729465366964        8.5152789088433796        19.953437869537844     
 H  0.82166496042196813       0.82902762286647136        15.160166326194195     
 P   15.061958664946490        10.169360389662446        17.258774425020661     
 C   15.162143358859351        9.2436454558369920        18.801915382053505     
 C   13.872874545340103        9.3094708224701392        16.217780314027184     
 C   16.687826022479161        10.195624472451128        16.477083666012266     
 C   14.520154663510461        11.864336349842237        17.555508816593903     
 C   16.243834899918095        9.4263414663243026        19.682913912261814     
 C   14.132001753593487        8.3464207973580908        19.127134657888224     
 C   14.238743353733703        8.1125649651160749        15.575572466709577     
 C   12.541725741604814        9.7514054368623881        16.191008349175075     
 C   17.532341410726492        9.0774637173796417        16.612823672301289     
 C   17.084215973063529        11.283879651029718        15.678670134684381     
 C   14.209754585512503        12.697685644409408        16.463081880881514     
 C   14.504437080029993        12.380788112079633        18.862461555569880     
 H   17.046819811342601        10.116169705267323        19.437273952870672     
 C   16.282018002747122        8.7165949623852512        20.883097677719981     
 C   14.193782425563201        7.6253725519496358        20.320373661292599     
 H   13.304254996321838        8.1912676164064493        18.442822176526590     
 H   15.269226080794226        7.7626031825910236        15.576370022245015     
 C   13.254713349211423        7.3493070286637980        14.943160559105296     
 C   11.566132414501075        8.9868199156575503        15.549409329153342     
 H   12.265356597420267        10.687178454882991        16.665069715547450     
 H   17.234449429364599        8.2399270091516907        17.240491132616214     
 C   18.755218463863716        9.0529734078735089        15.941902404860668     
 C   18.312455169671498        11.242596407783447        15.017960062284947     
 H   16.455009915988978        12.164108811246978        15.568368027218625     
 H   14.175816880911754        12.301147414251899        15.449972687243978     
 C   13.931243584837741        14.049103369530913        16.679330183365703     
 C   14.219979003475890        13.733357801366125        19.065686067460913     
 H   14.708577462990492        11.735018780540035        19.712968470387242     
 H   17.093386647601971        8.8895511939825784        21.586999838357524     
 C   15.271888834510779        7.7993953413175934        21.189882519344383     
 H   13.395878615234679        6.9263630047139007        20.565163545537931     
 H   13.527357798223626        6.4135038670221673        14.455016689928216     
 C   11.920761092101431        7.7753363643666171        14.949980477506758     
 H   10.538823232699354        9.3467030528874613        15.501098202071610     
 H   19.408259515661150        8.1868440456221858        16.034133473429765     
 C   19.149212196983314        10.130597974770248        15.141365362160618     
 H   18.606179309555174        12.087911114123298        14.397854189975106     
 H   13.721583879222143        14.697250658906173        15.827178522159249     
 C   13.944046038809688        14.565653181257360        17.978585483018932     
 H   14.212687904010981        14.135877702121432        20.076018322891617     
 H   15.332377105345371        7.2282444694111820        22.114429600877017     
 H   11.157263943915645        7.1751818028504948        14.459657408667224     
 H   20.116828853526190        10.102958836231382        14.634700632328784     
 H   13.747349284193241        15.624612839214619        18.139125104429883     
 Co   7.0462816747800119        10.711699406614221        12.665542210951754     
 S   7.5995903912454095        12.901692640961961        12.996394283716144     
 S   9.1163274018666964        9.7893708222674469        12.588089194730031     
 S   5.8787134063893891        10.297992278851217        10.753003502560682     
 S   5.5356467612904456        9.9388787819619466        14.184903801275075     
 C   6.1392260563544205        13.893385410207783        13.087615435510155     
 C   8.9988170926559530        8.0351637710399952        12.436661623362433     
 C   6.6336752888498012        11.154972969936333        9.4088546444145553     
 C   6.2255067889999536        9.2070837376902386        15.633231943631541     
 C   6.2440303191639570        15.304835124593241        13.019694522221249     
 C   4.8482114431089540        13.345580960385815        13.265486909075753     
 C   10.178831510899261        7.2781342589482527        12.236591697800705     
 C   7.7861701039419984        7.3225010893622358        12.585628759778848     
 C   7.8552638075412053        11.854360947318812        9.5390589039244489     
 C   6.0124417815196214        11.164281118330987        8.1354103056297422     
 C   5.4388091517721104        9.0927034411040921        16.804535069782425     
 C   7.5320637608830179        8.6748504112723417        15.666871588219800     
 H   7.2249828506809584        15.757180534775445        12.884647674274028     
 C   5.1157332474663724        16.119039132108991        13.142563180627210     
 C   3.7319590597066798        14.171020737785646        13.409562936123324     
 H   4.7412144909131531        12.264864108794407        13.320504124450075     
 H   11.122229294662793        7.8090101662328175        12.113552914280767     
 C   10.154695656433521        5.8812529107182083        12.223044664281568     
 C   7.7701224984431114        5.9243325621707381        12.573712299850349     
 H   6.8638068736674960        7.8820216839845267        12.740989587152542     
 H   8.3465830384064930        11.875088036125126        10.508512758458142     
 C   8.4135478526012246        12.532849950673404        8.4565254375893719     
 C   6.5952493643358778        11.818988745480032        7.0468665837182076     
 H   5.0515702027447524        10.663233329617990        8.0160646706749557     
 H   4.4307102449079521        9.5049571307635077        16.805610861340845     
 C   5.9313716327180028        8.4504584206881379        17.942815708547766     
 C   8.0130526871124950        8.0346736599566846        16.807387067018102     
 H   8.1660901421254497        8.7927168393608497        14.791116650688604     
 H   5.2265594447512322        17.201431228541576        13.091117962920293     
 C   3.8481163625155013        15.563217481640068        13.349957513488310     
 H   2.7484750231402928        13.723307135167062        13.556317788724424     
 H   11.084179506171196        5.3287710115462863        12.087623073958905     
 C   8.9485801893409231        5.1900689386894481        12.397340410747294     
 H   6.8232183782307976        5.4037788847207580        12.717308815665312     
 H   9.3375631440153555        13.087980493010271        8.6024572044219969     
 C   7.8028806121140422        12.511896390027848        7.1975346028949172     
 H   6.1017179617078758        11.799077300258622        6.0762294377328061     
 H   5.2976316643603276        8.3673847854208123        18.824802864743255     
 C   7.2226120222767136        7.9059866690750109        17.954891776896339     
 H   9.0253286420304288        7.6355171896582918        16.796515173826887     
 H   2.9680979081422358        16.198875753639189        13.431245997712157     
 H   8.9329953565745779        4.1026896350138262        12.398571815968761     
 H   8.2547826029275075        13.028446938631101        6.3547470196598868     
 H   7.6031980464419027        7.3915791810620908        18.835141188062977     
 P   10.039395496362557        10.624019591507802        20.404494715489367     
 C   11.515979459502001        11.281094389929970        21.192035569574422     
 C   8.5772006898566922        10.874253293836858        21.438748282652220     
 C   10.254759079429576        8.8450145289823432        20.221200947993580     
 C   9.8168248598695431        11.369500795947603        18.772985927110259     
 C   11.623959978250250        12.664352149922481        21.422540185349135     
 C   12.555313683481588        10.417235973686871        21.587792101565711     
 C   8.5707144980901102        11.812593834738466        22.483548893537037     
 C   7.4273705094936462        10.098397494531508        21.182442667748571     
 C   10.634220864831059        8.3013320921093214        18.986937948325583     
 C   10.160011722033650        8.0246513328955036        21.361894328287498     
 C   10.849208672978737        12.120401313712822        18.183257376210239     
 C   8.6191133461483513        11.151032899984827        18.066268902180880     
 H   10.840928118679633        13.347640340393049        21.104464549408085     
 C   12.754683232613536        13.169963607221195        22.062979560478730     
 C   13.694976501132833        10.938315085139173        22.201543775530613     
 H   12.481691001882533        9.3488994275898811        21.412304189001265     
 H   9.4499704209299846        12.408284749614712        22.718661393386352     
 C   7.4193588699595852        11.976626727432782        23.259878319889257     
 C   6.2813828753777239        10.281543531881470        21.956493436583337     
 H   7.4356506492424064        9.3403959345867502        20.400430708099275     
 H   10.707377753021452        8.9378559550853094        18.108969332903300     
 C   10.915758343904495        6.9357603177383398        18.891285056345783     
 C   10.467183303497105        6.6682469155698172        21.261648957736440     
 H   9.8462894265465675        8.4353535898150103        22.321038669616421     
 H   11.769045432373625        12.317582133143755        18.727622147789312     
 C   10.684522390466965        12.628267371310599        16.891097506220259     
 C   8.4775734794853133        11.648924818806270        16.770127706866134     
 H   7.8046232005953193        10.579629960604564        18.503803317402230     
 H   12.806685406357204        14.237928386713051        22.265789254450802     
 C   13.791751709295138        12.312169104778798        22.438939650721174     
 H   14.501556570198620        10.277183252798855        22.517505368476666     
 H   7.4536152040652839        12.700056538266656        24.074941416608432     
 C   6.2761625505750160        11.218196792579752        22.997524221799466     
 H   5.3846385152351006        9.6890399646218874        21.777401347358619     
 H   11.217961313383141        6.5165601754422031        17.932836180548396     
 C   10.836010212397763        6.1229888235953407        20.024936571343368     
 H   10.420022328578606        6.0269662863018221        22.142316483960286     
 H   11.483735822221943        13.210102803455792        16.439738581501523     
 C   9.5109883342848178        12.377826101610518        16.178512158258194     
 H   7.5664025344419290        11.462014243756871        16.208238533156990     
 H   14.678781257918283        12.709503621438484        22.928465339905991     
 H   5.3726362202667177        11.332632139554955        23.597794156332196     
 H   11.047117485678267        5.0566651662500774        19.954421316510569     
 H   9.3734931859923645        12.743664954419613        15.160423209484737     
 P   6.5109416098992696        3.4018995174169970        17.259919941605812     
 C   6.6100350261110545        4.3279323562417691        18.802942644182131     
 C   5.3236198581702991        4.2620477745042473        16.217248090999547     
 C   8.1371820960750529        3.3750833469967039        16.479147641826671     
 C   5.9682422385587754        1.7071383509956592        17.556153622127841     
 C   7.6909748819182706        4.1454050601814059        19.684901933527708     
 C   5.5799113177300788        5.2256483173429258        19.126869729783213     
 C   5.6922436577799678        5.4566285132008163        15.572312526403334     
 C   3.9914956203043750        3.8229222352110215        16.191356183440323     
 C   8.9828596403517693        4.4922179495896097        16.616474563271666     
 C   8.5321682213263177        2.2876708935507111        15.678773507448350     
 C   5.6576239409202413       0.87426553409372665        16.463413774738932     
 C   5.9524907889941225        1.1902026161284338        18.862919202745555     
 H   8.4939951600039674        3.4553019783157026        19.440210032847475     
 C   7.7284557310841286        4.8557757173908884        20.884741342285345     
 C   5.6409229722458907        5.9472180937537873        20.319829186393719     
 H   4.7528412451186561        5.3808280826155039        18.441738027221096     
 H   6.7235490030814971        5.8041636726310761        15.572372102153892     
 C   4.7100066286330708        6.2206104446006369        14.937997273895190     
 C   3.0177246069353374        4.5881222170146652        15.547670008327421     
 H   3.7130684983040823        2.8887811693358159        16.667522189944592     
 H   8.6859745443897296        5.3291380822931016        17.245535781399074     
 C   10.205542209078063        4.5164554508746875        15.945175011791410     
 C   9.7601456386739756        2.3287577711525866        15.017597798055268     
 H   7.9019915343993032        1.4082602599431937        15.567215865070192     
 H   5.6235614813635415        1.2712124430569183        15.450452687152818     
 C   5.3790317496283473      -0.47721812332637303        16.679188133741796     
 C   5.6678880507930183      -0.16240640353697056        19.065663407465578     
 H   6.1566965200050285        1.8356668331715980        19.713645580974639     
 H   8.5392736568655927        4.6830167580433155        21.589338868661454     
 C   6.7182994769688520        5.7733550505260762        21.190274912222161     
 H   4.8430293897345953        6.6465661977244572        20.563631890888253     
 H   4.9846011577570630        7.1548532465676331        14.447985017620857     
 C   3.3751657329087008        5.7974308430684260        14.945446373285638     
 H   1.9896529373923784        4.2303220327162814        15.499728431861204     
 H   10.859613105465202        5.3817155354490422        16.038660883457425     
 C   10.598076276464758        3.4397310735608930        15.142588240232049     
 H   10.052684898265737        1.4841590103510347        14.395848505950179     
 H   5.1692186966814697       -1.1249966793328843        15.826800066981212     
 C   5.3918822443801337      -0.99427506966777790        17.978243035066061     
 H   5.6605802251438773      -0.56530072886784377        20.075851358661915     
 H   6.7783165750079162        6.3450436866103148        22.114516394097091     
 H   2.6130305240962803        6.3980942255096664        14.453592333539790     
 H   11.565569372746401        3.4673059323921089        14.635698557527986     
 H   5.1951395926746651       -2.0532957772190712        18.138360329857985     
 Co   10.054148531837086        3.0107721307172493       0.39978649138888744     
 S   9.4785052262871474       0.83622845706815796       0.80559574095908237     
 S   7.9866206199586181        3.9531454422990762       0.28776645542627255     
 S   11.274418577799436        3.3587956052730039       -1.4933351062703082     
 S   11.561771720273130        3.7983072735985797        1.9195565787672391     
 C   10.924906727681304      -0.17792883519017938       0.87946807080397116     
 C   8.1119769458058357        5.7122394226329041       0.20838989900258206     
 C   10.534967193111644        2.4965276557805098       -2.8422618834873186     
 C   10.849718829671414        4.4798473056983372        3.3798563290431347     
 C   10.797770419007408       -1.5880330420545430       0.81788468574454298     
 C   12.227481532009078       0.34857046407043452        1.0393765657964902     
 C   6.9342981463908977        6.4848380599308193        5.3422489156144698E-002
 C   9.3314744596005088        6.4112554838666984       0.36202805935917337     
 C   9.3254726183282557        1.7761776750239981       -2.7141329090121293     
 C   11.153381549272021        2.5055675473577881       -4.1176192956277342     
 C   11.626182462957445        4.5843862030435121        4.5590194031129077     
 C   9.5333341408314087        4.9885792412041043        3.4155744542214297     
 H   9.8079927764960857       -2.0254480710395968       0.70026438918667500     
 C   11.914376551695590       -2.4208577233500370       0.92375693127077929     
 C   13.332361747246701      -0.49548810064346427        1.1662973643549392     
 H   12.351587933522660        1.4277873175532008        1.0932916819401979     
 H   5.9845616010819658        5.9661439566093009       -7.2584476948297297E-002
 C   6.9685970995293278        7.8809578769409638        8.2450483738550753E-002
 C   9.3580160570865267        7.8090713018692144       0.39002898727864793     
 H   10.252078042233151        5.8414695228977687       0.48824503875350606     
 H   8.8429095001278988        1.7302514664262929       -1.7406800875951538     
 C   8.7705570882517652        1.1046019581565132       -3.8026033824791967     
 C   10.574273629987664        1.8556798901149740       -5.2111928267762329     
 H   12.106945059760600        3.0202943190034834       -4.2370127724235740     
 H   12.639406636726896        4.1849755640538415        4.5609078243042900     
 C   11.118555041260004        5.2037136523328664        5.7029302920634342     
 C   9.0371413171741271        5.6055225296518607        4.5624383208075665     
 H   8.9055228455221087        4.8742039871173022        2.5347679756309143     
 H   11.784899428950887       -3.5010639735421831       0.87551414037667075     
 C   13.194413856760921       -1.8859869496136858        1.1091639114465430     
 H   14.325338203928830       -6.4150441695898563E-002   1.2945235486171049     
 H   6.0401865611496985        8.4420623046749981       -1.9970231227742219E-002
 C   8.1832610451084253        8.5571575734012217       0.25531735732878891     
 H   10.311745400983593        8.3174071693891474       0.52984561436556443     
 H   7.8551842001530350       0.53511365392936583       -3.6586168021796457     
 C   9.3738336192796190        1.1494605484709834       -5.0646366659750930     
 H   11.064349054431720        1.8913049651548732       -6.1832750540912329     
 H   11.745916872815268        5.2816997930250320        6.5896264875353836     
 C   9.8211082541818620        5.7332120541880363        5.7147220597474613     
 H   8.0181644562901706        5.9877365336848118        4.5521975695384587     
 H   14.064374836181665       -2.5370055438900647        1.1792661726186284     
 H   8.2084893263528755        9.6436452399459274       0.28672439752282408     
 H   8.9230422399098259       0.63934700716069515       -5.9119708255498189     
 H   9.4305954260330545        6.2337039148935860        6.5987146029432830     
 P   7.0697035628332161        3.0325975048739808        8.2527920605935616     
 C   5.6060779562743202        2.3474707936085628        9.0406865292405456     
 C   8.5412605921996647        2.8123316058318264        9.2802025007295175     
 C   6.8170655692799098        4.8048132806654547        8.0398238448821200     
 C   7.3097552426006276        2.2747134392366140        6.6294613288454718     
 C   5.5272901179899314       0.96267961899668397        9.2754903430679825     
 C   4.5419462897047973        3.1881959092024346        9.4197374193293708     
 C   8.5737772753521302        1.8608878565720994        10.313067790390921     
 C   9.6813959537327907        3.5983280594854081        9.0110693634052321     
 C   6.4437481012287288        5.3213837666285961        6.7911732915005052     
 C   6.8866048789213057        5.6473382544054003        9.1659426594723534     
 C   6.2884912348113167        1.5078492137040642        6.0427997124259614     
 C   8.5056565949434013        2.5044459046298355        5.9237227495200893     
 H   6.3302073595578099       0.29660013671203245        8.9707054767553664     
 C   4.3993659665362248       0.43245539301950137        9.9018735035780150     
 C   3.4063975804762401        2.6424303836154381        10.019390277747311     
 H   4.5935912225953857        4.2573127465554661        9.2414177617456588     
 H   7.7040505460638702        1.2555887098439842        10.559873521961837     
 C   9.7427345017174520        1.6909108565163629        11.060931672441816     
 C   10.846199194084532        3.4062282049101826        9.7551522762738259     
 H   9.6523365297312100        4.3670106335768732        8.2399975551488716     
 H   6.3902628791549478        4.6690200484167921        5.9229959847750253     
 C   6.1442694173548791        6.6810103458832488        6.6676021093317130     
 C   6.5624612636960746        6.9980830609904006        9.0380837250441690     
 H   7.1973892094720160        5.2586440088032154        10.135102661461824     
 H   5.3716554087229413        1.3006446326054588        6.5881793567933951     
 C   6.4589963471571252       0.99815858343900188        4.7520075952093066     
 C   8.6518197804949306        2.0090815949623613        4.6272181390600098     
 H   9.3142610639657200        3.0836400613044739        6.3612791998724010     
 H   4.3699182033032669      -0.63565919340225729        10.110395617978917     
 C   3.3376063878997675        1.2673340507905637        10.259752914583308     
 H   2.5800734701951069        3.2845221425010451        10.322587536383354     
 H   9.7292431615914019       0.95700206991954806        11.866746542653575     
 C   10.879094324355608        2.4534307646556366        10.781227651654694     
 H   11.737084857358807        4.0028431449575681        9.5612461298545490     
 H   5.8484919389479071        7.0788082152005014        5.6979173926636308     
 C   6.2006858766254709        7.5155464482468739        7.7871751944867089     
 H   6.5938714175158939        7.6570664315853545        9.9071200906124659     
 H   5.6671290210480629       0.40254480543725535        4.3041761209180409     
 C   7.6266423125286096        1.2672654092733222        4.0361128441846317     
 H   9.5597121244341707        2.2096701107913104        4.0649091856043995     
 H   2.4540127810031165       0.85198774238724229        10.740603720257498     
 H   11.799242649594092        2.3293347108842699        11.353950517302588     
 H   5.9781616946536182        8.5778499616825599        7.6936178563771414     
 H   7.7657935255526462       0.90854052175757405        3.0153036522577521     
 P   10.590300081061615        10.248768232246020        5.0384011624408460     
 C   10.485982214686819        9.3124765619621108        6.5760023188660801     
 C   11.782275944860588        9.3930654363029191        3.9961667311227513     
 C   8.9589022120753015        10.282243568034172        4.2681259079865077     
 C   11.145281915222226        11.940550124842028        5.3409575629202966     
 C   9.3986262085338712        9.4850270799113723        7.4520187392739237     
 C   11.511259126217738        8.4078248562863624        6.8957714269224075     
 C   11.433952533030791        8.1922878526489153        3.3518917434001714     
 C   13.109461936810570        9.8468962487117402        3.9790705608860937     
 C   8.1354748960563938        9.1438356197782582        4.3647285551724062     
 C   8.5312516375485750        11.398581566975864        3.5278199490863109     
 C   11.442663697435952        12.781533273053798        4.2502259467848011     
 C   11.202853881544176        12.442317899332227        6.6525091594616450     
 H   8.5987774468128695        10.179892011434983        7.2108952848161856     
 C   9.3493834033206653        8.7571154324844027        8.6409950970763916     
 C   11.438250035678921        7.6691079797004758        8.0774333841999368     
 H   12.343599618260180        8.2600024808972368        6.2153365023321854     
 H   10.407871151468834        7.8293347388289209        3.3450873090380373     
 C   12.431784001108703        7.4408445026182903        2.7255207263528001     
 C   14.099249214063226        9.0927427583464944        3.3481865079798139     
 H   13.372124698494513        10.783924222999509        4.4560640493672379     
 H   8.4584346918319646        8.2825694226148290        4.9463557525550002     
 C   6.9021049357537194        9.1281183161988420        3.7129695086446382     
 C   7.2901771296633155        11.367925439507168        2.8904847475231130     
 H   9.1463986033489437        12.291697622136143        3.4473081731941289     
 H   11.444036058888823        12.396498301345611        3.2320559610129975     
 C   11.748937949812923        14.126013951155514        4.4737971080451366     
 C   11.515618639988148        13.787967311350293        6.8632430368420145     
 H   11.009049581658418        11.790600432799920        7.5013056237493094     
 H   8.5315055253374368        8.9208490227981461        9.3394434640263384     
 C   10.353779355659421        7.8317120388620589        8.9412706605340286     
 H   12.232874943886868        6.9647140188894969        8.3171281330243545     
 H   12.172205733274017        6.5037182336297619        2.2320943545332965     
 C   13.761881926876658        7.8786481569268796        2.7447234818336761     
 H   15.124258430940877        9.4603811708098053        3.3145207800867080     
 H   6.2694305674751538        8.2434055985222816        3.7680789180084804     
 C   6.4734722448912070        10.237829463388962        2.9761127135318852     
 H   6.9690214363298848        12.236352187410935        2.3182801813796710     
 H   11.948449767682019        14.778111310496252        3.6225533295946675     
 C   11.776799131270996        14.628616792810393        5.7784218772936198     
 H   11.557188822488000        14.177098084233984        7.8781526589392135     
 H   10.285454228322518        7.2482742649071872        9.8575352272706844     
 H   14.535503836315259        7.2842807575897854        2.2621782734140186     
 H   5.4984159580936636        10.213500017843247        2.4829556157767416     
 H   11.994677641345138        15.682752392368899        5.9449686216958089     
         556

 Co   1.5012359507370239        10.567059192602510       0.40129966239921183     
 S  0.92677923240552440        12.742201277113454       0.80479583219574935     
 S -0.56716618170503796        9.6270353736579892       0.29143033820841541     
 S   2.7191854605677612        10.216092687749681       -1.4926746301415226     
 S   3.0095927691305189        9.7793765649523685        1.9201011287158587     
 C   2.3736369238046722        13.755597416929453       0.87965808474074869     
 C -0.44405902630529243        7.8680517342177785       0.20873893143454059     
 C   1.9795902689406089        11.078356569339547       -2.8415471509597716     
 C   2.2988307693503796        9.0961812603834264        3.3803085902261034     
 C   2.2472896096495965        15.165753382551912       0.81782123791479389     
 C   3.6757749986682451        13.228344071573956        1.0404127269911463     
 C  -1.6227241480582084        7.0972297188476130        5.2733944563986508E-002
 C  0.77460964093870244        7.1673085426189456       0.36115452458682545     
 C  0.76970504708456688        11.798055889381418       -2.7135626871843437     
 C   2.5983678029559756        11.069930501040302       -4.1167029612253376     
 C   3.0760978021586571        8.9912830342900403        4.5588973653590950     
 C  0.98282100085733581        8.5865660189577593        3.4164172334724996     
 H   1.2578469964022017        15.603706203384702       0.69939059447528928     
 C   3.3643020774003225        15.997924783129667       0.92438691028329811     
 C   4.7810464889614783        14.071748484033700        1.1680218916128107     
 H   3.7992414470930260        12.149065389222455        1.0944394241619020     
 H  -2.5718414430545753        7.6172988855702881       -7.2215161863289357E-002
 C  -1.5901388087778925        5.7010346194265260        7.9771107627786289E-002
 C  0.79940262742890578        5.7694588734970607       0.38736878900430988     
 H   1.6959101088830848        7.7358478836310445       0.48785511237554446     
 H  0.28662872038458237        11.843041355264239       -1.7403430202510290     
 C  0.21492706970673581        12.469897031779972       -3.8019453886588437     
 C   2.0194002615575837        11.720036922403827       -5.2102200651833748     
 H   3.5521804160197226        10.555625760424601       -4.2358916254390424     
 H   4.0891700639900499        9.3910869318493955        4.5603664856862629     
 C   2.5693626781024141        8.3712246146479856        5.7028232727782138     
 C  0.48755694791750881        7.9687881232750959        4.5632252132284252     
 H  0.35452396627467914        8.7009815717413428        2.5359700896939064     
 H   3.2354872667385544        17.078207141132339       0.87594106094111912     
 C   4.6438816197475106        15.462311413785100        1.1107292413878882     
 H   5.7736764157368654        13.639817313110377        1.2969660408742305     
 H  -2.5192162272290020        5.1411651396496216       -2.3405698842245727E-002
 C -0.37632444113576313        5.0230755175493105       0.25171493938272149     
 H   1.7524538124752351        5.2596726456961322       0.52661724513705710     
 H -0.70073794217718410        13.038942793799386       -3.6580862160941976     
 C  0.81871767824328090        12.425849946935069       -5.0637521305972335     
 H   2.5098129822250650        11.684973817546851       -6.1821428162418934     
 H   3.1972272351837958        8.2931153790631615        6.5891649717355918     
 C   1.2721337393003174        7.8412070929890021        5.7150942550582187     
 H -0.53115727052444106        7.5858860951913840        4.5533236023635437     
 H   5.5141839972388480        16.112802216079203        1.1812899417683704     
 H -0.35242028240989759        3.9365320181086063       0.28165049688676885     
 H  0.36808389843721745        12.936237565063255       -5.9110101317671022     
 H  0.88224581970604588        7.3403668339227046        6.5991519824389719     
 P   15.623013871306560        10.542513931766960        8.2516643001459737     
 C   14.158744834923443        11.226338081501916        9.0394653374314284     
 C   17.094147434809376        10.764170811503826        9.2793803387861153     
 C   15.372069033495878        8.7699841207394442        8.0399868947619826     
 C   15.862225873349324        11.299973170539596        6.6279903713544854     
 C   14.078695664932340        12.610997915378451        9.2744973865103084     
 C   13.095369837050152        10.384606626559592        9.4183610034292098     
 C   17.125315172855434        11.714700040489122        10.313077197971323     
 C   18.234889211115934        9.9789613642711288        9.0105630268491481     
 C   14.998509724802721        8.2522128220044078        6.7919542518415508     
 C   15.442414898111608        7.9285033410610568        9.1668289260856017     
 C   14.841042975882015        12.067456558976874        6.0419363288935859     
 C   17.057680784705063        11.069804454396312        5.9216094426724650     
 H   14.881004262130515        13.277859397635602        8.9698612249243510     
 C   12.950288879118711        13.140078951077443        9.9009077584173149     
 C   11.959309107406172        10.929227084229083        10.018051905057025     
 H   13.147989585376527        9.3155715250712188        9.2399153856549141     
 H   16.255041150442104        12.319318408656352        10.559533029426662     
 C   18.293428073751556        11.884378281442569        11.062314648840557     
 C   19.398821838951591        10.170699419607530        9.7560215386296374     
 H   18.206931131347936        9.2109695407071683        8.2387804797412123     
 H   14.944316164216733        8.9038062202964614        5.9232683577663900     
 C   14.699496319165529        6.8923844715795290        6.6697259519325884     
 C   15.118727175735655        6.5775582774832531        9.0402666310501907     
 H   15.753220857749609        8.3181737562970035        10.135586431025240     
 H   13.924455574928540        12.274836483108587        6.5876631916475308     
 C   15.011330562963343        12.577576192694401        4.7512859205788507     
 C   17.203620592162693        11.565672757896293        4.6252699456411177     
 H   17.866119423253551        10.489884992423248        6.3585353944969150     
 H   12.919864553080897        14.208126880987459        10.109484048887786     
 C   11.889270324030027        12.304206373502875        10.258623385562110     
 H   11.133576161699358        10.286330330707338        10.321143635627442     
 H   18.278864779299955        12.617562928934850        11.868763300219735     
 C   19.430267025232780        11.122395786709358        10.783127899112225     
 H   20.290165631193830        9.5746535852407639        9.5624808194920039     
 H   14.403375493121951        6.4936849176675198        5.7005422714990353     
 C   14.756617706982937        6.0588687887438786        7.7899899171443989     
 H   15.150604056253941        5.9194527199382403        9.9099038481694723     
 H   14.219589063343419        13.173717686235175        4.3039609326950767     
 C   16.178649565346760        12.308349806921308        4.0349120443004489     
 H   18.111193559065601        11.364877990051752        4.0625107380384051     
 H   11.005236842319398        12.718678831600823        10.739398572966563     
 H   20.349668221862974        11.246123463028795        11.357076423586394     
 H   14.534336187992251        4.9964371720447751        7.6974850058657918     
 H   16.317676926613760        12.667654651142923        3.0143064401223718     
 P   2.0362653312840191        3.3259539232858586        5.0402298789659001     
 C   1.9330897482401086        4.2619892799107317        6.5780138812196460     
 C   3.2265589839334861        4.1820623413495905        3.9965333753598240     
 C  0.40470950417171025        3.2922553155984771        4.2704023453649285     
 C   2.5915279108395612        1.6342389325434623        5.3421188384577203     
 C  0.84667675701783973        4.0890349561171453        7.4551148145903596     
 C   2.9585844190787816        5.1666912555037747        6.8969552150344136     
 C   2.8752247094363086        5.3807726844726513        3.3501214510783521     
 C   4.5546758552072522        3.7309419568540649        3.9795134220693567     
 C -0.42042803373938104        4.4290936345941994        4.3697108967880522     
 C  -2.0669664656132663E-002   2.1776190593315068        3.5264013137103176     
 C   2.8896187771017599       0.79394466861397017        4.2510711696536090     
 C   2.6474879036167449        1.1315050664683903        6.6533402578456204     
 H   4.6644795567672190E-002   3.3941752552387263        7.2145922339735087     
 C  0.79862005279247739        4.8165139637521541        8.6443923768298365     
 C   2.8868192363902816        5.9049177007842450        8.0789915551185789     
 H   3.7900892957203589        5.3149457727593621        6.2156020768026741     
 H   1.8483197388245907        5.7412899613662720        3.3432054577494026     
 C   3.8709480488842711        6.1331751989748291        2.7216816503034384     
 C   5.5423150853383429        4.4859143193105746        3.3462349968239029     
 H   4.8196184652326233        2.7953147169119466        4.4581054710393140     
 H  -9.9193007840584352E-002   5.2889950541331396        4.9541435942371050     
 C  -1.6532482944992919        4.4449404496284748        3.7169252390086065     
 C  -1.2610699804470769        2.2085018487363399        2.8878458231821194     
 H  0.59578125564574946        1.2856374889508118        3.4437824453110579     
 H   2.8923548118459519        1.1797550357480846        3.2332152009456281     
 C   3.1948994237436343      -0.55085503484903442        4.4739751659753146     
 C   2.9592930855183157      -0.21443624633240338        6.8633933917766496     
 H   2.4532130970510950        1.7827364315819427        7.5023809108073074     
 H  -1.8461379455042570E-002   4.6524625752768962        9.3437004451041243     
 C   1.8033298833098808        5.7418122763017125        8.9439475592457320     
 H   3.6815968614401475        6.6093298362075430        8.3181108721469794     
 H   3.6092109376605093        7.0689701699178142        2.2269549052774193     
 C   5.2019032161767953        5.6980926688017766        2.7406159458368213     
 H   6.5680191544886890        4.1202465830958293        3.3121394885540747     
 H  -2.2874666340727416        5.3283000631416657        3.7743538605179228     
 C  -2.0794466917825840        3.3371194222552134        2.9761021675843424     
 H  -1.5802707466042463        1.3414944930075112        2.3125710860224933     
 H   3.3949419987410647       -1.2024998072683273        3.6225064608376707     
 C   3.2211422892421600       -1.0544097349073052        5.7782284391679095     
 H   2.9995480423188017      -0.60437167215615950        7.8780126298789028     
 H   1.7358206543815315        6.3250180762957946        9.8604120366871548     
 H   5.9739408487474952        6.2930399443658649        2.2563103748430811     
 H  -3.0541032919632563        3.3615264539399785        2.4822050473268122     
 H   3.4382665246905404       -2.1087767115966680        5.9441984962371368     
 Co   15.598777029780736        2.8660311662982076        12.665303235584823     
 S   16.153084031496178       0.67661132352149633        12.998272238166992     
 S   17.668000922126144        3.7906481335241504        12.585765779757434     
 S   14.428954137771006        3.2771576472559514        10.753650878630427     
 S   14.088926699897213        3.6383587924341279        14.185818700740834     
 C   14.693166547075231      -0.31586089336614581        13.087980839592618     
 C   17.548075825704814        5.5449421730688186        12.437389315824321     
 C   15.183683107134778        2.4201994108705485        9.4093770053927237     
 C   14.780015744553266        4.3686745969578169        15.634166019571040     
 C   14.798825387389476       -1.7272493618364473        13.020218432784704     
 C   13.401650568009817       0.23113815314682312        13.264674155740254     
 C   18.726983634742702        6.3038163470499970        12.237848858753754     
 C   16.334594080761981        6.2558205152565041        12.587826274642499     
 C   16.404939039320158        1.7202375255359419        9.5396121353574923     
 C   14.562714026973428        2.4114940940396572        8.1357797703652537     
 C   13.994093283094026        4.4828001078530262        16.806016171783178     
 C   16.086955379904953        4.8999990083454605        15.667399363359484     
 H   15.780166355507500       -2.1790098917145055        12.886240677744521     
 C   13.670932746614874       -2.5421580093625473        13.141975586191512     
 C   12.285784910092916      -0.59501176171945536        13.407682072934147     
 H   13.293948234217206        1.3117858952645540        13.319562750277326     
 H   19.671004558594181        5.7743680189377971        12.113563773641580     
 C   18.701033671400641        7.7006208899691702        12.226027121173889     
 C   16.316692395422326        7.6539542429058587        12.577419417366245     
 H   15.412995592082270        5.6950285099028006        12.743056062007373     
 H   16.895850087502634        1.6986138561254398        10.509249436244570     
 C   16.963326559092494        1.0420933731767692        8.4569249320756938     
 C   15.145607680243236        1.7570529576853855        7.0471194857535853     
 H   13.602058040650435        2.9129158973081406        8.0163144044469536     
 H   12.985823021716707        4.0709826621176681        16.807506548255763     
 C   14.487549673482622        5.1243612326774031        17.944254081322658     
 C   16.568878405592244        5.5393643816755525        16.807951473316237     
 H   16.720498515530654        4.7821135586882688        14.791289565745169     
 H   13.782477478893584       -3.6244628921781130        13.090608537327249     
 C   12.402791516722999       -1.9871350990323424        13.348143290495823     
 H   11.301886779220187      -0.14795060066481219        13.553428542648541     
 H   19.629772529021629        8.2543821911620192        12.090975974115148     
 C   17.494069892458931        8.3899864780210489        12.401475956497402     
 H   15.369106472058348        8.1729973366091588        12.721763226450410     
 H   17.887124914580735       0.48661769748279532        8.6028859037085752     
 C   16.353058323459866        1.0638220161589105        7.1977604383144129     
 H   14.652323835184090        1.7775023005778112        6.0763674061923059     
 H   13.854289061712457        5.2073999788158600        18.826570292637495     
 C   15.779036238409498        5.6682517970442188        17.955854493526378     
 H   17.581443445502192        5.9377570976380349        16.796737677207332     
 H   11.523116187961373       -2.6233624310105346        13.428653931546355     
 H   17.477088481618445        9.4773135453483075        12.403969539167852     
 H   16.805098236034635       0.54760065238708111        6.3548500948141324     
 H   16.160253562600786        6.1823431523194703        18.836018068232107     
 P   1.4872165201127310        2.9507710859054401        20.406263022440413     
 C   2.9632592269316520        2.2925561145238849        21.193807706945748     
 C   2.4673231332080783E-002   2.7016987426403420        21.440272237663720     
 C   1.7041017411342301        4.7294968407631774        20.221799546651770     
 C   1.2640188108824424        2.2048516517367851        18.775064254435367     
 C   3.0700827901741086       0.90918695175077002        21.424157416307935     
 C   4.0034271403121391        3.1554767814794396        21.589350195060497     
 C   1.7129098955328853E-002   1.7626490810789863        22.484435189459386     
 C  -1.1247439912572466        3.4780401482038088        21.183615798796136     
 C   2.0835500788489356        5.2721049581977839        18.987038953622879     
 C   1.6098951725173223        5.5507895331464381        21.361829711039825     
 C   2.2965232824259032        1.4543716814757712        18.185053383294843     
 C   6.6051172197543362E-002   2.4229482268672848        18.068687204234028     
 H   2.2863775590161595       0.22662659950179456        21.106206609792991     
 C   4.2005357139446691       0.40251501373113635        22.064245519514696     
 C   5.1427832147028472        2.6333328029444130        22.202743067880071     
 H   3.9306816539339917        4.2238819134646342        21.413944778685330     
 H  0.89599456279463308        1.1665250717424935        22.719924517572572     
 C  -1.1349587169832873        1.5982294967055375        23.259546824051078     
 C  -2.2714827516408262        3.2944636686838629        21.956457356744167     
 H  -1.1156170301280204        4.2365676599735949        20.402146663820751     
 H   2.1562512107824290        4.6348790750209572        18.109540035144907     
 C   2.3654074906145266        6.6375213891932239        18.890214259536741     
 C   1.9174065912123546        6.9070354481220972        21.260469167383025     
 H   1.2960881811793243        5.1409414789034091        22.321290708287091     
 H   3.2164668252557540        1.2573437451869995        18.729289203137064     
 C   2.1318570013838971       0.94676153598892487        16.892793279638138     
 C  -7.5482184187429704E-002   1.9253746437558257        16.772422754131640     
 H -0.74862043302560788        2.9938216463674854        18.506570653111076     
 H   4.2516331039801685      -0.66550194346086466        22.267044423120470     
 C   5.2384323820662528        1.2593778860795446        22.439978966734028     
 H   5.9500079609273095        3.2937141879909699        22.518555849226821     
 H  -1.1015332840238845       0.87420889283297742        24.074085286489332     
 C  -2.2778570055543468        2.3569237647633692        22.996659808316803     
 H  -3.1679339801954063        3.8872752405914404        21.776949152599094     
 H   2.6673812337437770        7.0559624647144030        17.931357988008553     
 C   2.2860415025549345        7.4512123084099677        20.023229811742333     
 H   1.8704678349704784        7.5490942618623773        22.140598182525668     
 H   2.9312361065272881       0.36529592360356045        16.441204487859927     
 C  0.95817550079142266        1.1971070040584157        16.180404414507517     
 H -0.98681710382479559        2.1120955159157617        16.210732212447738     
 H   6.1251962896346273       0.86124431888088038        22.929323040802782     
 H  -3.1820279786995065        2.2420436850745609        23.595846082451594     
 H   2.4972451212841151        8.5174466230529298        19.951762333638825     
 H  0.82072581254666088       0.83170528457024528        15.162142830265374     
 P   15.062265145651562        10.172294891912591        17.258179624586166     
 C   15.162487824333716        9.2461822084116196        18.801119176479176     
 C   13.873104505221134        9.3125986498954720        16.217078844973503     
 C   16.688360811733197        10.198753227935297        16.476959623760358     
 C   14.520027205618373        11.867173534980367        17.555103024462589     
 C   16.244351558675415        9.4284498155021268        19.681989135917849     
 C   14.132466134246799        8.3487329103005496        19.126085999603152     
 C   14.238370330863216        8.1155978587562672        15.574731431954959     
 C   12.542087555629477        9.7549328308817387        16.190685530653742     
 C   17.532089251957636        9.0798516660632025        16.611367245008420     
 C   17.085910995283935        11.287963721274002        15.680576366193327     
 C   14.210178263226723        12.700813402400190        16.462726134723489     
 C   14.502753602908211        12.383092442412821        18.862221673950316     
 H   17.047270303490215        10.118417285150073        19.436550766446580     
 C   16.282842750187090        8.7180400662028514        20.881766891484986     
 C   14.194560936902930        7.6270364671588551        20.318905517168098     
 H   13.304581796221081        8.1938846477123768        18.441870432714598     
 H   15.268703456760198        7.7651939924533417        15.575241604405424     
 C   13.253861942920427        7.3527792267680745        14.942490881838323     
 C   11.566001800380997        8.9907352941698395        15.549428280789481     
 H   12.266192705290218        10.690719108834218        16.664906541596853     
 H   17.233265812076201        8.2415045185725084        17.237422923923560     
 C   18.755348965121581        9.0556064723809744        15.941146994110936     
 C   18.314615351862798        11.246991823408226        15.020718249661034     
 H   16.457233154890030        12.168666237209747        15.571291761476800     
 H   14.177434846521146        12.304692515624788        15.449432840389523     
 C   13.930716032697390        14.051993723424589        16.679229630162105     
 C   14.217324589181601        13.735425082397951        19.065708515428650     
 H   14.706447954611511        11.737094494028277        19.712673290991003     
 H   17.094420724760798        8.8906201480460432        21.585512230588666     
 C   15.272860778648214        7.8005935999825180        21.188264568392146     
 H   13.396733096861789        6.9278666527981816        20.563468679814090     
 H   13.526054134228813        6.4169584766906818        14.454109334911069     
 C   11.920039820281966        7.7792042018851486        14.949777637308369     
 H   10.538765883450294        9.3508717329331468        15.501661637785364     
 H   19.407634162786742        8.1887965486660779        16.032099709972172     
 C   19.150620589049954        10.134326297355726        15.142835101710929     
 H   18.609357349984329        12.093092003219878        14.402285259831615     
 H   13.721479077643975        14.700292275618729        15.827103772575072     
 C   13.942016855816091        14.568038874267785        17.978679394092790     
 H   14.208765847189186        14.137459674384171        20.076206400266802     
 H   15.333564788385289        7.2289869847955215        22.112509720843089     
 H   11.156192290161348        7.1792715102982632        14.459694694374285     
 H   20.118504833800628        10.106753049714012        14.636658946908245     
 H   13.744593895713873        15.626833588443679        18.139427493477935     
 Co   7.0466113450817423        10.706125847353848        12.663340510161646     
 S   7.6007417280271534        12.895571347447602        12.996847027534315     
 S   9.1165805446626926        9.7831051540025502        12.584680865840843     
 S   5.8771140228939522        10.294786093736407        10.751515726907336     
 S   5.5360448375739608        9.9328117519569386        14.182698586980434     
 C   6.1408872102407894        13.888083369144578        13.087429320349523     
 C   8.9988139870448691        8.0287210622798444        12.435818343531730     
 C   6.6314650755201665        11.152005714127450        9.4071967603592377     
 C   6.2266649861599070        9.2028447811818364        15.631485466260457     
 C   6.2465058189626479        15.299483648378624        13.019729828330446     
 C   4.8494511420914046        13.341056854492180        13.264647907950597     
 C   10.178744749637255        7.2711519069071988        12.237278938208130     
 C   7.7859402229234318        7.3165293059699144        12.585018365851774     
 C   7.8526178188219626        11.852152174564681        9.5373076692417325     
 C   6.0102999675780282        11.160676337731413        8.1336989277136436     
 C   5.4403041382250281        9.0888300659082386        16.803051544173162     
 C   7.5335778644422637        8.6714670188974026        15.665242922135938     
 H   7.2277802416637122        15.751284637221879        12.885318110853373     
 C   5.1186346378746341        16.114367367434408        13.141970540450448     
 C   3.7336137645655390        14.167176091189511        13.408093134177049     
 H   4.7418282179190427        12.260395361845971        13.319629848746871     
 H   11.122357902875070        7.8016039302482039        12.114096623423256     
 C   10.154261618048132        5.8742974389702489        12.225222723218145     
 C   7.7695339453495142        5.9183732473170796        12.574500507733861     
 H   6.8636406079548467        7.8764026290551286        12.739402529689373     
 H   8.3436481018869912        11.873768969041791        10.506892939838487     
 C   8.4107506916047718        12.530413010998737        8.4545585470104534     
 C   6.5929439545855324        11.815231511366406        7.0449709441614656     
 H   5.0496921763945046        10.659132993361187        8.0143617791677304     
 H   4.4320187111489675        9.5006163504101071        16.804124329495163     
 C   5.9333812509289432        8.4474289125658757        17.941557548642908     
 C   8.0150889433048800        8.0321528840554137        16.806011613459514     
 H   8.1674030682574976        8.7891962877429002        14.789319811585326     
 H   5.2301398366827652        17.196679487266014        13.090632389004776     
 C   3.8505649567696452        15.559310468494463        13.348566350732650     
 H   2.7497843617743793        13.720058746160641        13.554176068196755     
 H   11.083707249387013        5.3215221401414308        12.090914193629651     
 C   8.9478577162547364        5.1836334727489373        12.399523597382101     
 H   6.8224006443574536        5.3982423687166996        12.718009452052428     
 H   9.3344587431391588        13.086056903630173        8.6004064039959225     
 C   7.8003185979937530        12.508619015829316        7.1954726640455107     
 H   6.0995111652666214        11.794766776228773        6.0742943609397972     
 H   5.2998460164795986        8.3645438880827356        18.823697037617741     
 C   7.2248501651019206        7.9035091887631310        17.953668800571080     
 H   9.0276131560901565        7.6336256200421841        16.795197070667740     
 H   2.9709144394453588        16.195530793303934        13.429443084269863     
 H   8.9319388821226262        4.0962860690316631        12.401808315685429     
 H   8.2521611889286017        13.024949906183636        6.3525186156466837     
 H   7.6057733356811816        7.3896202234872659        18.834072414111017     
 P   10.039213704640211        10.621135482696225        20.406264216386806     
 C   11.515321406117408        11.279180726750280        21.193869059779143     
 C   8.5766524371644000        10.870357526912176        21.440219921521269     
 C   10.255859956923420        8.8423586584874077        20.222003116961833     
 C   9.8161425890113936        11.367015079449429        18.775007875045507     
 C   11.622285078963275        12.662487774065102        21.424547691980884     
 C   12.555523684147406        10.416123799893922        21.589021393642874     
 C   8.5692561287097107        11.809105929841117        22.484648919365860     
 C   7.4271535678164780        10.094174861501953        21.183416950785272     
 C   10.635184460299197        8.2995637868651961        18.987286090501591     
 C   10.161906093854176        8.0212741173588569        21.362219776847052     
 C   10.848118205377329        12.118603670849520        18.185522272007539     
 C   8.6186018426523230        11.148030033169491        18.068180887710710     
 H   10.838554746139263        13.345181478534371        21.106961279095906     
 C   12.752921626561752        13.168947914763184        22.064483457855012     
 C   13.695050881664541        10.938053631947421        22.202274854027763     
 H   12.482662696025093        9.3477626610322506        21.413423528758990     
 H   9.4481829536061959        12.405111372084363        22.720207066401532     
 C   7.4172824246033295        11.973318052458410        23.259986072184272     
 C   6.2805092108758531        10.277597649037586        21.956430613080386     
 H   7.4361546990600171        9.3358390481509375        20.401748946727285     
 H   10.707728294799855        8.9366018928832158        18.109634569972865     
 C   10.917325753145361        6.9341876223929306        18.890738552007292     
 C   10.469657692309548        6.6650585208469941        21.261092635822770     
 H   9.8482328429046344        8.4312564561566106        22.321676144669947     
 H   11.767769856621129        12.316215281914726        18.730025381514974     
 C   10.683316757558696        12.626556609485281        16.893408767003439     
 C   8.4769898562666928        11.645855978800231        16.772025111140870     
 H   7.8043373571796852        10.576239078846751        18.505601472077590     
 H   12.804139640818002        14.236914664021755        22.267503781609971     
 C   13.790856678669860        12.311948012660739        22.439786666545810     
 H   14.502319719199816        10.277579114117593        22.517776180518343     
 H   7.4508135238969979        12.697076765180514        24.074759771968171     
 C   6.2743244007082035        11.214758661588649        22.996990386219817     
 H   5.3839711467477978        9.6849559145641813        21.776795293837772     
 H   11.219353286423575        6.5156811831884767        17.931935134462364     
 C   10.838305470772129        6.1207084948479027        20.023931471191119     
 H   10.422983847978356        6.0232016743103474        22.141381587825265     
 H   11.482260519997020        13.208975424371241        16.442282213151525     
 C   9.5100976439813270        12.375351086229113        16.180570398735426     
 H   7.5660223443645416        11.458377062119517        16.210005887478303     
 H   14.677773972976038        12.709903886374271        22.929001393812310     
 H   5.3702215281987202        11.329492740571494        23.596312920573457     
 H   11.049799602838267        5.0545179164860183        19.952675245876137     
 H   9.3726135233426007        12.740953851014782        15.162382052163608     
 P   6.5111299456785687        3.3990343172238493        17.259243874612917     
 C   6.6103389319851162        4.3254424485230087        18.802073495710932     
 C   5.3236059119121020        4.2589705020836330        16.216584852046733     
 C   8.1375722862070994        3.3720635055428612        16.478877155406845     
 C   5.9680606950417925        1.7043550671323870        17.555702138698450     
 C   7.6915045997066995        4.1433317883821177        19.683835750076202     
 C   5.5803339217912233        5.2233481994076145        19.125839963139718     
 C   5.6914299308590817        5.4538122613376432        15.571704581964910     
 C   3.9916832633520940        3.8192445739451100        16.191008485213448     
 C   8.9823795210065871        4.4900124714313181        16.614758267389021     
 C   8.5338194998128980        2.2836353936062226        15.680673873187786     
 C   5.6580096640071451       0.87115768001676286        16.463034506699437     
 C   5.9507551268990451        1.1879866955322766        18.862646952483185     
 H   8.4944560999632923        3.4531088587482501        19.439278130189134     
 C   7.7293437784656227        4.8543217761725037        20.883293344058437     
 C   5.6417146187341451        5.9455294326805310        20.318399589877700     
 H   4.7530779753811983        5.3782209280794069        18.440863592390563     
 H   6.7225268638023321        5.8019629769998637        15.571529701130693     
 C   4.7085864918217588        6.2173029973900507        14.937696371072223     
 C   3.0172896768602704        4.5840125524976427        15.547812979567675     
 H   3.7138774589588754        2.8849736645887658        16.667183771519202     
 H   8.6844906392566532        5.3277871883748640        17.242107796354347     
 C   10.205458860202109        4.5140230227329150        15.944187172635770     
 C   9.7622810141441505        2.3244250314658172        15.020383846364611     
 H   7.9042406333641555        1.4036927418692948        15.570223563294281     
 H   5.6251508559927554        1.2676580827955437        15.449878745769153     
 C   5.3784719894267781      -0.48008387938698244        16.679097729912048     
 C   5.6651916919564735      -0.16438247840399653        19.065687610556697     
 H   6.1545097908219342        1.8337013009280974        19.713302466562567     
 H   8.5404104071264690        4.6819252220280712        21.587684424530845     
 C   6.7193367527020298        5.7721211233167695        21.188628610804955     
 H   4.8438962729209338        6.6450137307156574        20.562045784527779     
 H   4.9825894487770679        7.1516748240477828        14.447579840869773     
 C   3.3739392456135073        5.7935240823316967        14.945567181149329     
 H   1.9893457679031030        4.2258102073944528        15.500389357969285     
 H   10.858700064072661        5.3800259676920916        16.036304983695622     
 C   10.599375674066016        3.4361389301537115        15.143972513670024     
 H   10.055923303700631        1.4789895174359493        14.400425300459657     
 H   5.1690930532130137       -1.1280399965746695        15.826752229483031     
 C   5.3898168177530223      -0.99659998861737520        17.978361386318760     
 H   5.6566169533619384      -0.56676478812054021        20.076051474958959     
 H   6.7796032510492381        6.3442275475227143        22.112589700814244     
 H   2.6113564064839951        6.3939291657734865        14.454062453001871     
 H   11.567145358007119        3.4636525285861981        14.637587793990846     
 H   5.1923511427258493       -2.0554513970887727        18.138717190481692     
 Co   10.054196110423577        3.0056124604025212       0.40206527442908879     
 S   9.4793278109258061       0.83051296675793684       0.80517534643139144     
 S   7.9865648067177792        3.9472463326445819       0.29130725856694534     
 S   11.272629414622678        3.3559617037138736       -1.4917299152992312     
 S   11.561965972122177        3.7925912668926332        1.9218024696442502     
 C   10.926217297459983      -0.18285833667498413       0.87964740092533777     
 C   8.1116173149569502        5.7061682588875140       0.20934932414593016     
 C   10.532679818659762        2.4938336908729810       -2.8404855837713514     
 C   10.850738523003409        4.4758936028361518        3.3817055870446793     
 C   10.799862371518723       -1.5930092428308364       0.81783226334611481     
 C   12.228387575185243       0.34438532929097165        1.0401864275206070     
 C   6.9338554262201280        6.4781946725452952        5.2691146408221978E-002
 C   9.3308524228307448        6.4056879958690187       0.36288650878734169     
 C   9.3227572735879765        1.7742223997729443       -2.7123013087476981     
 C   11.151226333871010        2.5022011526375039       -4.1157602400620332     
 C   11.627596561561536        4.5807704955022208        4.5605700203058399     
 C   9.5346998402262475        4.9854485853548711        3.4173931131306299     
 H   9.8103934470528316       -2.0309466790488577       0.69960180313592335     
 C   11.916877984365154       -2.4251831442876592       0.92429077909545831     
 C   13.333665360806805      -0.49902238934433291        1.1677019489314209     
 H   12.351897403877835        1.4236540092697161        1.0941452231621058     
 H   5.9843561256739788        5.9590544851026976       -7.3246905125601947E-002
 C   6.9677759859725077        7.8743420060084812        8.0168752299190044E-002
 C   9.3570033622875677        7.8035165440193071       0.38943472343055413     
 H   10.251518017714332        5.8362824152785926       0.49020843981534762     
 H   8.8398581899736843        1.7292060246254868       -1.7390024591645676     
 C   8.7677517862176408        1.1023813561182245       -3.8005633022909904     
 C   10.572017303736285        1.8521218523054837       -5.2091586278827622     
 H   12.105047920393384        3.0164465971520125       -4.2351421669106859     
 H   12.640641216596869        4.1809100289745720        4.5623973961698159     
 C   11.120530747736776        5.2008915021622437        5.7043039272359755     
 C   9.0390710470807853        5.6031892361825442        4.5640565853897694     
 H   8.9066455888652385        4.8709607055582733        2.5367794658842349     
 H   11.788054578692394       -3.5054655891558792       0.87592597058282795     
 C   13.196480616919688       -1.8895801738721174        1.1104703893095254     
 H   14.326308956044254       -6.7110952915082678E-002   1.2965800234196461     
 H   6.0393270596949984        8.4351240694721117       -2.3495929070060276E-002
 C   8.1821178876945542        8.5510918418910844       0.25314247657592803     
 H   10.310474513789798        8.3123021289471755       0.52943352297353208     
 H   7.8520689656990701       0.53340510895662130       -3.6565213690221388     
 C   9.3713204559463783        1.1463732401444897       -5.0624746145841115     
 H   11.062240504213324        1.8871781031777579       -6.1811772982307360     
 H   11.748143593333172        5.2790528745154290        6.5908159286255783     
 C   9.8232987176289814        5.7309072932185030        5.7161512177977656     
 H   8.0203245325880239        5.9859841142747765        4.5538281522152477     
 H   14.066792242016973       -2.5400633634809080        1.1809602114426974     
 H   8.2069915352250362        9.6376112978537432       0.28344714673447463     
 H   8.9205088806958006       0.63601961085380265       -5.9096503577150798     
 H   9.4331579370388976        6.2318748747653894        6.6000304669215843     
 P   7.0696444832825351        3.0294548624918032        8.2508951636604984     
 C   5.6055694673651919        2.3453617028113469        9.0388286163295852     
 C   8.5408995249350586        2.8080599815539760        9.2784961330962883     
 C   6.8183862307095406        4.8019273574297445        8.0390794660178493     
 C   7.3089477030003316        2.2720582445439526        6.6272327189077744     
 C   5.5257130158918848       0.96063087527665336        9.2734999159272107     
 C   4.5423410147147232        3.1869379793000245        9.4184680903372904     
 C   8.5724674550884483        1.8571439772115994        10.311842014486878     
 C   9.6813959110360361        3.5936591467111207        9.0097817364182671     
 C   6.4447668891030707        5.3195471572626953        6.7910027828821002     
 C   6.8889324932277702        5.6435902875221986        9.1657629049563205     
 C   6.2872976534041634        1.5056458503527463        6.0405954082365909     
 C   8.5048074262100197        2.5015032412001807        5.9213140087236216     
 H   6.3279082204911745       0.29391638438764939        8.9682552321121154     
 C   4.3976754835235186       0.43131645984175121        9.9003835855330422     
 C   3.4066339386768441        2.6420854953112505        10.018629953346819     
 H   4.5947941676922994        4.2560235827514736        9.2402402340699794     
 H   7.7023892369794096        1.2522165819644753        10.558258336805848     
 C   9.7407858266496881        1.6874121120000374        11.060746366537030     
 C   10.845512184732495        3.4019219344243616        9.7549676333117130     
 H   9.6530993782549999        4.3619133538162513        8.2382727531519997     
 H   6.3904897104020266        4.6678009009006685        5.9224429709473432     
 C   6.1459653429252770        6.6794027180152034        6.6685316670164392     
 C   6.5654204018788143        6.9945503882921436        9.0389951831325863     
 H   7.1998779527484400        5.2540437006561653        10.134519323919220     
 H   5.3704327511974457        1.2987264129296796        6.5860411515591037     
 C   6.4575021381616207       0.99599831061092536        4.7497520757161471     
 C   8.6507123020936003        2.0060240487267413        4.6248208706165359     
 H   9.3136066409929921        3.0805291398089376        6.3587547456344495     
 H   4.3674006465219746      -0.63678931258929217        10.108708665899801     
 C   3.3368130816301704        1.2670376567965511        10.258897248901249     
 H   2.5810313751050189        3.2848801490273916        10.322278332879849     
 H   9.7265368500856795       0.95392266116904756        11.866932222606854     
 C   10.877395528341314        2.4497694938238199        10.781639862953533     
 H   11.736609840873518        3.9983816450515999        9.5615763585600639     
 H   5.8499042087156843        7.0780359340729442        5.6992951377715677     
 C   6.2033200835655862        7.5130913651626194        7.7886521342684443     
 H   6.5974683307035367        7.6528452360666943        9.9084839709120072     
 H   5.6653797940562605       0.40078498240810562        4.3019013705483538     
 C   7.6252535166897850        1.2645362009982255        4.0338403619400811     
 H   9.5586352600026103        2.2062038766417453        4.0624116138152226     
 H   2.4530862242027633       0.85235692940457342        10.740056926663904     
 H   11.796933306695141        2.3260647170955826        11.355382665348559     
 H   5.9812239314232851        8.5755488750060653        7.6960002101237075     
 H   7.7642752679161697       0.90553900307636781        3.0131261497633584     
 P   10.590431234240597        10.246030958298203        5.0390449848843062     
 C   10.486370250812596        9.3100971590275066        6.5768404749457225     
 C   11.782277420440757        9.3902225830831956        3.9967927068895119     
 C   8.9592000932916385        10.279185373470160        4.2684250522715885     
 C   11.144905719379818        11.937943723098062        5.3413744687626430     
 C   9.3992462230651377        9.4829438188003792        7.4530836987125761     
 C   11.511874685400670        8.4057514226262366        6.8967468792246516     
 C   11.433304417514611        8.1896265723622133        3.3525255268087233     
 C   13.109614419763105        9.8436038307030493        3.9793842534528467     
 C   8.1350537650203716        9.1414825778505833        4.3664906507596442     
 C   8.5326216369425918        11.394472949357864        3.5259993736459743     
 C   11.442665514041050        12.778672310141214        4.2505717124928397     
 C   11.201045018490422        12.440227332581980        6.6527635205060021     
 H   8.5992397045722129        10.177588213126906        7.2118389200400719     
 C   9.3504847873552599        8.7556663289070187        8.6424544897422741     
 C   11.439352913560414        7.6676482365782546        8.0788161625486037     
 H   12.344025031206474        8.2577105253069387        6.2161323336011716     
 H   10.407058451472626        7.8271587436978072        3.3459766255271104     
 C   12.430628860441285        7.4377793454329799        2.7258941192325512     
 C   14.098880708041650        9.0890938649178992        3.3480764717147742     
 H   13.372781446214455        10.780555417320885        4.4563282087869673     
 H   8.4571548722657308        8.2811007459492370        4.9497942177179146     
 C   6.9020504134697340        9.1253836897373386        3.7140643305969578     
 C   7.2919985534854010        11.363369027625351        2.8878469169807723     
 H   9.1482443272332503        12.287142070089233        3.4443773371515931     
 H   11.445168979907622        12.393233166388244        3.2325790493320219     
 C   11.747908086808000        14.123411048487229        4.4738749631667565     
 C   11.512759072705590        13.786133962170595        6.8632233152519913     
 H   11.006948971407468        11.788706019551077        7.5016269159939402     
 H   8.5328621787635761        8.9196824247063109        9.3411352058123533     
 C   10.355142894864512        7.8306020125410187        8.9429081803686667     
 H   12.234135980220998        6.9634786215846445        8.3186484652955990     
 H   12.170569983613586        6.5007300126265166        2.2326071042709623     
 C   13.760871744077310        7.8751383049297488        2.7446793027387493     
 H   15.123980771615885        9.4564321267690428        3.3139093348452127     
 H   6.2686774210208824        8.2413175788148578        3.7705468279714540     
 C   6.4746134970663682        10.233898390193335        2.9748846682880195     
 H   6.9717839861960895        12.230930524085457        2.3138941259691808     
 H   11.947721461354684        14.775377599976895        3.6225920746205449     
 C   11.774367314190879        14.626505280345507        5.7783107223088921     
 H   11.553149162403441        14.175735632107433        7.8779716603163603     
 H   10.287161457084720        7.2475860392466416        9.8594623430571957     
 H   14.534121134994320        7.2805800224068973        2.2618183481999945     
 H   5.4998208672078626        10.209398398280529        2.4812516109866545     
 H   11.991459221947990        15.680820485860801        5.9446368536701684     
         556

 Co   1.5013051982873595        10.572183034161451       0.40363707070563143     
 S  0.92759059169087099        12.747877485913355       0.80440472330273105     
 S -0.56714042400596643        9.6327737641860729       0.29496154683841308     
 S   2.7174555547463437        10.218940115583584       -1.4909970939889634     
 S   3.0097639522154034        9.7851121557795064        1.9224777193205573     
 C   2.3749382940547128        13.760486339727501       0.87983685909438591     
 C -0.44418605122217308        7.8739669749719061       0.20974560165454439     
 C   1.9773351164771298        11.081054552104108       -2.8396890823061112     
 C   2.2997913371263579        9.1001471517146513        3.3822654410628856     
 C   2.2493711943131367        15.170688581691977       0.81777025020998051     
 C   3.6766745718501759        13.232489901604424        1.0412051994390537     
 C  -1.6228640943144002        7.1036235552310618        5.1999290041369467E-002
 C  0.77426428740473563        7.1728152484370247       0.36214705255150736     
 C  0.76701912208379541        11.800008487783289       -2.7116337307845271     
 C   2.5962270559018679        11.073305749598950       -4.1147712690560265     
 C   3.0774211812953225        8.9949132233997613        4.5605769137816088     
 C  0.98412532974967415        8.5897136056158878        3.4183112207654966     
 H   1.2602350485350717        15.609162228473263       0.69874522968080977     
 C   3.3667930676045410        16.002209851780343       0.92491380817448121     
 C   4.7823437950914016        14.075244143060294        1.1694018608136538     
 H   3.7995482395872564        12.153160214480732        1.0952702304619002     
 H  -2.5717739015180321        7.6240665442059914       -7.2957464381535470E-002
 C  -1.5905533063245840        5.7074046586609040        7.7520195103014583E-002
 C  0.79877221497292883        5.7749545007052001       0.38693451637696652     
 H   1.6955774408613640        7.7410415731749449       0.49000061851959487     
 H  0.28362051524093534        11.844086301574322       -1.7385619085071349     
 C  0.21213373327930965        12.472115285633540       -3.7997984810975725     
 C   2.0171397925337846        11.723601952103982       -5.2081039433451757     
 H   3.5502983912505051        10.559486861020909       -4.2339634112331037     
 H   4.0903117643107292        9.3951713829900552        4.5620124418255825     
 C   2.5712221305847169        8.3740569983468429        5.7043113380034720     
 C  0.48939714724995392        7.9711417726159661        4.5649079394078411     
 H  0.35560407765410235        8.7042470170566837        2.5380440141757865     
 H   3.2386308012028171        17.082568360464819       0.87635236076909073     
 C   4.6459399808909323        15.465865581999717        1.1120159203610720     
 H   5.7746420847981419        13.642741062671258        1.2989927414860181     
 H  -2.5196202577730862        5.1477865740612874       -2.6938361962276912E-002
 C -0.37701991133880741        5.0289894569614804       0.24965064936833800     
 H   1.7515978914098058        5.2647963512670586       0.52642321957024374     
 H -0.70384253951289688        13.040643663135024       -3.6558697238315698     
 C  0.81619932425844210        12.428939341491041       -5.0614913380766415     
 H   2.5076855846398760        11.689108302863843       -6.1799705811892345     
 H   3.1993182402105371        8.2957690013957723        6.5904820606424810     
 C   1.2742077291427050        7.8435221608090568        5.7166053517209034     
 H -0.52908923290295695        7.5876671746397735        4.5549936037219227     
 H   5.5165934907280505        16.115820716722332        1.1829585966671117     
 H -0.35339497508657164        3.9424160387983096       0.27851250404244210     
 H  0.36553159546008696        12.939564568309770       -5.9085844770674125     
 H  0.88467231278948188        7.3421967257112666        6.6005362289377407     
 P   15.622900717265813        10.545677762740061        8.2497087564751741     
 C   14.158197184874890        11.228489069434216        9.0375588681693095     
 C   17.093741586600714        10.768443379971799        9.2776065705276594     
 C   15.373311414163199        8.7728956784659715        8.0391728681191132     
 C   15.861371310593208        11.302644684806348        6.6257039911674074     
 C   14.077094251115694        12.613094029167813        9.2724305806151932     
 C   13.095736636955104        10.385918422697397        9.4171002765988323     
 C   17.123991218239727        11.718474316171573        10.311757304039553     
 C   18.234825605343072        9.9836014470755856        9.0092157406791706     
 C   14.999445627413570        8.2540871193075844        6.7917105280254253     
 C   15.444679593365139        7.9322625458707927        9.1665670402636366     
 C   14.839766282326165        12.069593528964372        6.0396292314046773     
 C   17.056815695841070        11.072819029246288        5.9191784604321347     
 H   14.878672186833130        13.280579158439126        8.9672879370577316     
 C   12.948602344897948        13.141283278119046        9.8993775423118393     
 C   11.959544665933816        10.929643757097343        10.017336195427115     
 H   13.149151802802850        9.3169106634193106        9.2387632675064282     
 H   16.253380775150823        12.322744684284158        10.557820800166331     
 C   18.291481008042396        11.887911375053580        11.062009729067590     
 C   19.398085343078815        10.174976666575434        9.7557563734974675     
 H   18.207604497933055        9.2160180867828512        8.2370167892187265     
 H   14.944453744000137        8.9050750979600917        5.9226520297859100     
 C   14.701125688169563        6.8940277286957761        6.6705631376015750     
 C   15.121636996367723        6.5811010353451058        9.0410796835969265     
 H   15.755657377671247        8.3227754610332845        10.134921015272761     
 H   13.923128478885779        12.276652923624669        6.5854005875452177     
 C   15.009746670117528        12.579633350851639        4.7489125849307223     
 C   17.202494354243349        11.568771918236077        4.6228384573602819     
 H   17.865476902412759        10.493136762497034        6.3560283965050779     
 H   12.917362424116005        14.209326859634473        10.107737349658407     
 C   11.888492925511171        12.304579846967666        10.257788725207577     
 H   11.134543320868007        10.286051961624768        10.320921914568638     
 H   18.276184087301132        12.620699874720559        11.868809361658071     
 C   19.428552273448442        11.126062719465276        10.783426554626130     
 H   20.289622282403059        9.5790544177432064        9.5627418379206084     
 H   14.404725840838339        6.4944982605809205        5.7018234222232866     
 C   14.759203348829704        6.0613457976701106        7.7913631535503560     
 H   15.154164826454304        5.9236691673486863        9.9111577078199744     
 H   14.217720703409254        13.175302667265942        4.3015277701840153     
 C   16.177204343579273        12.311028829429546        4.0325573059506663     
 H   18.110124836939455        11.368433069655877        4.0600058541501607     
 H   11.004349666564265        12.718402807459897        10.738902081870485     
 H   20.347353379068430        11.249397265124324        11.358379284053779     
 H   14.537364225543683        4.9987582083367377        7.6997519248779573     
 H   16.316101696544308        12.670581990266490        3.0120381914236529     
 P   2.0365119218356176        3.3287109827300871        5.0407824407435768     
 C   1.9335250837311686        4.2643808398806975        6.5787615692479591     
 C   3.2267958817910869        4.1849015152221272        3.9971794948090635     
 C  0.40514778957395264        3.2953754363785497        4.2705493049175915     
 C   2.5912062027158478        1.6368498241404588        5.3424785518558302     
 C  0.84728935902084845        4.0911386958833145        7.4560233258329767     
 C   2.9592479817449413        5.1687495263618057        6.8979143570086805     
 C   2.8749947870180792        5.3835761710429582        3.3509412684002675     
 C   4.5550033830014964        3.7340556652288481        3.9798171665073565     
 C -0.42063181510858000        4.4315756904861674        4.3712244399868352     
 C  -1.9252393083712845E-002   2.1817390345704029        3.5245508829603245     
 C   2.8896494893513203       0.79677653050238484        4.2513786829213061     
 C   2.6457474727886909        1.1336349774357237        6.6535503947235339     
 H   4.7101613590543746E-002   3.3965160534275651        7.2153239196380827     
 C  0.79965975163192515        4.8179681882413261        8.6457024053828402     
 C   2.8879118047879624        5.9063530011229126        8.0803604229088482     
 H   3.7906123939821148        5.3172060729762611        6.2164384358388256     
 H   1.8479762432756441        5.7437591376362001        3.3443091597602717     
 C   3.8703350381687458        6.1363394922447716        2.7223809602091475     
 C   5.5422475986076769        4.4893486887694189        3.3462675804378943     
 H   4.8203127782333146        2.7984022980480736        4.4582321045420752     
 H -0.10018823359094987        5.2906299930447638        4.9572459137465108     
 C  -1.6530996502193547        4.4478237013855075        3.7177993586728038     
 C  -1.2592186316341993        2.2130867496733089        2.8852095420901316     
 H  0.59761003151773517        1.2901510824784199        3.4408991193763283     
 H   2.8934985453947890        1.1829623247480086        3.2336894488086600     
 C   3.1938956773045990      -0.54827647731929063        4.4740456927806154     
 C   2.9564949241126337      -0.21256085636315361        6.8633609240989095     
 H   2.4511947884810019        1.7846926461420569        7.5026442529531101     
 H  -1.7208014370066943E-002   4.6536370013748352        9.3451945954437630     
 C   1.8046276668700170        5.7429095754938215        8.9455046968356751     
 H   3.6828479338240778        6.6105222487021233        8.3196720476673391     
 H   3.6082472466527231        7.0721545365466776        2.2279048432164847     
 C   5.2013800547521525        5.7015255472540671        2.7408863326287904     
 H   6.5679957763390098        4.1238518102141866        3.3116652504254027     
 H  -2.2879509562985425        5.3305915767626901        3.7765275740215052     
 C  -2.0781984418154837        3.3411452830975104        2.9747810039723701     
 H  -1.5775571416794021        1.3469015844584233        2.3082893498341641     
 H   3.3942222114860394       -1.1998152935532806        3.6225522564922197     
 C   3.2187533234992149       -1.0522869392587153        5.7781240738298560     
 H   2.9955802029331822      -0.60294135568732765        7.8778288724329286     
 H   1.7374257166542648        6.3256791278177911        9.8622655570856192     
 H   5.9731389862395909        6.2966336349832117        2.2563769238485198     
 H  -3.0526019461039073        3.3657300912605912        2.4804284187845060     
 H   3.4350885259596620       -2.1068295046724863        5.9439010674831829     
 Co   15.599145537289200        2.8716081773756637        12.662951234429807     
 S   16.154259588279448       0.68273389124794026        12.998615077512524     
 S   17.668350411338654        3.7967942310010057        12.582274916994173     
 S   14.427419108995130        3.2803856936958549        10.751999669649203     
 S   14.089309121222923        3.6445051497381642        14.183374876766463     
 C   14.694856261588521      -0.31055991177850722        13.087752176795082     
 C   17.548334942928911        5.5512721971932679        12.436425260207058     
 C   15.181508370698639        2.4231690137313593        9.4075519413084479     
 C   14.781122111343763        4.3729676240930910        15.632214062744689     
 C   14.801325741475916       -1.7218998978138784        13.020215897886775     
 C   13.402925258092326       0.23566391322862568        13.263833242988332     
 C   18.727237689239576        6.3105856837446508        12.238491948187912     
 C   16.334673137000586        6.2617806323253600        12.586999717398925     
 C   16.402320696018350        1.7224345896939897        9.5376840016861326     
 C   14.560592637683550        2.4151041463748668        8.1339088540775730     
 C   13.995502775805747        4.4867196177257158        16.804305302511331     
 C   16.088415427497164        4.9034410166468820        15.665605088021831     
 H   15.782983254128252       -2.1731195178546150        12.886839487659236     
 C   13.673860312676963       -2.5374858308306125        13.141382585782596     
 C   12.287476444152972      -0.59116261163694128        13.406244264878342     
 H   13.294603501989773        1.3162574033804257        13.318693605623992     
 H   19.671442668147858        5.7814840923784443        12.114148313227696     
 C   18.701053137149334        7.7073672042264132        12.228142286747426     
 C   16.316527672861771        7.6599036153494184        12.577982357048421     
 H   15.413084391958741        5.7007065386462008        12.741188061286449     
 H   16.892952055024566        1.6999216915154085        10.507448671349712     
 C   16.960537457588931        1.0445098133056521        8.4547762725311220     
 C   15.143303489039123        1.7608068603625073        7.0450589910016346     
 H   13.600204117662907        2.9170308344520075        8.0144619575474181     
 H   12.987044911466120        4.0753717845085422        16.805760876766907     
 C   14.489444589121240        5.1274252959978917        17.942788814948727     
 C   16.570828885178880        5.5419405798529864        16.806426676724914     
 H   16.721779050979411        4.7857043932420389        14.789341512986420     
 H   13.786080502831421       -3.6197113479727125        13.090124697757197     
 C   12.405272097958150       -1.9832244784328006        13.346785114253221     
 H   11.303238420116800      -0.14469297852258184        13.551344774628232     
 H   19.629808057893289        8.2613461202275751        12.094260882720571     
 C   17.493843941870580        8.3963126512651343        12.403507698776984     
 H   15.368747339336400        8.1786075441508803        12.722174264492205     
 H   17.884021665363669       0.48850789498524028        8.6006445467400869     
 C   16.350491689972912        1.0670840158871500        7.1955228164003078     
 H   14.650106772170179        1.7818107972651875        6.0742733007749621     
 H   13.856367644355380        5.2102639646467663        18.825243780053732     
 C   15.781158220445610        5.6707663378218358        17.954463309317614     
 H   17.583638939795506        5.9397146937055423        16.795300599794622     
 H   11.525966374358267       -2.6200129741476030        13.426912346423311     
 H   17.476610149769705        9.4836094043360450        12.407037976952241     
 H   16.802456980873650       0.55107396537911801        6.3524425813763736     
 H   16.162690076004644        6.1843240175611607        18.834799312517063     
 P   1.4869831952953780        2.9536798491101655        20.408031910043601     
 C   2.9625548277524456        2.2945079671076516        21.195645387374395     
 C   2.4072262819114003E-002   2.7056071192080990        21.441739312040699     
 C   1.7051320971668535        4.7321813757908169        20.222616866403456     
 C   1.2632949348827127        2.2073652015220464        18.777081058238785     
 C   3.0683727122857594       0.91109438545813304        21.426194808647292     
 C   4.0035930167388694        3.1566380606031568        21.590553888346072     
 C   1.5629992059058861E-002   1.7661730703218463        22.485551393247988     
 C  -1.1250203094725209        3.4822626300460575        21.184574262381293     
 C   2.0844336804111854        5.2739165833981039        18.987405736276134     
 C   1.6117380175649714        5.5541791934887055        21.362184777174786     
 C   2.2953503743739221        1.4561114575314336        18.187353828974217     
 C   6.5531121243058321E-002   2.4260475947292890        18.070559143371309     
 H   2.2839674399454175       0.22911791033237935        21.108761097078350     
 C   4.1987529798910863       0.40359057904088996        22.065768159938337     
 C   5.1428265946549461        2.6336603607988676        22.203438351290863     
 H   3.9316000694837561        4.2250643367825802        21.415023428593148     
 H  0.89417143782588793        1.1697441911534827        22.721491656400179     
 C  -1.1370668816984930        1.6015899208542024        23.259688409619979     
 C  -2.2724082980437101        3.2984209159550759        21.956392229303244     
 H  -1.1151825018869681        4.2411095074382974        20.403433627366002     
 H   2.1565099294903085        4.6361910569624314        18.110212079916895     
 C   2.3669164402953227        6.6391343972365826        18.889707980400747     
 C   1.9198477334958777        6.9102340139743399        21.259960702839514     
 H   1.2979902582967788        5.1450405133055792        22.321957329519154     
 H   3.2150861535526176        1.2586075446773297        18.731748768924902     
 C   2.1305586449141232       0.94838798753826858        16.895151376056145     
 C  -7.6080328538343026E-002   1.9285204131976545        16.774288518202024     
 H -0.74888339431972994        2.9973800029920215        18.508292860194164     
 H   4.2490757603774973      -0.66442441085870996        22.268795071673974     
 C   5.2375187734155277        1.2596698216746804        22.440811811549409     
 H   5.9507432165476946        3.2933918774504196        22.518767055814841     
 H  -1.1043580822147996       0.87726078242957573        24.073955773181069     
 C  -2.2797318557338055        2.3604026674381280        22.996151411190482     
 H  -3.1686602045705192        3.8913571672864080        21.776331061120622     
 H   2.6687188759273126        7.0568870462026796        17.930501328506367     
 C   2.2883045972598963        7.4535164203623339        20.022278736071470     
 H   1.8734162796910845        7.5528533269263933        22.139723564823406     
 H   2.9296344972791792       0.36626536348660788        16.443830746413273     
 C  0.95722787867384496        1.1995641444329932        16.182474653871861     
 H -0.98718341078656335        2.1158680768783107        16.212442447443085     
 H   6.1241822054767345       0.86092901340616246        22.929835406617251     
 H  -3.1844739523790984        2.2452348352813587        23.594400990125251     
 H   2.4999172960315335        8.5196143372624800        19.950086797739807     
 H  0.81978666467135375       0.83438294627401921        15.164119334336553     
 P   15.062571626356634        10.175229394162738        17.257584824151671     
 C   15.162832289808081        9.2487189609862472        18.800322970904844     
 C   13.873334465102165        9.3157264773208048        16.216377375919823     
 C   16.688895600987234        10.201881983419469        16.476835581508450     
 C   14.519899747726283        11.870010720118495        17.554697232331275     
 C   16.244868217432735        9.4305581646799510        19.681064359573888     
 C   14.132930514900112        8.3510450232430067        19.125037341318077     
 C   14.237997307992726        8.1186307523964576        15.573890397200341     
 C   12.542449369654140        9.7584602249010892        16.190362712132412     
 C   17.531837093188781        9.0822396147467632        16.609910817715551     
 C   17.087606017504346        11.292047791518286        15.682482597702272     
 C   14.210601940940943        12.703941160390974        16.462370388565461     
 C   14.501070125786429        12.385396772746009        18.861981792330749     
 H   17.047720795637829        10.120664865032824        19.435827580022487     
 C   16.283667497627057        8.7194851700204516        20.880436105249995     
 C   14.195339448242658        7.6287003823680735        20.317437373043596     
 H   13.304908596120326        8.1965016790183061        18.440918688902606     
 H   15.268180832726168        7.7677848023156608        15.574113186565834     
 C   13.253010536629430        7.3562514248723510        14.941821204571347     
 C   11.565871186260919        8.9946506726821305        15.549447232425621     
 H   12.267028813160167        10.694259762785444        16.664743367646256     
 H   17.232082194787807        8.2430820279933279        17.234354715230907     
 C   18.755479466379445        9.0582395368884381        15.940391583361205     
 C   18.316775534054099        11.251387239033008        15.023476437037122     
 H   16.459456393791079        12.173223663172516        15.574215495734975     
 H   14.179052812130539        12.308237616997680        15.448892993535068     
 C   13.930188480557039        14.054884077318265        16.679129076958507     
 C   14.214670174887312        13.737492363429777        19.065730963396383     
 H   14.704318446232529        11.739170207516519        19.712378111594763     
 H   17.095454801919626        8.8916891021095079        21.584024622819811     
 C   15.273832722785649        7.8017918586474426        21.186646617439905     
 H   13.397587578488901        6.9293703008824625        20.561773814090248     
 H   13.524750470234000        6.4204130863591962        14.453201979893922     
 C   11.919318548462499        7.7830720394036810        14.949574797109978     
 H   10.538708534201234        9.3550404129788305        15.502225073499117     
 H   19.407008809912334        8.1907490517099681        16.030065946514583     
 C   19.152028981116594        10.138054619941203        15.144304841261240     
 H   18.612535390413480        12.098272892316459        14.406716329688125     
 H   13.721374276065806        14.703333892331287        15.827029022990894     
 C   13.939987672822495        14.570424567278209        17.978773305166644     
 H   14.204843790367391        14.139041646646911        20.076394477641983     
 H   15.334752471425208        7.2297295001798600        22.110589840809162     
 H   11.155120636407052        7.1833612177460324        14.459731980081344     
 H   20.120180814075063        10.110547263196642        14.638617261487706     
 H   13.741838507234503        15.629054337672741        18.139729882525991     
 Co   7.0469410153834726        10.700552288093476        12.661138809371538     
 S   7.6018930648088983        12.889450053933244        12.997299771352488     
 S   9.1168336874586888        9.7768394857376517        12.581272536951655     
 S   5.8755146393985154        10.291579908621598        10.750027951253989     
 S   5.5364429138574769        9.9267447219519305        14.180493372685794     
 C   6.1425483641271583        13.882781328081373        13.087243205188889     
 C   8.9988108814337853        8.0222783535196953        12.434975063701028     
 C   6.6292548621905318        11.149038458318568        9.4055388763039200     
 C   6.2278231833198605        9.1986058246734324        15.629738988889372     
 C   6.2489813187613388        15.294132172164009        13.019765134439643     
 C   4.8506908410738552        13.336532748598547        13.263808906825439     
 C   10.178657988375249        7.2641695548661449        12.237966178615553     
 C   7.7857103419048643        7.3105575225775921        12.584407971924700     
 C   7.8499718301027208        11.849943401810551        9.5355564345590160     
 C   6.0081581536364350        11.157071557131840        8.1319875497975449     
 C   5.4417991246779449        9.0849566907123851        16.801568018563895     
 C   7.5350919680015087        8.6680836265224634        15.663614256052078     
 H   7.2305776326464670        15.745388739668311        12.885988547432715     
 C   5.1215360282828968        16.109695602759825        13.141377900273683     
 C   3.7352684694243981        14.163331444593373        13.406623332230774     
 H   4.7424419449249324        12.255926614897534        13.318755573043667     
 H   11.122486511087345        7.7941976942635902        12.114640332565745     
 C   10.153827579662742        5.8673419672222895        12.227400782154721     
 C   7.7689453922559171        5.9124139324634211        12.575288715617372     
 H   6.8634743422421982        7.8707835741257313        12.737815472226202     
 H   8.3407131653674895        11.872449901958454        10.505273121218833     
 C   8.4079535306083191        12.527976071324071        8.4525916564315331     
 C   6.5906385448351879        11.811474277252779        7.0430753046047245     
 H   5.0478141500442568        10.655032657104382        8.0126588876605052     
 H   4.4333271773899838        9.4962755700567083        16.802637797649478     
 C   5.9353908691398836        8.4443994044436117        17.940299388738051     
 C   8.0171251994972632        8.0296321081541446        16.804636159900927     
 H   8.1687159943895473        8.7856757361249507        14.787522972482048     
 H   5.2337202286142990        17.191927745990448        13.090146815089259     
 C   3.8530135510237891        15.555403455348859        13.347175187976992     
 H   2.7510937004084659        13.716810357154218        13.552034347669085     
 H   11.083234992602828        5.3142732687365744        12.094205313300396     
 C   8.9471352431685478        5.1771980068084265        12.401706784016911     
 H   6.8215829104841088        5.3927058527126412        12.718710088439542     
 H   9.3313543422629603        13.084133314250076        8.5983556035698481     
 C   7.7977565838734648        12.505341641630782        7.1934107251961041     
 H   6.0973043688253679        11.790456252198924        6.0723592841467884     
 H   5.3020603685988696        8.3617029907446589        18.822591210492227     
 C   7.2270883079271275        7.9010317084512511        17.952445824245824     
 H   9.0298976701498823        7.6317340504260756        16.793878967508597     
 H   2.9737309707484814        16.192185832968676        13.427640170827567     
 H   8.9308824076706763        4.0898825030495010        12.405044815402094     
 H   8.2495397749296959        13.021452873736173        6.3502902116334798     
 H   7.6083486249204606        7.3876612659124410        18.833003640159053     
 P   10.039031912917865        10.618251373884648        20.408033717284244     
 C   11.514663352732818        11.277267063570589        21.195702549983864     
 C   8.5761041844721078        10.866461759987496        21.441691560390318     
 C   10.256960834417265        8.8397027879924703        20.222805285930090     
 C   9.8154603181532423        11.364529362951254        18.777029822980758     
 C   11.620610179676300        12.660623398207724        21.426555198612633     
 C   12.555733684813223        10.415011626100972        21.590250685720036     
 C   8.5677977593293093        11.805618024943767        22.485748945194683     
 C   7.4269366261393097        10.089952228472399        21.184391233821977     
 C   10.636148055767334        8.2977954816210708        18.987634232677603     
 C   10.163800465674703        8.0178969018222119        21.362545225406606     
 C   10.847027737775923        12.116806027986220        18.187787167804842     
 C   8.6180903391562929        11.145027166354154        18.070092873240540     
 H   10.836181373598892        13.342722616675694        21.109458008783722     
 C   12.751160020509968        13.167932222305172        22.065987355231293     
 C   13.695125262196248        10.937792178755668        22.203005932524913     
 H   12.483634390167655        9.3466258944746219        21.414542868516712     
 H   9.4463954862824053        12.401937994554014        22.721752739416715     
 C   7.4152059792470739        11.970009377484036        23.260093824479288     
 C   6.2796355463739815        10.273651766193705        21.956367789577431     
 H   7.4366587488776279        9.3312821617151229        20.403067185355294     
 H   10.708078836578260        8.9353478306811240        18.110299807042434     
 C   10.918893162386228        6.9326149270475215        18.890192047668805     
 C   10.472132081121993        6.6618701261241720        21.260536313909100     
 H   9.8501762592626996        8.4271593224982126        22.322313619723470     
 H   11.766494280868633        12.314848430685695        18.732428615240632     
 C   10.682111124650429        12.624845847659961        16.895720027786620     
 C   8.4764062330480723        11.642787138794192        16.773922515415606     
 H   7.8040515137640520        10.572848197088936        18.507399626752953     
 H   12.801593875278803        14.235900941330462        22.269218308769144     
 C   13.789961648044580        12.311726920542682        22.440633682370443     
 H   14.503082868201014        10.277974975436329        22.518046992560016     
 H   7.4480118437287119        12.694096992094369        24.074578127327911     
 C   6.2724862508413901        11.211320530597545        22.996456550640172     
 H   5.3833037782604949        9.6808718645064751        21.776189240316924     
 H   11.220745259464007        6.5148021909347511        17.931034088376336     
 C   10.840600729146493        6.1184281661004638        20.022926371038871     
 H   10.425945367378107        6.0194370623188718        22.140446691690244     
 H   11.480785217772098        13.207848045286690        16.444825844801528     
 C   9.5092069536778361        12.372876070847706        16.182628639212663     
 H   7.5656421542871541        11.454739880482162        16.211773241799619     
 H   14.676766688033792        12.710304151310057        22.929537447718630     
 H   5.3678068361307218        11.326353341588034        23.594831684814718     
 H   11.052481719998264        5.0523706667219592        19.950929175241704     
 H   9.3717338606928369        12.738242747609950        15.164340894842477     
 P   6.5113182814578670        3.3961691170307011        17.258567807620022     
 C   6.6106428378591779        4.3229525408042484        18.801204347239732     
 C   5.3235919656539057        4.2558932296630188        16.215921613093922     
 C   8.1379624763391476        3.3690436640890185        16.478606668987020     
 C   5.9678791515248104        1.7015717832691148        17.555250655269059     
 C   7.6920343174951293        4.1412585165828286        19.682769566624696     
 C   5.5807565258523679        5.2210480814723033        19.124810196496224     
 C   5.6906162039381956        5.4509960094744692        15.571096637526487     
 C   3.9918709063998135        3.8155669126791985        16.190660786986573     
 C   8.9818994016614049        4.4878069932730265        16.613041971506377     
 C   8.5354707782994765        2.2795998936617341        15.682574238927220     
 C   5.6583953870940498       0.86804982593979907        16.462655238659941     
 C   5.9490194648039676        1.1857707749361193        18.862374702220812     
 H   8.4949170399226155        3.4509157391807976        19.438346227530793     
 C   7.7302318258471159        4.8528678349541190        20.881845345831529     
 C   5.6425062652223996        5.9438407716072756        20.316969993361681     
 H   4.7533147056437413        5.3756137735433098        18.439989157560028     
 H   6.7215047245231672        5.7997622813686522        15.570687300107494     
 C   4.7071663550104468        6.2139955501794653        14.937395468249253     
 C   3.0168547467852038        4.5799028879806203        15.547955950807930     
 H   3.7146864196136691        2.8811661598417158        16.666845353093809     
 H   8.6830067341235768        5.3264362944566264        17.238679811309616     
 C   10.205375511326153        4.5115905945911416        15.943199333480129     
 C   9.7644163896143255        2.3200922917790479        15.023169894673954     
 H   7.9064897323290086        1.3991252237953959        15.573231261518371     
 H   5.6267402306219694        1.2641037225341691        15.449304804385489     
 C   5.3779122292252097      -0.48294963544759179        16.679007326082299     
 C   5.6624953331199297      -0.16635855327102250        19.065711813647816     
 H   6.1523230616388398        1.8317357686845968        19.712959352150492     
 H   8.5415471573873454        4.6808336860128259        21.586029980400237     
 C   6.7203740284352076        5.7708871961074637        21.186982309387748     
 H   4.8447631561072715        6.6434612637068566        20.560459678167309     
 H   4.9805777397970727        7.1484964015279324        14.447174664118689     
 C   3.3727127583183143        5.7896173215949682        14.945687989013022     
 H   1.9890385984138279        4.2212983820726242        15.501050284077364     
 H   10.857787022680119        5.3783363999351410        16.033949083933820     
 C   10.600675071667276        3.4325467867465305        15.145356787107998     
 H   10.059161709135527        1.4738200245208637        14.405002094969134     
 H   5.1689674097445568       -1.1310833138164549        15.826704391984849     
 C   5.3877513911259101      -0.99892490756697250        17.978479737571462     
 H   5.6526536815799995      -0.56822884737323653        20.076251591256007     
 H   6.7808899270905600        6.3434114084351139        22.110663007531393     
 H   2.6096822888717099        6.3897641060373065        14.454532572463952     
 H   11.568721343267836        3.4599991247802868        14.639477030453708     
 H   5.1895626927770335       -2.0576070169584737        18.139074051105396     
 Co   10.054243689010066        3.0004527900877935       0.40434405746929014     
 S   9.4801503955644666       0.82479747644771573       0.80475495190370050     
 S   7.9865089934769404        3.9413472229900881       0.29484806170761807     
 S   11.270840251445918        3.3531278021547433       -1.4901247243281543     
 S   11.562160223971224        3.7868752601866871        1.9240483605212615     
 C   10.927527867238663      -0.18778783815978889       0.87982673104670428     
 C   8.1112576841080628        5.7000970951421230       0.21030874928927826     
 C   10.530392444207882        2.4911397259654522       -2.8387092840553847     
 C   10.851758216335403        4.4719398999739663        3.3835548450462238     
 C   10.801954324030035       -1.5979854436071297       0.81777984094768652     
 C   12.229293618361408       0.34020019451150885        1.0409962892447235     
 C   6.9334127060493582        6.4715512851597721        5.1959803660299259E-002
 C   9.3302303860609825        6.4001205078713381       0.36374495821551001     
 C   9.3200419288476954        1.7722671245218902       -2.7104697084832674     
 C   11.149071118470001        2.4988347579172197       -4.1139011844963331     
 C   11.629010660165624        4.5771547879609296        4.5621206374987722     
 C   9.5360655396210863        4.9823179295056370        3.4192117720398301     
 H   9.8127941176095774       -2.0364452870581187       0.69893921708517170     
 C   11.919379417034719       -2.4295085652252815       0.92482462692013745     
 C   13.334968974366909      -0.50255667804520154        1.1691065335079025     
 H   12.352206874233012        1.4195207009862312        1.0949987643840140     
 H   5.9841506502659909        5.9519650135960944       -7.3909333302906596E-002
 C   6.9669548724156876        7.8677261350759977        7.7887020859829334E-002
 C   9.3559906674886086        7.7979617861693997       0.38884045958246033     
 H   10.250957993195511        5.8310953076594165       0.49217184087718913     
 H   8.8368068798194681        1.7281605828246807       -1.7373248307339815     
 C   8.7649464841835147        1.1001607540799359       -3.7985232221027845     
 C   10.569760977484908        1.8485638144959933       -5.2071244289892915     
 H   12.103150781026166        3.0125988753005419       -4.2332715613977987     
 H   12.641875796466840        4.1768444938953024        4.5638869680353418     
 C   11.122506454213548        5.1980693519916210        5.7056775624085159     
 C   9.0410007769874454        5.6008559427132276        4.5656748499719724     
 H   8.9077683322083683        4.8677174239992436        2.5387909561375555     
 H   11.791209728433902       -3.5098672047695754       0.87633780078898504     
 C   13.198547377078453       -1.8931733981305492        1.1117768671725079     
 H   14.327279708159677       -7.0071464134266792E-002   1.2986364982221870     
 H   6.0384675582402982        8.4281858342692235       -2.7021626912378333E-002
 C   8.1809747302806848        8.5450261103809453       0.25096759582306716     
 H   10.309203626596004        8.3071970885052053       0.52902143158149983     
 H   7.8489537312451061       0.53169656398387677       -3.6544259358646314     
 C   9.3688072926131358        1.1432859318179958       -5.0603125631931301     
 H   11.060131953994929        1.8830512412006426       -6.1790795423702392     
 H   11.750370313851073        5.2764059560058270        6.5920053697157739     
 C   9.8254891810761009        5.7286025322489698        5.7175803758480699     
 H   8.0224846088858790        5.9842316948647412        4.5554587348920368     
 H   14.069209647852281       -2.5431211830717513        1.1826542502667661     
 H   8.2054937440971969        9.6315773557615607       0.28016989594612524     
 H   8.9179755214817753       0.63269221454691016       -5.9073298898803399     
 H   9.4357204480447407        6.2300458346371936        6.6013463308998865     
 P   7.0695854037318542        3.0263122201096255        8.2489982667274333     
 C   5.6050609784560628        2.3432526120141310        9.0369707034186249     
 C   8.5405384576704542        2.8037883572761260        9.2767897654630591     
 C   6.8197068921391715        4.7990414341940344        8.0383350871535804     
 C   7.3081401634000356        2.2694030498512916        6.6250041089700771     
 C   5.5241359137938391       0.95858213155662264        9.2715094887864389     
 C   4.5427357397246491        3.1856800493976141        9.4171987613452117     
 C   8.5711576348247682        1.8534000978510992        10.310616238582837     
 C   9.6813958683392816        3.5889902339368334        9.0084941094313002     
 C   6.4457856769774136        5.3177105478967945        6.7908322742636953     
 C   6.8912601075342348        5.6398423206389960        9.1655831504402894     
 C   6.2861040719970100        1.5034424870014282        6.0383911040472213     
 C   8.5039582574766399        2.4985605777705255        5.9189052679271539     
 H   6.3256090814245391       0.29123263206326633        8.9658049874688661     
 C   4.3959850005108132       0.43017752666400100        9.8988936674880694     
 C   3.4068702968774485        2.6417406070070633        10.017869628946329     
 H   4.5959971127892132        4.2547344189474812        9.2390627063943018     
 H   7.7007279278949499        1.2488444540849664        10.556643151649858     
 C   9.7388371515819223        1.6839133674837119        11.060561060632242     
 C   10.844825175380457        3.3976156639385411        9.7547829903496002     
 H   9.6538622267787879        4.3568160740556285        8.2365479511551278     
 H   6.3907165416491054        4.6665817533845448        5.9218899571196610
[truncated: 3,249,397 more chars]
