# Supplementary material for: Unraveling the Contributions to Spin–Lattice Relaxation in Kramers Single-Molecule Magnets
Source: J Am Chem Soc. 2022 Dec 9;144(50):22965–75. doi: 10.1021/jacs.2c08876 (PMC9782788; doi:10.1021/jacs.2c08876)
Supplement: Supplementary file 2 — ja2c08876_si_002.zip [file ja2c08876_si_002.zip › phonon_Co/mol-2/mode-1-10/11/Cart_disp.xyz]

         556

 Co   1.4389383524663226        10.540019822334786       0.43315693617399387     
 S  0.86166884040593805        12.722800628305388       0.79822208367730618     
 S -0.63452563510231863        9.6151731167325103       0.34796000703554458     
 S   2.6548322456845090        10.176474616634891       -1.4612458901247931     
 S   2.9666608831223575        9.7691182237780119        1.9420533714648831     
 C   2.3095558303578034        13.733940463225011       0.87518089194319970     
 C -0.52349368308768074        7.8570704094328345       0.23523433200993893     
 C   1.9307248418062584        11.058030226832951       -2.8064314853874528     
 C   2.2794187684436622        9.0803031086126165        3.4113998223446149     
 C   2.1857076883422968        15.144092607354651       0.80893530572521877     
 C   3.6101583796354859        13.204884848958377        1.0409529977418275     
 C  -1.7027271995837416        7.0985388601514829        2.9388551528078757E-002
 C  0.68544670980632350        7.1449402470595862       0.41374074019698348     
 C  0.71759323210463877        11.773075617615627       -2.6838687413642970     
 C   2.5630811341294146        11.065863965279179       -4.0751212309238545     
 C   3.0735228397916141        8.9780474620082238        4.5790063697961827     
 C  0.96543598491581517        8.5676960175258170        3.4660294980406001     
 H   1.1973983429218804        15.583693759126103       0.68698016626594438     
 C   3.3039511250186249        15.974527210248201       0.91617903134595757     
 C   4.7162944301960650        14.046458444117548        1.1705274162072483     
 H   3.7325369285852399        12.125728356386739        1.0976815104677327     
 H  -2.6450477261607568        7.6275027464727811      -0.11021901780503016     
 C  -1.6800053872159626        5.7019532227935530        2.9263893032098164E-002
 C  0.70000749233067361        5.7469163794584732       0.41498723858570657     
 H   1.6068601602769605        7.7042817725539425       0.57791598170649228     
 H  0.22198801879577232        11.802707448638673       -1.7165589705198054     
 C  0.17359775159167332        12.457019786267018       -3.7700660039255158     
 C   1.9949377541056557        11.727448805451289       -5.1672580418602365     
 H   3.5186687216985462        10.554385725552766       -4.1912607365045069     
 H   4.0857529877295207        9.3798715066071452        4.5661309574533577     
 C   2.5837527462314700        8.3593618383359409        5.7313000380331616     
 C  0.48607890475693316        7.9543715898186695        4.6218733203396098     
 H  0.32517537017896492        8.6779227544473994        2.5932569653183362     
 H   3.1776969327951039        17.054931346196938       0.86350842935384442     
 C   4.5818710181244482        15.437030487888816        1.1083027185105032     
 H   5.7072266194675398        13.612256197374363        1.3051628596363309     
 H  -2.6093257316553906        5.1509212354002560      -0.11294503791635205     
 C -0.47622680822810265        5.0125630694760437       0.22574872052220415     
 H   1.6445684559149114        5.2272752135868457       0.57592580286817008     
 H -0.74590502319045726        13.020515960086261       -3.6299857532949411     
 C  0.79146698412749183        12.429727588205635       -5.0254250380536050     
 H   2.4962936791546717        11.703048597108433       -6.1339505343888181     
 H   3.2244322065690403        8.2825042081409137        6.6087359650156747     
 C   1.2863998969234689        7.8300061907908214        5.7636547780494896     
 H -0.53353586025838029        7.5743401818220830        4.6271294623749037     
 H   5.4525513384983313        16.086722952766650        1.1804251863026625     
 H -0.46000238718023112        3.9257392065274721       0.23529136566181982     
 H  0.34816724843594676        12.948224620274818       -5.8715383377637353     
 H  0.90860798022436051        7.3326373418477093        6.6551949701793385     
 P   15.650341073379916        10.630272219019298        8.1973099923230741     
 C   14.187661116265536        11.290833735998946        9.0079045062054881     
 C   17.132296493660675        10.887949397827898        9.2038325002274135     
 C   15.433404175859458        8.8492159769456080        8.0368402013874505     
 C   15.829991451270455        11.362908484961419        6.5532449005494753     
 C   14.085879387603232        12.672776490282157        9.2488080347002821     
 C   13.142311402918587        10.430038103513835        9.3935287264644582     
 C   17.146923939969586        11.809477074893641        10.263858011757632     
 C   18.281936713248506        10.119757533501083        8.9236693159756015     
 C   15.022023201896285        8.2868867252676210        6.8198755002722837     
 C   15.558675465699439        8.0460477337841958        9.1879118345830939     
 C   14.807588024617974        12.170226314629089        6.0202026197824514     
 C   16.982513252751659        11.090457073390080        5.7867136707415643     
 H   14.874635480941546        13.354500342235326        8.9423246701942602     
 C   12.952565465993160        13.180040891624435        9.8827381890531303     
 C   12.001490450523184        10.952516801646206        10.003584972597885     
 H   13.212739823552461        9.3625519343007078        9.2130410610298217     
 H   16.269059488017270        12.399674165251236        10.517309323970739     
 C   18.304420877983869        11.962474281314151        11.033476109852703     
 C   19.432790280999612        10.289427768250436        9.6938235228362295     
 H   18.269327700606301        9.3746986544408095        8.1290646758219065     
 H   14.922687504086943        8.9105122685520115        5.9335920219800080     
 C   14.744304955251842        6.9179442028030573        6.7519945977755640     
 C   15.251191121290651        6.6876335035684535        9.1164280432083604     
 H   15.895215591486268        8.4719939171698790        10.133259867144991     
 H   13.921883711122286        12.403228231006000        6.6077247322138870     
 C   14.936163274683997        12.686669982415674        4.7270951761716740     
 C   17.087116148203719        11.595596995183744        4.4890735376380375     
 H   17.787895975958030        10.470306603033414        6.1771108234623862     
 H   12.904724877862613        14.246784113252474        10.091116218187144     
 C   11.908603688241367        12.325522824107503        10.246436165377858     
 H   11.191105397203112        10.292809617914102        10.312212037363130     
 H   18.276442178038728        12.673305974783091        11.860114057866973     
 C   19.445179633209925        11.207218436121359        10.752033133993237     
 H   20.326504630121942        9.6967326724803744        9.5006995034422008     
 H   14.422109036263290        6.4812921707033411        5.8070586690562980     
 C   14.854466962732721        6.1225259600629434        7.8965744676860048     
 H   15.320508304681468        6.0599269765055928        10.006011609675809     
 H   14.143503444120038        13.312992147503991        4.3214436752247014     
 C   16.062818448099165        12.385233882478101        3.9564955646302464     
 H   17.960511171599126        11.367911094987802        3.8790289161035032     
 H   11.020185460391108        12.724326594437903        10.732105586204627     
 H   20.351337435813825        11.306865786084883        11.351556802597969     
 H   14.643965249672380        5.0543672921797755        7.8483119522708087     
 H   16.171508703544756        12.753490616240105        2.9354728403027179     
 P   2.0276013138650053        3.3271863958258012        5.0376035459426109     
 C   1.9564250932656624        4.2639567067016051        6.5772230573137742     
 C   3.2317742952411761        4.1625067894711290        3.9932670833501556     
 C  0.39078855749782182        3.3308962102029525        4.2762153111749184     
 C   2.5498358598853978        1.6241819580289361        5.3365290155421663     
 C  0.87324749732797025        4.1141840978913011        7.4625283073524784     
 C   3.0069589208802308        5.1415343191209448        6.8923720852797512     
 C   2.9044067647994987        5.3750280014341092        3.3588647914761047     
 C   4.5516640401081041        3.6866795951898705        3.9770077122264191     
 C -0.41121476319316091        4.4824042998179587        4.3948779873357982     
 C  -6.1758859237863867E-002   2.2346736071135922        3.5198740530775372     
 C   2.8114836458868098       0.77199495181039601        4.2446700950157128     
 C   2.6184196992100146        1.1270720275673771        6.6495245441304096     
 H   5.3001911856581117E-002   3.4426046176916940        7.2236397607349456     
 C  0.85516393343539687        4.8334426444898346        8.6576569066385005     
 C   2.9642197235289198        5.8743528273792478        8.0792757372532389     
 H   3.8361470730454523        5.2726743689152018        6.2045347606002448     
 H   1.8842645730054828        5.7557389474536649        3.3564106341072844     
 C   3.9158421483076440        6.1150736207096257        2.7398759881056400     
 C   5.5553229085211262        4.4311923859917215        3.3556147638373850     
 H   4.7977996714885762        2.7412047068960335        4.4475783976252057     
 H  -6.9614814966144412E-002   5.3267098813570826        4.9901374244822154     
 C  -1.6464355900047203        4.5337780120276800        3.7477657404846760     
 C  -1.3040298768194933        2.3010556168908165        2.8866015936117919     
 H  0.53475461726561735        1.3300732881122996        3.4246805805485212     
 H   2.8093467320598906        1.1531271340188782        3.2250206001413391     
 C   3.0892192693637290      -0.57858923690515662        4.4689550344180509     
 C   2.9015440933487695      -0.22499612933908603        6.8611818671973204     
 H   2.4551276949512113        1.7876026149889137        7.4986124703438239     
 H   4.1796700104612589E-002   4.6839037756338673        9.3646066089219300     
 C   1.8859501287018663        5.7308014951193940        8.9543169680355028     
 H   3.7779293229889253        6.5581600543868035        8.3155705715455781     
 H   3.6718456957008159        7.0603055881020502        2.2529831265849842     
 C   5.2388656604853274        5.6547337676790406        2.7590916753768435     
 H   6.5748978359112549        4.0489029337982778        3.3219250673800991     
 H  -2.2616037158402276        5.4296254007585691        3.8215044102729325     
 C  -2.0979929248579676        3.4463932529392491        2.9919657574766223     
 H  -1.6461120041198218        1.4491400684298501        2.3012027885164756     
 H   3.2642240292924845       -1.2385321500231159        3.6176204644012593     
 C   3.1244340888576634       -1.0768082676765571        5.7753971132859139     
 H   2.9491514159225964      -0.61112381847375319        7.8771882932957453     
 H   1.8412945654329340        6.3100058556248921        9.8749628583682512     
 H   6.0228947061465554        6.2388503434904647        2.2804999413084004     
 H  -3.0727277184459267        3.4947261554482729        2.4994552913567021     
 H   3.3208156557981172       -2.1350664866478417        5.9427005367590153     
 Co   15.666578014291455        3.0216968463502418        12.639918757473337     
 S   16.242064383237341       0.83787666322986076        13.000375977027565     
 S   17.740387215311173        3.9448271669952377        12.557461048876913     
 S   14.454683979525578        3.3895018715537533        10.743921645918917     
 S   14.138284112719305        3.7921657253492880        14.148194724070795     
 C   14.793146722308508      -0.17162563729641450        13.078530356765571     
 C   17.630454444144064        5.7026254059502630        12.439740582184358     
 C   15.179918847019048        2.5081341164243445        9.3992125592149947     
 C   14.823745325239042        4.4841248043406559        15.617003266233876     
 C   14.915339602784268       -1.5818767644026919        13.011741928365668     
 C   13.493398822758396       0.35899316386208940        13.245685230064550     
 C   18.810118908410459        6.4597474805030899        12.231060954313689     
 C   16.422151267019874        6.4160408381530498        12.617648527342114     
 C   16.393839210467949        1.7944867427384017        9.5220602794282332     
 C   14.547433168380849        2.4989536836168926        8.1306247678176007     
 C   14.028716012793687        4.5869597605498225        16.783934234785765     
 C   16.137075800552740        4.9982769326097243        15.671809929547559     
 H   15.902993981886659       -2.0225840568207891        12.888477425404226     
 C   13.796229476245163       -2.4109455962606940        13.120165388603660     
 C   12.386415371710431      -0.48121722710754372        13.376422820689037     
 H   13.372304440966989        1.4382596320058114        13.302659150137977     
 H   19.751896594992921        5.9296892132979844        12.091918283180464     
 C   18.788486330389958        7.8563963849438609        12.227984574362997     
 C   16.408713273341210        7.8140963986707188        12.616164646184746     
 H   15.500432593364497        5.8576502730095212        12.783621764384403     
 H   16.889983479343375        1.7666715608305670        10.489133276814359     
 C   16.938090332289907        1.1099403594759234        8.4363561294566960     
 C   15.115838511821215        1.8368846092083333        7.0389308005776794     
 H   13.591374663322721        3.0095315615188807        8.0144000291120960     
 H   13.016818640096570        4.1843013173543078        16.770776643927682     
 C   14.517273258081104        5.2070602478325441        17.936013853475796     
 C   16.615202845188435        5.6130576218729065        16.827374696443034     
 H   16.777926509562416        4.8878838015891777        14.799494157666745     
 H   13.921108095450448       -3.4915071458324007        13.067185153577883     
 C   12.519218438349604       -1.8719125745719705        13.313903246435860     
 H   11.396184734133579       -4.5807345774620471E-002   13.512430109164185     
 H   19.718069106728130        8.4065719773587393        12.083714189752778     
 C   17.585448251978914        8.5471579253924848        12.424299199864762     
 H   15.464747993102895        8.3348674174066648        12.777189087924622     
 H   17.858151821304272       0.54739686112226038        8.5766582483453426     
 C   16.319760558513192        1.1354791416976460        7.1811798779738263     
 H   14.614289462288591        1.8601140972929462        6.0723137700656871     
 H   13.876000116811769        5.2841833563556762        18.813025809490284     
 C   15.814221648534627        5.7373877976733638        17.968692308770223     
 H   17.634378799549115        5.9942036928605935        16.832832909916501     
 H   11.647806292535607       -2.5204927269982198        13.386796756425364     
 H   17.570172121547103        9.6340477226114523        12.431740946309056     
 H   16.763132174051226       0.61640848093686884        6.3354540407281883     
 H   16.191196570697159        6.2355820446436034        18.860108967362144     
 P   1.4555999764833107        2.9358032584130052        20.396576689812022     
 C   2.9191829260658504        2.2773821368833573        21.207311617325843     
 C  -2.5779824614077160E-002   2.6760199438815828        21.403481576038292     
 C   1.6697274996011595        4.7173697659048761        20.238245827313325     
 C   1.2774043921747531        2.2039633415464079        18.751925611967177     
 C   3.0230923080937857       0.89559598138820018        21.448196751876651     
 C   3.9627761454331205        3.1399253269318184        21.593887854314264     
 C  -3.8594572515844520E-002   1.7556537692000058        22.464560625181861     
 C  -1.1760683975507982        3.4435069556913209        21.124082657771037     
 C   2.0814054945312797        5.2817255565186301        19.022308107417594     
 C   1.5427004750430224        5.5188916896452866        21.390416440677214     
 C   2.3003032626960600        1.3969957393807690        18.219172040734176     
 C  0.12512726965240717        2.4762094586450343        17.984875508478332     
 H   2.2357438091787771       0.21254930178043668        21.140991468180669     
 C   4.1566798875033637       0.39024217513807596        22.083124478541269     
 C   5.1039369425413978        2.6193585571064215        22.204993546638676     
 H   3.8907519941977906        4.2073182047255120        21.413391452096555     
 H  0.83990156596230736        1.1661181268501832        22.717297482484692     
 C  -1.1948135221421199        1.6033725106083150        23.236310836880101     
 C  -2.3255586295371375        3.2747605284682542        21.896473978392581     
 H  -1.1649172105318375        4.1876378850696216        20.328535037584317     
 H   2.1821497060664741        4.6592907263030527        18.135281846538774     
 C   2.3577638936201830        6.6511151521811236        18.956484665469141     
 C   1.8488930064127418        6.8777350155676702        21.320959409061800     
 H   1.2060785531755505        5.0913013084127181        22.335061302949185     
 H   3.1859507354326904        1.1643114805151122        18.806924402045329     
 C   2.1722116191673275       0.88043205393552859        16.926055200904219     
 C   2.0947107488614614E-002   1.9706784651644123        16.687332227200880     
 H -0.68043559685912225        3.0964598760816258        18.374850143669690     
 H   4.2061822203958448      -0.67644933597662893        22.291285340310633     
 C   5.1988833397093650        1.2464916490277025        22.447884516223930     
 H   5.9129203262521193        3.2804926661806264        22.514358993728074     
 H  -1.1653799447152504       0.89348333059391993        24.063784847746380     
 C  -2.3359977812368928        2.3583897080282066        22.955996112082527     
 H  -3.2196431012730855        3.8672071902642955        21.704314734210136     
 H   2.6803464941445285        7.0893508054145551        18.012355019827179     
 C   2.2459962464424392        7.4449150263493946        20.102118179515870     
 H   1.7785202075263671        7.5041038155215700        22.211432519653169     
 H   2.9651611078617850       0.25445540008181128        16.520566637178064     
 C   1.0455328549379197        1.1811133883264862        16.155252322252363     
 H -0.85236152387297048        2.1978779771235004        16.076963383188513     
 H   6.0875950708979740       0.84910262013036442        22.934194976933618     
 H  -3.2409472179787220        2.2596749168188635        23.557570219617368     
 H   2.4556500546735691        8.5133709314836548        20.055540693494830     
 H  0.93704857875218206       0.81218706389786155        15.134472783746832     
 P   15.078071560435038        10.239621808406847        17.242002268617252     
 C   15.148569277563658        9.3034269899448407        18.781939997942885     
 C   13.874406669512275        9.4041771023485783        16.197294998179608     
 C   16.714586375350137        10.235363697017764        16.480021713024502     
 C   14.556823367422037        11.942876746426402        17.540481478007909     
 C   16.231120596250022        9.4537666042040982        19.667907045007080     
 C   14.097618256196386        8.4263100041720218        19.097064804922450     
 C   14.203522552040402        8.1924914013555075        15.562286844413418     
 C   12.554066121803848        9.8786816555431454        16.180582769336201     
 C   17.518291219720400        9.0854883814163454        16.601879090960256     
 C   17.164662655578624        11.329347853643256        15.719067741486016     
 C   14.294262819118533        12.794487110504335        16.448468969326033     
 C   14.491400840776546        12.441130062304971        18.853118055129482     
 H   17.051666202813259        10.125004906796368        19.429008887322649     
 C   16.248110582328565        8.7356160848527242        20.863736649453482     
 C   14.139237925037097        7.6945811059762956        20.284706498230634     
 H   13.268959051845778        8.2947137004989546        18.408692586720257     
 H   15.224120823007713        7.8131222404912251        15.560217638236006     
 C   13.193407847679667        7.4516528601138434        14.942284828481101     
 C   11.551764751307729        9.1334926212288021        15.557811032735252     
 H   12.306581590175103        10.823660288699946        16.651553158578608     
 H   17.178641038536981        8.2430387808387025        17.200738173281092     
 C   18.752740913572421        9.0334711821209481        15.953353905140348     
 C   18.405974358553046        11.262170852713789        15.084059576729841     
 H   16.566975575433997        12.232874355374150        15.621426437254613     
 H   14.293885524165900        12.412462301024703        15.429207727423469     
 C   14.018769612752212        14.145635245194237        16.672168398923080     
 C   14.210528425571809        13.793753687090238        19.064178067312042     
 H   14.655374825445765        11.781040344345705        19.702353613026588     
 H   17.060853765470245        8.8856807517643990        21.571294211073809     
 C   15.216820526947329        7.8388170172235574        21.160467681024762     
 H   13.325237077907474        7.0111159202165698        20.521038361368110     
 H   13.438680826385117        6.5068920452464889        14.455241310793996     
 C   11.869965523182110        7.9106922547566842        14.960750055883263     
 H   10.531886996568874        9.5148589782994168        15.523214490100736     
 H   19.369542364813654        8.1391112613891465        16.030051316516396     
 C   19.201581029871971        10.118326024726549        15.192542099469835     
 H   18.745895308319206        12.112232230502263        14.494843051360155     
 H   13.843050722615637        14.805253552028438        15.820735997025816     
 C   13.986659066689247        14.644949074622675        17.978190637443383     
 H   14.165506532352378        14.180907472858889        20.079836009839372     
 H   15.260707838364462        7.2603309014791844        22.081619713277220     
 H   11.086901361559827        7.3262219105897124        14.481139319746374     
 H   20.175758992388893        10.069713937644794        14.699018591180970     
 H   13.791989399801707        15.703604528296355        18.144996841263037     
 Co   7.1137202173375531        10.550575522856027        12.640401579579779     
 S   7.6894772463208518        12.734344897166181        13.000787278208776     
 S   9.1871576025167805        9.6266808744321057        12.557455628882892     
 S   5.9015536813455762        10.183043250488296        10.744523149497427     
 S   5.5856330524702882        9.7804860562706928        14.149062946605552     
 C   6.2405900978127020        13.743900175909186        13.078745608425166     
 C   9.0763435820323721        7.8689130238260443        12.440079485295165     
 C   6.6270211066473248        11.064203058254858        9.3998151876294589     
 C   6.2712651665221308        9.0884543137676808        15.617735374388117     
 C   6.3628556061468178        15.154144274552502        13.011991380183485     
 C   4.9407913886722339        13.213347531280668        13.245724069149134     
 C   10.255610644911929        7.1112339629357679        12.231224834099089     
 C   7.8677653196700605        7.1560652121129618        12.618399217173444     
 C   7.8409948992915588        11.777751864716588        9.5227266547421081     
 C   5.9946568841011487        11.073361381062741        8.1311687644123989     
 C   5.4763958734006808        8.9856134468143072        16.784772312735907     
 C   7.5845997414742863        8.5743064501796677        15.672358977047116     
 H   7.3505501757943668        15.594797440558411        12.888872787334750     
 C   5.2437747697820436        15.983266979909486        13.120296124311551     
 C   3.8338359546097061        14.053610638633492        13.376346279729102     
 H   4.8196205680761848        12.134090032198555        13.302631849398914     
 H   11.197577928255566        7.6408612666063922        12.091717682570081     
 C   10.233365611539973        5.7146070077500886        12.228388546153838     
 C   7.8537041911881449        5.7580204755797961        12.617101526007060     
 H   6.9463240601277620        7.7148601109186821        12.784544916337101     
 H   8.3370494204058119        11.805612003375639        10.489840418376559     
 C   8.3853940766613508        12.462204182521624        8.4370425896532435     
 C   6.5632130780930309        11.735327864663491        7.0394963623530638     
 H   5.0385691411352402        10.562852441479386        8.0148842825069142     
 H   4.4645089567935976        9.3882957088408823        16.771757584709825     
 C   5.9650832865410939        8.3654664479633407        17.936764881026608     
 C   8.0628711185607944        7.9595226239637276        16.827855686741078     
 H   8.2253391003487160        8.6847169908263755        14.799962548150242     
 H   5.3687128811571894        17.063822160265286        13.067350340374979     
 C   3.9667142761740424        15.444298659414773        13.313870725898346     
 H   2.8435634027680465        13.618254743292724        13.512219275995157     
 H   11.162669505881331        5.1640076302466218        12.083989911702549     
 C   9.0300696157836526        5.0244060662836461        12.425085200705508     
 H   6.9095309688629705        5.2377161396610799        12.778385742454420     
 H   9.3054891111681535        13.024680684558238        8.5774051617960367     
 C   7.7671727557704457        12.436654471837155        7.1818157274834880     
 H   6.0617554563327083        11.712077218782635        6.0728338204021153     
 H   5.3239112680114626        8.2883104602363336        18.813844497125398     
 C   7.2620307631000394        7.8351332315782480        17.969264093789686     
 H   9.0820529328847837        7.5784012439962307        16.833173076786789     
 H   3.0953153597833274        16.092911485855101        13.386649931720266     
 H   9.0143480960640954        3.9375272626804572        12.432722610146316     
 H   8.2106545967394435        12.955651284649763        6.3361061707727302     
 H   7.6391030274931788        7.3368719736690515        18.860601202446560     
 P   10.008497122579509        10.636538298632489        20.396567272646248     
 C   11.472042908432439        11.295049612190187        21.207279706426871     
 C   8.5271073145645389        10.896198740071577        21.403480563908179     
 C   10.222753120987390        8.8549992715009509        20.238124926601628     
 C   9.8302438997489769        11.368412442283521        18.751948299912986     
 C   11.575890245192706        12.676865087001657        21.448007304716864     
 C   12.515641241602713        10.432580099478729        21.593998165106623     
 C   8.5141818784838765        11.816694439811874        22.464444018197330     
 C   7.3768897801702265        10.128591409972870        21.124137482192491     
 C   10.634433602816987        8.2907472909991764        19.022143126801726     
 C   10.095679743805775        8.0533685876159602        21.390207713329243     
 C   10.853332576108400        12.174972885305932        18.218991470913284     
 C   8.6778000578989101        11.096499855499069        17.985078052999548     
 H   10.788533673522890        13.359844111861744        21.140674677780524     
 C   12.709424138660387        13.182325389852984        22.082941333727401     
 C   13.656752123924321        10.953253601822325        22.205106777840570     
 H   12.443659219632703        9.3651657362175698        21.413609023648771     
 H   9.3926209126904485        12.406325746092417        22.717155383744341     
 C   7.3579026437662618        11.969010630478772        23.236091835081957     
 C   6.2273481237288673        10.297350850638434        21.896450822132223     
 H   7.3881320546829139        9.3843792963657311        20.328674401161802     
 H   10.735194548403211        8.9132729528202717        18.135185537884073     
 C   10.910696729749874        6.9213493411019194        18.956174903789481     
 C   10.401781008339222        6.6945164750325619        21.320617638108978     
 H   9.7590327052879662        8.4808794931810461        22.334874870743633     
 H   11.739097675757451        12.407433619944817        18.806632263250972     
 C   10.725269130266193        12.691426222252193        16.925829259000313     
 C   8.5736337213214995        11.601943234139780        16.687498227503397     
 H   7.8720914287629471        10.476587875381080        18.375232076133976     
 H   12.758877372046106        14.249041316521376        22.290987890980894     
 C   13.751635636568105        12.326150435580159        22.447849892951037     
 H   14.465732162695303        10.292167805802928        22.514583334781221     
 H   7.3872537962274727        12.679011760548232        24.063465433232402     
 C   6.2167808042358175        11.213882457700418        22.955820951441723     
 H   5.3333262016385037        9.7047958004304498        21.704340002592875     
 H   11.233231007049691        6.4831699630922870        18.012005080186018     
 C   10.798838105398088        6.1274359160321294        20.101719600208249     
 H   10.331339339415244        6.0680475178631994        22.211015062046499     
 H   11.518368100193582        13.317061809987374        16.520162526962032     
 C   9.5984106537479938        12.391066909736216        16.155202770288351     
 H   7.7001830970027560        11.375020101507419        16.077262695783400     
 H   14.640301348253494        12.723632043662226        22.934166442731161     
 H   5.3117917679051097        11.312621374119763        23.557328655883197     
 H   11.008373154130062        5.0589647851676771        20.055021577915635     
 H   9.4899221158726856        12.759928415415780        15.134399668276735     
 P   6.5248928529978016        3.3329827287529428        17.241891901627334     
 C   6.5956915868608688        4.2690859524085010        18.781862870833702     
 C   5.3206979579572611        4.1683325398102431        16.197678983352180     
 C   8.1613094472034646        3.3374551928750229        16.479669620463575     
 C   6.0039298590644874        1.6296462083381411        17.540457437865371     
 C   7.6784413095898207        4.1186650175093655        19.667568251075583     
 C   5.5447989308867909        5.1461543491074329        19.097303677915392     
 C   5.6489564931911325        5.3807274174088198        15.563496121003153     
 C   4.0006670581677142        3.6929344827206472        16.180672504861388     
 C   8.9646024109187277        4.4876852777180263        16.601047029504244     
 C   8.6118689389572847        2.2432351633007745        15.719312589379404     
 C   5.7414799858106287       0.77792863538898593        16.448497490560019     
 C   5.9384638256094231        1.1314970101777502        18.853131213093004     
 H   8.4989256113723979        3.4474340901567158        19.428432078584493     
 C   7.6956900079136314        4.8367100713150473        20.863449595618111     
 C   5.5866969709817571        5.8778057076770871        20.284977927745370     
 H   4.7159593551568832        5.2777591716452772        18.409153388161570     
 H   6.6692955983994180        5.7608579607036301        15.561656349019325     
 C   4.6382846861944538        6.1213116419374209        14.944047990201952     
 C   2.9978038869752943        4.4378941889859203        15.558498269020664     
 H   3.7538303361029839        2.7474532788568453        16.650998882687336     
 H   8.6246024313145515        5.3303027720628808        17.199486283237160     
 C   10.199099309373253        4.5398468629906539        15.952620282135696     
 C   9.8532531264799061        2.3105387375632995        15.084436076589199     
 H   8.0145149418693507        1.3394334909679095        15.622055695555696     
 H   5.7411834970151050        1.1598604043306153        15.429201422606139     
 C   5.4659944508053293      -0.57320480683032504        16.672286991241073     
 C   5.6576247957489025      -0.22112147122167164        19.064282063845283     
 H   6.1023835919665528        1.7916534085611735        19.702327920003746     
 H   8.5085774219320669        4.6865679716855890        21.570819883159984     
 C   6.6644852657495468        5.7335089700872093        21.160471968395925     
 H   4.7727463379431594        6.5612467387666502        20.521557173921053     
 H   4.8829504251731732        7.0665414191652838        14.457556213959778     
 C   3.3151273707570081        5.6613633247466382        14.962290634942699     
 H   1.9781782486610233        4.0558474102781332        15.523733127840631     
 H   10.815539865276808        5.4345070546427268        16.028922671647674     
 C   10.648437243260766        3.4547462985071369        15.192421965129457     
 H   10.193581121685163        1.4602800129120865        14.495713672292920     
 H   5.2903495495203376       -1.2329019276742863        15.820894817883357     
 C   5.4338151775338073       -1.0724079832353353        17.978353320680736     
 H   5.6125675245584556      -0.60819551761650470        20.079969790323744     
 H   6.7085493807788907        6.3118992337100321        22.081670337232996     
 H   2.5316480783285109        6.2456359661489067        14.483095933920238     
 H   11.622648559482190        3.5034359749264490        14.698957771751973     
 H   5.2391468497538822       -2.1310491315154514        18.145244284398611     
 Co   9.9914916088461698        3.0318611499457648       0.43294021013385464     
 S   9.4143650681573412       0.84899469150990781       0.79786210285629611     
 S   7.9177024228518160        3.9560002848812488       0.34815954607020672     
 S   11.207187711335266        3.3958729264893823       -1.4615372406534703     
 S   11.519417123142729        3.8029306893443886        1.9415011765668966     
 C   10.862269091277998      -0.16211050981002101       0.87504178272879884     
 C   8.0278875164640109        5.7141288536468835       0.23504189980978085     
 C   10.483228884600564        2.5142432833967963       -2.8067650212031134     
 C   10.832389095907528        4.4918433811648466        3.4109224576623185     
 C   10.738457652004902       -1.5722727787133679       0.80884989182632883     
 C   12.162851122859347       0.36697793344333685        1.0408708321215989     
 C   6.8482563641463718        6.4721283558702032        2.9493951955150532E-002
 C   9.2365836438768270        6.4267957755122200       0.41301643728514670     
 C   9.2701184667443748        1.7991480728698006       -2.6842877254625948     
 C   11.115664317528156        2.5064488374013125       -4.0754163940526409     
 C   11.626671721116157        4.5941896936162925        4.5783972561402306     
 C   9.5184316439850249        5.0045022643233485        3.4656842088852646     
 H   9.7501691481167452       -2.0119068766351487       0.68682398904998332     
 C   11.856716089543768       -2.4026784272765145       0.91618772524006542     
 C   13.269002362154570      -0.47456420837437313        1.1705304153432814     
 H   12.285200490051825        1.4461422829904391        1.0975528593715240     
 H   5.9061046865427302        5.9427519272901881      -0.10966742274009478     
 C   6.8703925777278982        7.8687356841850082        2.9145380773961085E-002
 C   9.2505541181806592        7.8248298661726912       0.41407160086179540     
 H   10.158271439675140        5.8678306997188265       0.57692323001623136     
 H   8.7744379950816125        1.7695222513727296       -1.7170142857075392     
 C   8.7262199970621595        1.1151944720740472       -3.7705309391680837     
 C   10.547614731851358        1.8448605149320167       -5.1676033283028024     
 H   12.071240215258376        3.0179649727009616       -4.1914888760138460     
 H   12.638909247538535        4.1923796395800128        4.5653986649908092     
 C   11.137051454523263        5.2129430191433066        5.7307243435537094     
 C   9.0392374660042076        5.6179372739562679        4.6215399096304832     
 H   8.8780688110390003        4.8942470290961211        2.5929896139997930     
 H   11.730488410908112       -3.4830886915085628       0.86355733121558653     
 C   13.134616354111314       -1.8651434781405571        1.1083557499583918     
 H   14.259920599316658       -4.0328445334528229E-002   1.3051721086315564     
 H   5.9407942302407521        8.4193669256868908      -0.11283821693708286     
 C   8.0739467003476193        8.5586569562321753       0.22512283909274980     
 H   10.194932277634788        8.3449188858605314       0.57464429643264503     
 H   7.8067365758209748       0.55165136785544622       -3.6305168550442777     
 C   9.3441628899776248        1.1425324380342439       -5.0258546631748926     
 H   11.049033932111032        1.8692877694647640       -6.1342633338845758     
 H   11.777837163369016        5.2898295292532707        6.6080827582965238     
 C   9.8397089604571288        5.7423180463268819        5.7632142504151638     
 H   8.0196433723263780        5.9980291300920472        4.6269045577193531     
 H   14.005304964610371       -2.5148176347949116        1.1805482213108576     
 H   8.0897466433474730        9.6454919066672886       0.23447678492077847     
 H   8.9009391658425585       0.62402179774270661       -5.8720021848494461     
 H   9.4620292475097099        6.2397060854743591        6.6547906766683411     
 P   7.0980246852182463        2.9421928841626444        8.1974529707393717     
 C   5.6353190728918330        2.2817295208605604        9.0080945206065017     
 C   8.5799948065579574        2.6845251335644411        9.2039557025502745     
 C   6.8811219211124843        4.7232545782892483        8.0369735450845727     
 C   7.2776061380916195        2.2094357049278526        6.5534196546829078     
 C   5.5334796008369072       0.89981623078794448        9.2491602469591623     
 C   4.5899358690313328        3.1425849057438326        9.3934987893536661     
 C   8.5945830622063166        1.7631424270593417        10.264110432395077     
 C   9.7296515176487173        3.4526662087414084        8.9237049384526994     
 C   6.4696804525403460        5.2855639661237310        6.8200203218410858     
 C   7.0062945079220871        5.5264077686995536        9.1880698904329066     
 C   6.2553629690272272        1.4016927996276261        6.0206533674684648     
 C   8.4299783488170181        2.4820789444200830        5.7866923087676030     
 H   6.3222586904644320       0.21803130207901120        8.9428661157763827     
 C   4.4000701720520494       0.39264823069395716        9.8829982035267196     
 C   3.4490277106471470        2.6201991766481898        10.003468441662541     
 H   4.6604090977056805        4.2100494828336492        9.2129080735630975     
 H   7.7167091453418912        1.1729793765294796        10.517611266480893     
 C   9.7520417916665068        1.6102703739927855        11.033815715043245     
 C   10.880478640978334        3.2831008236647858        9.6939238565243908     
 H   9.7170752379078085        4.1976171753421463        8.1289920732978960     
 H   6.3703871979779114        4.6619535828562233        5.9337211539113124     
 C   6.1917677834170508        6.6544676487651913        6.7521854523714753     
 C   6.6986131079411750        6.8847840105501517        9.1166219396274322     
 H   7.3428443695364720        5.1004773002980617        10.133424660278795     
 H   5.3697645015597164        1.1685680740122497        6.6083034450475227     
 C   6.3839474837868577       0.88498475920549835        4.7276493381571267     
 C   8.5345734913332976        1.9767064659046492        4.4891407499657454     
 H   9.2352445897283229        3.1025661266227016        6.1768602053201853     
 H   4.3521838796810721      -0.67406898968872286        10.091495046513266     
 C   3.3560730327256034        1.2472247276371013        10.246463104207276     
 H   2.6386081807871289        3.2799456171981429        10.311911576988750     
 H   9.7240401812487942       0.89956213823082543        11.860565896481553     
 C   10.892811821773877        2.3654834871203660        10.752297530764174     
 H   11.774221676336756        3.8757337613253773        9.5007245310091886     
 H   5.8694766080100482        7.0910748043304892        5.8072634294321155     
 C   6.3017982588170574        7.4498703972778539        7.8967863175018458     
 H   6.7678032826435128        7.5124546086264559        10.006238077559285     
 H   5.5914149226001255       0.25830077621792702        4.3222387000576195     
 C   7.5104377364761215        1.1866125513698811        3.9568476302085780     
 H   9.4078374183512103        2.2045654539024921        3.8789449956872892     
 H   2.4675766104630239       0.84850393347156217        10.732061236362297     
 H   11.798945071554638        2.2658990195681823        11.351870682145757     
 H   6.0911116257942854        8.5179941886556563        7.8485606088416695     
 H   7.6191083200541945       0.81818524027746342        2.9358830677244354     
 P   10.579748455245875        10.245055091255933        5.0379964671199327     
 C   10.508937314712535        9.3082710709216201        6.5776283554694741     
 C   11.783289541309248        9.4095850338127747        3.9930921802354531     
 C   8.9428000665400447        10.241546473889620        4.2769307582215585     
 C   11.102294902969449        11.947987470477575        5.3367068881911273     
 C   9.4260157500824899        9.4580422599468044        7.4632511676519853     
 C   11.559498559704849        8.4305944128477712        6.8924156945653028     
 C   11.454926604910986        8.1978544761270307        3.3577923188916912     
 C   13.103516305505705        9.8844418606300959        3.9770283090979404     
 C   8.1403758887003903        9.0904082086598965        4.3961507353398259     
 C   8.4907449095296545        11.337484626374556        3.5199167971380025     
 C   11.364099785758160        12.799965134069637        4.2447301560950788     
 C   11.170756233131749        12.445324129788087        6.6496189490244779     
 H   8.6057396430242665        10.129680224119163        7.2246370500507160     
 C   9.4082051604029857        8.7386786760874227        8.6583291410364840     
 C   11.517057668995974        7.6977082700264559        8.0792935521699345     
 H   12.388458083378822        8.2994108301590863        6.2043089141358232     
 H   10.434501815056544        7.8179771593266221        3.3551716449373563     
 C   12.465690129265974        7.4575571306359176        2.7380654431063882     
 C   14.106489601226578        9.1397210525205814        3.3548186598995091     
 H   13.350407030466238        10.829355992933582        4.4483005664222528     
 H   8.4816177658198271        8.2463135468725266        4.9918937528263445     
 C   6.9052173027237718        9.0391373397194350        3.7489140933343164     
 C   7.2485529280046670        11.271191163988934        2.8865012414420042     
 H   9.0876090369597264        12.241791405052977        3.4242751390048363     
 H   11.362084012131708        12.418648308701536        3.2251505935615397     
 C   11.641833995149884        14.150583173904755        4.4688175970416317     
 C   11.453898644078480        13.797416930256551        6.8610755928899110     
 H   11.007362633715548        11.784940599241763        7.4987945623021970     
 H   8.5950251646622107        8.8881879067278398        9.3655056715654617     
 C   10.439034839200929        7.8412531370420542        8.9546422711642073     
 H   12.330787393558166        7.0138324096222480        8.3153130552042551     
 H   12.220982678892303        6.5128491189380142        2.2505761868765179     
 C   13.789016224837804        7.9169323005059988        2.7573516131526099     
 H   15.126321702845779        9.5212996053267922        3.3211708979226411     
 H   6.2896914487020217        8.1435912117695057        3.8230764427035524     
 C   6.4541658552693590        10.126220394438267        2.9924170577484364     
 H   6.9068930549614018        12.122864922578533        2.3005356222149715     
 H   11.816944088299293        14.810375133933379        3.6173952016664264     
 C   11.676918303949543        14.649031385445911        5.7751693844716137     
 H   11.501405143916179        14.183723563659260        7.8770144983021391     
 H   10.394557944100510        7.2619432056018915        9.8752337471612872     
 H   14.572532766904020        7.3326494129841251        2.2781501885008173     
 H   5.4794765923161490        10.077918089810908        2.4998167458653024     
 H   11.873296898035388        15.707317605338002        5.9423029156485052     
         556

 Co   1.4420982432875757        10.544702287861483       0.43308338788442752     
 S  0.86545174354139265        12.727460196465726       0.79829655032276658     
 S -0.63114091992805810        9.6194961834220383       0.34742880920368663     
 S   2.6569254676447502        10.180306348282668       -1.4617269286264660     
 S   2.9689187464279407        9.7733592748743696        1.9425005432204858     
 C   2.3136057756926731        13.738201110728964       0.87552095491294135     
 C -0.51960451644453376        7.8614643821622643       0.23456389762417149     
 C   1.9317022640617145        11.060800232755247       -2.8069795240411892     
 C   2.2810137375433839        9.0836748455664527        3.4111172137825978     
 C   2.1901398144389628        15.148383525555555       0.80934646032656887     
 C   3.6140239331553783        13.208752599608960        1.0414410912954333     
 C  -1.6988180120739895        7.1026293967355301        3.0078295740173070E-002
 C  0.68968037656586401        7.1496380206193058       0.41175657259351883     
 C  0.71845297160313371        11.775593820165133       -2.6840996169954185     
 C   2.5634539819855724        11.068261203630357       -4.0759447175288761     
 C   3.0745117843487986        8.9810688635436318        4.5790926260489622     
 C  0.96715304949291125        8.5706854489251985        3.4647799765526428     
 H   1.2019730094822620        15.588240797646598       0.68718120055999987     
 C   3.3085878162704523        15.978482383515212       0.91693190892209364     
 C   4.7203752821187859        14.049995124480642        1.1712991199580747     
 H   3.7360715696318789        12.129556844446405        1.0980594302474400     
 H  -2.6413435100066947        7.6313915315408636      -0.10880132164480309     
 C  -1.6757814816994085        5.7060478181275469        3.0326160620780959E-002
 C  0.70456748098920019        5.7516156618456931       0.41332403889886354     
 H   1.6110964234931482        7.7092359763113327       0.57480751723357770     
 H  0.22326472053184224        11.805403359071505       -1.7165904503728355     
 C  0.17384854881959946        12.459105513547486       -3.7702644832473555     
 C   1.9946915746127827        11.729395480604017       -5.1680306638315638     
 H   3.5191209903146139        10.556957442683959       -4.1922389417173731     
 H   4.0866659467509896        9.3830871711106862        4.5669126053555607     
 C   2.5842418869385142        8.3617960265558011        5.7308434421668322     
 C  0.48734893648105121        7.9566222885630564        4.6200346870006710     
 H  0.32734487238037574        8.6811982347670700        2.5917406724503369     
 H   3.1826297468940470        17.058929928509819       0.86439740582138980     
 C   4.5863094829488249        15.440604743523132        1.1092603859869419     
 H   5.7111767941708358        13.615534690375735        1.3060703740958879     
 H  -2.6050828762877254        5.1547373629803070      -0.11076430199066700     
 C -0.47168374550546444        5.0169327524976177       0.22570524295588074     
 H   1.6494063750503987        5.2322254938134121       0.57333425836318574     
 H -0.74566465740800680        13.022542866840080       -3.6299500564641960     
 C  0.79119258874313614        12.431541812603490       -5.0258718775424009     
 H   2.4955868358778184        11.704832273586398       -6.1349481956972438     
 H   3.2244311112671600        8.2847596212032233        6.6086135231411491     
 C   1.2870346824398631        7.8320710299837657        5.7622089647306716     
 H -0.53207270631771864        7.5760751791320011        4.6245246702572818     
 H   5.4571991422033390        16.089988941350310        1.1815530497601296     
 H -0.45525683218155255        3.9301034605548359       0.23556962687425489     
 H  0.34750408400087551        12.949787819624474       -5.8719352519091057     
 H  0.90886709270267807        7.3342132461140244        6.6532925810165198     
 P   15.648901163149763        10.627940794789197        8.1987566043281994     
 C   14.185859329666872        11.289007095430090        9.0082433427464075     
 C   17.130125239382480        10.884537638015876        9.2064569427873533     
 C   15.431144966175038        8.8471468966575415        8.0364684187383126     
 C   15.831047706582924        11.361498203513717        6.5554960269681253     
 C   14.084479282488868        12.671050035500057        9.2487490784589586     
 C   13.140202744563386        10.428619197155697        9.3939508678729506     
 C   17.144982931113670        11.807191502367008        10.265461040012667     
 C   18.279542994389516        10.115733778862483        8.9271382655087912     
 C   15.021455864738659        8.2863713233515259        6.8183210173702662     
 C   15.554334489234842        8.0426139972743673        9.1866874633739410     
 C   14.808430921369874        12.166476857338353        6.0197896918702174     
 C   16.985709321587734        11.091383916092875        5.7918783208818940     
 H   14.873438071057695        13.352436139527629        8.9420288608174641     
 C   12.951355389405942        13.178825607174126        9.8826520270527798     
 C   11.999534496410302        10.951623153139721        10.003843107961400     
 H   13.210257752970776        9.3610733537654927        9.2136359004645598     
 H   16.267279327199180        12.397883456579565        10.518307560224320     
 C   18.302605645061302        11.960865992167729        11.034719838949666     
 C   19.430613136579908        10.286271561347428        9.6967610662899890     
 H   18.266645560423708        9.3697937537033216        8.1334040671782564     
 H   14.923858363952645        8.9110017366205927        5.9326752255820150     
 C   14.743123613300149        6.9177343333674415        6.7484253361682560     
 C   15.246459307423745        6.6844325348743983        9.1131484567558285     
 H   15.889699592748501        8.4672940172048179        10.132943675099893     
 H   13.921149691884803        12.397989329946583        6.6052509625190652     
 C   14.938892108748185        12.682552445731815        4.7267620452207488     
 C   17.092209315754094        11.596115237540232        4.4943028906556490     
 H   17.791389509776291        10.473399173050867        6.1845525033194182     
 H   12.903855477796347        14.245631237759781        10.090899255223080     
 C   11.907131710993545        12.324699759329386        10.246502997156623     
 H   11.188857588887544        10.292304713650093        10.312514498588122     
 H   18.274820858302558        12.672557837251389        11.860576459919530     
 C   19.443319414151247        11.205360809942105        10.753781998333224     
 H   20.324334503461536        9.6934892592449824        9.5039582312232849     
 H   14.422050085121874        6.4824404809452600        5.8025655971491990     
 C   14.851255167145631        6.1209531572990405        7.8921378438227965     
 H   15.314327592890328        6.0556439544940153        10.002021230373318     
 H   14.146093291124000        13.307058662110549        4.3189879824660302     
 C   16.067670609812680        12.383131043330616        3.9588858086863978     
 H   17.967350621590452        11.370070241483679        3.8865748326728893     
 H   11.018861365246686        12.723864790604448        10.732147516330272     
 H   20.349749327299833        11.305956641294173        11.352679642951191     
 H   14.640452020996804        5.0529794597628008        7.8422441023084657     
 H   16.177793215153063        12.751101588415564        2.9379401586395333     
 P   2.0281947985944950        3.3289168608375528        5.0380940277492661     
 C   1.9555412940835737        4.2654128493425389        6.5777485957274715     
 C   3.2316675132832322        4.1653300300822007        3.9938503755926447     
 C  0.39176949034297381        3.3309922439797761        4.2760201865936498     
 C   2.5517113521526920        1.6263818862927102        5.3370423203967157     
 C  0.87231715161441936        4.1142940716506038        7.4627481650220737     
 C   3.0049715115231623        5.1441300419978067        6.8932246840507583     
 C   2.9027982124594902        5.3771375018567360        3.3589605057154621     
 C   4.5520275239293202        3.6909166237166895        3.9773304316032658     
 C -0.41180788461045126        4.4813521028865502        4.3946034358876194     
 C  -5.8783172986704421E-002   2.2344988636297702        3.5189976361216804     
 C   2.8154103654097717       0.77493314787804424        4.2451900323716112     
 C   2.6187418293921159        1.1286781216411945        6.6498519187868137     
 H   5.2980987757002183E-002   3.4417046683917905        7.2236629800788466     
 C  0.85301254364889190        4.8335414563709120        8.6578451987075198     
 C   2.9610598686304805        5.8768140162696314        8.0801512922101804     
 H   3.8341841980493387        5.2762571342483939        6.2056317597838646     
 H   1.8822440591896230        5.7566214627247483        3.3564677815964550     
 C   3.9131989863713841        6.1180354902483485        2.7394208226542411     
 C   5.5546286509870546        4.4361608228059133        3.3551669548358056     
 H   4.7993419146262282        2.7459171351353118        4.4481870630727061     
 H  -7.1740621347604006E-002   5.3258868502884411        4.9903542406510732     
 C  -1.6466796064474896        4.5312102475497911        3.7467918931926003     
 C  -1.3006785052725023        2.2994081140921225        2.8849502223805161     
 H  0.53899465350141473        1.3307853339471705        3.4237615119290741     
 H   2.8142405628559377        1.1565432669552891        3.2257385912925245     
 C   3.0938508418973516      -0.57552646440801702        4.4692518834193597     
 C   2.9026127380435534      -0.22324913170873956        6.8612713394357554     
 H   2.4537200644856449        1.7886308452826394        7.4989720647617704     
 H   3.9598483431863993E-002   4.6830950925796788        9.3645324984518048     
 C   1.8826626757463556        5.7320652786533808        8.9548106370294764     
 H   3.7739258969610412        6.5614936115993183        8.3167123506638809     
 H   3.6680875586437396        7.0628086555015992        2.2522991751799988     
 C   5.2366774833438825        5.6591330837291656        2.7583436403146222     
 H   6.5745387060428353        4.0548135138900872        3.3211275336551611     
 H  -2.2632116711986239        5.4260486177313902        3.8205597965625104     
 C  -2.0962542507255830        3.4435463709525402        2.9903138216342264     
 H  -1.6410560980428941        1.4472723991018259        2.2989880748693623     
 H   3.2702920660491470       -1.2349855989705962        3.6178945313985369     
 C   3.1277166711439741       -1.0743085238665111        5.7754708421102796     
 H   2.9490921516417541      -0.60985650545313286        7.8771100677850203     
 H   1.8370641603576405        6.3111861501477344        9.8754401055431984     
 H   6.0199258026464646        6.2438957224355107        2.2793337198386698     
 H  -3.0708206223132164        3.4907985346312564        2.4974379706027086     
 H   3.3246225000676675       -2.1324863133945646        5.9425821060428516     
 Co   15.663427494946420        3.0175386195479863        12.639659180628151     
 S   16.238379477559409       0.83379306526663111        13.000493635659133     
 S   17.736995068640052        3.9411131786816389        12.556607224624820     
 S   14.452399718733529        3.3859828905248004        10.743334821716696     
 S   14.136064815939912        3.7884705109511536        14.148487437320956     
 C   14.789246027980484      -0.17539176206793597        13.078854250088526     
 C   17.626503939417766        5.6988557599870830        12.438996382715136     
 C   15.178693481341345        2.5056676230061821        9.3985344898691032     
 C   14.822277984618577        4.4811427616094415        15.616592631963607     
 C   14.911139122170713       -1.5856682426597100        13.012164105902965     
 C   13.489639958574596       0.35554215737949779        13.246088083059588     
 C   18.806127280150040        6.4563509926819602        12.231818357667896     
 C   16.417824794262071        6.4119038981029783        12.615620152498810     
 C   16.392692278764383        1.7922023735810100        9.5216845853383116     
 C   14.546818308272057        2.4969272381559171        8.1296664223579889     
 C   14.027901046571323        4.5842994593322306        16.783926266608933     
 C   16.135518810455288        4.9956003417924357        15.670423122268680     
 H   15.898683584671192       -2.0265766055565462        12.888754814465806     
 C   13.791867557704007       -2.4144693008700289        13.120870448217257     
 C   12.382483345768591      -0.48440500628450517        13.377051208065019     
 H   13.368812554681668        1.4348424254440653        13.302939386120277     
 H   19.748136764382874        5.9265486013163962        12.093380508434494     
 C   18.784126350177143        7.8529927144623350        12.229261559326341     
 C   16.404005159780905        7.8099563829707899        12.614593295537237     
 H   15.496118463220091        5.8532099035373957        12.780379278796952     
 H   16.888393088640594        1.7641187685987905        10.488968587604210     
 C   16.937539227652721        1.1081186962447396        8.4359879408836740     
 C   15.115829245959644        1.8353330633723151        7.0380009132477062     
 H   13.590703782247214        3.0073754874518568        8.0132916573941397     
 H   13.016063087514697        4.1814883141465442        16.771478452676330     
 C   14.517018774016282        5.2049169382331044        17.935473441725083     
 C   16.614154434939937        5.6110474886783708        16.825412417502335     
 H   16.775887457902517        4.8849293319040834        14.797817693777478     
 H   13.916518530182199       -3.4950664294161764        13.068041827044818     
 C   12.515009470071121       -1.8751317974052868        13.314732434081167     
 H   11.392348402970708       -4.8797054126680339E-002   13.513125581625202     
 H   19.713677371609382        8.4034890419415138        12.086212469564421     
 C   17.580732466120487        8.5434113656325703        12.424478670178123     
 H   15.459732480781403        8.3304205482689095        12.774684969578079     
 H   17.857583363977000       0.54558653131687640        8.5765127490839870     
 C   16.319757134994006        1.1340165852440649        7.1805544517466871     
 H   14.614750089974324        1.8587840303039838        6.0711552833507447     
 H   13.876265642774703        5.2822057782687741        18.812840800468202     
 C   15.813841666351845        5.7355654491473587        17.967146148272334     
 H   17.633159103137423        5.9926538005433443        16.830094047962781     
 H   11.643424408464877       -2.5234590652379301        13.387757584851435     
 H   17.565207023848988        9.6303033220903256        12.432346860511849     
 H   16.763513661295757       0.61522574295420340        6.3348589596979430     
 H   16.191233154004848        6.2342076624344962        18.858112231190866     
 P   1.4570291425335022        2.9384423458706981        20.398210783385515     
 C   2.9209288816426562        2.2794095399448318        21.207830914085459     
 C  -2.3647801350197676E-002   2.6798443285885631        21.406274707464600     
 C   1.6721159430990182        4.7197210674157564        20.237954771118844     
 C   1.2762645937103134        2.2056415644163465        18.754393466562810     
 C   3.0243302815703750       0.89751536181611458        21.448319090118797     
 C   3.9649165148544459        3.1414577310896159        21.594443371987204     
 C  -3.6782808424861348E-002   1.7582941278018140        22.466279885858327     
 C  -1.1736817840760487        3.4479782285144069        21.127682316152644     
 C   2.0820870647626246        5.2824220829827953        19.020783058452473     
 C   1.5472580591977094        5.5226898610428172        21.389217897183070     
 C   2.2993518734487646        1.4009953909216997        18.218961397553802     
 C  0.12183543165924871        2.4755609861664492        17.990282853705349     
 H   2.2367089192746641       0.21487251870638469        21.140912641996767     
 C   4.1577139016905997       0.39155493451906886        22.083170246865304     
 C   5.1059074531183350        2.6202701820037162        22.205332956917761     
 H   3.8933454472919475        4.2089149653191331        21.414120240866072     
 H  0.84152118457423930        1.1682309017119417        22.718447474477031     
 C  -1.1931910889490620        1.6052996356098084        23.237564666858436     
 C  -2.3234564408041964        3.2783178962053232        21.899430814473561     
 H  -1.1621697581549626        4.1930365746668770        20.333052145200554     
 H   2.1810229484623935        4.6589229320009062        18.134431585070875     
 C   2.3591268907624174        6.6514839192599116        18.952842063734124     
 C   1.8539054281370124        6.8812791049993498        21.317604395024578     
 H   1.2118153847020845        5.0964476892986630        22.334806077016921     
 H   3.1865791033168049        1.1697845634174213        18.804641359862011     
 C   2.1693499565728032       0.88480572154527182        16.925924867512620     
 C   1.5736849076718740E-002   1.9704580242311716        16.692799500193168     
 H -0.68401576350862581        3.0936408964018671        18.382555603745768     
 H   4.2067924912333243      -0.67520157015944016        22.291211216010900     
 C   5.2002669462042377        1.2473257190171330        22.448030587879430     
 H   5.9152526241391286        3.2809442404197857        22.514706120785224     
 H  -1.1640237305047769       0.89450333694366180        24.064215686033155     
 C  -2.3343093950694138        2.3605776976035582        22.957698838762134     
 H  -3.2175296910630253        3.8708638451323818        21.707544695668577     
 H   2.6805676985437894        7.0882823663469274        18.007748339559829     
 C   2.2494695208062891        7.4467275632214616        20.097555561941135     
 H   1.7850340779669667        7.5087967301302205        22.207322301290322     
 H   2.9624238117837893       0.26062756218187955        16.518305597771832     
 C   1.0405490328541693        1.1835102103565580        16.157855582451944     
 H -0.85932240239571078        2.1960410186887702        16.084763477398447     
 H   6.0888159771321764       0.84950475650932367        22.934284417906483     
 H  -3.2395911389064960        2.2608676028660670        23.558544702746957     
 H   2.4594667215899184        8.5149837302983276        20.049262677167668     
 H  0.93062199432295634       0.81490345503893380        15.137141013719026     
 P   15.077480452154163        10.238162889044730        17.242424516133276     
 C   15.149489107460498        9.3022136400416873        18.782381423246388     
 C   13.874491035220387        9.4016312675523892        16.197828235634411     
 C   16.713622710184413        10.235566864628352        16.479787981097555     
 C   14.554900711701995        11.940935756193884        17.540948790445288     
 C   16.232117972563547        9.4538711917345850        19.668010044929044     
 C   14.099662497523559        8.4239340228910464        19.097834236771188     
 C   14.205022476115724        8.1906181050916693        15.562362401199993     
 C   12.553702372611161        9.8747870204226516        16.180878075363214     
 C   17.518817218132504        9.0867587122930029        16.601406820922300     
 C   17.161826837007155        11.329933292683577        15.718382223202196     
 C   14.290333981838186        12.791836467793138        16.448950592593185     
 C   14.490874218753971        12.439725996026935        18.853417313017804     
 H   17.051739227743056        10.126136452637841        19.428915910103186     
 C   16.250383276557471        8.7356766014016713        20.863773150502311     
 C   14.142510108001211        7.6922854189214158        20.285462155496582     
 H   13.270952608999051        8.2913733182084783        18.409732845542177     
 H   15.226010249073218        7.8124098544998386        15.560235364948742     
 C   13.195877138352557        7.4489661072143347        14.941859840925430     
 C   11.552391704583343        9.1288997509088432        15.557404213701453     
 H   12.305105616046326        10.819314654774956        16.652114764661633     
 H   17.180602925976483        8.2439874488489249        17.200578075162991     
 C   18.752956141967488        9.0362894385638004        15.952252542601553     
 C   18.402810526642881        11.264268921404618        15.082685332170858     
 H   16.562933559692482        12.232626276341730        15.620820130733536     
 H   14.289114667929766        12.409378127647086        15.429868082616377     
 C   14.014024024858243        14.142831899136644        16.672456100902693     
 C   14.209142864461011        13.792180989526310        19.064269180896900     
 H   14.656544301457714        11.780192265597192        19.702677730317255     
 H   17.063204263588009        8.8866225417197331        21.571038166999795     
 C   15.220254303221704        7.8376847144937063        21.160805857274177     
 H   13.329367291912812        7.0079308281004327        20.522058214569910     
 H   13.442202110180672        6.5046408631032335        14.454594931238704     
 C   11.872000411354449        7.9066319465001529        14.960069588825565     
 H   10.532193663901054        9.5093692580607989        15.522503080698907     
 H   19.371040475343943        8.1428646527315216        16.028831789941748     
 C   19.199948462674186        10.121549448038568        15.191012080289591     
 H   18.741134136681410        12.114642797050921        14.493095357190459     
 H   13.836904019341244        14.801982539071114        15.821005798573562     
 C   13.983107987199753        14.642654265061706        17.978276117473861     
 H   14.165120161160051        14.179763364905934        20.079776779654612     
 H   15.265122679841451        7.2592463406448209        22.081916291633462     
 H   11.089669333049610        7.3215327004161903        14.480091324187358     
 H   20.173985671637862        10.074032132011963        14.697173513443984     
 H   13.787828622085726        15.701209468302611        18.144914926755018     
 Co   7.1105790594208873        10.554730225561677        12.640117420595301     
 S   7.6857888393143003        12.738427378895919        13.000884549156863     
 S   9.1837932924414751        9.6304294040384431        12.556601476952817     
 S   5.8992920991509612        10.186546372326076        10.743905724193247     
 S   5.5834123913097571        9.7841587715517502        14.149311339332780     
 C   6.2366847034602459        13.747663008879872        13.079058819166972     
 C   9.0724650836357927        7.8727156650546366        12.439318296317037     
 C   6.6258066664267039        11.066664474772713        9.3991066416299933     
 C   6.2697879856579899        9.0914185154079252        15.617287668690528     
 C   6.3586471916567584        15.157932783704307        13.012401251561812     
 C   4.9370301806817851        13.216792328610381        13.246124910357855     
 C   10.251710955327891        7.1146913313076547        12.231974245569367     
 C   7.8635246421706606        7.1602067576008004        12.616333418554762     
 C   7.8398561526005714        11.780036177918809        9.5223174029233242     
 C   5.9940468592129568        11.075384021506451        8.1301828769319968     
 C   5.4755630278362943        8.9882565838916975        16.784721982661747     
 C   7.5830328149361952        8.5769652735718456        15.670944541347046     
 H   7.3462299832266238        15.598789466981767        12.889130837287254     
 C   5.2394036669520441        15.986785352247251        13.120994629003599     
 C   3.8299004032657562        14.056789890973803        13.376978251186420     
 H   4.8161298731221560        12.137500613164443        13.302913470159229     
 H   11.193900522324521        7.6440843463984836        12.093190040555358     
 C   10.229128286914877        5.7180704726749232        12.229645993315826     
 C   7.8491131193853754        5.7621645595117830        12.615483810217683     
 H   6.9420818148058938        7.7192848511213956        12.781256209653653     
 H   8.3354716457421958        11.808162458054779        10.489640162346880     
 C   8.3848437527608279        12.464030613156947        8.4366399086448052     
 C   6.5632011055799326        11.736880844824778        7.0385379257316014     
 H   5.0379045757705425        10.565001250506553        8.0137512778602584     
 H   4.4637349475680264        9.3910902336896349        16.772409676249396     
 C   5.9648044365975972        8.3675953909139960        17.936186710469265     
 C   8.0618055763230494        7.9615156326324863        16.825869438263918     
 H   8.2232957007299863        8.6876525971205343        14.798262465904866     
 H   5.3641114836889647        17.067376394786205        13.068198819761383     
 C   3.9624983964690164        15.447509691324115        13.314701251348884     
 H   2.8397255208305192        13.621233490581945        13.512924997262251     
 H   11.158414426146896        5.1671715893282064        12.086475353584889     
 C   9.0254894133011838        5.0281843837455789        12.425226191851964     
 H   6.9046429256200206        5.2421437157112232        12.775822341585945     
 H   9.3049197321971739        13.026499162414773        8.5772222036290824     
 C   7.7671647387034231        12.438122405807716        7.1811583140594744     
 H   6.0622088240925889        11.713409856035542        6.0716490475135441     
 H   5.3241473343123955        8.2902755483589043        18.813618336518434     
 C   7.2616265260365180        7.8369416672347709        17.967689394517340     
 H   9.0808158781838753        7.5799329425480577        16.830417509427392     
 H   3.0909260591134586        16.095868227009628        13.387617695610253     
 H   9.0095409269732549        3.9413028851096117        12.433280620239104     
 H   8.2110260072496128        12.956843144635606        6.3354783304078461     
 H   7.6391104809081103        7.3382360637363258        18.858580059961007     
 P   10.009914787063019        10.633893487108152        20.398202295416610     
 C   11.473779098616703        11.293012286851393        21.207800942727552     
 C   8.5292282064445413        10.892374430912565        21.406274097053714     
 C   10.225124033155190        8.8526409250285649        20.237840245949005     
 C   9.8290953581542997        11.366726858418003        18.754415544827523     
 C   11.577121302344702        12.674934377047533        21.448139203390699     
 C   12.517771864162730        10.431034371534071        21.594548366383588     
 C   8.5159876508979071        11.814047876130060        22.466169280044493     
 C   7.3792619574623792        10.124125871080114        21.127734739595986     
 C   10.635097482745387        8.2900387173837959        19.020626567401127     
 C   10.100222402991536        8.0495686740042842        21.389019858068846     
 C   10.852363053630931        12.170985956721966        18.218790193236245     
 C   8.6745076698641626        11.097124500952622        17.990475985329496     
 H   10.789492035002468        13.357512719987234        21.140611882143375     
 C   12.710453969121795        13.180996316000787        22.082995973228364     
 C   13.658715409156940        10.952323658753940        22.205440382673075     
 H   12.446240994644988        9.3635566841958440        21.414327319746803     
 H   9.3942371609757735        12.404202331997288        22.718312655337069     
 C   7.3595219433265493        11.967075362844412        23.237356585928836     
 C   6.2294382961599997        10.293798366709868        21.899408976402714     
 H   7.3908608192832164        9.3789903077717121        20.333184983548282     
 H   10.734049087879004        8.9136242593920585        18.134340393583731     
 C   10.912046996926213        6.9209690031919537        18.952547858380353     
 C   10.406783195265827        6.6909711207534484        21.317279778750780     
 H   9.7647559328015436        8.4757352044518655        22.334629293224740     
 H   11.739702160561512        12.401984249744443        18.804364021085853     
 C   10.722387850240445        12.687070746427390        16.925710553909539     
 C   8.5684221729766570        11.602144125368877        16.692957884463851     
 H   7.8685179269636221        10.479366362411785        18.382919346470139     
 H   12.759485737884221        14.247776064147054        22.290928128165810     
 C   13.753014918766761        12.325296604557449        22.447997291916788     
 H   14.468057587371307        10.291695681075840        22.514919004895166     
 H   7.3886106905015634        12.677978158273852        24.063912081153020     
 C   6.2184631866460087        11.211691482750611        22.957532430053856     
 H   5.3354246593772219        9.7011491735996280        21.707568832366569     
 H   11.233441903494667        6.4842241791321751        18.007415902943915     
 C   10.802303391610128        6.1256173312870823        20.097176878658431     
 H   10.337846552453238        6.0633582278910980        22.206925705847674     
 H   11.515603774737555        13.310924694301610        16.517921871844010     
 C   9.5934160545623914        12.388672358562946        16.157809008020909     
 H   7.6932279358205440        11.376823781473743        16.085048635676998     
 H   14.641520244277162        12.723205808006089        22.934256625324327     
 H   5.3131437060755919        11.311424333103101        23.558315065874531     
 H   11.012187852719471        5.0573467293869561        20.048769315401277     
 H   9.4834849055238362        12.757217469982590        15.137072035212345     
 P   6.5243271258883837        3.3344229280509419        17.242320056731231     
 C   6.5966214929352214        4.2702853371970315        18.782308455571286     
 C   5.3208342905871753        4.1708642108505138        16.198193171467580     
 C   8.1603762127394752        3.3372227115634168        16.479454181037852     
 C   6.0020183975773138        1.6315725167667265        17.540926208677920     
 C   7.6794387906581436        4.1185507293834656        19.667688606782132     
 C   5.5468503730717558        5.1485189649644898        19.098061143858338     
 C   5.6505512425759541        5.3825510958941978        15.563511380166265     
 C   4.0003398364079512        3.6968595074590280        16.180963300031522     
 C   8.9651791888487509        4.4863680766008009        16.600616999074763     
 C   8.6090397980163420        2.2426320998521296        15.718615891300455     
 C   5.7375571897269424       0.78056998247034837        16.448977817141316     
 C   5.9379502103121045        1.1328811460579742        18.853430037391973     
 H   8.4990017467755035        3.4462923008674484        19.428368644436802     
 C   7.6979499272392022        4.8366455947659697        20.863500584192636     
 C   5.5899624235867416        5.8800942642296432        20.285719773116572     
 H   4.7179691608387522        5.2810876090185204        18.410170515733174     
 H   6.6712927711381056        5.7614827593581541        15.561602455959815     
 C   4.6408766875484657        6.1239613690231716        14.943534822410536     
 C   2.9984954719207497        4.4425288252254420        15.558056935854179     
 H   3.7523585166713942        2.7518544200578590        16.651588155152425     
 H   8.6266323033751569        5.3292989118316259        17.199389168613944     
 C   10.199363110145324        4.5369745926856142        15.951556531209533     
 C   9.8500925149187317        2.3084167714620256        15.083044396479043     
 H   8.0104631407712450        1.3396775667649445        15.621419092788283     
 H   5.7364149584729764        1.1629399540839682        15.429862226864907     
 C   5.4612544836053827      -0.57041150189755407        16.672568765685288     
 C   5.6562505073155274      -0.21956897024435476        19.064368073190082     
 H   6.1035685279403102        1.7924782072212442        19.702653622963840     
 H   8.5109079588613579        4.6856263357928043        21.570587721543632     
 C   6.6679020693237359        5.7346375250626380        21.160809704595192     
 H   4.7768673087631672        6.5644259848083806        20.522550635317085     
 H   4.8866247655163706        7.0687321147715068        14.456794030417074     
 C   3.3172707477579571        5.6654319681470175        14.961532987364430     
 H   1.9785369644550985        4.0614128636747608        15.522995541317314     
 H   10.817104398311448        5.4306847812531771        16.027760452404898     
 C   10.646828773241845        3.4514810368747977        15.190899270291169     
 H   10.188803194318618        1.4578553177434741        14.493924170132418     
 H   5.2842050564504746       -1.2296369873264659        15.821156594089521     
 C   5.4302727322371460       -1.0701287808216755        17.978430652276895     
 H   5.6121938693403690      -0.60707561965595913        20.079903950148587     
 H   6.7129384137192671        6.3129851589937260        22.081963954778207     
 H   2.5345453182882998        6.2503433373016186        14.481949837524672     
 H   11.620897789827902        3.4990720901355945        14.697117276564777     
 H   5.2349945719357507       -2.1286703977094232        18.145149889108172     
 Co   9.9946577600062589        3.0271949297640295       0.43287767232474722     
 S   9.4181478853108924       0.84435553657066553       0.79795450859205175     
 S   7.9211092634385691        3.9517281659939942       0.34761845373648093     
 S   11.209296840434742        3.3920353293371721       -1.4620035002545586     
 S   11.521670829293582        3.7986983138629360        1.9419760702908215     
 C   10.866318371943239      -0.16635207711839226       0.87538862821751406     
 C   8.0318402463368805        5.7097845674744114       0.23438089736976458     
 C   10.484214637909801        2.5114717265807118       -2.8072964545161465     
 C   10.833969367928120        4.4884759853879910        3.4106636318324406     
 C   10.742887657112947       -1.5765441324238321       0.80926493584333981     
 C   12.166716873540150       0.36312796562906774        1.0413630220122252     
 C   6.8522485491390590        6.4681134699033676        3.0178438891654336E-002
 C   9.2408927589241774        6.4221215193315677       0.41106793298856587     
 C   9.2709854330053734        1.7966308603017729       -2.6844978644549697     
 C   11.116041528334641        2.5040482965949371       -4.0762252002354051     
 C   11.627637127231084        4.5911685238087498        4.5785137955239170     
 C   9.5201327584037312        5.0015146540729232        3.4644517823885130     
 H   9.7547407989254342       -2.0164329619618537       0.68703219882129174     
 C   11.861350115520056       -2.4066151867365262       0.91693987901887641     
 C   13.273082860901249      -0.47808440507843575        1.1713019719974016     
 H   12.288736491473990        1.4423312189201378        1.0979372793552935     
 H   5.9098836994841006        5.9389588987015216      -0.10827697517461816     
 C   6.8747280243281956        7.8647156841700676        3.0213423914638070E-002
 C   9.2552183287666807        7.8201536074625819       0.41245348548897237     
 H   10.162569752639866        5.8628816655443501       0.57386370119638408     
 H   8.7757256532259760        1.7668269028648436       -1.7170232359005098     
 C   8.7264731401977524        1.1131104249513684       -3.7707065052018951     
 C   10.547368248382208        1.8429108572245214       -5.1683588640010445     
 H   12.071697459926435        3.0153880347200581       -4.1924556469753114     
 H   12.639798322906934        4.1891635612482157        4.5662168232623515     
 C   11.137509628393842        5.2105060456833492        5.7302961855999746     
 C   9.0404834694973655        5.6156832313125262        4.6197176153968789     
 H   8.8802274331033466        4.8909745799058593        2.5914865752586733     
 H   11.735417566629307       -3.4870685865398312       0.86444345281795076     
 C   13.139052961354929       -1.8687009086951156        1.1093106925368872     
 H   14.263871006028063       -4.3591903006025626E-002   1.3060792129926124     
 H   5.9451621957679093        8.4156449299942757      -0.11066280614123847     
 C   8.0786122073959508        8.5543359750335313       0.22511014847754915     
 H   10.199883312766572        8.3399697717275814       0.57211589835486842     
 H   7.8069782929198022       0.54962850067822100       -3.6304550491907910     
 C   9.3438872121094541        1.1407177277275351       -5.0262803273412162     
 H   11.048323703074189        1.8674998258652888       -6.1352454907925607     
 H   11.777799853203861        5.2875701994851374        6.6079925535216031     
 C   9.8403122495563498        5.7402494140412665        5.7617900515169911     
 H   8.0210814799330645        5.9962878066846601        4.6243106161840606     
 H   14.009950642273651       -2.5180675039632598        1.1816699460530942     
 H   8.0946353237082569        9.6411758138666919       0.23479508999903617     
 H   8.9002709680961036       0.62245888079878120       -5.8723762894001474     
 H   9.4622513141399676        6.2381256488555827        6.6529079777668994     
 P   7.0965672734135179        2.9445132655306869        8.1988920973789359     
 C   5.6335010748245669        2.2835402209399094        9.0084235820005318     
 C   8.5778053487548185        2.6879253201833149        9.2065735851159776     
 C   6.8788435665215975        4.7253123671430615        8.0365949948694624     
 C   7.2786483155968620        2.2108409553584281        6.5556617114346478     
 C   5.5320661552259258       0.90152527959436002        9.2490834527660635     
 C   4.5878126975719544        3.1439849049850754        9.3939221905579959     
 C   8.5926258986790298        1.7654089829826294        10.265700257162038     
 C   9.7272387095651940        3.4566810623366071        8.9271718208094502     
 C   6.4690969864868046        5.2860693295928440        6.8184586142911732     
 C   7.0019393564865728        5.5298307161666047        9.1868377007236557     
 C   6.2561838753314243        1.4054582659855255        6.0202176717837803     
 C   8.4331678430099704        2.4811374280298120        5.7918577122477002     
 H   6.3210467265724564       0.22008111718359413        8.9425429125750568     
 C   4.3988516236673645       0.39384133558580925        9.8828990258978031     
 C   3.4470616548790245        2.6210693151836209        10.003732306386436     
 H   4.6579102655180051        4.2115102313569457        9.2135092885992496     
 H   7.7149132990188676        1.1747493536795486        10.518593749645749     
 C   9.7502123546216186        1.6118532769575364        11.035041798779822     
 C   10.878283762087218        3.2862428033869810        9.6968560274383844     
 H   9.7143722964656298        4.2025187524214465        8.1333349859926347     
 H   6.3715397639097180        4.6614535028729653        5.9327977857751213     
 C   6.1905800130132205        6.6546694441134617        6.7486069755987961     
 C   6.6938769124568376        6.8879760921833846        9.1133330495601612     
 H   7.3373137318267458        5.1051654200203842        10.133100224058122     
 H   5.3690031866500307        1.1738291481688645        6.6058004969708124     
 C   6.3866539806585179       0.88913125943751992        4.7272883873645242     
 C   8.5396605709104474        1.9761849399926008        4.4943665315100265     
 H   9.2387373173592824        3.0994421783099151        6.1843140370812302     
 H   4.3513083061152766      -0.67293958330532400        10.091259208631167     
 C   3.3545943860955938        1.2480227179989656        10.246528628748637     
 H   2.6363519786944662        3.2804250480317303        10.312228932506027     
 H   9.7224059122119186       0.90027854868991120        11.861004904757451     
 C   10.890936789692958        2.3673179614148578        10.754032584717887     
 H   11.772032323848157        3.8789661805728093        9.5039817710453178     
 H   5.8694159633943848        7.0899208780847003        5.8027605491692462     
 C   6.2985865845655580        7.4514356416673273        7.8923396191983031     
 H   6.7616245286184817        7.5167303629113382        10.002236894421623     
 H   5.5939761686282603       0.26428110155848866        4.3197432458418596     
 C   7.5152758081915687        1.1887347484724855        3.9592201533361955     
 H   9.4146773485532673        2.2023943228422378        3.8864949049307205     
 H   2.4662498292297812       0.84893655482947794        10.732105605041541     
 H   11.797343410427343        2.2667818084819058        11.352977177535777     
 H   6.0876076949760183        8.5193762166334555        7.8424811188410395     
 H   7.6253797999835840       0.82060194127462460        2.9383298452050255     
 P   10.580367843761950        10.243324656541967        5.0384673775964002     
 C   10.508061184999294        9.3068157634194204        6.5781337628950540     
 C   11.783239894392931        9.4067690566834745        3.9936840908165507     
 C   8.9438136906682431        10.241440592402039        4.2766999167093633     
 C   11.104180916492401        11.945791121975022        5.3372112560172287     
 C   9.4250802831769462        9.4579332181673372        7.4634350178401387     
 C   11.557517479458545        8.4280045314576135        6.8932662977947281     
 C   11.453424220455650        8.1957132487524333        3.3579409385031012     
 C   13.103920325137722        9.8802598874280942        3.9773500064840750     
 C   8.1398360473429747        9.0914324498664421        4.3958130932425208     
 C   8.4937292455064135        11.337663441072021        3.5190375519271826     
 C   11.368029252965618        12.797040866980037        4.2452469816251917     
 C   11.171094911414745        12.443710421540121        6.6499415122773859     
 H   8.6057151136452372        10.130578154669301        7.2246105064457105     
 C   9.4060350413730855        8.7385861414031023        8.6584840137045980     
 C   11.513889301847167        7.6952564353246027        8.0801684886155005     
 H   12.386512949185295        8.2958360437827849        6.2054173754339317     
 H   10.432601391879810        7.8170218417099573        3.3552899496847419     
 C   12.463186224390917        7.4545758892053193        2.7376995822845345     
 C   14.105869627653307        9.1348179124118616        3.3544100269179964     
 H   13.351952637271612        10.824726240461843        4.4488736521633134     
 H   8.4795627384240717        8.2470982669937261        4.9920237784268178     
 C   6.9050235187764795        9.0416721500203536        3.7478832394664563     
 C   7.2519091347630589        11.272838389447575        2.8848539353664213     
 H   9.0918405219982024        12.241097829474297        3.4233752054845259     
 H   11.366974659182723        12.415255213863583        3.2258620237574296     
 C   11.646468288779589        14.147532680899495        4.4691210711769411     
 C   11.454982946776173        13.795661104885449        6.8611701599744999     
 H   11.005976553937026        11.783897501645479        7.4991450199457939     
 H   8.5927988400942699        8.8890043438670716        9.3653867804387172     
 C   10.435726542467417        7.8399990637083263        8.9551199545169471     
 H   12.326774496508492        7.0105117119722138        8.3164680416851322     
 H   12.217398806849086        6.5103008199703298        2.2500110200757231     
 C   13.786952381980203        7.9125611969290510        2.7566892812202144     
 H   15.126024177723039        9.5154893527724074        3.3204103803617975     
 H   6.2881512021226875        8.1471203173119484        3.8220541034428801     
 C   6.4559300512730644        10.129049096648862        2.9907422088669029     
 H   6.9119332589361697        12.124744121492318        2.2983526113858632     
 H   11.823009557839294        14.806848345397972        3.6176802295809525     
 C   11.680210073359534        14.646532597088715        5.7752542006234053     
 H   11.501366565785579        14.182438573199409        7.8769447072979952     
 H   10.390297818445152        7.2607780006047742        9.8756978022173154     
 H   14.569713429449923        7.3276404655863860        2.2770996450966603     
 H   5.4814069969849646        10.081826052518620        2.4977808860078135     
 H   11.877113041622870        15.704737010133879        5.9422039633329220     
         556

 Co   1.4452581341088289        10.549384753388180       0.43300983959486117     
 S  0.86923464667684713        12.732119764626065       0.79837101696822688     
 S -0.62775620475379768        9.6238192501115662       0.34689761137182862     
 S   2.6590186896049914        10.184138079930444       -1.4622079671281392     
 S   2.9711766097335235        9.7776003259707256        1.9429477149760888     
 C   2.3176557210275432        13.742461758232919       0.87586101788268289     
 C -0.51571534980138678        7.8658583548916940       0.23389346323840407     
 C   1.9326796863171707        11.063570238677540       -2.8075275626949261     
 C   2.2826087066431056        9.0870465825202906        3.4108346052205807     
 C   2.1945719405356288        15.152674443756460       0.80975761492791887     
 C   3.6178894866752711        13.212620350259545        1.0419291848490391     
 C  -1.6949088245642376        7.1067199333195781        3.0768039952267380E-002
 C  0.69391404332540452        7.1543357941790244       0.40977240499005418     
 C  0.71931271110162864        11.778112022714637       -2.6843304926265401     
 C   2.5638268298417306        11.070658441981534       -4.0767682041338986     
 C   3.0755007289059830        8.9840902650790415        4.5791788823017416     
 C  0.96887011407000723        8.5736748803245781        3.4635304550646859     
 H   1.2065476760426437        15.592787836167092       0.68738223485405547     
 C   3.3132245075222793        15.982437556782223       0.91768478649822971     
 C   4.7244561340415068        14.053531804843734        1.1720708237089008     
 H   3.7396062106785180        12.133385332506069        1.0984373500271474     
 H  -2.6376392938526321        7.6352803166089460      -0.10738362548457603     
 C  -1.6715575761828545        5.7101424134615408        3.1388428209463755E-002
 C  0.70912746964772677        5.7563149442329129       0.41166083921202051     
 H   1.6153326867093361        7.7141901800687229       0.57169905276066302     
 H  0.22454142226791218        11.808099269504337       -1.7166219302258654     
 C  0.17409934604752558        12.461191240827954       -3.7704629625691957     
 C   1.9944453951199097        11.731342155756744       -5.1688032858028903     
 H   3.5195732589306812        10.559529159815151       -4.1932171469302402     
 H   4.0875789057724576        9.3863028356142273        4.5676942532577636     
 C   2.5847310276455580        8.3642302147756613        5.7303868463005028     
 C  0.48861896820516931        7.9588729873074433        4.6181960536617321     
 H  0.32951437458178656        8.6844737150867388        2.5902243795823372     
 H   3.1875625609929905        17.062928510822704       0.86528638228893506     
 C   4.5907479477732016        15.444178999157446        1.1102180534633805     
 H   5.7151269688741317        13.618813183377107        1.3069778885554446     
 H  -2.6008400209200606        5.1585534905603581      -0.10858356606498196     
 C -0.46714068278282628        5.0213024355191926       0.22566176538955734     
 H   1.6542442941858857        5.2371757740399785       0.57074271385820130     
 H -0.74542429162555646        13.024569773593901       -3.6299143596334509     
 C  0.79091819335878033        12.433356037001344       -5.0263187170311978     
 H   2.4948799926009650        11.706615950064364       -6.1359458570056695     
 H   3.2244300159652797        8.2870150342655347        6.6084910812666235     
 C   1.2876694679562575        7.8341358691767109        5.7607631514118536     
 H -0.53060955237705709        7.5778101764419192        4.6219198781396607     
 H   5.4618469459083467        16.093254929933973        1.1826809132175968     
 H -0.45051127718287398        3.9344677145821993       0.23584788808668994     
 H  0.34684091956580421        12.951351018974130       -5.8723321660544761     
 H  0.90912620518099574        7.3357891503803394        6.6513901918537019     
 P   15.647461252919610        10.625609370559097        8.2002032163333247     
 C   14.184057543068207        11.287180454861234        9.0085821792873269     
 C   17.127953985104284        10.881125878203857        9.2090813853472930     
 C   15.428885756490619        8.8450778163694768        8.0360966360891730     
 C   15.832103961895392        11.360087922066015        6.5577471533867753     
 C   14.083079177374502        12.669323580717958        9.2486901222176350     
 C   13.138094086208184        10.427200290797559        9.3943730092814430     
 C   17.143041922257755        11.804905929840375        10.267064068267700     
 C   18.277149275530530        10.111710024223884        8.9306072150419826     
 C   15.020888527581031        8.2858559214354308        6.8167665344682478     
 C   15.549993512770245        8.0391802607645388        9.1854630921647882     
 C   14.809273818121774        12.162727400047617        6.0193767639579843     
 C   16.988905390423810        11.092310758795671        5.7970429710222247     
 H   14.872240661173844        13.350371936819935        8.9417330514406661     
 C   12.950145312818723        13.177610322723819        9.8825658650524311     
 C   11.997578542297418        10.950729504633234        10.004101243324914     
 H   13.207775682389089        9.3595947732302793        9.2142307398992997     
 H   16.265499166381087        12.396092747907895        10.519305796477902     
 C   18.300790412138731        11.959257703021310        11.035963568046631     
 C   19.428435992160200        10.283115354444419        9.6996986097437485     
 H   18.263963420241115        9.3648888529658336        8.1377434585346045     
 H   14.925029223818347        8.9114912046891757        5.9317584291840220     
 C   14.741942271348455        6.9175244639318256        6.7448560745609480     
 C   15.241727493556839        6.6812315661803421        9.1098688703032984     
 H   15.884183594010732        8.4625941172397567        10.132627483054794     
 H   13.920415672647321        12.392750428887165        6.6027771928242442     
 C   14.941620942812373        12.678434909047954        4.7264289142698246     
 C   17.097302483304468        11.596633479896720        4.4995322436732597     
 H   17.794883043594552        10.476491743068321        6.1919941831764511     
 H   12.902986077730082        14.244478362267088        10.090682292259014     
 C   11.905659733745720        12.323876694551268        10.246569828935391     
 H   11.186609780571978        10.291799809386085        10.312816959813116     
 H   18.273199538566388        12.671809699719688        11.861038861972087     
 C   19.441459195092570        11.203503183762852        10.755530862673211     
 H   20.322164376801133        9.6902458460095886        9.5072169590043671     
 H   14.421991133980461        6.4835887911871790        5.7980725252420990     
 C   14.848043371558539        6.1193803545351386        7.8877012199595882     
 H   15.308146881099185        6.0513609324824378        9.9980308510708262     
 H   14.148683138127963        13.301125176717107        4.3165322897073590     
 C   16.072522771526192        12.381028204183131        3.9612760527425488     
 H   17.974190071581781        11.372229387979559        3.8941207492422754     
 H   11.017537270102263        12.723402986770994        10.732189446455919     
 H   20.348161218785837        11.305047496503462        11.353802483304413     
 H   14.636938792321230        5.0515916273458270        7.8361762523461227     
 H   16.184077726761370        12.748712560591024        2.9404074769763491     
 P   2.0287882833239848        3.3306473258493039        5.0385845095559203     
 C   1.9546574949014850        4.2668689919834728        6.5782741341411688     
 C   3.2315607313252883        4.1681532706932725        3.9944336678351338     
 C  0.39275042318812581        3.3310882777565993        4.2758250620123803     
 C   2.5535868444199865        1.6285818145564841        5.3375556252512641     
 C  0.87138680590086848        4.1144040454099056        7.4629680226916690     
 C   3.0029841021660935        5.1467257648746685        6.8940772828217645     
 C   2.9011896601194813        5.3792470022793628        3.3590562199548195     
 C   4.5523910077505372        3.6951536522435084        3.9776531509801125     
 C -0.41240100602774160        4.4802999059551416        4.3943288844394415     
 C  -5.5807486735544982E-002   2.2343241201459483        3.5181212191658240     
 C   2.8193370849327337       0.77787134394569246        4.2457099697275096     
 C   2.6190639595742176        1.1302842157150119        6.6501792934432187     
 H   5.2960063657423249E-002   3.4408047190918873        7.2236861994227484     
 C  0.85086115386238703        4.8336402682519894        8.6580334907765391     
 C   2.9579000137320413        5.8792752051600159        8.0810268471671236     
 H   3.8322213230532252        5.2798398995815861        6.2067287589674844     
 H   1.8802235453737632        5.7575039779958317        3.3565249290856256     
 C   3.9105558244351237        6.1209973597870722        2.7389656572028422     
 C   5.5539343934529821        4.4411292596201051        3.3547191458342258     
 H   4.8008841577638801        2.7506295633745905        4.4487957285202064     
 H  -7.3866427729063586E-002   5.3250638192198005        4.9905710568199311     
 C  -1.6469236228902588        4.5286424830719012        3.7458180459005250     
 C  -1.2973271337255110        2.2977606112934286        2.8832988511492403     
 H  0.54323468973721201        1.3314973797820413        3.4228424433096265     
 H   2.8191343936519853        1.1599593998916999        3.2264565824437095     
 C   3.0984824144309742      -0.57246369191087754        4.4695487324206677     
 C   2.9036813827383376      -0.22150213407839309        6.8613608116741904     
 H   2.4523124340200786        1.7896590755763651        7.4993316591797168     
 H   3.7400266759115390E-002   4.6822864095254904        9.3644583879816778     
 C   1.8793752227908449        5.7333290621873676        8.9553043060234518     
 H   3.7699224709331571        6.5648271688118323        8.3178541297821855     
 H   3.6643294215866633        7.0653117229011491        2.2516152237750133     
 C   5.2344893062024385        5.6635323997792906        2.7575956052524009     
 H   6.5741795761744148        4.0607240939818965        3.3203299999302232     
 H  -2.2648196265570197        5.4224718347042113        3.8196151828520883     
 C  -2.0945155765931984        3.4406994889658313        2.9886618857918306     
 H  -1.6360001919659666        1.4454047297738020        2.2967733612222490     
 H   3.2763601028058096       -1.2314390479180766        3.6181685983958141     
 C   3.1309992534302844       -1.0718087800564651        5.7755445709346445     
 H   2.9490328873609122      -0.60858919243251253        7.8770318422742953     
 H   1.8328337552823473        6.3123664446705776        9.8759173527181456     
 H   6.0169568991463738        6.2489411013805558        2.2781674983689393     
 H  -3.0689135261805061        3.4868709138142400        2.4954206498487155     
 H   3.3284293443372177       -2.1299061401412880        5.9424636753266880     
 Co   15.660276975601384        3.0133803927457312        12.639399603782964     
 S   16.234694571881477       0.82970946730340145        13.000611294290700     
 S   17.733602921968931        3.9373991903680405        12.555753400372728     
 S   14.450115457941481        3.3824639094958480        10.742747997514474     
 S   14.133845519160520        3.7847752965530188        14.148780150571117     
 C   14.785345333652460      -0.17915788683945744        13.079178143411481     
 C   17.622553434691465        5.6950861140239031        12.438252183245913     
 C   15.177468115663642        2.5032011295880192        9.3978564205232100     
 C   14.820810643998110        4.4781607188782271        15.616181997693337     
 C   14.906938641557160       -1.5894597209167278        13.012586283440262     
 C   13.485881094390798       0.35209115089690612        13.246490936054624     
 C   18.802135651889618        6.4529545048608306        12.232575761022101     
 C   16.413498321504271        6.4077669580529069        12.613591777655506     
 C   16.391545347060820        1.7899180044236180        9.5213088912483919     
 C   14.546203448163267        2.4949007926949416        8.1287080768983788     
 C   14.027086080348958        4.5816391581146387        16.783918298432106     
 C   16.133961820357836        4.9929237509751463        15.669036314989802     
 H   15.894373187455722       -2.0305691542923032        12.889032203527384     
 C   13.787505639162850       -2.4179930054793641        13.121575507830853     
 C   12.378551319826753      -0.48759278546146662        13.377679595441002     
 H   13.365320668396347        1.4314252188823189        13.303219622102578     
 H   19.744376933772827        5.9234079893348071        12.094842733688525     
 C   18.779766369964328        7.8495890439808083        12.230538544289685     
 C   16.399297046220600        7.8058163672708609        12.613021944889725     
 H   15.491804333075686        5.8487695340652701        12.777136793209500     
 H   16.886802697937814        1.7615659763670137        10.488803898394064     
 C   16.936988123015535        1.1062970330135558        8.4356197523106520     
 C   15.115819980098070        1.8337815175362968        7.0370710259177338     
 H   13.590032901171705        3.0052194133848333        8.0121832856761852     
 H   13.015307534932822        4.1786753109387806        16.772180261424975     
 C   14.516764289951460        5.2027736286336648        17.934933029974371     
 C   16.613106024691440        5.6090373554838351        16.823450138561636     
 H   16.773848406242621        4.8819748622189882        14.796141229888214     
 H   13.911928964913949       -3.4986257129999516        13.068898500511752     
 C   12.510800501792639       -1.8783510202386031        13.315561621726474     
 H   11.388512071807837       -5.1786762478740200E-002   13.513821054086216     
 H   19.709285636490634        8.4004061065242883        12.088710749376064     
 C   17.576016680262061        8.5396648058726541        12.424658140491482     
 H   15.454716968459909        8.3259736791311525        12.772180851231536     
 H   17.857014906649731       0.54377620151149242        8.5763672498226331     
 C   16.319753711474817        1.1325540287904838        7.1799290255195487     
 H   14.615210717660057        1.8574539633150216        6.0699967966358015     
 H   13.876531168737637        5.2802282001818721        18.812655791446115     
 C   15.813461684169061        5.7337431006213526        17.965599987774446     
 H   17.631939406725731        5.9911039082260960        16.827355186009061     
 H   11.639042524394148       -2.5264254034776403        13.388718413277505     
 H   17.560241926150876        9.6265589215691971        12.432952774714641     
 H   16.763895148540286       0.61404300497153808        6.3342638786676968     
 H   16.191269737312538        6.2328332802253881        18.856115495019584     
 P   1.4584583085836937        2.9410814333283914        20.399844876959008     
 C   2.9226748372194624        2.2814369430063066        21.208350210845079     
 C  -2.1515778086318185E-002   2.6836687132955430        21.409067838890905     
 C   1.6745043865968769        4.7220723689266366        20.237663714924359     
 C   1.2751247952458735        2.2073197872862855        18.756861321158439     
 C   3.0255682550469642       0.89943474224402897        21.448441428360944     
 C   3.9670568842757716        3.1429901352474130        21.594998889660140     
 C  -3.4971044333878175E-002   1.7609344864036220        22.467999146534794     
 C  -1.1712951706012995        3.4524495013374930        21.131281974534250     
 C   2.0827686349939696        5.2831186094469604        19.019258009487356     
 C   1.5518156433523962        5.5264880324403487        21.388019353688925     
 C   2.2984004842014691        1.4049950424626303        18.218750754373428     
 C  0.11854359366609023        2.4749125136878640        17.995690198932369     
 H   2.2376740293705510       0.21719573563233269        21.140833815812869     
 C   4.1587479158778367       0.39286769390006177        22.083216015189343     
 C   5.1078779636952714        2.6211818069010113        22.205672367196843     
 H   3.8959389003861045        4.2105117259127542        21.414849029635590     
 H  0.84314080318617113        1.1703436765737001        22.719597466469370     
 C  -1.1915686557560041        1.6072267606113018        23.238818496836771     
 C  -2.3213542520712553        3.2818752639423923        21.902387650554541     
 H  -1.1594223057780877        4.1984352642641323        20.337569252816788     
 H   2.1798961908583130        4.6585551376987597        18.133581323602975     
 C   2.3604898879046519        6.6518526863386995        18.949199461999108     
 C   1.8589178498612831        6.8848231944310285        21.314249380987359     
 H   1.2175522162286188        5.1015940701846070        22.334550851084661     
 H   3.1872074712009195        1.1752576463197302        18.802358317678692     
 C   2.1664882939782784       0.88917938915501504        16.925794534121025     
 C   1.0526590664822880E-002   1.9702375832979311        16.698266773185452     
 H -0.68759593015812936        3.0908219167221085        18.390261063821843     
 H   4.2074027620708048      -0.67395380434225138        22.291137091711171     
 C   5.2016505526991113        1.2481597890065634        22.448176659534930     
 H   5.9175849220261387        3.2813958146589455        22.515053247842378     
 H  -1.1626675162943034       0.89552334329340366        24.064646524319933     
 C  -2.3326210089019348        2.3627656871789093        22.959401565441738     
 H  -3.2154162808529647        3.8745205000004681        21.710774657127018     
 H   2.6807889029430498        7.0872139272792998        18.003141659292474     
 C   2.2529427951701391        7.4485401000935285        20.092992944366397     
 H   1.7915479484075663        7.5134896447388710        22.203212082927479     
 H   2.9596865157057937       0.26679972428194787        16.516044558365600     
 C   1.0355652107704190        1.1859070323866296        16.160458842651526     
 H -0.86628328091845108        2.1942040602540400        16.092563571608384     
 H   6.0900368833663787       0.84990689288828281        22.934373858879347     
 H  -3.2382350598342700        2.2620602889132702        23.559519185876546     
 H   2.4632833885062677        8.5165965291129986        20.042984660840506     
 H  0.92419540989373061       0.81761984618000605        15.139809243691218     
 P   15.076889343873287        10.236703969682612        17.242846763649300     
 C   15.150408937357339        9.3010002901385338        18.782822848549888     
 C   13.874575400928501        9.3990854327562001        16.198361473089214     
 C   16.712659045018693        10.235770032238939        16.479554249170608     
 C   14.552978055981955        11.938994765961366        17.541416102882668     
 C   16.233115348877075        9.4539757792650736        19.668113044851005     
 C   14.101706738850734        8.4215580416100710        19.098603668619926     
 C   14.206522400191048        8.1887448088278312        15.562437957986569     
 C   12.553338623418473        9.8708923853021595        16.181173381390224     
 C   17.519343216544609        9.0880290431696604        16.600934550884343     
 C   17.158991018435685        11.330518731723899        15.717696704918376     
 C   14.286405144557838        12.789185825081939        16.449432215860341     
 C   14.490347596731397        12.438321929748900        18.853716570906130     
 H   17.051812252672853        10.127267998479313        19.428822932883723     
 C   16.252655970786375        8.7357371179506167        20.863809651551140     
 C   14.145782290965327        7.6899897318665360        20.286217812762530     
 H   13.272946166152325        8.2880329359180021        18.410773104364100     
 H   15.227899675138723        7.8116974685084513        15.560253091661480     
 C   13.198346429025447        7.4462793543148260        14.941434853369758     
 C   11.553018657858956        9.1243068805888825        15.556997394667656     
 H   12.303629641917549        10.814969020849968        16.652676370744658     
 H   17.182564813415986        8.2449361168591473        17.200417977044889     
 C   18.753171370362558        9.0391076950066545        15.951151180062757     
 C   18.399646694732713        11.266366990095445        15.081311087611875     
 H   16.558891543950967        12.232378197309309        15.620213824212460     
 H   14.284343811693635        12.406293954269469        15.430528437809285     
 C   14.009278436964273        14.140028553079050        16.672743802882305     
 C   14.207757303350212        13.790608291962382        19.064360294481759     
 H   14.657713777469663        11.779344186848677        19.703001847607919     
 H   17.065554761705773        8.8875643316750690        21.570782122925781     
 C   15.223688079496082        7.8365524117638552        21.161144033523591     
 H   13.333497505918151        7.0047457359842964        20.523078067771714     
 H   13.445723393976229        6.5023896809599773        14.453948551683411     
 C   11.874035299526790        7.9025716382436215        14.959389121767867     
 H   10.532500331233237        9.5038795378221792        15.521791671297079     
 H   19.372538585874235        8.1466180440738984        16.027612263367104     
 C   19.198315895476401        10.124772871350588        15.189482061109349     
 H   18.736372965043618        12.117053363599577        14.491347663020763     
 H   13.830757316066851        14.798711526113790        15.821275600121309     
 C   13.979556907710258        14.640359455500738        17.978361597504339     
 H   14.164733789967725        14.178619256952979        20.079717549469855     
 H   15.269537521318439        7.2581617798104583        22.082212869989704     
 H   11.092437304539393        7.3168434902426673        14.479043328628343     
 H   20.172212350886834        10.078350326379134        14.695328435706998     
 H   13.783667844369743        15.698814408308866        18.144833012246998     
 Co   7.1074379015042215        10.558884928267327        12.639833261610825     
 S   7.6821004323077497        12.742509860625656        13.000981820104952     
 S   9.1804289823661680        9.6341779336447821        12.555747325022743     
 S   5.8970305169563453        10.190049494163855        10.743288298889066     
 S   5.5811917301492260        9.7878314868328076        14.149559732060007     
 C   6.2327793091077899        13.751425841850558        13.079372029908779     
 C   9.0685865852392133        7.8765183062832289        12.438557107338909     
 C   6.6245922262060839        11.069125891290570        9.3983980956305260     
 C   6.2683108047938481        9.0943827170481715        15.616839962992939     
 C   6.3544387771666990        15.161721292856113        13.012811122940139     
 C   4.9332689726913364        13.220237125940095        13.246525751566578     
 C   10.247811265743854        7.1181486996795416        12.232723657039646     
 C   7.8592839646712607        7.1643483030886381        12.614267619936081     
 C   7.8387174059095841        11.782320491121029        9.5219081511045403     
 C   5.9934368343247657        11.077406661950162        8.1291969894515965     
 C   5.4747301822719079        8.9908997209690895        16.784671652587587     
 C   7.5814658883981032        8.5796240969640216        15.669530105646977     
 H   7.3419097906588817        15.602781493405121        12.889388887239759     
 C   5.2350325641220437        15.990303724585019        13.121693133695647     
 C   3.8259648519218064        14.059969143314115        13.377610222643741     
 H   4.8126391781681273        12.140911194130329        13.303195090919546     
 H   11.190223116393476        7.6473074261905749        12.094662398540635     
 C   10.224890962289782        5.7215339375997569        12.230903440477816     
 C   7.8445220475826059        5.7663086434437689        12.613866094428305     
 H   6.9378395694840265        7.7237095913241092        12.777967502970206     
 H   8.3338938710785797        11.810712912733917        10.489439906317200     
 C   8.3842934288603033        12.465857043792269        8.4362372276363686     
 C   6.5631891330668335        11.738433824986068        7.0375794891101391     
 H   5.0372400104058448        10.567150059533722        8.0126182732136026     
 H   4.4629609383424560        9.3938847585383858        16.773061767788970     
 C   5.9645255866541014        8.3697243338646512        17.935608539911925     
 C   8.0607400340853026        7.9635086413012450        16.823883189786759     
 H   8.2212523011112566        8.6905882034146931        14.796562383659490     
 H   5.3595100862207401        17.070930629307128        13.069047299147787     
 C   3.9582825167639899        15.450720723233456        13.315531776799421     
 H   2.8358876388929923        13.624212237871166        13.513630718529347     
 H   11.154159346412460        5.1703355484097901        12.088960795467228     
 C   9.0209092108187150        5.0319627012075117        12.425367182998420     
 H   6.8997548823770716        5.2465712917613656        12.773258940717470     
 H   9.3043503532261962        13.028317640271306        8.5770392454621280     
 C   7.7671567216364013        12.439590339778277        7.1805009006354616     
 H   6.0626621918524695        11.714742493288446        6.0704642746249720     
 H   5.3243834006133284        8.2922406364814751        18.813392175911467     
 C   7.2612222889729958        7.8387501028912929        17.966114695244993     
 H   9.0795788234829651        7.5814646410998856        16.827661942067994     
 H   3.0865367584435903        16.098824968164152        13.388585459500241     
 H   9.0047337578824127        3.9450785075387662        12.433838630331895     
 H   8.2113974177597822        12.958035004621449        6.3348504900429612     
 H   7.6391179343230418        7.3396001538036009        18.856558917475454     
 P   10.011332451546529        10.631248675583812        20.399837318186972     
 C   11.475515288800969        11.290974961512600        21.208322179028237     
 C   8.5313490983245437        10.888550121753553        21.409067630199250     
 C   10.227494945322992        8.8502825785561789        20.237555565296379     
 C   9.8279468165596242        11.365041274552485        18.756882789742065     
 C   11.578352359496696        12.673003667093409        21.448271102064538     
 C   12.519902486722746        10.429488643589414        21.595098567660557     
 C   8.5177934233119394        11.811401312448243        22.467894541891653     
 C   7.3816341347545320        10.119660332187356        21.131331996999482     
 C   10.635761362673785        8.2893301437684155        19.019110008000528     
 C   10.104765062177298        8.0457687603926100        21.387832002808445     
 C   10.851393531153462        12.166999028137999        18.218588915559202     
 C   8.6712152818294133        11.097749146406175        17.995873917659441     
 H   10.790450396482045        13.355181328112725        21.140549086506226     
 C   12.711483799583204        13.179667242148589        22.083050612729327     
 C   13.660678694389562        10.951393715685557        22.205773987505584     
 H   12.448822769657273        9.3619476321741200        21.415045615844836     
 H   9.3958534092610968        12.402078917902157        22.719469926929797     
 C   7.3611412428868368        11.965140095210051        23.238621336775712     
 C   6.2315284685911330        10.290245882781303        21.902367130673202     
 H   7.3935895838835188        9.3736013191776948        20.337695565934762     
 H   10.732903627354800        8.9139755659638471        18.133495249283389     
 C   10.913397264102549        6.9205886652819881        18.948920812971227     
 C   10.411785382192431        6.6874257664743357        21.313941919392583     
 H   9.7704791603151193        8.4705909157226849        22.334383715705847     
 H   11.740306645365575        12.396534879544069        18.802095778920730     
 C   10.719506570214696        12.682715270602586        16.925591848818762     
 C   8.5632106246318127        11.602345016597974        16.698417541424302     
 H   7.8649444251642970        10.482144849442488        18.390606616806306     
 H   12.760094103722334        14.246510811772731        22.290868365350725     
 C   13.754394200965418        12.324442773534741        22.448144690882540     
 H   14.470383012047311        10.291223556348752        22.515254675009110     
 H   7.3899675847756532        12.676944555999473        24.064358729073639     
 C   6.2201455690561991        11.209500507800806        22.959243908665989     
 H   5.3375231171159392        9.6975025467688045        21.710797662140262     
 H   11.233652799939643        6.4852783951720623        18.002826725701812     
 C   10.805768677822167        6.1237987465420360        20.092634157108613     
 H   10.344353765491231        6.0586689379189966        22.202836349648848     
 H   11.512839449281527        13.304787578615844        16.515681216725987     
 C   9.5884214553767890        12.386277807389678        16.160415245753466     
 H   7.6862727746383310        11.378627461440068        16.092834575570599     
 H   14.642739140300829        12.722779572349951        22.934346807917493     
 H   5.3144956442460742        11.310227292086438        23.559301475865862     
 H   11.016002551308880        5.0557286736062350        20.042517052886922     
 H   9.4770476951749849        12.754506524549400        15.139744402147954     
 P   6.5237613987789667        3.3358631273489414        17.242748211835128     
 C   6.5975513990095740        4.2714847219855629        18.782754040308866     
 C   5.3209706232170895        4.1733958818907837        16.198707359582979     
 C   8.1594429782754876        3.3369902302518111        16.479238741612129     
 C   6.0001069360901411        1.6334988251953120        17.541394979490470     
 C   7.6804362717264665        4.1184364412575656        19.667808962488685     
 C   5.5489018152567215        5.1508835808215467        19.098818609801281     
 C   5.6521459919607757        5.3843747743795758        15.563526639329378     
 C   4.0000126146481882        3.7007845321974084        16.181254095201655     
 C   8.9657559667787758        4.4850508754835756        16.600186968645286     
 C   8.6062106570753976        2.2420290364034843        15.717919193221508     
 C   5.7336343936432561       0.78321132955171069        16.449458143722616     
 C   5.9374365950147849        1.1342652819381984        18.853728861690939     
 H   8.4990778821786090        3.4451505115781811        19.428305210289114     
 C   7.7002098465647730        4.8365811182168930        20.863551572767161     
 C   5.5932278761917269        5.8823828207821993        20.286461618487778     
 H   4.7199789665206211        5.2844160463917644        18.411187643304778     
 H   6.6732899438767941        5.7621075580126782        15.561548562900303     
 C   4.6434686889024785        6.1266110961089222        14.943021654619120     
 C   2.9991870568662051        4.4471634614649638        15.557615602687694     
 H   3.7508866972398045        2.7562555612588726        16.652177427617513     
 H   8.6286621754357622        5.3282950516003700        17.199292053990732     
 C   10.199626910917397        4.5341023223805754        15.950492780283371     
 C   9.8469319033575573        2.3062948053607513        15.081652716368886     
 H   8.0064113396731393        1.3399216425619795        15.620782490020872     
 H   5.7316464199308479        1.1660195038373211        15.430523031123677     
 C   5.4565145164054352      -0.56761819696478300        16.672850540129499     
 C   5.6548762188821522      -0.21801646926703788        19.064454082534880     
 H   6.1047534639140677        1.7933030058813151        19.702979325923934     
 H   8.5132384957906471        4.6846846999000187        21.570355559927282     
 C   6.6713188728979258        5.7357660800380668        21.161147440794458     
 H   4.7809882795831760        6.5676052308501109        20.523544096713117     
 H   4.8902991058595688        7.0709228103777289        14.456031846874369     
 C   3.3194141247589064        5.6695006115473969        14.960775339786162     
 H   1.9788956802491737        4.0669783170713885        15.522257954794000     
 H   10.818668931346089        5.4268625078636274        16.026598233162122     
 C   10.645220303222926        3.4482157752424585        15.189376575452879     
 H   10.184025266952073        1.4554306225748617        14.492134667971916     
 H   5.2780605633806124       -1.2263720469786454        15.821418370295687     
 C   5.4267302869404839       -1.0678495784080158        17.978507983873051     
 H   5.6118202141222833      -0.60595572169541356        20.079838109973430     
 H   6.7173274466596435        6.3140710842774199        22.082257572323417     
 H   2.5374425582480886        6.2550507084543314        14.480803741129105     
 H   11.619147020173614        3.4947082053447396        14.695276781377579     
 H   5.2308422941176183       -2.1262916639033951        18.145055493817736     
 Co   9.9978239111663481        3.0225287095822941       0.43281513451563980     
 S   9.4219307024644454       0.83971638163142326       0.79804691432780739     
 S   7.9245161040253214        3.9474560471067397       0.34707736140275514     
 S   11.211405969534221        3.3881977321849619       -1.4624697598556466     
 S   11.523924535444435        3.7944659383814829        1.9424509640147465     
 C   10.870367652608481      -0.17059364442676350       0.87573547370622928     
 C   8.0357929762097502        5.7054402813019385       0.23371989492974832     
 C   10.485200391219038        2.5087001697646274       -2.8078278878291800     
 C   10.835549639948709        4.4851085896111353        3.4104048060025627     
 C   10.747317662220990       -1.5808154861342962       0.80967997986035078     
 C   12.170582624220952       0.35927799781479863        1.0418552119028515     
 C   6.8562407341317462        6.4640985839365319        3.0862925828158139E-002
 C   9.2452018739715260        6.4174472631509163       0.40911942869198503     
 C   9.2718523992663702        1.7941136477337449       -2.6847080034473447     
 C   11.116418739141128        2.5016477557885617       -4.0770340064181694     
 C   11.628602533346012        4.5881473540012063        4.5786303349076034     
 C   9.5218338728224374        4.9985270438224969        3.4632193558917614     
 H   9.7593124497341233       -2.0209590472885588       0.68724040859260016     
 C   11.865984141496343       -2.4105519461965379       0.91769203279768741     
 C   13.277163359647929      -0.48160460178249836        1.1720735286515216     
 H   12.292272492896155        1.4385201548498365        1.0983216993390628     
 H   5.9136627124254710        5.9351658701128542      -0.10688652760914155     
 C   6.8790634709284930        7.8606956841551270        3.1281467055315058E-002
 C   9.2598825393527022        7.8154773487524736       0.41083537011614935     
 H   10.166868065604593        5.8579326313698736       0.57080417237653691     
 H   8.7770133113703395        1.7641315543569573       -1.7170321860934801     
 C   8.7267262833333454        1.1110263778286897       -3.7708820712357065     
 C   10.547121764913060        1.8409611995170261       -5.1691143996992865     
 H   12.072154704594494        3.0128110967391546       -4.1934224179367758     
 H   12.640687398275332        4.1859474829164185        4.5670349815338929     
 C   11.137967802264418        5.2080690722233909        5.7298680276462397     
 C   9.0417294729905233        5.6134291886687846        4.6178953211632754     
 H   8.8823860551676930        4.8877021307155983        2.5899835365175536     
 H   11.740346722350500       -3.4910484815710996       0.86532957442031500     
 C   13.143489568598547       -1.8722583392496743        1.1102656351153823     
 H   14.267821412739469       -4.6855360677523022E-002   1.3069863173536687     
 H   5.9495301612950664        8.4119229343016606      -0.10848739534539407     
 C   8.0832777144442822        8.5500149938348873       0.22509745786234850     
 H   10.204834347898355        8.3350206575946331       0.56958750027709182     
 H   7.8072200100186304       0.54760563350099578       -3.6303932433373047     
 C   9.3436115342412851        1.1389030174208266       -5.0267059915075389     
 H   11.047613474037346        1.8657118822658136       -6.1362276477005464     
 H   11.777762543038705        5.2853108697170041        6.6079023487466833     
 C   9.8409155386555689        5.7381807817556512        5.7603658526188193     
 H   8.0225195875397528        5.9945464832772739        4.6217166746487681     
 H   14.014596319936931       -2.5213173731316081        1.1827916707953310     
 H   8.0995240040690391        9.6368597210660951       0.23511339507729384     
 H   8.8996027703496505       0.62089596385485590       -5.8727503939508487     
 H   9.4624733807702235        6.2365452122368072        6.6510252788654576     
 P   7.0951098616087904        2.9468336468987295        8.2003312240185000     
 C   5.6316830767573016        2.2853509210192584        9.0087526433945619     
 C   8.5756158909516795        2.6913255068021891        9.2091914676816788     
 C   6.8765652119307106        4.7273701559968746        8.0362164446543503     
 C   7.2796904931021054        2.2122462057890031        6.5579037681863879     
 C   5.5306527096149445       0.90323432840077555        9.2490066585729629     
 C   4.5856895261125752        3.1453849042263182        9.3943455917623258     
 C   8.5906687351517448        1.7676755389059173        10.267290081929001     
 C   9.7248259014816689        3.4606959159318063        8.9306387031662009     
 C   6.4685135204332633        5.2865746930619570        6.8168969067412615     
 C   6.9975842050510595        5.5332536636336558        9.1856055110144048     
 C   6.2570047816356213        1.4092237323434249        6.0197819760990967     
 C   8.4363573372029226        2.4801959116395413        5.7970231157277974     
 H   6.3198347626804807       0.22213093228817707        8.9422197093737310     
 C   4.3976330752826787       0.39503444047766134        9.8827998482688866     
 C   3.4450955991109025        2.6219394537190519        10.003996171110330     
 H   4.6554114333303298        4.2129709798802413        9.2141105036354034     
 H   7.7131174526958448        1.1765193308296176        10.519576232810603     
 C   9.7483829175767305        1.6134361799222876        11.036267882516400     
 C   10.876088883196102        3.2893847831091763        9.6997881983523779     
 H   9.7116693550234530        4.2074203295007475        8.1376778986873735     
 H   6.3726923298415254        4.6609534228897074        5.9318744176389293     
 C   6.1893922426093901        6.6548712394617331        6.7450284988261160     
 C   6.6891407169725001        6.8911681738166166        9.1100441594928903     
 H   7.3317830941170197        5.1098535397427067        10.132775787837451     
 H   5.3682418717403451        1.1790902223254793        6.6032975488941030     
 C   6.3893604775301780       0.89327775966954137        4.7269274365719207     
 C   8.5447476504875972        1.9756634140805522        4.4995923130543085     
 H   9.2422300449902419        3.0963182299971281        6.1917678688422741     
 H   4.3504327325494820      -0.67181017692192513        10.091023370749069     
 C   3.3531157394655842        1.2488207083608298        10.246594153289998     
 H   2.6340957766018036        3.2809044788653177        10.312546288023302     
 H   9.7207716431750431       0.90099495914899697        11.861443913033346     
 C   10.889061757612039        2.3691524357093501        10.755767638671601     
 H   11.769842971359557        3.8821985998202408        9.5072390110814453     
 H   5.8693553187787222        7.0887669518389105        5.7982576689063778     
 C   6.2953749103140595        7.4530008860568007        7.8878929208947604     
 H   6.7554457745934515        7.5210061171962206        9.9982357112839608     
 H   5.5965374146563951       0.27026142689905031        4.3172477916260998     
 C   7.5201138799070160        1.1908569455750899        3.9615926764638130     
 H   9.4215172787553225        2.2002231917819834        3.8940448141741522     
 H   2.4649230479965389       0.84936917618739372        10.732149973720785     
 H   11.795741749300051        2.2676645973956289        11.354083672925798     
 H   6.0841037641577520        8.5207582446112529        7.8364016288404095     
 H   7.6316512799129734       0.82301864227178578        2.9407766226856156     
 P   10.580987232278025        10.241594221827999        5.0389382880728686     
 C   10.507185055286051        9.3053604559172225        6.5786391703206331     
 C   11.783190247476616        9.4039530795541761        3.9942760013976479     
 C   8.9448273147964414        10.241334710914458        4.2764690751971672     
 C   11.106066930015356        11.943594773472467        5.3377156238433292     
 C   9.4241448162714025        9.4578241763878683        7.4636188680282922     
 C   11.555536399212242        8.4254146500674540        6.8941169010241543     
 C   11.451921836000315        8.1935720213778360        3.3580895581145116     
 C   13.104324344769740        9.8760779142260944        3.9776717038702101     
 C   8.1392962059855591        9.0924566910729876        4.3954754511452165     
 C   8.4967135814831707        11.337842255769486        3.5181583067163622     
 C   11.371958720173076        12.794116599890435        4.2457638071553054     
 C   11.171433589697740        12.442096713292155        6.6502640755302940     
 H   8.6056905842662079        10.131476085219440        7.2245839628407049     
 C   9.4038649223431854        8.7384936067187802        8.6586388863727120     
 C   11.510720934698359        7.6928046006227486        8.0810434250610665     
 H   12.384567814991771        8.2922612574064836        6.2065258367320402     
 H   10.430700968703079        7.8160665240932925        3.3554082544321271     
 C   12.460682319515861        7.4515946477747210        2.7373337214626807     
 C   14.105249654080037        9.1299147723031400        3.3540013939364837     
 H   13.353498244076984        10.820096487990101        4.4494467379043732     
 H   8.4775077110283164        8.2478829871149273        4.9921538040272901     
 C   6.9048297348291880        9.0442069603212705        3.7468523855985962     
 C   7.2552653415214508        11.274485614906215        2.8832066292908385     
 H   9.0960720070366783        12.240404253895619        3.4224752719642155     
 H   11.371865306233738        12.411862119025631        3.2265734539533195     
 C   11.651102582409296        14.144482187894234        4.4694245453122505     
 C   11.456067249473866        13.793905279514348        6.8612647270590887     
 H   11.004590474158505        11.782854404049196        7.4994954775893907     
 H   8.5905725155263291        8.8898207810063017        9.3652678893119710     
 C   10.432418245733906        7.8387449903745985        8.9555976378696851     
 H   12.322761599458818        7.0071910143221796        8.3176230281660075     
 H   12.213814934805871        6.5077525210026463        2.2494458532749277     
 C   13.784888539122603        7.9081900933521032        2.7560269492878193     
 H   15.125726652600299        9.5096791002180243        3.3196498628009539     
 H   6.2866109555433543        8.1506494228543911        3.8210317641822078     
 C   6.4576942472767698        10.131877798859458        2.9890673599853694     
 H   6.9169734629109376        12.126623320406104        2.2961696005567549     
 H   11.829075027379295        14.803321556862565        3.6179652574954786     
 C   11.683501842769525        14.644033808731519        5.7753390167751961     
 H   11.501327987654978        14.181153582739560        7.8768749162938514     
 H   10.386037692789792        7.2596127956076568        9.8761618572733436     
 H   14.566894091995827        7.3226315181886479        2.2760491016925037     
 H   5.4833374016537793        10.085734015226334        2.4957450261503245     
 H   11.880929185210354        15.702156414929755        5.9421050110173388     
         556

 Co   1.4484180249300822        10.554067218914877       0.43293629130529482     
 S  0.87301754981230173        12.736779332786405       0.79844548361368717     
 S -0.62437148957953714        9.6281423168010942       0.34636641353997066     
 S   2.6611119115652326        10.187969811578219       -1.4626890056298121     
 S   2.9734344730391067        9.7818413770670833        1.9433948867316917     
 C   2.3217056663624134        13.746722405736872       0.87620108085242454     
 C -0.51182618315823980        7.8702523276211238       0.23322302885263663     
 C   1.9336571085726268        11.066340244599836       -2.8080756013486630     
 C   2.2842036757428272        9.0904183194741268        3.4105519966585636     
 C   2.1990040666322948        15.156965361957365       0.81016876952926886     
 C   3.6217550401951639        13.216488100910128        1.0424172784026449     
 C  -1.6909996370544855        7.1108104699036261        3.1457784164361693E-002
 C  0.69814771008494514        7.1590335677387440       0.40778823738658954     
 C  0.72017245060012358        11.780630225264144       -2.6845613682576612     
 C   2.5641996776978884        11.073055680332711       -4.0775916907389202     
 C   3.0764896734631675        8.9871116666144513        4.5792651385545211     
 C  0.97058717864710320        8.5766643117239596        3.4622809335767291     
 H   1.2111223426030253        15.597334874687586       0.68758326914811096     
 C   3.3178611987741062        15.986392730049234       0.91843766407436578     
 C   4.7285369859642277        14.057068485206829        1.1728425274597269     
 H   3.7431408517251565        12.137213820565735        1.0988152698068547     
 H  -2.6339350776985699        7.6391691016770285      -0.10596592932434898     
 C  -1.6673336706663004        5.7142370087955348        3.2450695798146550E-002
 C  0.71368745830625335        5.7610142266201327       0.40999763952517748     
 H   1.6195689499255237        7.7191443838261131       0.56859058828774844     
 H  0.22581812400398210        11.810795179937170       -1.7166534100788953     
 C  0.17435014327545170        12.463276968108421       -3.7706614418910358     
 C   1.9941992156270365        11.733288830909473       -5.1695759077742176     
 H   3.5200255275467489        10.562100876946344       -4.1941953521431063     
 H   4.0884918647939257        9.3895185001177683        4.5684759011599665     
 C   2.5852201683526022        8.3666644029955197        5.7299302504341734     
 C  0.48988899992928736        7.9611236860518302        4.6163574203227933     
 H  0.33168387678319733        8.6877491954064077        2.5887080867143379     
 H   3.1924953750919336        17.066927093135586       0.86617535875648033     
 C   4.5951864125975783        15.447753254791762        1.1111757209398192     
 H   5.7190771435774277        13.622091676378480        1.3078854030150016     
 H  -2.5965971655523958        5.1623696181404082      -0.10640283013929691     
 C -0.46259762006018812        5.0256721185407667       0.22561828782323395     
 H   1.6590822133213730        5.2421260542665449       0.56815116935321697     
 H -0.74518392584310611        13.026596680347723       -3.6298786628027053     
 C  0.79064379797442463        12.435170261399199       -5.0267655565199938     
 H   2.4941731493241117        11.708399626542329       -6.1369435183140943     
 H   3.2244289206633989        8.2892704473278442        6.6083686393920980     
 C   1.2883042534726519        7.8362007083696561        5.7593173380930347     
 H -0.52914639843639555        7.5795451737518382        4.6193150860220387     
 H   5.4664947496133536        16.096520918517633        1.1838087766750640     
 H -0.44576572218419541        3.9388319686095632       0.23612614929912501     
 H  0.34617775513073296        12.952914218323786       -5.8727290801998464     
 H  0.90938531765931341        7.3373650546466544        6.6494878026908832     
 P   15.646021342689457        10.623277946328995        8.2016498283384500     
 C   14.182255756469543        11.285353814292376        9.0089210158282462     
 C   17.125782730826092        10.877714118391836        9.2117058279072310     
 C   15.426626546806197        8.8430087360814120        8.0357248534400352     
 C   15.833160217207860        11.358677640618311        6.5599982798054253     
 C   14.081679072260139        12.667597125935858        9.2486311659763096     
 C   13.135985427852983        10.425781384439421        9.3947951506899354     
 C   17.141100913401839        11.802620357313742        10.268667096522734     
 C   18.274755556671543        10.107686269585283        8.9340761645751741     
 C   15.020321190423404        8.2853405195193339        6.8152120515662293     
 C   15.545652536305649        8.0357465242547104        9.1842387209556353     
 C   14.810116714873674        12.158977942756881        6.0189638360457502     
 C   16.992101459259882        11.093237601498465        5.8022076211625544     
 H   14.871043251289992        13.348307734112240        8.9414372420638699     
 C   12.948935236231504        13.176395038273510        9.8824797030520823     
 C   11.995622588184537        10.949835856126748        10.004359378688429     
 H   13.205293611807402        9.3581161926950642        9.2148255793340379     
 H   16.263719005562997        12.394302039236225        10.520304032731481     
 C   18.298975179216164        11.957649413874888        11.037207297143594     
 C   19.426258847740495        10.279959147541412        9.7026361531975098     
 H   18.261281280058522        9.3599839522283457        8.1420828498909543     
 H   14.926200083684048        8.9119806727577586        5.9308416327860298     
 C   14.740760929396762        6.9173145944962089        6.7412868129536401     
 C   15.236995679689931        6.6780305974862859        9.1065892838507683     
 H   15.878667595272965        8.4578942172746974        10.132311291009696     
 H   13.919681653409839        12.387511527827749        6.6003034231294233     
 C   14.944349776876560        12.674317372364095        4.7260957833189003     
 C   17.102395650854842        11.597151722253207        4.5047615966908712     
 H   17.798376577412814        10.479584313085773        6.1994358630334832     
 H   12.902116677663816        14.243325486774395        10.090465329294950     
 C   11.904187756497898        12.323053629773151        10.246636660714158     
 H   11.184361972256411        10.291294905122076        10.313119421038108     
 H   18.271578218830214        12.671061562187989        11.861501264024643     
 C   19.439598976033892        11.201645557583598        10.757279727013199     
 H   20.319994250140727        9.6870024327741966        9.5104756867854512     
 H   14.421932182839047        6.4847371014290989        5.7935794533349991     
 C   14.844831575971449        6.1178075517712358        7.8832645960963799     
 H   15.301966169308043        6.0470779104708594        9.9940404717683364     
 H   14.151272985131925        13.295191691323666        4.3140765969486887     
 C   16.077374933239707        12.378925365035645        3.9636662967987002     
 H   17.981029521573110        11.374388534475436        3.9016666658116619     
 H   11.016213174957841        12.722941182937539        10.732231376581565     
 H   20.346573110271841        11.304138351712751        11.354925323657636     
 H   14.633425563645655        5.0502037949288523        7.8301084023837797     
 H   16.190362238369676        12.746323532766484        2.9428747953131644     
 P   2.0293817680534749        3.3323777908610555        5.0390749913625745     
 C   1.9537736957193961        4.2683251346244075        6.5787996725548661     
 C   3.2314539493673440        4.1709765113043451        3.9950169600776229     
 C  0.39373135603327780        3.3311843115334230        4.2756299374311117     
 C   2.5554623366872811        1.6307817428202580        5.3380689301058135     
 C  0.87045646018731759        4.1145140191692082        7.4631878803612643     
 C   3.0009966928090250        5.1493214877515303        6.8949298815927715     
 C   2.8995811077794729        5.3813565027019896        3.3591519341941769     
 C   4.5527544915717533        3.6993906807703270        3.9779758703569592     
 C -0.41299412744503194        4.4792477090237330        4.3940543329912627     
 C  -5.2831800484385537E-002   2.2341493766621263        3.5172448022099672     
 C   2.8232638044556957       0.78080954001334080        4.2462299070834071     
 C   2.6193860897563193        1.1318903097888291        6.6505066680996237     
 H   5.2939139557844316E-002   3.4399047697919842        7.2237094187666493     
 C  0.84870976407588206        4.8337390801330677        8.6582217828455583     
 C   2.9547401588336020        5.8817363940503995        8.0819024021240651     
 H   3.8302584480571120        5.2834226649147791        6.2078257581511043     
 H   1.8782030315579035        5.7583864932669151        3.3565820765747962     
 C   3.9079126624988638        6.1239592293257950        2.7385104917514429     
 C   5.5532401359189105        4.4460976964342969        3.3542713368326460     
 H   4.8024264009015321        2.7553419916138688        4.4494043939677068     
 H  -7.5992234110523166E-002   5.3242407881511591        4.9907878729887889     
 C  -1.6471676393330281        4.5260747185940122        3.7448441986084497     
 C  -1.2939757621785200        2.2961131084947346        2.8816474799179645     
 H  0.54747472597300939        1.3322094256169124        3.4219233746901794     
 H   2.8240282244480324        1.1633755328281108        3.2271745735948945     
 C   3.1031139869645967      -0.56940091941373794        4.4698455814219766     
 C   2.9047500274331215      -0.21975513644804659        6.8614502839126255     
 H   2.4509048035545122        1.7906873058700907        7.4996912535976632     
 H   3.5202050086366787E-002   4.6814777264713028        9.3643842775115527     
 C   1.8760877698353342        5.7345928457213544        8.9557979750174272     
 H   3.7659190449052726        6.5681607260243462        8.3189959089004883     
 H   3.6605712845295875        7.0678147903006980        2.2509312723700279     
 C   5.2323011290609944        5.6679317158294156        2.7568475701901796     
 H   6.5738204463059953        4.0666346740737058        3.3195324662052852     
 H  -2.2664275819154160        5.4188950516770324        3.8186705691416662     
 C  -2.0927769024608143        3.4378526069791224        2.9870099499494343     
 H  -1.6309442858890391        1.4435370604457778        2.2945586475751361     
 H   3.2824281395624721       -1.2278924968655567        3.6184426653930917     
 C   3.1342818357165951       -1.0693090362464193        5.7756182997590102     
 H   2.9489736230800698      -0.60732187941189220        7.8769536167635703     
 H   1.8286033502070538        6.3135467391934199        9.8763945998930929     
 H   6.0139879956462838        6.2539864803256018        2.2770012768992087     
 H  -3.0670064300477962        3.4829432929972231        2.4934033290947220     
 H   3.3322361886067680       -2.1273259668880109        5.9423452446105243     
 Co   15.657126456256350        3.0092221659434761        12.639140026937778     
 S   16.231009666203544       0.82562586934017179        13.000728952922268     
 S   17.730210775297810        3.9336852020544422        12.554899576120635     
 S   14.447831197149432        3.3789449284668951        10.742161173312255     
 S   14.131626222381126        3.7810800821548844        14.149072863821278     
 C   14.781444639324436      -0.18292401161097890        13.079502036734436     
 C   17.618602929965167        5.6913164680607231        12.437507983776690     
 C   15.176242749985940        2.5007346361698564        9.3971783511773168     
 C   14.819343303377645        4.4751786761470136        15.615771363423066     
 C   14.902738160943604       -1.5932511991737459        13.013008460977559     
 C   13.482122230206999       0.34864014441431446        13.246893789049659     
 C   18.798144023629199        6.4495580170397009        12.233333164376306     
 C   16.409171848746468        6.4036300180028354        12.611563402812200     
 C   16.390398415357254        1.7876336352662261        9.5209331971584703     
 C   14.545588588054475        2.4928743472339661        8.1277497314387688     
 C   14.026271114126596        4.5789788568970469        16.783910330255274     
 C   16.132404830260384        4.9902471601578577        15.667649507710925     
 H   15.890062790240252       -2.0345617030280598        12.889309592588964     
 C   13.783143720621695       -2.4215167100886990        13.122280567444450     
 C   12.374619293884914      -0.49078056463842806        13.378307982816985     
 H   13.361828782111026        1.4280080123205727        13.303499858084878     
 H   19.740617103162780        5.9202673773532188        12.096304958942556     
 C   18.775406389751513        7.8461853734992824        12.231815529253028     
 C   16.394588932660294        7.8016763515709329        12.611450594242214     
 H   15.487490202931280        5.8443291645931446        12.773894307622047     
 H   16.885212307235030        1.7590131841352372        10.488639209183917     
 C   16.936437018378349        1.1044753697823722        8.4352515637376300     
 C   15.115810714236499        1.8322299717002786        7.0361411385877606     
 H   13.589362020096198        3.0030633393178099        8.0110749139582289     
 H   13.014551982350948        4.1758623077310171        16.772882070173623     
 C   14.516509805886637        5.2006303190342251        17.934392618223658     
 C   16.612057614442946        5.6070272222892994        16.821487859620934     
 H   16.771809354582725        4.8790203925338931        14.794464765998947     
 H   13.907339399645700       -3.5021849965837268        13.069755173978688     
 C   12.506591533514158       -1.8815702430719194        13.316390809371780     
 H   11.384675740644967       -5.4776470830800068E-002   13.514516526547233     
 H   19.704893901371889        8.3973231711070628        12.091209029187707     
 C   17.571300894403635        8.5359182461127379        12.424837610804843     
 H   15.449701456138415        8.3215268099933972        12.769676732884992     
 H   17.856446449322458       0.54196587170610833        8.5762217505612774     
 C   16.319750287955632        1.1310914723369030        7.1793035992924095     
 H   14.615671345345790        1.8561238963260593        6.0688383099208592     
 H   13.876796694700571        5.2782506220949701        18.812470782424029     
 C   15.813081701986277        5.7319207520953466        17.964053827276558     
 H   17.630719710314043        5.9895540159088476        16.824616324055338     
 H   11.634660640323419       -2.5293917417173502        13.389679241703577     
 H   17.555276828452762        9.6228145210480704        12.433558688917435     
 H   16.764276635784817       0.61286026698887264        6.3336687976374506     
 H   16.191306320620228        6.2314588980162808        18.854118758848305     
 P   1.4598874746338852        2.9437205207860848        20.401478970532498     
 C   2.9244207927962682        2.2834643460677810        21.208869507604696     
 C  -1.9383754822438700E-002   2.6874930980025229        21.411860970317214     
 C   1.6768928300947357        4.7244236704375169        20.237372658729875     
 C   1.2739849967814338        2.2089980101562245        18.759329175754072     
 C   3.0268062285235531       0.90135412267194348        21.448563766603090     
 C   3.9691972536970970        3.1445225394052101        21.595554407333076     
 C  -3.3159280242895002E-002   1.7635748450054300        22.469718407211264     
 C  -1.1689085571265501        3.4569207741605790        21.134881632915860     
 C   2.0834502052253145        5.2838151359111265        19.017732960522235     
 C   1.5563732275070832        5.5302862038378802        21.386820810194781     
 C   2.2974490949541733        1.4089946940035609        18.218540111193054     
 C  0.11525175567293175        2.4742640412092793        18.001097544159386     
 H   2.2386391394664376       0.21951895255828072        21.140754989628970     
 C   4.1597819300650727       0.39418045328105467        22.083261783513379     
 C   5.1098484742722086        2.6220934317983065        22.206011777475929     
 H   3.8985323534802609        4.2121084865063754        21.415577818405112     
 H  0.84476042179810307        1.1724564514354585        22.720747458461705     
 C  -1.1899462225629460        1.6091538856127952        23.240072326815103     
 C  -2.3192520633383147        3.2854326316794609        21.905344486635517     
 H  -1.1566748534012130        4.2038339538613876        20.342086360433026     
 H   2.1787694332542320        4.6581873433966132        18.132731062135075     
 C   2.3618528850468863        6.6522214534174866        18.945556860264091     
 C   1.8639302715855539        6.8883672838627072        21.310894366950141     
 H   1.2232890477551530        5.1067404510705519        22.334295625152397     
 H   3.1878358390850341        1.1807307292220390        18.800075275495374     
 C   2.1636266313837540       0.89355305676475838        16.925664200729425     
 C   5.3163322529270057E-003   1.9700171423646906        16.703734046177740     
 H -0.69117609680763292        3.0880029370423494        18.397966523897921     
 H   4.2080130329082843      -0.67270603852506261        22.291062967411442     
 C   5.2030341591939848        1.2489938589959937        22.448322731190434     
 H   5.9199172199131480        3.2818473888981048        22.515400374899528     
 H  -1.1613113020838297       0.89654334964314542        24.065077362606708     
 C  -2.3309326227344558        2.3649536767542605        22.961104292121345     
 H  -3.2133028706429041        3.8781771548685540        21.714004618585456     
 H   2.6810101073423107        7.0861454882116721        17.998534979025123     
 C   2.2564160695339890        7.4503526369655955        20.088430326791659     
 H   1.7980618188481658        7.5181825593475216        22.199101864564632     
 H   2.9569492196277980       0.27297188638201614        16.513783518959368     
 C   1.0305813886866686        1.1883038544167015        16.163062102851104     
 H -0.87324415944119127        2.1923671018193098        16.100363665818318     
 H   6.0912577896005811       0.85030902926724194        22.934463299852208     
 H  -3.2368789807620439        2.2632529749604737        23.560493669006135     
 H   2.4671000554226170        8.5182093279276696        20.036706644513345     
 H  0.91776882546450489       0.82033623732107830        15.142477473663412     
 P   15.076298235592409        10.235245050320493        17.243269011165321     
 C   15.151328767254178        9.2997869402353803        18.783264273853387     
 C   13.874659766636613        9.3965395979600110        16.198894710544018     
 C   16.711695379852969        10.235973199849527        16.479320517243661     
 C   14.551055400261914        11.937053775728849        17.541883415320047     
 C   16.234112725190602        9.4540803667955604        19.668216044772969     
 C   14.103750980177907        8.4191820603290939        19.099373100468661     
 C   14.208022324266372        8.1868715125639948        15.562513514773144     
 C   12.552974874225784        9.8669977501816675        16.181468687417237     
 C   17.519869214956717        9.0892993740463179        16.600462280846386     
 C   17.156155199864219        11.331104170764220        15.717011186634556     
 C   14.282476307277491        12.786535182370741        16.449913839127497     
 C   14.489820974708822        12.436917863470866        18.854015828794456     
 H   17.051885277602651        10.128399544320786        19.428729955664259     
 C   16.254928665015278        8.7357976344995638        20.863846152599972     
 C   14.149054473929443        7.6876940448116562        20.286973470028478     
 H   13.274939723305600        8.2846925536275275        18.411813363186020     
 H   15.229789101204229        7.8109850825170648        15.560270818374216     
 C   13.200815719698339        7.4435926014153173        14.941009865814085     
 C   11.553645611134570        9.1197140102689236        15.556590575633857     
 H   12.302153667788772        10.810623386924979        16.653237976827683     
 H   17.184526700855493        8.2458847848693697        17.200257878926788     
 C   18.753386598757629        9.0419259514495067        15.950049817523960     
 C   18.396482862822545        11.268465058786274        15.079936843052890     
 H   16.554849528209452        12.232130118276888        15.619607517691382     
 H   14.279572955457501        12.403209780891851        15.431188793002191     
 C   14.004532849070305        14.137225207021457        16.673031504861921     
 C   14.206371742239414        13.789035594398456        19.064451408066613     
 H   14.658883253481612        11.778496108100164        19.703325964898585     
 H   17.067905259823540        8.8885061216304031        21.570526078851767     
 C   15.227121855770459        7.8354201090340041        21.161482209773006     
 H   13.337627719923489        7.0015606438681592        20.524097920973514     
 H   13.449244677771786        6.5001384988167210        14.453302172128119     
 C   11.876070187699129        7.8985113299870902        14.958708654710168     
 H   10.532806998565420        9.4983898175835613        15.521080261895250     
 H   19.374036696404524        8.1503714354162735        16.026392736792459     
 C   19.196683328278617        10.127996294662607        15.187952041929105     
 H   18.731611793405822        12.119463930148235        14.489599968851067     
 H   13.824610612792458        14.795440513156468        15.821545401669056     
 C   13.976005828220764        14.638064645939769        17.978447077534817     
 H   14.164347418775399        14.177475149000024        20.079658319285095     
 H   15.273952362795427        7.2570772189760957        22.082509448345945     
 H   11.095205276029176        7.3121542800691444        14.477995333069327     
 H   20.170439030135803        10.082668520746305        14.693483357970011     
 H   13.779507066653760        15.696419348315123        18.144751097738979     
 Co   7.1042967435875557        10.563039630972975        12.639549102626347     
 S   7.6784120253011983        12.746592342355395        13.001079091053041     
 S   9.1770646722908609        9.6379264632511212        12.554893173092669     
 S   5.8947689347617303        10.193552616001634        10.742670873584887     
 S   5.5789710689886949        9.7915042021138632        14.149808124787235     
 C   6.2288739147553338        13.755188674821245        13.079685240650583     
 C   9.0647080868426340        7.8803209475118212        12.437795918360781     
 C   6.6233777859854639        11.071587307808425        9.3976895496310586     
 C   6.2668336239297062        9.0973469186884159        15.616392257295352     
 C   6.3502303626766405        15.165509802007918        13.013220994318464     
 C   4.9295077647008885        13.223681923269808        13.246926592775299     
 C   10.243911576159816        7.1216060680514275        12.233473068509923     
 C   7.8550432871718607        7.1684898485764768        12.612201821317399     
 C   7.8375786592185968        11.784604804323248        9.5214988992857545     
 C   5.9928268094365738        11.079429302393873        8.1282111019711945     
 C   5.4738973367075214        8.9935428580464816        16.784621322513427     
 C   7.5798989618600121        8.5822829203561977        15.668115669946909     
 H   7.3375895980911388        15.606773519828476        12.889646937192264     
 C   5.2306614612920441        15.993822096922786        13.122391638387697     
 C   3.8220293005778565        14.063148395654428        13.378242194101059     
 H   4.8091484832140994        12.144321775096216        13.303476711679862     
 H   11.186545710462429        7.6505305059826672        12.096134756525911     
 C   10.220653637664686        5.7249974025245915        12.232160887639806     
 C   7.8399309757798363        5.7704527273757549        12.612248378638927     
 H   6.9335973241621591        7.7281343315268236        12.774678796286759     
 H   8.3323160964149618        11.813263367413057        10.489239650287521     
 C   8.3837431049597804        12.467683474427592        8.4358345466279321     
 C   6.5631771605537343        11.739986805147355        7.0366210524886776     
 H   5.0365754450411471        10.569298868560889        8.0114852685669469     
 H   4.4621869291168847        9.3966792833871366        16.773713859328542     
 C   5.9642467367106056        8.3718532768153064        17.935030369354582     
 C   8.0596744918475576        7.9655016499700038        16.821896941309600     
 H   8.2192089014925269        8.6935238097088519        14.794862301414113     
 H   5.3549086887525155        17.074484863828047        13.069895778534191     
 C   3.9540666370589639        15.453931755142799        13.316362302249958     
 H   2.8320497569554650        13.627190985160388        13.514336439796441     
 H   11.149904266678025        5.1734995074913748        12.091446237349569     
 C   9.0163290083362480        5.0357410186694445        12.425508174144875     
 H   6.8948668391341217        5.2509988678115089        12.770695539848996     
 H   9.3037809742552184        13.030136118127839        8.5768562872951737     
 C   7.7671487045693794        12.441058273748839        7.1798434872114489     
 H   6.0631155596123500        11.716075130541352        6.0692795017364007     
 H   5.3246194669142621        8.2942057246040459        18.813166015304500     
 C   7.2608180519094745        7.8405585385478149        17.964539995972643     
 H   9.0783417687820567        7.5829963396517126        16.824906374708601     
 H   3.0821474577737216        16.101781709318679        13.389553223390230     
 H   8.9999265887915723        3.9488541299679207        12.434396640424684     
 H   8.2117688282699515        12.959226864607290        6.3342226496780771     
 H   7.6391253877379732        7.3409642438708751        18.854537774989904     
 P   10.012750116030039        10.628603864059475        20.401472340957334     
 C   11.477251478985233        11.288937636173804        21.208843415328918     
 C   8.5334699902045479        10.884725812594541        21.411861163344785     
 C   10.229865857490793        8.8479242320837930        20.237270884643756     
 C   9.8267982749649470        11.363355690686967        18.759350034656602     
 C   11.579583416648690        12.671072957139286        21.448403000738374     
 C   12.522033109282763        10.427942915644756        21.595648768937526     
 C   8.5195991957259700        11.808754748766429        22.469619803738812     
 C   7.3840063120466857        10.115194793294600        21.134929254402980     
 C   10.636425242602185        8.2886215701530350        19.017593448599929     
 C   10.109307721363061        8.0419688467809340        21.386644147548047     
 C   10.850424008675995        12.163012099554033        18.218387637882163     
 C   8.6679228937946657        11.098373791859727        18.001271849989390     
 H   10.791408757961623        13.352849936238215        21.140486290869077     
 C   12.712513630044612        13.178338168296392        22.083105252230290     
 C   13.662641979622183        10.950463772617173        22.206107592338089     
 H   12.451404544669556        9.3603385801523942        21.415763911942864     
 H   9.3974696575464218        12.399955503807028        22.720627198522525     
 C   7.3627605424471234        11.963204827575691        23.239886087622590     
 C   6.2336186410222654        10.286693398852735        21.905325284943689     
 H   7.3963183484838213        9.3682123305836758        20.342206148321242     
 H   10.731758166830593        8.9143268725356339        18.132650104983046     
 C   10.914747531278888        6.9202083273720225        18.945293767562099     
 C   10.416787569119036        6.6838804121952222        21.310604060034390     
 H   9.7762023878286968        8.4654466269935025        22.334138138186955     
 H   11.740911130169636        12.391085509343695        18.799827536755608     
 C   10.716625290188947        12.678359794777782        16.925473143727988     
 C   8.5579990762869684        11.602545907827071        16.703877198384752     
 H   7.8613709233649720        10.484923336473193        18.398293887142469     
 H   12.760702469560449        14.245245559398409        22.290808602535638     
 C   13.755773483164074        12.323588942512034        22.448292089848291     
 H   14.472708436723314        10.290751431621665        22.515590345123055     
 H   7.3913244790497430        12.675910953725094        24.064805376994258     
 C   6.2218279514663903        11.207309532851001        22.960955387278123     
 H   5.3396215748546574        9.6938559199379828        21.714026491913955     
 H   11.233863696384617        6.4863326112119495        17.998237548459713     
 C   10.809233964034206        6.1219801617969898        20.088091435558795     
 H   10.350860978529225        6.0539796479468952        22.198746993450023     
 H   11.510075123825500        13.298650462930080        16.513440561607961     
 C   9.5834268561911884        12.383883256216409        16.163021483486020     
 H   7.6793176134561181        11.380431141406392        16.100620515464197     
 H   14.643958036324499        12.722353336693814        22.934436990510655     
 H   5.3158475824165556        11.309030251069776        23.560287885857193     
 H   11.019817249898290        5.0541106178255131        20.036264790372567     
 H   9.4706104848261337        12.751795579116211        15.142416769083564     
 P   6.5231956716695487        3.3373033266469405        17.243176366939025     
 C   6.5984813050839257        4.2726841067740944        18.783199625046446     
 C   5.3211069558470037        4.1759275529310544        16.199221547698379     
 C   8.1585097438115000        3.3367577489402054        16.479023302186405     
 C   5.9981954746029675        1.6354251336238974        17.541863750303023     
 C   7.6814337527947893        4.1183221531316647        19.667929318195238     
 C   5.5509532574416873        5.1532481966786037        19.099576075744228     
 C   5.6537407413455973        5.3861984528649547        15.563541898492492     
 C   3.9996853928884244        3.7047095569357893        16.181544890371789     
 C   8.9663327447088008        4.4837336743663503        16.599756938215805     
 C   8.6033815161344549        2.2414259729548394        15.717222495142559     
 C   5.7297115975595689       0.78585267663307312        16.449938470303916     
 C   5.9369229797174654        1.1356494178184224        18.854027685989909     
 H   8.4991540175817146        3.4440087222889137        19.428241776141423     
 C   7.7024697658903429        4.8365166416678154        20.863602561341690     
 C   5.5964933287967114        5.8846713773347545        20.287203463858980     
 H   4.7219887722024891        5.2877444837650076        18.412204770876379     
 H   6.6752871166154826        5.7627323566672022        15.561494669840792     
 C   4.6460606902564905        6.1292608231946728        14.942508486827704     
 C   2.9998786418116601        4.4517980977044846        15.557174269521211     
 H   3.7494148778082148        2.7606567024598863        16.652766700082601     
 H   8.6306920474963675        5.3272911913691150        17.199194939367516     
 C   10.199890711689470        4.5312300520755358        15.949429029357209     
 C   9.8437712917963829        2.3041728392594769        15.080261036258729     
 H   8.0023595385750337        1.3401657183590145        15.620145887253459     
 H   5.7268778813887193        1.1690990535906740        15.431183835382445     
 C   5.4517745492054877      -0.56482489203201203        16.673132314573710     
 C   5.6535019304487770      -0.21646396828972100        19.064540091879678     
 H   6.1059383998878252        1.7941278045413860        19.703305028884024     
 H   8.5155690327199363        4.6837430640072339        21.570123398310930     
 C   6.6747356764721157        5.7368946350134964        21.161485176993725     
 H   4.7851092504031838        6.5707844768918404        20.524537558109145     
 H   4.8939734462027671        7.0731135059839509        14.455269663331665     
 C   3.3215575017598558        5.6735692549477763        14.960017692207893     
 H   1.9792543960432487        4.0725437704680152        15.521520368270684     
 H   10.820233464380729        5.4230402344740778        16.025436013919347     
 C   10.643611833204007        3.4449505136101197        15.187853880614592     
 H   10.179247339585530        1.4530059274062492        14.490345165811414     
 H   5.2719160703107493       -1.2231071066308250        15.821680146501853     
 C   5.4231878416438217       -1.0655703759943560        17.978585315469207     
 H   5.6114465589041966      -0.60483582373486799        20.079772269798269     
 H   6.7217164796000199        6.3151570095611138        22.082551189868628     
 H   2.5403397982078775        6.2597580796070433        14.479657644733539     
 H   11.617396250519327        3.4903443205538851        14.693436286190384     
 H   5.2266900162994867       -2.1239129300973674        18.144961098527300     
 Co   10.000990062326437        3.0178624894005588       0.43275259670653238     
 S   9.4257135196179966       0.83507722669218110       0.79813932006356303     
 S   7.9279229446120745        3.9431839282194856       0.34653626906902935     
 S   11.213515098633698        3.3843601350327517       -1.4629360194567347     
 S   11.526178241595288        3.7902335629000303        1.9429258577386714     
 C   10.874416933273721      -0.17483521173513478       0.87608231919494450     
 C   8.0397457060826216        5.7010959951294664       0.23305889248973202     
 C   10.486186144528274        2.5059286129485430       -2.8083593211422135     
 C   10.837129911969301        4.4817411938342797        3.4101459801726848     
 C   10.751747667329035       -1.5850868398447604       0.81009502387736165     
 C   12.174448374901754       0.35542803000052958        1.0423474017934777     
 C   6.8602329191244342        6.4600836979696963        3.1547412764661942E-002
 C   9.2495109890188765        6.4127730069702640       0.40717092439540420     
 C   9.2727193655273688        1.7915964351657170       -2.6849181424397197     
 C   11.116795949947615        2.4992472149821867       -4.0778428126009336     
 C   11.629567939460939        4.5851261841936637        4.5787468742912898     
 C   9.5235349872411437        4.9955394335720715        3.4619869293950098     
 H   9.7638841005428123       -2.0254851326152639       0.68744861836390858     
 C   11.870618167472628       -2.4144887056565496       0.91844418657649851     
 C   13.281243858394607      -0.48512479848656098        1.1728450853056418     
 H   12.295808494318321        1.4347090907795352        1.0987061193228320     
 H   5.9174417253668414        5.9313728415241878      -0.10549608004366494     
 C   6.8833989175287904        7.8566756841401872        3.2349510195992040E-002
 C   9.2645467499387237        7.8108010900423643       0.40921725474332632     
 H   10.171166378569319        5.8529835971953972       0.56774464355668974     
 H   8.7783009695147030        1.7614362058490713       -1.7170411362864504     
 C   8.7269794264689367        1.1089423307060109       -3.7710576372695179     
 C   10.546875281443910        1.8390115418095307       -5.1698699353975286     
 H   12.072611949262555        3.0102341587582515       -4.1943891888982412     
 H   12.641576473643731        4.1827314045846213        4.5678531398054352     
 C   11.138425976134997        5.2056320987634335        5.7294398696925040     
 C   9.0429754764836794        5.6111751460250421        4.6160730269296719     
 H   8.8845446772320411        4.8844296815253365        2.5884804977764344     
 H   11.745275878071695       -3.4950283766023675       0.86621569602267923     
 C   13.147926175842162       -1.8758157698042328        1.1112205776938775     
 H   14.271771819450873       -5.0118818349020412E-002   1.3078934217147247     
 H   5.9538981268222235        8.4082009386090437      -0.10631198454954968     
 C   8.0879432214926137        8.5456940126362433       0.22508476724714782     
 H   10.209785383030139        8.3300715434616848       0.56705910219931521     
 H   7.8074617271174578       0.54558276632377056       -3.6303314374838180     
 C   9.3433358563731161        1.1370883071141178       -5.0271316556738626     
 H   11.046903245000504        1.8639239386663382       -6.1372098046085313     
 H   11.777725232873548        5.2830515399488700        6.6078121439717625     
 C   9.8415188277547898        5.7361121494700358        5.7589416537206466     
 H   8.0239576951464393        5.9928051598698868        4.6191227331134757     
 H   14.019241997600211       -2.5245672422999559        1.1839133955375676     
 H   8.1044126844298230        9.6325436282654984       0.23543170015555154     
 H   8.8989345726031956       0.61933304691093061       -5.8731244985015492     
 H   9.4626954474004812        6.2349647756180309        6.6491425799640158     
 P   7.0936524498040621        2.9491540282667716        8.2017703506580641     
 C   5.6298650786900355        2.2871616210986070        9.0090817047885920     
 C   8.5734264331485424        2.6947256934210633        9.2118093502473801     
 C   6.8742868573398237        4.7294279448506877        8.0358378944392381     
 C   7.2807326706073479        2.2136514562195786        6.5601458249381279     
 C   5.5292392640039632       0.90494337720719098        9.2489298643798641     
 C   4.5835663546531968        3.1467849034675615        9.3947689929666538     
 C   8.5887115716244580        1.7699420948292051        10.268879906695965     
 C   9.7224130933981439        3.4647107695270050        8.9341055855229516     
 C   6.4679300543797220        5.2870800565310700        6.8153351991913489     
 C   6.9932290536155453        5.5366766111007060        9.1843733213051557     
 C   6.2578256879398184        1.4129891987013241        6.0193462804144122     
 C   8.4395468313958748        2.4792543952492703        5.8021885192078937     
 H   6.3186227987885051       0.22418074739276000        8.9418965061724052     
 C   4.3964145268979937       0.39622754536951338        9.8827006706399700     
 C   3.4431295433427800        2.6228095922544830        10.004260035834225     
 H   4.6529126011426545        4.2144317284035377        9.2147117186715555     
 H   7.7113216063728212        1.1782893079796868        10.520558715975458     
 C   9.7465534805318423        1.6150190828870385        11.037493966252978     
 C   10.873894004304985        3.2925267628313719        9.7027203692663697     
 H   9.7089664135812761        4.2123219065800486        8.1420208113821122     
 H   6.3738448957733320        4.6604533429064494        5.9309510495027373     
 C   6.1882044722055598        6.6550730348100036        6.7414500220534368     
 C   6.6844045214881627        6.8943602554498495        9.1067552694256175     
 H   7.3262524564072935        5.1145416594650284        10.132451351616778     
 H   5.3674805568306594        1.1843512964820944        6.6007946008173928     
 C   6.3920669744018390       0.89742425990156294        4.7265664857793181     
 C   8.5498347300647470        1.9751418881685039        4.5048180945985896     
 H   9.2457227726212015        3.0931942816843412        6.1992217006033190     
 H   4.3495571589836866      -0.67068077053852637        10.090787532866971     
 C   3.3516370928355745        1.2496186987226943        10.246659677831358     
 H   2.6318395745091405        3.2813839096989055        10.312863643540579     
 H   9.7191373741381675       0.90171136960808262        11.861882921309244     
 C   10.887186725531119        2.3709869100038419        10.757502692625314     
 H   11.767653618870957        3.8854310190676724        9.5104962511175728     
 H   5.8692946741630596        7.0876130255931216        5.7937547886435095     
 C   6.2921632360625601        7.4545661304462740        7.8834462225912185     
 H   6.7492670205684204        7.5252818714811038        9.9942345281463005     
 H   5.5990986606845308       0.27624175223961189        4.3147523374103400     
 C   7.5249519516224632        1.1929791426776943        3.9639651995914305     
 H   9.4283572089573795        2.1980520607217291        3.9015947234175834     
 H   2.4635962667632962       0.84980179754530960        10.732194342400030     
 H   11.794140088172757        2.2685473863093524        11.355190168315820     
 H   6.0805998333394857        8.5221402725890520        7.8303221388397786     
 H   7.6379227598423620       0.82543534326894696        2.9432234001662052     
 P   10.581606620794100        10.239863787114032        5.0394091985493361     
 C   10.506308925572810        9.3039051484150228        6.5791445777462130     
 C   11.783140600560301        9.4011371024248778        3.9948679119787456     
 C   8.9458409389246416        10.241228829426877        4.2762382336849711     
 C   11.107952943538308        11.941398424969915        5.3382199916694306     
 C   9.4232093493658589        9.4577151346084012        7.4638027182164457     
 C   11.553555318965939        8.4228247686772963        6.8949675042535796     
 C   11.450419451544979        8.1914307940032387        3.3582381777259220     
 C   13.104728364401756        9.8718959410240927        3.9779934012563447     
 C   8.1387563646281436        9.0934809322795349        4.3951378090479114     
 C   8.4996979174599279        11.338021070466951        3.5172790615055418     
 C   11.375888187380534        12.791192332800835        4.2462806326854183     
 C   11.171772267980733        12.440483005044189        6.6505866387832020     
 H   8.6056660548871786        10.132374015769578        7.2245574192356985     
 C   9.4016948033132870        8.7384010720344598        8.6587937590408259     
 C   11.507552567549551        7.6903527659208955        8.0819183615066326     
 H   12.382622680798244        8.2886864710301822        6.2076342980301487     
 H   10.428800545526347        7.8151112064766277        3.3555265591795123     
 C   12.458178414640805        7.4486134063441218        2.7369678606408274     
 C   14.104629680506765        9.1250116321944201        3.3535927609549709     
 H   13.355043850882359        10.815466735518362        4.4500198236454338     
 H   8.4754526836325592        8.2486677072361267        4.9922838296277634     
 C   6.9046359508818957        9.0467417706221891        3.7458215317307362     
 C   7.2586215482798426        11.276132840364856        2.8815593232152557     
 H   9.1003034920751542        12.239710678316941        3.4215753384439052     
 H   11.376755953284754        12.408469024187680        3.2272848841492094     
 C   11.655736876039001        14.141431694888974        4.4697280194475599     
 C   11.457151552171560        13.792149454143246        6.8613592941436776     
 H   11.003204394379983        11.781811306452912        7.4998459352329876     
 H   8.5883461909583882        8.8906372181455318        9.3651489981852265     
 C   10.429109949000393        7.8374909170408698        8.9560753212224231     
 H   12.318748702409144        7.0038703166721454        8.3187780146468828     
 H   12.210231062762654        6.5052042220349620        2.2488806864741329     
 C   13.782824696265001        7.9038189897751554        2.7553646173554238     
 H   15.125429127477560        9.5038688476636395        3.3188893452401107     
 H   6.2850707089640210        8.1541785283968338        3.8200094249215359     
 C   6.4594584432804742        10.134706501070053        2.9873925111038364     
 H   6.9220136668857055        12.128502519319888        2.2939865897276466     
 H   11.835140496919296        14.799794768327159        3.6182502854100047     
 C   11.686793612179518        14.641535020374322        5.7754238329269869     
 H   11.501289409524379        14.179868592279711        7.8768051252897084     
 H   10.381777567134433        7.2584475906105395        9.8766259123293718     
 H   14.564074754541732        7.3176225707909097        2.2749985582883472     
 H   5.4852678063225948        10.089641977934049        2.4937091662928355     
 H   11.884745328797836        15.699575819725631        5.9420060587017556     
         556

 Co   1.4515779157513353        10.558749684441574       0.43286274301572847     
 S  0.87680045294775621        12.741438900946743       0.79851995025914746     
 S -0.62098677440527672        9.6324653834906222       0.34583521570811265     
 S   2.6632051335254738        10.191801543225996       -1.4631700441314852     
 S   2.9756923363446894        9.7860824281634393        1.9438420584872944     
 C   2.3257556116972835        13.750983053240827       0.87654114382216608     
 C -0.50793701651509282        7.8746463003505536       0.23255259446686921     
 C   1.9346345308280828        11.069110250522129       -2.8086236400023994     
 C   2.2857986448425489        9.0937900564279630        3.4102693880965460     
 C   2.2034361927289607        15.161256280158270       0.81057992413061897     
 C   3.6256205937150567        13.220355851560711        1.0429053719562507     
 C  -1.6870904495447336        7.1149010064876741        3.2147528376456007E-002
 C  0.70238137684448565        7.1637313412984636       0.40580406978312489     
 C  0.72103219009861863        11.783148427813650       -2.6847922438887828     
 C   2.5645725255540466        11.075452918683890       -4.0784151773439419     
 C   3.0774786180203524        8.9901330681498610        4.5793513948073006     
 C  0.97230424322419917        8.5796537431233393        3.4610314120887717     
 H   1.2156970091634069        15.601881913208080       0.68778430344216657     
 C   3.3224978900259332        15.990347903316245       0.91919054165050185     
 C   4.7326178378869477        14.060605165569923        1.1736142312105533     
 H   3.7466754927717956        12.141042308625401        1.0991931895865621     
 H  -2.6302308615445078        7.6430578867451109      -0.10454823316412191     
 C  -1.6631097651497466        5.7183316041295287        3.3512963386829353E-002
 C  0.71824744696477993        5.7657135090073526       0.40833443983833445     
 H   1.6238052131417113        7.7240985875835033       0.56548212381483376     
 H  0.22709482574005202        11.813491090370002       -1.7166848899319254     
 C  0.17460094050337782        12.465362695388889       -3.7708599212128755     
 C   1.9939530361341635        11.735235506062200       -5.1703485297455449     
 H   3.5204777961628166        10.564672594077535       -4.1951735573559725     
 H   4.0894048238153937        9.3927341646213094        4.5692575490621694     
 C   2.5857093090596459        8.3690985912153799        5.7294736545678449     
 C  0.49115903165340546        7.9633743847962162        4.6145187869838544     
 H  0.33385337898460815        8.6910246757260765        2.5871917938463382     
 H   3.1974281891908771        17.070925675448471       0.86706433522402560     
 C   4.5996248774219550        15.451327510426077        1.1121333884162579     
 H   5.7230273182807236        13.625370169379853        1.3087929174745583     
 H  -2.5923543101847311        5.1661857457204592      -0.10422209421361187     
 C -0.45805455733754996        5.0300418015623407       0.22557481025691056     
 H   1.6639201324568600        5.2470763344931113       0.56555962484823263     
 H -0.74494356006065576        13.028623587101544       -3.6298429659719602     
 C  0.79036940259006894        12.436984485797053       -5.0272123960087907     
 H   2.4934663060472588        11.710183303020296       -6.1379411796225201     
 H   3.2244278253615186        8.2915258603901538        6.6082461975175724     
 C   1.2889390389890460        7.8382655475626004        5.7578715247742167     
 H -0.52768324449573389        7.5812801710617563        4.6167102939044176     
 H   5.4711425533183613        16.099786907101297        1.1849366401325312     
 H -0.44102016718551690        3.9431962226369270       0.23640441051156008     
 H  0.34551459069566165        12.954477417673440       -5.8731259943452159     
 H  0.90964443013763108        7.3389409589129686        6.6475854135280654     
 P   15.644581432459304        10.620946522098896        8.2030964403435753     
 C   14.180453969870879        11.283527173723520        9.0092598523691656     
 C   17.123611476547897        10.874302358579817        9.2143302704671708     
 C   15.424367337121778        8.8409396557933455        8.0353530707908956     
 C   15.834216472520328        11.357267359170608        6.5622494062240753     
 C   14.080278967145773        12.665870671153758        9.2485722097349861     
 C   13.133876769497780        10.424362478081283        9.3952172920984278     
 C   17.139159904545924        11.800334784787109        10.270270124777767     
 C   18.272361837812554        10.103662514946683        8.9375451141083655     
 C   15.019753853265776        8.2848251176032388        6.8136575686642118     
 C   15.541311559841052        8.0323127877448819        9.1830143497464825     
 C   14.810959611625574        12.155228485466145        6.0185509081335171     
 C   16.995297528095957        11.094164444201262        5.8073722713028850     
 H   14.869845841406141        13.346243531404545        8.9411414326870720     
 C   12.947725159644285        13.175179753823203        9.8823935410517318     
 C   11.993666634071653        10.948942207620263        10.004617514051944     
 H   13.202811541225715        9.3566376121598491        9.2154204187687778     
 H   16.261938844744908        12.392511330564554        10.521302268985062     
 C   18.297159946293597        11.956041124728467        11.038451026240558     
 C   19.424081703320788        10.276802940638404        9.7055736966512693     
 H   18.258599139875930        9.3550790514908559        8.1464222412473042     
 H   14.927370943549750        8.9124701408263398        5.9299248363880368     
 C   14.739579587445069        6.9171047250605930        6.7377175513463321     
 C   15.232263865823025        6.6748296287922306        9.1033096973982364     
 H   15.873151596535198        8.4531943173096362        10.131995098964598     
 H   13.918947634172357        12.382272626768332        6.5978296534346015     
 C   14.947078610940748        12.670199835680236        4.7257626523679752     
 C   17.107488818405216        11.597669964609695        4.5099909497084827     
 H   17.801870111231075        10.482676883103226        6.2068775428905152     
 H   12.901247277597550        14.242172611281704        10.090248366330885     
 C   11.902715779250073        12.322230564995035        10.246703492492923     
 H   11.182114163940845        10.290790000858067        10.313421882263102     
 H   18.269956899094044        12.670313424656287        11.861963666077200     
 C   19.437738756975211        11.199787931404344        10.759028591353186     
 H   20.317824123480321        9.6837590195388046        9.5137344145665335     
 H   14.421873231697631        6.4858854116710178        5.7890863814278992     
 C   14.841619780384359        6.1162347490073330        7.8788279722331716     
 H   15.295785457516901        6.0427948884592819        9.9900500924658449     
 H   14.153862832135886        13.289258205930224        4.3116209041900175     
 C   16.082227094953218        12.376822525888160        3.9660565408548516     
 H   17.987868971564438        11.376547680971315        3.9092125823810480     
 H   11.014889079813418        12.722479379104085        10.732273306707212     
 H   20.344985001757848        11.303229206922040        11.356048164010858     
 H   14.629912334970079        5.0488159625118776        7.8240405524214367     
 H   16.196646749977987        12.743934504941942        2.9453421136499798     
 P   2.0299752527829646        3.3341082558728070        5.0395654731692288     
 C   1.9528898965373074        4.2697812772653414        6.5793252109685634     
 C   3.2313471674094001        4.1737997519154169        3.9956002523201120     
 C  0.39471228887842980        3.3312803453102462        4.2754348128498423     
 C   2.5573378289545752        1.6329816710840319        5.3385822349603620     
 C  0.86952611447376671        4.1146239929285100        7.4634077380308597     
 C   2.9990092834519562        5.1519172106283921        6.8957824803637786     
 C   2.8979725554394640        5.3834660031246164        3.3592476484335343     
 C   4.5531179753929694        3.7036277092971459        3.9782985897338059     
 C -0.41358724886232229        4.4781955120923245        4.3937797815430839     
 C  -4.9856114233226098E-002   2.2339746331783044        3.5163683852541103     
 C   2.8271905239786572       0.78374773608098902        4.2467498444393055     
 C   2.6197082199384210        1.1334964038626465        6.6508340427560277     
 H   5.2918215458265382E-002   3.4390048204920807        7.2237326381105502     
 C  0.84655837428937719        4.8338378920141452        8.6584100749145794     
 C   2.9515803039351627        5.8841975829407840        8.0827779570810065     
 H   3.8282955730609984        5.2870054302479712        6.2089227573347241     
 H   1.8761825177420437        5.7592690085379985        3.3566392240639669     
 C   3.9052695005626039        6.1269210988645177        2.7380553263000440     
 C   5.5525458783848380        4.4510661332484887        3.3538235278310666     
 H   4.8039686440391849        2.7600544198531471        4.4500130594152072     
 H  -7.8118040491982760E-002   5.3234177570825176        4.9910046891576476     
 C  -1.6474116557757974        4.5235069541161224        3.7438703513163740     
 C  -1.2906243906315287        2.2944656056960406        2.8799961086866888     
 H  0.55171476220880666        1.3329214714517832        3.4210043060707322     
 H   2.8289220552440795        1.1667916657645219        3.2278925647460799     
 C   3.1077455594982188      -0.56633814691659834        4.4701424304232846     
 C   2.9058186721279053      -0.21800813881770012        6.8615397561510605     
 H   2.4494971730889459        1.7917155361638164        7.5000508480156087     
 H   3.3003833413618192E-002   4.6806690434171143        9.3643101670414275     
 C   1.8728003168798235        5.7358566292553412        8.9562916440114009     
 H   3.7619156188773886        6.5714942832368601        8.3201376880187929     
 H   3.6568131474725112        7.0703178577002479        2.2502473209650424     
 C   5.2301129519195495        5.6723310318795415        2.7560995351279582     
 H   6.5734613164375748        4.0725452541655152        3.3187349324803472     
 H  -2.2680355372738124        5.4153182686498527        3.8177259554312442     
 C  -2.0910382283284297        3.4350057249924140        2.9853580141070384     
 H  -1.6258883798121115        1.4416693911177538        2.2923439339280227     
 H   3.2884961763191347       -1.2243459458130370        3.6187167323903688     
 C   3.1375644180029054       -1.0668092924363732        5.7756920285833750     
 H   2.9489143587992275      -0.60605456639127175        7.8768753912528444     
 H   1.8243729451317603        6.3147270337162631        9.8768718470680401     
 H   6.0110190921461930        6.2590318592706469        2.2758350554294777     
 H  -3.0650993339150858        3.4790156721802066        2.4913860083407284     
 H   3.3360430328763182       -2.1247457936347343        5.9422268138943597     
 Co   15.653975936911314        3.0050639391412211        12.638880450092593     
 S   16.227324760525612       0.82154227137694213        13.000846611553834     
 S   17.726818628626688        3.9299712137408438        12.554045751868541     
 S   14.445546936357383        3.3754259474379422        10.741574349110033     
 S   14.129406925601733        3.7773848677567501        14.149365577071439     
 C   14.777543944996411      -0.18669013638250037        13.079825930057391     
 C   17.614652425238866        5.6875468220975431        12.436763784307468     
 C   15.175017384308237        2.4982681427516935        9.3965002818314254     
 C   14.817875962757180        4.4721966334157992        15.615360729152796     
 C   14.898537680330049       -1.5970426774307638        13.013430638514857     
 C   13.478363366023201       0.34518913793172284        13.247296642044695     
 C   18.794152395368780        6.4461615292185721        12.234090567730513     
 C   16.404845375988668        6.3994930779527648        12.609535027968896     
 C   16.389251483653691        1.7853492661088344        9.5205575030685488     
 C   14.544973727945683        2.4908479017729901        8.1267913859791587     
 C   14.025456147904231        4.5763185556794550        16.783902362078443     
 C   16.130847840162932        4.9875705693405683        15.666262700432046     
 H   15.885752393024784       -2.0385542517638169        12.889586981650542     
 C   13.778781802080537       -2.4250404146980338        13.122985627058046     
 C   12.370687267943076      -0.49396834381538957        13.378936370192966     
 H   13.358336895825705        1.4245908057588264        13.303780094067179     
 H   19.736857272552733        5.9171267653716297        12.097767184196586     
 C   18.771046409538698        7.8427817030177565        12.233092514216372     
 C   16.389880819099989        7.7975363358710039        12.609879243594703     
 H   15.483176072786874        5.8398887951210181        12.770651822034596     
 H   16.883621916532249        1.7564603919034605        10.488474519973769     
 C   16.935885913741163        1.1026537065511883        8.4348833751646080     
 C   15.115801448374928        1.8306784258642603        7.0352112512577882     
 H   13.588691139020691        3.0009072652507860        8.0099665422402744     
 H   13.013796429769073        4.1730493045232535        16.773583878922270     
 C   14.516255321821815        5.1984870094347855        17.933852206472945     
 C   16.611009204194449        5.6050170890947637        16.819525580680235     
 H   16.769770302922826        4.8760659228487988        14.792788302109683     
 H   13.902749834377451       -3.5057442801675025        13.070611847445623     
 C   12.502382565235676       -1.8847894659052358        13.317219997017087     
 H   11.380839409482096       -5.7766179182859936E-002   13.515211999008249     
 H   19.700502166253141        8.3942402356898373        12.093707308999351     
 C   17.566585108545208        8.5321716863528216        12.425017081118202     
 H   15.444685943816923        8.3170799408556402        12.767172614538449     
 H   17.855877991995190       0.54015554190072435        8.5760762512999218     
 C   16.319746864436446        1.1296289158833219        7.1786781730652711     
 H   14.616131973031523        1.8547938293370971        6.0676798232059168     
 H   13.877062220663507        5.2762730440080681        18.812285773401946     
 C   15.812701719803496        5.7300984035693405        17.962507666778670     
 H   17.629500013902351        5.9880041235915993        16.821877462101618     
 H   11.630278756252689       -2.5323580799570604        13.390640070129649     
 H   17.550311730754647        9.6190701205269420        12.434164603120227     
 H   16.764658123029346       0.61167752900620731        6.3330737166072044     
 H   16.191342903927914        6.2300845158071736        18.852122022677023     
 P   1.4613166406840767        2.9463596082437782        20.403113064105991     
 C   2.9261667483730744        2.2854917491292559        21.209388804364313     
 C  -1.7251731558559209E-002   2.6913174827095032        21.414654101743519     
 C   1.6792812735925944        4.7267749719483980        20.237081602535394     
 C   1.2728451983169939        2.2106762330261631        18.761797030349705     
 C   3.0280442020001423       0.90327350309985788        21.448686104845240     
 C   3.9713376231184228        3.1460549435630072        21.596109925006012     
 C  -3.1347516151911829E-002   1.7662152036072380        22.471437667887731     
 C  -1.1665219436518006        3.4613920469836650        21.138481291297467     
 C   2.0841317754566595        5.2845116623752917        19.016207911557117     
 C   1.5609308116617699        5.5340843752354116        21.385622266700636     
 C   2.2964977057068778        1.4129943455444918        18.218329468012683     
 C  0.11195991767977329        2.4736155687306942        18.006504889386402     
 H   2.2396042495623245       0.22184216948422872        21.140676163445068     
 C   4.1608159442523096       0.39549321266204757        22.083307551837418     
 C   5.1118189848491449        2.6230050566956016        22.206351187755015     
 H   3.9011258065744179        4.2137052470999965        21.416306607174629     
 H  0.84638004041003501        1.1745692262972169        22.721897450454044     
 C  -1.1883237893698881        1.6110810106142885        23.241326156793438     
 C  -2.3171498746053736        3.2889899994165299        21.908301322716497     
 H  -1.1539274010243381        4.2092326434586438        20.346603468049263     
 H   2.1776426756501515        4.6578195490944667        18.131880800667176     
 C   2.3632158821891212        6.6525902204962746        18.941914258529074     
 C   1.8689426933098245        6.8919113732943860        21.307539352912919     
 H   1.2290258792816873        5.1118868319564967        22.334040399220132     
 H   3.1884642069691487        1.1862038121243481        18.797792233312055     
 C   2.1607649687892292       0.89792672437450161        16.925533867337830     
 C   1.0607384103113182E-004   1.9697967014314499        16.709201319170027     
 H -0.69475626345713648        3.0851839573625908        18.405671983973999     
 H   4.2086233037457639      -0.67145827270787384        22.290988843111709     
 C   5.2044177656888584        1.2498279289854242        22.448468802845934     
 H   5.9222495178001582        3.2822989631372641        22.515747501956678     
 H  -1.1599550878733562       0.89756335599288728        24.065508200893486     
 C  -2.3292442365669768        2.3671416663296116        22.962807018800948     
 H  -3.2111894604328435        3.8818338097366403        21.717234580043897     
 H   2.6812313117415716        7.0850770491440445        17.993928298757773     
 C   2.2598893438978389        7.4521651738376624        20.083867709216921     
 H   1.8045756892887654        7.5228754739561730        22.194991646201789     
 H   2.9542119235498023       0.27914404848208441        16.511522479553140     
 C   1.0255975666029182        1.1907006764467734        16.165665363050685     
 H -0.88020503796393157        2.1905301433845796        16.108163760028255     
 H   6.0924786958347834       0.85071116564620120        22.934552740825072     
 H  -3.2355229016898179        2.2644456610076769        23.561468152135724     
 H   2.4709167223389663        8.5198221267423406        20.030428628186186     
 H  0.91134224103527917       0.82305262846215055        15.145145703635606     
 P   15.075707127311533        10.233786130958375        17.243691258681345     
 C   15.152248597151019        9.2985735903322269        18.783705699156886     
 C   13.874744132344727        9.3939937631638220        16.199427947998821     
 C   16.710731714687245        10.236176367460114        16.479086785316714     
 C   14.549132744541874        11.935112785496331        17.542350727757427     
 C   16.235110101504130        9.4541849543260472        19.668319044694929     
 C   14.105795221505080        8.4168060790481185        19.100142532317399     
 C   14.209522248341694        8.1849982163001567        15.562589071559721     
 C   12.552611125033097        9.8631031150611754        16.181763993444250     
 C   17.520395213368822        9.0905697049229754        16.599990010808430     
 C   17.153319381292750        11.331689609804542        15.716325668350736     
 C   14.278547469997143        12.783884539659542        16.450395462394649     
 C   14.489294352686247        12.435513797192829        18.854315086682778     
 H   17.051958302532451        10.129531090162260        19.428636978444796     
 C   16.257201359244185        8.7358581510485109        20.863882653648801     
 C   14.152326656893557        7.6853983577567773        20.287729127294426     
 H   13.276933280458874        8.2813521713370513        18.412853622007944     
 H   15.231678527269734        7.8102726965256775        15.560288545086953     
 C   13.203285010371228        7.4409058485158086        14.940584878258413     
 C   11.554272564410184        9.1151211399489647        15.556183756600060     
 H   12.300677693659996        10.806277752999991        16.653799582910707     
 H   17.186488588294996        8.2468334528795904        17.200097780808687     
 C   18.753601827152696        9.0447442078923608        15.948948454985164     
 C   18.393319030912377        11.270563127477104        15.078562598493907     
 H   16.550807512467934        12.231882039244468        15.619001211170305     
 H   14.274802099221368        12.400125607514234        15.431849148195099     
 C   13.999787261176335        14.134421860963863        16.673319206841533     
 C   14.204986181128614        13.787462896834528        19.064542521651472     
 H   14.660052729493561        11.777648029351651        19.703650082189249     
 H   17.070255757941304        8.8894479115857372        21.570270034777757     
 C   15.230555632044837        7.8342878063041530        21.161820386022416     
 H   13.341757933928827        6.9983755517520221        20.525117774175317     
 H   13.452765961567343        6.4978873166734648        14.452655792572827     
 C   11.878105075871471        7.8944510217305597        14.958028187652470     
 H   10.533113665897600        9.4929000973449433        15.520368852493421     
 H   19.375534806934812        8.1541248267586486        16.025173210217812     
 C   19.195050761080832        10.131219717974625        15.186422022748861     
 H   18.726850621768026        12.121874496696893        14.487852274681371     
 H   13.818463909518066        14.792169500199144        15.821815203216802     
 C   13.972454748731268        14.635769836378801        17.978532557565291     
 H   14.163961047583074        14.176331041047067        20.079599089100334     
 H   15.278367204272415        7.2559926581417331        22.082806026702187     
 H   11.097973247518960        7.3074650698956214        14.476947337510312     
 H   20.168665709384772        10.086986715113474        14.691638280233025     
 H   13.775346288937779        15.694024288321378        18.144669183230960     
 Co   7.1011555856708899        10.567194333678625        12.639264943641871     
 S   7.6747236182946477        12.750674824085133        13.001176362001130     
 S   9.1737003622155537        9.6416749928574603        12.554039021162595     
 S   5.8925073525671152        10.197055737839413        10.742053448280707     
 S   5.5767504078281629        9.7951769173949206        14.150056517514463     
 C   6.2249685204028777        13.758951507791931        13.079998451392390     
 C   9.0608295884460528        7.8841235887404135        12.437034729382653     
 C   6.6221633457648439        11.074048724326282        9.3969810036315913     
 C   6.2653564430655653        9.1003111203286622        15.615944551597764     
 C   6.3460219481865812        15.169298311159723        13.013630865696792     
 C   4.9257465567104397        13.227126720599522        13.247327433984021     
 C   10.240011886575779        7.1250634364233143        12.234222479980200     
 C   7.8508026096724608        7.1726313940643154        12.610136022698718     
 C   7.8364399125276103        11.786889117525469        9.5210896474669706     
 C   5.9922167845483818        11.081451942837584        8.1272252144907924     
 C   5.4730644911431350        8.9961859951238736        16.784570992439271     
 C   7.5783320353219210        8.5849417437483737        15.666701234246840     
 H   7.3332694055233958        15.610765546251830        12.889904987144771     
 C   5.2262903584620437        15.997340469260553        13.123090143079745     
 C   3.8180937492339067        14.066327647994740        13.378874165558377     
 H   4.8056577882600706        12.147732356062104        13.303758332440177     
 H   11.182868304531384        7.6537535857747585        12.097607114511188     
 C   10.216416313039591        5.7284608674494262        12.233418334801796     
 C   7.8353399039770668        5.7745968113077417        12.610630662849550     
 H   6.9293550788402909        7.7325590717295372        12.771390089603313     
 H   8.3307383217513458        11.815813822092197        10.489039394257842     
 C   8.3831927810592575        12.469509905062916        8.4354318656194955     
 C   6.5631651880406352        11.741539785308644        7.0356626158672153     
 H   5.0359108796764493        10.571447677588058        8.0103522639202911     
 H   4.4614129198913135        9.3994738082358893        16.774365950868113     
 C   5.9639678867671089        8.3739822197659617        17.934452198797242     
 C   8.0586089496098108        7.9674946586387616        16.819910692832440     
 H   8.2171655018737972        8.6964594160030106        14.793162219168737     
 H   5.3503072912842908        17.078039098348967        13.070744257920593     
 C   3.9498507573539374        15.457142787052140        13.317192827700495     
 H   2.8282118750179377        13.630169732449611        13.515042161063537     
 H   11.145649186943590        5.1766634665729585        12.093931679231909     
 C   9.0117488058537791        5.0395193361313764        12.425649165291331     
 H   6.8899787958911718        5.2554264438616514        12.768132138980521     
 H   9.3032115952842389        13.031954595984372        8.5766733291282193     
 C   7.7671406875023568        12.442526207719400        7.1791860737874353     
 H   6.0635689273722306        11.717407767794256        6.0680947288478295     
 H   5.3248555332151950        8.2961708127266167        18.812939854697536     
 C   7.2604138148459532        7.8423669742043369        17.962965296700297     
 H   9.0771047140811483        7.5845280382035396        16.822150807349203     
 H   3.0777581571038528        16.104738450473203        13.390520987280219     
 H   8.9951194197007300        3.9526297523970753        12.434954650517472     
 H   8.2121402387801208        12.960418724593133        6.3335948093131922     
 H   7.6391328411529047        7.3423283339381502        18.852516632504351     
 P   10.014167780513549        10.625959052535135        20.403107363727695     
 C   11.478987669169497        11.286900310835010        21.209364651629599     
 C   8.5355908820845503        10.880901503435528        21.414654696490320     
 C   10.232236769658593        8.8455658856114088        20.236986203991133     
 C   9.8256497333702697        11.361670106821450        18.761817279571140     
 C   11.580814473800686        12.669142247185162        21.448534899412213     
 C   12.524163731842778        10.426397187700097        21.596198970214495     
 C   8.5214049681400006        11.806108185084613        22.471345065585975     
 C   7.3863784893388384        10.110729254401845        21.138526511806475     
 C   10.637089122530584        8.2879129965376546        19.016076889199329     
 C   10.113850380548822        8.0381689331692598        21.385456292287646     
 C   10.849454486198526        12.159025170970066        18.218186360205120     
 C   8.6646305057599164        11.098998437313279        18.006669782319335     
 H   10.792367119441201        13.350518544363707        21.140423495231929     
 C   12.713543460506020        13.177009094444195        22.083159891731253     
 C   13.664605264854803        10.949533829548788        22.206441197170598     
 H   12.453986319681841        9.3587295281306684        21.416482208040897     
 H   9.3990859058317451        12.397832089711899        22.721784470115253     
 C   7.3643798420074109        11.961269559941330        23.241150838469466     
 C   6.2357088134533987        10.283140914924170        21.908283439214181     
 H   7.3990471130841238        9.3628233419896585        20.346716730707723     
 H   10.730612706306388        8.9146781791074208        18.131804960682704     
 C   10.916097798455226        6.9198279894620578        18.941666722152974     
 C   10.421789756045641        6.6803350579161096        21.307266200676192     
 H   9.7819256153422725        8.4603023382643219        22.333892560668062     
 H   11.741515614973697        12.385636139143319        18.797559294590489     
 C   10.713744010163198        12.674004318952980        16.925354438637211     
 C   8.5527875279421259        11.602746799056169        16.709336855345203     
 H   7.8577974215656470        10.487701823503896        18.405981157478635     
 H   12.761310835398563        14.243980307024085        22.290748839720553     
 C   13.757152765362731        12.322735111489326        22.448439488814042     
 H   14.475033861399318        10.290279306894577        22.515926015237000     
 H   7.3926813733238337        12.674877351450714        24.065252024914876     
 C   6.2235103338765816        11.205118557901194        22.962666865890256     
 H   5.3417200325933747        9.6902092931071593        21.717255321687649     
 H   11.234074592829593        6.4873868272518376        17.993648371217610     
 C   10.812699250246245        6.1201615770519426        20.083548714008980     
 H   10.357368191567220        6.0492903579747939        22.194657637251197     
 H   11.507310798369472        13.292513347244315        16.511199906489939     
 C   9.5784322570055860        12.381488705043141        16.165627721218577     
 H   7.6723624522739060        11.382234821372716        16.108406455357798     
 H   14.645176932348166        12.721927101037677        22.934527173103820     
 H   5.3171995205870379        11.307833210053113        23.561274295848527     
 H   11.023631948487699        5.0524925620447920        20.030012527858212     
 H   9.4641732744772824        12.749084633683021        15.145089136019172     
 P   6.5226299445601317        3.3387435259449396        17.243604522042926     
 C   6.5994112111582783        4.2738834915626258        18.783645209784030     
 C   5.3212432884769179        4.1784592239713243        16.199735735813778     
 C   8.1575765093475123        3.3365252676285992        16.478807862760682     
 C   5.9962840131157940        1.6373514420524828        17.542332521115572     
 C   7.6824312338631122        4.1182078650057647        19.668049673901791     
 C   5.5530046996266531        5.1556128125356597        19.100333541687174     
 C   5.6553354907304190        5.3880221313503327        15.563557157655605     
 C   3.9993581711286610        3.7086345816741697        16.181835685541923     
 C   8.9669095226388258        4.4824164732491258        16.599326907786324     
 C   8.6005523751935122        2.2408229095061940        15.716525797063611     
 C   5.7257888014758827       0.78849402371443555        16.450418796885213     
 C   5.9364093644201468        1.1370335536986464        18.854326510288875     
 H   8.4992301529848202        3.4428669329996464        19.428178341993732     
 C   7.7047296852159137        4.8364521651187378        20.863653549916215     
 C   5.5997587814016967        5.8869599338873106        20.287945309230185     
 H   4.7239985778843581        5.2910729211382508        18.413221898447983     
 H   6.6772842893541711        5.7633571553217253        15.561440776781282     
 C   4.6486526916105033        6.1319105502804234        14.941995319036288     
 C   3.0005702267571155        4.4564327339440064        15.556732936354726     
 H   3.7479430583766251        2.7650578436608995        16.653355972547690     
 H   8.6327219195569729        5.3262873311378591        17.199097824744300     
 C   10.200154512461541        4.5283577817704970        15.948365278431044     
 C   9.8406106802352085        2.3020508731582030        15.078869356148573     
 H   7.9983077374769280        1.3404097941560495        15.619509284486046     
 H   5.7221093428465908        1.1721786033440269        15.431844639641213     
 C   5.4470345820055401      -0.56203158709924095        16.673414089017925     
 C   5.6521276420154019      -0.21491146731240413        19.064626101224476     
 H   6.1071233358615835        1.7949526032014569        19.703630731844118     
 H   8.5178995696492255        4.6828014281144483        21.569891236694581     
 C   6.6781524800463057        5.7380231899889251        21.161822913192992     
 H   4.7892302212231925        6.5739637229335708        20.525531019505177     
 H   4.8976477865459653        7.0753042015901730        14.454507479788960     
 C   3.3237008787608051        5.6776378983481557        14.959260044629627     
 H   1.9796131118373239        4.0781092238646428        15.520782781747370     
 H   10.821797997415370        5.4192179610845281        16.024273794676574     
 C   10.642003363185088        3.4416852519777805        15.186331185776304     
 H   10.174469412218984        1.4505812322376368        14.488555663650910     
 H   5.2657715772408871       -1.2198421662830048        15.821941922708019     
 C   5.4196453963471596       -1.0632911735806962        17.978662647065363     
 H   5.6110729036861109      -0.60371592577432243        20.079706429623112     
 H   6.7261055125403963        6.3162429348448077        22.082844807413839     
 H   2.5432370381676659        6.2644654507597552        14.478511548337973     
 H   11.615645480865039        3.4859804357630302        14.691595791003188     
 H   5.2225377384813543       -2.1215341962913392        18.144866703236861     
 Co   10.004156213486526        3.0131962692188239       0.43269005889742496     
 S   9.4294963367715496       0.83043807175293871       0.79823172579931867     
 S   7.9313297851988276        3.9389118093322311       0.34599517673530361     
 S   11.215624227733176        3.3805225378805415       -1.4634022790578227     
 S   11.528431947746139        3.7860011874185773        1.9434007514625964     
 C   10.878466213938964      -0.17907677904350600       0.87642916468365972     
 C   8.0436984359554913        5.6967517089569935       0.23239789004971576     
 C   10.487171897837511        2.5031570561324585       -2.8088907544552466     
 C   10.838710183989891        4.4783737980574241        3.4098871543428069     
 C   10.756177672437079       -1.5893581935552243       0.81051006789437263     
 C   12.178314125582556       0.35157806218626048        1.0428395916841040     
 C   6.8642251041171214        6.4560688120028606        3.2231899701165745E-002
 C   9.2538201040662269        6.4080987507896117       0.40522242009882331     
 C   9.2735863317883673        1.7890792225976893       -2.6851282814320947     
 C   11.117173160754101        2.4968466741758113       -4.0786516187836988     
 C   11.630533345575866        4.5821050143861211        4.5788634136749771     
 C   9.5252361016598499        4.9925518233216462        3.4607545028982583     
 H   9.7684557513515031       -2.0300112179419689       0.68765682813521700     
 C   11.875252193448915       -2.4184254651165613       0.91919634035530950     
 C   13.285324357141286      -0.48864499519062360        1.1736166419597618     
 H   12.299344495740485        1.4308980267092339        1.0990905393066013     
 H   5.9212207383082118        5.9275798129355213      -0.10410563247818833     
 C   6.8877343641290878        7.8526556841252466        3.3417553336669029E-002
 C   9.2692109605247470        7.8061248313322560       0.40759913937050329     
 H   10.175464691534046        5.8480345630209207       0.56468511473684257     
 H   8.7795886276590647        1.7587408573411851       -1.7170500864794209     
 C   8.7272325696045296        1.1068582835833320       -3.7712332033033293     
 C   10.546628797974760        1.8370618841020352       -5.1706254710957706     
 H   12.073069193930614        3.0076572207773480       -4.1953559598597066     
 H   12.642465549012130        4.1795153262528233        4.5686712980769775     
 C   11.138884150005573        5.2031951253034761        5.7290117117387691     
 C   9.0442214799768372        5.6089211033813005        4.6142507326960676     
 H   8.8867032992963875        4.8811572323350756        2.5869774590353147     
 H   11.750205033792888       -3.4990082716336359       0.86710181762504346     
 C   13.152362783085779       -1.8793732003587915        1.1121755202723729     
 H   14.275722226162278       -5.3382276020517809E-002   1.3088005260757809     
 H   5.9582660923493806        8.4044789429164286      -0.10413657375370529     
 C   8.0926087285409452        8.5413730314375993       0.22507207663194717     
 H   10.214736418161925        8.3251224293287347       0.56453070412153861     
 H   7.8077034442162851       0.54355989914654534       -3.6302696316303313     
 C   9.3430601785049454        1.1352735968074090       -5.0275573198401853     
 H   11.046193015963663        1.8621359950668630       -6.1381919615165170     
 H   11.777687922708393        5.2807922101807367        6.6077219391968418     
 C   9.8421221168540090        5.7340435171844204        5.7575174548224748     
 H   8.0253958027531276        5.9910638364625006        4.6165287915781832     
 H   14.023887675263492       -2.5278171114683041        1.1850351202798044     
 H   8.1093013647906051        9.6282275354649016       0.23575000523380921     
 H   8.8982663748567425       0.61777012996700520       -5.8734986030522505     
 H   9.4629175140307389        6.2333843389992545        6.6472598810625740     
 P   7.0921950379993337        2.9514744096348142        8.2032094772976283     
 C   5.6280470806227694        2.2889723211779560        9.0094107661826222     
 C   8.5712369753454034        2.6981258800399375        9.2144272328130814     
 C   6.8720085027489368        4.7314857337045009        8.0354593442241278     
 C   7.2817748481125912        2.2150567066501541        6.5623878816898680     
 C   5.5278258183929818       0.90665242601360652        9.2488530701867635     
 C   4.5814431831938176        3.1481849027088042        9.3951923941709836     
 C   8.5867544080971729        1.7722086507524928        10.270469731462928     
 C   9.7200002853146206        3.4687256231222037        8.9375724678797006     
 C   6.4673465883261816        5.2875854200001822        6.8137734916414363     
 C   6.9888739021800319        5.5400995585677570        9.1831411315959048     
 C   6.2586465942440155        1.4167546650592235        6.0189105847297286     
 C   8.4427363255888288        2.4783128788589996        5.8073539226879909     
 H   6.3174108348965294       0.22623056249734294        8.9415733029710776     
 C   4.3951959785133079       0.39742065026136547        9.8826014930110535     
 C   3.4411634875746575        2.6236797307899145        10.004523900558119     
 H   4.6504137689549792        4.2158924769268342        9.2153129337077093     
 H   7.7095257600497984        1.1800592851297558        10.521541199140312     
 C   9.7447240434869542        1.6166019858517897        11.038720049989557     
 C   10.871699125413869        3.2956687425535671        9.7056525401803633     
 H   9.7062634721390975        4.2172234836593487        8.1463637240768509     
 H   6.3749974617051395        4.6599532629231915        5.9300276813665462     
 C   6.1870167018017295        6.6552748301582749        6.7378715452807576     
 C   6.6796683260038252        6.8975523370830816        9.1034663793583466     
 H   7.3207218186975682        5.1192297791873509        10.132126915396105     
 H   5.3667192419209737        1.1896123706387092        6.5982916527406825     
 C   6.3947734712734992       0.90157076013358450        4.7262055349867156     
 C   8.5549218096418969        1.9746203622564555        4.5100438761428707     
 H   9.2492155002521628        3.0900703333715542        6.2066755323643630     
 H   4.3486815854178920      -0.66955136415512750        10.090551694984871     
 C   3.3501584462055649        1.2504166890845585        10.246725202372719     
 H   2.6295833724164779        3.2818633405324928        10.313180999057856     
 H   9.7175031051012919       0.90242778006716839        11.862321929585139     
 C   10.885311693450200        2.3728213842983341        10.759237746579027     
 H   11.765464266382358        3.8886634383151044        9.5137534911537021     
 H   5.8692340295473970        7.0864590993473318        5.7892519083806411     
 C   6.2889515618110616        7.4561313748357474        7.8789995242876758     
 H   6.7430882665433902        7.5295576257659862        9.9902333450086385     
 H   5.6016599067126656       0.28222207758017348        4.3122568831945802     
 C   7.5297900233379105        1.1951013397802988        3.9663377227190479     
 H   9.4351971391594347        2.1958809296614743        3.9091446326610151     
 H   2.4622694855300540       0.85023441890322538        10.732238711079274     
 H   11.792538427045464        2.2694301752230759        11.356296663705841     
 H   6.0770959025212186        8.5235223005668512        7.8242426488391486     
 H   7.6441942397717515       0.82785204426610814        2.9456701776467953     
 P   10.582226009310174        10.238133352400066        5.0398801090258036     
 C   10.505432795859569        9.3024498409128249        6.5796499851717929     
 C   11.783090953643987        9.3983211252955776        3.9954598225598428     
 C   8.9468545630528400        10.241122947939296        4.2760073921727759     
 C   11.109838957061260        11.939202076467360        5.3387243594955320     
 C   9.4222738824603134        9.4576060928289341        7.4639865684045992     
 C   11.551574238719635        8.4202348872871386        6.8958181074830058     
 C   11.448917067089644        8.1892895666286432        3.3583867973373320     
 C   13.105132384033775        9.8677139678220911        3.9783150986424798     
 C   8.1382165232707280        9.0945051734860805        4.3948001669506072     
 C   8.5026822534366868        11.338199885164416        3.5163998162947219     
 C   11.379817654587992        12.788268065711232        4.2467974582155321     
 C   11.172110946263729        12.438869296796224        6.6509092020361100     
 H   8.6056415255081493        10.133271946319717        7.2245308756306930     
 C   9.3995246842833868        8.7383085373501395        8.6589486317089399     
 C   11.504384200400743        7.6879009312190414        8.0827932979522004     
 H   12.380677546604717        8.2851116846538826        6.2087427593282580     
 H   10.426900122349615        7.8141558888599629        3.3556448639268979     
 C   12.455674509765750        7.4456321649135235        2.7366019998189737     
 C   14.104009706933494        9.1201084920856985        3.3531841279734582     
 H   13.356589457687733        10.810836983046620        4.4505929093864935     
 H   8.4733976562368039        8.2494524273573262        4.9924138552282367     
 C   6.9044421669346034        9.0492765809231059        3.7447906778628761     
 C   7.2619777550382345        11.277780065823496        2.8799120171396728     
 H   9.1045349771136301        12.239017102738261        3.4206754049235948     
 H   11.381646600335769        12.405075929349726        3.2279963143450994     
 C   11.660371169668705        14.138381201883712        4.4700314935828693     
 C   11.458235854869251        13.790393628772144        6.8614538612282665     
 H   11.001818314601461        11.780768208856630        7.5001963928765845     
 H   8.5861198663904474        8.8914536552847618        9.3650301070584803     
 C   10.425801652266882        7.8362368437071419        8.9565530045751611     
 H   12.314735805359470        7.0005496190221113        8.3199330011277599     
 H   12.206647190719437        6.5026559230672776        2.2483155196733380     
 C   13.780760853407401        7.8994478861982076        2.7547022854230288     
 H   15.125131602354822        9.4980585951092564        3.3181288276792671     
 H   6.2835304623846877        8.1577076339392764        3.8189870856608636     
 C   6.4612226392841796        10.137535203280649        2.9857176622223029     
 H   6.9270538708604734        12.130381718233673        2.2918035788985383     
 H   11.841205966459297        14.796267979791754        3.6185353133245313     
 C   11.690085381589508        14.639036232017126        5.7755086490787786     
 H   11.501250831393779        14.178583601819859        7.8767353342855646     
 H   10.377517441479075        7.2572823856134221        9.8770899673853982     
 H   14.561255417087635        7.3126136233931707        2.2739480148841906     
 H   5.4871982109914095        10.093549940641763        2.4916733064353460     
 H   11.888561472385318        15.696995224521507        5.9419071063861724     
         556

 Co   1.4547378065725887        10.563432149968273       0.43278919472616212     
 S  0.88058335608321081        12.746098469107082       0.79859441690460775     
 S -0.61760205923101630        9.6367884501801502       0.34530401787625470     
 S   2.6652983554857150        10.195633274873771       -1.4636510826331581     
 S   2.9779501996502726        9.7903234792597971        1.9442892302428973     
 C   2.3298055570321532        13.755243700744780       0.87688120679190773     
 C -0.50404784987194584        7.8790402730799833       0.23188216008110177     
 C   1.9356119530835389        11.071880256444425       -2.8091716786561363     
 C   2.2873936139422706        9.0971617933818010        3.4099867795345289     
 C   2.2078683188256267        15.165547198359175       0.81099107873196896     
 C   3.6294861472349496        13.224223602211294        1.0433934655098565     
 C  -1.6831812620349815        7.1189915430717212        3.2837272588550320E-002
 C  0.70661504360402627        7.1684291148581822       0.40381990217966024     
 C  0.72189192959711357        11.785666630363156       -2.6850231195199044     
 C   2.5649453734102043        11.077850157035067       -4.0792386639489635     
 C   3.0784675625775368        8.9931544696852690        4.5794376510600801     
 C  0.97402130780129514        8.5826431745227207        3.4597818906008149     
 H   1.2202716757237884        15.606428951728574       0.68798533773622206     
 C   3.3271345812777602        15.994303076583257       0.91994341922663803     
 C   4.7366986898096686        14.064141845933017        1.1743859349613794     
 H   3.7502101338184346        12.144870796685067        1.0995711093662695     
 H  -2.6265266453904457        7.6469466718131933      -0.10313053700389485     
 C  -1.6588858596331926        5.7224261994635226        3.4575230975512142E-002
 C  0.72280743562330652        5.7704127913945724       0.40667124015149142     
 H   1.6280414763578992        7.7290527913408944       0.56237365934191919     
 H  0.22837152747612194        11.816187000802836       -1.7167163697849552     
 C  0.17485173773130394        12.467448422669356       -3.7710584005347156     
 C   1.9937068566412905        11.737182181214928       -5.1711211517168714     
 H   3.5209300647788839        10.567244311208729       -4.1961517625688396     
 H   4.0903177828368618        9.3959498291248487        4.5700391969643723     
 C   2.5861984497666901        8.3715327794352401        5.7290170587015155     
 C  0.49242906337752351        7.9656250835406031        4.6126801536449156     
 H  0.33602288118601897        8.6943001560457454        2.5856755009783390     
 H   3.2023610032898207        17.074924257761353       0.86795331169157086     
 C   4.6040633422463317        15.454901766060392        1.1130910558926965     
 H   5.7269774929840196        13.628648662381224        1.3097004319341150     
 H  -2.5881114548170663        5.1700018733005093      -0.10204135828792682     
 C -0.45351149461491175        5.0344114845839147       0.22553133269058717     
 H   1.6687580515923470        5.2520266147196777       0.56296808034324819     
 H -0.74470319427820530        13.030650493855365       -3.6298072691412147     
 C  0.79009500720571313        12.438798710194908       -5.0276592354975866     
 H   2.4927594627704055        11.711966979498261       -6.1389388409309449     
 H   3.2244267300596383        8.2937812734524634        6.6081237556430468     
 C   1.2895738245054404        7.8403303867555456        5.7564257114553987     
 H -0.52622009055507235        7.5830151683716744        4.6141055017867956     
 H   5.4757903570233690        16.103052895684957        1.1860645035899986     
 H -0.43627461218683833        3.9475604766642909       0.23668267172399515     
 H  0.34485142626059040        12.956040617023096       -5.8735229084905862     
 H  0.90990354261594875        7.3405168631792836        6.6456830243652476     
 P   15.643141522229151        10.618615097868794        8.2045430523487006     
 C   14.178652183272215        11.281700533154664        9.0095986889100850     
 C   17.121440222269701        10.870890598767796        9.2169547130271106     
 C   15.422108127437358        8.8388705755052808        8.0349812881417559     
 C   15.835272727832796        11.355857077722906        6.5645005326427253     
 C   14.078878862031409        12.664144216371659        9.2485132534936625     
 C   13.131768111142579        10.422943571723145        9.3956394335069220     
 C   17.137218895690008        11.798049212260477        10.271873153032800     
 C   18.269968118953567        10.099638760308082        8.9410140636415569     
 C   15.019186516108149        8.2843097156871437        6.8121030857621934     
 C   15.536970583376455        8.0288790512350534        9.1817899785373296     
 C   14.811802508377475        12.151479028175409        6.0181379802212831     
 C   16.998493596932033        11.095091286904056        5.8125369214432148     
 H   14.868648431522290        13.344179328696850        8.9408456233102740     
 C   12.946515083057067        13.173964469372894        9.8823073790513831     
 C   11.991710679958770        10.948048559113776        10.004875649415458     
 H   13.200329470644029        9.3551590316246340        9.2160152582035160     
 H   16.260158683926818        12.390720621892884        10.522300505238643     
 C   18.295344713371026        11.954432835582047        11.039694755337521     
 C   19.421904558901083        10.273646733735397        9.7085112401050289     
 H   18.255916999693341        9.3501741507533680        8.1507616326036540     
 H   14.928541803415452        8.9129596088949228        5.9290080399900438     
 C   14.738398245493375        6.9168948556249772        6.7341482897390241     
 C   15.227532051956119        6.6716286600981745        9.1000301109457062     
 H   15.867635597797429        8.4484944173445751        10.131678906919499     
 H   13.918213614934874        12.377033725708914        6.5953558837397805     
 C   14.949807445004936        12.666082298996377        4.7254295214170510     
 C   17.112581985955590        11.598188206966183        4.5152203027260933     
 H   17.805363645049333        10.485769453120680        6.2143192227475481     
 H   12.900377877531286        14.241019735789012        10.090031403366821     
 C   11.901243802002250        12.321407500216917        10.246770324271690     
 H   11.179866355625279        10.290285096594058        10.313724343488094     
 H   18.268335579357871        12.669565287124586        11.862426068129755     
 C   19.435878537916533        11.197930305225089        10.760777455693175     
 H   20.315653996819915        9.6805156063034126        9.5169931423476175     
 H   14.421814280556218        6.4870337219129377        5.7845933095208002     
 C   14.838407984797268        6.1146619462434311        7.8743913483699632     
 H   15.289604745725759        6.0385118664477044        9.9860597131633533     
 H   14.156452679139848        13.283324720536783        4.3091652114313463     
 C   16.087079256666733        12.374719686740674        3.9684467849110030     
 H   17.994708421555764        11.378706827467195        3.9167584989504340     
 H   11.013564984668996        12.722017575270630        10.732315236832857     
 H   20.343396893243852        11.302320062131329        11.357171004364082     
 H   14.626399106294505        5.0474281300949029        7.8179727024590937     
 H   16.202931261586293        12.741545477117402        2.9478094319867956     
 P   2.0305687375124544        3.3358387208845586        5.0400559549758830     
 C   1.9520060973552187        4.2712374199062761        6.5798507493822598     
 C   3.2312403854514558        4.1766229925264886        3.9961835445626011     
 C  0.39569322172358179        3.3313763790870699        4.2752396882685737     
 C   2.5592133212218697        1.6351815993478058        5.3390955398149105     
 C  0.86859576876021583        4.1147339666878127        7.4636275957004550     
 C   2.9970218740948877        5.1545129335052540        6.8966350791347848     
 C   2.8963640030994555        5.3855755035472432        3.3593433626728917     
 C   4.5534814592141863        3.7078647378239649        3.9786213091106530     
 C -0.41418037027961263        4.4771433151609159        4.3935052300949060     
 C  -4.6880427982066659E-002   2.2337998896944820        3.5154919682982535     
 C   2.8311172435016192       0.78668593214863725        4.2472697817952030     
 C   2.6200303501205222        1.1351024979364639        6.6511614174124327     
 H   5.2897291358686448E-002   3.4381048711921776        7.2237558574544520     
 C  0.84440698450287233        4.8339367038952226        8.6585983669835986     
 C   2.9484204490367234        5.8866587718311676        8.0836535120379480     
 H   3.8263326980648849        5.2905881955811633        6.2100197565183439     
 H   1.8741620039261839        5.7601515238090810        3.3566963715531375     
 C   3.9026263386263436        6.1298829684032414        2.7376001608486447     
 C   5.5518516208507664        4.4560345700626796        3.3533757188294868     
 H   4.8055108871768368        2.7647668480924255        4.4506217248627076     
 H  -8.0243846873442354E-002   5.3225947260138771        4.9912215053265054     
 C  -1.6476556722185669        4.5209391896382334        3.7428965040242987     
 C  -1.2872730190845374        2.2928181028973467        2.8783447374554130     
 H  0.55595479844460405        1.3336335172866540        3.4200852374512847     
 H   2.8338158860401270        1.1702077987009327        3.2286105558972649     
 C   3.1123771320318414      -0.56327537441945885        4.4704392794245935     
 C   2.9068873168226892      -0.21626114118735362        6.8616292283894955     
 H   2.4480895426233800        1.7927437664575421        7.5004104424335551     
 H   3.0805616740869592E-002   4.6798603603629259        9.3642360565713023     
 C   1.8695128639243128        5.7371204127893280        8.9567853130053763     
 H   3.7579121928495045        6.5748278404493741        8.3212794671370958     
 H   3.6530550104154349        7.0728209250997969        2.2495633695600570     
 C   5.2279247747781055        5.6767303479296665        2.7553515000657369     
 H   6.5731021865691552        4.0784558342573245        3.3179373987554093     
 H  -2.2696434926322087        5.4117414856226738        3.8167813417208221     
 C  -2.0892995541960451        3.4321588430057051        2.9837060782646421     
 H  -1.6208324737351840        1.4398017217897296        2.2901292202809094     
 H   3.2945642130757973       -1.2207993947605174        3.6189907993876465     
 C   3.1408470002892162       -1.0643095486263272        5.7757657574077408     
 H   2.9488550945183851      -0.60478725337065142        7.8767971657421194     
 H   1.8201425400564668        6.3159073282391054        9.8773490942429873     
 H   6.0080501886461022        6.2640772382156928        2.2746688339597472     
 H  -3.0631922377823755        3.4750880513631901        2.4893686875867349     
 H   3.3398498771458680       -2.1221656203814572        5.9421083831781960     
 Co   15.650825417566280        3.0009057123389660        12.638620873247406     
 S   16.223639854847679       0.81745867341371248        13.000964270185401     
 S   17.723426481955567        3.9262572254272454        12.553191927616448     
 S   14.443262675565334        3.3719069664089893        10.740987524907814     
 S   14.127187628822341        3.7736896533586157        14.149658290321600     
 C   14.773643250668387      -0.19045626115402184        13.080149823380346     
 C   17.610701920512568        5.6837771761343632        12.436019584838245     
 C   15.173792018630534        2.4958016493335307        9.3958222124855322     
 C   14.816408622136713        4.4692145906845848        15.614950094882525     
 C   14.894337199716496       -1.6008341556877819        13.013852816052154     
 C   13.474604501839401       0.34173813144913123        13.247699495039731     
 C   18.790160767108361        6.4427650413974424        12.234847971084719     
 C   16.400518903230864        6.3953561379026933        12.607506653125592     
 C   16.388104551950125        1.7830648969514424        9.5201818089786290     
 C   14.544358867836893        2.4888214563120146        8.1258330405195469     
 C   14.024641181681867        4.5736582544618640        16.783894393901612     
 C   16.129290850065480        4.9848939785232798        15.664875893153168     
 H   15.881441995809315       -2.0425468004995739        12.889864370712122     
 C   13.774419883539382       -2.4285641193073690        13.123690686671644     
 C   12.366755242001236      -0.49715612299235101        13.379564757568948     
 H   13.354845009540384        1.4211735991970802        13.304060330049479     
 H   19.733097441942686        5.9139861533900415        12.099229409450617     
 C   18.766686429325883        7.8393780325362306        12.234369499179717     
 C   16.385172705539684        7.7933963201710750        12.608307892947192     
 H   15.478861942642467        5.8354484256488925        12.767409336447145     
 H   16.882031525829468        1.7539075996716840        10.488309830763622     
 C   16.935334809103978        1.1008320433200045        8.4345151865915859     
 C   15.115792182513355        1.8291268800282421        7.0342813639278159     
 H   13.588020257945182        2.9987511911837625        8.0088581705223181     
 H   13.013040877187199        4.1702363013154891        16.774285687670918     
 C   14.516000837756993        5.1963436998353458        17.933311794722229     
 C   16.609960793945952        5.6030069559002280        16.817563301739536     
 H   16.767731251262930        4.8731114531637036        14.791111838220417     
 H   13.898160269109201       -3.5093035637512777        13.071468520912557     
 C   12.498173596957193       -1.8880086887385521        13.318049184662394     
 H   11.377003078319225       -6.0755887534919804E-002   13.515907471469266     
 H   19.696110431134393        8.3911573002726119        12.096205588810994     
 C   17.561869322686782        8.5284251265929072        12.425196551431563     
 H   15.439670431495429        8.3126330717178849        12.764668496191906     
 H   17.855309534667917       0.53834521209534036        8.5759307520385679     
 C   16.319743440917257        1.1281663594297409        7.1780527468381319     
 H   14.616592600717256        1.8534637623481349        6.0665213364909745     
 H   13.877327746626442        5.2742954659211660        18.812100764379860     
 C   15.812321737620712        5.7282760550433345        17.960961506280782     
 H   17.628280317490660        5.9864542312743509        16.819138600147898     
 H   11.625896872181960       -2.5353244181967707        13.391600898555719     
 H   17.545346633056536        9.6153257200058153        12.434770517323020     
 H   16.765039610273877       0.61049479102354187        6.3324786355769582     
 H   16.191379487235604        6.2287101335980655        18.850125286505744     
 P   1.4627458067342682        2.9489986957014711        20.404747157679484     
 C   2.9279127039498802        2.2875191521907303        21.209908101123929     
 C  -1.5119708294679717E-002   2.6951418674164831        21.417447233169828     
 C   1.6816697170904531        4.7291262734592783        20.236790546340909     
 C   1.2717053998525543        2.2123544558961021        18.764264884945334     
 C   3.0292821754767316       0.90519288352777227        21.448808443087387     
 C   3.9734779925397481        3.1475873477208043        21.596665442678947     
 C  -2.9535752060928660E-002   1.7688555622090461        22.473156928564197     
 C  -1.1641353301770514        3.4658633198067510        21.142080949679073     
 C   2.0848133456880045        5.2852081888394569        19.014682862591997     
 C   1.5654883958164569        5.5378825466329431        21.384423723206492     
 C   2.2955463164595824        1.4169939970854224        18.218118824832310     
 C  0.10866807968661482        2.4729670962521095        18.011912234613419     
 H   2.2405693596582115       0.22416538641017672        21.140597337261170     
 C   4.1618499584395456       0.39680597204304041        22.083353320161457     
 C   5.1137894954260821        2.6239166815928963        22.206690598034097     
 H   3.9037192596685748        4.2153020076936176        21.417035395944147     
 H  0.84799965902196683        1.1766820011589756        22.723047442446383     
 C  -1.1867013561768303        1.6130081356157819        23.242579986771773     
 C  -2.3150476858724325        3.2925473671535985        21.911258158797477     
 H  -1.1511799486474634        4.2146313330558991        20.351120575665497     
 H   2.1765159180460709        4.6574517547923202        18.131030539199276     
 C   2.3645788793313556        6.6529589875750625        18.938271656794058     
 C   1.8739551150340954        6.8954554627260647        21.304184338875700     
 H   1.2347627108082215        5.1170332128424416        22.333785173287872     
 H   3.1890925748532633        1.1916768950266570        18.795509191128737     
 C   2.1579033061947048       0.90230039198424483        16.925403533946231     
 C  -5.1041845708647421E-003   1.9695762604982094        16.714668592162312     
 H -0.69833643010664004        3.0823649776828321        18.413377444050074     
 H   4.2092335745832443      -0.67021050689068506        22.290914718811980     
 C   5.2058013721837311        1.2506619989748546        22.448614874501434     
 H   5.9245818156871684        3.2827505373764234        22.516094629013828     
 H  -1.1585988736628827       0.89858336234262914        24.065939039180261     
 C  -2.3275558503994973        2.3693296559049628        22.964509745480555     
 H  -3.2090760502227829        3.8854904646047266        21.720464541502334     
 H   2.6814525161408320        7.0840086100764168        17.989321618490422     
 C   2.2633626182616888        7.4539777107097294        20.079305091642187     
 H   1.8110895597293648        7.5275683885648235        22.190881427838942     
 H   2.9514746274718067       0.28531621058215267        16.509261440146908     
 C   1.0206137445191679        1.1930974984768452        16.168268623250263     
 H -0.88716591648667187        2.1886931849498494        16.115963854238188     
 H   6.0936996020689858       0.85111330202516033        22.934642181797933     
 H  -3.2341668226175919        2.2656383470548804        23.562442635265313     
 H   2.4747333892553156        8.5214349255570117        20.024150611859024     
 H  0.90491565660605344       0.82576901960322280        15.147813933607798     
 P   15.075116019030656        10.232327211596258        17.244113506197369     
 C   15.153168427047859        9.2973602404290734        18.784147124460386     
 C   13.874828498052839        9.3914479283676311        16.199961185453621     
 C   16.709768049521522        10.236379535070702        16.478853053389766     
 C   14.547210088821833        11.933171795263814        17.542818040194806     
 C   16.236107477817658        9.4542895418565340        19.668422044616893     
 C   14.107839462832253        8.4144300977671431        19.100911964166137     
 C   14.211022172417017        8.1831249200363185        15.562664628346296     
 C   12.552247375840409        9.8592084799406834        16.182059299471259     
 C   17.520921211780927        9.0918400357996330        16.599517740770473     
 C   17.150483562721281        11.332275048844863        15.715640150066916     
 C   14.274618632716797        12.781233896948345        16.450877085661805     
 C   14.488767730663673        12.434109730914795        18.854614344571104     
 H   17.052031327462249        10.130662636003732        19.428544001225333     
 C   16.259474053473088        8.7359186675974563        20.863919154697633     
 C   14.155598839857673        7.6831026707018975        20.288484784560374     
 H   13.278926837612149        8.2780117890465750        18.413893880829864     
 H   15.233567953335239        7.8095603105342901        15.560306271799689     
 C   13.205754301044120        7.4382190956162999        14.940159890702741     
 C   11.554899517685795        9.1105282696290040        15.555776937566261     
 H   12.299201719531219        10.801932119075001        16.654361188993729     
 H   17.188450475734498        8.2477821208898128        17.199937682690585     
 C   18.753817055547767        9.0475624643352131        15.947847092446368     
 C   18.390155199002212        11.272661196167933        15.077188353934924     
 H   16.546765496726419        12.231633960212047        15.618394904649227     
 H   14.270031242985237        12.397041434136616        15.432509503388006     
 C   13.995041673282365        14.131618514906270        16.673606908821146     
 C   14.203600620017816        13.785890199270600        19.064633635236330     
 H   14.661222205505510        11.776799950603138        19.703974199479916     
 H   17.072606256059068        8.8903897015410713        21.570013990703742     
 C   15.233989408319214        7.8331555035743028        21.162158562271831     
 H   13.345888147934165        6.9951904596358858        20.526137627377118     
 H   13.456287245362899        6.4956361345302094        14.452009413017535     
 C   11.880139964043810        7.8903907134740283        14.957347720594772     
 H   10.533420333229783        9.4874103771063236        15.519657443091592     
 H   19.377032917465101        8.1578782181010254        16.023953683643168     
 C   19.193418193883048        10.134443141286644        15.184892003568617     
 H   18.722089450130234        12.124285063245551        14.486104580511675     
 H   13.812317206243675        14.788898487241820        15.822085004764551     
 C   13.968903669241772        14.633475026817830        17.978618037595769     
 H   14.163574676390748        14.175186933094112        20.079539858915577     
 H   15.282782045749403        7.2549080973073696        22.083102605058425     
 H   11.100741219008743        7.3027758597220993        14.475899341951296     
 H   20.166892388633745        10.091304909480645        14.689793202496039     
 H   13.771185511221796        15.691629228327635        18.144587268722940     
 Co   7.0980144277542241        10.571349036384275        12.638980784657393     
 S   7.6710352112880962        12.754757305814870        13.001273632949218     
 S   9.1703360521402466        9.6454235224637994        12.553184869232521     
 S   5.8902457703725002        10.200558859677193        10.741436022976526     
 S   5.5745297466676318        9.7988496326759780        14.150304910241690     
 C   6.2210631260504217        13.762714340762617        13.080311662134196     
 C   9.0569510900494734        7.8879262299690067        12.436273540404525     
 C   6.6209489055442230        11.076510140844137        9.3962724576321239     
 C   6.2638792622014234        9.1032753219689067        15.615496845900175     
 C   6.3418135336965218        15.173086820311529        13.014040737075119     
 C   4.9219853487199909        13.230571517929235        13.247728275192742     
 C   10.236112196991741        7.1285208047952011        12.234971891450478     
 C   7.8465619321730609        7.1767729395521531        12.608070224080036     
 C   7.8353011658366229        11.789173430727688        9.5206803956481867     
 C   5.9916067596601899        11.083474583281294        8.1262393270103903     
 C   5.4722316455787485        8.9988291322012657        16.784520662365111     
 C   7.5767651087838290        8.5876005671405498        15.665286798546772     
 H   7.3289492129556537        15.614757572675185        12.890163037097276     
 C   5.2219192556320442        16.000858841598319        13.123788647771795     
 C   3.8141581978899568        14.069506900335053        13.379506137015696     
 H   4.8021670933060419        12.151142937027990        13.304039953200492     
 H   11.179190898600337        7.6569766655668499        12.099079472496463     
 C   10.212178988414497        5.7319243323742608        12.234675781963785     
 C   7.8307488321742973        5.7787408952397277        12.609012947060172     
 H   6.9251128335184235        7.7369838119322507        12.768101382919866     
 H   8.3291605470877297        11.818364276771335        10.488839138228164     
 C   8.3826424571587328        12.471336335698238        8.4350291846110572     
 C   6.5631532155275361        11.743092765469932        7.0347041792457539     
 H   5.0352463143117516        10.573596486615225        8.0092192592736353     
 H   4.4606389106657423        9.4022683330846402        16.775018042407684     
 C   5.9636890368236131        8.3761111627166169        17.933874028239899     
 C   8.0575434073720658        7.9694876673075203        16.817924444355281     
 H   8.2151221022550693        8.6993950222971712        14.791462136923359     
 H   5.3457058938160662        17.081593332869886        13.071592737306997     
 C   3.9456348776489114        15.460353818961483        13.318023353151032     
 H   2.8243739930804108        13.633148479738832        13.515747882330631     
 H   11.141394107209154        5.1798274256545422        12.096417121114248     
 C   9.0071686033713121        5.0432976535933092        12.425790156437785     
 H   6.8850907526482228        5.2598540199117947        12.765568738112046     
 H   9.3026422163132612        13.033773073840905        8.5764903709612650     
 C   7.7671326704353350        12.443994141689961        7.1785286603634226     
 H   6.0640222951321112        11.718740405047162        6.0669099559592574     
 H   5.3250915995161279        8.2981359008491875        18.812713694090569     
 C   7.2600095777824318        7.8441754098608589        17.961390597427950     
 H   9.0758676593802381        7.5860597367553675        16.819395239989806     
 H   3.0733688564339845        16.107695191627730        13.391488751170208     
 H   8.9903122506098896        3.9564053748262298        12.435512660610261     
 H   8.2125116492902901        12.961610584578974        6.3329669689483081     
 H   7.6391402945678362        7.3436924240054244        18.850495490018798     
 P   10.015585444997058        10.623314241010798        20.404742386498057     
 C   11.480723859353761        11.284862985496217        21.209885887930284     
 C   8.5377117739645527        10.877077194276515        21.417448229635855     
 C   10.234607681826393        8.8432075391390228        20.236701523338507     
 C   9.8245011917755924        11.359984522955932        18.764284524485678     
 C   11.582045530952680        12.667211537231040        21.448666798086052     
 C   12.526294354402795        10.424851459755439        21.596749171491464     
 C   8.5232107405540329        11.803461621402798        22.473070327433135     
 C   7.3887506666309912        10.106263715509087        21.142123769209970     
 C   10.637753002458984        8.2872044229222741        19.014560329798730     
 C   10.118393039734585        8.0343690195575839        21.384268437027249     
 C   10.848484963721059        12.155038242386100        18.217985082528081     
 C   8.6613381177251689        11.099623082766831        18.012067714649284     
 H   10.793325480920778        13.348187152489198        21.140360699594780     
 C   12.714573290967429        13.175680020591997        22.083214531232219     
 C   13.666568550087424        10.948603886480404        22.206774802003107     
 H   12.456568094694124        9.3571204761089444        21.417200504138929     
 H   9.4007021541170683        12.395708675616770        22.722941741707981     
 C   7.3659991415676984        11.959334292306970        23.242415589316341     
 C   6.2377989858845311        10.279588430995604        21.911241593484668     
 H   7.4017758776844262        9.3574343533956394        20.351227313094203     
 H   10.729467245782182        8.9150294856792094        18.130959816382362     
 C   10.917448065631563        6.9194476515520922        18.938039676743845     
 C   10.426791942972246        6.6767897036369961        21.303928341317995     
 H   9.7876488428558499        8.4551580495351413        22.333646983149169     
 H   11.742120099777758        12.380186768942945        18.795291052425366     
 C   10.710862730137450        12.669648843128176        16.925235733546437     
 C   8.5475759795972817        11.602947690285266        16.714796512305654     
 H   7.8542239197663219        10.490480310534601        18.413668427814798     
 H   12.761919201236676        14.242715054649763        22.290689076905469     
 C   13.758532047561387        12.321881280466616        22.448586887779790     
 H   14.477359286075322        10.289807182167490        22.516261685350948     
 H   7.3940382675979235        12.673843749176337        24.065698672835495     
 C   6.2251927162867728        11.202927582951389        22.964378344502389     
 H   5.3438184903320929        9.6865626662763376        21.720484151461342     
 H   11.234285489274567        6.4884410432917248        17.989059193975510     
 C   10.816164536458285        6.1183429923068964        20.079005992459162     
 H   10.363875404605214        6.0446010680026916        22.190568281052371     
 H   11.504546472913445        13.286376231558551        16.508959251371916     
 C   9.5734376578199836        12.379094153869872        16.168233958951134     
 H   7.6654072910916931        11.384038501339042        16.116192395251396     
 H   14.646395828371833        12.721500865381540        22.934617355696986     
 H   5.3185514587575193        11.306636169036452        23.562260705839858     
 H   11.027446647077108        5.0508745062640701        20.023760265343853     
 H   9.4577360641284312        12.746373688249831        15.147761502954781     
 P   6.5220642174507137        3.3401837252429387        17.244032677146823     
 C   6.6003411172326309        4.2750828763511572        18.784090794521610     
 C   5.3213796211068320        4.1809908950115942        16.200249923929178     
 C   8.1566432748835247        3.3362927863169936        16.478592423334959     
 C   5.9943725516286204        1.6392777504810683        17.542801291928122     
 C   7.6834287149314360        4.1180935768798648        19.668170029608341     
 C   5.5550561418116189        5.1579774283927167        19.101091007630117     
 C   5.6569302401152406        5.3898458098357107        15.563572416818717     
 C   3.9990309493688976        3.7125596064125506        16.182126480712057     
 C   8.9674863005688508        4.4810992721319005        16.598896877356843     
 C   8.5977232342525696        2.2402198460575491        15.715829098984663     
 C   5.7218660053921964       0.79113537079579788        16.450899123466513     
 C   5.9358957491228272        1.1384176895788705        18.854625334587844     
 H   8.4993062883879258        3.4417251437103791        19.428114907846044     
 C   7.7069896045414836        4.8363876885696611        20.863704538490740     
 C   5.6030242340066811        5.8892484904398668        20.288687154601387     
 H   4.7260083835662270        5.2944013585114948        18.414239026019583     
 H   6.6792814620928596        5.7639819539762494        15.561386883721770     
 C   4.6512446929645153        6.1345602773661740        14.941482151244871     
 C   3.0012618117025709        4.4610673701835282        15.556291603188241     
 H   3.7464712389450354        2.7694589848619131        16.653945245012778     
 H   8.6347517916175782        5.3252834709066041        17.199000710121087     
 C   10.200418313233614        4.5254855114654573        15.947301527504882     
 C   9.8374500686740340        2.2999289070569287        15.077477676038416     
 H   7.9942559363788224        1.3406538699530846        15.618872681718633     
 H   5.7173408043044622        1.1752581530973800        15.432505443899982     
 C   5.4422946148055935      -0.55923828216646987        16.673695863462136     
 C   5.6507533535820267      -0.21335896633508727        19.064712110569271     
 H   6.1083082718353410        1.7957774018615276        19.703956434804212     
 H   8.5202301065785164        4.6818597922216636        21.569659075078228     
 C   6.6815692836204947        5.7391517449643539        21.162160649392259     
 H   4.7933511920432013        6.5771429689753012        20.526524480901205     
 H   4.9013221268891636        7.0774948971963960        14.453745296246254     
 C   3.3258442557617545        5.6817065417485351        14.958502397051358     
 H   1.9799718276313989        4.0836746772612704        15.520045195224053     
 H   10.823362530450011        5.4153956876949785        16.023111575433798     
 C   10.640394893166167        3.4384199903454413        15.184808490938014     
 H   10.169691484852439        1.4481565370690244        14.486766161490408     
 H   5.2596270841710240       -1.2165772259351844        15.822203698914185     
 C   5.4161029510504983       -1.0610119711670365        17.978739978661523     
 H   5.6106992484680243      -0.60259602781377697        20.079640589447955     
 H   6.7304945454807728        6.3173288601285016        22.083138424959049     
 H   2.5461342781274547        6.2691728219124672        14.477365451942408     
 H   11.613894711210751        3.4816165509721757        14.689755295815990     
 H   5.2183854606632218       -2.1191554624853111        18.144772307946425     
 Co   10.007322364646615        3.0085300490370885       0.43262752108831753     
 S   9.4332791539251009       0.82579891681369655       0.79832413153507431     
 S   7.9347366257855807        3.9346396904449765       0.34545408440157782     
 S   11.217733356832653        3.3766849407283313       -1.4638685386589108     
 S   11.530685653896992        3.7817688119371247        1.9438756451865213     
 C   10.882515494604204      -0.18331834635187727       0.87677601017237494     
 C   8.0476511658283609        5.6924074227845214       0.23173688760969949     
 C   10.488157651146748        2.5003854993163741       -2.8094221877682801     
 C   10.840290456010482        4.4750064022805685        3.4096283285129290     
 C   10.760607677545124       -1.5936295472656885       0.81092511191138361     
 C   12.182179876263358       0.34772809437199137        1.0433317815747303     
 C   6.8682172891098086        6.4520539260360250        3.2916386637669548E-002
 C   9.2581292191135773        6.4034244946089602       0.40327391580224248     
 C   9.2744532980493659        1.7865620100296613       -2.6853384204244697     
 C   11.117550371560588        2.4944461333694359       -4.0794604249664630     
 C   11.631498751690794        4.5790838445785784        4.5789799530586635     
 C   9.5269372160785544        4.9895642130712199        3.4595220764015067     
 H   9.7730274021601922       -2.0345373032686740       0.68786503790652542     
 C   11.879886219425201       -2.4223622245765730       0.91994849413412050     
 C   13.289404855887966      -0.49216519189468622        1.1743881986138818     
 H   12.302880497162651        1.4270869626389326        1.0994749592903708     
 H   5.9249997512495822        5.9237867843468548      -0.10271518491271170     
 C   6.8920698107293843        7.8486356841103069        3.4485596477346017E-002
 C   9.2738751711107685        7.8014485726221467       0.40598102399768027     
 H   10.179763004498772        5.8430855288464452       0.56162558591699530     
 H   8.7808762858034282        1.7560455088332989       -1.7170590366723912     
 C   8.7274857127401226        1.1047742364606534       -3.7714087693371408     
 C   10.546382314505610        1.8351122263945399       -5.1713810067940127     
 H   12.073526438598673        3.0050802827964445       -4.1963227308211710     
 H   12.643354624380526        4.1762992479210261        4.5694894563485198     
 C   11.139342323876152        5.2007581518435178        5.7285835537850334     
 C   9.0454674834699951        5.6066670607375579        4.6124284384624641     
 H   8.8888619213607338        4.8778847831448138        2.5854744202941951     
 H   11.755134189514081       -3.5029881666649043       0.86798793922740780     
 C   13.156799390329395       -1.8829306309133500        1.1131304628508680     
 H   14.279672632873684       -5.6645733692015206E-002   1.3097076304368369     
 H   5.9626340578765378        8.4007569472238135      -0.10196116295786090     
 C   8.0972742355892766        8.5370520502389553       0.22505938601674649     
 H   10.219687453293709        8.3201733151957864       0.56200230604376189     
 H   7.8079451613151134       0.54153703196932024       -3.6302078257768451     
 C   9.3427845006367765        1.1334588865007003       -5.0279829840065089     
 H   11.045482786926820        1.8603480514673878       -6.1391741184245019     
 H   11.777650612543237        5.2785328804126026        6.6076317344219211     
 C   9.8427254059532299        5.7319748848988041        5.7560932559243021     
 H   8.0268339103598141        5.9893225130551135        4.6139348500428907     
 H   14.028533352926774       -2.5310669806366519        1.1861568450220410     
 H   8.1141900451513891        9.6239114426643049       0.23606831031206690     
 H   8.8975981771102877       0.61620721302307990       -5.8738727076029518     
 H   9.4631395806609966        6.2318039023804790        6.6453771821611323     
 P   7.0907376261946053        2.9537947910028568        8.2046486039371942     
 C   5.6262290825555032        2.2907830212573050        9.0097398275766505     
 C   8.5690475175422645        2.7015260666588117        9.2170451153787827     
 C   6.8697301481580499        4.7335435225583140        8.0350807940090156     
 C   7.2828170256178337        2.2164619570807291        6.5646299384416080     
 C   5.5264123727820005       0.90836147482002205        9.2487762759936647     
 C   4.5793200117344393        3.1495849019500470        9.3956157953753134     
 C   8.5847972445698861        1.7744752066757807        10.272059556229889     
 C   9.7175874772310955        3.4727404767174024        8.9410393502364514     
 C   6.4667631222726403        5.2880907834692952        6.8122117840915246     
 C   6.9845187507445177        5.5435225060348072        9.1819089418866540     
 C   6.2594675005482125        1.4205201314171227        6.0184748890450441     
 C   8.4459258197817810        2.4773713624687290        5.8125193261680881     
 H   6.3161988710045538       0.22828037760192588        8.9412500997697517     
 C   4.3939774301286230       0.39861375515321756        9.8825023153821370     
 C   3.4391974318065355        2.6245498693253455        10.004787765282014     
 H   4.6479149367673038        4.2173532254501298        9.2159141487438632     
 H   7.7077299137267756        1.1818292622798248        10.522523682305167     
 C   9.7428946064420661        1.6181848888165407        11.039946133726135     
 C   10.869504246522753        3.2988107222757628        9.7085847110943568     
 H   9.7035605306969206        4.2221250607386498        8.1507066367715879     
 H   6.3761500276369460        4.6594531829399335        5.9291043132303543     
 C   6.1858289313978991        6.6554766255065454        6.7342930685080784     
 C   6.6749321305194886        6.9007444187163145        9.1001774892910756     
 H   7.3151911809878420        5.1239178989096734        10.131802479175434     
 H   5.3659579270112889        1.1948734447953242        6.5957887046639723     
 C   6.3974799681451593       0.90571726036560607        4.7258445841941121     
 C   8.5600088892190467        1.9740988363444072        4.5152696576871518     
 H   9.2527082278831223        3.0869463850587677        6.2141293641254078     
 H   4.3478060118520965      -0.66842195777172864        10.090315857102773     
 C   3.3486797995755553        1.2512146794464227        10.246790726914078     
 H   2.6273271703238152        3.2823427713660802        10.313498354575133     
 H   9.7158688360644163       0.90314419052625416        11.862760937861037     
 C   10.883436661369281        2.3746558585928259        10.760972800532741     
 H   11.763274913893758        3.8918958575625360        9.5170107311898295     
 H   5.8691733849317345        7.0853051731015428        5.7847490281177727     
 C   6.2857398875595623        7.4576966192252208        7.8745528259841331     
 H   6.7369095125183591        7.5338333800508686        9.9862321618709764     
 H   5.6042211527408012       0.28820240292073512        4.3097614289788204     
 C   7.5346280950533577        1.1972235368829030        3.9687102458466654     
 H   9.4420370693614899        2.1937097986012200        3.9166945419044463     
 H   2.4609427042968113       0.85066704026114115        10.732283079758519     
 H   11.790936765918170        2.2703129641367989        11.357403159095862     
 H   6.0735919717029523        8.5249043285446504        7.8181631588385185     
 H   7.6504657197011401       0.83026874526326921        2.9481169551273854     
 P   10.582845397826247        10.236402917686100        5.0403510195022712     
 C   10.504556666146328        9.3009945334106252        6.5801553925973728     
 C   11.783041306727672        9.3955051481662792        3.9960517331409400     
 C   8.9478681871810402        10.241017066451715        4.2757765506605798     
 C   11.111724970584214        11.937005727964808        5.3392287273216326     
 C   9.4213384155547697        9.4574970510494669        7.4641704185927527     
 C   11.549593158473332        8.4176450058969792        6.8966687107124320     
 C   11.447414682634308        8.1871483392540458        3.3585354169487425     
 C   13.105536403665791        9.8635319946200894        3.9786367960286144     
 C   8.1376766819133124        9.0955294146926260        4.3944625248533029     
 C   8.5056665894134440        11.338378699861881        3.5155205710839015     
 C   11.383747121795450        12.785343798621630        4.2473142837456450     
 C   11.172449624546724        12.437255588548258        6.6512317652890180     
 H   8.6056169961291200        10.134169876869853        7.2245043320256865     
 C   9.3973545652534867        8.7382160026658191        8.6591035043770539     
 C   11.501215833251935        7.6854490965171882        8.0836682343977664     
 H   12.378732412411191        8.2815368982775812        6.2098512206263665     
 H   10.424999699172883        7.8132005712432973        3.3557631686742830     
 C   12.453170604890694        7.4426509234829252        2.7362361389971199     
 C   14.103389733360222        9.1152053519769787        3.3527754949919459     
 H   13.358135064493107        10.806207230574881        4.4511659951275542     
 H   8.4713426288410467        8.2502371474785257        4.9925438808287099     
 C   6.9042483829873111        9.0518113912240246        3.7437598239950161     
 C   7.2653339617966273        11.279427291282136        2.8782647110640900     
 H   9.1087664621521061        12.238323527159583        3.4197754714032844     
 H   11.386537247386784        12.401682834511774        3.2287077445409893     
 C   11.665005463298412        14.135330708878453        4.4703349677181787     
 C   11.459320157566944        13.788637803401043        6.8615484283128545     
 H   11.000432234822940        11.779725111260346        7.5005468505201813     
 H   8.5838935418225049        8.8922700924239937        9.3649112159317358     
 C   10.422493355533371        7.8349827703734141        8.9570306879279009     
 H   12.310722908309796        6.9972289213720771        8.3210879876086352     
 H   12.203063318676222        6.5001076240995941        2.2477503528725431     
 C   13.778697010549800        7.8950767826212598        2.7540399534906332     
 H   15.124834077232082        9.4922483425548716        3.3173683101184239     
 H   6.2819902158053544        8.1612367394817174        3.8179647464001913     
 C   6.4629868352878841        10.140363905491244        2.9840428133407699     
 H   6.9320940748352413        12.132260917147457        2.2896205680694299     
 H   11.847271435999298        14.792741191256347        3.6188203412390574     
 C   11.693377150999499        14.636537443659931        5.7755934652305694     
 H   11.501212253263178        14.177298611360010        7.8766655432814208     
 H   10.373257315823714        7.2561171806163047        9.8775540224414264     
 H   14.558436079633539        7.3076046759954325        2.2728974714800341     
 H   5.4891286156602241        10.097457903349476        2.4896374465778570     
 H   11.892377615972801        15.694414629317384        5.9418081540705892     
         556

 Co   1.4578976973938418        10.568114615494970       0.43271564643659577     
 S  0.88436625921866541        12.750758037267421       0.79866888355006804     
 S -0.61421734405675577        9.6411115168696782       0.34477282004439674     
 S   2.6673915774459562        10.199465006521546       -1.4641321211348313     
 S   2.9802080629558558        9.7945645303561530        1.9447364019985003     
 C   2.3338555023670233        13.759504348248733       0.87722126976164938     
 C -0.50015868322879886        7.8834342458094131       0.23121172569533435     
 C   1.9365893753389951        11.074650262366719       -2.8097197173098731     
 C   2.2889885830419923        9.1005335303356372        3.4097041709725118     
 C   2.2123004449222927        15.169838116560079       0.81140223333331896     
 C   3.6333517007548424        13.228091352861879        1.0438815590634622     
 C  -1.6792720745252296        7.1230820796557692        3.3527016800644634E-002
 C  0.71084871036356678        7.1731268884179018       0.40183573457619559     
 C  0.72275166909560851        11.788184832912663       -2.6852539951510259     
 C   2.5653182212663626        11.080247395386245       -4.0800621505539860     
 C   3.0794565071347213        8.9961758712206787        4.5795239073128595     
 C  0.97573837237839112        8.5856326059221022        3.4585323691128576     
 H   1.2248463422841700        15.610975990249070       0.68818637203027755     
 C   3.3317712725295872        15.998258249850268       0.92069629680277409     
 C   4.7407795417323895        14.067678526296111        1.1751576387122056     
 H   3.7537447748650736        12.148699284744731        1.0999490291459768     
 H  -2.6228224292363835        7.6508354568812758      -0.10171284084366779     
 C  -1.6546619541166385        5.7265207947975165        3.5637498564194944E-002
 C  0.72736742428183310        5.7751120737817923       0.40500804046464833     
 H   1.6322777395740868        7.7340069950982846       0.55926519486900450     
 H  0.22964822921219186        11.818882911235669       -1.7167478496379853     
 C  0.17510253495923009        12.469534149949824       -3.7712568798565558     
 C   1.9934606771484173        11.739128856367655       -5.1718937736881987     
 H   3.5213823333949517        10.569816028339922       -4.1971299677817058     
 H   4.0912307418583307        9.3991654936283897        4.5708208448665752     
 C   2.5866875904737339        8.3739669676551003        5.7285604628351861     
 C  0.49369909510164162        7.9678757822849899        4.6108415203059767     
 H  0.33819238338742980        8.6975756363654142        2.5841592081103393     
 H   3.2072938173887637        17.078922840074235       0.86884228815911613     
 C   4.6085018070707093        15.458476021694707        1.1140487233691352     
 H   5.7309276676873147        13.631927155382597        1.3106079463936720     
 H  -2.5838685994494015        5.1738180008805603       -9.9860622362241760E-002
 C -0.44896843189227359        5.0387811676054888       0.22548785512426378     
 H   1.6735959707278343        5.2569768949462441       0.56037653583826386     
 H -0.74446282849575496        13.032677400609186       -3.6297715723104695     
 C  0.78982061182135743        12.440612934592760       -5.0281060749863835     
 H   2.4920526194935522        11.713750655976227       -6.1399365022393706     
 H   3.2244256347577580        8.2960366865147730        6.6080013137685203     
 C   1.2902086100218348        7.8423952259484899        5.7549798981365798     
 H -0.52475693661441070        7.5847501656815925        4.6115007096691745     
 H   5.4804381607283768        16.106318884268617        1.1871923670474658     
 H -0.43152905718815976        3.9519247306916547       0.23696093293643022     
 H  0.34418826182551909        12.957603816372751       -5.8739198226359566     
 H  0.91016265509426642        7.3420927674455987        6.6437806352024289     
 P   15.641701611998998        10.616283673638693        8.2059896643538259     
 C   14.176850396673549        11.279873892585806        9.0099375254510043     
 C   17.119268967991506        10.867478838955774        9.2195791555870503     
 C   15.419848917752937        8.8368014952172160        8.0346095054926181     
 C   15.836328983145265        11.354446796275203        6.5667516590613753     
 C   14.077478756917046        12.662417761589559        9.2484542972523389     
 C   13.129659452787378        10.421524665365006        9.3960615749154144     
 C   17.135277886834093        11.795763639733842        10.273476181287833     
 C   18.267574400094581        10.095615005669481        8.9444830131747484     
 C   15.018619178950523        8.2837943137710468        6.8105486028601758     
 C   15.532629606911858        8.0254453147252249        9.1805656073281767     
 C   14.812645405129375        12.147729570884673        6.0177250523090500     
 C   17.001689665768104        11.096018129606852        5.8177015715835454     
 H   14.867451021638438        13.342115125989155        8.9405498139334778     
 C   12.945305006469850        13.172749184922587        9.8822212170510344     
 C   11.989754725845888        10.947154910607290        10.005133784778973     
 H   13.197847400062344        9.3536804510894207        9.2166100976382559     
 H   16.258378523108728        12.388929913221213        10.523298741492223     
 C   18.293529480448459        11.952824546435625        11.040938484434486     
 C   19.419727414481375        10.270490526832388        9.7114487835587884     
 H   18.253234859510748        9.3452692500158800        8.1551010239600039     
 H   14.929712663281155        8.9134490769635040        5.9280912435920508     
 C   14.737216903541682        6.9166849861893613        6.7305790281317162     
 C   15.222800238089214        6.6684276914041183        9.0967505244931761     
 H   15.862119599059662        8.4437945173795139        10.131362714874401     
 H   13.917479595697392        12.371794824649498        6.5928821140449596     
 C   14.952536279069124        12.661964762312518        4.7250963904661267     
 C   17.117675153505964        11.598706449322670        4.5204496557437048     
 H   17.808857178867594        10.488862023138132        6.2217609026045801     
 H   12.899508477465019        14.239866860296319        10.089814440402755     
 C   11.899771824754426        12.320584435438800        10.246837156050457     
 H   11.177618547309713        10.289780192330049        10.314026804713087     
 H   18.266714259621700        12.668817149592886        11.862888470182313     
 C   19.434018318857856        11.196072679045836        10.762526320033162     
 H   20.313483870159512        9.6772721930680206        9.5202518701286998     
 H   14.421755329414804        6.4881820321548567        5.7801002376137003     
 C   14.835196189210178        6.1130891434795283        7.8699547245067549     
 H   15.283424033934619        6.0342288444361269        9.9820693338608635     
 H   14.159042526143811        13.277391235143341        4.3067095186726760     
 C   16.091931418380245        12.372616847593189        3.9708370289671540     
 H   18.001547871547093        11.380865973963072        3.9243044155198206     
 H   11.012240889524573        12.721555771437176        10.732357166958503     
 H   20.341808784729857        11.301410917340620        11.358293844717304     
 H   14.622885877618931        5.0460402976779282        7.8119048524967507     
 H   16.209215773194600        12.739156449292862        2.9502767503236109     
 P   2.0311622222419445        3.3375691858963101        5.0405464367825372     
 C   1.9511222981731300        4.2726935625472100        6.5803762877959571     
 C   3.2311336034935119        4.1794462331375604        3.9967668368050902     
 C  0.39667415456873378        3.3314724128638935        4.2750445636873042     
 C   2.5610888134891638        1.6373815276115800        5.3396088446694598     
 C  0.86766542304666494        4.1148439404471144        7.4638474533700503     
 C   2.9950344647378193        5.1571086563821158        6.8974876779057919     
 C   2.8947554507594471        5.3876850039698700        3.3594390769122491     
 C   4.5538449430354024        3.7121017663507834        3.9789440284874997     
 C -0.41477349169690297        4.4760911182295073        4.3932306786467272     
 C  -4.3904741730907214E-002   2.2336251462106600        3.5146155513423967     
 C   2.8350439630245812       0.78962412821628547        4.2477897191511014     
 C   2.6203524803026239        1.1367085920102813        6.6514887920688377     
 H   5.2876367259107514E-002   3.4372049218922744        7.2237790767983530     
 C  0.84225559471636735        4.8340355157763000        8.6587866590526179     
 C   2.9452605941382846        5.8891199607215521        8.0845290669948913     
 H   3.8243698230687713        5.2941709609143563        6.2111167557019638     
 H   1.8721414901103242        5.7610340390801644        3.3567535190423077     
 C   3.8999831766900837        6.1328448379419642        2.7371449953972458     
 C   5.5511573633166940        4.4610030068768713        3.3529279098279070     
 H   4.8070531303144888        2.7694792763317042        4.4512303903102080     
 H  -8.2369653254901934E-002   5.3217716949452356        4.9914383214953633     
 C  -1.6478996886613362        4.5183714251603444        3.7419226567322230     
 C  -1.2839216475375463        2.2911706000986527        2.8766933662241372     
 H  0.56019483468040132        1.3343455631215249        3.4191661688318375     
 H   2.8387097168361741        1.1736239316373436        3.2293285470484503     
 C   3.1170087045654640      -0.56021260192231925        4.4707361284259015     
 C   2.9079559615174735      -0.21451414355700715        6.8617187006279305     
 H   2.4466819121578136        1.7937719967512677        7.5007700368515016     
 H   2.8607400068120990E-002   4.6790516773087374        9.3641619461011771     
 C   1.8662254109688021        5.7383841963233149        8.9572789819993499     
 H   3.7539087668216204        6.5781613976618880        8.3224212462554004     
 H   3.6492968733583591        7.0753239924993467        2.2488794181550711     
 C   5.2257365976366605        5.6811296639797915        2.7546034650035156     
 H   6.5727430567007348        4.0843664143491338        3.3171398650304713     
 H  -2.2712514479906050        5.4081647025954949        3.8158367280104000     
 C  -2.0875608800636605        3.4293119610189962        2.9820541424222462     
 H  -1.6157765676582565        1.4379340524617057        2.2879145066337965     
 H   3.3006322498324598       -1.2172528437079975        3.6192648663849236     
 C   3.1441295825755264       -1.0618098048162812        5.7758394862321056     
 H   2.9487958302375428      -0.60351994035003109        7.8767189402313944     
 H   1.8159121349811733        6.3170876227619486        9.8778263414179346     
 H   6.0050812851460114        6.2691226171607379        2.2735026124900166     
 H  -3.0612851416496656        3.4711604305461736        2.4873513668327414     
 H   3.3436567214154183       -2.1195854471281805        5.9419899524620323     
 Co   15.647674898221243        2.9967474855367109        12.638361296402220     
 S   16.219954949169747       0.81337507545048282        13.001081928816969     
 S   17.720034335284446        3.9225432371136471        12.552338103364354     
 S   14.440978414773285        3.3683879853800365        10.740400700705592     
 S   14.124968332042949        3.7699944389604809        14.149951003571760     
 C   14.769742556340363      -0.19422238592554331        13.080473716703301     
 C   17.606751415786267        5.6800075301711832        12.435275385369023     
 C   15.172566652952831        2.4933351559153678        9.3951441431396407     
 C   14.814941281516248        4.4662325479533713        15.614539460612255     
 C   14.890136719102941       -1.6046256339447997        13.014274993589451     
 C   13.470845637655604       0.33828712496653957        13.248102348034767     
 C   18.786169138847942        6.4393685535763128        12.235605374438926     
 C   16.396192430473064        6.3912191978526218        12.605478278282288     
 C   16.386957620246559        1.7807805277940505        9.5198061148887074     
 C   14.543744007728101        2.4867950108510390        8.1248746950599369     
 C   14.023826215459502        4.5709979532442722        16.783886425724784     
 C   16.127733859968028        4.9822173877059903        15.663489085874289     
 H   15.877131598593845       -2.0465393492353305        12.890141759773700     
 C   13.770057964998225       -2.4320878239167039        13.124395746285241     
 C   12.362823216059398      -0.50034390216931246        13.380193144944931     
 H   13.351353123255063        1.4177563926353338        13.304340566031780     
 H   19.729337611332639        5.9108455414084524        12.100691634704647     
 C   18.762326449113068        7.8359743620547038        12.235646484143061     
 C   16.380464591979379        7.7892563044711460        12.606736542299682     
 H   15.474547812498061        5.8310080561767670        12.764166850859691     
 H   16.880441135126684        1.7513548074399072        10.488145141553476     
 C   16.934783704466792        1.0990103800888207        8.4341469980185622     
 C   15.115782916651783        1.8275753341922238        7.0333514765978427     
 H   13.587349376869675        2.9965951171167391        8.0077497988043636     
 H   13.012285324605324        4.1674232981077255        16.774987496419566     
 C   14.515746353692171        5.1942003902359062        17.932771382971517     
 C   16.608912383697454        5.6009968227056923        16.815601022798834     
 H   16.765692199603031        4.8701569834786085        14.789435374331152     
 H   13.893570703840952       -3.5128628473350529        13.072325194379493     
 C   12.493964628678711       -1.8912279115718684        13.318878372307701     
 H   11.373166747156354       -6.3745595886979672E-002   13.516602943930282     
 H   19.691718696015649        8.3880743648553864        12.098703868622637     
 C   17.557153536828356        8.5246785668329910        12.425376021744922     
 H   15.434654919173935        8.3081862025801279        12.762164377845362     
 H   17.854741077340648       0.53653488228995638        8.5757852527772123     
 C   16.319740017398072        1.1267038029761598        7.1774273206109935     
 H   14.617053228402989        1.8521336953591727        6.0653628497760321     
 H   13.877593272589376        5.2723178878342640        18.811915755357777     
 C   15.811941755437928        5.7264537065173284        17.959415345782894     
 H   17.627060621078972        5.9849043389571026        16.816399738194175     
 H   11.621514988111231       -2.5382907564364809        13.392561726981791     
 H   17.540381535358421        9.6115813194846886        12.435376431525814     
 H   16.765421097518406       0.60931205304087654        6.3318835545467129     
 H   16.191416070543294        6.2273357513889582        18.848128550334465     
 P   1.4641749727844597        2.9516377831591645        20.406381251252974     
 C   2.9296586595266860        2.2895465552522052        21.210427397883549     
 C  -1.2987685030800233E-002   2.6989662521234634        21.420240364596133     
 C   1.6840581605883118        4.7314775749701585        20.236499490146425     
 C   1.2705656013881144        2.2140326787660412        18.766732739540966     
 C   3.0305201489533209       0.90711226395568667        21.448930781329533     
 C   3.9756183619610734        3.1491197518786018        21.597220960351883     
 C  -2.7723987969945487E-002   1.7714959208108541        22.474876189240668     
 C  -1.1617487167023020        3.4703345926298370        21.145680608060680     
 C   2.0854949159193494        5.2859047153036220        19.013157813626879     
 C   1.5700459799711437        5.5416807180304746        21.383225179712348     
 C   2.2945949272122865        1.4209936486263530        18.217908181651936     
 C  0.10537624169345634        2.4723186237735244        18.017319579840439     
 H   2.2415344697540984       0.22648860333612475        21.140518511077271     
 C   4.1628839726267817       0.39811873142403331        22.083399088485493     
 C   5.1157600060030184        2.6248283064901914        22.207030008313183     
 H   3.9063127127627317        4.2168987682872388        21.417764184713668     
 H  0.84961927763389877        1.1787947760207340        22.724197434438718     
 C  -1.1850789229837724        1.6149352606172753        23.243833816750104     
 C  -2.3129454971394914        3.2961047348906676        21.914214994878456     
 H  -1.1484324962705885        4.2200300226531544        20.355637683281735     
 H   2.1753891604419899        4.6570839604901737        18.130180277731377     
 C   2.3659418764735900        6.6533277546538505        18.934629055059041     
 C   1.8789675367583660        6.8989995521577434        21.300829324838478     
 H   1.2404995423347558        5.1221795937283856        22.333529947355608     
 H   3.1897209427373778        1.1971499779289658        18.793226148945418     
 C   2.1550416436001800       0.90667405959398806        16.925273200554635     
 C  -1.0314442982760616E-002   1.9693558195649687        16.720135865154599     
 H -0.70191659675614360        3.0795459980030735        18.421082904126152     
 H   4.2098438454207239      -0.66896274107349629        22.290840594512250     
 C   5.2071849786786046        1.2514960689642851        22.448760946156938     
 H   5.9269141135741776        3.2832021116155832        22.516441756070982     
 H  -1.1572426594524090       0.89960336869237101        24.066369877467039     
 C  -2.3258674642320183        2.3715176454803140        22.966212472160159     
 H  -3.2069626400127227        3.8891471194728129        21.723694502960775     
 H   2.6816737205400929        7.0829401710087891        17.984714938223068     
 C   2.2668358926255388        7.4557902475817963        20.074742474067449     
 H   1.8176034301699644        7.5322613031734740        22.186771209476095     
 H   2.9487373313938110       0.29148837268222094        16.507000400740676     
 C   1.0156299224354175        1.1954943205069171        16.170871883449845     
 H -0.89412679500941217        2.1868562265151192        16.123763948448126     
 H   6.0949205083031881       0.85151543840411958        22.934731622770798     
 H  -3.2328107435453659        2.2668310331020836        23.563417118394902     
 H   2.4785500561716649        8.5230477243716845        20.017872595531863     
 H  0.89848907217682772       0.82848541074429505        15.150482163579992     
 P   15.074524910749780        10.230868292234140        17.244535753713393     
 C   15.154088256944698        9.2961468905259199        18.784588549763885     
 C   13.874912863760951        9.3889020935714420        16.200494422908424     
 C   16.708804384355798        10.236582702681289        16.478619321462819     
 C   14.545287433101793        11.931230805031296        17.543285352632182     
 C   16.237104854131186        9.4543941293870226        19.668525044538853     
 C   14.109883704159426        8.4120541164861660        19.101681396014875     
 C   14.212522096492339        8.1812516237724804        15.562740185132872     
 C   12.551883626647722        9.8553138448201913        16.182354605498272     
 C   17.521447210193031        9.0931103666762905        16.599045470732516     
 C   17.147647744149811        11.332860487885185        15.714954631783096     
 C   14.270689795436448        12.778583254237146        16.451358708928961     
 C   14.488241108641098        12.432705664636758        18.854913602459426     
 H   17.052104352392046        10.131794181845205        19.428451024005870     
 C   16.261746747701995        8.7359791841464034        20.863955655746462     
 C   14.158871022821787        7.6808069836470176        20.289240441826319     
 H   13.280920394765422        8.2746714067561005        18.414934139651788     
 H   15.235457379400744        7.8088479245429037        15.560323998512427     
 C   13.208223591717010        7.4355323427167912        14.939734903147068     
 C   11.555526470961409        9.1059353993090451        15.555370118532464     
 H   12.297725745402442        10.797586485150013        16.654922795076754     
 H   17.190412363174001        8.2487307889000352        17.199777584572484     
 C   18.754032283942838        9.0503807207780671        15.946745729907571     
 C   18.386991367092044        11.274759264858762        15.075814109375941     
 H   16.542723480984904        12.231385881179627        15.617788598128151     
 H   14.265260386749103        12.393957260758999        15.433169858580914     
 C   13.990296085388396        14.128815168848677        16.673894610800758     
 C   14.202215058907017        13.784317501706674        19.064724748821188     
 H   14.662391681517459        11.775951871854623        19.704298316770579     
 H   17.074956754176835        8.8913314914964054        21.569757946629728     
 C   15.237423184593590        7.8320232008444517        21.162496738521245     
 H   13.350018361939503        6.9920053675197487        20.527157480578921     
 H   13.459808529158456        6.4933849523869531        14.451363033462242     
 C   11.882174852216149        7.8863304052174970        14.956667253537075     
 H   10.533727000561964        9.4819206568677057        15.518946033689764     
 H   19.378531027995393        8.1616316094434005        16.022734157068520     
 C   19.191785626685260        10.137666564598662        15.183361984388375     
 H   18.717328278492438        12.126695629794209        14.484356886341979     
 H   13.806170502969282        14.785627474284498        15.822354806312298     
 C   13.965352589752278        14.631180217256862        17.978703517626247     
 H   14.163188305198423        14.174042825141157        20.079480628730817     
 H   15.287196887226392        7.2538235364730070        22.083399183414667     
 H   11.103509190498526        7.2980866495485763        14.474851346392281     
 H   20.165119067882713        10.095623103847815        14.687948124759053     
 H   13.767024733505814        15.689234168333890        18.144505354214921     
 Co   7.0948732698375583        10.575503739089923        12.638696625672916     
 S   7.6673468042815456        12.758839787544609        13.001370903897307     
 S   9.1669717420649395        9.6491720520701385        12.552330717302445     
 S   5.8879841881778852        10.204061981514972        10.740818597672346     
 S   5.5723090855071007        9.8025223479570354        14.150553302968918     
 C   6.2171577316979656        13.766477173733303        13.080624872876001     
 C   9.0530725916528940        7.8917288711975990        12.435512351426397     
 C   6.6197344653236030        11.078971557361994        9.3955639116326566     
 C   6.2624020813372816        9.1062395236091529        15.615049140202588     
 C   6.3376051192064624        15.176875329463334        13.014450608453446     
 C   4.9182241407295431        13.234016315258948        13.248129116401463     
 C   10.232212507407704        7.1319781731670879        12.235721302920757     
 C   7.8423212546736609        7.1809144850399917        12.606004425461355     
 C   7.8341624191456356        11.791457743929909        9.5202711438294028     
 C   5.9909967347719988        11.085497223725005        8.1252534395299882     
 C   5.4713988000143621        9.0014722692786560        16.784470332290951     
 C   7.5751981822457379        8.5902593905327258        15.663872362846703     
 H   7.3246290203879107        15.618749599098541        12.890421087049781     
 C   5.2175481528020438        16.004377213936088        13.124487152463843     
 C   3.8102226465460070        14.072686152675365        13.380138108473014     
 H   4.7986763983520131        12.154553517993877        13.304321573960808     
 H   11.175513492669293        7.6601997453589421        12.100551830481740     
 C   10.207941663789400        5.7353877972990954        12.235933229125774     
 C   7.8261577603715278        5.7828849791717136        12.607395231270793     
 H   6.9208705881965553        7.7414085521349643        12.764812676236419     
 H   8.3275827724241118        11.820914731450475        10.488638882198485     
 C   8.3820921332582099        12.473162766333560        8.4346265036026207     
 C   6.5631412430144369        11.744645745631219        7.0337457426242915     
 H   5.0345817489470539        10.575745295642394        8.0080862546269795     
 H   4.4598649014401719        9.4050628579333910        16.775670133947255     
 C   5.9634101868801173        8.3782401056672740        17.933295857682559     
 C   8.0564778651343190        7.9714806759762791        16.815938195878122     
 H   8.2130787026363397        8.7023306285913300        14.789762054677983     
 H   5.3411044963478416        17.085147567390809        13.072441216693401     
 C   3.9414189979438849        15.463564850870824        13.318853878601569     
 H   2.8205361111428835        13.636127227028053        13.516453603597727     
 H   11.137139027474719        5.1829913847361269        12.098902562996589     
 C   9.0025884008888433        5.0470759710552420        12.425931147584240     
 H   6.8802027094052729        5.2642815959619380        12.763005337243571     
 H   9.3020728373422816        13.035591551697438        8.5763074127943106     
 C   7.7671246533683131        12.445462075660522        7.1778712469394090     
 H   6.0644756628919918        11.720073042300067        6.0657251830706862     
 H   5.3253276658170607        8.3001009889717583        18.812487533483605     
 C   7.2596053407189105        7.8459838455173809        17.959815898155600     
 H   9.0746306046793297        7.5875914353071945        16.816639672630409     
 H   3.0689795557641157        16.110651932782254        13.392456515060195     
 H   8.9855050815190491        3.9601809972553843        12.436070670703050     
 H   8.2128830598004594        12.962802444564817        6.3323391285834232     
 H   7.6391477479827676        7.3450565140726995        18.848474347533244     
 P   10.017003109480568        10.620669429486458        20.406377409268423     
 C   11.482460049538025        11.282825660157423        21.210407124230965     
 C   8.5398326658445551        10.873252885117504        21.420241762781391     
 C   10.236978593994195        8.8408491926666368        20.236416842685884     
 C   9.8233526501809152        11.358298939090414        18.766751769400216     
 C   11.583276588104674        12.665280827276916        21.448798696759887     
 C   12.528424976962810        10.423305731810782        21.597299372768433     
 C   8.5250165129680635        11.800815057720982        22.474795589280298     
 C   7.3911228439231440        10.101798176616331        21.145721026613469     
 C   10.638416882387384        8.2864958493068936        19.013043770398131     
 C   10.122935698920347        8.0305691059459079        21.383080581766851     
 C   10.847515441243591        12.151051313802132        18.217783804851042     
 C   8.6580457296904196        11.100247728220383        18.017465646979229     
 H   10.794283842400358        13.345855760614688        21.140297903957631     
 C   12.715603121428838        13.174350946739800        22.083269170733182     
 C   13.668531835320046        10.947673943412019        22.207108406835612     
 H   12.459149869706408        9.3555114240872186        21.417918800236961     
 H   9.4023184024023934        12.393585261521642        22.724099013300705     
 C   7.3676184411279850        11.957399024672609        23.243680340163220     
 C   6.2398891583156644        10.276035947067038        21.914199747755159     
 H   7.4045046422847287        9.3520453648016222        20.355737895480683     
 H   10.728321785257977        8.9153807922509962        18.130114672082023     
 C   10.918798332807901        6.9190673136421266        18.934412631334720     
 C   10.431794129898851        6.6732443493578826        21.300590481959802     
 H   9.7933720703694274        8.4500137608059589        22.333401405630276     
 H   11.742724584581820        12.374737398742571        18.793022810260247     
 C   10.707981450111701        12.665293367303372        16.925117028455663     
 C   8.5423644312524374        11.603148581514363        16.720256169266108     
 H   7.8506504179669969        10.493258797565304        18.421355698150965     
 H   12.762527567074791        14.241449802275440        22.290629314090385     
 C   13.759911329760044        12.321027449443909        22.448734286745541     
 H   14.479684710751325        10.289335057440404        22.516597355464892     
 H   7.3953951618720142        12.672810146901957        24.066145320756114     
 C   6.2268750986969632        11.200736608001584        22.966089823114523     
 H   5.3459169480708102        9.6829160394455140        21.723712981235035     
 H   11.234496385719543        6.4894952593316129        17.984470016733408     
 C   10.819629822670322        6.1165244075618501        20.074463270909344     
 H   10.370382617643207        6.0399117780305902        22.186478924853546     
 H   11.501782147457417        13.280239115872787        16.506718596253894     
 C   9.5684430586343812        12.376699602696602        16.170840196683692     
 H   7.6584521299094810        11.385842181305366        16.123978335144997     
 H   14.647614724395501        12.721074629725402        22.934707538290148     
 H   5.3199033969280016        11.305439128019788        23.563247115831189     
 H   11.031261345666517        5.0492564504833490        20.017508002829498     
 H   9.4512988537795799        12.743662742816641        15.150433869890390     
 P   6.5214984903412967        3.3416239245409378        17.244460832250720     
 C   6.6012710233069836        4.2762822611396878        18.784536379259194     
 C   5.3215159537367462        4.1835225660518649        16.200764112044578     
 C   8.1557100404195371        3.3360603050053879        16.478376983909239     
 C   5.9924610901414468        1.6412040589096537        17.543270062740671     
 C   7.6844261959997588        4.1179792887539648        19.668290385314894     
 C   5.5571075839965847        5.1603420442497736        19.101848473573064     
 C   5.6585249895000622        5.3916694883210896        15.563587675981831     
 C   3.9987037276091342        3.7164846311509314        16.182417275882191     
 C   8.9680630784988757        4.4797820710146752        16.598466846927366     
 C   8.5948940933116269        2.2396167826089037        15.715132400905715     
 C   5.7179432093085101       0.79377671787716031        16.451379450047813     
 C   5.9353821338255086        1.1398018254590947        18.854924158886810     
 H   8.4993824237910314        3.4405833544211117        19.428051473698353     
 C   7.7092495238670544        4.8363232120205835        20.863755527065269     
 C   5.6062896866116656        5.8915370469924220        20.289428999972589     
 H   4.7280181892480959        5.2977297958847380        18.415256153591187     
 H   6.6812786348315480        5.7646067526307734        15.561332990662260     
 C   4.6538366943185272        6.1372100044519247        14.940968983453455     
 C   3.0019533966480263        4.4657020064230499        15.555850270021757     
 H   3.7449994195134457        2.7738601260629268        16.654534517477867     
 H   8.6367816636781836        5.3242796106753483        17.198903595497871     
 C   10.200682114005687        4.5226132411604185        15.946237776578720     
 C   9.8342894571128614        2.2978069409556543        15.076085995928260     
 H   7.9902041352807167        1.3408979457501196        15.618236078951220     
 H   5.7125722657623346        1.1783377028507329        15.433166248158750     
 C   5.4375546476056460      -0.55644497723369890        16.673977637906347     
 C   5.6493790651486515      -0.21180646535777040        19.064798119914069     
 H   6.1094932078090984        1.7966022005215985        19.704282137764302     
 H   8.5225606435078056        4.6809181563288789        21.569426913461875     
 C   6.6849860871946847        5.7402802999397835        21.162498385591526     
 H   4.7974721628632091        6.5803222150170315        20.527517942297237     
 H   4.9049964672323609        7.0796855928026181        14.452983112703549     
 C   3.3279876327627038        5.6857751851489144        14.957744749473090     
 H   1.9803305434254741        4.0892401306578980        15.519307608700737     
 H   10.824927063484651        5.4115734143054288        16.021949356191023     
 C   10.638786423147248        3.4351547287131026        15.183285796099726     
 H   10.164913557485894        1.4457318419004119        14.484976659329906     
 H   5.2534825911011618       -1.2133122855873639        15.822465475120351     
 C   5.4125605057538362       -1.0587327687533767        17.978817310257678     
 H   5.6103255932499376      -0.60147612985323140        20.079574749272794     
 H   6.7348835784211492        6.3184147854121955        22.083432042504260     
 H   2.5490315180872436        6.2738801930651791        14.476219355546840     
 H   11.612143941556464        3.4772526661813208        14.687914800628795     
 H   5.2142331828450903       -2.1167767286792829        18.144677912655990     
 Co   10.010488515806705        3.0038638288553532       0.43256498327921011     
 S   9.4370619710786521       0.82115976187445416       0.79841653727083006     
 S   7.9381434663723329        3.9303675715577220       0.34491299206785203     
 S   11.219842485932132        3.3728473435761210       -1.4643347982599988     
 S   11.532939360047845        3.7775364364556716        1.9443505389104463     
 C   10.886564775269447      -0.18755991366024852       0.87712285566109016     
 C   8.0516038957012324        5.6880631366120493       0.23107588516968319     
 C   10.489143404455985        2.4976139425002897       -2.8099536210813136     
 C   10.841870728031072        4.4716390065037137        3.4093695026830511     
 C   10.765037682653167       -1.5979009009761527       0.81134015592839459     
 C   12.186045626944161       0.34387812655772226        1.0438239714653568     
 C   6.8722094741024966        6.4480390400691894        3.3600873574173351E-002
 C   9.2624383341609278        6.3987502384283079       0.40132541150566164     
 C   9.2753202643103627        1.7840447974616334       -2.6855485594168447     
 C   11.117927582367075        2.4920455925630609       -4.0802692311492272     
 C   11.632464157805721        4.5760626747710358        4.5790964924423498     
 C   9.5286383304972606        4.9865766028207945        3.4582896499047555     
 H   9.7775990529688812       -2.0390633885953791       0.68807324767783384     
 C   11.884520245401488       -2.4262989840365847       0.92070064791293149     
 C   13.293485354634646      -0.49568538859874878        1.1751597552680020     
 H   12.306416498584815        1.4232758985686313        1.0998593792741400     
 H   5.9287787641909526        5.9199937557581883      -0.10132473734723509     
 C   6.8964052573296817        7.8446156840953662        3.5553639618023006E-002
 C   9.2785393816967900        7.7967723139120384       0.40436290862485719     
 H   10.184061317463499        5.8381364946719687       0.55856605709714813     
 H   8.7821639439477917        1.7533501603254129       -1.7170679868653616     
 C   8.7277388558757156        1.1026901893379746       -3.7715843353709522     
 C   10.546135831036461        1.8331625686870445       -5.1721365424922547     
 H   12.073983683266732        3.0025033448155414       -4.1972895017826364     
 H   12.644243699748925        4.1730831695892290        4.5703076146200612     
 C   11.139800497746728        5.1983211783835603        5.7281553958312985     
 C   9.0467134869631511        5.6044130180938163        4.6106061442288606     
 H   8.8910205434250802        4.8746123339545520        2.5839713815530758     
 H   11.760063345235276       -3.5069680616961727       0.86887406082977203     
 C   13.161235997573012       -1.8864880614679087        1.1140854054293632     
 H   14.283623039585088       -5.9909191363512596E-002   1.3106147347978929     
 H   5.9670020234036949        8.3970349515311984       -9.9785752162016503E-002
 C   8.1019397426376081        8.5327310690403095       0.22504669540154584     
 H   10.224638488425493        8.3152242010628381       0.55947390796598528     
 H   7.8081868784139408       0.53951416479209502       -3.6301460199233584     
 C   9.3425088227686075        1.1316441761939917       -5.0284086481728316     
 H   11.044772557889978        1.8585601078679126       -6.1401562753324868     
 H   11.777613302378082        5.2762735506444693        6.6075415296470013     
 C   9.8433286950524490        5.7299062526131888        5.7546690570261294     
 H   8.0282720179665024        5.9875811896477273        4.6113409085075983     
 H   14.033179030590054       -2.5343168498050002        1.1872785697642776     
 H   8.1190787255121712        9.6195953498637081       0.23638661539032457     
 H   8.8969299793638328       0.61464429607915450       -5.8742468121536531     
 H   9.4633616472912525        6.2302234657617026        6.6434944832596914     
 P   7.0892802143898779        2.9561151723708989        8.2060877305767583     
 C   5.6244110844882380        2.2925937213366541        9.0100688889706806     
 C   8.5668580597391273        2.7049262532776859        9.2196629979444840     
 C   6.8674517935671622        4.7356013114121280        8.0347022437939035     
 C   7.2838592031230771        2.2178672075113046        6.5668719951933481     
 C   5.5249989271710191       0.91007052362643748        9.2486994818005641     
 C   4.5771968402750609        3.1509849011912898        9.3960391965796415     
 C   8.5828400810426011        1.7767417625990685        10.273649380996853     
 C   9.7151746691475704        3.4767553303126011        8.9445062325932021     
 C   6.4661796562190990        5.2885961469384082        6.8106500765416120     
 C   6.9801635993090034        5.5469454535018583        9.1806767521774031     
 C   6.2602884068524096        1.4242855977750222        6.0180391933603596     
 C   8.4491153139747333        2.4764298460784580        5.8176847296481844     
 H   6.3149869071125782       0.23033019270650881        8.9409268965684259     
 C   4.3927588817439380       0.39980686004506960        9.8824031377532204     
 C   3.4372313760384130        2.6254200078607766        10.005051630005909     
 H   4.6454161045796285        4.2188139739734263        9.2165153637800152     
 H   7.7059340674037520        1.1835992394298938        10.523506165470021     
 C   9.7410651693971779        1.6197677917812918        11.041172217462712     
 C   10.867309367631638        3.3019527019979580        9.7115168820083504     
 H   9.7008575892547437        4.2270266378179508        8.1550495494663267     
 H   6.3773025935687535        4.6589531029566755        5.9281809450941632     
 C   6.1846411609940688        6.6556784208548168        6.7307145917353992     
 C   6.6701959350351512        6.9039365003495474        9.0968885992238047     
 H   7.3096605432781159        5.1286060186319959        10.131478042954761     
 H   5.3651966121016033        1.2001345189519390        6.5932857565872620     
 C   6.4001864650168194       0.90986376059762764        4.7254836334015096     
 C   8.5650959687961965        1.9735773104323588        4.5204954392314338     
 H   9.2562009555140818        3.0838224367459808        6.2215831958864518     
 H   4.3469304382863019      -0.66729255138832977        10.090080019220675     
 C   3.3472011529455457        1.2520126698082870        10.246856251455439     
 H   2.6250709682311526        3.2828222021996676        10.313815710092408     
 H   9.7142345670275407       0.90386060098533993        11.863199946136932     
 C   10.881561629288360        2.3764903328873177        10.762707854486454     
 H   11.761085561405158        3.8951282768099675        9.5202679712259588     
 H   5.8691127403160719        7.0841512468557530        5.7802461478549043     
 C   6.2825282133080638        7.4592618636146941        7.8701061276805904     
 H   6.7307307584933289        7.5381091343357509        9.9822309787333143     
 H   5.6067823987689360       0.29418272826129677        4.3072659747630606     
 C   7.5394661667688041        1.1993457339855074        3.9710827689742829     
 H   9.4488769995635469        2.1915386675409656        3.9242444511478780     
 H   2.4596159230635690       0.85109966161905704        10.732327448437763     
 H   11.789335104790878        2.2711957530505225        11.358509654485882     
 H   6.0700880408846851        8.5262863565224478        7.8120836688378885     
 H   7.6567371996305296       0.83268544626043040        2.9505637326079750     
 P   10.583464786342322        10.234672482972131        5.0408219299787396     
 C   10.503680536433087        9.2995392259084273        6.5806608000229527     
 C   11.782991659811355        9.3926891710369809        3.9966436437220376     
 C   8.9488818113092385        10.240911184964133        4.2755457091483837     
 C   11.113610984107167        11.934809379462253        5.3397330951477340     
 C   9.4204029486492260        9.4573880092699998        7.4643542687809061     
 C   11.547612078227029        8.4150551245068215        6.8975193139418574     
 C   11.445912298178971        8.1850071118794485        3.3586840365601525     
 C   13.105940423297808        9.8593500214180896        3.9789584934147491     
 C   8.1371368405558968        9.0965536558991733        4.3941248827559978     
 C   8.5086509253902030        11.338557514559346        3.5146413258730815     
 C   11.387676589002908        12.782419531532030        4.2478311092757588     
 C   11.172788302829717        12.435641880300292        6.6515543285419261     
 H   8.6055924667500907        10.135067807419992        7.2244777884206810     
 C   9.3951844462235865        8.7381234679814987        8.6592583770451679     
 C   11.498047466103127        7.6829972618153350        8.0845431708433324     
 H   12.376787278217664        8.2779621119012798        6.2109596819244750     
 H   10.423099275996151        7.8122452536266325        3.3558814734216682     
 C   12.450666700015638        7.4396696820523269        2.7358702781752662     
 C   14.102769759786952        9.1103022118682571        3.3523668620104332     
 H   13.359680671298481        10.801577478103141        4.4517390808686139     
 H   8.4692876014452914        8.2510218675997269        4.9926739064291823     
 C   6.9040545990400197        9.0543462015249414        3.7427289701271560     
 C   7.2686901685550191        11.281074516740775        2.8766174049885072     
 H   9.1129979471905820        12.237629951580905        3.4188755378829740     
 H   11.391427894437799        12.398289739673821        3.2294191747368792     
 C   11.669639756928117        14.132280215873191        4.4706384418534881     
 C   11.460404460264638        13.786881978029941        6.8616429953974434     
 H   10.999046155044418        11.778682013664064        7.5008973081637782     
 H   8.5816672172545641        8.8930865295632238        9.3647923248049896     
 C   10.419185058799860        7.8337286970396862        8.9575083712806389     
 H   12.306710011260122        6.9939082237220429        8.3222429740895105     
 H   12.199479446633005        6.4975593251319097        2.2471851860717478     
 C   13.776633167692198        7.8907056790443120        2.7533776215582377     
 H   15.124536552109342        9.4864380900004868        3.3166077925575803     
 H   6.2804499692260212        8.1647658450241600        3.8169424071395195     
 C   6.4647510312915895        10.143192607701840        2.9823679644592365     
 H   6.9371342788100092        12.134140116061243        2.2874375572403216     
 H   11.853336905539299        14.789214402720940        3.6191053691535835     
 C   11.696668920409490        14.634038655302733        5.7756782813823602     
 H   11.501173675132579        14.176013620900161        7.8765957522772769     
 H   10.368997190168356        7.2549519756191865        9.8780180774974546     
 H   14.555616742179442        7.3025957285976943        2.2718469280758771     
 H   5.4910590203290397        10.101365866057190        2.4876015867203680     
 H   11.896193759560283        15.691834034113260        5.9417092017550059     
         556

 Co   1.4610575882150951        10.572797081021667       0.43264209814702942     
 S  0.88814916235411989        12.755417605427761       0.79874335019552845     
 S -0.61083262888249534        9.6454345835592061       0.34424162221253873     
 S   2.6694847994061974        10.203296738169323       -1.4646131596365044     
 S   2.9824659262614386        9.7988055814525108        1.9451835737541030     
 C   2.3379054477018935        13.763764995752688       0.87756133273139092     
 C -0.49626951658565194        7.8878282185388429       0.23054129130956691     
 C   1.9375667975944511        11.077420268289014       -2.8102677559636096     
 C   2.2905835521417144        9.1039052672894751        3.4094215624104947     
 C   2.2167325710189587        15.174129034760984       0.81181338793466906     
 C   3.6372172542747352        13.231959103512462        1.0443696526170680     
 C  -1.6753628870154775        7.1271726162398172        3.4216761012738947E-002
 C  0.71508237712310729        7.1778246619776205       0.39985156697273094     
 C  0.72361140859410344        11.790703035462169       -2.6854848707821470     
 C   2.5656910691225203        11.082644633737422       -4.0808856371590077     
 C   3.0804454516919058        8.9991972727560885        4.5796101635656399     
 C  0.97745543695548709        8.5886220373214819        3.4572828476249007     
 H   1.2294210088445516        15.615523028769564       0.68838740632433315     
 C   3.3364079637814141        16.002213423117279       0.92144917437891016     
 C   4.7448603936551104        14.071215206659204        1.1759293424630319     
 H   3.7572794159117127        12.152527772804397        1.1003269489256842     
 H  -2.6191182130823214        7.6547242419493582      -0.10029514468344072     
 C  -1.6504380486000845        5.7306153901315113        3.6699766152877740E-002
 C  0.73192741294035979        5.7798113561690121       0.40334484077780530     
 H   1.6365140027902747        7.7389611988556748       0.55615673039608993     
 H  0.23092493094826178        11.821578821668501       -1.7167793294910152     
 C  0.17535333218715621        12.471619877230291       -3.7714553591783955     
 C   1.9932144976555444        11.741075531520384       -5.1726663956595251     
 H   3.5218346020110194        10.572387745471113       -4.1981081729945720     
 H   4.0921437008797987        9.4023811581319308        4.5716024927687782     
 C   2.5871767311807781        8.3764011558749587        5.7281038669688567     
 C  0.49496912682575966        7.9701264810293768        4.6090028869670379     
 H  0.34036188558884062        8.7008511166850848        2.5826429152423400     
 H   3.2122266314877073        17.082921422387120       0.86973126462666150     
 C   4.6129402718950860        15.462050277329022        1.1150063908455738     
 H   5.7348778423906106        13.635205648383968        1.3115154608532287     
 H  -2.5796257440817367        5.1776341284606113       -9.7679886436556715E-002
 C -0.44442536916963538        5.0431508506270628       0.22544437755794039     
 H   1.6784338898633213        5.2619271751728105       0.55778499133327941     
 H -0.74422246271330461        13.034704307363008       -3.6297358754797244     
 C  0.78954621643700174        12.442427158990615       -5.0285529144751795     
 H   2.4913457762166988        11.715534332454194       -6.1409341635477963     
 H   3.2244245394558777        8.2982920995770826        6.6078788718939947     
 C   1.2908433955382290        7.8444600651414351        5.7535340848177619     
 H -0.52329378267374915        7.5864851629915115        4.6088959175515525     
 H   5.4850859644333845        16.109584872852281        1.1883202305049330     
 H -0.42678350218948119        3.9562889847190186       0.23723919414886527     
 H  0.34352509739044784        12.959167015722407       -5.8743167367813269     
 H  0.91042176757258408        7.3436686717119137        6.6418782460396111     
 P   15.640261701768845        10.613952249408593        8.2074362763589512     
 C   14.175048610074885        11.278047252016950        9.0102763619919255     
 C   17.117097713713310        10.864067079143755        9.2222035981469901     
 C   15.417589708068517        8.8347324149291495        8.0342377228434785     
 C   15.837385238457733        11.353036514827499        6.5690027854800253     
 C   14.076078651802680        12.660691306807461        9.2483953410110153     
 C   13.127550794432175        10.420105759006868        9.3964837163239068     
 C   17.133336877978177        11.793478067207209        10.275079209542868     
 C   18.265180681235591        10.091591251030881        8.9479519627079398     
 C   15.018051841792895        8.2832789118549517        6.8089941199581574     
 C   15.528288630447262        8.0220115782153965        9.1793412361190239     
 C   14.813488301881275        12.143980113593937        6.0173121243968160     
 C   17.004885734604180        11.096944972309647        5.8228662217238751     
 H   14.866253611754587        13.340050923281460        8.9402540045566798     
 C   12.944094929882631        13.171533900472278        9.8821350550506839     
 C   11.987798771733004        10.946261262100803        10.005391920142488     
 H   13.195365329480657        9.3522018705542056        9.2172049370729940     
 H   16.256598362290639        12.387139204549543        10.524296977745804     
 C   18.291714247525888        11.951216257289204        11.042182213531449     
 C   19.417550270061671        10.267334319929381        9.7143863270125497     
 H   18.250552719328155        9.3403643492783903        8.1594404153163538     
 H   14.930883523146857        8.9139385450320869        5.9271744471940577     
 C   14.736035561589990        6.9164751167537455        6.7270097665244082     
 C   15.218068424222308        6.6652267227100630        9.0934709380406442     
 H   15.856603600321895        8.4390946174144528        10.131046522829303     
 H   13.916745576459908        12.366555923590081        6.5904083443501387     
 C   14.955265113133311        12.657847225628657        4.7247632595152025     
 C   17.122768321056338        11.599224691679158        4.5256790087613155     
 H   17.812350712685856        10.491954593155585        6.2292025824616122     
 H   12.898639077398753        14.238713984803628        10.089597477438689     
 C   11.898299847506603        12.319761370660682        10.246903987829223     
 H   11.175370738994147        10.289275288066040        10.314329265938079     
 H   18.265092939885527        12.668069012061185        11.863350872234868     
 C   19.432158099799178        11.194215052866582        10.764275184373149     
 H   20.311313743499106        9.6740287798326268        9.5235105979097838     
 H   14.421696378273390        6.4893303423967765        5.7756071657066004     
 C   14.831984393623088        6.1115163407156254        7.8655181006435466     
 H   15.277243322143477        6.0299458224245495        9.9780789545583719     
 H   14.161632373147773        13.271457749749899        4.3042538259140048     
 C   16.096783580093756        12.370514008445703        3.9732272730233054     
 H   18.008387321538422        11.383025120458951        3.9318503320892066     
 H   11.010916794380151        12.721093967603721        10.732399097084150     
 H   20.340220676215864        11.300501772549909        11.359416685070526     
 H   14.619372648943354        5.0446524652609543        7.8058370025344077     
 H   16.215500284802907        12.736767421468322        2.9527440686604267     
 P   2.0317557069714343        3.3392996509080617        5.0410369185891915     
 C   1.9502384989910411        4.2741497051881447        6.5809018262096544     
 C   3.2310268215355675        4.1822694737486330        3.9973501290475792     
 C  0.39765508741388572        3.3315684466407167        4.2748494391060357     
 C   2.5629643057564584        1.6395814558753539        5.3401221495240083     
 C  0.86673507733311406        4.1149539142064171        7.4640673110396456     
 C   2.9930470553807504        5.1597043792589776        6.8983402766767989     
 C   2.8931468984194382        5.3897945043924969        3.3595347911516065     
 C   4.5542084268566194        3.7163387948776023        3.9792667478643464     
 C -0.41536661311419332        4.4750389212980988        4.3929561271985493     
 C  -4.0929055479747775E-002   2.2334504027268380        3.5137391343865398     
 C   2.8389706825475431       0.79256232428393369        4.2483096565069998     
 C   2.6206746104847256        1.1383146860840987        6.6518161667252418     
 H   5.2855443159528580E-002   3.4363049725923709        7.2238022961422548     
 C  0.84010420492986249        4.8341343276573783        8.6589749511216372     
 C   2.9421007392398453        5.8915811496119357        8.0854046219518327     
 H   3.8224069480726577        5.2977537262475485        6.2122137548855836     
 H   1.8701209762944644        5.7619165543512478        3.3568106665314783     
 C   3.8973400147538233        6.1358067074806879        2.7366898299458469     
 C   5.5504631057826224        4.4659714436910631        3.3524801008263272     
 H   4.8085953734521407        2.7741917045709825        4.4518390557577083     
 H  -8.4495459636361514E-002   5.3209486638765942        4.9916551376642211     
 C  -1.6481437051041055        4.5158036606824545        3.7409488094401477     
 C  -1.2805702759905551        2.2895230972999587        2.8750419949928614     
 H  0.56443487091619859        1.3350576089563957        3.4182471002123904     
 H   2.8436035476322212        1.1770400645737544        3.2300465381996353     
 C   3.1216402770990865      -0.55714982942517977        4.4710329774272104     
 C   2.9090246062122573      -0.21276714592666066        6.8618081728663656     
 H   2.4452742816922473        1.7948002270449934        7.5011296312694480     
 H   2.6409183395372390E-002   4.6782429942545489        9.3640878356310502     
 C   1.8629379580132912        5.7396479798573017        8.9577726509933253     
 H   3.7499053407937364        6.5814949548744019        8.3235630253737032     
 H   3.6455387363012828        7.0778270598988957        2.2481954667500856     
 C   5.2235484204952165        5.6855289800299165        2.7538554299412943     
 H   6.5723839268323152        4.0902769944409441        3.3163423313055334     
 H  -2.2728594033490013        5.4045879195683160        3.8148921142999779     
 C  -2.0858222059312763        3.4264650790322873        2.9804022065798499     
 H  -1.6107206615813290        1.4360663831336815        2.2856997929866831     
 H   3.3067002865891229       -1.2137062926554778        3.6195389333822012     
 C   3.1474121648618372       -1.0593100610062351        5.7759132150564714     
 H   2.9487365659567009      -0.60225262732941076        7.8766407147206694     
 H   1.8116817299058798        6.3182679172847909        9.8783035885928818     
 H   6.0021123816459214        6.2741679961057839        2.2723363910202856     
 H  -3.0593780455169552        3.4672328097291567        2.4853340460787483     
 H   3.3474635656849685       -2.1170052738749039        5.9418715217458686     
 Co   15.644524378876209        2.9925892587344554        12.638101719557033     
 S   16.216270043491814       0.80929147748725316        13.001199587448536     
 S   17.716642188613324        3.9188292488000482        12.551484279112262     
 S   14.438694153981237        3.3648690043510836        10.739813876503371     
 S   14.122749035263556        3.7662992245623466        14.150243716821921     
 C   14.765841862012339      -0.19798851069706480        13.080797610026254     
 C   17.602800911059969        5.6762378842080032        12.434531185899800     
 C   15.171341287275128        2.4908686624972054        9.3944660737937475     
 C   14.813473940895783        4.4632505052221569        15.614128826341984     
 C   14.885936238489387       -1.6084171122018178        13.014697171126748     
 C   13.467086773471804       0.33483611848394790        13.248505201029802     
 C   18.782177510587523        6.4359720657551831        12.236362777793131     
 C   16.391865957715261        6.3870822578025503        12.603449903438984     
 C   16.385810688542996        1.7784961586366588        9.5194304207987859     
 C   14.543129147619311        2.4847685653900631        8.1239163496003268     
 C   14.023011249237140        4.5683376520266803        16.783878457547953     
 C   16.126176869870577        4.9795407968887009        15.662102278595412     
 H   15.872821201378377       -2.0505318979710876        12.890419148835278     
 C   13.765696046457069       -2.4356115285260387        13.125100805898837     
 C   12.358891190117559      -0.50353168134627391        13.380821532320914     
 H   13.347861236969742        1.4143391860735877        13.304620802014080     
 H   19.725577780722592        5.9077049294268642        12.102153859958678     
 C   18.757966468900253        7.8325706915731779        12.236923469106404     
 C   16.375756478419074        7.7851162887712171        12.605165191652171     
 H   15.470233682353655        5.8265676867046405        12.760924365272240     
 H   16.878850744423904        1.7488020152081307        10.487980452343328     
 C   16.934232599829606        1.0971887168576369        8.4337788094455401     
 C   15.115773650790210        1.8260237883562056        7.0324215892678703     
 H   13.586678495794168        2.9944390430497156        8.0066414270864072     
 H   13.011529772023451        4.1646102948999619        16.775689305168211     
 C   14.515491869627349        5.1920570806364665        17.932230971220804     
 C   16.607863973448961        5.5989866895111575        16.813638743858135     
 H   16.763653147943135        4.8672025137935142        14.787758910441886     
 H   13.888981138572703       -3.5164221309188286        13.073181867846428     
 C   12.489755660400229       -1.8944471344051848        13.319707559953009     
 H   11.369330415993483       -6.6735304239039533E-002   13.517298416391299     
 H   19.687326960896900        8.3849914294381609        12.101202148434281     
 C   17.552437750969929        8.5209320070730747        12.425555492058283     
 H   15.429639406852443        8.3037393334423726        12.759660259498819     
 H   17.854172620013376       0.53472455248457229        8.5756397535158584     
 C   16.319736593878883        1.1252412465225787        7.1768018943838543     
 H   14.617513856088722        1.8508036283702105        6.0642043630610898     
 H   13.877858798552310        5.2703403097473620        18.811730746335691     
 C   15.811561773255146        5.7246313579913233        17.957869185285006     
 H   17.625840924667280        5.9833544466398534        16.813660876240455     
 H   11.617133104040501       -2.5412570946761912        13.393522555407861     
 H   17.535416437660309        9.6078369189635602        12.435982345728606     
 H   16.765802584762937       0.60812931505821111        6.3312884735164667     
 H   16.191452653850984        6.2259613691798510        18.846131814163183     
 P   1.4656041388346512        2.9542768706168578        20.408015344826467     
 C   2.9314046151034923        2.2915739583136796        21.210946694643166     
 C  -1.0855661766920741E-002   2.7027906368304433        21.423033496022441     
 C   1.6864466040861705        4.7338288764810388        20.236208433951944     
 C   1.2694258029236747        2.2157109016359802        18.769200594136596     
 C   3.0317581224299102       0.90903164438360107        21.449053119571680     
 C   3.9777587313823992        3.1506521560363989        21.597776478024819     
 C  -2.5912223878962314E-002   1.7741362794126621        22.476595449917134     
 C  -1.1593621032275527        3.4748058654529230        21.149280266442290     
 C   2.0861764861506944        5.2866012417677881        19.011632764661758     
 C   1.5746035641258305        5.5454788894280060        21.382026636218203     
 C   2.2936435379649911        1.4249933001672836        18.217697538471562     
 C  0.10208440370029788        2.4716701512949393        18.022726925067456     
 H   2.2424995798499849       0.22881182026207275        21.140439684893369     
 C   4.1639179868140186       0.39943149080502621        22.083444856809532     
 C   5.1177305165799556        2.6257399313874865        22.207369418592265     
 H   3.9089061658568882        4.2184955288808599        21.418492973483186     
 H  0.85123889624583071        1.1809075508824924        22.725347426431057     
 C  -1.1834564897907143        1.6168623856187687        23.245087646728440     
 C  -2.3108433084065507        3.2996621026277362        21.917171830959433     
 H  -1.1456850438937138        4.2254287122504106        20.360154790897973     
 H   2.1742624028379094        4.6567161661880272        18.129330016263474     
 C   2.3673048736158244        6.6536965217326385        18.930986453324024     
 C   1.8839799584826367        6.9025436415894221        21.297474310801260     
 H   1.2462363738612900        5.1273259746143305        22.333274721423347     
 H   3.1903493106214924        1.2026230608312749        18.790943106762100     
 C   2.1521799810056557       0.91104772720373139        16.925142867163036     
 C  -1.5524701394656476E-002   1.9691353786317283        16.725603138146887     
 H -0.70549676340564726        3.0767270183233149        18.428788364202230     
 H   4.2104541162582034      -0.66771497525630752        22.290766470212517     
 C   5.2085685851734782        1.2523301389537156        22.448907017812438     
 H   5.9292464114611878        3.2836536858547425        22.516788883128132     
 H  -1.1558864452419355       0.90062337504211276        24.066800715753814     
 C  -2.3241790780645393        2.3737056350556651        22.967915198839766     
 H  -3.2048492298026621        3.8928037743408992        21.726924464419216     
 H   2.6818949249393533        7.0818717319411615        17.980108257955717     
 C   2.2703091669893887        7.4576027844538642        20.070179856492711     
 H   1.8241173006105640        7.5369542177821254        22.182660991113252     
 H   2.9460000353158153       0.29766053478228927        16.504739361334444     
 C   1.0106461003516671        1.1978911425369889        16.173475143649426     
 H -0.90108767353215247        2.1850192680803890        16.131564042658063     
 H   6.0961414145373904       0.85191757478307872        22.934821063743662     
 H  -3.2314546644731399        2.2680237191492871        23.564391601524491     
 H   2.4823667230880142        8.5246605231863555        20.011594579204701     
 H  0.89206248774760200       0.83120180188536730        15.153150393552185     
 P   15.073933802468904        10.229409372872022        17.244958001229417     
 C   15.155008086841539        9.2949335406227664        18.785029975067385     
 C   13.874997229469065        9.3863562587752529        16.201027660363227     
 C   16.707840719190077        10.236785870291877        16.478385589535872     
 C   14.543364777381750        11.929289814798778        17.543752665069562     
 C   16.238102230444714        9.4544987169175094        19.668628044460814     
 C   14.111927945486599        8.4096781352051906        19.102450827863613     
 C   14.214022020567663        8.1793783275086440        15.562815741919447     
 C   12.551519877455034        9.8514192096996993        16.182649911525282     
 C   17.521973208605136        9.0943806975529480        16.598573200694560     
 C   17.144811925578345        11.333445926925506        15.714269113499276     
 C   14.266760958156102        12.775932611525949        16.451840332196113     
 C   14.487714486618522        12.431301598358724        18.855212860347752     
 H   17.052177377321843        10.132925727686677        19.428358046786403     
 C   16.264019441930898        8.7360397006953505        20.863992156795291     
 C   14.162143205785902        7.6785112965921378        20.289996099092267     
 H   13.282913951918697        8.2713310244656242        18.415974398473708     
 H   15.237346805466249        7.8081355385515163        15.560341725225163     
 C   13.210692882389901        7.4328455898172825        14.939309915591396     
 C   11.556153424237023        9.1013425289890844        15.554963299498665     
 H   12.296249771273665        10.793240851225024        16.655484401159779     
 H   17.192374250613508        8.2496794569102576        17.199617486454382     
 C   18.754247512337905        9.0531989772209212        15.945644367368775     
 C   18.383827535181876        11.276857333549591        15.074439864816956     
 H   16.538681465243389        12.231137802147206        15.617182291607072     
 H   14.260489530512972        12.390873087381381        15.433830213773822     
 C   13.985550497494426        14.126011822791083        16.674182312780371     
 C   14.200829497796219        13.782744804142746        19.064815862406046     
 H   14.663561157529410        11.775103793106110        19.704622434061246     
 H   17.077307252294599        8.8922732814517396        21.569501902555718     
 C   15.240856960867967        7.8308908981146006        21.162834914770659     
 H   13.354148575944841        6.9888202754036115        20.528177333780722     
 H   13.463329812954012        6.4911337702436969        14.450716653906950     
 C   11.884209740388490        7.8822700969609656        14.955986786479377     
 H   10.534033667894146        9.4764309366290878        15.518234624287935     
 H   19.380029138525682        8.1653850007857756        16.021514630493876     
 C   19.190153059487475        10.140889987910681        15.181831965208131     
 H   18.712567106854642        12.129106196342867        14.482609192172283     
 H   13.800023799694889        14.782356461327174        15.822624607860044     
 C   13.961801510262783        14.628885407695893        17.978788997656725     
 H   14.162801934006097        14.172898717188202        20.079421398546057     
 H   15.291611728703380        7.2527389756386444        22.083695761770908     
 H   11.106277161988309        7.2933974393750534        14.473803350833265     
 H   20.163345747131682        10.099941298214985        14.686103047022067     
 H   13.762863955789832        15.686839108340147        18.144423439706902     
 Co   7.0917321119208934        10.579658441795573        12.638412466688440     
 S   7.6636583972749941        12.762922269274346        13.001468174845396     
 S   9.1636074319896323        9.6529205816764776        12.551476565372370     
 S   5.8857226059832701        10.207565103352751        10.740201172368167     
 S   5.5700884243465687        9.8061950632380928        14.150801695696146     
 C   6.2132523373455104        13.770240006703990        13.080938083617808     
 C   9.0491940932563146        7.8955315124261913        12.434751162448269     
 C   6.6185200251029830        11.081432973879849        9.3948553656331892     
 C   6.2609249004731407        9.1092037252493974        15.614601434504999     
 C   6.3333967047164030        15.180663838615139        13.014860479831771     
 C   4.9144629327390943        13.237461112588662        13.248529957610184     
 C   10.228312817823667        7.1354355415389739        12.236470714391034     
 C   7.8380805771742610        7.1850560305278304        12.603938626842673     
 C   7.8330236724546483        11.793742057132128        9.5198618920106171     
 C   5.9903867098838068        11.087519864168714        8.1242675520495862     
 C   5.4705659544499756        9.0041154063560480        16.784420002216795     
 C   7.5736312557076459        8.5929182139249018        15.662457927146635     
 H   7.3203088278201687        15.622741625521895        12.890679137002286     
 C   5.2131770499720442        16.007895586273854        13.125185657155892     
 C   3.8062870952020571        14.075865405015676        13.380770079930334     
 H   4.7951857033979843        12.157964098959763        13.304603194721125     
 H   11.171836086738248        7.6634228251510335        12.102024188467016     
 C   10.203704339164306        5.7388512622239300        12.237190676287764     
 C   7.8215666885687583        5.7870290631037005        12.605777515481416     
 H   6.9166283428746880        7.7458332923376787        12.761523969552972     
 H   8.3260049977604957        11.823465186129614        10.488438626168806     
 C   8.3815418093576870        12.474989196968883        8.4342238225941841     
 C   6.5631292705013378        11.746198725792508        7.0327873060028301     
 H   5.0339171835823562        10.577894104669561        8.0069532499803255     
 H   4.4590908922146006        9.4078573827821437        16.776322225486826     
 C   5.9631313369366206        8.3803690486179292        17.932717687125216     
 C   8.0554123228965722        7.9734736846450378        16.813951947400962     
 H   8.2110353030176100        8.7052662348854888        14.788061972432606     
 H   5.3365030988796169        17.088701801911728        13.073289696079804     
 C   3.9372031182388589        15.466775882780167        13.319684404052108     
 H   2.8166982292053562        13.639105974317275        13.517159324864821     
 H   11.132883947740284        5.1861553438177106        12.101388004878928     
 C   8.9980081984063762        5.0508542885171739        12.426072138730696     
 H   6.8753146661623239        5.2687091720120804        12.760441936375097     
 H   9.3015034583713039        13.037410029553973        8.5761244546273563     
 C   7.7671166363012905        12.446930009631084        7.1772138335153963     
 H   6.0649290306518724        11.721405679552973        6.0645404101821150     
 H   5.3255637321179936        8.3020660770943273        18.812261372876637     
 C   7.2592011036553892        7.8477922811739029        17.958241198883254     
 H   9.0733935499784195        7.5891231338590215        16.813884105271011     
 H   3.0645902550942470        16.113608673936778        13.393424278950183     
 H   8.9806979124282069        3.9639566196845388        12.436628680795838     
 H   8.2132544703106287        12.963994304550660        6.3317112882185391     
 H   7.6391552013976991        7.3464206041399738        18.846453205047691     
 P   10.018420773964078        10.618024617962121        20.408012432038785     
 C   11.484196239722289        11.280788334818629        21.210928360531646     
 C   8.5419535577245593        10.869428575958491        21.423035295926926     
 C   10.239349506161997        8.8384908461942508        20.236132162033257     
 C   9.8222041085862379        11.356613355224896        18.769219014314753     
 C   11.584507645256670        12.663350117322793        21.448930595433726     
 C   12.530555599522827        10.421760003866124        21.597849574045402     
 C   8.5268222853820959        11.798168494039167        22.476520851127457     
 C   7.3934950212152977        10.097332637723573        21.149318284016964     
 C   10.639080762315784        8.2857872756915132        19.011527210997528     
 C   10.127478358106108        8.0267691923342337        21.381892726506450     
 C   10.846545918766122        12.147064385218165        18.217582527173999     
 C   8.6547533416556721        11.100872373673937        18.022863579309178     
 H   10.795242203879935        13.343524368740180        21.140235108320482     
 C   12.716632951890245        13.173021872887604        22.083323810234145     
 C   13.670495120552665        10.946744000343635        22.207442011668121     
 H   12.461731644718691        9.3539023720654946        21.418637096334990     
 H   9.4039346506877166        12.391461847426513        22.725256284893433     
 C   7.3692377406882725        11.955463757038249        23.244945091010095     
 C   6.2419793307467977        10.272483463138471        21.917157902025647     
 H   7.4072334068850312        9.3466563762076031        20.360248477867167     
 H   10.727176324733771        8.9157320988227831        18.129269527781680     
 C   10.920148599984239        6.9186869757321610        18.930785585925591     
 C   10.436796316825456        6.6696989950787700        21.297252622601604     
 H   9.7990952978830030        8.4448694720767783        22.333155828111384     
 H   11.743329069385881        12.369288028542197        18.790754568095124     
 C   10.705100170085952        12.660937891478568        16.924998323364886     
 C   8.5371528829075949        11.603349472743460        16.725715826226558     
 H   7.8470769161676719        10.496037284596008        18.429042968487128     
 H   12.763135932912904        14.240184549901118        22.290569551275301     
 C   13.761290611958700        12.320173618421201        22.448881685711292     
 H   14.482010135427329        10.288862932713316        22.516933025578837     
 H   7.3967520561461040        12.671776544627578        24.066591968676732     
 C   6.2285574811071545        11.198545633051777        22.967801301726656     
 H   5.3480154058095275        9.6792694126146923        21.726941811008729     
 H   11.234707282164520        6.4905494753715001        17.979880839491305     
 C   10.823095108882361        6.1147058228168039        20.069920549359527     
 H   10.376889830681201        6.0352224880584888        22.182389568654720     
 H   11.499017822001390        13.274102000187021        16.504477941135868     
 C   9.5634484594487787        12.374305051523335        16.173446434416249     
 H   7.6514969687272680        11.387645861271691        16.131764275038595     
 H   14.648833620419170        12.720648394069265        22.934797720883314     
 H   5.3212553350984830        11.304242087003127        23.564233525822523     
 H   11.035076044255927        5.0476383947026271        20.011255740315143     
 H   9.4448616434307286        12.740951797383451        15.153106236826000     
 P   6.5209327632318788        3.3430641238389369        17.244888987354617     
 C   6.6022009293813362        4.2774816459282192        18.784981963996774     
 C   5.3216522863666604        4.1860542370921348        16.201278300159974     
 C   8.1547768059555494        3.3358278236937817        16.478161544483516     
 C   5.9905496286542732        1.6431303673382391        17.543738833553224     
 C   7.6854236770680817        4.1178650006280639        19.668410741021447     
 C   5.5591590261815496        5.1627066601068305        19.102605939516010     
 C   5.6601197388848838        5.3934931668064676        15.563602935144944     
 C   3.9983765058493708        3.7204096558893118        16.182708071052325     
 C   8.9686398564289007        4.4784648698974499        16.598036816497885     
 C   8.5920649523706842        2.2390137191602584        15.714435702826767     
 C   5.7140204132248238       0.79641806495852274        16.451859776629110     
 C   5.9348685185281891        1.1411859613393187        18.855222983185776     
 H   8.4994585591941370        3.4394415651318444        19.427988039550666     
 C   7.7115094431926243        4.8362587354715059        20.863806515639794     
 C   5.6095551392166509        5.8938256035449781        20.290170845343795     
 H   4.7300279949299640        5.3010582332579821        18.416273281162788     
 H   6.6832758075702365        5.7652315512852974        15.561279097602748     
 C   4.6564286956725400        6.1398597315376753        14.940455815662041     
 C   3.0026449815934817        4.4703366426625717        15.555408936855272     
 H   3.7435276000818560        2.7782612672639404        16.655123789942955     
 H   8.6388115357387889        5.3232757504440933        17.198806480874659     
 C   10.200945914777758        4.5197409708553788        15.945174025652557     
 C   9.8311288455516870        2.2956849748543799        15.074694315818103     
 H   7.9861523341826119        1.3411420215471546        15.617599476183809     
 H   5.7078037272202060        1.1814172526040858        15.433827052417520     
 C   5.4328146804056985      -0.55365167230092782        16.674259412350562     
 C   5.6480047767152755      -0.21025396438045352        19.064884129258868     
 H   6.1106781437828559        1.7974269991816694        19.704607840724396     
 H   8.5248911804370948        4.6799765204360932        21.569194751845526     
 C   6.6884028907688746        5.7414088549152122        21.162836121790793     
 H   4.8015931336832178        6.5835014610587619        20.528511403693265     
 H   4.9086708075755592        7.0818762884088402        14.452220929160845     
 C   3.3301310097636527        5.6898438285492938        14.956987101894821     
 H   1.9806892592195493        4.0948055840545248        15.518570022177423     
 H   10.826491596519292        5.4077511409158792        16.020787136948247     
 C   10.637177953128329        3.4318894670807634        15.181763101261437     
 H   10.160135630119349        1.4433071467317995        14.483187157169404     
 H   5.2473380980312987       -1.2100473452395435        15.822727251326516     
 C   5.4090180604571740       -1.0564535663397170        17.978894641853834     
 H   5.6099519380318519      -0.60035623189268583        20.079508909097637     
 H   6.7392726113615256        6.3195007106958894        22.083725660049470     
 H   2.5519287580470325        6.2785875642178910        14.475073259151275     
 H   11.610393171902176        3.4728887813904663        14.686074305441597     
 H   5.2100809050269579       -2.1143979948732547        18.144583517365554     
 Co   10.013654666966794        2.9991976086736178       0.43250244547010269     
 S   9.4408447882322051       0.81652060693521200       0.79850894300658570     
 S   7.9415503069590860        3.9260954526704679       0.34437189973412624     
 S   11.221951615031609        3.3690097464239108       -1.4648010578610868     
 S   11.535193066198698        3.7733040609742190        1.9448254326343712     
 C   10.890614055934687      -0.19180148096861976       0.87746970114980538     
 C   8.0555566255741020        5.6837188504395764       0.23041488272966693     
 C   10.490129157765223        2.4948423856842052       -2.8104850543943471     
 C   10.843451000051662        4.4682716107268581        3.4091106768531731     
 C   10.769467687761212       -1.6021722546866168       0.81175519994540557     
 C   12.189911377624963       0.34002815874345316        1.0443161613559830     
 C   6.8762016590951838        6.4440241541023537        3.4285360510677154E-002
 C   9.2667474492082782        6.3940759822476556       0.39937690720908081     
 C   9.2761872305713613        1.7815275848936056       -2.6857586984092197     
 C   11.118304793173563        2.4896450517566855       -4.0810780373319915     
 C   11.633429563920648        4.5730415049634923        4.5792130318260362     
 C   9.5303394449159669        4.9835889925703682        3.4570572234080039     
 H   9.7821707037775703       -2.0435894739220837       0.68828145744914226     
 C   11.889154271377775       -2.4302357434965964       0.92145280169174260     
 C   13.297565853381325      -0.49920558530281139        1.1759313119221220     
 H   12.309952500006981        1.4194648344983301        1.1002437992579093     
 H   5.9325577771323230        5.9162007271695218       -9.9934289781758473E-002
 C   6.9007407039299791        7.8405956840804265        3.6621682758699994E-002
 C   9.2832035922828116        7.7920960552019292       0.40274479325203416     
 H   10.188359630428225        5.8331874604974923       0.55550652827730096     
 H   8.7834516020921551        1.7506548118175267       -1.7170769370583321     
 C   8.7279919990113068        1.1006061422152960       -3.7717599014047636     
 C   10.545889347567313        1.8312129109795492       -5.1728920781904968     
 H   12.074440927934793        2.9999264068346378       -4.1982562727441017     
 H   12.645132775117323        4.1698670912574318        4.5711257728916035     
 C   11.140258671617307        5.1958842049236029        5.7277272378775628     
 C   9.0479594904563090        5.6021589754500747        4.6087838499952563     
 H   8.8931791654894266        4.8713398847642910        2.5824683428119561     
 H   11.764992500956469       -3.5109479567274411       0.86976018243213626     
 C   13.165672604816628       -1.8900454920224672        1.1150403480078586     
 H   14.287573446296493       -6.3172649035009992E-002   1.3115218391589492     
 H   5.9713699889308520        8.3933129558385815       -9.7610341366172110E-002
 C   8.1066052496859395        8.5284100878416655       0.22503400478634517     
 H   10.229589523557276        8.3102750869298880       0.55694550988820868     
 H   7.8084285955127681       0.53749129761486980       -3.6300842140698717     
 C   9.3422331449004368        1.1298294658872829       -5.0288343123391543     
 H   11.044062328853135        1.8567721642684374       -6.1411384322404725     
 H   11.777575992212926        5.2740142208763361        6.6074513248720805     
 C   9.8439319841516699        5.7278376203275734        5.7532448581279576     
 H   8.0297101255731889        5.9858398662403403        4.6087469669723058     
 H   14.037824708253334       -2.5375667189733480        1.1884002945065144     
 H   8.1239674058729552        9.6152792570631114       0.23670492046858227     
 H   8.8962617816173797       0.61308137913522920       -5.8746209167043544     
 H   9.4635837139215102        6.2286430291429271        6.6416117843582496     
 P   7.0878228025851495        2.9584355537389415        8.2075268572163225     
 C   5.6225930864209719        2.2944044214160031        9.0103979503647107     
 C   8.5646686019359883        2.7083264398965596        9.2222808805101852     
 C   6.8651734389762753        4.7376591002659412        8.0343236935787932     
 C   7.2849013806283196        2.2192724579418797        6.5691140519450881     
 C   5.5235854815600378       0.91177957243285301        9.2486226876074653     
 C   4.5750736688156817        3.1523849004325331        9.3964625977839713     
 C   8.5808829175153143        1.7790083185223564        10.275239205763816     
 C   9.7127618610640472        3.4807701839077998        8.9479731149499528     
 C   6.4655961901655576        5.2891015104075212        6.8090883689916994     
 C   6.9758084478734901        5.5503684009689085        9.1794445624681540     
 C   6.2611093131566067        1.4280510641329214        6.0176034976756760     
 C   8.4523048081676855        2.4754883296881873        5.8228501331282816     
 H   6.3137749432206025       0.23238000781109175        8.9406036933671000     
 C   4.3915403333592522       0.40099996493692169        9.8823039601243039     
 C   3.4352653202702905        2.6262901463962081        10.005315494729803     
 H   4.6429172723919541        4.2202747224967219        9.2171165788161691     
 H   7.7041382210807292        1.1853692165799630        10.524488648634877     
 C   9.7392357323522898        1.6213506947460428        11.042398301199290     
 C   10.865114488740520        3.3050946817201532        9.7144490529223422     
 H   9.6981546478125651        4.2319282148972510        8.1593924621610654     
 H   6.3784551595005610        4.6584530229734176        5.9272575769579712     
 C   6.1834533905902385        6.6558802162030872        6.7271361149627191     
 C   6.6654597395508137        6.9071285819827795        9.0935997091565337     
 H   7.3041299055683897        5.1332941383543185        10.131153606734088     
 H   5.3644352971919176        1.2053955931085538        6.5907828085105518     
 C   6.4028929618884796       0.91401026082964920        4.7251226826089070     
 C   8.5701830483733463        1.9730557845203103        4.5257212207757149     
 H   9.2596936831450414        3.0806984884331938        6.2290370276474967     
 H   4.3460548647205064      -0.66616314500493090        10.089844181338576     
 C   3.3457225063155360        1.2528106601701514        10.246921775996800     
 H   2.6228147661384900        3.2833016330332554        10.314133065609685     
 H   9.7126002979906652       0.90457701144442559        11.863638954412828     
 C   10.879686597207440        2.3783248071818099        10.764442908440168     
 H   11.758896208916557        3.8983606960573995        9.5235252112620863     
 H   5.8690520957004093        7.0829973206099641        5.7757432675920359     
 C   6.2793165390565644        7.4608271080041675        7.8656594293770477     
 H   6.7245520044682987        7.5423848886206333        9.9782297955956523     
 H   5.6093436447970717       0.30016305360185835        4.3047705205473017     
 C   7.5443042384842514        1.2014679310881118        3.9734552921019004     
 H   9.4557169297656021        2.1893675364807113        3.9317943603913093     
 H   2.4582891418303263       0.85153228297697281        10.732371817117007     
 H   11.787733443663585        2.2720785419642460        11.359616149875905     
 H   6.0665841100664188        8.5276683845002470        7.8060041788372585     
 H   7.6630086795599190       0.83510214725759158        2.9530105100885651     
 P   10.584084174858397        10.232942048258165        5.0412928404552071     
 C   10.502804406719846        9.2980839184062276        6.5811662074485326     
 C   11.782942012895040        9.3898731939076807        3.9972355543031348     
 C   8.9498954354374369        10.240805303476552        4.2753148676361885     
 C   11.115496997630121        11.932613030959699        5.3402374629738354     
 C   9.4194674817436823        9.4572789674905327        7.4645381189690596     
 C   11.545630997980725        8.4124652431166620        6.8983699171712836     
 C   11.444409913723636        8.1828658845048512        3.3588326561715629     
 C   13.106344442929826        9.8551680482160879        3.9792801908008841     
 C   8.1365969991984812        9.0975778971057188        4.3937872406586935     
 C   8.5116352613669601        11.338736329256813        3.5137620806622611     
 C   11.391606056210367        12.779495264442428        4.2483479348058717     
 C   11.173126981112713        12.434028172052326        6.6518768917948341     
 H   8.6055679373710632        10.135965737970130        7.2244512448156755     
 C   9.3930143271936863        8.7380309332971784        8.6594132497132819     
 C   11.494879098954319        7.6805454271134810        8.0854181072889002     
 H   12.374842144024139        8.2743873255249785        6.2120681432225835     
 H   10.421198852819419        7.8112899360099677        3.3559997781690538     
 C   12.448162795140581        7.4366884406217286        2.7355044173534124     
 C   14.102149786213680        9.1053990717595372        3.3519582290289205     
 H   13.361226278103855        10.796947725631400        4.4523121666096745     
 H   8.4672325740495342        8.2518065877209263        4.9928039320296556     
 C   6.9038608150927274        9.0568810118258583        3.7416981162592959     
 C   7.2720463753134110        11.282721742199415        2.8749700989129243     
 H   9.1172294322290579        12.236936376002225        3.4179756043626637     
 H   11.396318541488814        12.394896644835869        3.2301306049327692     
 C   11.674274050557822        14.129229722867931        4.4709419159887975     
 C   11.461488762962331        13.785126152658840        6.8617375624820323     
 H   10.997660075265895        11.777638916067779        7.5012477658073751     
 H   8.5794408926866232        8.8939029667024538        9.3646734336782451     
 C   10.415876762066349        7.8324746237059575        8.9579860546333769     
 H   12.302697114210448        6.9905875260720087        8.3233979605703876     
 H   12.195895574589789        6.4950110261642253        2.2466200192709529     
 C   13.774569324834598        7.8863345754673642        2.7527152896258427     
 H   15.124239026986602        9.4806278374461037        3.3158472749967367     
 H   6.2789097226466879        8.1682949505666027        3.8159200678788472     
 C   6.4665152272952939        10.146021309912435        2.9806931155777030     
 H   6.9421744827847771        12.136019314975027        2.2852545464112133     
 H   11.859402375079300        14.785687614185534        3.6193903970681096     
 C   11.699960689819482        14.631539866945538        5.7757630975341510     
 H   11.501135097001979        14.174728630440310        7.8765259612731331     
 H   10.364737064512997        7.2537867706220691        9.8784821325534828     
 H   14.552797404725347        7.2975867811999562        2.2707963846717205     
 H   5.4929894249978544        10.105273828764904        2.4855657268628790     
 H   11.900009903147765        15.689253438909136        5.9416102494394227     
         556

 Co   1.4642174790363482        10.577479546548364       0.43256854985746307     
 S  0.89193206548957449        12.760077173588099       0.79881781684098874     
 S -0.60744791370823481        9.6497576502487359       0.34371042438068078     
 S   2.6715780213664386        10.207128469817098       -1.4650941981381773     
 S   2.9847237895670218        9.8030466325488668        1.9456307455097059     
 C   2.3419553930367636        13.768025643256641       0.87790139570113257     
 C -0.49238034994250496        7.8922221912682726       0.22987085692379949     
 C   1.9385442198499072        11.080190274211308       -2.8108157946173464     
 C   2.2921785212414361        9.1072770042433113        3.4091389538484775     
 C   2.2211646971156247        15.178419952961889       0.81222454253601906     
 C   3.6410828077946280        13.235826854163045        1.0448577461706738     
 C  -1.6714536995057254        7.1312631528238652        3.4906505224833254E-002
 C  0.71931604388264792        7.1825224355373400       0.39786739936926629     
 C  0.72447114809259838        11.793221238011673       -2.6857157464132686     
 C   2.5660639169786785        11.085041872088599       -4.0817091237640293     
 C   3.0814343962490902        9.0022186742914982        4.5796964198184194     
 C  0.97917250153258306        8.5916114687208633        3.4560333261369434     
 H   1.2339956754049333        15.620070067290058       0.68858844061838864     
 C   3.3410446550332411        16.006168596384292       0.92220205195504623     
 C   4.7489412455778313        14.074751887022298        1.1767010462138581     
 H   3.7608140569583517        12.156356260864063        1.1007048687053915     
 H  -2.6154139969282593        7.6586130270174406       -9.8877448523213660E-002
 C  -1.6462141430835304        5.7347099854655053        3.7762033741560536E-002
 C  0.73648740159888637        5.7845106385562319       0.40168164109096227     
 H   1.6407502660064623        7.7439154026130650       0.55304826592317524     
 H  0.23220163268433169        11.824274732101333       -1.7168108093440451     
 C  0.17560412941508233        12.473705604510759       -3.7716538385002356     
 C   1.9929683181626712        11.743022206673110       -5.1734390176308525     
 H   3.5222868706270871        10.574959462602306       -4.1990863782074390     
 H   4.0930566599012668        9.4055968226354718        4.5723841406709820     
 C   2.5876658718878218        8.3788353440948189        5.7276472711025272     
 C  0.49623915854987777        7.9723771797737637        4.6071642536280990     
 H  0.34253138779025138        8.7041265970047537        2.5811266223743403     
 H   3.2171594455866503        17.086920004700001       0.87062024109420677     
 C   4.6173787367194628        15.465624532963338        1.1159640583220125     
 H   5.7388280170939066        13.638484141385341        1.3124229753127856     
 H  -2.5753828887140719        5.1814502560406615       -9.5499150510871669E-002
 C -0.43988230644699722        5.0475205336486368       0.22540089999161700     
 H   1.6832718089988083        5.2668774553993760       0.55519344682829508     
 H -0.74398209693085426        13.036731214116829       -3.6297001786489789     
 C  0.78927182105264593        12.444241383388469       -5.0289997539639764     
 H   2.4906389329398455        11.717318008932159       -6.1419318248562211     
 H   3.2244234441539970        8.3005475126393922        6.6077564300194691     
 C   1.2914781810546234        7.8465249043343803        5.7520882714989439     
 H -0.52183062873308761        7.5882201603014297        4.6062911254339314     
 H   5.4897337681383922        16.112850861435941        1.1894480939624001     
 H -0.42203794719080262        3.9606532387463824       0.23751745536130034     
 H  0.34286193295537654        12.960730215072063       -5.8747136509266973     
 H  0.91068088005090175        7.3452445759782288        6.6399758568767924     
 P   15.638821791538692        10.611620825178491        8.2088828883640765     
 C   14.173246823476221        11.276220611448093        9.0106151985328449     
 C   17.114926459435114        10.860655319331734        9.2248280407069281     
 C   15.415330498384098        8.8326633346410848        8.0338659401943406     
 C   15.838441493770199        11.351626233379797        6.5712539118986752     
 C   14.074678546688316        12.658964852025361        9.2483363847696918     
 C   13.125442136076973        10.418686852648730        9.3969058577323992     
 C   17.131395869122262        11.791192494680576        10.276682237797901     
 C   18.262786962376605        10.087567496392280        8.9514209122411312     
 C   15.017484504635268        8.2827635099388566        6.8074396370561399     
 C   15.523947653982665        8.0185778417055698        9.1781168649098710     
 C   14.814331198633175        12.140230656303201        6.0168991964845828     
 C   17.008081803440255        11.097871815012443        5.8280308718642058     
 H   14.865056201870734        13.337986720573765        8.9399581951798819     
 C   12.942884853295412        13.170318616021971        9.8820488930503352     
 C   11.985842817620121        10.945367613594318        10.005650055506003     
 H   13.192883258898970        9.3507232900189905        9.2177997765077322     
 H   16.254818201472549        12.385348495877874        10.525295213999385     
 C   18.289899014603321        11.949607968142784        11.043425942628414     
 C   19.415373125641963        10.264178113026373        9.7173238704663092     
 H   18.247870579145562        9.3354594485409024        8.1637798066727036     
 H   14.932054383012558        8.9144280131006699        5.9262576507960647     
 C   14.734854219638295        6.9162652473181296        6.7234405049171002     
 C   15.213336610355400        6.6620257540160068        9.0901913515881141     
 H   15.851087601584126        8.4343947174493934        10.130730330784203     
 H   13.916011557222426        12.361317022530665        6.5879345746553168     
 C   14.957993947197501        12.653729688944798        4.7244301285642774     
 C   17.127861488606712        11.599742934035646        4.5309083617789270     
 H   17.815844246504117        10.495047163173039        6.2366442623186451     
 H   12.897769677332487        14.237561109310935        10.089380514474625     
 C   11.896827870258779        12.318938305882565        10.246970819607990     
 H   11.173122930678581        10.288770383802030        10.314631727163073     
 H   18.263471620149357        12.667320874529484        11.863813274287425     
 C   19.430297880740500        11.192357426687328        10.766024048713136     
 H   20.309143616838700        9.6707853665972348        9.5267693256908661     
 H   14.421637427131975        6.4904786526386955        5.7711140937995005     
 C   14.828772598035998        6.1099435379517235        7.8610814767803383     
 H   15.271062610352335        6.0256628004129720        9.9740885752558821     
 H   14.164222220151736        13.265524264356458        4.3017981331553345     
 C   16.101635741807272        12.368411169298218        3.9756175170794568     
 H   18.015226771529747        11.385184266954829        3.9393962486585927     
 H   11.009592699235728        12.720632163770267        10.732441027209795     
 H   20.338632567701868        11.299592627759198        11.360539525423748     
 H   14.615859420267780        5.0432646328439796        7.7997691525720647     
 H   16.221784796411214        12.734378393643780        2.9552113869972421     
 P   2.0323491917009244        3.3410301159198132        5.0415274003958457     
 C   1.9493546998089524        4.2756058478290786        6.5814273646233517     
 C   3.2309200395776236        4.1850927143597048        3.9979334212900683     
 C  0.39863602025903772        3.3316644804175404        4.2746543145247662     
 C   2.5648397980237529        1.6417813841391278        5.3406354543785577     
 C  0.86580473161956317        4.1150638879657189        7.4642871687092409     
 C   2.9910596460236820        5.1623001021358395        6.8991928754478051     
 C   2.8915383460794297        5.3919040048151237        3.3596305053909639     
 C   4.5545719106778355        3.7205758234044208        3.9795894672411931     
 C -0.41595973453148372        4.4739867243666902        4.3926815757503705     
 C  -3.7953369228588330E-002   2.2332756592430161        3.5128627174306830     
 C   2.8428974020705047       0.79550052035158192        4.2488295938628973     
 C   2.6209967406668269        1.1399207801579159        6.6521435413816468     
 H   5.2834519059949646E-002   3.4354050232924678        7.2238255154861557     
 C  0.83795281514335751        4.8342331395384557        8.6591632431906564     
 C   2.9389408843414060        5.8940423385023202        8.0862801769087742     
 H   3.8204440730765441        5.3013364915807406        6.2133107540692034     
 H   1.8681004624786046        5.7627990696223312        3.3568678140206489     
 C   3.8946968528175634        6.1387685770194107        2.7362346644944475     
 C   5.5497688482485499        4.4709398805052549        3.3520322918247478     
 H   4.8101376165897936        2.7789041328102608        4.4524477212052087     
 H  -8.6621266017821108E-002   5.3201256328079536        4.9918719538330798     
 C  -1.6483877215468747        4.5132358962045656        3.7399749621480725     
 C  -1.2772189044435638        2.2878755945012648        2.8733906237615856     
 H  0.56867490715199598        1.3357696547912667        3.4173280315929428     
 H   2.8484973784282688        1.1804561975101653        3.2307645293508203     
 C   3.1262718496327091      -0.55408705692804017        4.4713298264285184     
 C   2.9100932509070412      -0.21102014829631419        6.8618976451048006     
 H   2.4438666512266809        1.7958284573387189        7.5014892256873944     
 H   2.4210966722623791E-002   4.6774343112003605        9.3640137251609250     
 C   1.8596505050577805        5.7409117633912876        8.9582663199872989     
 H   3.7459019147658519        6.5848285120869159        8.3247048044920078     
 H   3.6417805992442069        7.0803301272984456        2.2475115153451002     
 C   5.2213602433537725        5.6899282960800415        2.7531073948790730     
 H   6.5720247969638947        4.0961875745327534        3.3155447975805954     
 H  -2.2744673587073976        5.4010111365411371        3.8139475005895553     
 C  -2.0840835317988917        3.4236181970455783        2.9787502707374540     
 H  -1.6056647555044015        1.4341987138056576        2.2834850793395702     
 H   3.3127683233457854       -1.2101597416029581        3.6198130003794784     
 C   3.1506947471481475       -1.0568103171961891        5.7759869438808362     
 H   2.9486773016758585      -0.60098531430879043        7.8765624892099444     
 H   1.8074513248305863        6.3194482118076341        9.8787808357678291     
 H   5.9991434781458306        6.2792133750508290        2.2711701695505551     
 H  -3.0574709493842449        3.4633051889121402        2.4833167253247548     
 H   3.3512704099545187       -2.1144251006216268        5.9417530910297041     
 Co   15.641373859531175        2.9884310319322003        12.637842142711849     
 S   16.212585137813882       0.80520787952402351        13.001317246080104     
 S   17.713250041942203        3.9151152604864499        12.550630454860169     
 S   14.436409893189188        3.3613500233221307        10.739227052301151     
 S   14.120529738484164        3.7626040101642122        14.150536430072082     
 C   14.761941167684313      -0.20175463546858624        13.081121503349209     
 C   17.598850406333668        5.6724682382448233        12.433786986430576     
 C   15.170115921597425        2.4884021690790425        9.3937880044478561     
 C   14.812006600275316        4.4602684624909426        15.613718192071714     
 C   14.881735757875832       -1.6122085904588359        13.015119348664046     
 C   13.463327909288006       0.33138511200135629        13.248908054024838     
 C   18.778185882327104        6.4325755779340534        12.237120181147336     
 C   16.387539484957458        6.3829453177524789        12.601421528595679     
 C   16.384663756839430        1.7762117894792668        9.5190547267088643     
 C   14.542514287510519        2.4827421199290876        8.1229580041407168     
 C   14.022196283014775        4.5656773508090884        16.783870489371122     
 C   16.124619879773125        4.9768642060714123        15.660715471316534     
 H   15.868510804162907       -2.0545244467068446        12.890696537896858     
 C   13.761334127915912       -2.4391352331353739        13.125805865512435     
 C   12.354959164175721      -0.50671946052323535        13.381449919696896     
 H   13.344369350684421        1.4109219795118413        13.304901037996380     
 H   19.721817950112545        5.9045643174452760        12.103616085212709     
 C   18.753606488687439        7.8291670210916520        12.238200454069748     
 C   16.371048364858769        7.7809762730712890        12.603593841004660     
 H   15.465919552209249        5.8221273172325150        12.757681879684789     
 H   16.877260353721120        1.7462492229763540        10.487815763133181     
 C   16.933681495192420        1.0953670536264533        8.4334106208725181     
 C   15.115764384928639        1.8244722425201874        7.0314917019378971     
 H   13.586007614718660        2.9922829689826917        8.0055330553684527     
 H   13.010774219441576        4.1617972916921984        16.776391113916858     
 C   14.515237385562525        5.1899137710370269        17.931690559470091     
 C   16.606815563200463        5.5969765563166218        16.811676464917433     
 H   16.761614096283235        4.8642480441084190        14.786082446552621     
 H   13.884391573304454       -3.5199814145026038        13.074038541313362     
 C   12.485546692121748       -1.8976663572385011        13.320536747598316     
 H   11.365494084830612       -6.9725012591099395E-002   13.517993888852315     
 H   19.682935225778156        8.3819084940209336        12.103700428245924     
 C   17.547721965111499        8.5171854473131585        12.425734962371642     
 H   15.424623894530949        8.2992924643046155        12.757156141152276     
 H   17.853604162686107       0.53291422267918831        8.5754942542545027     
 C   16.319733170359697        1.1237786900689977        7.1761764681567159     
 H   14.617974483774455        1.8494735613812483        6.0630458763461474     
 H   13.878124324515245        5.2683627316604600        18.811545737313608     
 C   15.811181791072363        5.7228090094653172        17.956323024787118     
 H   17.624621228255588        5.9818045543226050        16.810922014286735     
 H   11.612751219969772       -2.5442234329159010        13.394483383833933     
 H   17.530451339962195        9.6040925184424335        12.436588259931399     
 H   16.766184072007469       0.60694657707554578        6.3306933924862205     
 H   16.191489237158670        6.2245869869707429        18.844135077991904     
 P   1.4670333048848427        2.9569159580745512        20.409649438399960     
 C   2.9331505706802981        2.2936013613751545        21.211465991402783     
 C  -8.7236385030412533E-003   2.7066150215374232        21.425826627448746     
 C   1.6888350475840295        4.7361801779919190        20.235917377757460     
 C   1.2682860044592348        2.2173891245059187        18.771668448732228     
 C   3.0329960959064990       0.91095102481151546        21.449175457813830     
 C   3.9798991008037246        3.1521845601941960        21.598331995697755     
 C  -2.4100459787979141E-002   1.7767766380144701        22.478314710593601     
 C  -1.1569754897528033        3.4792771382760090        21.152879924823896     
 C   2.0868580563820398        5.2872977682319533        19.010107715696641     
 C   1.5791611482805175        5.5492770608255375        21.380828092724059     
 C   2.2926921487176952        1.4289929517082143        18.217486895291188     
 C   9.8792565707139401E-002   2.4710216788163546        18.028134270294473     
 H   2.2434646899458719       0.23113503718802075        21.140360858709471     
 C   4.1649520010012546       0.40074425018601911        22.083490625133571     
 C   5.1197010271568928        2.6266515562847816        22.207708828871350     
 H   3.9114996189510451        4.2200922894744810        21.419221762252707     
 H  0.85285851485776254        1.1830203257442509        22.726497418423396     
 C  -1.1818340565976564        1.6187895106202621        23.246341476706775     
 C  -2.3087411196736096        3.3032194703648052        21.920128667040412     
 H  -1.1429375915168389        4.2308274018476659        20.364671898514210     
 H   2.1731356452338288        4.6563483718858807        18.128479754795574     
 C   2.3686678707580588        6.6540652888114264        18.927343851589008     
 C   1.8889923802069075        6.9060877310211009        21.294119296764038     
 H   1.2519732053878241        5.1324723555002754        22.333019495491083     
 H   3.1909776785056065        1.2080961437335838        18.788660064578782     
 C   2.1493183184111309       0.91542139481347462        16.925012533771440     
 C  -2.0734959806552350E-002   1.9689149376984878        16.731070411139171     
 H -0.70907693005515082        3.0739080386435558        18.436493824278305     
 H   4.2110643870956839      -0.66646720943911875        22.290692345912788     
 C   5.2099521916683518        1.2531642089431458        22.449053089467938     
 H   5.9315787093481971        3.2841052600939018        22.517136010185283     
 H  -1.1545302310314620       0.90164338139185463        24.067231554040593     
 C  -2.3224906918970603        2.3758936246310163        22.969617925519369     
 H  -3.2027358195926015        3.8964604292089855        21.730154425877654     
 H   2.6821161293386142        7.0808032928735338        17.975501577688366     
 C   2.2737824413532386        7.4594153213259311        20.065617238917977     
 H   1.8306311710511636        7.5416471323907759        22.178550772750405     
 H   2.9432627392378197       0.30383269688235753        16.502478321928216     
 C   1.0056622782679168        1.2002879645670606        16.176078403849004     
 H -0.90804855205489277        2.1831823096456588        16.139364136867997     
 H   6.0973623207715928       0.85231971116203797        22.934910504716523     
 H  -3.2300985854009134        2.2692164051964903        23.565366084654080     
 H   2.4861833900043635        8.5262733220010265        20.005316562877539     
 H  0.88563590331837627       0.83391819302643955        15.155818623524379     
 P   15.073342694188026        10.227950453509905        17.245380248745438     
 C   15.155927916738380        9.2937201907196130        18.785471400370884     
 C   13.875081595177177        9.3838104239790638        16.201560897818030     
 C   16.706877054024353        10.236989037902466        16.478151857608925     
 C   14.541442121661710        11.927348824566261        17.544219977506941     
 C   16.239099606758241        9.4546033044479962        19.668731044382778     
 C   14.113972186813772        8.4073021539242152        19.103220259712351     
 C   14.215521944642987        8.1775050312448059        15.562891298706022     
 C   12.551156128262347        9.8475245745792073        16.182945217552295     
 C   17.522499207017244        9.0956510284296037        16.598100930656603     
 C   17.141976107006876        11.334031365965828        15.713583595215455     
 C   14.262832120875753        12.773281968814750        16.452321955463269     
 C   14.487187864595947        12.429897532080687        18.855512118236074     
 H   17.052250402251641        10.134057273528152        19.428265069566940     
 C   16.266292136159802        8.7361002172442959        20.864028657844123     
 C   14.165415388750018        7.6762156095372580        20.290751756358215     
 H   13.284907509071971        8.2679906421751497        18.417014657295631     
 H   15.239236231531756        7.8074231525601299        15.560359451937900     
 C   13.213162173062791        7.4301588369177738        14.938884928035725     
 C   11.556780377512636        9.0967496586691254        15.554556480464868     
 H   12.294773797144888        10.788895217300036        16.656046007242804     
 H   17.194336138053011        8.2506281249204800        17.199457388336281     
 C   18.754462740732976        9.0560172336637734        15.944543004829979     
 C   18.380663703271711        11.278955402240420        15.073065620257973     
 H   16.534639449501874        12.230889723114785        15.616575985085996     
 H   14.255718674276839        12.387788914003766        15.434490568966730     
 C   13.980804909600458        14.123208476733490        16.674470014759986     
 C   14.199443936685419        13.781172106578818        19.064906975990905     
 H   14.664730633541359        11.774255714357597        19.704946551351910     
 H   17.079657750412363        8.8932150714070737        21.569245858481704     
 C   15.244290737142345        7.8297585953847495        21.163173091020070     
 H   13.358278789950178        6.9856351832874743        20.529197186982522     
 H   13.466851096749568        6.4888825881004415        14.450070274351658     
 C   11.886244628560830        7.8782097887044351        14.955306319421679     
 H   10.534340335226327        9.4709412163904680        15.517523214886106     
 H   19.381527249055971        8.1691383921281524        16.020295103919228     
 C   19.188520492289690        10.144113411222699        15.180301946027887     
 H   18.707805935216850        12.131516762891525        14.480861498002588     
 H   13.793877096420497        14.779085448369850        15.822894409407791     
 C   13.958250430773287        14.626590598134925        17.978874477687203     
 H   14.162415562813772        14.171754609235245        20.079362168361300     
 H   15.296026570180368        7.2516544148042819        22.083992340127150     
 H   11.109045133478093        7.2887082292015304        14.472755355274250     
 H   20.161572426380655        10.104259492582155        14.684257969285081     
 H   13.758703178073850        15.684444048346403        18.144341525198882     
 Co   7.0885909540042276        10.583813144501223        12.638128307703962     
 S   7.6599699902684435        12.767004751004084        13.001565445793483     
 S   9.1602431219143252        9.6566691112828167        12.550622413442296     
 S   5.8834610237886542        10.211068225190532        10.739583747063985     
 S   5.5678677631860376        9.8098677785191484        14.151050088423373     
 C   6.2093469429930543        13.774002839674676        13.081251294359612     
 C   9.0453155948597352        7.8993341536547836        12.433989973470140     
 C   6.6173055848823621        11.083894390397704        9.3941468196337219     
 C   6.2594477196089988        9.1121679268896436        15.614153728807413     
 C   6.3291882902263437        15.184452347766944        13.015270351210098     
 C   4.9107017247486455        13.240905909918375        13.248930798818906     
 C   10.224413128239629        7.1388929099108607        12.237220125861311     
 C   7.8338398996748611        7.1891975760156681        12.601872828223993     
 C   7.8318849257636609        11.796026370334348        9.5194526401918331     
 C   5.9897766849956149        11.089542504612425        8.1232816645691841     
 C   5.4697331088855892        9.0067585434334401        16.784369672142635     
 C   7.5720643291695549        8.5955770373170779        15.661043491446566     
 H   7.3159886352524257        15.626733651945250        12.890937186954790     
 C   5.2088059471420438        16.011413958611623        13.125884161847940     
 C   3.8023515438581073        14.079044657355990        13.381402051387653     
 H   4.7916950084439556        12.161374679925650        13.304884815481440     
 H   11.168158680807201        7.6666459049431248        12.103496546452293     
 C   10.199467014539211        5.7423147271487647        12.238448123449754     
 C   7.8169756167659887        5.7911731470356864        12.604159799692038     
 H   6.9123860975528206        7.7502580325403923        12.758235262869524     
 H   8.3244272230968779        11.826015640808754        10.488238370139127     
 C   8.3809914854571623        12.476815627604207        8.4338211415857476     
 C   6.5631172979882386        11.747751705953796        7.0318288693813678     
 H   5.0332526182176585        10.580042913696730        8.0058202453336698     
 H   4.4583168829890294        9.4106519076308945        16.776974317026397     
 C   5.9628524869931248        8.3824979915685844        17.932139516567872     
 C   8.0543467806588271        7.9754666933137965        16.811965698923803     
 H   8.2089919033988803        8.7082018411796476        14.786361890187230     
 H   5.3319017014113923        17.092256036432648        13.074138175466208     
 C   3.9329872385338325        15.469986914689509        13.320514929502645     
 H   2.8128603472678293        13.642084721606496        13.517865046131915     
 H   11.128628868005849        5.1893193028992952        12.103873446761268     
 C   8.9934279959239074        5.0546326059791067        12.426213129877151     
 H   6.8704266229193740        5.2731367480622238        12.757878535506622     
 H   9.3009340794003244        13.039228507410506        8.5759414964604019     
 C   7.7671086192342687        12.448397943601645        7.1765564200913836     
 H   6.0653823984117530        11.722738316805877        6.0633556372935429     
 H   5.3257997984189265        8.3040311652168981        18.812035212269670     
 C   7.2587968665918678        7.8496007168304249        17.956666499610908     
 H   9.0721564952775111        7.5906548324108494        16.811128537911618     
 H   3.0602009544243787        16.116565415091305        13.394392042840172     
 H   8.9758907433373665        3.9677322421136934        12.437186690888627     
 H   8.2136258808207980        12.965186164536501        6.3310834478536542     
 H   7.6391626548126306        7.3477846942072489        18.844432062562138     
 P   10.019838438447588        10.615379806437781        20.409647454809146     
 C   11.485932429906553        11.278751009479834        21.211449596832328     
 C   8.5440744496045617        10.865604266799478        21.425828829072461     
 C   10.241720418329797        8.8361324997218649        20.235847481380635     
 C   9.8210555669915625        11.354927771359376        18.771686259229291     
 C   11.585738702408664        12.661419407368669        21.449062494107565     
 C   12.532686222082843        10.420214275921467        21.598399775322370     
 C   8.5286280577961264        11.795521930357351        22.478246112974617     
 C   7.3958671985074504        10.092867098830817        21.152915541420459     
 C   10.639744642244183        8.2850787020761310        19.010010651596929     
 C   10.132021017291871        8.0229692787225577        21.380704871246053     
 C   10.845576396288655        12.143077456634199        18.217381249496960     
 C   8.6514609536209228        11.101497019127489        18.028261511639126     
 H   10.796200565359513        13.341192976865671        21.140172312683333     
 C   12.717662782351654        13.171692799035407        22.083378449735108     
 C   13.672458405785287        10.945814057275250        22.207775616500626     
 H   12.464313419730976        9.3522933200437688        21.419355392433022     
 H   9.4055508989730416        12.389338433331384        22.726413556486161     
 C   7.3708570402485591        11.953528489403888        23.246209841856970     
 C   6.2440695031779301        10.268930979209905        21.920116056296134     
 H   7.4099621714853328        9.3412673876135841        20.364759060253647     
 H   10.726030864209566        8.9160834053945717        18.128424383481338     
 C   10.921498867160576        6.9183066378221962        18.927158540516466     
 C   10.441798503752061        6.6661536407996564        21.293914763243407     
 H   9.8048185253965805        8.4397251833475977        22.332910250592491     
 H   11.743933554189942        12.363838658341823        18.788486325930005     
 C   10.702218890060204        12.656582415653764        16.924879618274112     
 C   8.5319413345627506        11.603550363972557        16.731175483187009     
 H   7.8435034143683469        10.498815771626713        18.436730238823291     
 H   12.763744298751019        14.238919297526795        22.290509788460213     
 C   13.762669894157357        12.319319787398491        22.449029084677043     
 H   14.484335560103332        10.288390807986229        22.517268695692781     
 H   7.3981089504201938        12.670742942353199        24.067038616597351     
 C   6.2302398635173457        11.196354658101972        22.969512780338789     
 H   5.3501138635482457        9.6756227857838688        21.730170640782422     
 H   11.234918178609494        6.4916036914113873        17.975291662249205     
 C   10.826560395094400        6.1128872380717567        20.065377827809709     
 H   10.383397043719194        6.0305331980863874        22.178300212455891     
 H   11.496253496545362        13.267964884501257        16.502237286017845     
 C   9.5584538602631781        12.371910500350065        16.176052672148806     
 H   7.6445418075450560        11.389449541238015        16.139550214932196     
 H   14.650052516442837        12.720222158413128        22.934887903476476     
 H   5.3226072732689653        11.303045045986464        23.565219935813854     
 H   11.038890742845336        5.0460203389219060        20.005003477800788     
 H   9.4384244330818774        12.738240851950261        15.155778603761609     
 P   6.5203670361224608        3.3445043231369360        17.245317142458518     
 C   6.6031308354556879        4.2786810307167507        18.785427548734354     
 C   5.3217886189965746        4.1885859081324046        16.201792488275373     
 C   8.1538435714915618        3.3355953423821760        16.477946105057793     
 C   5.9886381671670996        1.6450566757668246        17.544207604365774     
 C   7.6864211581364046        4.1177507125021640        19.668531096727996     
 C   5.5612104683665153        5.1650712759638875        19.103363405458957     
 C   5.6617144882697055        5.3953168452918465        15.563618194308056     
 C   3.9980492840896074        3.7243346806276927        16.182998866222459     
 C   8.9692166343589257        4.4771476687802254        16.597606786068404     
 C   8.5892358114297416        2.2384106557116135        15.713739004747818     
 C   5.7100976171411375       0.79905941203988506        16.452340103210410     
 C   5.9343549032308704        1.1425700972195427        18.855521807484745     
 H   8.4995346945972425        3.4382997758425775        19.427924605402975     
 C   7.7137693625181951        4.8361942589224283        20.863857504214320     
 C   5.6128205918216354        5.8961141600975342        20.290912690714997     
 H   4.7320378006118329        5.3043866706312253        18.417290408734392     
 H   6.6852729803089250        5.7658563499398214        15.561225204543238     
 C   4.6590206970265520        6.1425094586234259        14.939942647870625     
 C   3.0033365665389371        4.4749712789020935        15.554967603688789     
 H   3.7420557806502663        2.7826624084649536        16.655713062408044     
 H   8.6408414077993942        5.3222718902128374        17.198709366251443     
 C   10.201209715549831        4.5168687005503401        15.944110274726395     
 C   9.8279682339905126        2.2935630087531060        15.073302635707947     
 H   7.9821005330845063        1.3413860973441896        15.616962873416396     
 H   5.7030351886780775        1.1844968023574387        15.434487856676288     
 C   5.4280747132057519      -0.55085836736815685        16.674541186794773     
 C   5.6466304882819003      -0.20870146340313664        19.064970138603666     
 H   6.1118630797566142        1.7982517978417401        19.704933543684486     
 H   8.5272217173663840        4.6790348845433085        21.568962590229173     
 C   6.6918196943430646        5.7425374098906410        21.163173857990060     
 H   4.8057141045032266        6.5866807071004914        20.529504865089297     
 H   4.9123451479187574        7.0840669840150632        14.451458745618140     
 C   3.3322743867646021        5.6939124719496741        14.956229454316555     
 H   1.9810479750136243        4.1003710374511524        15.517832435654107     
 H   10.828056129553932        5.4039288675263295        16.019624917705475     
 C   10.635569483109411        3.4286242054484246        15.180240406423149     
 H   10.155357702752806        1.4408824515631868        14.481397655008902     
 H   5.2411936049614365       -1.2067824048917231        15.822989027532682     
 C   5.4054756151605128       -1.0541743639260572        17.978971973449994     
 H   5.6095782828137652      -0.59923633393214026        20.079443068922480     
 H   6.7436616443019020        6.3205866359795824        22.084019277594678     
 H   2.5548259980068209        6.2832949353706029        14.473927162755709     
 H   11.608642402247888        3.4685248965996114        14.684233810254401     
 H   5.2059286272088263       -2.1120192610672270        18.144489122075115     
 Co   10.016820818126885        2.9945313884918825       0.43243990766099527     
 S   9.4446276053857563       0.81188145199596973       0.79860134874234134     
 S   7.9449571475458391        3.9218233337832134       0.34383080740040045     
 S   11.224060744131087        3.3651721492717006       -1.4652673174621749     
 S   11.537446772349551        3.7690716854927659        1.9453003263582964     
 C   10.894663336599930      -0.19604304827699101       0.87781654663852060     
 C   8.0595093554469734        5.6793745642671043       0.22975388028965066     
 C   10.491114911074458        2.4920708288681208       -2.8110164877073802     
 C   10.845031272072253        4.4649042149500024        3.4088518510232952     
 C   10.773897692869257       -1.6064436083970810       0.81217024396241644     
 C   12.193777128305765       0.33617819092918405        1.0448083512466093     
 C   6.8801938440878709        6.4400092681355190        3.4969847447180957E-002
 C   9.2710565642556286        6.3894017260670042       0.39742840291249992     
 C   9.2770541968323599        1.7790103723255777       -2.6859688374015946     
 C   11.118682003980048        2.4872445109503101       -4.0818868435147557     
 C   11.634394970035576        4.5700203351559496        4.5793295712097226     
 C   9.5320405593346731        4.9806013823199429        3.4558247969112523     
 H   9.7867423545862593       -2.0481155592487887       0.68848966722045069     
 C   11.893788297354060       -2.4341725029566081       0.92220495547055359     
 C   13.301646352128005      -0.50272578200687401        1.1767028685762420     
 H   12.313488501429147        1.4156537704280288        1.1006282192416785     
 H   5.9363367900736943        5.9124076985808554       -9.8543842216281846E-002
 C   6.9050761505302765        7.8365756840654859        3.7689725899376983E-002
 C   9.2878678028688331        7.7874197964918208       0.40112667787921114     
 H   10.192657943392952        5.8282384263230158       0.55244699945745368     
 H   8.7847392602365186        1.7479594633096407       -1.7170858872513024     
 C   8.7282451421468998        1.0985220950926171       -3.7719354674385750     
 C   10.545642864098163        1.8292632532720536       -5.1736476138887397     
 H   12.074898172602852        2.9973494688537348       -4.1992230437055662     
 H   12.646021850485722        4.1666510129256338        4.5719439311631458     
 C   11.140716845487884        5.1934472314636455        5.7272990799238279     
 C   9.0492054939494668        5.5999049328063322        4.6069615557616528     
 H   8.8953377875537729        4.8680674355740292        2.5809653040708369     
 H   11.769921656677662       -3.5149278517587090       0.87064630403450050     
 C   13.170109212060245       -1.8936029225770259        1.1159952905863537     
 H   14.291523853007899       -6.6436106706507375E-002   1.3124289435200052     
 H   5.9757379544580091        8.3895909601459664       -9.5434930570327717E-002
 C   8.1112707567342710        8.5240891066430216       0.22502131417114452     
 H   10.234540558689060        8.3053259727969397       0.55441711181043207     
 H   7.8086703126115964       0.53546843043764458       -3.6300224082163854     
 C   9.3419574670322678        1.1280147555805742       -5.0292599765054780     
 H   11.043352099816293        1.8549842206689622       -6.1421205891484574     
 H   11.777538682047771        5.2717548911082019        6.6073611200971598     
 C   9.8445352732508891        5.7257689880419580        5.7518206592297849     
 H   8.0311482331798771        5.9840985428329541        4.6061530254370142     
 H   14.042470385916614       -2.5408165881416962        1.1895220192487510     
 H   8.1288560862337373        9.6109631642625146       0.23702322554683994     
 H   8.8955935838709248       0.61151846219130379       -5.8749950212550548     
 H   9.4638057805517679        6.2270625925241507        6.6397290854568078     
 P   7.0863653907804212        2.9607559351069841        8.2089659838558866     
 C   5.6207750883537058        2.2962151214953517        9.0107270117587408     
 C   8.5624791441328494        2.7117266265154338        9.2248987630758865     
 C   6.8628950843853884        4.7397168891197543        8.0339451433636810     
 C   7.2859435581335630        2.2206777083724552        6.5713561086968282     
 C   5.5221720359490565       0.91348862123926855        9.2485458934143647     
 C   4.5729504973563033        3.1537848996737758        9.3968859989882993     
 C   8.5789257539880293        1.7812748744456441        10.276829030530779     
 C   9.7103490529805221        3.4847850375029985        8.9514399973067036     
 C   6.4650127241120163        5.2896068738766333        6.8075266614417878     
 C   6.9714532964379758        5.5537913484359596        9.1782123727589031     
 C   6.2619302194608037        1.4318165304908208        6.0171678019909915     
 C   8.4554943023606377        2.4745468132979163        5.8280155366083779     
 H   6.3125629793286269       0.23442982291567471        8.9402804901657742     
 C   4.3903217849745673       0.40219306982877379        9.8822047824953874     
 C   3.4332992645021685        2.6271602849316391        10.005579359453698     
 H   4.6404184402042787        4.2217354710200183        9.2177177938523229     
 H   7.7023423747577056        1.1871391937300320        10.525471131799732     
 C   9.7374062953074016        1.6229335977107939        11.043624384935868     
 C   10.862919609849405        3.3082366614423488        9.7173812238363357     
 H   9.6954517063703882        4.2368297919765521        8.1637353748558041     
 H   6.3796077254323675        4.6579529429901587        5.9263342088217792
[truncated: 3,249,397 more chars]
