# Supplementary material for: Unraveling the Contributions to Spin–Lattice Relaxation in Kramers Single-Molecule Magnets
Source: J Am Chem Soc. 2022 Dec 9;144(50):22965–75. doi: 10.1021/jacs.2c08876 (PMC9782788; doi:10.1021/jacs.2c08876)
Supplement: Supplementary file 2 — ja2c08876_si_002.zip [file ja2c08876_si_002.zip › phonon_Co/mol-2/mode-1-10/12/Cart_disp.xyz]

         556

 Co   1.5135823954976535        10.655825825489050       0.48942737331017339     
 S  0.95366924216131832        12.851020698386014       0.78233725026020806     
 S -0.57032759077519313        9.7635771839634184       0.38855258843896218     
 S   2.7298221463721468        10.199761785118096       -1.3879154172840262     
 S   2.9887799066162501        9.9152349195323559        2.0539501890488294     
 C   2.4036149138247564        13.856637476880870       0.87577768612662787     
 C -0.47607174756490167        8.0078467411956282       0.23595556914855262     
 C   2.0063115600936237        11.041620131213403       -2.7592584853432749     
 C   2.2736641383896883        9.1572088861623637        3.4766194052748634     
 C   2.2824251876254311        15.267746402698611       0.82207908929912465     
 C   3.7025299792198774        13.322330775751187        1.0371552905836521     
 C  -1.6652070740930109        7.2638805611038713        4.1130764510238893E-002
 C  0.72987588671211179        7.2817473286700309       0.37597198418859629     
 C  0.78773111241792271        11.751717517759998       -2.6580357920875257     
 C   2.6442897863462758        11.025958783830914       -4.0250829602656379     
 C   3.0426036964366920        9.0255135633755774        4.6576568276678580     
 C  0.96776468715573971        8.6218192519133261        3.4812097560254824     
 H   1.2952852975665030        15.709971836994054       0.69930907613121829     
 C   3.4020076783456732        16.094139229715754       0.94371785166010169     
 C   4.8098234770898278        14.159904402569724        1.1825067562869080     
 H   3.8224630772513333        12.242006823372895        1.0729849990899378     
 H  -2.6032861474590376        7.8056403286940448       -7.6145389300584038E-002
 C  -1.6561431844225740        5.8662030784096810        2.2726523478983671E-002
 C  0.73142622821810244        5.8834689911189448       0.35844842855792558     
 H   1.6588575896960212        7.8319065767850544       0.52542837923049801     
 H  0.28408401626235880        11.794685401993636       -1.6955614809499420     
 C  0.24615912039272650        12.412217151057902       -3.7596976376149827     
 C   2.0765925601022133        11.661031170016610       -5.1339233256159025     
 H   3.6038676029799213        10.518120704875411       -4.1250207304100739     
 H   4.0509182814832805        9.4374889456908431        4.6784301257484771     
 C   2.5335343822312142        8.3653426649299778        5.7780943905370021     
 C  0.47076795110326597        7.9616353058007050        4.6041717459495786     
 H  0.34798885720568978        8.7517966200010697        2.5968238632423986     
 H   3.2780054475538334        17.175591434536365       0.90409703716597978     
 C   4.6773274637321753        15.551485753859199        1.1383855114677000     
 H   5.8001557762016400        13.723431316588909        1.3148300329926934     
 H  -2.5924893867172525        5.3238864712936547      -0.10997695384578671     
 C -0.45586878262245101        5.1619472494364347       0.18749570516584191     
 H   1.6737790511447370        5.3523372225607506       0.49351423401461486     
 H -0.67617356941664275        12.975192817241275       -3.6344804842531597     
 C  0.86956609233328885        12.361547168295479       -5.0118903105356676     
 H   2.5821291439665837        11.619384759655203       -6.0981173497923500     
 H   3.1537035564178404        8.2704675937938354        6.6682813334544813     
 C   1.2435476516299997        7.8175626023530072        5.7619669394684605     
 H -0.53961072769712315        7.5575787188157264        4.5706263043927837     
 H   5.5505541653121275        16.196410738257853        1.2220762844330790     
 H -0.45036581952835997        4.0742540483653373       0.18425665225466456     
 H  0.42740107586413256        12.860864143062130       -5.8702650091464319     
 H  0.85104086067631857        7.2900704700355652        6.6294631794008163     
 P   15.655250568021744        10.525834091750031        8.2489703587015946     
 C   14.184241906275728        11.210278157004783        9.0246543482011408     
 C   17.116115060920247        10.763693458377762        9.2854044404559328     
 C   15.400151663738749        8.7538650743795205        8.0478329152816865     
 C   15.905315272014105        11.273910728915691        6.6234513285093053     
 C   14.096178885946516        12.597368149157511        9.2394124638581339     
 C   13.129092593711318        10.367321957980828        9.4230083478543243     
 C   17.132495819548041        11.726636247158831        10.307930748631625     
 C   18.266489107471266        9.9890887353591342        9.0289917255108261     
 C   14.994560551804081        8.2382100149875797        6.8086005083876655     
 C   15.479331176504740        7.9157148448734738        9.1758655173564794     
 C   14.858422982119365        11.977729696363959        5.9993167906086766     
 C   17.131658037593372        11.098491565126709        5.9522097517394510     
 H   14.891141819462618        13.264041434077077        8.9165121588952712     
 C   12.970485985008073        13.128245187106312        9.8689856937008766     
 C   11.992491788241058        10.913460865514345        10.020244191186476     
 H   13.188191685159019        9.2960202808807217        9.2605871554112156     
 H   16.252805033284286        12.322188411541383        10.541513209875054     
 C   18.296081555653192        11.920748391460060        11.058471998001021     
 C   19.426704255868014        10.206017587355069        9.7737427266913404     
 H   18.249252649264861        9.2123579052693536        8.2654318842518482     
 H   14.935596139840149        8.8886808544584692        5.9395639057135972     
 C   14.670099881232067        6.8832037724382857        6.6961509732994831     
 C   15.129557630915775        6.5701989035665918        9.0593051647070997     
 H   15.812956594932935        8.3037415288778327        10.138114259794223     
 H   13.919044817746821        12.147826249758856        6.5209893224684263     
 C   15.033817884722996        12.475300120485590        4.7045129021857264     
 C   17.285092466358211        11.586281509592821        4.6536310245941506     
 H   17.960548354930594        10.570377815451836        6.4196390074286587     
 H   12.935729177888074        14.198787213755642        10.064089921587037     
 C   11.916437260331149        12.291192206089683        10.243834083521822     
 H   11.172002343819763        10.269159922508072        10.334837178902685     
 H   18.271602643993731        12.664330274926492        11.855609250557889     
 C   19.443510213391722        11.170859344217876        10.789194382212790     
 H   20.327982976526382        9.6223485592852516        9.5880051212622703     
 H   14.347997342732999        6.4871328558061707        5.7338207420727683     
 C   14.733405046521886        6.0531354266081534        7.8187787770982560     
 H   15.165854911815845        5.9135360761979685        9.9292976087152738     
 H   14.222197571801065        13.020729655816879        4.2265188049261253     
 C   16.234812419539224        12.261150252722041        4.0234704919041961     
 H   18.219839049021044        11.431723651368609        4.1194213245854829     
 H   11.032528860958843        12.707861688708089        10.722880242484852     
 H   20.360114484062503        11.315816791025602        11.362953197705961     
 H   14.489428232989441        4.9944483216622801        7.7368155563218819     
 H   16.380731696198374        12.615091218392815        3.0018402189673634     
 P   2.0198544457662679        3.3456961368126819        5.0617637617734692     
 C   1.9124967082726145        4.2635315920828774        6.6089899701587393     
 C   3.1706957015354460        4.2428978614260702        4.0076933835361759     
 C  0.38585592665985358        3.2814750091017006        4.2992323566551933     
 C   2.6183898710112699        1.6667311643952660        5.3467518187277463     
 C  0.82750955374476765        4.0760941166962263        7.4848359319743460     
 C   2.9369516076893691        5.1657422815203820        6.9380296176482039     
 C   2.7557588435095068        5.4152960905979102        3.3484620648749979     
 C   4.5213667016731733        3.8583034900628435        3.9900322753056541     
 C -0.47566224901321225        4.3882238682545767        4.4285283271128044     
 C   1.2022769568529415E-003   2.1780187813731740        3.5171320183449484     
 C   2.9378545170606842       0.84426905624932103        4.2485035503085813     
 C   2.6776852548978001        1.1518263996777041        6.6532164827977924     
 H   2.9526342513422208E-002   3.3818631708185176        7.2361751780807841     
 C  0.77746582250423313        4.7907258712909524        8.6815704108536202     
 C   2.8645912468490566        5.8889871272999414        8.1291356264649206     
 H   3.7673838840079661        5.3243698696850821        6.2574897416434183     
 H   1.7099125208057409        5.7198024296181558        3.3382345540472356     
 C   3.7100066121672928        6.2138603403524275        2.7119158573499034     
 C   5.4674750120419917        4.6572477990661429        3.3441309057532598     
 H   4.8351811103705531        2.9395884157875107        4.4756720751957495     
 H -0.18617883617177639        5.2382813564289696        5.0431882081088526     
 C  -1.7039976842092746        4.3859973650148341        3.7666020334406771     
 C  -1.2339878753521925        2.1911119549046205        2.8678257646841523     
 H  0.64523021227379518        1.3077613223982378        3.4108152627835810     
 H   2.9369155363741535        1.2416204155147690        3.2351851886836909     
 C   3.2694666747785992      -0.49671066896969474        4.4590379116669832     
 C   3.0153114104022571      -0.18988384941696537        6.8505793089494391     
 H   2.4651269825783326        1.7904221092571797        7.5075449734082005     
 H  -3.8233941188019739E-002   4.6169870897579406        9.3801806736165290     
 C   1.7807114745665493        5.7141743417368875        8.9911360544354118     
 H   3.6582668356314789        6.5917849366623367        8.3771183066957082     
 H   3.4019684274975432        7.1336270358146594        2.2132146314332819     
 C   5.0629448092072131        5.8482061511564876        2.7311778469911823     
 H   6.5101890616543905        4.3393634899399132        3.3039203049879333     
 H  -2.3690698349471577        5.2444584181875742        3.8506050746021452     
 C  -2.0879494722769500        3.2910712745320936        2.9846576534065736     
 H  -1.5189203745085575        1.3323314215640849        2.2627986899720485     
 H   3.4833163426461322       -1.1386784530072203        3.6033917417261669     
 C   3.2999212501293496       -1.0125057207908514        5.7581829586293534     
 H   3.0575466788225878      -0.59053161204291382        7.8607020079953251     
 H   1.7109858573857730        6.2893146828850925        9.9124987281130856     
 H   5.8024524521926146        6.4797189353317677        2.2412345231331736     
 H  -3.0610759323431389        3.3022218822714460        2.4879264569411861     
 H   3.5367991451664604       -2.0641084942523333        5.9151032956290663     
 Co   15.614510095550605        2.9612347183665264        12.575421902148834     
 S   16.183724389636538       0.79168235966102229        13.019099561469234     
 S   17.669149375863899        3.9317462826787728        12.488186872602503     
 S   14.442075666913318        3.2660433320581426        10.647331007376239     
 S   14.070109755602461        3.7814049249543422        14.048606708234118     
 C   14.727104422536804      -0.20882393574785379        13.090668656383853     
 C   17.523000688216296        5.6894858508202493        12.409556442027702     
 C   15.211485624189534        2.3867913957666151        9.3259756455536831     
 C   14.755953065417208        4.4351695770014885        15.535806517008568     
 C   14.838077081431939       -1.6192569999440067        13.014704845456988     
 C   13.432350494318012       0.33093233177722370        13.267234802719303     
 C   18.692380202778121        6.4735411807661780        12.247600672271272     
 C   16.297907267704325        6.3766827593122892        12.573462908594145     
 C   16.423703517812317        1.6766520479329654        9.4829759914768115     
 C   14.609189035112964        2.3702294818349641        8.0432753216458668     
 C   13.960796483565101        4.5217502988304572        16.704666897015787     
 C   16.073158625747578        4.9402186824908449        15.602091424008243     
 H   15.821730714287053       -2.0666553394014047        12.884754670160925     
 C   13.712895235044359       -2.4401077837014764        13.121722293299902     
 C   12.318664417423111      -0.50120785631136555        13.392794369142033     
 H   13.321014027917407        1.4105216700027814        13.340588369185548     
 H   19.646698970230695        5.9645156443567533        12.115307435207844     
 C   18.644762229323412        7.8689149336356579        12.280613756351054     
 C   16.258655602116157        7.7744137703680201        12.606409659364195     
 H   15.383380012755401        5.7987310027086503        12.706956335856390     
 H   16.894366952535837        1.6533474537700097        10.463210318366833     
 C   16.994585982976187       0.98624160436128072        8.4137936446612418     
 C   15.202677462002010        1.6998729153548120        6.9701250908095265     
 H   13.654526956308098        2.8785161879370613        7.9044391767855720     
 H   12.947672257256588        4.1223543466657526        16.685749963731940     
 C   14.451185889716417        5.1220956181691157        17.867333316270582     
 C   16.552644177666277        5.5360233108882140        16.767427243118245     
 H   16.715920018865059        4.8384579648194572        14.730335134983900     
 H   13.829342354305696       -3.5212300353034980        13.061516033307429     
 C   12.440465111681958       -1.8922986779918423        13.319937122302628     
 H   11.332490455202267       -5.8778809141556261E-002   13.535561335851849     
 H   19.566889497701261        8.4389183202392335        12.173989373938769     
 C   17.425307026765225        8.5336097817638894        12.464149261335493     
 H   15.301248937350564        8.2735148378170358        12.755783042309918     
 H   17.911527468336043       0.42441492150866988        8.5784131332903346     
 C   16.403568970369459        1.0009487893029876        7.1451878622986342     
 H   14.724172560446323        1.7134953249243794        5.9918082803371391     
 H   13.809543802880327        5.1878308698557491        18.745365406515091     
 C   15.750077156840844        5.6477942599503450        17.908858593626576     
 H   17.573746690715272        5.9127398678773933        16.781037666300659     
 H   11.563892161702620       -2.5342923700679352        13.387690398175003     
 H   17.391261836709798        9.6197952639469406        12.499339964545873     
 H   16.863661453015212       0.47311915496605772        6.3135154437987140     
 H   16.128105246780002        6.1343357159292511        18.806358746719059     
 P   1.5180079147268475        2.9309111555077640        20.405930543471523     
 C   2.9868606298651632        2.2739444790709649        21.207046791343409     
 C   4.4296128097662486E-002   2.6965388642546078        21.429761302854320     
 C   1.7293967540068003        4.7105879583807884        20.213610792604943     
 C   1.3086078861086083        2.1772046000332432        18.775403082620315     
 C   3.0862774661287129       0.89313662291608731        21.458172241851461     
 C   4.0345467351291973        3.1362837761651754        21.583645008657658     
 C   2.2270440072755596E-002   1.7712386683707741        22.486300197421599     
 C  -1.0957279290792887        3.4828351777051294        21.159783203197406     
 C   2.0784885858709723        5.2576774228061947        18.971591155647562     
 C   1.6414855936935318        5.5331856164897593        21.353758854425717     
 C   2.3147003315379480        1.3597295288132563        18.226570712325017     
 C  0.14426868995517136        2.4537390321459451        18.030365445857036     
 H   2.2957300045358413       0.20986483521400542        21.158378997494360     
 C   4.2194097339988801       0.38904921237061757        22.095761580035003     
 C   5.1732896008306986        2.6164686048226251        22.200339873819317     
 H   3.9677567233931117        4.2023469004676475        21.392012132706832     
 H  0.89188426160874879        1.1665698242702949        22.735319402984437     
 C  -1.1341533707858014        1.6320861628501504        23.260597335717556     
 C  -2.2458560071350280        3.3255658985088306        21.934084035455051     
 H  -1.0762339450124345        4.2316380111329437        20.369111531563881     
 H   2.1484447698312805        4.6208733423364254        18.093435702684602     
 C   2.3340152105723453        6.6283492082319935        18.867858744206178     
 C   1.9222239688217755        6.8952099557827822        21.245287863768247     
 H   1.3491948330053847        5.1197981898941345        22.318510383248995     
 H   3.2098436155332033        1.1229899697393653        18.797309275052051     
 C   2.1570830983568192       0.83944396806004695        16.938279424605639     
 C   1.2207558305029717E-002   1.9479179285164774        16.736179318670008     
 H -0.64924170225126621        3.0794741648746178        18.435055632683451     
 H   4.2667007376941388      -0.67639861686687830        22.312175100518132     
 C   5.2636125123686419        1.2453609154434819        22.454813394958496     
 H   5.9851367158606816        3.2760510115083474        22.505017346265856     
 H  -1.1103886918081618       0.91948218006401883        24.085380380976282     
 C  -2.2664687876095231        2.4026790648556182        22.987315919372293     
 H  -3.1322743232708108        3.9308461261032481        21.746601690039913     
 H   2.6111926876853797        7.0513698429707006        17.903349836054996     
 C   2.2585135224715400        7.4434399769818578        19.999853014327329     
 H   1.8779660641970237        7.5371574984628520        22.126093595348561     
 H   2.9360521182982988       0.20467551149616364        16.519805100436837     
 C   1.0198085333264841        1.1481203355016669        16.187295773546897     
 H -0.86972840039728716        2.1835450549841755        16.143190974969240     
 H   6.1504610611903683       0.84996383472111403        22.946405451370623     
 H  -3.1730724418542797        2.3103017119041671        23.587527356976018     
 H   2.4476389663557407        8.5136750938063219        19.920225154077482     
 H  0.89075941205043707       0.77722454028145749        15.169921115035839     
 P   15.047041461727410        10.195848106182019        17.236238480340848     
 C   15.140750785055397        9.2507364050678884        18.769445661469312     
 C   13.818496376764173        9.3785182313307267        16.204491048449018     
 C   16.671331871851120        10.190001639319084        16.448963344913210     
 C   14.549229669346870        11.903936373588618        17.549909528527362     
 C   16.223767704072703        9.4163845184273107        19.652305401614090     
 C   14.108391947323721        8.3518222234557715        19.083072813622913     
 C   14.119977081062300        8.1557583276784147        15.573862169477861     
 C   12.509969227752554        9.8872766069849014        16.179905330457636     
 C   17.477622765939547        9.0403906245600645        16.554879482963067     
 C   17.111046611080159        11.289335245905772        15.689927447935586     
 C   14.263133240752007        12.756115213119614        16.464607905546579     
 C   14.533451380149399        12.407162954113286        18.861940280673924     
 H   17.029829132273584        10.105955164627140        19.415835105823760     
 C   16.258705297782850        8.6921965277496156        20.844116709260252     
 C   14.168331569092912        7.6141505458224543        20.266285220328612     
 H   13.279655843957624        8.2088558583427034        18.397444638250082     
 H   15.131399357399760        7.7493984755355783        15.577130435454393     
 C   13.093755926763839        7.4395939372582101        14.949475206785557     
 C   11.492093533779325        9.1674434879085638        15.551203758444714     
 H   12.283150703607289        10.839548078251134        16.648058811984050     
 H   17.145879772828589        8.1930042376855052        17.151214608231857     
 C   18.705737743692083        8.9963582678405558        15.894544042234140     
 C   18.345286711850967        11.228838573918397        15.041537744111311     
 H   16.510790957933704        12.192237311704263        15.603295364926186     
 H   14.227684363424334        12.371923680054110        15.446608915618407     
 C   14.010978002900213        14.111328862308115        16.693557798015139     
 C   14.274796146211850        13.763942014673759        19.078216277369012     
 H   14.716771640817282        11.747924023719722        19.707145915377946     
 H   17.071509761978618        8.8535466096301789        21.549105502290665     
 C   15.245951560435593        7.7739392662551090        21.139347912973619     
 H   13.368413485787956        6.9141574497241001        20.500971978772597     
 H   13.319446165874593        6.4881464446293000        14.464165405915343     
 C   11.781889974279405        7.9353444047507944        14.957493149403428     
 H   10.481768489153232        9.5751449718893422        15.510418423970034     
 H   19.326325247293781        8.1041266917733505        15.960100544408853     
 C   19.144636831920572        10.086855911145358        15.136534614510518     
 H   18.675561927729053        12.082292769975599        14.452253964091426     
 H   13.817217231908661        14.769733922890957        15.845540532395198     
 C   14.024999263591043        14.614675216057103        17.998299594727339     
 H   14.266895876775841        14.154883638349865        20.093346503809052     
 H   15.303178957747763        7.1934495121914761        22.058273114230275     
 H   10.985337517330867        7.3723748475648732        14.472804819655872     
 H   20.114246246399858        10.044732979421788        14.633646601635245     
 H   13.848093711614760        15.676387818979400        18.168149122957523     
 Co   7.0604731176992255        10.614833085808872        12.581551891554582     
 S   7.6271720832581300        12.785567368666129        13.020860576499906     
 S   9.1156304619933923        9.6455617390438064        12.494902503968840     
 S   5.8891073739751461        10.305779848364475        10.653607611459663     
 S   5.5177756128465196        9.7962438477483840        14.056960859947328     
 C   6.1696663072741531        13.784852296640491        13.090958342528724     
 C   8.9688557560158220        7.8879861653473977        12.413442800147941     
 C   6.6586561603898859        11.183933216691329        9.3315505114240516     
 C   6.2038369551785104        9.1386952458091937        15.542213949450213     
 C   6.2797121940905347        15.195359987786137        13.014590905560388     
 C   4.8751939625047749        13.244215958754442        13.266845572017063     
 C   10.137774962972800        7.1039340983867687        12.248774770832568     
 C   7.7438114002030414        7.2007711389976343        12.577949978123403     
 C   7.8713900767137179        11.893347143729196        9.4878024008782464     
 C   6.0558984457678058        11.200444200750425        8.0490775913721269     
 C   5.4091059773842343        9.0501223447266366        16.711169145124298     
 C   7.5208969926862990        8.6332734517788161        15.607018226544971     
 H   7.2631353650982131        15.643351214026037        12.884879204961670     
 C   5.1539572534564684        16.015470689109737        13.121090093989046     
 C   3.7608962860229083        14.075650995673133        13.391853312047486     
 H   4.7644756620708533        12.164553535395036        13.339822147413647     
 H   11.091977062495570        7.6129683849986831        12.115676774600594     
 C   10.089908297350297        5.7085376226814342        12.279881374191984     
 C   7.7042619371967911        5.8030291031521841        12.608919527503863     
 H   6.8295364344123630        7.7786352768462539        12.713368090133818     
 H   8.3427869727925028        11.916200630782765        10.467663002975558     
 C   8.4420397095225574        12.583431906602543        8.4182946350380465     
 C   6.6491789297386861        11.870388109037489        6.9755514904950235     
 H   5.1009553981049898        10.692584172169164        7.9107121995796890     
 H   4.3960167785436406        9.4496036012045099        16.693356242789708     
 C   5.8998858113110737        8.4478201819006511        17.872564073829924     
 C   8.0007746600849980        8.0355178955463149        16.771094488830638     
 H   8.1633709826453238        8.7365671624047003        14.735267667411991     
 H   5.2696883512273498        17.096675339298610        13.060677034855292     
 C   3.8818500538241447        15.466805257297272        13.319012799203215     
 H   2.7748565431879171        13.632705691325564        13.533928066615850     
 H   11.011766052178846        5.1385027611504945        12.171287550670334     
 C   8.8705637216622968        5.0438017427568624        12.464015565200999     
 H   6.7469327386742357        5.3039290662536143        12.758907366151790     
 H   9.3593412605820010        13.144809944382619        8.5824171717514286     
 C   7.8503511605213694        12.568952638816357        7.1499946864732076     
 H   6.1702394967593008        11.856838067448633        5.9974518157401002     
 H   5.2585657448600278        8.3806867536567538        18.750684010069147     
 C   7.1987460994832748        7.9220081535765239        17.912696953885952     
 H   9.0218294499712108        7.6587518384339921        16.783549596730559     
 H   3.0048530449136956        16.108273063005417        13.386285266281712     
 H   8.8363988797614930        3.9575735466433350        12.497754565688354     
 H   8.3101639683687090        13.096638734536761        6.3180786788124133     
 H   7.5771177363499937        7.4340411224424718        18.809234989988528     
 P   10.070899528153705        10.639841583632291        20.404057230012672     
 C   11.539734865171841        11.296290796476789        21.205766168637027     
 C   8.5972407302218485        10.874433566876910        21.427915044229572     
 C   10.282188666412708        8.8601717006691096        20.211620779754337     
 C   9.8618598561422690        11.394173487588306        18.773723026846959     
 C   11.639419257715630        12.677061553754415        21.457051390491234     
 C   12.586785234395112        10.433563896004118        21.583301033136912     
 C   8.5755403765063836        11.799527653724521        22.484644009190095     
 C   7.4570596180539050        10.088376507760366        21.157977496480228     
 C   10.632526395309217        8.3133518584336397        18.969872771546509     
 C   10.193280265408697        8.0373780557104872        21.351550336588556     
 C   10.868483513934223        12.211200966754351        18.225223011273663     
 C   8.6972580635148553        11.119008462067459        18.028644959735857     
 H   10.849438094061400        13.360623859171300        21.156398869818890     
 C   12.771993981631674        13.180735646660640        22.095986410142931     
 C   13.725063297125612        10.952991418637025        22.201225830626576     
 H   12.519887994649110        9.3675330395009233        21.391442489693663     
 H   9.4453664623394928        12.403897178902094        22.733571004041941     
 C   7.4193271693167837        11.938648986056524        23.259274691758101     
 C   6.3071578931829491        10.245552330640365        21.932648668112773     
 H   7.4762460983896393        9.3398682551698489        20.367021093482212     
 H   10.703337364092098        8.9503821408605582        18.091950897827868     
 C   10.888036506173076        6.9426807025291941        18.866066151571641     
 C   10.474192815652694        6.6753950053860986        21.243065823180597     
 H   9.9002524634463054        8.4505548706555569        22.316167520295345     
 H   11.763782832642450        12.447000241377363        18.796053337292530     
 C   10.711252914185517        12.732268125237667        16.937188561961566     
 C   8.5654241445913719        11.625916492708539        16.734838195186029     
 H   7.9033415922195722        10.493578370518932        18.433033269913182     
 H   12.819351658389399        14.246150598536756        22.312619386714442     
 C   13.815512721864925        12.324025334478231        22.456114669987116     
 H   14.536524166812431        10.293216658129019        22.506475582250779     
 H   7.4432829876246931        12.651097716629813        24.084211487542920     
 C   6.2869030606456446        11.168166587066525        22.986132565472584     
 H   5.4206933012528014        9.6402892769117674        21.745314613457516     
 H   11.166036507977843        6.5198062498737652        17.901739773390759     
 C   10.811466826715563        6.1273748699070767        19.997836912289110     
 H   10.429336601509386        6.0333677514444704        22.123773329333439     
 H   11.490731980103817        13.366513240012232        16.518936717898487     
 C   9.5736263188736288        12.425115709352550        16.186252655562715     
 H   7.6831940944583392        11.391656114435706        16.141821749772127     
 H   14.701961534145218        12.719019640872331        22.948782980840761     
 H   5.3805142355675226        11.260427700611420        23.586706527549804     
 H   11.000595577441803        5.0571420831710201        19.918197014414439     
 H   9.4447404876689998        12.796853184771569        15.169179851898217     
 P   6.4926072495284357        3.3773291748562415        17.234330048260460     
 C   6.5877812586659870        4.3212101142739145        18.768151753706910     
 C   5.2624797361778235        4.1951306480433743        16.204601019677810     
 C   8.1162444632180737        3.3835316105570512        16.445435216150059     
 C   5.9953542601565069        1.6691073919131281        17.548234942792604     
 C   7.6716792610628088        4.1548713901483350        19.649785689205842     
 C   5.5550675255861082        5.2188666916812458        19.084100574919511     
 C   5.5620524798153053        5.4197041499307970        15.576210036541385     
 C   3.9545990070090236        3.6844978031933260        16.179350579425734     
 C   8.9224879131613246        4.5332301008703721        16.550862097480334     
 C   8.5558118406089481        2.2842119838264030        15.686278261164595     
 C   5.7086546412004155       0.81683807269789099        16.463202161517856     
 C   5.9805209244319233        1.1659270323890070        18.860322882424096     
 H   8.4779397635328948        3.4661157940957530        19.411602355482458     
 C   7.7070553715439916        4.8770810490357563        20.842765467896090     
 C   5.6154939191374416        5.9546760382763253        20.268443063704897     
 H   4.7255805672978601        5.3622579072711565        18.399475501019911     
 H   6.5728963396530160        5.8277855119618049        15.580236022343847     
 C   4.5346529205510526        6.1355109482349866        14.953201535276467     
 C   2.9355526750923415        4.4040097362046096        15.552062165062896     
 H   3.7291246668378144        2.7310152640766168        16.645882316677991     
 H   8.5909339824557200        5.3806038047827016        17.147296042121738     
 C   10.150347468253173        4.5774330221545823        15.890022323277659     
 C   9.7898370868724598        2.3448355320566292        15.037433343026040     
 H   7.9557241548944297        1.3811562538220512        15.599820163073277     
 H   5.6725089107050568        1.2010011027180822        15.445218147251730     
 C   5.4568360201304991      -0.53840839115218864        16.692351501787599     
 C   5.7221044202145315      -0.19086011731854308        19.076840193725403     
 H   6.1644033939861167        1.8251611411602353        19.705390249155609     
 H   8.5204135266259016        4.7150651090728068        21.546935687137001     
 C   6.6938622245359394        5.7940597893106371        21.140410869475900     
 H   4.8153036209570530        6.6537630968285688        20.504911908380290     
 H   4.7590501128392235        7.0882542947752629        14.469619428578255     
 C   3.2234296056352587        5.6376351281480694        14.960344595976348     
 H   1.9257491611115181        3.9948989582304217        15.510969893168644     
 H   10.770738380827220        5.4698449834386231        15.955216714437737     
 C   10.589167454902091        3.4868908941937642        15.132010547973753     
 H   10.119833098623253        1.4913486960425948        14.448058393549800     
 H   5.2628156583465602       -1.1970284694317632        15.844538298892873     
 C   5.4717062314669151       -1.0416724874257981        17.997137526959037     
 H   5.7148631405214942      -0.58174616125051959        20.092006719261096     
 H   6.7514336816848575        6.3730175199466936        22.060295895107419     
 H   2.4259771157859777        6.2001920714683534        14.476538412464384     
 H   11.558517149454774        3.5291004702184128        14.628609765906882     
 H   5.2950136379039927       -2.1033876208196234        18.167204981758978     
 Co   10.065158414502239        2.9180367692132760       0.48647351713618447     
 S   9.5020251128940174       0.72421370833337184       0.78300677467235558     
 S   7.9830909947228346        3.8142724768693528       0.38340419218012678     
 S   11.283131225460551        3.3703284241711442       -1.3904869026335349     
 S   11.541239329335585        3.6580373252352425        2.0506901075046833     
 C   10.950994948847320      -0.28283843393953989       0.87687142833464926     
 C   8.0803401917466147        5.5699751739019900       0.23424613343813311     
 C   10.559480895770237        2.5287095850461374       -2.7618439579411311     
 C   10.825998886585602        4.4135628830948317        3.4744128395474170     
 C   10.828576823191220       -1.6938404609839715       0.82368430886403021     
 C   12.250438048437402       0.25031383125946344        1.0379234205294425     
 C   6.8923741529714651        6.3162611968130280        4.1451756974375108E-002
 C   9.2875714407084367        6.2937296536355474       0.37455448374248757     
 C   9.3410967500581332        1.8183003385951071       -2.6605305930226875     
 C   11.197185387866153        2.5448733989309993       -4.0277978398606491     
 C   11.594903092000154        4.5438217455759835        4.6556239328500713     
 C   9.5200114523328274        4.9487671513411486        3.4796300887005045     
 H   9.8410231516554667       -2.1352610887577361       0.70147039795144406     
 C   11.947503595738665       -2.5211970666366557       0.94499482225954878     
 C   13.357041722812017      -0.58818098295231047        1.1830678918714064     
 H   12.371333312320115        1.3305259096114381        1.0737986743103403     
 H   5.9533122652002275        5.7763174918193503       -7.6006812836880405E-002
 C   6.9038101908992742        7.7138348101431422        2.5239625310706670E-002
 C   9.2914935033656736        7.6919554325836286       0.35903149439960785     
 H   10.215690481382101        5.7418322568346243       0.52266283097330590     
 H   8.8379879957879020        1.7744806045592172       -1.6977916577721539     
 C   8.7992460424688979        1.1583066532462496       -3.7623660618738430     
 C   10.629299879439161        1.9101370819803711       -5.1367326937888693     
 H   12.156670878186834        3.0528838857708447       -4.1277289385150056     
 H   12.603203314291695        4.1318036673721208        4.6759120642277878     
 C   11.085888216435707        5.2028042418920064        5.7767424475618228     
 C   9.0230122147252416        5.6075655436813028        4.6033535879145413     
 H   8.9003243022037442        4.8199505565886449        2.5949980500130403     
 H   11.822508896985180       -3.6025342329577104       0.90562864175329860     
 C   13.223386552755603       -1.9796695625891918        1.1390474942437285     
 H   14.347711291377699      -0.15242872830234910        1.3152832136616535     
 H   5.9683272475440283        8.2578605398477318      -0.10596033727623727     
 C   8.1053728419229092        8.4157533285598571       0.19015498815744106     
 H   10.234880710652632        8.2211524093433823       0.49394990366002683     
 H   7.8770212236202353       0.59515513516640239       -3.6371555134915434     
 C   9.4223051992518077        1.2095662540051160       -5.0147072843581322     
 H   11.134651052017277        1.9521248338200152       -6.1010102098640067     
 H   11.706094347437425        5.2967922110661139        6.6669942036571319     
 C   9.7958967850836594        5.7505625467409009        5.7612094891647923     
 H   8.0125848761750760        6.0115320414415656        4.5703387160813129     
 H   14.096153605029096       -2.6252488286018352        1.2225314485907854     
 H   8.1126879896779425        9.5033777831524731       0.18853867946626413     
 H   8.9799205141931697       0.71059464190711619       -5.8731809625611771     
 H   9.4034483337371206        6.2772364289388811        6.6291995026432984     
 P   7.1025790992464373        3.0453363206953585        8.2525184452967402     
 C   5.6314302816842527        2.3605258402727465        9.0274014015635320     
 C   8.5633742013588865        2.8079952807109012        9.2891062258263499     
 C   6.8470756629759730        4.8172217875032990        8.0506989027151015     
 C   7.3530974814385690        2.2970029109310883        6.6272089992255108     
 C   5.5435446067894727       0.97337024723557897        9.2417909263010980     
 C   4.5754474709900519        3.2030646241949996        9.4243096579030521     
 C   8.5800590010636739        1.8448713969591841        10.311469061479423     
 C   9.7136192227968898        3.5827610544410780        9.0326012412562910     
 C   6.4424110298520993        5.3324212835315361        6.8109655962692583     
 C   6.9252478174859560        5.6557869711265729        9.1785022999473842     
 C   6.3060903731681996        1.5936444812247126        6.0026724533924360     
 C   8.5796541990982504        2.4722024713515549        5.9563255441661962     
 H   6.3392390551491111       0.30702150477874834        8.9200679604664490     
 C   4.4169315693329594       0.44201292810741122        9.8692908910603609     
 C   3.4380312234844950        2.6564625749292490        10.019573442768058     
 H   4.6345434191536965        4.2744170279101255        9.2622620132556328     
 H   7.7005439361813863        1.2490831815767056        10.545160737761311     
 C   9.7438528755760281        1.6507585822229633        11.061697933367240     
 C   10.874099099307404        3.3656875250618241        9.7769146271015295     
 H   9.6961082274484394        4.3596532543055977        8.2692052690589737     
 H   6.3841849355361830        4.6816453069623236        5.9420810960270520     
 C   6.1179668941079823        6.6873722083034766        6.6978398878904164     
 C   6.5755813086026142        7.0012956573677840        9.0612418316956056     
 H   7.2581281435744778        5.2681005771639571        10.141127716390443     
 H   5.3665227437473018        1.4237366696363636        6.5240742201181261     
 C   6.4816427596125719        1.0962889640554765        4.7078103341003361     
 C   8.7331280557900559        1.9849072439857223        4.6575644918315557     
 H   9.4086581903058040        2.9998202749923792        6.4241584657853501     
 H   4.3821916960409695      -0.62857745137605125        10.064057662082687     
 C   3.3619834704998324        1.2786330115761317        10.242522091179746     
 H   2.6169752002641191        3.3004957426504542        10.333269371922832     
 H   9.7195558927351122       0.90703853687123637        11.858686507526778     
 C   10.891228145772661        2.4006625185579655        10.792202351241478     
 H   11.775459871547488        3.9491157514102362        9.5907944075385014     
 H   5.7965871576227901        7.0831282471762895        5.7351586411430651     
 C   6.1804391271754371        7.5178820621787956        7.8202067750582351     
 H   6.6112723313112101        7.6582435200319967        9.9310773025351775     
 H   5.6699994602284063       0.55109277821990665        4.2295517588680092     
 C   7.6827935701620440        1.3104448013702015        4.0269981562631552     
 H   9.6679697813763106        2.1395792646326228        4.1235803620842040     
 H   2.4773782912536779       0.86154987378917558        10.719938981419892     
 H   11.808063847347849        2.2554145080834358        11.365536127116410     
 H   5.9366264037729559        8.5765541175312521        7.7375541103998371     
 H   7.8287528951732064       0.95691993564451816        3.0051994468885774     
 P   10.572085726365664        10.224237293648292        5.0637897502558458     
 C   10.465172337460540        9.3059815832701993        6.6108168648948373     
 C   11.722943058204958        9.3275577098640028        4.0093272826680586     
 C   8.9378029804887653        10.288308074836984        4.3020094376627975     
 C   11.170258270586357        11.903332280143507        5.3486954324053153     
 C   9.3807471107012326        9.4937779283047767        7.4872927956600925     
 C   11.489086604529726        8.4027884063122471        6.9388381123805845     
 C   11.308731483011019        8.1545903835059299        3.3507569354696747     
 C   13.073227687545012        9.7132332846415714        3.9908311342555240     
 C   8.0774652666340607        9.1805496490163332        4.4299177581973348     
 C   8.5516957339699662        11.392658966036544        3.5219959117919104     
 C   11.489341045281162        12.725811277818977        4.2503294486093752     
 C   11.229768339943961        12.418273960887948        6.6551260823559080     
 H   8.5831566316577774        10.188755710285092        7.2394101605386956     
 C   9.3307419119709518        8.7785115551109900        8.6836496687561002     
 C   11.416741876242728        7.6788975261462440        8.1295474321873957     
 H   12.319056105197165        8.2439317540184085        6.2577937301555595     
 H   10.263164655502159        7.8493016294920261        3.3408304615878661     
 C   12.263420496071930        7.3564626244520959        2.7143819794114665     
 C   14.019793298539474        8.9147003629581718        3.3451560169229091     
 H   13.386425926067728        10.632429922889928        4.4758066629622872     
 H   8.3680495342578425        8.3298777868676765        5.0431527497637560     
 C   6.8489172756073113        9.1825902185522548        3.7684322279907732     
 C   7.3162261223506277        11.379433368717645        2.8732412886984298     
 H   9.1948970912610655        12.263622593632567        3.4169937124073542     
 H   11.487936756112539        12.328513664370258        3.2369763393171094     
 C   11.821156703151024        14.066752779345569        4.4608235153635647     
 C   11.567383478610033        13.760000878634463        6.8523959128419705     
 H   11.017418903677420        11.779686594551364        7.5095056700827234     
 H   8.5154654153938800        8.9524450302137684        9.3827121875584716     
 C   10.333381673684306        7.8540339117459270        8.9921327464554484     
 H   12.209995682058025        6.9753606396097023        8.3767746155385598     
 H   11.955922738342728        6.4363930188448908        2.2159731606139692     
 C   13.616060590718606        7.7230030967039580        2.7332423246790025     
 H   15.062190764148568        9.2334217707059167        3.3043589716016695     
 H   6.1847812080322537        8.3233353974591360        3.8511842287624769     
 C   6.4635451658967717        10.278389269172926        2.9884933637555817     
 H   7.0299375955153298        12.238911444565316        2.2699115208461360     
 H   12.034905494390895        14.708625773914981        3.6050923570675946     
 C   11.851962636168032        14.582556125683356        5.7599541660770468     
 H   11.609716517262900        14.160686625540086        7.8624912783431435     
 H   10.263561491460434        7.2783641236301948        9.9131325244909121     
 H   14.355877015278233        7.0916770813012331        2.2435981453346359     
 H   5.4902304249811182        10.267175961175347        2.4921101312689635     
 H   12.089011417666798        15.634132399400224        5.9168170408828340     
         556

 Co   1.5130100841673402        10.654717990858034       0.48654030316379804     
 S  0.95285212520900375        12.849269263042322       0.78320595857652331     
 S -0.57015277781728890        9.7604800472914004       0.38599176153693332     
 S   2.7281658732980061        10.202429158341710       -1.3920629794277377     
 S   2.9899318187471384        9.9121701358409950        2.0488025199252351     
 C   2.4029619049862787        13.854763273702032       0.87608790938719816     
 C -0.47455367769789364        8.0047018973369184       0.23524907290585451     
 C   2.0035096464347117        11.045210641916675       -2.7621651739992203     
 C   2.2755468389921085        9.1567353342387126        3.4730758175663334     
 C   2.2820214387579405        15.265854631132319       0.82183305472177937     
 C   3.7017769527605506        13.320326230062131        1.0378332694951666     
 C  -1.6631738928577955        7.2597040126402996        4.1233398073225201E-002
 C  0.73188809462636284        7.2796047481492279       0.37587625438555100     
 C  0.78508395790075347        11.755303625302284       -2.6595583151824855     
 C   2.6406022015915909        11.030351281254505       -4.0284083604035708     
 C   3.0451385981616226        9.0261616598426198        4.6538105610270533     
 C  0.96936531662083947        8.6221025215933302        3.4792012216382813     
 H   1.2949656163946535        15.708204971621152       0.69889366493201011     
 C   3.4017415419311479        16.092113802009386       0.94309378822053058     
 C   4.8092278766678609        14.157768785010209        1.1826794930337512     
 H   3.8215014108646677        12.240021388083251        1.0745977444385348     
 H  -2.6016700102400616        7.8006222346510645       -7.6431374565579274E-002
 C  -1.6531123890456896        5.8620851809628682        2.4115659545322191E-002
 C  0.73441528008225765        5.8813406429231412       0.35961216937247159     
 H   1.6604939814412558        7.8304795403308889       0.52494429488138306     
 H  0.28225591812509937        11.797782414758720       -1.6966428352814651     
 C  0.24278184918059997        12.416543010098826       -3.7604145352523495     
 C   2.0722636403095120        11.666298726941072       -5.1363626833994465     
 H   3.6000599275319201        10.522505673040472       -4.1293109359276619     
 H   4.0535729758170609        9.4378237382401977        4.6735968152359249     
 C   2.5365344411382709        8.3674778118201356        5.7752980770454805     
 C  0.47280353051006740        7.9635228187459903        4.6032181913301411     
 H  0.34901768505576436        8.7513784070430543        2.5951292254781957     
 H   3.2779228359148402        17.173557012432280       0.90295658324291839     
 C   4.6769931062761660        15.549337246194995        1.1378390392962787     
 H   5.7994594930682313        13.721151053629555        1.3152541887844322     
 H  -2.5890883485964942        5.3190543370790353      -0.10794462212362993     
 C -0.45234362118009541        5.1588477234599894       0.18936487836733665     
 H   1.6771564405187329        5.3510344023386214       0.49504326795230824     
 H -0.67941977632288308        12.979485881137347       -3.6342200508745037     
 C  0.86538674153864326        12.366770413688840       -5.0130138864003611     
 H   2.5771305274491345        11.625351628005831       -6.1009066703305992     
 H   3.1572388936235201        8.2733248375734991        6.6651816231580154     
 C   1.2463250494110676        7.8202496209678420        5.7606055180786937     
 H -0.53784383038452432        7.5601517892759631        4.5708466701742685     
 H   5.5503018276764449        16.194192337566957        1.2211215929840256     
 H -0.44610209291227498        4.0711925603008075       0.18708664913745737     
 H  0.42277622005765203        12.866795366272420       -5.8707255897226673     
 H  0.85417832913203828        7.2937747178924877        6.6288473797769241     
 P   15.653565183059499        10.528724573883393        8.2478339523877935     
 C   14.182611080176555        11.212479295385636        9.0241556926422781     
 C   17.114752878279074        10.766494495538250        9.2839502860044458     
 C   15.399555079660365        8.7565635392197603        8.0469114969378364     
 C   15.902605336289390        11.276950335270275        6.6221921335299641     
 C   14.094263805914988        12.599412111431644        9.2398232861589182     
 C   13.127644875816479        10.369038858899341        9.4219565081933236     
 C   17.131276216713204        11.728492716018938        10.307330140042959     
 C   18.264867768901141        9.9915984206276320        9.0271945545672558     
 C   14.995366347151064        8.2401284485854855        6.8076097750798779     
 C   15.478957414499877        7.9187977528091817        9.1752434620086571     
 C   14.856724130996195        11.983605069986480        5.9999481541551312     
 C   17.127396867187361        11.099016683242672        5.9490995978298864     
 H   14.889119092652713        13.266500176777294        8.9175069750834233     
 C   12.968379882470110        13.129619687881910        9.8695871564681390     
 C   11.990985767242281        10.914520013814451        10.019669365620562     
 H   13.186937021497004        9.2978682830165056        9.2588046901268850     
 H   16.251837595202847        12.324271990555205        10.541301251833419     
 C   18.294683288847157        11.921226396806345        11.058465932690568     
 C   19.424831412704890        10.207031889496829        9.7726843099523446     
 H   18.247574261649341        9.2155700419904374        8.2629529151867018     
 H   14.936121567918191        8.8902618932317292        5.9383485151289248     
 C   14.672628792981364        6.8847309245209081        6.6953738929159785     
 C   15.130907491567612        6.5728696648726288        9.0588817221796312     
 H   15.811553546022832        8.3074542483273746        10.137555348116663     
 H   13.918452743178111        12.155357447761796        6.5228523232608779     
 C   15.031663988285235        12.481751076898234        4.7053088849340989     
 C   17.280286818000860        11.587265526228855        4.6506325032639557     
 H   17.955409269800228        10.568466824848368        6.4149542780873778     
 H   12.933309562820536        14.200034183237792        10.065224273452976     
 C   11.914573604478836        12.292085672212457        10.244031019393390     
 H   11.170709688173364        10.269837503014363        10.334008383050699     
 H   18.270223300959810        12.664030922387621        11.856296892975898     
 C   19.441733465323956        11.170819672633797        10.789085184141799     
 H   20.325738932545754        9.6228243517096157        9.5868985681523515     
 H   14.351643976268100        6.4879891317929488        5.7329895665148447     
 C   14.736246346745338        6.0550321505169906        7.8182319377644349     
 H   15.167406869667984        5.9165725992017721        9.9291429294608093     
 H   14.220852712420976        13.029409295007794        4.2288093556823831     
 C   16.231064882680734        12.265251595062358        4.0225119895966497     
 H   18.213712105141276        11.430692170045447        4.1149476207307698     
 H   11.030587595786034        12.708223130161127        10.723383439796487     
 H   20.358087523136074        11.314460095987855        11.363506218303783     
 H   14.493641855148013        4.9960564377711805        7.7363225261569850     
 H   16.376555058174002        12.619622160460638        3.0009891683709466     
 P   2.0208352739006950        3.3465011147750889        5.0610462327885806     
 C   1.9138093283401783        4.2650089904547475        6.6079271629301886     
 C   3.1736428492627882        4.2417015484393952        4.0075553607693637     
 C  0.38708349104690398        3.2840421029335864        4.2978863797999107     
 C   2.6168376627222707        1.6668036323407234        5.3467539834230156     
 C  0.82886610521037685        4.0781085895152822        7.4839404084128480     
 C   2.9384645639918436        5.1671276062772717        6.9365993398007877     
 C   2.7615826872339979        5.4153921865623467        3.3490779154444104     
 C   4.5232450524161365        3.8539593238460137        3.9897037665285393     
 C -0.47303299613950001        4.3918806929013368        4.4265712586757751     
 C   1.0299063982765425E-003   2.1806767791763728        3.5163927031257209     
 C   2.9354626930249523       0.84359354709502299        4.2488318148998365     
 C   2.6750441072955122        1.1521947751460051        6.6533592605208280     
 H   3.0679196881001219E-002   3.3840002938622735        7.2355716265573928     
 C  0.77919933826428645        4.7929605218319740        8.6805630277118837     
 C   2.8664128157846105        5.8907166011942911        8.1275181869612787     
 H   3.7688591684637265        5.3253678599797807        6.2559389917748796     
 H   1.7166096095998680        5.7224817707810152        3.3392005055394085     
 C   3.7176552270380503        6.2118828739090102        2.7128586984362912     
 C   5.4711731493318769        4.6509134652266138        3.3442572896558862     
 H   4.8348542815641071        2.9343816585822156        4.4748760567647228     
 H -0.18247644149295439        5.2418797516067341        5.0407524850963794     
 C  -1.7013635959418161        4.3908186328875871        3.7646863715008014     
 C  -1.2341386038785662        2.1949616352052366        2.8671131848992584     
 H  0.64394646875918360        1.3095889665188118        3.4105894600523810     
 H   2.9354309269544876        1.2406118843763854        3.2353949504077586     
 C   3.2650858770414781      -0.49774182486932828        4.4598306168058448     
 C   3.0106916892443665      -0.18989246578272492        6.8511989091002681     
 H   2.4632193877314101        1.7913093648374920        7.5074579426729278     
 H  -3.6430625796136720E-002   4.6195242409975483        9.3793278599116743     
 C   1.7826859543178044        5.7162694829399996        8.9897887691093903     
 H   3.6602465339714669        6.5934372497610738        8.3751826990565057     
 H   3.4117041538506307        7.1324640308285785        2.2145191047858814     
 C   5.0695526746296746        5.8429318480327401        2.7318255033482437     
 H   6.5130653704988140        4.3307510422246409        3.3040230093826040     
 H  -2.3653044843502076        5.2501399842889453        3.8482054276752624     
 C  -2.0867129707736165        3.2959904914657425        2.9833711227676800     
 H  -1.5202240499121933        1.3363041845793491        2.2625041812521567     
 H   3.4784297637351127       -1.1401245868054954        3.6043772448571989     
 C   3.2944294743520759       -1.0132211043250907        5.7591173951865464     
 H   3.0520676513967460      -0.59029390934383541        7.8614480967496210     
 H   1.7132708877128375        6.2915295360449246        9.9110991818007914     
 H   5.8105056613902208        6.4727208846847475        2.2420315725722042     
 H  -3.0597514255155680        3.3079194751132706        2.4864855779079686     
 H   3.5298068149675936       -2.0650762206188316        5.9163647269694000     
 Co   15.613962972142613        2.9600995979634570        12.578387168069874     
 S   16.182956483638645       0.78990847687623456        13.018281040878719     
 S   17.669319121165142        3.9286863385809978        12.490796757164130     
 S   14.440421821751883        3.2686972780039700        10.651573715101152     
 S   14.071299176678910        3.7782477505759551        14.053878822276113     
 C   14.726505843197364      -0.21073014559680331        13.090385634725894     
 C   17.524422871286383        5.6863731826135702        12.410321449566311     
 C   15.208681919653307        2.3903920383813388        9.3289594218908558     
 C   14.757875337787834        4.4346352956372330        15.539455720199562     
 C   14.837739726886001       -1.6211794664239589        13.014978877139720     
 C   13.431644046556233       0.32888436689887535        13.266560177081601     
 C   18.694275509799319        6.4694550079318942        12.247531089727600     
 C   16.299792994912298        6.3745137232042559        12.573643814688237     
 C   16.421063370741535        1.6802594135158455        9.4845545117844612     
 C   14.605486381667566        2.3746392464630848        8.0466844484948439     
 C   13.963377493804165        4.5223504706988340        16.708622295727455     
 C   16.074797494390381        4.9404450041794998        15.604190542006330     
 H   15.821483480451565       -2.0684443240081309        12.885218196984669     
 C   13.712700028563242       -2.4421733789387723        13.122349507678686     
 C   12.318119939195638      -0.50339610402813595        13.392604179095365     
 H   13.320086662284565        1.4084913615411865        13.338972144215472     
 H   19.648199020858762        5.9596337108222261        12.115600202860506     
 C   18.647588454163923        7.8648853357195421        12.279259282214994     
 C   16.261450372117103        7.7722578860832261        12.605326058057711     
 H   15.384918511641450        5.7972365967515680        12.707547121695338     
 H   16.892557388173429        1.6564608668912610        10.464341777079062     
 C   16.991210095804686       0.99060487888582904        8.4145535803279934     
 C   15.198326248631398        1.7051719542114698        6.9726354889679616     
 H   13.650698460583323        2.8829108825491288        7.9088288476839423     
 H   12.950374023816714        4.1226386919924165        16.690703106490371     
 C   14.454235774069829        5.1242005400528479        17.870226931380127     
 C   16.554723700793890        5.5378648932429133        16.768462336843783     
 H   16.716981291740030        4.8379747869728487        14.732116622228776     
 H   13.829341076094684       -3.5233031744137184        13.062656162787887     
 C   12.440193809736858       -1.8944985956541649        13.320464616154597     
 H   11.331838837985961       -6.1119944325269342E-002   13.535100246978482     
 H   19.570056743033856        8.4342180676779819        12.171973894541113     
 C   17.428598302167483        8.5305406291854027        12.462336228575316     
 H   15.304408377816687        8.2721355976587603        12.754349226244111     
 H   17.908290228657187       0.42875368868396541        8.5781798897817296     
 C   16.399375126257461        1.0062127504691394        7.1463620368552547     
 H   14.719139033224170        1.7194961965538456        5.9946750681086236     
 H   13.813132144539834        5.1906709160938433        18.748563417641769     
 C   15.752904399242750        5.6504515883104895        17.910304118885872     
 H   17.575558599745271        5.9152631668093045        16.780888566527732     
 H   11.563705984173540       -2.5365687261541594        13.388606544513593     
 H   17.395242253253549        9.6167634863590390        12.496565927836826     
 H   16.859016476311545       0.47910088328193290        6.3140172926149418     
 H   16.131296396283549        6.1380236501558612        18.807049521579934     
 P   1.5163166838648621        2.9337948481107192        20.407096944362042     
 C   2.9852227002520038        2.2761437650230594        21.207579329402147     
 C   4.2924353725954989E-002   2.6993373029429368        21.431240447939825     
 C   1.7288017347843769        4.7132783502678732        20.214551488145876     
 C   1.3059079129474758        2.1802207599788401        18.776697063683290     
 C   3.0843561817035554       0.89517897126760737        21.457795805594866     
 C   4.0330985750657184        3.1379982578613044        21.584712668613427     
 C   2.1038953534308763E-002   1.7730997820140437        22.486932479486079     
 C  -1.0973583390281150        3.4853400394275251        21.161597834307695     
 C   2.0793160015353327        5.2595763559559821        18.972601954270946     
 C   1.6411039219156933        5.5362690915450665        21.354393190244149     
 C   2.3130290888485581        1.3655924908825625        18.225990135565102     
 C  0.14001978094687467        2.4542140809923150        18.033498294215118     
 H   2.2936958048638747       0.21232227546827498        21.157430794844775     
 C   4.2173072558613409       0.39042161988998342        22.095175493284351     
 C   5.1717924784931704        2.6175247273341098        22.200911967739369     
 H   3.9664999400275023        4.2041922262741620        21.393809887445837     
 H  0.89090474543835863        1.1686600142610477        22.735568298951787     
 C  -1.1355639451605593        1.6325776052395520        23.260636840754017     
 C  -2.2477389495221924        3.3265829977438708        21.935160368682904     
 H  -1.0779206559115300        4.2348366944270328        20.371599814481140     
 H   2.1490032590389596        4.6224264172326102        18.094677748409410     
 C   2.3365656418669718        6.6298562725082375        18.868647438534310     
 C   1.9235698424255945        6.8978802982037051        21.245716426995703     
 H   1.3477758505404274        5.1235197267060082        22.319082703301742     
 H   3.2092773394122922        1.1305291281804615        18.795506989218396     
 C   2.1549778618028199       0.84586703996356438        16.937537880028970     
 C   7.4342773523130984E-003   1.9488355144156335        16.739204237088838     
 H -0.65438156363116262        3.0775044707552097        18.439750818308838     
 H   4.2642850826667038      -0.67515338700517713        22.311056488208028     
 C   5.2617596602305508        1.2462515221121233        22.454613022677268     
 H   5.9838581942672633        3.2767246684811209        22.505831555696115     
 H  -1.1117820402430425       0.91920224394025574        24.084731442601562     
 C  -2.2682568511234127        2.4026525865895989        22.987452655687409     
 H  -3.1345293519608641        3.9313208341793868        21.747717303706864     
 H   2.6148715824075981        7.0522004520252652        17.904193414976255     
 C   2.2613609330339348        7.4453262663223017        20.000403655012018     
 H   1.8795076418040904        7.5401977289244382        22.126250323200946     
 H   2.9347702716984778       0.21333666802551432        16.517582137867667     
 C   1.0161109273233055        1.1521668101729796        16.188296861181747     
 H -0.87582093509381154        2.1824247426564116        16.147679689590138     
 H   6.1485386679099507       0.85032291037053576        22.945884368621638     
 H  -3.1751101015882757        2.3089630581971052        23.587003983237675     
 H   2.4518561876879814        8.5152726845048612        19.920712914721189     
 H  0.88664728595629860       0.78168905760334995        15.170816928443582     
 P   15.048001858381914        10.196577871931142        17.236948917270691     
 C   15.142061539577650        9.2521575844085824        18.770511803596488     
 C   13.821376257109693        9.3772553400854299        16.204664483390349     
 C   16.672530931860347        10.192472909814605        16.450282531391828     
 C   14.547686698530587        11.903942401997989        17.549905438438767     
 C   16.225132724995095        9.4183582102466374        19.653188483705701     
 C   14.109897504094526        8.3531706312106078        19.084541845036625     
 C   14.125654278686529        8.1557216850984329        15.573358960011216     
 C   12.511810323262431        9.8829522242923211        16.180234508428576     
 C   17.480182187040693        9.0439158432795352        16.556757193324970     
 C   17.110891594733612        11.291921315332967        15.690698944329286     
 C   14.260760882389985        12.755383165277653        16.464282582002706     
 C   14.530822231158181        12.407457243244835        18.861798427285027     
 H   17.030994010730367        10.108039197577074        19.416400817679239     
 C   16.260448256239041        8.6944280221537174        20.845134207318743     
 C   14.170149069854237        7.6158763867752670        20.267961941489663     
 H   13.281114561505305        8.2098083681600400        18.399047294495510     
 H   15.137924856745663        7.7518722777919740        15.576302522306211     
 C   13.101207813482521        7.4375101305014830        14.948690700314662     
 C   11.495704047931358        9.1611530742546154        15.551127303125444     
 H   12.282846273806904        10.834408054848586        16.648795135396803     
 H   17.149479723553515        8.1964546328533885        17.153530688366217     
 C   18.708303130581168        9.0010321699974281        15.896383172840654     
 C   18.345157262275904        11.232603256548996        15.042289591183254     
 H   16.509558173067202        12.194021084855338        15.603595612021531     
 H   14.226223565225281        12.370866437725022        15.446399211401568     
 C   14.006621995498843        14.110240835394828        16.692776030040147     
 C   14.270197199069049        13.763859900730656        19.077605480451023     
 H   14.714871276060656        11.748731761002508        19.707230417551045     
 H   17.073327460270963        8.8560951066922247        21.549958893655809     
 C   15.247928785035556        7.7760508510736797        21.140742077625593     
 H   13.370384879399271        6.9158202811325866        20.502995151104173     
 H   13.328929182695676        6.4868325425169031        14.463072821603983     
 C   11.788328639896880        7.9300514889945575        14.956975527669721     
 H   10.484581081856197        9.5666409519712268        15.510346817874741     
 H   19.329984213700065        8.1096293115965157        15.962378556439585     
 C   19.145851474620358        10.091652840136437        15.137804969578241     
 H   18.674317425120766        12.086200309550589        14.452635724285166     
 H   13.812362203169616        14.768238891390508        15.844570107174476     
 C   14.019531174256459        14.613894099424414        17.997379626893618     
 H   14.261440038362341        14.155040722122362        20.092611748925812     
 H   15.305470243255586        7.1957090208214982        22.059737022538862     
 H   10.993183681032098        7.3653779905425925        14.472173549101383     
 H   20.115548562948280        10.050300221700109        14.635070123375545     
 H   13.841127718308126        15.675353594451503        18.166909594364782     
 Co   7.0599943147644764        10.615774910366879        12.584210216971364     
 S   7.6265989344047149        12.787088726820871        13.019954182533439     
 S   9.1158425089442545        9.6483662254195615        12.497176008284468     
 S   5.8874681071490524        10.303146140308446        10.657535963057370     
 S   5.5189478236671770        9.7991286734555558        14.061814357007467     
 C   6.1693071024486246        13.786567523574611        13.090660916565353     
 C   8.9703516489200705        7.8908351494999218        12.414013445427175     
 C   6.6558599674821375        11.180408125287363        9.3342551992348533     
 C   6.2057311848815493        9.1391474008473619        15.545542314999521     
 C   6.2796609502032901        15.197087711276261        13.014870800669870     
 C   4.8747126258226992        13.246117334710465        13.266190338082387     
 C   10.139767057485720        7.1077564599861045        12.248646685466172     
 C   7.7457684186769926        7.2026773881412396        12.577906641457224     
 C   7.8687315711516224        11.889851692980786        9.4891393617526543     
 C   6.0522263427962812        11.196112700209751        8.0521962625437382     
 C   5.4116376266206698        9.0495400369084127        16.714798973430721     
 C   7.5225152035876066        8.6329839250910343        15.608870828370010     
 H   7.2631859130652776        15.644915551776011        12.885336934032830     
 C   5.1540770264427476        16.017378875987493        13.121748900197220     
 C   3.7606077181082984        14.077728230161462        13.391709931888885     
 H   4.7637422124170916        12.166440941201099        13.338244253273226     
 H   11.093579699852524        7.6175861088711603        12.115951177984345     
 C   10.092843838434685        5.7123045568597011        12.278564179952067     
 C   7.7071429780935894        5.8049227557055509        12.607710911639645     
 H   6.8311335703762657        7.7798712587525891        12.713638224760535     
 H   8.3409223205095522        11.913221654091547        10.468571617715929     
 C   8.4386571039789740        12.579196951033820        8.4188293517603690     
 C   6.6448686646433046        11.865188076980077        6.9777902974664636     
 H   5.0971715198918046        10.688246394661844        7.9147877990793942     
 H   4.3986673782305674        9.4493327314350815        16.697928401425287     
 C   5.9028668351290783        8.4458314381544408        17.875195943632416     
 C   8.0028139407710412        8.0337111406359440        16.771946300249002     
 H   8.1644259889117645        8.7369102601199433        14.736802329203528     
 H   5.2700381802556171        17.098586914867866        13.061859179517681     
 C   3.8818773852366135        15.468890959312491        13.319586220988509     
 H   2.7744540042293964        13.634961891213145        13.533548348351911     
 H   11.015056145129535        5.1429419636868854        12.169408110604284     
 C   8.8739588138858956        5.0466102763951346        12.462210038122679     
 H   6.7501746069407229        5.3050459959741296        12.757317884098446     
 H   9.3560792741403294        13.140621959247934        8.5819836130867042     
 C   7.8461842232168006        12.563805664437959        7.1509283250997084     
 H   6.1652686624978523        11.850932662268237        6.0000361430846301     
 H   5.2620690873185332        8.3780330271083034        18.753615873814994     
 C   7.2015060956005916        7.9194728431331329        17.913950611608790     
 H   9.0236035694159806        7.6562660072639321        16.783275203373975     
 H   3.0049868599873086        16.110461725302425        13.387271263443628     
 H   8.8404891714857818        3.9603468548743459        12.495060978004041     
 H   8.3055599102974149        13.090781222028253        6.3183522130455447     
 H   7.5802244543220842        7.4305467550710755        18.809782158125877     
 P   10.069197072358504        10.637031607857963        20.405317754914712     
 C   11.538086457519135        11.294191411923665        21.206363081827199     
 C   8.5958549513189855        10.871697516377631        21.429486853359037     
 C   10.281587801309243        8.8575547327383148        20.212661306444080     
 C   9.8591305167279266        11.391199851457550        18.775101535414798     
 C   11.637473864241478        12.675121020462653        21.456731084876353     
 C   12.585358657315508        10.431968978233192        21.584386091012366     
 C   8.5742782240192899        11.797739429347073        22.485359271487617     
 C   7.4554233034518740        10.085921713978236        21.159882753169338     
 C   10.633285635613007        8.3115130564465360        18.970969729908671     
 C   10.192942898514314        8.0343776686940860        21.352295350165193     
 C   10.866756444565464        12.205402634097963        18.224710156578606     
 C   8.6929927751993095        11.118507677192593        18.031864546728990     
 H   10.847351234514052        13.358253479931314        21.155549864579822     
 C   12.769895319944519        13.179486059968060        22.095388795823119     
 C   13.723611023698169        10.952074584727907        22.201753482819782     
 H   12.518658330910574        9.3658056223150314        21.393269112489453     
 H   9.4443454331423649        12.401895193166480        22.733907494619789     
 C   7.4178752425995444        11.938231800643276        23.259380299771170     
 C   6.3052575771413775        10.244589772711702        21.933796930084231     
 H   7.4745691608046059        9.3367048186356243        20.369614341252671     
 H   10.703784762783449        8.9488779880303326        18.093267485530337     
 C   10.890519784528253        6.9412337965478645        18.866944543773403     
 C   10.475574412213625        6.6728057245893089        21.243605554568820     
 H   9.8989147030519646        8.4469268130526487        22.316857310298868     
 H   11.763153059602262        12.439572540105363        18.794314041425331     
 C   10.709072444963802        12.725870554263590        16.936501891722731     
 C   8.5606230750830345        11.624918721009198        16.737930853762347     
 H   7.8982055822474155        10.495507332792743        18.437830480560386     
 H   12.816936309910348        14.245029882061663        22.311478049112679     
 C   13.813698149798741        12.323277758510619        22.455848830101061     
 H   14.535309991282578        10.292692090785627        22.507216639991249     
 H   7.4418384223289218        12.651459816551355        24.083620832748011     
 C   6.2850793302353436        11.168261405648412        22.986328463383174     
 H   5.4184234040108041        9.6398679762568786        21.746494712687976     
 H   11.169607129376411        6.5190286515745788        17.902663861488421     
 C   10.814300676861727        6.1255593374682826        19.998488325135249     
 H   10.430943951442673        6.0304124497933058        22.124046059770269     
 H   11.489349460652278        13.357903552825224        16.516757353233643     
 C   9.5698709364317445        12.421018718198464        16.187306399031552     
 H   7.6770883834033476        11.392627993755616        16.146379736966288     
 H   14.700097420874300        12.718824025355689        22.948142336528445     
 H   5.3784300503548845        11.261840343270174        23.586224043957806     
 H   11.004799154865626        5.0556151624901311        19.918785980075143     
 H   9.4405623587303324        12.792296000870589        15.170113209652753     
 P   6.4936558025924862        3.3765520518490759        17.235136296032703     
 C   6.5891066811500840        4.3198032909691753        18.769282894300833     
 C   5.2655269798967099        4.1963224136719877        16.204769105976929     
 C   8.1175644779533549        3.3809953083613440        16.446931496940014     
 C   5.9938715786147325        1.6690606411629640        17.548314838358795     
 C   7.6730148445574820        4.1529467833904867        19.650795173005882     
 C   5.5566055380361083        5.2175956904096115        19.085518196012249     
 C   5.5679924298689185        5.4195789917900772        15.575589599927586     
 C   3.9565751878071946        3.6888446619080728        16.179707470867651     
 C   8.9251704159792187        4.5296356585955300        16.552941313652049     
 C   8.5557855545854213        2.2815600793514763        15.687233279496388     
 C   5.7063731123472392       0.81753394791380807        16.462947254551263     
 C   5.9779044541934789        1.1655896671586681        18.860262123256508     
 H   8.4790651913279760        3.4640399196095339        19.412380407489870     
 C   7.7087470226880441        4.8749980236006438        20.843850662856717     
 C   5.6173195243346425        5.9531210782989197        20.270011652278125     
 H   4.7271093123726793        5.3613614078631056        18.400976522948596     
 H   6.5797134753290250        5.8250639330534204        15.579253145618109     
 C   4.5424265101872345        6.1374507100058588        14.952230690231326     
 C   2.9393568206319443        4.4103385950831973        15.551942637094299     
 H   3.7288881308694832        2.7362383060166420        16.646727417443547     
 H   8.5946472769592681        5.3770848929154553        17.149808439554295     
 C   10.153048861081251        4.5726814438913470        15.892088470294398     
 C   9.7898472772916580        2.3409987262306884        15.038391799594041     
 H   7.9546118931450707        1.3793141914763791        15.600295336929985     
 H   5.6711741014784307        1.2020236175520618        15.445078115278219     
 C   5.4525539744642932      -0.53735490700332444        16.691630050704482     
 C   5.7175061505578748      -0.19082068403638264        19.076298296576198     
 H   6.1624873398588962        1.8243105531903530        19.705562835658107     
 H   8.5221522583204994        4.7126986163106608        21.547897735321797     
 C   6.6958101801708096        5.7921608033248946        21.141751660621168     
 H   4.8172967276263670        6.6523165249672029        20.506737633053358     
 H   4.7689194687991199        7.0893593466009870        14.468254084304627     
 C   3.2301578708922958        5.6428901813783767        14.959684250346397     
 H   1.9287293312830684        4.0035118342294354        15.510870468378927     
 H   10.774542988084340        5.4642558136092791        15.957739793055460     
 C   10.590522474301107        3.4820184027770935        15.133508423993250     
 H   10.118742572409804        1.4873705667174568        14.448651655326454     
 H   5.2580478598353864       -1.1955572019960690        15.843617901048564     
 C   5.4662692334735983       -1.0409300598026150        17.996275648241276     
 H   5.7093747045052563      -0.58194873110827328        20.091339032639073     
 H   6.7536784995799355        6.3710475309185544        22.061658234758909     
 H   2.4341579038728933        6.2071716373550938        14.475720192141610     
 H   11.559972950301857        3.5234533606629599        14.630286671011941     
 H   5.2880680206783550       -2.1023919625483867        18.166012551600524     
 Co   10.064641225379525        2.9190617680681652       0.48373431397696054     
 S   9.5014249278107350       0.72581360255295635       0.78384194681730823     
 S   7.9832284067160364        3.8170867483826934       0.38110086754090500     
 S   11.281443178853765        3.3677680521348461       -1.3945056791356196     
 S   11.542401925176796        3.6610496179592467        2.0457055546817187     
 C   10.950607936634094      -0.28104360504143516       0.87712679154307194     
 C   8.0816702878553546        5.5728385717167628       0.23362491931669921     
 C   10.556654048520990        2.5252147131475859       -2.7646214444172634     
 C   10.827898669072288        4.4141095122214766        3.4709794946232839     
 C   10.828500869739949       -1.6920334305809055       0.82335763202915613     
 C   12.249924452839302       0.25229706855438799        1.0385629809996768     
 C   6.8941604485228973        6.3200396687990512        4.1538353659917683E-002
 C   9.2893311659142075        6.2957087035487289       0.37452907712303968     
 C   9.3384148021534426        1.8148255127408139       -2.6619285886370578     
 C   11.193486545155739        2.5405516300481397       -4.0309875737530136     
 C   11.597456929570882        4.5433189731704564        4.6518791383982663     
 C   9.5216335763341426        4.9485662967398332        3.4777003682129908     
 H   9.8410521022872199       -2.1336194634783121       0.70094628727767938     
 C   11.947598246405207       -2.5192078941286606       0.94430662118738562     
 C   13.356720253525824      -0.58602034092747624        1.1832125746991202     
 H   12.370562672628864        1.3324956642100869        1.0753708035471687     
 H   5.9547308992087231        5.7808461850042256       -7.6299395766564512E-002
 C   6.9064747568410025        7.7175598538302959        2.6502956224546379E-002
 C   9.2941107446924445        7.6939228955529728       0.36016538434989420     
 H   10.217117842261480        5.7431831448043580       0.52231632210560497     
 H   8.8360981538969519        1.7715373383920068       -1.6987617393618935     
 C   8.7958478833341545        1.1540669970649606       -3.7629498717723666     
 C   10.624969138590622        1.9049235959204580       -5.1390317612128085     
 H   12.152856589708470        3.0485610021364473       -4.1318837063514122     
 H   12.605877686322435        4.1316163876507179        4.6712045525374810     
 C   11.088904552210662        5.2008742072946141        5.7740133844076826     
 C   9.0250694807823475        5.6058300875513094        4.6024406097667345     
 H   8.9013701497098534        4.8203929310237577        2.5933945894712584     
 H   11.822837028402521       -3.6005418509165215       0.90441119782877721     
 C   13.223384650067006       -1.9775006889213187        1.1384678496079570     
 H   14.347272163486053      -0.15008717182545547        1.3156847627712047     
 H   5.9713185622060223        8.2622138634470748      -0.10412882046343516     
 C   8.1084670418924762        8.4185775287448301       0.19189069008900583     
 H   10.237834324133525        8.2223916190362907       0.49545622522088112     
 H   7.8737487083291002       0.59095707962362942       -3.6367617747156937     
 C   9.4181224059199291        1.2043998528998636       -5.0156903174652934     
 H   11.129659966985121        1.9461950370027774       -6.1036550229730206     
 H   11.709644178068848        5.2941847472073382        6.6639584266141805     
 C   9.7986906829515537        5.7480816894345850        5.7598855283291384     
 H   8.0143759085893276        6.0091155724667029        4.5705730666279223     
 H   14.096256850671441       -2.6229771380798370        1.2215540119690258     
 H   8.1164296027222012        9.5061673965276174       0.19115388981724751     
 H   8.9753032490291851       0.70470308275497029       -5.8734961282262912     
 H   9.4065994460560063        6.2737794751468785        6.6285963624431092     
 P   7.1008939667402995        3.0424995302367654        8.2512042982084353     
 C   5.6298067231773663        2.3583967243814863        9.0267651189097098     
 C   8.5620157738157001        2.8052219599724526        9.2874665822282481     
 C   6.8464996212919109        4.8145812158964096        8.0496340846184644     
 C   7.3503650917764647        2.2940298010615021        6.6257615887501204     
 C   5.5416279108808633       0.97140159521961267        9.2420825981409020     
 C   4.5740487194327368        3.2014406375136844        9.4231925156799115     
 C   8.5788280405935193        1.8430515043874798        10.310690954792168     
 C   9.7120080294559568        3.5802711657512933        9.0306233084728618     
 C   6.4431910349329709        5.3305837811302581        6.8098566249979378     
 C   6.9249450005722490        5.6527409584722728        9.1777484897624095     
 C   6.3043749092653476        1.5878123635027577        6.0031358034115527     
 C   8.5753599007771424        2.4717547786147103        5.9530092858763641     
 H   6.3371780730229013       0.30462180974834441        8.9208846650306199     
 C   4.4148699510842286       0.44073779812859060        9.8698770790547616     
 C   3.4366149920745053        2.6555195435506271        10.019032057436677     
 H   4.6333378708936204        4.2726593991795978        9.2603955313071591     
 H   7.6995563503163886        1.2470479684744133        10.544765747362144     
 C   9.7424328843356633        1.6503170747762055        11.061529906187619     
 C   10.872223197499835        3.3647001697141676        9.7756972594866642     
 H   9.6944536365292304        4.3564530274367259        8.2665375219656578     
 H   6.3846476145900768        4.6801606407737602        5.9407397307850740     
 C   6.1204691681696053        6.6859287756748333        6.6969786893417895     
 C   6.5769967030852046        6.9986621566601350        9.0607219470249269     
 H   7.2568333171628518        5.2644075330429851        10.140418127364189     
 H   5.3659235167282375        1.4162393140117728        6.5257827332878859     
 C   6.4794644926929470        1.0898702540449992        4.7084413335105726     
 C   8.7282874071443679        1.9839756791696201        4.6543690862825464     
 H   9.4034802379078908        3.0018336192611086        6.4192473845231364     
 H   4.3798157316571791      -0.62972262190828598        10.065193693422117     
 C   3.3602093019811110        1.2778605877410445        10.242784666372481     
 H   2.6158006471976067        3.2999476672114261        10.332518837693405     
 H   9.7181458381239203       0.90738112739830157        11.859219485250414     
 C   10.889432297491803        2.4007380412805772        10.791942164171326     
 H   11.773208609298351        3.9486790711534252        9.5895481537481633     
 H   5.8001709855264902        7.0823716487882100        5.7342610002946497     
 C   6.1832954095060186        7.5160467233232220        7.8195890538768733     
 H   6.6129201248527947        7.6552298287466023        9.9308341581487198     
 H   5.6686314793751276       0.54243350346036934        4.2316906517117303     
 C   7.6790138501931953        1.3063753859727898        4.0258631530880438     
 H   9.6618030934271122        2.1406574430358618        4.1188985030077898     
 H   2.4755614259809029       0.86133019813121070        10.720589462846256     
 H   11.806006247430895        2.2568215225713968        11.365959350257899     
 H   5.9408467340557554        8.5750081490652708        7.7370249453212985     
 H   7.8245421463466451       0.95239990187332657        3.0041804054109602     
 P   10.573088251325750        10.223547748814708        5.0629709965755181     
 C   10.466484456609898        9.3046407501505719        6.6096628468491492     
 C   11.725910735443858        9.3288430989321416        4.0091074381275256     
 C   8.9390664589195286        10.285864113302035        4.3005246621785398     
 C   11.168746115728464        11.903368691157658        5.3486003730207070     
 C   9.3820750757647513        9.4918821031074110        7.4862745644478412     
 C   11.490626122042178        8.4015888252488651        6.9373675947192464     
 C   11.314538854650683        8.1546123607623873        3.3512573242521855     
 C   13.075146138075064        9.7176117402389970        3.9904626903837794     
 C   8.0800709563799629        9.1770668182050574        4.4278917649571552     
 C   8.5516325287247081        11.390079063750910        3.5210127108483946     
 C   11.487008449512469        12.726594703541908        4.2505663095137738     
 C   11.227156412886345        12.418012761084988        6.6551732889422448     
 H   8.5842612528470728        10.186699866526933        7.2386449614092907     
 C   9.3324449553626536        8.7764273764754908        8.6825385150382335     
 C   11.418589298731582        7.6773862286384009        8.1279096746320896     
 H   12.320581069912720        8.2431309214491417        6.2562279506526810     
 H   10.269831090303144        7.8467800883670904        3.3416658255027261     
 C   12.271030072856576        7.3585361083306884        2.7152002917743587     
 C   14.023508140100558        8.9210482573275716        3.3452305160902265     
 H   13.386170588093028        10.637646473920370        4.4750044438763457     
 H   8.3716729184401846        8.3264842949891182        5.0407198255173586     
 C   6.8515384930158421        9.1779523849115314        3.7664254673900901     
 C   7.3161986693917216        11.375668483939851        2.8722569802600257     
 H   9.1937641735844746        12.261837458624909        3.4164578502169181     
 H   11.486534765964514        12.329627301748868        3.2370964822252208     
 C   11.816824861380672        14.067893806068266        4.4615266935827771     
 C   11.562793539581147        13.760115855844466        6.8529244639289564     
 H   11.015530010400806        11.778906197189601        7.5093205723372947     
 H   8.5172170782893559        8.9500486111787030        9.3817329706320756     
 C   10.335356035226624        7.8521407996770058        8.9907359060436249     
 H   12.212022370583357        6.9739635304602947        8.3748565240027197     
 H   11.965591863326992        6.4376675248818627        2.2171381451263015     
 C   13.622644529566966        7.7283284533171122        2.7337854571702875     
 H   15.065099785960689        9.2420054098825766        3.3044390503568746     
 H   6.1884864734864085        8.3178772937170962        3.8487565001988582     
 C   6.4648403963691061        10.273609527646789        2.9870146995736913     
 H   7.0288255724624014        12.234988317379761        2.2692597150854694     
 H   12.030072893626315        14.710186453380496        3.6059925272120625     
 C   11.846502188967099        14.583381100314288        5.7607997431485662     
 H   11.604262370464964        14.160553481986193        7.8631476483369500     
 H   10.265851188437079        7.2763778727316621        9.9117016406804588     
 H   14.363890465405426        7.0987167504876387        2.2442752040887886     
 H   5.4916231380166849        10.261621030314840        2.4904596021412915     
 H   12.082041835272710        15.635211064492990        5.9179923823055347     
         556

 Co   1.5124377728370269        10.653610156227018       0.48365323301742269     
 S  0.95203500825668930        12.847517827698629       0.78407466689283856     
 S -0.56997796485938468        9.7573829106193823       0.38343093463490446     
 S   2.7265096002238653        10.205096531565326       -1.3962105415714490     
 S   2.9910837308780267        9.9091053521496359        2.0436548508016408     
 C   2.4023088961478010        13.852889070523192       0.87639813264776834     
 C -0.47303560783088561        8.0015570534782086       0.23454257666315639     
 C   2.0007077327757994        11.048801152619948       -2.7650718626551658     
 C   2.2774295395945292        9.1562617823150632        3.4695322298578040     
 C   2.2816176898904494        15.263962859566025       0.82158702014443408     
 C   3.7010239263012239        13.318321684373073        1.0385112484066812     
 C  -1.6611407116225800        7.2555274641767280        4.1336031636211502E-002
 C  0.73390030254061400        7.2774621676284248       0.37578052458250571     
 C  0.78243680338358423        11.758889732844573       -2.6610808382774458     
 C   2.6369146168369055        11.034743778678095       -4.0317337605415036     
 C   3.0476734998865536        9.0268097563096603        4.6499642943862494     
 C  0.97096594608593922        8.6223857912733362        3.4771926872510801     
 H   1.2946459352228039        15.706438106248248       0.69847825373280192     
 C   3.4014754055166225        16.090088374303022       0.94246972478095947     
 C   4.8086322762458931        14.155633167450693        1.1828522297805943     
 H   3.8205397444780020        12.238035952793609        1.0762104897871321     
 H  -2.6000538730210851        7.7956041406080834       -7.6717359830574525E-002
 C  -1.6500815936688049        5.8579672835160563        2.5504795611660715E-002
 C  0.73740433194641275        5.8792122947273375       0.36077591018701760     
 H   1.6621303731864905        7.8290525038767234       0.52446021053226810     
 H  0.28042781998783994        11.800879427523805       -1.6977241896129882     
 C  0.23940457796847342        12.420868869139749       -3.7611314328897159     
 C   2.0679347205168113        11.671566283865534       -5.1388020411829896     
 H   3.5962522520839189        10.526890641205533       -4.1336011414452498     
 H   4.0562276701508413        9.4381585307895541        4.6687635047233718     
 C   2.5395345000453275        8.3696129587102934        5.7725017635539597     
 C  0.47483910991686884        7.9654103316912748        4.6022646367107036     
 H  0.35004651290583894        8.7509601940850406        2.5934345877139933     
 H   3.2778402242758471        17.171522590328191       0.90181612931985689     
 C   4.6766587488201559        15.547188738530791        1.1372925671248575     
 H   5.7987632099348216        13.718870790670199        1.3156783445761708     
 H  -2.5856873104757363        5.3142222028644168      -0.10591229040147315     
 C -0.44881845973773982        5.1557481974835433       0.19123405156883136     
 H   1.6805338298927288        5.3497315821164930       0.49657230189000162     
 H -0.68266598322912342        12.983778945033416       -3.6339596174958473     
 C  0.86120739074399766        12.371993659082202       -5.0141374622650536     
 H   2.5721319109316858        11.631318496356457       -6.1036959908688475     
 H   3.1607742308291997        8.2761820813531628        6.6620819128615496     
 C   1.2491024471921353        7.8229366395826778        5.7592440966889269     
 H -0.53607693307192561        7.5627248597361989        4.5710670359557524     
 H   5.5500494900407631        16.191973936876057        1.2201669015349719     
 H -0.44183836629618994        4.0681310722362785       0.18991664602025021     
 H  0.41815136425117144        12.872726589482710       -5.8711861702989028     
 H  0.85731579758775811        7.2974789657494092        6.6282315801530318     
 P   15.651879798097255        10.531615056016756        8.2466975460739942     
 C   14.180980254077381        11.214680433766487        9.0236570370834137     
 C   17.113390695637900        10.769295532698736        9.2824961315529588     
 C   15.398958495581979        8.7592620040599982        8.0459900785939862     
 C   15.899895400564677        11.279989941624859        6.6209329385506219     
 C   14.092348725883459        12.601456073705776        9.2402341084597008     
 C   13.126197157921641        10.370755759817852        9.4209046685323230     
 C   17.130056613878363        11.730349184879046        10.306729531454293     
 C   18.263246430331016        9.9941081058961281        9.0253973836236856     
 C   14.996172142498047        8.2420468821833914        6.8066190417720911     
 C   15.478583652495017        7.9218806607448897        9.1746214066608349     
 C   14.855025279873026        11.989480443609001        6.0005795177015866     
 C   17.123135696781350        11.099541801358637        5.9459894439203227     
 H   14.887096365842808        13.268958919477512        8.9185017912715754     
 C   12.966273779932147        13.130994188657509        9.8701886192354031     
 C   11.989479746243504        10.915579162114559        10.019094540054647     
 H   13.185682357834990        9.2997162851522912        9.2570222248425544     
 H   16.250870157121405        12.326355569569028        10.541089293791783     
 C   18.293285022041122        11.921704402152628        11.058459867380117     
 C   19.422958569541763        10.208046191638589        9.7716258932133488     
 H   18.245895874033820        9.2187821787115212        8.2604739461215537     
 H   14.936646995996233        8.8918429320049892        5.9371331245442525     
 C   14.675157704730658        6.8862580766035304        6.6945968125324748     
 C   15.132257352219449        6.5755404261786659        9.0584582796521644     
 H   15.810150497112732        8.3111669677769164        10.136996436439103     
 H   13.917860668609402        12.162888645764736        6.5247153240533295     
 C   15.029510091847474        12.488202033310879        4.7061048676824724     
 C   17.275481169643509        11.588249542864888        4.6476339819337618     
 H   17.950270184669858        10.566555834244900        6.4102695487460961     
 H   12.930889947752997        14.201281152719941        10.066358625318918     
 C   11.912709948626523        12.292979138335230        10.244227955264959     
 H   11.169417032526965        10.270515083520657        10.333179587198714     
 H   18.268843957925888        12.663731569848750        11.856984535393909     
 C   19.439956717256187        11.170780001049717        10.788975986070810     
 H   20.323494888565126        9.6233001441339798        9.5857920150424309     
 H   14.355290609803200        6.4888454077797268        5.7321583909569220     
 C   14.739087646968789        6.0569288744258269        7.8176850984306139     
 H   15.168958827520123        5.9196091222055758        9.9289882502063449     
 H   14.219507853040886        13.038088934198708        4.2310999064386410     
 C   16.227317345822243        12.269352937402676        4.0215534872891032     
 H   18.207585161261509        11.429660688722285        4.1104739168760576     
 H   11.028646330613226        12.708584571614162        10.723886637108121     
 H   20.356060562209649        11.313103400950109        11.364059238901605     
 H   14.497855477306585        4.9976645538800808        7.7358294959920881     
 H   16.372378420149627        12.624153102528462        3.0001381177745299     
 P   2.0218161020351215        3.3473060927374965        5.0603287038036919     
 C   1.9151219484077420        4.2664863888266185        6.6068643557016378     
 C   3.1765899969901308        4.2405052354527202        4.0074173380025524     
 C  0.38831105543395439        3.2866091967654727        4.2965404029446281     
 C   2.6152854544332715        1.6668761002861809        5.3467561481182857     
 C  0.83022265667598616        4.0801230623343381        7.4830448848513500     
 C   2.9399775202943181        5.1685129310341615        6.9351690619533723     
 C   2.7674065309584890        5.4154882825267832        3.3496937660138233     
 C   4.5251234031590988        3.8496151576291835        3.9893752577514241     
 C -0.47040374326578782        4.3955375175480977        4.4246141902387466     
 C   8.5753583970014403E-004   2.1833347769795717        3.5156533879064935     
 C   2.9330708689892204       0.84291803794072506        4.2491600794910909     
 C   2.6724029596932248        1.1525631506143061        6.6535020382438637     
 H   3.1832051248580233E-002   3.3861374169060290        7.2349680750340024     
 C  0.78093285402433965        4.7951951723729955        8.6795556445701472     
 C   2.8682343847201643        5.8924460750886398        8.1259007474576368     
 H   3.7703344529194873        5.3263658502744793        6.2543882419063408     
 H   1.7233066983939953        5.7251611119438737        3.3401664570315814     
 C   3.7253038419088078        6.2099054074655937        2.7138015395226787     
 C   5.4748712866217613        4.6445791313870837        3.3443836735585131     
 H   4.8345274527576603        2.9291749013769199        4.4740800383336961     
 H -0.17877404681413239        5.2454781467844986        5.0383167620839053     
 C  -1.6987295076743576        4.3956399007603402        3.7627707095609257     
 C  -1.2342893324049402        2.1988113155058522        2.8664006051143649     
 H  0.64266272524457202        1.3114166106393859        3.4103636573211804     
 H   2.9339463175348217        1.2396033532380017        3.2356047121318259     
 C   3.2607050793043575      -0.49877298076896182        4.4606233219447065     
 C   3.0060719680864763      -0.18990108214848447        6.8518185092510979     
 H   2.4613117928844876        1.7921966204178044        7.5073709119376559     
 H  -3.4627310404253708E-002   4.6220613922371570        9.3784750462068178     
 C   1.7846604340690595        5.7183646241431116        8.9884414837833706     
 H   3.6622262323114554        6.5950895628598110        8.3732470914173032     
 H   3.4214398802037183        7.1313010258424976        2.2158235781384810     
 C   5.0761605400521361        5.8376575449089927        2.7324731597053056     
 H   6.5159416793432374        4.3221385945093687        3.3041257137772742     
 H  -2.3615391337532570        5.2558215503903156        3.8458057807483796     
 C  -2.0854764692702825        3.3009097083993915        2.9820845921287864     
 H  -1.5215277253158288        1.3402769475946132        2.2622096725322649     
 H   3.4735431848240927       -1.1415707206037704        3.6053627479882309     
 C   3.2889376985748018       -1.0139364878593300        5.7600518317437395     
 H   3.0465886239709041      -0.59005620664475711        7.8621941855039168     
 H   1.7155559180399023        6.2937443892047575        9.9096996354884954     
 H   5.8185588705878279        6.4657228340377282        2.2428286220112348     
 H  -3.0584269186879971        3.3136170679550956        2.4850446988747512     
 H   3.5228144847687264       -2.0660439469853302        5.9176261583097336     
 Co   15.613415848734620        2.9589644775603876        12.581352433990913     
 S   16.182188577640755       0.78813459409144682        13.017462520288202     
 S   17.669488866466384        3.9256263944832224        12.493406641725757     
 S   14.438767976590446        3.2713512239497979        10.655816422826065     
 S   14.072488597755360        3.7750905761975679        14.059150936318108     
 C   14.725907263857925      -0.21263635544575279        13.090102613067934     
 C   17.525845054356473        5.6832605144068911        12.411086457104922     
 C   15.205878215117080        2.3939926809960625        9.3319431982280285     
 C   14.759797610158460        4.4341010142729775        15.543104923390558     
 C   14.837402372340064       -1.6231019329039114        13.015252908822450     
 C   13.430937598794454       0.32683640202052699        13.265885551443899     
 C   18.696170816820516        6.4653688350976104        12.247461507183926     
 C   16.301678722120275        6.3723446870962226        12.573824720782332     
 C   16.418423223670754        1.6838667790987254        9.4861330320921109     
 C   14.601783728222170        2.3790490110912055        8.0500935753438192     
 C   13.965958504043231        4.5229506425672108        16.712577694439126     
 C   16.076436363033189        4.9406713258681547        15.606289660004418     
 H   15.821236246616076       -2.0702333086148572        12.885681723808414     
 C   13.712504822082128       -2.4442389741760682        13.122976722057471     
 C   12.317575460968165      -0.50558435174490624        13.392413989048698     
 H   13.319159296651723        1.4064610530795918        13.337355919245393     
 H   19.649699071486825        5.9547517772876990        12.115892970513167     
 C   18.650414679004435        7.8608557378034263        12.277904808078935     
 C   16.264245142118050        7.7701020017984321        12.604242456751228     
 H   15.386457010527499        5.7957421907944857        12.708137907534287     
 H   16.890747823811026        1.6595742800125122        10.465473235791292     
 C   16.987834208633188       0.99496815341037737        8.4153135159947432     
 C   15.193975035260785        1.7104709930681277        6.9751458871263967     
 H   13.646869964858546        2.8873055771611962        7.9132185185823136     
 H   12.953075790376838        4.1229230373190804        16.695656249248806     
 C   14.457285658423240        5.1263054619365791        17.873120546489677     
 C   16.556803223921502        5.5397064755976118        16.769497430569324     
 H   16.718042564615001        4.8374916091262392        14.733898109473653     
 H   13.829339797883673       -3.5253763135239393        13.063796292268345     
 C   12.439922507791758       -1.8966985133164878        13.320992110006564     
 H   11.331187220769657       -6.3461079508982415E-002   13.534639158105115     
 H   19.573223988366454        8.4295178151167320        12.169958415143455     
 C   17.431889577569741        8.5274714766069177        12.460523195815139     
 H   15.307567818282811        8.2707563575004865        12.752915410178302     
 H   17.905052988978326       0.43309245585926093        8.5779466462731246     
 C   16.395181282145458        1.0114767116352912        7.1475362114118752     
 H   14.714105506002017        1.7254970681833115        5.9975418558801090     
 H   13.816720486199340        5.1935109623319375        18.751761428768443     
 C   15.755731641644656        5.6531089166706350        17.911749644145164     
 H   17.577370508775275        5.9177864657412158        16.780739466754802     
 H   11.563519806644459       -2.5388450822403841        13.389522690852182     
 H   17.399222669797304        9.6137317087711374        12.493791891127778     
 H   16.854371499607876       0.48508261159780808        6.3145191414311697     
 H   16.134487545787096        6.1417115843824712        18.807740296440809     
 P   1.5146254530028769        2.9366785407136744        20.408263345252557     
 C   2.9835847706388439        2.2783430509751534        21.208111867460886     
 C   4.1552579354247499E-002   2.7021357416312655        21.432719593025329     
 C   1.7282067155619536        4.7159687421549581        20.215492183686813     
 C   1.3032079397863432        2.1832369199244375        18.777991044746262     
 C   3.0824348972783984       0.89722131961912743        21.457419369338275     
 C   4.0316504150022405        3.1397127395574338        21.585780328569193     
 C   1.9807466995861930E-002   1.7749608956573133        22.487564761550562     
 C  -1.0989887489769410        3.4878449011499204        21.163412465417984     
 C   2.0801434171996931        5.2614752891057694        18.973612752894326     
 C   1.6407222501378547        5.5393525666003747        21.355027526062578     
 C   2.3113578461591682        1.3714554529518688        18.225409558805186     
 C  0.13577087193857801        2.4546891298386844        18.036631142573199     
 H   2.2916616051919085       0.21477971572254456        21.156482592195189     
 C   4.2152047777238009       0.39179402740934921        22.094589406533704     
 C   5.1702953561556422        2.6185808498455949        22.201484061659421     
 H   3.9652431566618933        4.2060375520806756        21.395607642184842     
 H  0.88992522926796847        1.1707502042518008        22.735817194919139     
 C  -1.1369745195353174        1.6330690476289536        23.260676345790475     
 C  -2.2496218919093569        3.3276000969789106        21.936236701910762     
 H  -1.0796073668106252        4.2380353777211219        20.374088097398399     
 H   2.1495617482466387        4.6239794921287949        18.095919794134218     
 C   2.3391160731615983        6.6313633367844815        18.869436132862440     
 C   1.9249157160294135        6.9005506406246289        21.246144990223161     
 H   1.3463568680754698        5.1272412635178819        22.319655023354489     
 H   3.2087110632913811        1.1380682866215579        18.793704703384741     
 C   2.1528726252488211       0.85229011186708170        16.936796335452300     
 C   2.6609963995964658E-003   1.9497531003147897        16.742229155507669     
 H -0.65952142501105893        3.0755347766358012        18.444446003934228     
 H   4.2618694276392688      -0.67390815714347585        22.309937875897919     
 C   5.2599068080924605        1.2471421287807647        22.454412650396041     
 H   5.9825796726738449        3.2773983254538943        22.506645765126379     
 H  -1.1131753886779234       0.91892230781649253        24.084082504226846     
 C  -2.2700449146373018        2.4026261083235796        22.987589392002526     
 H  -3.1367843806509175        3.9317955422555255        21.748832917373814     
 H   2.6185504771298160        7.0530310610798308        17.905036993897511     
 C   2.2642083435963296        7.4472125556627455        20.000954295696708     
 H   1.8810492194111572        7.5432379593860253        22.126407051053331     
 H   2.9334884250986564       0.22199782455486497        16.515359175298499     
 C   1.0124133213201270        1.1562132848442923        16.189297948816602     
 H -0.88191346979033602        2.1813044303286477        16.152168404211039     
 H   6.1466162746295332       0.85068198601995748        22.945363285872649     
 H  -3.1771477613222716        2.3076244044900434        23.586480609499329     
 H   2.4560734090202221        8.5168702752033987        19.921200675364894     
 H  0.88253515986216013       0.78615357492524240        15.171712741851326     
 P   15.048962255036420        10.197307637680266        17.237659354200535     
 C   15.143372294099905        9.2535787637492763        18.771577945723667     
 C   13.824256137455210        9.3759924488401332        16.204837918331684     
 C   16.673729991869575        10.194944180310127        16.451601717870446     
 C   14.546143727714304        11.903948430407361        17.549901348350176     
 C   16.226497745917488        9.4203319020659642        19.654071565797313     
 C   14.111403060865333        8.3545190389654440        19.086010876450342     
 C   14.131331476310757        8.1556850425184493        15.572855750544569     
 C   12.513651418772309        9.8786278415997408        16.180563686399516     
 C   17.482741608141840        9.0474410619990078        16.558634903686873     
 C   17.110736578387066        11.294507384760163        15.691470440722988     
 C   14.258388524027964        12.754651117435690        16.463957258458834     
 C   14.528193082166965        12.407751532376384        18.861656573896127     
 H   17.032158889187148        10.110123230527009        19.416966529534722     
 C   16.262191214695232        8.6966595165578191        20.846151705377235     
 C   14.171966570615561        7.6176022277280788        20.269638662650710     
 H   13.282573279052988        8.2107608779773766        18.400649950740942     
 H   15.144450356091564        7.7543460800483697        15.575474609158027     
 C   13.108659700201203        7.4354263237447560        14.947906193843767     
 C   11.499314562083391        9.1548626606006671        15.551050847806172     
 H   12.282541844006516        10.829268031446038        16.649531458809555     
 H   17.153079674278437        8.1999050280212700        17.155846768500577     
 C   18.710868517470256        9.0057060721543021        15.898222303447168     
 C   18.345027812700842        11.236367939179594        15.043041438255196     
 H   16.508325388200703        12.195804858006412        15.603895859116875     
 H   14.224762767026226        12.369809195395934        15.446189507184728     
 C   14.002265988097474        14.109152808481539        16.691994262065158     
 C   14.265598251926249        13.763777786787552        19.076994683533034     
 H   14.712970911304028        11.749539498285294        19.707314919724144     
 H   17.075145158563309        8.8586436037542686        21.550812285020953     
 C   15.249906009635520        7.7781624358922512        21.142136242277562     
 H   13.372356273010585        6.9174831125410732        20.505018323435753     
 H   13.338412199516759        6.4855186404045071        14.461980237292623     
 C   11.794767305514355        7.9247585732383214        14.956457905936015     
 H   10.487393674559160        9.5581369320531113        15.510275211779447     
 H   19.333643180106346        8.1151319314196808        15.964656568470316     
 C   19.147066117320144        10.096449769127515        15.139075324645964     
 H   18.673072922512478        12.090107849125580        14.453017484478906     
 H   13.807507174430572        14.766743859890058        15.843599681953753     
 C   14.014063084921872        14.613112982791723        17.996459659059898     
 H   14.255984199948843        14.155197805894858        20.091876994042568     
 H   15.307761528763409        7.1979685294515212        22.061200930847452     
 H   11.001029844733329        7.3583811335203109        14.471542278546892     
 H   20.116850879496702        10.055867463978428        14.636493645115845     
 H   13.834161725001490        15.674319369923607        18.165670065772037     
 Co   7.0595155118297264        10.616716734924886        12.586868542388148     
 S   7.6260257855512998        12.788610084975611        13.019047788566970     
 S   9.1160545558951185        9.6511707117953147        12.499449512600096     
 S   5.8858288403229588        10.300512432252416        10.661464314655079     
 S   5.5201200344878334        9.8020134991627295        14.066667854067605     
 C   6.1689478976230960        13.788282750508733        13.090363490601980     
 C   8.9718475418243173        7.8936841336524468        12.414584090706407     
 C   6.6530637745743890        11.176883033883394        9.3369598870456567     
 C   6.2076254145845891        9.1395995558855319        15.548870680548827     
 C   6.2796097063160445        15.198815434766384        13.015150695779351     
 C   4.8742312891406234        13.248018710666491        13.265535104147713     
 C   10.141759151998640        7.1115788215854412        12.248518600099777     
 C   7.7477254371509430        7.2045836372848440        12.577863304791045     
 C   7.8660730655895277        11.886356242232376        9.4904763226270639     
 C   6.0485542398247567        11.191781199669078        8.0553149337153496     
 C   5.4141692758571063        9.0489577290901870        16.718428801737144     
 C   7.5241334144889143        8.6326943984032543        15.610723430195049     
 H   7.2632364610323430        15.646479889525983        12.885794663103988     
 C   5.1541967994290259        16.019287062865246        13.122407706405394     
 C   3.7603191501936886        14.079805464649793        13.391566551730284     
 H   4.7630087627633291        12.168328347007161        13.336666359132805     
 H   11.095182337209478        7.6222038327436374        12.116225581368095     
 C   10.095779379519074        5.7160714910379680        12.277246985712148     
 C   7.7100240189903877        5.8068164082589178        12.606502295775426     
 H   6.8327307063401674        7.7811072406589243        12.713908359387252     
 H   8.3390576682265998        11.910242677400332        10.469480232456299     
 C   8.4352744984353905        12.574961995465097        8.4193640684826914     
 C   6.6405583995479223        11.859988044922666        6.9800291044379037     
 H   5.0933876416786195        10.683908617154522        7.9188633985791004     
 H   4.4013179779174942        9.4490618616656512        16.702500560060862     
 C   5.9058478589470829        8.4438426944082305        17.877827813434909     
 C   8.0048532214570844        8.0319043857255732        16.772798111667363     
 H   8.1654809951782052        8.7372533578351863        14.738336990995064     
 H   5.2703880092838844        17.100498490437118        13.063041324180068     
 C   3.8819047166490819        15.470976661327708        13.320159642773802     
 H   2.7740514652708756        13.637218091100724        13.533168630087971     
 H   11.018346238080223        5.1473811662232762        12.167528670538236     
 C   8.8773539061094962        5.0494188100334059        12.460404511044361     
 H   6.7534164752072101        5.3061629256946459        12.755728402045102     
 H   9.3528172876986577        13.136433974113249        8.5815500544219798     
 C   7.8420172859122328        12.558658690059559        7.1518619637262093     
 H   6.1602978282364029        11.845027257087843        6.0026204704291590     
 H   5.2655724297770377        8.3753793005598531        18.756547737560840     
 C   7.2042660917179084        7.9169375326897411        17.915204269331628     
 H   9.0253776888607504        7.6537801760938713        16.783000810017391     
 H   3.0051206750609216        16.112650387599434        13.388257260605545     
 H   8.8445794632100707        3.9631201631053563        12.492367390319728     
 H   8.3009558522261209        13.084923709519744        6.3186257472786762     
 H   7.5833311722941747        7.4270523876996792        18.810329326263226     
 P   10.067494616563305        10.634221632083635        20.406578279816756     
 C   11.536438049866430        11.292092027370540        21.206959995017375     
 C   8.5944691724161224        10.868961465878352        21.431058662488503     
 C   10.280986936205778        8.8549377648075218        20.213701833133818     
 C   9.8564011773135860        11.388226215326792        18.776480043982637     
 C   11.635528470767326        12.673180487170891        21.456410779261471     
 C   12.583932080235906        10.430374060462263        21.585471148887819     
 C   8.5730160715321961        11.795951204969626        22.486074533785139     
 C   7.4537869888498438        10.083466920196104        21.161788009858448     
 C   10.634044875916794        8.3096742544594324        18.972066688270832     
 C   10.192605531619929        8.0313772816776847        21.353040363741826     
 C   10.865029375196704        12.199604301441575        18.224197301883546     
 C   8.6887274868837636        11.118006892317725        18.035084133722123     
 H   10.845264374966705        13.355883100691326        21.154700859340757     
 C   12.767796658257362        13.178236473275479        22.094791181503304     
 C   13.722158750270724        10.951157750818787        22.202281135012992     
 H   12.517428667172037        9.3640782051291378        21.395095735285238     
 H   9.4433244039452369        12.399893207430868        22.734243985197637     
 C   7.4164233158823061        11.937814615230028        23.259485907784239     
 C   6.3033572610998059        10.243627214783039        21.934945192055693     
 H   7.4728922232195716        9.3335413821013997        20.372207589023130     
 H   10.704232161474799        8.9473738352001053        18.094584073232806     
 C   10.893003062883432        6.9397868905665350        18.867822935975170     
 C   10.476956008774557        6.6702164437925191        21.244145285957043     
 H   9.8975769426576257        8.4432987554497423        22.317547100302388     
 H   11.762523286562073        12.432144838833361        18.792574745558134     
 C   10.706891975742087        12.719472983289513        16.935815221483892     
 C   8.5558220055746972        11.623920949309857        16.741023512338668     
 H   7.8930695722752597        10.497436295066555        18.442627691207591     
 H   12.814520961431297        14.243909165586572        22.310336711510917     
 C   13.811883577732557        12.322530182543007        22.455582990215010     
 H   14.534095815752725        10.292167523442236        22.507957697731715     
 H   7.4403938570331514        12.651821916472898        24.083030177953102     
 C   6.2832555998250434        11.168356224230301        22.986524361293764     
 H   5.4161535067688069        9.6394466756019899        21.747674811918440     
 H   11.173177750774979        6.5182510532753932        17.903587949586079     
 C   10.817134527007893        6.1237438050294886        19.999139737981388     
 H   10.432551301375959        6.0274571481421404        22.124318790207095     
 H   11.487966941200739        13.349293865638217        16.514577988568796     
 C   9.5661155539898601        12.416921727044379        16.188360142500390     
 H   7.6709826723483561        11.393599873075527        16.150937724160453     
 H   14.698233307603381        12.718628409839047        22.947501692216132     
 H   5.3763458651422456        11.263252985928929        23.585741560365808     
 H   11.009002732289447        5.0540882418092430        19.919374945735846     
 H   9.4363842297916669        12.787738816969609        15.171046567407288     
 P   6.4947043556565367        3.3757749288419099        17.235942543804946     
 C   6.5904321036341802        4.3183964676644351        18.770414034894753     
 C   5.2685742236155955        4.1975141793006019        16.204937192276045     
 C   8.1188844926886361        3.3784590061656363        16.448427777729965     
 C   5.9923888970729582        1.6690138904128002        17.548394733924983     
 C   7.6743504280521559        4.1510221766326376        19.651804656805922     
 C   5.5581435504861076        5.2163246891379780        19.086935817104987     
 C   5.5739323799225309        5.4194538336493565        15.574969163313787     
 C   3.9585513686053657        3.6931915206228192        16.180064362309569     
 C   8.9278529187971145        4.5260412163206869        16.555020529823764     
 C   8.5557592685618946        2.2789081748765496        15.688188297828180     
 C   5.7040915834940638       0.81822982312972525        16.462692347584671     
 C   5.9752879839550346        1.1652523019283294        18.860201364088923     
 H   8.4801906191230572        3.4619640451233145        19.413158459497282     
 C   7.7104386738320967        4.8729149981655313        20.844935857817344     
 C   5.6191451295318426        5.9515661183215132        20.271580240851350     
 H   4.7286380574474993        5.3604649084550555        18.402477544877282     
 H   6.5865306110050330        5.8223423541450350        15.578270268892373     
 C   4.5502000998234173        6.1393904717767311        14.951259845186184     
 C   2.9431609661715474        4.4166674539617841        15.551823109125703     
 H   3.7286515949011521        2.7414613479566667        16.647572518209103     
 H   8.5983605714628144        5.3735659810482090        17.152320836986853     
 C   10.155750253909327        4.5679298656281109        15.894154617311138     
 C   9.7898574677108563        2.3371619204047476        15.039350256162043     
 H   7.9534996313957107        1.3774721291307070        15.600770510786694     
 H   5.6698392922518046        1.2030461323860413        15.444938083304708     
 C   5.4482719287980874      -0.53630142285446025        16.690908599621370     
 C   5.7129078809012181      -0.19078125075422220        19.075756399426989     
 H   6.1605712857316757        1.8234599652204708        19.705735422160608     
 H   8.5238909900150972        4.7103321235485156        21.548859783506597     
 C   6.6977581358056799        5.7902618173391520        21.143092451766435     
 H   4.8192898342956809        6.6508699531058371        20.508563357726427     
 H   4.7787888247590153        7.0904643984267102        14.466888740030999     
 C   3.2368861361493324        5.6481452346086849        14.959023904716448     
 H   1.9317095014546188        4.0121247102284476        15.510771043589211     
 H   10.778347595341460        5.4586666437799343        15.960262871673182     
 C   10.591877493700121        3.4771459113604233        15.135006300012746     
 H   10.117652046196355        1.4833924373923191        14.449244917103108     
 H   5.2532800613242125       -1.1940859345603747        15.842697503204253     
 C   5.4608322354802805       -1.0401876321794321        17.995413769523520     
 H   5.7038862684890175      -0.58215130096602696        20.090671346017047     
 H   6.7559233174750135        6.3690775418904151        22.063020574410398     
 H   2.4423386919598085        6.2141512032418333        14.474901971818836     
 H   11.561428751148940        3.5178062511075070        14.631963576116998     
 H   5.2811224034527173       -2.1013963042771500        18.164820121442066     
 Co   10.064124036256811        2.9200867669230544       0.48099511081773666     
 S   9.5008247427274526       0.72741349677254097       0.78467711896226089     
 S   7.9833658187092382        3.8199010198960335       0.37879754290168322     
 S   11.279755132246978        3.3652076800985475       -1.3985244556377046     
 S   11.543564521018006        3.6640619106832513        2.0407210018587545     
 C   10.950220924420870      -0.27924877614333049       0.87738215475149461     
 C   8.0830003839640945        5.5757019695315346       0.23300370519526534     
 C   10.553827201271744        2.5217198412490345       -2.7673989308933962     
 C   10.829798451558975        4.4146561413481216        3.4675461496991513     
 C   10.828424916288677       -1.6902264001778393       0.82303095519428204     
 C   12.249410857241202       0.25428030584931260        1.0392025414699109     
 C   6.8959467440743305        6.3238181407850744        4.1624950345460252E-002
 C   9.2910908911199765        6.2976877534619105       0.37450367050359179     
 C   9.3357328542487537        1.8113506868865208       -2.6633265842514282     
 C   11.189787702445326        2.5362298611652800       -4.0341773076453773     
 C   11.600010767141610        4.5428162007649284        4.6481343439464604     
 C   9.5232557003354597        4.9483654421385177        3.4757706477254775     
 H   9.8410810529189749       -2.1319778381988876       0.70042217660391481     
 C   11.947692897071748       -2.5172187216206652       0.94361842011522246     
 C   13.356398784239630      -0.58385969890264200        1.1833572575268341     
 H   12.369792032937616        1.3344654188087357        1.0769429327839972     
 H   5.9561495332172187        5.7853748781891010       -7.6591978696248619E-002
 C   6.9091393227827309        7.7212848975174486        2.7766287138386088E-002
 C   9.2967279860192171        7.6958903585223171       0.36129927430018055     
 H   10.218545203140858        5.7445340327740917       0.52196981323790403     
 H   8.8342083120060000        1.7685940722247964       -1.6997318209516332     
 C   8.7924497241994093        1.1498273408836717       -3.7635336816708902     
 C   10.620638397742081        1.8997101098605449       -5.1413308286367467     
 H   12.149042301230107        3.0442381185020500       -4.1360384741878198     
 H   12.608552058353176        4.1314291079293151        4.6664970408471742     
 C   11.091920887985617        5.1989441726972210        5.7712843212535416     
 C   9.0271267468394534        5.6040946314213151        4.6015276316189277     
 H   8.9024159972159627        4.8208353054588695        2.5917911289294762     
 H   11.823165159819862       -3.5985494688753326       0.90319375390425594     
 C   13.223382747378407       -1.9753318152534454        1.1378882049721852     
 H   14.346833035594406      -0.14774561534856182        1.3160863118807560     
 H   5.9743098768680154        8.2665671870464177      -0.10229730365063305     
 C   8.1115612418620433        8.4214017289298013       0.19362639202057061     
 H   10.240787937614416        8.2236308287291990       0.49696254678173540     
 H   7.8704761930379652       0.58675902408085645       -3.6363680359398440     
 C   9.4139396125880506        1.1992334517946115       -5.0166733505724546     
 H   11.124668881952967        1.9402652401855396       -6.1062998360820337     
 H   11.713194008700272        5.2915772833485626        6.6609226495712299     
 C   9.8014845808194480        5.7456008321282681        5.7585615674934845     
 H   8.0161669410035810        6.0066991034918411        4.5708074171745317     
 H   14.096360096313784       -2.6207054475578389        1.2205765753472659     
 H   8.1201712157664616        9.5089570099027618       0.19376910016823093     
 H   8.9706859838652004       0.69881152360282450       -5.8738112938914062     
 H   9.4097505583748937        6.2703225213548768        6.6279932222429192     
 P   7.0992088342341617        3.0396627397781719        8.2498901511201321     
 C   5.6281831646704790        2.3562676084902257        9.0261288362558894     
 C   8.5606573462725155        2.8024486392340036        9.2858269386301444     
 C   6.8459235796078497        4.8119406442895203        8.0485692665218256     
 C   7.3476327021143604        2.2910566911919155        6.6243141782747310     
 C   5.5397112149722529       0.96943294320364648        9.2423742699807061     
 C   4.5726499678754227        3.1998166508323687        9.4220753734567726     
 C   8.5775970801233665        1.8412316118157754        10.309912848104915     
 C   9.7103968361150237        3.5777812770615087        9.0286453756894325     
 C   6.4439710400138415        5.3287462787289810        6.8087476537266163     
 C   6.9246421836585412        5.6496949458179726        9.1769946795774349     
 C   6.3026594453624964        1.5819802457808028        6.0035991534306703     
 C   8.5710656024560326        2.4713070858778661        5.9496930275865312     
 H   6.3351170908966923       0.30222211471794053        8.9217013695947909     
 C   4.4128083328354979       0.43946266814976997        9.8704632670491641     
 C   3.4351987606645156        2.6545765121720053        10.018490672105296     
 H   4.6321323226335442        4.2709017704490702        9.2585290493586854     
 H   7.6985687644513909        1.2450127553721211        10.544370756962978     
 C   9.7410128930953004        1.6498755673294478        11.061361879007997     
 C   10.870347295692264        3.3637128143665107        9.7744798918718008     
 H   9.6927990456100215        4.3532528005678541        8.2638697748723438     
 H   6.3851102936439705        4.6786759745851976        5.9393983655430951     
 C   6.1229714422312282        6.6844853430461901        6.6961174907931635     
 C   6.5784120975677958        6.9960286559524851        9.0602020623542465     
 H   7.2555384907512250        5.2607144889220123        10.139708538337935     
 H   5.3653242897091724        1.4087419583871819        6.5274912464576449     
 C   6.4772862257733212        1.0834515440345218        4.7090723329208100     
 C   8.7234467584986799        1.9830441143535180        4.6511736807335371     
 H   9.3983022855099758        3.0038469635298379        6.4143363032609226     
 H   4.3774397672733896      -0.63086779244052071        10.066329724761548     
 C   3.3584351334623901        1.2770881639059573        10.243047241565218     
 H   2.6146260941310944        3.2993995917723979        10.331768303463976     
 H   9.7167357835127284       0.90772371792536677        11.859752462974049     
 C   10.887636449210943        2.4008135640031893        10.791681977101174     
 H   11.770957347049215        3.9482423908966138        9.5883018999578269     
 H   5.8037548134301904        7.0816150504001305        5.7333633594462334     
 C   6.1861516918366011        7.5142113844676484        7.8189713326955115     
 H   6.6145679183943793        7.6522161374612079        9.9305910137622639     
 H   5.6672634985218489       0.53377422870083191        4.2338295445554515     
 C   7.6752341302243465        1.3023059705753783        4.0247281499129324     
 H   9.6556364054779120        2.1417356214391008        4.1142166439313756     
 H   2.4737445607081274       0.86111052247324593        10.721239944272622     
 H   11.803948647513941        2.2582285370593573        11.366382573399386     
 H   5.9450670643385557        8.5734621805992894        7.7364957802427599     
 H   7.8203313975200839       0.94787986810213498        3.0031613639333430     
 P   10.574090776285834        10.222858203981122        5.0621522428951895     
 C   10.467796575759257        9.3032999170309445        6.6085088288034610     
 C   11.728878412682757        9.3301284880002822        4.0088875935869925     
 C   8.9403299373502900        10.283420151767086        4.2990398866942821     
 C   11.167233960870572        11.903405102171806        5.3485053136360987     
 C   9.3834030408282700        9.4899862779100452        7.4852563332355890     
 C   11.492165639554631        8.4003892441854831        6.9358970770579074     
 C   11.320346226290345        8.1546343380188464        3.3517577130346967     
 C   13.077064588605117        9.7219901958364225        3.9900942465120353     
 C   8.0826766461258632        9.1735839873937817        4.4258657717169747     
 C   8.5515693234794519        11.387499161465277        3.5200295099048793     
 C   11.484675853743777        12.727378129264840        4.2508031704181723     
 C   11.224544485828730        12.417751561282030        6.6552204955285816     
 H   8.5853658740363681        10.184644022768776        7.2378797622798858     
 C   9.3341479987543554        8.7743431978399915        8.6814273613203667     
 C   11.420436721220437        7.6758749311305587        8.1262719170767816     
 H   12.322106034628277        8.2423300888798732        6.2546621711498025     
 H   10.276497525104132        7.8442585472421555        3.3425011894175860     
 C   12.278639649641223        7.3606095922092809        2.7160186041372509     
 C   14.027222981661643        8.9273961516969713        3.3453050152575439     
 H   13.385915250118327        10.642863024950813        4.4742022247904041     
 H   8.3752963026225284        8.3230908031105617        5.0382869012709603     
 C   6.8541597104243728        9.1733145512708081        3.7644187067894075     
 C   7.3161712164328163        11.371903599162055        2.8712726718216213     
 H   9.1926312559078820        12.260052323617250        3.4159219880264815     
 H   11.485132775816487        12.330740939127480        3.2372166251333323     
 C   11.812493019610320        14.069034832790965        4.4622298718019904     
 C   11.558203600552263        13.760230833054470        6.8534530150159423     
 H   11.013641117124191        11.778125799827837        7.5091354745918650     
 H   8.5189687411848301        8.9476521921436376        9.3807537537056795     
 C   10.337330396768944        7.8502476876080838        8.9893390656318015     
 H   12.214049059108691        6.9725664213108880        8.3729384324668814     
 H   11.975260988311254        6.4389420309188345        2.2183031296386342     
 C   13.629228468415324        7.7336538099302663        2.7343285896615726     
 H   15.068008807772809        9.2505890490592364        3.3045191291120797     
 H   6.1921917389405632        8.3124191899750564        3.8463287716352399     
 C   6.4661356268414405        10.268829786120651        2.9855360353918008     
 H   7.0277135494094729        12.231065190194206        2.2686079093248028     
 H   12.025240292861737        14.711747132846009        3.6068926973565301     
 C   11.841041741766166        14.584206074945218        5.7616453202200857     
 H   11.598808223667028        14.160420338432303        7.8638040183307556     
 H   10.268140885413723        7.2743916218331295        9.9102707568700055     
 H   14.371903915532620        7.1057564196740453        2.2449522628429408     
 H   5.4930158510522515        10.256066099454332        2.4888090730136194     
 H   12.075072252878622        15.636289729585755        5.9191677237282345     
         556

 Co   1.5118654615067135        10.652502321596002       0.48076616287104740     
 S  0.95121789130437484        12.845766392354937       0.78494337520915369     
 S -0.56980315190148056        9.7542857739473661       0.38087010773287561     
 S   2.7248533271497246        10.207763904788942       -1.4003581037151605     
 S   2.9922356430089154        9.9060405684582751        2.0385071816780460     
 C   2.4016558873093237        13.851014867344352       0.87670835590833851     
 C -0.47151753796387763        7.9984122096194987       0.23383608042045828     
 C   1.9979058191168872        11.052391663323220       -2.7679785513111117     
 C   2.2793122401969494        9.1557882303914120        3.4659886421492745     
 C   2.2812139410229588        15.262071087999731       0.82134098556708890     
 C   3.7002708998418967        13.316317138684017        1.0391892273181957     
 C  -1.6591075303873646        7.2513509157131564        4.1438665199197811E-002
 C  0.73591251045486517        7.2753195871076217       0.37568479477946043     
 C  0.77978964886641500        11.762475840386859       -2.6626033613724056     
 C   2.6332270320822206        11.039136276101686       -4.0350591606794364     
 C   3.0502084016114841        9.0274578527767027        4.6461180277454455     
 C  0.97256657555103898        8.6226690609533421        3.4751841528638789     
 H   1.2943262540509544        15.704671240875344       0.69806284253359385     
 C   3.4012092691020972        16.088062946596654       0.94184566134138825     
 C   4.8080366758239261        14.153497549891179        1.1830249665274377     
 H   3.8195780780913364        12.236050517503967        1.0778232351357291     
 H  -2.5984377358021091        7.7905860465651031       -7.7003345095569761E-002
 C  -1.6470507982919205        5.8538493860692435        2.6893931677999236E-002
 C  0.74039338381056796        5.8770839465315330       0.36193965100156361     
 H   1.6637667649317252        7.8276254674225587       0.52397612618315326     
 H  0.27859972185058057        11.803976440288890       -1.6988055439445113     
 C  0.23602730675634689        12.425194728180672       -3.7618483305270827     
 C   2.0636058007241105        11.676833840789994       -5.1412413989665335     
 H   3.5924445766359177        10.531275609370592       -4.1378913469628378     
 H   4.0588823644846217        9.4384933233389106        4.6639301942108187     
 C   2.5425345589523847        8.3717481056004512        5.7697054500624381     
 C  0.47687468932367028        7.9672978446365601        4.6013110820912670     
 H  0.35107534075591351        8.7505419811270269        2.5917399499497908     
 H   3.2777576126368539        17.169488168224103       0.90067567539679538     
 C   4.6763243913641466        15.545040230866586        1.1367460949534363     
 H   5.7980669268014129        13.716590527710844        1.3161025003679097     
 H  -2.5822862723549784        5.3093900686497975      -0.10387995867931638     
 C -0.44529329829538422        5.1526486715070980       0.19310322477032607     
 H   1.6839112192667247        5.3484287618943638       0.49810133582769500     
 H -0.68591219013536375        12.988072008929487       -3.6336991841171913     
 C  0.85702803994935206        12.377216904475564       -5.0152610381297471     
 H   2.5671332944142371        11.637285364707084       -6.1064853114070967     
 H   3.1643095680348794        8.2790393251328265        6.6589822025650838     
 C   1.2518798449732031        7.8256236581975136        5.7578826752991601     
 H -0.53431003575932690        7.5652979301964347        4.5712874017372371     
 H   5.5497971524050813        16.189755536185160        1.2192122100859184     
 H -0.43757463968010496        4.0650695841717486       0.19274664290304305     
 H  0.41352650844469085        12.878657812693000       -5.8716467508751382     
 H  0.86045326604347783        7.3011832136063317        6.6276157805291396     
 P   15.650194413135011        10.534505538150118        8.2455611397601931     
 C   14.179349427978208        11.216881572147338        9.0231583815245511     
 C   17.112028512996726        10.772096569859222        9.2810419771014736     
 C   15.398361911503596        8.7619604689002379        8.0450686602501342     
 C   15.897185464839962        11.283029547979442        6.6196737435712807     
 C   14.090433645851929        12.603500035979909        9.2406449307604852     
 C   13.124749440026802        10.372472660736365        9.4198528288713224     
 C   17.128837011043526        11.732205653739152        10.306128922865627     
 C   18.261625091760891        9.9966177911646259        9.0236002126801154     
 C   14.996977937845031        8.2439653157812991        6.8056283084643043     
 C   15.478209890490154        7.9249635686805968        9.1739993513130127     
 C   14.853326428749856        11.995355817231522        6.0012108812480420     
 C   17.118874526375336        11.100066919474600        5.9428792900107581     
 H   14.885073639032903        13.271417662177729        8.9194966074597275     
 C   12.964167677394181        13.132368689433106        9.8707900820026655     
 C   11.987973725244728        10.916638310414665        10.018519714488733     
 H   13.184427694172976        9.3015642872880751        9.2552397595582239     
 H   16.249902719039962        12.328439148582850        10.540877335750150     
 C   18.291886755235087        11.922182407498912        11.058453802069664     
 C   19.421085726378635        10.209060493780349        9.7705674764743531     
 H   18.244217486418300        9.2219943154326067        8.2579949770564056     
 H   14.937172424074275        8.8934239707782474        5.9359177339595801     
 C   14.677686616479955        6.8877852286861536        6.6938197321489712     
 C   15.133607212871286        6.5782111874847029        9.0580348371246959     
 H   15.808747448202631        8.3148796872264565        10.136437524761543     
 H   13.917268594040692        12.170419843767677        6.5265783248457812     
 C   15.027356195409711        12.494652989723525        4.7069008504308449     
 C   17.270675521286162        11.589233559500922        4.6446354606035669     
 H   17.945131099539491        10.564644843641432        6.4055848194048153     
 H   12.928470332685459        14.202528122202089        10.067492977184857     
 C   11.910846292774210        12.293872604458004        10.244424891136527     
 H   11.168124376880566        10.271192664026948        10.332350791346730     
 H   18.267464614891967        12.663432217309879        11.857672177811919     
 C   19.438179969188418        11.170740329465637        10.788866787999819     
 H   20.321250844584497        9.6237759365583440        9.5846854619325104     
 H   14.358937243338300        6.4897016837665049        5.7313272153989985     
 C   14.741928947192241        6.0588255983346642        7.8171382590967937     
 H   15.170510785372263        5.9226456452093794        9.9288335709518822     
 H   14.218162993660798        13.046768573389620        4.2333904571948988     
 C   16.223569808963752        12.273454279742994        4.0205949849815577     
 H   18.201458217381742        11.428629207399123        4.1060002130213444     
 H   11.026705065440416        12.708946013067198        10.724389834419757     
 H   20.354033601283220        11.311746705912361        11.364612259499429     
 H   14.502069099465157        4.9992726699889811        7.7353364658271913     
 H   16.368201782125254        12.628684044596286        2.9992870671781131     
 P   2.0227969301695485        3.3481110706999040        5.0596111748188033     
 C   1.9164345684753055        4.2679637871984886        6.6058015484730861     
 C   3.1795371447174734        4.2393089224660443        4.0072793152357402     
 C  0.38953861982100479        3.2891762905973585        4.2951944260893455     
 C   2.6137332461442719        1.6669485682316383        5.3467583128135558     
 C  0.83157920814159536        4.0821375351533939        7.4821493612898520     
 C   2.9414904765967926        5.1698982557910513        6.9337387841059561     
 C   2.7732303746829801        5.4155843784912205        3.3503096165832358     
 C   4.5270017539020619        3.8452709914123537        3.9890467489743093     
 C -0.46777449039207558        4.3991943421948578        4.4226571218017181     
 C   6.8516528112374511E-004   2.1859927747827705        3.5149140726872661     
 C   2.9306790449534890       0.84224252878642702        4.2494883440823452     
 C   2.6697618120909370        1.1529315260826070        6.6536448159668993     
 H   3.2984905616159244E-002   3.3882745399497844        7.2343645235106120     
 C  0.78266636978439297        4.7974298229140171        8.6785482614284106     
 C   2.8700559536557182        5.8941755489829895        8.1242833079539931     
 H   3.7718097373752482        5.3273638405691779        6.2528374920378020     
 H   1.7300037871881226        5.7278404531067322        3.3411324085237544     
 C   3.7329524567795653        6.2079279410221764        2.7147443806090665     
 C   5.4785694239116465        4.6382447975475545        3.3445100574611395     
 H   4.8342006239512134        2.9239681441716248        4.4732840199026693     
 H -0.17507165213531037        5.2490765419622631        5.0358810390714313     
 C  -1.6960954194068993        4.4004611686330932        3.7608550476210505     
 C  -1.2344400609313140        2.2026609958064682        2.8656880253294710     
 H  0.64137898172996044        1.3132442547599597        3.4101378545899803     
 H   2.9324617081151558        1.2385948220996181        3.2358144738558936     
 C   3.2563242815672364      -0.49980413666859536        4.4614160270835681     
 C   3.0014522469285856      -0.18990969851424402        6.8524381094019269     
 H   2.4594041980375652        1.7930838759981167        7.5072838812023832     
 H  -3.2823995012370689E-002   4.6245985434767647        9.3776222325019631     
 C   1.7866349138203148        5.7204597653462237        8.9870941984573491     
 H   3.6642059306514434        6.5967418759585481        8.3713114837780989     
 H   3.4311756065568058        7.1301380208564167        2.2171280514910805     
 C   5.0827684054745976        5.8323832417852453        2.7331208160623675     
 H   6.5188179881876600        4.3135261467940964        3.3042284181719443     
 H  -2.3577737831563068        5.2615031164916868        3.8434061338214969     
 C  -2.0842399677669490        3.3058289253330404        2.9807980614898928     
 H  -1.5228314007194645        1.3442497106098774        2.2619151638123731     
 H   3.4686566059130728       -1.1430168544020454        3.6063482511192628     
 C   3.2834459227975281       -1.0146518713935693        5.7609862683009334     
 H   3.0411095965450623      -0.58981850394567870        7.8629402742582126     
 H   1.7178409483669668        6.2959592423645905        9.9083000891762012     
 H   5.8266120797854342        6.4587247833907089        2.2436256714502654     
 H  -3.0571024118604262        3.3193146607969202        2.4836038198415333     
 H   3.5158221545698596       -2.0670116733518289        5.9188875896500672     
 Co   15.612868725326626        2.9578293571573182        12.584317699911951     
 S   16.181420671642861       0.78636071130665908        13.016643999697687     
 S   17.669658611767627        3.9225664503854474        12.496016526287384     
 S   14.437114131429011        3.2740051698956254        10.660059130550978     
 S   14.073678018831810        3.7719334018191808        14.064423050360102     
 C   14.725308684518486      -0.21454256529470231        13.089819591409976     
 C   17.527267237426564        5.6801478462002111        12.411851464643531     
 C   15.203074510580853        2.3975933236107863        9.3349269745652013     
 C   14.761719882529086        4.4335667329087212        15.546754126581552     
 C   14.837065017794126       -1.6250243993838636        13.015526940505183     
 C   13.430231151032674       0.32478843714217864        13.265210925806198     
 C   18.698066123841713        6.4612826622633266        12.247391924640253     
 C   16.303564449328253        6.3701756509881893        12.574005626876426     
 C   16.415783076599968        1.6874741446816053        9.4877115523997606     
 C   14.598081074776772        2.3834587757193262        8.0535027021927963     
 C   13.968539514282297        4.5235508144355876        16.716533093150794     
 C   16.078075231675996        4.9408976475568096        15.608388778002507     
 H   15.820989012780586       -2.0720222932215830        12.886145250632158     
 C   13.712309615601011       -2.4463045694133640        13.123603936436256     
 C   12.317030982740693      -0.50777259946167663        13.392223799002030     
 H   13.318231931018881        1.4044307446179971        13.335739694275315     
 H   19.651199122114889        5.9498698437531718        12.116185738165829     
 C   18.653240903844949        7.8568261398873105        12.276550333942877     
 C   16.267039912118999        7.7679461175136382        12.603158855444745     
 H   15.387995509413546        5.7942477848374034        12.708728693373235     
 H   16.888938259448622        1.6626876931337635        10.466604694503520     
 C   16.984458321461688       0.99933142793492580        8.4160734516614930     
 C   15.189623821890173        1.7157700319247855        6.9776562852848318     
 H   13.643041469133768        2.8917002717732636        7.9176081894806840     
 H   12.955777556936964        4.1232073826457443        16.700609392007241     
 C   14.460335542776653        5.1284103838203112        17.876014161599223     
 C   16.558882747049111        5.5415480579523111        16.770532524294865     
 H   16.719103837489971        4.8370084312796306        14.735679596718530     
 H   13.829338519672660       -3.5274494526341598        13.064936421748802     
 C   12.439651205846658       -1.8988984309788104        13.321519603858533     
 H   11.330535603553351       -6.5802214692695496E-002   13.534178069231748     
 H   19.576391233699049        8.4248175625554822        12.167942935745799     
 C   17.435180852971996        8.5244023240284310        12.458710163054963     
 H   15.310727258748933        8.2693771173422110        12.751481594112494     
 H   17.901815749299466       0.43743122303455639        8.5777134027645214     
 C   16.390987438033459        1.0167406728014432        7.1487103859684966     
 H   14.709071978779862        1.7314979398127777        6.0004086436515935     
 H   13.820308827858847        5.1963510085700317        18.754959439895117     
 C   15.758558884046561        5.6557662450307804        17.913195169404460     
 H   17.579182417805274        5.9203097646731280        16.780590366981873     
 H   11.563333629115379       -2.5411214383266083        13.390438837190771     
 H   17.403203086341055        9.6106999311832357        12.491017854418731     
 H   16.849726522904206       0.49106433991368326        6.3150209902473966     
 H   16.137678695290642        6.1453995186090813        18.808431071301683     
 P   1.5129342221408915        2.9395622333166296        20.409429746143076     
 C   2.9819468410256844        2.2805423369272479        21.208644405519625     
 C   4.0180804982540008E-002   2.7049341803195941        21.434198738110837     
 C   1.7276116963395303        4.7186591340420430        20.216432879227749     
 C   1.3005079666252106        2.1862530798700344        18.779285025809237     
 C   3.0805136128532413       0.89926366797064750        21.457042933081681     
 C   4.0302022549387617        3.1414272212535632        21.586847988524958     
 C   1.8575980457415098E-002   1.7768220093005829        22.488197043615042     
 C  -1.1006191589257672        3.4903497628723161        21.165227096528273     
 C   2.0809708328640535        5.2633742222555560        18.974623551517709     
 C   1.6403405783600160        5.5424360416556828        21.355661861881007     
 C   2.3096866034697778        1.3773184150211750        18.224828982045270     
 C  0.13152196293028132        2.4551641786850538        18.039763990931281     
 H   2.2896274055199419       0.21723715597681414        21.155534389545608     
 C   4.2131022995862617       0.39316643492871500        22.094003319783056     
 C   5.1687982338181140        2.6196369723570796        22.202056155579474     
 H   3.9639863732962839        4.2078828778871902        21.397405396923848     
 H  0.88894571309757831        1.1728403942425536        22.736066090886489     
 C  -1.1383850939100753        1.6335604900183553        23.260715850826937     
 C  -2.2515048342965214        3.3286171962139508        21.937313035138615     
 H  -1.0812940777097206        4.2412340610152119        20.376576380315658     
 H   2.1501202374543174        4.6255325670249796        18.097161839859027     
 C   2.3416665044562244        6.6328704010607265        18.870224827190572     
 C   1.9262615896332325        6.9032209830455518        21.246573553450620     
 H   1.3449378856105123        5.1309628003297556        22.320227343407236     
 H   3.2081447871704700        1.1456074450626541        18.791902417551089     
 C   2.1507673886948218       0.85871318377059902        16.936054790875630     
 C  -2.1122845531201667E-003   1.9506706862139458        16.745254073926496     
 H -0.66466128639095534        3.0735650825163927        18.449141189559619     
 H   4.2594537726118338      -0.67266292728177457        22.308819263587814     
 C   5.2580539559543702        1.2480327354494063        22.454212278114817     
 H   5.9813011510804266        3.2780719824266673        22.507459974556642     
 H  -1.1145687371128044       0.91864237169272944        24.083433565852125     
 C  -2.2718329781511915        2.4025996300575603        22.987726128317643     
 H  -3.1390394093409704        3.9322702503316642        21.749948531040765     
 H   2.6222293718520344        7.0538616701343955        17.905880572818770     
 C   2.2670557541587248        7.4490988450031894        20.001504936381398     
 H   1.8825907970182238        7.5462781898476115        22.126563778905716     
 H   2.9322065784988349       0.23065898108421562        16.513136212729329     
 C   1.0087157153169484        1.1602597595156052        16.190299036451457     
 H -0.88800600448686051        2.1801841180008839        16.156657118831937     
 H   6.1446938813491156       0.85104106166937921        22.944842203123663     
 H  -3.1791854210562680        2.3062857507829815        23.585957235760986     
 H   2.4602906303524628        8.5184678659019362        19.921688436008601     
 H  0.87842303376802167       0.79061809224713486        15.172608555259069     
 P   15.049922651690924        10.198037403429389        17.238369791130378     
 C   15.144683048622158        9.2549999430899721        18.772644087850846     
 C   13.827136017800727        9.3747295575948364        16.205011353273015     
 C   16.674929051878802        10.197415450805648        16.452920904349060     
 C   14.544600756898022        11.903954458816733        17.549897258261581     
 C   16.227862766839884        9.4223055938852909        19.654954647888925     
 C   14.112908617636140        8.3558674467202803        19.087479907864054     
 C   14.137008673934986        8.1556483999384657        15.572352541077922     
 C   12.515492514282185        9.8743034589071623        16.180892864370456     
 C   17.485301029242990        9.0509662807184785        16.560512614048776     
 C   17.110581562040522        11.297093454187360        15.692241937116689     
 C   14.256016165665942        12.753919069593728        16.463631934914961     
 C   14.525563933175746        12.408045821507933        18.861514720507230     
 H   17.033323767643932        10.112207263476943        19.417532241390202     
 C   16.263934173151423        8.6988910109619209        20.847169203435726     
 C   14.173784071376886        7.6193280686808915        20.271315383811761     
 H   13.284031996600669        8.2117133877947150        18.402252606986373     
 H   15.150975855437467        7.7568198823047645        15.574646696009845     
 C   13.116111586919885        7.4333425169880289        14.947121687372873     
 C   11.502925076235424        9.1485722469467206        15.550974392486902     
 H   12.282237414206131        10.824128008043489        16.650267782222308     
 H   17.156679625003360        8.2033554231891515        17.158162848634937     
 C   18.713433904359341        9.0103799743111743        15.900061434053683     
 C   18.344898363125779        11.240132621810194        15.043793285327141     
 H   16.507092603334200        12.197588631157485        15.604196106212219     
 H   14.223301968827172        12.368751953066846        15.445979802967889     
 C   13.997909980696106        14.108064781568252        16.691212494090166     
 C   14.260999304783448        13.763695672844449        19.076383886615041     
 H   14.711070546547402        11.750347235568080        19.707399421897239     
 H   17.076962856855655        8.8611921008163144        21.551665676386097     
 C   15.251883234235484        7.7802740207108227        21.143530406929532     
 H   13.374327666621898        6.9191459439495597        20.507041495767329     
 H   13.347895216337841        6.4842047382921102        14.460887652981263     
 C   11.801205971131830        7.9194656574820845        14.955940284202310     
 H   10.490206267262124        9.5496329121349977        15.510203605684154     
 H   19.337302146512631        8.1206345512428459        15.966934580501048     
 C   19.148280760019929        10.101246698118594        15.140345679713686     
 H   18.671828419904191        12.094015388700571        14.453399244672648     
 H   13.802652145691528        14.765248828389609        15.842629256733032     
 C   14.008594995587288        14.612331866159034        17.995539691226178     
 H   14.250528361535345        14.155354889667352        20.091142239159325     
 H   15.310052814271232        7.2002280380815442        22.062664839156039     
 H   11.008876008434560        7.3513842764980302        14.470911007992401     
 H   20.118153196045125        10.061434706256749        14.637917166856145     
 H   13.827195731694855        15.673285145395711        18.164430537179292     
 Co   7.0590367088949773        10.617658559482892        12.589526867804931     
 S   7.6254526366978848        12.790131443130351        13.018141394600503     
 S   9.1162666028459807        9.6539751981710680        12.501723016915724     
 S   5.8841895734968652        10.297878724196387        10.665392666252787     
 S   5.5212922453084907        9.8048983248699013        14.071521351127744     
 C   6.1685886927975675        13.789997977442853        13.090066064638608     
 C   8.9733434347285659        7.8965331178049718        12.415154735985640     
 C   6.6502675816666406        11.173357942479427        9.3396645748564602     
 C   6.2095196442876288        9.1400517109237018        15.552199046098135     
 C   6.2795584624287999        15.200543158256508        13.015430590888831     
 C   4.8737499524585486        13.249920086622517        13.264879870213038     
 C   10.143751246511558        7.1154011831847779        12.248390514733380     
 C   7.7496824556248942        7.2064898864284483        12.577819968124865     
 C   7.8634145600274321        11.882860791483964        9.4918132835014717     
 C   6.0448821368532322        11.187449699128404        8.0584336048869609     
 C   5.4167009250935418        9.0483754212719631        16.722058630043563     
 C   7.5257516253902228        8.6324048717154724        15.612576032020087     
 H   7.2632870089994084        15.648044227275957        12.886252392175148     
 C   5.1543165724153051        16.021195249743002        13.123066512613569     
 C   3.7600305822790787        14.081882699138124        13.391423171571684     
 H   4.7622753131095674        12.170215752813224        13.335088464992385     
 H   11.096784974566432        7.6268215566161146        12.116499984751847     
 C   10.098714920603463        5.7198384252162358        12.275929791472231     
 C   7.7129050598871860        5.8087100608122846        12.605293679911208     
 H   6.8343278423040701        7.7823432225652596        12.714178494013970     
 H   8.3371930159436491        11.907263700709114        10.470388847196670     
 C   8.4318918928918070        12.570727039896374        8.4198987852050156     
 C   6.6362481344525408        11.854788012865255        6.9822679114093438     
 H   5.0896037634654343        10.679570839647202        7.9229389980788056     
 H   4.4039685776044211        9.4487909918962210        16.707072718696441     
 C   5.9088288827650883        8.4418539506620203        17.880459683237401     
 C   8.0068925021431294        8.0300976308152023        16.773649923085728     
 H   8.1665360014446442        8.7375964555504293        14.739871652786599     
 H   5.2707378383121517        17.102410066006374        13.064223468842457     
 C   3.8819320480615507        15.473062363342924        13.320733064559096     
 H   2.7736489263123549        13.639474290988304        13.532788911824031     
 H   11.021636331030912        5.1518203687596662        12.165649230472185     
 C   8.8807489983330949        5.0522273436716780        12.458598983966041     
 H   6.7566583434736973        5.3072798554151621        12.754138919991760     
 H   9.3495553012569879        13.132245988978562        8.5811164957572572     
 C   7.8378503486076641        12.553511715681161        7.1527956023527111     
 H   6.1553269939749544        11.839121851907448        6.0052047977736880     
 H   5.2690757722355421        8.3727255740114011        18.759479601306687     
 C   7.2070260878352252        7.9144022222463493        17.916457927054470     
 H   9.0271518083055202        7.6512943449238104        16.782726416660804     
 H   3.0052544901345346        16.114839049896442        13.389243257767461     
 H   8.8486697549343596        3.9658934713363672        12.489673802635414     
 H   8.2963517941548268        13.079066197011237        6.3188992815118077     
 H   7.5864378902662661        7.4235580203282829        18.810876494400574     
 P   10.065792160768105        10.631411656309306        20.407838804718796     
 C   11.534789642213724        11.289992642817417        21.207556908207550     
 C   8.5930833935132611        10.866225415379073        21.432630471617969     
 C   10.280386071102312        8.8523207968767288        20.214742359823560     
 C   9.8536718378992436        11.385252579196035        18.777858552550480     
 C   11.633583077293174        12.671239953879130        21.456090473646590     
 C   12.582505503156302        10.428779142691337        21.586556206763273     
 C   8.5717539190451024        11.794162980592178        22.486789796082661     
 C   7.4521506742478127        10.081012126413972        21.163693266547558     
 C   10.634804116220582        8.3078354524723288        18.973163646632994     
 C   10.192268164725546        8.0283768946612817        21.353785377318463     
 C   10.863302305827945        12.193805968785188        18.223684447188486     
 C   8.6844621985682195        11.117506107442859        18.038303720715252     
 H   10.843177515419358        13.353512721451340        21.153851854101688     
 C   12.765697996570207        13.176986886582901        22.094193567183492     
 C   13.720706476843281        10.950240916909667        22.202808787206198     
 H   12.516199003433501        9.3623507879432459        21.396922358081024     
 H   9.4423033747481071        12.397891221695254        22.734580475775484     
 C   7.4149713891650668        11.937397429816780        23.259591515797307     
 C   6.3014569450582352        10.242664656854377        21.936093454027155     
 H   7.4712152856345382        9.3303779455671751        20.374800836793593     
 H   10.704679560166149        8.9458696823698780        18.095900660935271     
 C   10.895486341238609        6.9383399845852063        18.868701328176932     
 C   10.478337605335488        6.6676271629957284        21.244685017345265     
 H   9.8962391822632849        8.4396706978468359        22.318236890305911     
 H   11.761893513521885        12.424717137561359        18.790835449690935     
 C   10.704711506520372        12.713075412315435        16.935128551245054     
 C   8.5510209360663598        11.622923177610517        16.744116170914989     
 H   7.8879335623031031        10.499365257340367        18.447424901854795     
 H   12.812105612952246        14.242788449111481        22.309195373909155     
 C   13.810069005666373        12.321782606575395        22.455317150328955     
 H   14.532881640222874        10.291642956098844        22.508698755472182     
 H   7.4389492917373801        12.652184016394440        24.082439523158197     
 C   6.2814318694147433        11.168451042812190        22.986720259204354     
 H   5.4138836095268097        9.6390253749471029        21.748854911148900     
 H   11.176748372173547        6.5174734549762068        17.904512037683741     
 C   10.819968377154058        6.1219282725906954        19.999791150827527     
 H   10.434158651309245        6.0245018464909759        22.124591520643921     
 H   11.486584421749200        13.340684178451209        16.512398623903948     
 C   9.5623601715479776        12.412824735890293        16.189413885969230     
 H   7.6648769612933645        11.394571752395438        16.155495711354614     
 H   14.696369194332464        12.718432794322403        22.946861047903816     
 H   5.3742616799296066        11.264665628587684        23.585259076773809     
 H   11.013206309713270        5.0525613211283540        19.919963911396550     
 H   9.4322061008529996        12.783181633068631        15.171979925161823     
 P   6.4957529087205881        3.3749978058347443        17.236748791577185     
 C   6.5917575261182764        4.3169896443596958        18.771545175488676     
 C   5.2716214673344819        4.1987059449292152        16.205105278575164     
 C   8.1202045074239191        3.3759227039699291        16.449924058519919     
 C   5.9909062155311839        1.6689671396626362        17.548474629491171     
 C   7.6756860115468291        4.1490975698747894        19.652814140605958     
 C   5.5596815629361078        5.2150536878663436        19.088353438197728     
 C   5.5798723299761441        5.4193286755086358        15.574348726699990     
 C   3.9605275494035368        3.6975383793375660        16.180421253751483     
 C   8.9305354216150086        4.5224467740458447        16.557099745995480     
 C   8.5557329825383697        2.2762562704016229        15.689143316159972     
 C   5.7018100546408883       0.81892569834564233        16.462437440618078     
 C   5.9726715137165911        1.1649149366979905        18.860140604921334     
 H   8.4813160469181366        3.4598881706370954        19.413936511504694     
 C   7.7121303249761484        4.8708319727304179        20.846021052777971     
 C   5.6209707347290436        5.9500111583441075        20.273148829424578     
 H   4.7301668025223194        5.3595684090470046        18.403978566805968     
 H   6.5933477466810420        5.8196207752366504        15.577287392166635     
 C   4.5579736894595992        6.1413302335476034        14.950289000141042     
 C   2.9469651117111502        4.4229963128403718        15.551703581157108     
 H   3.7284150589328209        2.7466843898966915        16.648417618974658     
 H   8.6020738659663607        5.3700470691809628        17.154833234419407     
 C   10.158451646737403        4.5631782873648756        15.896220764327877     
 C   9.7898676581300546        2.3333251145788068        15.040308712730043     
 H   7.9523873696463516        1.3756300667850350        15.601245684643402     
 H   5.6685044830251785        1.2040686472200210        15.444798051331198     
 C   5.4439898831318816      -0.53524793870559606        16.690187148538257     
 C   5.7083096112445615      -0.19074181747206176        19.075214502277781     
 H   6.1586552316044552        1.8226093772505885        19.705908008663105     
 H   8.5256297217096950        4.7079656307863695        21.549821831691393     
 C   6.6997060914405493        5.7883628313534095        21.144433242911706     
 H   4.8212829409649940        6.6494233812444712        20.510389082399499     
 H   4.7886581807189108        7.0915694502524333        14.465523395757369     
 C   3.2436144014063690        5.6534002878389931        14.958363559086497     
 H   1.9346896716261692        4.0207375862274608        15.510671618799496     
 H   10.782152202598580        5.4530774739505903        15.962785950290902     
 C   10.593232513099135        3.4722734199437526        15.136504176032243     
 H   10.116561519982906        1.4794143080671811        14.449838178879761     
 H   5.2485122628130387       -1.1926146671246804        15.841777105359943     
 C   5.4553952374869636       -1.0394452045562492        17.994551890805763     
 H   5.6983978324727795      -0.58235387082378065        20.090003659395020     
 H   6.7581681353700915        6.3671075528622758        22.064382914061888     
 H   2.4505194800467240        6.2211307691285729        14.474083751496064     
 H   11.562884551996023        3.5121591415520541        14.633640481222056     
 H   5.2741767862270796       -2.1004006460059137        18.163627691283612     
 Co   10.063606847134096        2.9211117657779435       0.47825590765851272     
 S   9.5002245576441702       0.72901339099212548       0.78551229110721366     
 S   7.9835032307024401        3.8227152914093740       0.37649421826246143     
 S   11.278067085640192        3.3626473080622494       -1.4025432321397895     
 S   11.544727116859216        3.6670742034072559        2.0357364490357899     
 C   10.949833912207646      -0.27745394724522576       0.87763751795991740     
 C   8.0843304800728344        5.5785653673463065       0.23238249107383144     
 C   10.551000354022497        2.5182249693504830       -2.7701764173695285     
 C   10.831698234045662        4.4152027704747674        3.4641128047750183     
 C   10.828348962837406       -1.6884193697747734       0.82270427835940796     
 C   12.248897261643100       0.25626354314423716        1.0398421019401449     
 C   6.8977330396257628        6.3275966127710976        4.1711547031002827E-002
 C   9.2928506163257456        6.2996668033750929       0.37447826388414390     
 C   9.3330509063440630        1.8078758610322274       -2.6647245798657986     
 C   11.186088859734914        2.5319080922824204       -4.0373670415377410     
 C   11.602564604712336        4.5423134283594013        4.6443895494946545     
 C   9.5248778243367749        4.9481645875372013        3.4738409272379638     
 H   9.8411100035507282       -2.1303362129194632       0.69989806593015014     
 C   11.947787547738290       -2.5152295491126697       0.94293021904305940     
 C   13.356077314953438      -0.58169905687780765        1.1835019403545479     
 H   12.369021393246365        1.3364351734073845        1.0785150620208257     
 H   5.9575681672257144        5.7899035713739764       -7.6884561625932712E-002
 C   6.9118038887244593        7.7250099412046014        2.9029618052225793E-002
 C   9.2993452273459880        7.6978578214916613       0.36243316425046690     
 H   10.219972564020237        5.7458849207438254       0.52162330437020310     
 H   8.8323184701150481        1.7656508060575857       -1.7007019025413728     
 C   8.7890515650646659        1.1455876847023829       -3.7641174915694133     
 C   10.616307656893541        1.8944966238006318       -5.1436298960606859     
 H   12.145228012751744        3.0399152348676521       -4.1401932420242264     
 H   12.611226430383915        4.1312418282079122        4.6617895291568674     
 C   11.094937223760574        5.1970141380998287        5.7685552580994006     
 C   9.0291840128965593        5.6023591752913218        4.6006146534711210     
 H   8.9034618447220719        4.8212776798939823        2.5901876683876943     
 H   11.823493291237201       -3.5965570868341432       0.90197630997973455     
 C   13.223380844689808       -1.9731629415855723        1.1373085603364137     
 H   14.346393907702758      -0.14540405887166816        1.3164878609903072     
 H   5.9773011915300085        8.2709205106457588      -0.10046578683783094     
 C   8.1146554418316104        8.4242259291147725       0.19536209395213538     
 H   10.243741551095308        8.2248700384221074       0.49846886834258969     
 H   7.8672036777468293       0.58256096853808337       -3.6359742971639939     
 C   9.4097568192561720        1.1940670506893591       -5.0176563836796158     
 H   11.119677796920813        1.9343354433683018       -6.1089446491910477     
 H   11.716743839331697        5.2889698194897861        6.6578868725282794     
 C   9.8042784786873405        5.7431199748219521        5.7572376066578306     
 H   8.0179579734178326        6.0042826345169784        4.5710417677211419     
 H   14.096463341956129       -2.6184337570358407        1.2195991387255063     
 H   8.1239128288107203        9.5117466232779062       0.19638431051921434     
 H   8.9660687187012158       0.69291996445067872       -5.8741264595565204     
 H   9.4129016706937811        6.2668655675628742        6.6273900820427301     
 P   7.0975237017280239        3.0368259493195788        8.2485760040318272     
 C   5.6265596061635925        2.3541384925989655        9.0254925536020671     
 C   8.5592989187293309        2.7996753184955545        9.2841872950320425     
 C   6.8453475379237885        4.8093000726826309        8.0475044484251885     
 C   7.3449003124522552        2.2880835813223288        6.6228667677993407     
 C   5.5377945190636435       0.96746429118768029        9.2426659418205102     
 C   4.5712512163181076        3.1981926641510534        9.4209582312336320     
 C   8.5763661196532119        1.8394117192440711        10.309134741417660     
 C   9.7087856427740906        3.5752913883717237        9.0266674429060032     
 C   6.4447510450947130        5.3269087763277039        6.8076386824552957     
 C   6.9243393667448343        5.6466489331636716        9.1762408693924620     
 C   6.3009439814596444        1.5761481280588476        6.0040625034497879     
 C   8.5667713041349227        2.4708593931410214        5.9463767692966982     
 H   6.3330561087704824       0.29982241968753659        8.9225180741589618     
 C   4.4107467145867671       0.43818753817094935        9.8710494550435648     
 C   3.4337825292545259        2.6536334807933835        10.017949286773915     
 H   4.6309267743734681        4.2691441417185425        9.2566625674102117     
 H   7.6975811785863923        1.2429775422698288        10.543975766563811     
 C   9.7395929018549356        1.6494340598826900        11.061193851828374     
 C   10.868471393884695        3.3627254590188542        9.7732625242569373     
 H   9.6911444546908125        4.3500525736989823        8.2612020277790279     
 H   6.3855729726978634        4.6771913083966341        5.9380570003011162     
 C   6.1254737162928521        6.6830419104175469        6.6952562922445367     
 C   6.5798274920503861        6.9933951552448361        9.0596821776835661     
 H   7.2542436643395991        5.2570214448010404        10.138998949311679     
 H   5.3647250626901073        1.4012446027625911        6.5291997596274047     
 C   6.4751079588536955        1.0770328340240445        4.7097033323310464     
 C   8.7186061098529919        1.9821125495374161        4.6479782751845278     
 H   9.3931243331120609        3.0058603077985668        6.4094252219987089     
 H   4.3750638028895992      -0.63201296297275544        10.067465756100978     
 C   3.3566609649436692        1.2763157400708700        10.243309816757955     
 H   2.6134515410645824        3.2988515163333698        10.331017769234549     
 H   9.7153257289015365       0.90806630845243197        11.860285440697684     
 C   10.885840600930084        2.4008890867258015        10.791421790031022     
 H   11.768706084800078        3.9478057106398028        9.5870556461674887     
 H   5.8073386413338905        7.0808584520120510        5.7324657185978172     
 C   6.1890079741671835        7.5123760456120747        7.8183536115141496     
 H   6.6162157119359639        7.6492024461758135        9.9303478693758080     
 H   5.6658955176685692       0.52511495394129459        4.2359684373991717     
 C   7.6714544102554969        1.2982365551779667        4.0235931467378210     
 H   9.6494697175287136        2.1428137998423398        4.1095347848549615     
 H   2.4719276954353524       0.86089084681528105        10.721890425698986     
 H   11.801891047596987        2.2596355515473179        11.366805796540875     
 H   5.9492873946213551        8.5719162121333081        7.7359666151642212     
 H   7.8161206486935226       0.94335983433094350        3.0021423224557258     
 P   10.575093301245920        10.222168659147538        5.0613334892148618     
 C   10.469108694908616        9.3019590839113153        6.6073548107577729     
 C   11.731846089921657        9.3314138770684210        4.0086677490464604     
 C   8.9415934157810533        10.280976190232135        4.2975551112100243     
 C   11.165721806012680        11.903441513185957        5.3484102542514904     
 C   9.3847310058917888        9.4880904527126777        7.4842381020233377     
 C   11.493705157067085        8.3991896631221010        6.9344265593965693     
 C   11.326153597930007        8.1546563152753038        3.3522581018172080     
 C   13.078983039135169        9.7263686514338463        3.9897258026402906     
 C   8.0852823358717636        9.1701011565825059        4.4238397784767951     
 C   8.5515061182341938        11.384919259179641        3.5190463089613635     
 C   11.482343257975085        12.728161554987771        4.2510400313225709     
 C   11.221932558771114        12.417490361479070        6.6552677021149176     
 H   8.5864704952256634        10.182588179010617        7.2371145631504810     
 C   9.3358510421460572        8.7722590192044922        8.6803162076025000     
 C   11.422284143709291        7.6743636336227157        8.1246341595214755     
 H   12.323630999343834        8.2415292563106064        6.2530963916469249     
 H   10.283163959905119        7.8417370061172207        3.3433365533324455     
 C   12.286249226425868        7.3626830760878743        2.7168369165001436     
 C   14.030937823222727        8.9337440460663711        3.3453795144248613     
 H   13.385659912143627        10.648079575981255        4.4734000057044625     
 H   8.3789196868048705        8.3196973112320034        5.0358539770245629     
 C   6.8567809278329044        9.1686767176300847        3.7624119461887244     
 C   7.3161437634739102        11.368138714384260        2.8702883633832172     
 H   9.1914983382312911        12.258267188609592        3.4153861258360454     
 H   11.483730785668460        12.331854576506091        3.2373367680414438     
 C   11.808161177839969        14.070175859513665        4.4629330500212028     
 C   11.553613661523379        13.760345810264472        6.8539815661029282     
 H   11.011752223847575        11.777345402466075        7.5089503768464354     
 H   8.5207204040803060        8.9452557731085705        9.3797745367792835     
 C   10.339304758311265        7.8483545755391626        8.9879422252199781     
 H   12.216075747634024        6.9711693121614813        8.3710203409310413     
 H   11.984930113295515        6.4402165369558073        2.2194681141509665     
 C   13.635812407263684        7.7389791665434204        2.7348717221528576     
 H   15.070917829584930        9.2591726882358962        3.3045992078672848     
 H   6.1958970043947188        8.3069610862330183        3.8439010430716216     
 C   6.4674308573137749        10.264050044594514        2.9840573712099103     
 H   7.0266015263565444        12.227142063008653        2.2679561035641362     
 H   12.020407692097157        14.713307812311522        3.6077928675009980     
 C   11.835581294565232        14.585031049576150        5.7624908972916051     
 H   11.593354076869092        14.160287194878412        7.8644603883245621     
 H   10.270430582390368        7.2724053709345968        9.9088398730595522     
 H   14.379917365659812        7.1127960888604509        2.2456293215970931     
 H   5.4944085640878182        10.250511168593823        2.4871585438859474     
 H   12.068102670484533        15.637368394678520        5.9203430651509352     
         556

 Co   1.5112931501764002        10.651394486964985       0.47787909272467205     
 S  0.95040077435206038        12.844014957011245       0.78581208352546894     
 S -0.56962833894357634        9.7511886372753480       0.37830928083084675     
 S   2.7231970540755839        10.210431278012557       -1.4045056658588717     
 S   2.9933875551398037        9.9029757847669142        2.0333595125544517     
 C   2.4010028784708459        13.849140664165514       0.87701857916890869     
 C -0.46999946809686960        7.9952673657607880       0.23312958417776017     
 C   1.9951039054579751        11.055982174026491       -2.7708852399670572     
 C   2.2811949407993697        9.1553146784677626        3.4624450544407450     
 C   2.2808101921554682        15.260179316433439       0.82109495098974361     
 C   3.6995178733825700        13.314312592994959        1.0398672062297103     
 C  -1.6570743491521491        7.2471743672495847        4.1541298762184119E-002
 C  0.73792471836911633        7.2731770065868186       0.37558906497641514     
 C  0.77714249434924576        11.766061947929147       -2.6641258844673659     
 C   2.6295394473275353        11.043528773525278       -4.0383845608173692     
 C   3.0527433033364146        9.0281059492437450        4.6422717611046407     
 C  0.97416720501613874        8.6229523306333462        3.4731756184766778     
 H   1.2940065728791048        15.702904375502442       0.69764743133438567     
 C   3.4009431326875719        16.086037518890286       0.94122159790181714     
 C   4.8074410754019583        14.151361932331664        1.1831977032742809     
 H   3.8186164117046704        12.234065082214325        1.0794359804843261     
 H  -2.5968215985831327        7.7855679525221220       -7.7289330360565012E-002
 C  -1.6440200029150358        5.8497314886224316        2.8283067744337757E-002
 C  0.74338243567472306        5.8749555983357293       0.36310339181610962     
 H   1.6654031566769600        7.8261984309683932       0.52349204183403830     
 H  0.27677162371332120        11.807073453053974       -1.6998868982760345     
 C  0.23265003554422037        12.429520587221596       -3.7625652281644495     
 C   2.0592768809314093        11.682101397714456       -5.1436807567500775     
 H   3.5886369011879165        10.535660577535653       -4.1421815524804266     
 H   4.0615370588184012        9.4388281158882652        4.6590968836982656     
 C   2.5455346178594414        8.3738832524906091        5.7669091365709164     
 C  0.47891026873047171        7.9691853575818454        4.6003575274718296     
 H  0.35210416860598803        8.7501237681690114        2.5900453121855880     
 H   3.2776750009978608        17.167453746120014       0.89953522147373388     
 C   4.6759900339081373        15.542891723202382        1.1361996227820153     
 H   5.7973706436680041        13.714310264751489        1.3165266561596483     
 H  -2.5788852342342206        5.3045579344351781      -0.10184762695715960     
 C -0.44176813685302863        5.1495491455306528       0.19497239797182078     
 H   1.6872886086407204        5.3471259416722345       0.49963036976538838     
 H -0.68915839704160409        12.992365072825558       -3.6334387507385348     
 C  0.85284868915470646        12.382440149868927       -5.0163846139944406     
 H   2.5621346778967879        11.643252233057712       -6.1092746319453450     
 H   3.1678449052405591        8.2818965689124902        6.6558824922686171     
 C   1.2546572427542708        7.8283106768123494        5.7565212539093933     
 H -0.53254313844672818        7.5678710006566714        4.5715077675187219     
 H   5.5495448147693986        16.187537135494260        1.2182575186368647     
 H -0.43331091306401992        4.0620080961072196       0.19557663978583587     
 H  0.40890165263821032        12.884589035903291       -5.8721073314513736     
 H  0.86359073449919765        7.3048874614632542        6.6269999809052482     
 P   15.648509028172766        10.537396020283481        8.2444247334463920     
 C   14.177718601879032        11.219082710528189        9.0226597259656884     
 C   17.110666330355553        10.774897607019708        9.2795878226499866     
 C   15.397765327425210        8.7646589337404759        8.0441472419062841     
 C   15.894475529115248        11.286069154334026        6.6184145485919395     
 C   14.088518565820401        12.605543998254042        9.2410557530612696     
 C   13.123301722131965        10.374189561654877        9.4188009892103217     
 C   17.127617408208685        11.734062122599260        10.305528314276961     
 C   18.260003753190766        9.9991274764331237        9.0218030417365451     
 C   14.997783733192014        8.2458837493792050        6.8046375751565167     
 C   15.477836128485293        7.9280464766163048        9.1733772959651905     
 C   14.851627577626687        12.001231190854041        6.0018422447944966     
 C   17.114613355969325        11.100592037590564        5.9397691361011944     
 H   14.883050912222998        13.273876404877946        8.9204914236478796     
 C   12.962061574856218        13.133743190208705        9.8713915447699296     
 C   11.986467704245952        10.917697458714773        10.017944888922818     
 H   13.183173030510961        9.3034122894238589        9.2534572942738933     
 H   16.248935280958523        12.330522727596673        10.540665377708514     
 C   18.290488488429052        11.922660412845195        11.058447736759213     
 C   19.419212883215511        10.210074795922109        9.7695090597353573     
 H   18.242539098802780        9.2252064521536905        8.2555160079912593     
 H   14.937697852152315        8.8950050095515074        5.9347023433749078     
 C   14.680215528229249        6.8893123807687759        6.6930426517654666     
 C   15.134957073523124        6.5808819487907400        9.0576113945972292     
 H   15.807344399292530        8.3185924066759984        10.135878613083984     
 H   13.916676519471984        12.177951041770617        6.5284413256382336     
 C   15.025202298971950        12.501103946136169        4.7076968331792175     
 C   17.265869872928810        11.590217576136956        4.6416369392733721     
 H   17.939992014409125        10.562733853037964        6.4009000900635336     
 H   12.926050717617921        14.203775091684239        10.068627329050798     
 C   11.908982636921898        12.294766070580778        10.244621827008096     
 H   11.166831721234168        10.271870244533241        10.331521995494745     
 H   18.266085271858046        12.663132864771010        11.858359820229930     
 C   19.436403221120649        11.170700657881557        10.788757589928830     
 H   20.319006800603873        9.6242517289827063        9.5835789088225898     
 H   14.362583876873400        6.4905579597532821        5.7304960398410758     
 C   14.744770247415692        6.0607223222435014        7.8165914197629727     
 H   15.172062743224403        5.9256821682131831        9.9286788916974178     
 H   14.216818134280709        13.055448212580535        4.2356810079511567     
 C   16.219822272105265        12.277555622083311        4.0196364826740112     
 H   18.195331273501974        11.427597726075961        4.1015265091666322     
 H   11.024763800267607        12.709307454520234        10.724893031731391     
 H   20.352006640356791        11.310390010874615        11.365165280097251     
 H   14.506282721623728        5.0008807860978806        7.7348434356622953     
 H   16.364025144100882        12.633214986664109        2.9984360165816963     
 P   2.0237777583039751        3.3489160486623115        5.0588936458339147     
 C   1.9177471885428692        4.2694411855703596        6.6047387412445353     
 C   3.1824842924448156        4.2381126094793693        4.0071412924689280     
 C  0.39076618420805520        3.2917433844292447        4.2938484492340629     
 C   2.6121810378552728        1.6670210361770958        5.3467604775088260     
 C  0.83293575960720467        4.0841520079724498        7.4812538377283531     
 C   2.9430034328992671        5.1712835805479411        6.9323085062585408     
 C   2.7790542184074707        5.4156804744556570        3.3509254671526487     
 C   4.5288801046450251        3.8409268251955240        3.9887182401971941     
 C -0.46514523751836334        4.4028511668416188        4.4207000533646887     
 C   5.1279472254734618E-004   2.1886507725859694        3.5141747574680386     
 C   2.9282872209177571       0.84156701963212899        4.2498166086736004     
 C   2.6671206644886492        1.1532999015509080        6.6537875936899349     
 H   3.4137759983738254E-002   3.3904116629935399        7.2337609719872216     
 C  0.78439988554444617        4.7996644734550387        8.6775408782866741     
 C   2.8718775225912720        5.8959050228773391        8.1226658684503512     
 H   3.7732850218310090        5.3283618308638756        6.2512867421692633     
 H   1.7367008759822500        5.7305197942695907        3.3420983600159277     
 C   3.7406010716503229        6.2059504745787599        2.7156872216954544     
 C   5.4822675612015308        4.6319104637080253        3.3446364413637659     
 H   4.8338737951447666        2.9187613869663291        4.4724880014716417     
 H -0.17136925745648834        5.2526749371400276        5.0334453160589581     
 C  -1.6934613311394409        4.4052824365058463        3.7589393856811748     
 C  -1.2345907894576877        2.2065106761070838        2.8649754455445771     
 H  0.64009523821534886        1.3150718988805337        3.4099120518587802     
 H   2.9309770986954899        1.2375862909612343        3.2360242355799613     
 C   3.2519434838301153      -0.50083529256822890        4.4622087322224306     
 C   2.9968325257706954      -0.18991831488000357        6.8530577095527558     
 H   2.4574966031906431        1.7939711315784290        7.5071968504671105     
 H  -3.1020679620487674E-002   4.6271356947163724        9.3767694187971067     
 C   1.7886093935715699        5.7225549065493357        8.9857469131313277     
 H   3.6661856289914314        6.5983941890572861        8.3693758761388963     
 H   3.4409113329098933        7.1289750158703358        2.2184325248436800     
 C   5.0893762708970582        5.8271089386614987        2.7337684724194289     
 H   6.5216942970320835        4.3049136990788242        3.3043311225666145     
 H  -2.3540084325593567        5.2671846825930571        3.8410064868946141     
 C  -2.0830034662636154        3.3107481422666893        2.9795115308509992     
 H  -1.5241350761231003        1.3482224736251416        2.2616206550924813     
 H   3.4637700270020533       -1.1444629882003206        3.6073337542502948     
 C   3.2779541470202544       -1.0153672549278085        5.7619207048581265     
 H   3.0356305691192205      -0.58958080124660028        7.8636863630125085     
 H   1.7201259786940313        6.2981740955244234        9.9069005428639070     
 H   5.8346652889830404        6.4517267327436887        2.2444227208892964     
 H  -3.0557779050328557        3.3250122536387448        2.4821629408083159     
 H   3.5088298243709923       -2.0679793997183276        5.9201490209904009     
 Co   15.612321601918634        2.9566942367542488        12.587282965832991     
 S   16.180652765644968       0.78458682852187134        13.015825479107169     
 S   17.669828357068869        3.9195065062876719        12.498626410849011     
 S   14.435460286267576        3.2766591158414533        10.664301838275891     
 S   14.074867439908259        3.7687762274407932        14.069695164402097     
 C   14.724710105179048      -0.21644877514365179        13.089536569752017     
 C   17.528689420496651        5.6770351779935320        12.412616472182142     
 C   15.200270806044626        2.4011939662255100        9.3379107509023758     
 C   14.763642154899712        4.4330324515444657        15.550403329772548     
 C   14.836727663248187       -1.6269468658638158        13.015800972187913     
 C   13.429524703270895       0.32274047226383029        13.264536300168496     
 C   18.699961430862910        6.4571964894290428        12.247322342096579     
 C   16.305450176536226        6.3680066148801560        12.574186532970520     
 C   16.413142929529187        1.6910815102644852        9.4892900727074103     
 C   14.594378421331376        2.3878685403474473        8.0569118290417716     
 C   13.971120524521362        4.5241509863039635        16.720488491862461     
 C   16.079714100318800        4.9411239692454645        15.610487896000594     
 H   15.820741778945099       -2.0738112778283093        12.886608777455901     
 C   13.712114409119895       -2.4483701646506599        13.124231150815040     
 C   12.316486504513220      -0.50996084717844703        13.392033608955364     
 H   13.317304565386038        1.4024004361564022        13.334123469305236     
 H   19.652699172742953        5.9449879102186447        12.116478505818490     
 C   18.656067128685461        7.8527965419711938        12.275195859806818     
 C   16.269834682119946        7.7657902332288442        12.602075254138262     
 H   15.389534008299595        5.7927533788803212        12.709319479212184     
 H   16.887128695086215        1.6658011062550147        10.467736153215750     
 C   16.981082434290187        1.0036947024594742        8.4168333873282446     
 C   15.185272608519561        1.7210690707814433        6.9801666834432661     
 H   13.639212973408993        2.8960949663853310        7.9219978603790553     
 H   12.958479323497087        4.1234917279724081        16.705562534765676     
 C   14.463385427130065        5.1305153057040433        17.878907776708772     
 C   16.560962270176724        5.5433896403070104        16.771567618020402     
 H   16.720165110364942        4.8365252534330221        14.737461083963407     
 H   13.829337241461650       -3.5295225917443802        13.066076551229260     
 C   12.439379903901559       -1.9010983486411333        13.322047097710502     
 H   11.329883986337045       -6.8143349876408577E-002   13.533716980358381     
 H   19.579558479031647        8.4201173099942306        12.165927456348143     
 C   17.438472128374254        8.5213331714499443        12.456897130294786     
 H   15.313886699215058        8.2679978771839373        12.750047778046687     
 H   17.898578509620609       0.44176999020985197        8.5774801592559164     
 C   16.386793593921457        1.0220046339675950        7.1498845605251171     
 H   14.704038451557709        1.7374988114422438        6.0032754314230790     
 H   13.823897169518354        5.1991910548081259        18.758157451021791     
 C   15.761386126448468        5.6584235733909249        17.914640694663753     
 H   17.580994326835278        5.9228330636050392        16.780441267208943     
 H   11.563147451586300       -2.5433977944128325        13.391354983529359     
 H   17.407183502884806        9.6076681535953341        12.488243817709682     
 H   16.845081546200536       0.49704606822955844        6.3155228390636244     
 H   16.140869844794189        6.1490874528356914        18.809121846162558     
 P   1.5112429912789060        2.9424459259195852        20.410596147033591     
 C   2.9803089114125245        2.2827416228793420        21.209176943578367     
 C   3.8809030610832511E-002   2.7077326190079232        21.435677883196341     
 C   1.7270166771171072        4.7213495259291278        20.217373574768686     
 C   1.2978079934640780        2.1892692398156317        18.780579006872212     
 C   3.0785923284280843       0.90130601632216756        21.456666496825086     
 C   4.0287540948752838        3.1431417029496926        21.587915648480728     
 C   1.7344493918968265E-002   1.7786831229438524        22.488829325679522     
 C  -1.1022495688745932        3.4928546245947114        21.167041727638562     
 C   2.0817982485284139        5.2652731554053434        18.975634350141092     
 C   1.6399589065821774        5.5455195167109901        21.356296197699439     
 C   2.3080153607803879        1.3831813770904815        18.224248405285355     
 C  0.12727305392198465        2.4556392275314232        18.042896839289366     
 H   2.2875932058479758       0.21969459623108370        21.154586186896022     
 C   4.2109998214487225       0.39453884244808085        22.093417233032405     
 C   5.1673011114805858        2.6206930948685643        22.202628249499526     
 H   3.9627295899306749        4.2097282036937047        21.399203151662853     
 H  0.88796619692718814        1.1749305842333064        22.736314986853841     
 C  -1.1397956682848334        1.6340519324077569        23.260755355863399     
 C  -2.2533877766836858        3.3296342954489910        21.938389368366472     
 H  -1.0829807886088159        4.2444327443093011        20.379064663232914     
 H   2.1506787266619964        4.6270856419211643        18.098403885583835     
 C   2.3442169357508509        6.6343774653369705        18.871013521518705     
 C   1.9276074632370517        6.9058913254664747        21.247002116678075     
 H   1.3435189031455548        5.1346843371416293        22.320799663459983     
 H   3.2075785110495589        1.1531466035037503        18.790100131717434     
 C   2.1486621521408225       0.86513625567411634        16.935313246298964     
 C  -6.8855655058367854E-003   1.9515882721131019        16.748278992345327     
 H -0.66980114777085165        3.0715953883969846        18.453836375185006     
 H   4.2570381175843997      -0.67141769742007340        22.307700651277710     
 C   5.2562011038162799        1.2489233421180477        22.454011905833589     
 H   5.9800226294870082        3.2787456393994407        22.508274183986902     
 H  -1.1159620855476853       0.91836243556896635        24.082784627477409     
 C  -2.2736210416650806        2.4025731517915410        22.987862864632760     
 H  -3.1412944380310237        3.9327449584078029        21.751064144707716     
 H   2.6259082665742524        7.0546922791889601        17.906724151740026     
 C   2.2699031647211196        7.4509851343436333        20.002055577066088     
 H   1.8841323746252907        7.5493184203091985        22.126720506758101     
 H   2.9309247318990135       0.23932013761356630        16.510913250160158     
 C   1.0050181093137698        1.1643062341869179        16.191300124086311     
 H -0.89409853918338489        2.1790638056731195        16.161145833452835     
 H   6.1427714880686990       0.85140013731880093        22.944321120374674     
 H  -3.1812230807902639        2.3049470970759196        23.585433862022644     
 H   2.4645078516847034        8.5200654566004754        19.922176196652305     
 H  0.87431090767388320       0.79508260956902732        15.173504368666812     
 P   15.050883048345430        10.198767169178513        17.239080228060221     
 C   15.145993803144410        9.2564211224306661        18.773710229978025     
 C   13.830015898146245        9.3734666663495396        16.205184788214346     
 C   16.676128111888030        10.199886721301171        16.454240090827678     
 C   14.543057786081739        11.903960487226104        17.549893168172986     
 C   16.229227787762277        9.4242792857046176        19.655837729980536     
 C   14.114414174406946        8.3572158544751183        19.088948939277770     
 C   14.142685871559213        8.1556117573584839        15.571849331611276     
 C   12.517333609792063        9.8699790762145820        16.181222042341396     
 C   17.487860450344137        9.0544914994379493        16.562390324410678     
 C   17.110426545693976        11.299679523614556        15.693013433510391     
 C   14.253643807303922        12.753187021751767        16.463306611371088     
 C   14.522934784184530        12.408340110639482        18.861372867118334     
 H   17.034488646100712        10.114291296426877        19.418097953245685     
 C   16.265677131607614        8.7011225053660226        20.848186701494217     
 C   14.175601572138209        7.6210539096337042        20.272992104972808     
 H   13.285490714148350        8.2126658976120517        18.403855263231804     
 H   15.157501354783371        7.7592936845611602        15.573818782861663     
 C   13.123563473638567        7.4312587102313019        14.946337180901978     
 C   11.506535590387459        9.1422818332927722        15.550897937167630     
 H   12.281932984405744        10.818987984640941        16.651004105635060     
 H   17.160279575728282        8.2068058183570347        17.160478928769297     
 C   18.715999291248430        9.0150538764680466        15.901900564660195     
 C   18.344768913550716        11.243897304440791        15.044545132399083     
 H   16.505859818467698        12.199372404308559        15.604496353307564     
 H   14.221841170628117        12.367694710737759        15.445770098751050     
 C   13.993553973294736        14.106976754654966        16.690430726115178     
 C   14.256400357640647        13.763613558901346        19.075773089697051     
 H   14.709170181790775        11.751154972850866        19.707483924070338     
 H   17.078780555148001        8.8637405978783601        21.552519067751241     
 C   15.253860458835447        7.7823856055293943        21.144924571581505     
 H   13.376299060233212        6.9208087753580463        20.509064668098908     
 H   13.357378233158924        6.4828908361797142        14.459795068669905     
 C   11.807644636749306        7.9141727417258476        14.955422662468603     
 H   10.493018859965089        9.5411288922168822        15.510131999588859     
 H   19.340961112918915        8.1261371710660111        15.969212592531779     
 C   19.149495402719712        10.106043627109671        15.141616034781409     
 H   18.670583917295904        12.097922928275562        14.453781004866388     
 H   13.797797116952486        14.763753796889160        15.841658831512310     
 C   14.003126906252703        14.611550749526343        17.994619723392457     
 H   14.245072523121845        14.155511973439848        20.090407484276081     
 H   15.312344099779056        7.2024875467115663        22.064128747464629     
 H   11.016722172135793        7.3443874194757495        14.470279737437911     
 H   20.119455512593547        10.067001948535070        14.639340688596445     
 H   13.820229738388221        15.672250920867814        18.163191008586548     
 Co   7.0585579059602281        10.618600384040899        12.592185193221713     
 S   7.6248794878444706        12.791652801285093        13.017235000634034     
 S   9.1164786497968429        9.6567796845468230        12.503996521231352     
 S   5.8825503066707716        10.295245016140358        10.669321017850494     
 S   5.5224644561291480        9.8077831505770732        14.076374848187884     
 C   6.1682294879720390        13.791713204376974        13.089768638675237     
 C   8.9748393276328144        7.8993821019574968        12.415725381264874     
 C   6.6474713887588921        11.169832851075459        9.3423692626672636     
 C   6.2114138739906677        9.1405038659618718        15.555527411647441     
 C   6.2795072185415544        15.202270881746632        13.015710485998314     
 C   4.8732686157764729        13.251821462578540        13.264224636278362     
 C   10.145743341024478        7.1192235447841146        12.248262429366983     
 C   7.7516394740988455        7.2083961355720536        12.577776631458685     
 C   7.8607560544653374        11.879365340735554        9.4931502443758813     
 C   6.0412100338817076        11.183118198587730        8.0615522760585741     
 C   5.4192325743299783        9.0477931134537375        16.725688458349985     
 C   7.5273698362915304        8.6321153450276906        15.614428633845126     
 H   7.2633375569664729        15.649608565025931        12.886710121246306     
 C   5.1544363454015834        16.023103436620758        13.123725318821743     
 C   3.7597420143644684        14.083959933626453        13.391279791413083     
 H   4.7615418634558049        12.172103158619286        13.333510570851963     
 H   11.098387611923387        7.6314392804885909        12.116774388135598     
 C   10.101650461687852        5.7236053593945027        12.274612597232313     
 C   7.7157861007839834        5.8106037133656514        12.604085064046991     
 H   6.8359249782679719        7.7835792044715948        12.714448628640687     
 H   8.3353283636606985        11.904284724017897        10.471297461937041     
 C   8.4285092873482217        12.566492084327651        8.4204335019273380     
 C   6.6319378693571593        11.849587980807842        6.9845067183807839     
 H   5.0858198852522492        10.675233062139881        7.9270145975785118     
 H   4.4066191772913479        9.4485201221267907        16.711644877332017     
 C   5.9118099065830929        8.4398652069158100        17.883091553039893     
 C   8.0089317828291726        8.0282908759048315        16.774501734504089     
 H   8.1675910077110849        8.7379395532656723        14.741406314578136     
 H   5.2710876673404190        17.104321641575627        13.065405613504844     
 C   3.8819593794740190        15.475148065358141        13.321306486344390     
 H   2.7732463873538342        13.641730490875883        13.532409193560092     
 H   11.024926423981601        5.1562595712960571        12.163769790406135     
 C   8.8841440905566955        5.0550358773099493        12.456793456887722     
 H   6.7599002117401845        5.3083967851356784        12.752549437938416     
 H   9.3462933148153162        13.128058003843877        8.5806829370925328     
 C   7.8336834113030962        12.548364741302763        7.1537292409792119     
 H   6.1503561597135050        11.833216446727054        6.0077891251182169     
 H   5.2725791146940466        8.3700718474629507        18.762411465052534     
 C   7.2097860839525421        7.9118669118029574        17.917711584777308     
 H   9.0289259277502900        7.6488085137537496        16.782452023304220     
 H   3.0053883052081476        16.117027712193455        13.390229254929377     
 H   8.8527600466586485        3.9686667795673776        12.486980214951101     
 H   8.2917477360835328        13.073208684502729        6.3191728157449392     
 H   7.5895446082383566        7.4200636529568866        18.811423662537923     
 P   10.064089704972904        10.628601680534977        20.409099329620837     
 C   11.533141234561018        11.287893258264292        21.208153821397723     
 C   8.5916976146103980        10.863489364879793        21.434202280747435     
 C   10.279785205998847        8.8497038289459340        20.215782886513299     
 C   9.8509424984849030        11.382278943065277        18.779237061118319     
 C   11.631637683819024        12.669299420587368        21.455770168031709     
 C   12.581078926076698        10.427184224920410        21.587641264638727     
 C   8.5704917665580087        11.792374756214731        22.487505058380187     
 C   7.4505143596457817        10.078557332631840        21.165598523236667     
 C   10.635563356524370        8.3059966504852252        18.974260604995155     
 C   10.191930797831160        8.0253765076448804        21.354530390895100     
 C   10.861575236459185        12.188007636128800        18.223171592493426     
 C   8.6801969102526737        11.117005322567991        18.041523307708385     
 H   10.841090655872010        13.351142342211352        21.153002848862620     
 C   12.763599334883050        13.175737299890320        22.093595952863680     
 C   13.719254203415838        10.949324083000548        22.203336439399404     
 H   12.514969339694964        9.3606233707573523        21.398748980876810     
 H   9.4412823455509791        12.395889235959642        22.734916966353332     
 C   7.4135194624478276        11.936980244403532        23.259697123810376     
 C   6.2995566290166636        10.241702098925714        21.937241715998617     
 H   7.4695383480495039        9.3272145090329523        20.377394084564052     
 H   10.705126958857498        8.9443655295396507        18.097217248637740     
 C   10.897969619593788        6.9368930786038767        18.869579720378699     
 C   10.479719201896419        6.6650378821989387        21.245224748733488     
 H   9.8949014218689442        8.4360426402439295        22.318926680309431     
 H   11.761263740481697        12.417289436289357        18.789096153823735     
 C   10.702531037298657        12.706677841341358        16.934441881006215     
 C   8.5462198665580225        11.621925405911176        16.747208829491306     
 H   7.8827975523309473        10.501294219614177        18.452222112502000     
 H   12.809690264473197        14.241667732636389        22.308054036307389     
 C   13.808254433600187        12.321035030607783        22.455051310442904     
 H   14.531667464693021        10.291118388755452        22.509439813212648     
 H   7.4375047264416096        12.652546116315982        24.081848868363288     
 C   6.2796081390044431        11.168545861394080        22.986916157114944     
 H   5.4116137122848125        9.6386040742922141        21.750035010379360     
 H   11.180318993572115        6.5166958566770203        17.905436125781403     
 C   10.822802227300224        6.1201127401519013        20.000442563673669     
 H   10.435766001242532        6.0215465448398104        22.124864251080748     
 H   11.485201902297661        13.332074491264201        16.510219259239104     
 C   9.5586047891060932        12.408727744736208        16.190467629438068     
 H   7.6587712502383720        11.395543631715347        16.160053698548779     
 H   14.694505081061545        12.718237178805762        22.946220403591500     
 H   5.3721774947169685        11.266078271246439        23.584776593181811     
 H   11.017409887137093        5.0510344004474659        19.920552877057254     
 H   9.4280279719143323        12.778624449167651        15.172913282916358     
 P   6.4968014617846386        3.3742206828275783        17.237555039349427     
 C   6.5930829486023734        4.3155828210549565        18.772676316082595     
 C   5.2746687110533683        4.1998977105578286        16.205273364874280     
 C   8.1215245221592003        3.3733864017742219        16.451420339309873     
 C   5.9894235339894095        1.6689203889124724        17.548554525057362     
 C   7.6770215950415031        4.1471729631169403        19.653823624405998     
 C   5.5612195753861071        5.2137826865947101        19.089771059290467     
 C   5.5858122800297574        5.4192035173679152        15.573728290086191     
 C   3.9625037302017083        3.7018852380523128        16.180778145193401     
 C   8.9332179244329044        4.5188523317710025        16.559178962167195     
 C   8.5557066965148429        2.2736043659266967        15.690098334491765     
 C   5.6995285257877120       0.81962157356155951        16.462182533651486     
 C   5.9700550434781468        1.1645775714676518        18.860079845753749     
 H   8.4824414747132177        3.4578122961508764        19.414714563512106     
 C   7.7138219761202009        4.8687489472953054        20.847106247738598     
 C   5.6227963399262437        5.9484561983667010        20.274717417997806     
 H   4.7316955475971394        5.3586719096389546        18.405479588734654     
 H   6.6001648823570500        5.8168991963282650        15.576304515440899     
 C   4.5657472790957820        6.1432699953184757        14.949318155095900     
 C   2.9507692572507533        4.4293251717189586        15.551584053188511     
 H   3.7281785229644897        2.7519074318367167        16.649262719740214     
 H   8.6057871604699088        5.3665281573137156        17.157345631851964     
 C   10.161153039565479        4.5584267091016395        15.898286911344616     
 C   9.7898778485492528        2.3294883087528664        15.041267169298045     
 H   7.9512751078969917        1.3737880044393629        15.601720858500110     
 H   5.6671696737985524        1.2050911620540006        15.444658019357687     
 C   5.4397078374656758      -0.53419445455673187        16.689465697455141     
 C   5.7037113415879048      -0.19070238418990129        19.074672605128573     
 H   6.1567391774772346        1.8217587892807063        19.706080595165606     
 H   8.5273684534042928        4.7055991380242235        21.550783879876192     
 C   6.7016540470754196        5.7864638453676678        21.145774034056974     
 H   4.8232760476343080        6.6479768093831053        20.512214807072567     
 H   4.7985275366788063        7.0926745020781565        14.464158051483741     
 C   3.2503426666634057        5.6586553410693003        14.957703213456547     
 H   1.9376698417977196        4.0293504622264740        15.510572194009779     
 H   10.785956809855699        5.4474883041212454        15.965309028908624     
 C   10.594587532498149        3.4674009285270824        15.138002052051739     
 H   10.115470993769456        1.4754361787420434        14.450431440656414     
 H   5.2437444643018649       -1.1911433996889862        15.840856707515632     
 C   5.4499582394936468       -1.0387027769330663        17.993690012088003     
 H   5.6929093964565416      -0.58255644068153434        20.089335972772993     
 H   6.7604129532651696        6.3651375638341365        22.065745253713377     
 H   2.4587002681336392        6.2281103350153124        14.473265531173290     
 H   11.564340352843105        3.5065120319966012        14.635317386327115     
 H   5.2672311690014419       -2.0994049877346770        18.162435261125157     
 Co   10.063089658011382        2.9221367646328327       0.47551670449928884     
 S   9.4996243725608895       0.73061328521170998       0.78634746325216631     
 S   7.9836406426956419        3.8255295629227142       0.37419089362323965     
 S   11.276379039033404        3.3600869360259509       -1.4065620086418742     
 S   11.545889712700426        3.6700864961312605        2.0307518962128257     
 C   10.949446899994420      -0.27565911834712109       0.87789288116834008     
 C   8.0856605761815761        5.5814287651610792       0.23176127695239757     
 C   10.548173506773249        2.5147300974519315       -2.7729539038456612     
 C   10.833598016532349        4.4157493996014123        3.4606794598508857     
 C   10.828273009386134       -1.6866123393717074       0.82237760152453376     
 C   12.248383666044999       0.25824678043916172        1.0404816624103792     
 C   6.8995193351771960        6.3313750847571209        4.1798143716545402E-002
 C   9.2946103415315164        6.3016458532882744       0.37445285726469596     
 C   9.3303689584393741        1.8044010351779343       -2.6661225754801690     
 C   11.182390017024501        2.5275863233995608       -4.0405567754301055     
 C   11.605118442283064        4.5418106559538742        4.6406447550428496     
 C   9.5264999483380901        4.9479637329358859        3.4719112067504501     
 H   9.8411389541824814       -2.1286945876400387       0.69937395525638557     
 C   11.947882198404832       -2.5132403766046743       0.94224201797089624     
 C   13.355755845667245      -0.57953841485297342        1.1836466231822618     
 H   12.368250753555117        1.3384049280060333        1.0800871912576542     
 H   5.9589868012342100        5.7944322645588517       -7.7177144555616820E-002
 C   6.9144684546661876        7.7287349848917541        3.0292948966065502E-002
 C   9.3019624686727589        7.6998252844610056       0.36356705420075325     
 H   10.221399924899615        5.7472358087135600       0.52127679550250217     
 H   8.8304286282240980        1.7627075398903753       -1.7016719841311125     
 C   8.7856534059299207        1.1413480285210940       -3.7647013014679369     
 C   10.611976916045002        1.8892831377407187       -5.1459289634846250     
 H   12.141413724273381        3.0355923512332548       -4.1443480098606340     
 H   12.613900802414657        4.1310545484865093        4.6570820174665606     
 C   11.097953559535529        5.1950841035024355        5.7658261949452596     
 C   9.0312412789536651        5.6006237191613284        4.5997016753233142     
 H   8.9045076922281812        4.8217200543290941        2.5885842078459125     
 H   11.823821422654541       -3.5945647047929543       0.90075886605521316     
 C   13.223378942001212       -1.9709940679176992        1.1367289157006422     
 H   14.345954779811111      -0.14306250239477453        1.3168894100998583     
 H   5.9802925061920016        8.2752738342451018       -9.8634270025028822E-002
 C   8.1177496418011774        8.4270501292997455       0.19709779588370016     
 H   10.246695164576199        8.2261092481150158       0.49997518990344397     
 H   7.8639311624556942       0.57836291299531040       -3.6355805583881442     
 C   9.4055740259242917        1.1889006495841068       -5.0186394167867769     
 H   11.114686711888659        1.9284056465510639       -6.1115894623000617     
 H   11.720293669963119        5.2863623556310104        6.6548510954853279     
 C   9.8070723765552348        5.7406391175156353        5.7559136458221767     
 H   8.0197490058320859        6.0018661655421157        4.5712761182677513     
 H   14.096566587598472       -2.6161620665138425        1.2186217021037467     
 H   8.1276544418549808        9.5145362366530488       0.19899952087019773     
 H   8.9614514535372312       0.68702840529853282       -5.8744416252216354     
 H   9.4160527830126668        6.2634086137708724        6.6267869418425400     
 P   7.0958385692218862        3.0339891588609853        8.2472618569435241     
 C   5.6249360476567052        2.3520093767077048        9.0248562709482449     
 C   8.5579404911861463        2.7969019977571059        9.2825476514339407     
 C   6.8447714962397272        4.8066595010757416        8.0464396303285497     
 C   7.3421679227901508        2.2851104714527426        6.6214193573239504     
 C   5.5358778231550341       0.96549563917171399        9.2429576136603124     
 C   4.5698524647607925        3.1965686774697382        9.4198410890104913     
 C   8.5751351591830591        1.8375918266723668        10.308356634730405     
 C   9.7071744494331575        3.5728014996819391        9.0246895101225739     
 C   6.4455310501755836        5.3250712739264259        6.8065297111839751     
 C   6.9240365498311265        5.6436029205093714        9.1754870592074873     
 C   6.2992285175567932        1.5703160103368927        6.0045258534689054     
 C   8.5624770058138147        2.4704117004041772        5.9430605110068653     
 H   6.3309951266442726       0.29742272465713265        8.9233347787231310     
 C   4.4086850963380364       0.43691240819212873        9.8716356430379673     
 C   3.4323662978445362        2.6526904494147616        10.017407901442533     
 H   4.6297212261133920        4.2673865129880149        9.2547960854617379     
 H   7.6965935927213946        1.2409423291675366        10.543580776164646     
 C   9.7381729106145709        1.6489925524359321        11.061025824648754     
 C   10.866595492077126        3.3617381036711977        9.7720451566420738     
 H   9.6894898637716036        4.3468523468301106        8.2585342806857120     
 H   6.3860356517517571        4.6757066422080706        5.9367156350591381     
 C   6.1279759903544750        6.6815984777889037        6.6943950936959107     
 C   6.5812428865329773        6.9907616545371871        9.0591622930128857     
 H   7.2529488379279723        5.2533284006800676        10.138289360285425     
 H   5.3641258356710422        1.3937472471380004        6.5309082727971646     
 C   6.4729296919340698        1.0706141240135671        4.7103343317412829     
 C   8.7137654612073039        1.9811809847213140        4.6447828696355193     
 H   9.3879463807141477        3.0078736520672962        6.4045141407364952     
 H   4.3726878385058097      -0.63315813350499017        10.068601787440407     
 C   3.3548867964249478        1.2755433162357830        10.243572391950693     
 H   2.6122769879980701        3.2983034408943417        10.330267235005120     
 H   9.7139156742903445       0.90840889897949717        11.860818418421319     
 C   10.884044752649226        2.4009646094484136        10.791161602960871     
 H   11.766454822550942        3.9473690303829914        9.5858093923771523     
 H   5.8109224692375907        7.0801018536239715        5.7315680777494018     
 C   6.1918642564977651        7.5105407067565011        7.8177358903327869     
 H   6.6178635054775485        7.6461887548904190        9.9301047249893504     
 H   5.6645275368152905       0.51645567918175717        4.2381073302428929     
 C   7.6676746902866482        1.2941671397805550        4.0224581435627096     
 H   9.6433030295795152        2.1438919782455788        4.1048529257785473     
 H   2.4701108301625774       0.86067117115731617        10.722540907125349     
 H   11.799833447680033        2.2610425660352789        11.367229019682364     
 H   5.9535077249041555        8.5703702436673268        7.7354374500856826     
 H   7.8119098998669605       0.93883980055975191        3.0011232809781090     
 P   10.576095826206005        10.221479114313954        5.0605147355345341     
 C   10.470420814057974        9.3006182507916879        6.6062007927120838     
 C   11.734813767160555        9.3326992661365615        4.0084479045059274     
 C   8.9428568942118165        10.278532228697186        4.2960703357257666     
 C   11.164209651154787        11.903477924200105        5.3483151948668821     
 C   9.3860589709553075        9.4861946275153120        7.4832198708110855     
 C   11.495244674579537        8.3979900820587190        6.9329560417352312     
 C   11.331960969569669        8.1546782925317629        3.3527584905997188     
 C   13.080901489665221        9.7307471070312719        3.9893573587685465     
 C   8.0878880256176657        9.1666183257712301        4.4218137852366146     
 C   8.5514429129889358        11.382339356894008        3.5180631080178482     
 C   11.480010662206393        12.728944980710702        4.2512768922269695     
 C   11.219320631713497        12.417229161676111        6.6553149087012544     
 H   8.5875751164149587        10.180532335252458        7.2363493640210761     
 C   9.3375540855377590        8.7701748405689930        8.6792050538846333     
 C   11.424131566198145        7.6728523361148726        8.1229964019661693     
 H   12.325155964059391        8.2407284237413396        6.2515306121440464     
 H   10.289830394706106        7.8392154649922849        3.3441719172473054     
 C   12.293858803210515        7.3647565599664668        2.7176552288630358     
 C   14.034652664783811        8.9400919404357708        3.3454540135921786     
 H   13.385404574168925        10.653296127011698        4.4725977866185209     
 H   8.3825430709872144        8.3163038193534469        5.0334210527781655     
 C   6.8594021452414351        9.1640388839893614        3.7604051855880414     
 C   7.3161163105150040        11.364373829606464        2.8693040549448132     
 H   9.1903654205547003        12.256482053601934        3.4148502636456088     
 H   11.482328795520434        12.332968213884703        3.2374569109495552     
 C   11.803829336069619        14.071316886236364        4.4636362282404161     
 C   11.549023722494493        13.760460787474475        6.8545101171899132     
 H   11.009863330570960        11.776565005104311        7.5087652791010058     
 H   8.5224720669757819        8.9428593540735051        9.3787953198528893     
 C   10.341279119853583        7.8464614634702405        8.9865453848081547     
 H   12.218102436159358        6.9697722030120746        8.3691022493952030     
 H   11.994599238279779        6.4414910429927792        2.2206330986632987     
 C   13.642396346112042        7.7443045231565746        2.7354148546441426     
 H   15.073826851397053        9.2677563274125561        3.3046792866224899     
 H   6.1996022698488735        8.3015029824909785        3.8414733145080033     
 C   6.4687260877861092        10.259270303068377        2.9825787070280194     
 H   7.0254895033036160        12.223218935823098        2.2673042978034696     
 H   12.015575091332579        14.714868491777036        3.6086930376454660     
 C   11.830120847364299        14.585856024207082        5.7633364743631246     
 H   11.587899930071156        14.160154051324520        7.8651167583183677     
 H   10.272720279367013        7.2704191200360642        9.9074089892490989     
 H   14.387930815787007        7.1198357580468574        2.2463063803512457     
 H   5.4958012771233848        10.244956237733314        2.4855080147582753     
 H   12.061133088090447        15.638447059771286        5.9215184065736359     
         556

 Co   1.5107208388460869        10.650286652333969       0.47499202257829676     
 S  0.94958365739974593        12.842263521667553       0.78668079184178419     
 S -0.56945352598567212        9.7480915006033317       0.37574845392881789     
 S   2.7215407810014431        10.213098651236173       -1.4086532280025832     
 S   2.9945394672706920        9.8999110010755551        2.0282118434308574     
 C   2.4003498696323682        13.847266460986674       0.87732880242947886     
 C -0.46848139822986157        7.9921225219020782       0.23242308793506206     
 C   1.9923019917990630        11.059572684729764       -2.7737919286230026     
 C   2.2830776414017904        9.1548411265441114        3.4589014667322151     
 C   2.2804064432879776        15.258287544867144       0.82084891641239832     
 C   3.6987648469232433        13.312308047305903        1.0405451851412248     
 C  -1.6550411679169337        7.2429978187860131        4.1643932325170420E-002
 C  0.73993692628336749        7.2710344260660156       0.37549333517336986     
 C  0.77449533983207652        11.769648055471434       -2.6656484075623257     
 C   2.6258518625728504        11.047921270948867       -4.0417099609553020     
 C   3.0552782050613452        9.0287540457107855        4.6384254944638368     
 C  0.97576783448123849        8.6232356003133521        3.4711670840894766     
 H   1.2936868917072555        15.701137510129538       0.69723202013517749     
 C   3.4006769962730461        16.084012091183922       0.94059753446224603     
 C   4.8068454749799914        14.149226314772148        1.1833704400211242     
 H   3.8176547453180047        12.232079646924683        1.0810487258329233     
 H  -2.5952054613641566        7.7805498584791417       -7.7575315625560248E-002
 C  -1.6409892075381511        5.8456135911756189        2.9672203810676277E-002
 C  0.74637148753887816        5.8728272501399257       0.36426713263065563     
 H   1.6670395484221947        7.8247713945142277       0.52300795748492346     
 H  0.27494352557606178        11.810170465819059       -1.7009682526075576     
 C  0.22927276433209384        12.433846446262519       -3.7632821258018159     
 C   2.0549479611387085        11.687368954638918       -5.1461201145336206     
 H   3.5848292257399157        10.540045545700712       -4.1464717579980146     
 H   4.0641917531521816        9.4391629084376216        4.6542635731857125     
 C   2.5485346767664980        8.3760183993807669        5.7641128230793957     
 C  0.48094584813727315        7.9710728705271299        4.5994039728523921     
 H  0.35313299645606261        8.7497055552109977        2.5883506744213856     
 H   3.2775923893588677        17.165419324015925       0.89839476755067238     
 C   4.6756556764521280        15.540743215538178        1.1356531506105940     
 H   5.7966743605345945        13.712030001792133        1.3169508119513871     
 H  -2.5754841961134627        5.2997258002205587       -9.9815295235002807E-002
 C -0.43824297541067303        5.1464496195542075       0.19684157117331552     
 H   1.6906659980147163        5.3458231214501062       0.50115940370308176     
 H -0.69240460394784453        12.996658136721628       -3.6331783173598788     
 C  0.84866933836006098        12.387663395262289       -5.0175081898591340     
 H   2.5571360613793392        11.649219101408340       -6.1120639524835942     
 H   3.1713802424462387        8.2847538126921538        6.6527827819721512     
 C   1.2574346405353387        7.8309976954271843        5.7551598325196265     
 H -0.53077624113412947        7.5704440711169072        4.5717281333002058     
 H   5.5492924771337169        16.185318734803360        1.2173028271878110     
 H -0.42904718644793494        4.0589466080426897       0.19840663666862871     
 H  0.40427679683172973        12.890520259113581       -5.8725679120276091     
 H  0.86672820295491737        7.3085917093201758        6.6263841812813560     
 P   15.646823643210523        10.540286502416842        8.2432883271325910     
 C   14.176087775779859        11.221283848909041        9.0221610704068258     
 C   17.109304147714379        10.777698644180195        9.2781336681984996     
 C   15.397168743346827        8.7673573985807156        8.0432258235624339     
 C   15.891765593390534        11.289108760688610        6.6171553536125973     
 C   14.086603485788872        12.607587960528175        9.2414665753620522     
 C   13.121854004237127        10.375906462573388        9.4177491495493211     
 C   17.126397805373848        11.735918591459368        10.304927705688295     
 C   18.258382414620637        10.001637161701620        9.0200058707929749     
 C   14.998589528538997        8.2478021829771109        6.8036468418487299     
 C   15.477462366480431        7.9311293845520128        9.1727552406173682     
 C   14.849928726503517        12.007106564476562        6.0024736083409520     
 C   17.110352185563315        11.101117155706527        5.9366589821916298     
 H   14.881028185413093        13.276335147578164        8.9214862398360317     
 C   12.959955472318253        13.135117690984304        9.8719930075371920     
 C   11.984961683247175        10.918756607014879        10.017370063356903     
 H   13.181918366848947        9.3052602915596445        9.2516748289895610     
 H   16.247967842877081        12.332606306610495        10.540453419666878     
 C   18.289090221623017        11.923138418191479        11.058441671448760     
 C   19.417340040052384        10.211089098063871        9.7684506429963616     
 H   18.240860711187260        9.2284185888747743        8.2530370389261112     
 H   14.938223280230357        8.8965860483247674        5.9334869527902354     
 C   14.682744439978546        6.8908395328513983        6.6922655713819630     
 C   15.136306934174963        6.5835527100967779        9.0571879520697607     
 H   15.805941350382430        8.3223051261255403        10.135319701406424     
 H   13.916084444903275        12.185482239773556        6.5303043264306853     
 C   15.023048402534187        12.507554902548813        4.7084928159275909     
 C   17.261064224571459        11.591201592772990        4.6386384179431781     
 H   17.934852929278758        10.560822862434495        6.3962153607222527     
 H   12.923631102550381        14.205022061166389        10.069761680916738     
 C   11.907118981069585        12.295659536703551        10.244818762879664     
 H   11.165539065587769        10.272547825039533        10.330693199642759     
 H   18.264705928824124        12.662833512232138        11.859047462647942     
 C   19.434626473052880        11.170660986297479        10.788648391857839     
 H   20.316762756623245        9.6247275214070704        9.5824723557126692     
 H   14.366230510408501        6.4914142357400602        5.7296648642831522     
 C   14.747611547639144        6.0626190461523386        7.8160445804291516     
 H   15.173614701076541        5.9287186912169867        9.9285242124429534     
 H   14.215473274900619        13.064127851771449        4.2379715587074145     
 C   16.216074735246774        12.281656964423629        4.0186779803664647     
 H   18.189204329622203        11.426566244752799        4.0970528053119191     
 H   11.022822535094797        12.709668895973271        10.725396229043026     
 H   20.349979679430362        11.309033315836869        11.365718300695073     
 H   14.510496343782300        5.0024889022067809        7.7343504054973984     
 H   16.359848506076506        12.637745928731935        2.9975849659852796     
 P   2.0247585864384017        3.3497210266247190        5.0581761168490260     
 C   1.9190598086104327        4.2709185839422306        6.6036759340159845     
 C   3.1854314401721582        4.2369162964926943        4.0070032697021167     
 C  0.39199374859510561        3.2943104782611310        4.2925024723787804     
 C   2.6106288295662736        1.6670935041225532        5.3467626422040953     
 C  0.83429231107281387        4.0861664807915057        7.4803583141668550     
 C   2.9445163892017416        5.1726689053048318        6.9308782284111246     
 C   2.7848780621319618        5.4157765704200935        3.3515413177220612     
 C   4.5307584553879883        3.8365826589786942        3.9883897314200794     
 C -0.46251598464465116        4.4065079914883789        4.4187429849276603     
 C   3.4042416397094726E-004   2.1913087703891683        3.5134354422488117     
 C   2.9258953968820252       0.84089151047783095        4.2501448732648548     
 C   2.6644795168863618        1.1536682770192090        6.6539303714129696     
 H   3.5290614351317265E-002   3.3925487860372954        7.2331574204638303     
 C  0.78613340130449949        4.8018991239960611        8.6765334951449375     
 C   2.8736990915268263        5.8976344967716878        8.1210484289467093     
 H   3.7747603062867698        5.3293598211585742        6.2497359923007236     
 H   1.7433979647763773        5.7331991354324492        3.3430643115081007     
 C   3.7482496865210804        6.2039730081353426        2.7166300627818423     
 C   5.4859656984914151        4.6255761298684961        3.3447628252663928     
 H   4.8335469663383197        2.9135546297610335        4.4716919830406150     
 H -0.16766686277766635        5.2562733323177921        5.0310095930464840     
 C  -1.6908272428719826        4.4101037043785984        3.7570237237412996     
 C  -1.2347415179840617        2.2103603564076999        2.8642628657596831     
 H  0.63881149470073728        1.3168995430011077        3.4096862491275797     
 H   2.9294924892758241        1.2365777598228507        3.2362339973040286     
 C   3.2475626860929943      -0.50186644846786244        4.4630014373612923     
 C   2.9922128046128051      -0.18992693124576313        6.8536773097035848     
 H   2.4555890083437206        1.7948583871587414        7.5071098197318378     
 H  -2.9217364228604655E-002   4.6296728459559802        9.3759166050922520     
 C   1.7905838733228250        5.7246500477524478        8.9843996278053080     
 H   3.6681653273314199        6.6000465021560233        8.3674402684996938     
 H   3.4506470592629808        7.1278120108842540        2.2197369981962800     
 C   5.0959841363195197        5.8218346355377513        2.7344161287764908     
 H   6.5245706058765069        4.2963012513635519        3.3044338269612852     
 H  -2.3502430819624065        5.2728662486944282        3.8386068399677313     
 C  -2.0817669647602819        3.3156673592003383        2.9782250002121056     
 H  -1.5254387515267360        1.3521952366404058        2.2613261463725896     
 H   3.4588834480910333       -1.1459091219985955        3.6083192573813268     
 C   3.2724623712429808       -1.0160826384620478        5.7628551414153195     
 H   3.0301515416933786      -0.58934309854752198        7.8644324517668043     
 H   1.7224110090210960        6.3003889486842555        9.9055009965516128     
 H   5.8427184981806475        6.4447286820966694        2.2452197703283270     
 H  -3.0544533982052848        3.3307098464805698        2.4807220617750980     
 H   3.5018374941721255       -2.0689471260848262        5.9214104523307345     
 Co   15.611774478510641        2.9555591163511794        12.590248231754030     
 S   16.179884859647078       0.78281294573708360        13.015006958516654     
 S   17.669998102370108        3.9164465621898970        12.501236295410640     
 S   14.433806441106139        3.2793130617872808        10.668544546000806     
 S   14.076056860984709        3.7656190530624061        14.074967278444092     
 C   14.724111525839609      -0.21835498499260131        13.089253548094057     
 C   17.530111603566741        5.6739225097868529        12.413381479720751     
 C   15.197467101508398        2.4047946088402337        9.3408945272395485     
 C   14.765564427270338        4.4324981701802102        15.554052532963544     
 C   14.836390308702249       -1.6288693323437680        13.016075003870645     
 C   13.428818255509114       0.32069250738548188        13.263861674530794     
 C   18.701856737884107        6.4531103165947590        12.247252759552905     
 C   16.307335903744203        6.3658375787721226        12.574367439064615     
 C   16.410502782458405        1.6946888758473653        9.4908685930150618     
 C   14.590675767885978        2.3922783049755680        8.0603209558907487     
 C   13.973701534760428        4.5247511581723403        16.724443890574133     
 C   16.081352968961607        4.9413502909341194        15.612587013998681     
 H   15.820494545109609       -2.0756002624350356        12.887072304279645     
 C   13.711919202638779       -2.4504357598879558        13.124858365193825     
 C   12.315942026285747      -0.51214909489521743        13.391843418908696     
 H   13.316377199753196        1.4003701276948075        13.332507244335158     
 H   19.654199223371020        5.9401059766841176        12.116771273471151     
 C   18.658893353525972        7.8487669440550780        12.273841385670758     
 C   16.272629452120896        7.7636343489440511        12.600991652831778     
 H   15.391072507185644        5.7912589729232389        12.709910265051134     
 H   16.885319130723811        1.6689145193762660        10.468867611927978     
 C   16.977706547118689        1.0080579769840226        8.4175933229949944     
 C   15.180921395148950        1.7263681096381012        6.9826770816017012     
 H   13.635384477684216        2.9004896609973985        7.9263875312774257     
 H   12.961181090057213        4.1237760732990729        16.710515677524111     
 C   14.466435311483476        5.1326202275877755        17.881801391818318     
 C   16.563041793304336        5.5452312226617089        16.772602711745943     
 H   16.721226383239912        4.8360420755864126        14.739242571208283     
 H   13.829335963250637       -3.5315957308546007        13.067216680709716     
 C   12.439108601956459       -1.9032982663034559        13.322574591562471     
 H   11.329232369120740       -7.0484485060121643E-002   13.533255891485014     
 H   19.582725724364241        8.4154170574329807        12.163911976950487     
 C   17.441763403776513        8.5182640188714593        12.455084097534609     
 H   15.317046139681180        8.2666186370256618        12.748613961980878     
 H   17.895341269941749       0.44610875738514744        8.5772469157473115     
 C   16.382599749809458        1.0272685951337470        7.1510587350817376     
 H   14.699004924335556        1.7434996830717100        6.0061422191945635     
 H   13.827485511177860        5.2020311010462201        18.761355462148469     
 C   15.764213368850374        5.6610809017510704        17.916086219923045     
 H   17.582806235865277        5.9253563625369505        16.780292167436016     
 H   11.562961274057219       -2.5456741504990572        13.392271129867948     
 H   17.411163919428557        9.6046363760074325        12.485469781000633     
 H   16.840436569496866       0.50302779654543361        6.3160246878798523     
 H   16.144060994297735        6.1527753870623014        18.809812621023429     
 P   1.5095517604169209        2.9453296185225404        20.411762547924109     
 C   2.9786709817993646        2.2849409088314361        21.209709481637105     
 C   3.7437256239125014E-002   2.7105310576962518        21.437157028281845     
 C   1.7264216578946838        4.7240399178162127        20.218314270309619     
 C   1.2951080203029455        2.1922853997612286        18.781872987935188     
 C   3.0766710440029268       0.90334836467368762        21.456290060568495     
 C   4.0273059348118059        3.1448561846458221        21.588983308436493     
 C   1.6113007380521432E-002   1.7805442365871220        22.489461607744001     
 C  -1.1038799788234195        3.4953594863171071        21.168856358748851     
 C   2.0826256641927743        5.2671720885551307        18.976645148764476     
 C   1.6395772348043389        5.5486029917662982        21.356930533517868     
 C   2.3063441180909980        1.3890443391597878        18.223667828525439     
 C  0.12302414491368796        2.4561142763777926        18.046029687647447     
 H   2.2855590061760096       0.22215203648535325        21.153637984246437     
 C   4.2088973433111834       0.39591124996744664        22.092831146281757     
 C   5.1658039891430576        2.6217492173800494        22.203200343419578     
 H   3.9614728065650655        4.2115735295002192        21.401000906401858     
 H  0.88698668075679787        1.1770207742240593        22.736563882821191     
 C  -1.1412062426595913        1.6345433747971585        23.260794860899860     
 C  -2.2552707190708503        3.3306513946840308        21.939465701594326     
 H  -1.0846674995079113        4.2476314276033911        20.381552946150173     
 H   2.1512372158696755        4.6286387168173500        18.099645931308643     
 C   2.3467673670454774        6.6358845296132145        18.871802215846834     
 C   1.9289533368408707        6.9085616678873984        21.247430679905534     
 H   1.3420999206805972        5.1384058739535039        22.321371983512730     
 H   3.2070122349286478        1.1606857619448467        18.788297845883779     
 C   2.1465569155868236       0.87155932757763366        16.934571701722295     
 C  -1.1658846458553404E-002   1.9525058580122583        16.751303910764157     
 H -0.67494100915074806        3.0696256942775761        18.458531560810396     
 H   4.2546224625569646      -0.67017246755837212        22.306582038967605     
 C   5.2543482516781888        1.2498139487866891        22.453811533552361     
 H   5.9787441078935899        3.2794192963722142        22.509088393417166     
 H  -1.1173554339825662       0.91808249944520326        24.082135689102689     
 C  -2.2754091051789702        2.4025466735255216        22.987999600947880     
 H  -3.1435494667210770        3.9332196664839412        21.752179758374666     
 H   2.6295871612964703        7.0555228882435257        17.907567730661285     
 C   2.2727505752835144        7.4528714236840772        20.002606217750778     
 H   1.8856739522323573        7.5523586507707856        22.126877234610486     
 H   2.9296428852991920       0.24798129414291697        16.508690287590987     
 C   1.0013205033105912        1.1683527088582308        16.192301211721166     
 H -0.90019107387990938        2.1779434933453556        16.165634548073736     
 H   6.1408490947882814       0.85175921296822255        22.943800037625689     
 H  -3.1832607405242599        2.3036084433688582        23.584910488284301     
 H   2.4687250730169441        8.5216630472990129        19.922663957296010     
 H  0.87019878157974473       0.79954712689091978        15.174400182074555     
 P   15.051843444999935        10.199496934927637        17.239790664990068     
 C   15.147304557666663        9.2578423017713600        18.774776372105205     
 C   13.832895778491762        9.3722037751042429        16.205358223155677     
 C   16.677327171897257        10.202357991796692        16.455559277306296     
 C   14.541514815265456        11.903966515635476        17.549889078084394     
 C   16.230592808684669        9.4262529775239443        19.656720812072148     
 C   14.115919731177753        8.3585642622299545        19.090417970691483     
 C   14.148363069183441        8.1555751147785003        15.571346122144629     
 C   12.519174705301939        9.8656546935220018        16.181551220312336     
 C   17.490419871445287        9.0580167181574218        16.564268034772581     
 C   17.110271529347433        11.302265593041751        15.693784929904092     
 C   14.251271448941901        12.752454973909805        16.462981287827215     
 C   14.520305635193312        12.408634399771032        18.861231013729434     
 H   17.035653524557492        10.116375329376812        19.418663665101164     
 C   16.267420090063801        8.7033539997701244        20.849204199552709     
 C   14.177419072899534        7.6227797505865160        20.274668826133858     
 H   13.286949431696033        8.2136184074293883        18.405457919477236     
 H   15.164026854129274        7.7617674868175559        15.572990869713481     
 C   13.131015360357249        7.4291749034745749        14.945552674431083     
 C   11.510146104539492        9.1359914196388239        15.550821481848359     
 H   12.281628554605359        10.813847961238393        16.651740429047813     
 H   17.163879526453208        8.2102562135249162        17.162795008903661     
 C   18.718564678137515        9.0197277786249206        15.903739695266710     
 C   18.344639463975653        11.247661987071391        15.045296979471026     
 H   16.504627033601199        12.201156177459632        15.604796600402908     
 H   14.220380372429064        12.366637468408671        15.445560394534210     
 C   13.989197965893366        14.105888727741679        16.689648958140189     
 C   14.251801410497846        13.763531444958243        19.075162292779059     
 H   14.707269817034149        11.751962710133650        19.707568426243434     
 H   17.080598253440346        8.8662890949404058        21.553372459116385     
 C   15.255837683435413        7.7844971903479658        21.146318736233475     
 H   13.378270453844527        6.9224716067665328        20.511087840430484     
 H   13.366861249980007        6.4815769340673173        14.458702484358545     
 C   11.814083302366781        7.9088798259696116        14.954905040734896     
 H   10.495831452668051        9.5326248722987668        15.510060393493566     
 H   19.344620079325196        8.1316397908891780        15.971490604562510     
 C   19.150710045419498        10.110840556100749        15.142886389849131     
 H   18.669339414687617        12.101830467850554        14.454162765060127     
 H   13.792942088213442        14.762258765388710        15.840688406291587     
 C   13.997658816918118        14.610769632893653        17.993699755558737     
 H   14.239616684708347        14.155669057212345        20.089672729392838     
 H   15.314635385286879        7.2047470553415893        22.065592655773216     
 H   11.024568335837024        7.3373905624534688        14.469648466883420     
 H   20.120757829141969        10.072569190813390        14.640764210336746     
 H   13.813263745081587        15.671216696339918        18.161951479993803     
 Co   7.0580791030254790        10.619542208598906        12.594843518638497     
 S   7.6243063389910555        12.793174159439832        13.016328606667567     
 S   9.1166906967477050        9.6595841709225763        12.506270025546980     
 S   5.8809110398446771        10.292611308084327        10.673249369448202     
 S   5.5236366669498054        9.8106679762842468        14.081228345248022     
 C   6.1678702831465104        13.793428431311096        13.089471212711864     
 C   8.9763352205370612        7.9022310861100209        12.416296026544106     
 C   6.6446751958511445        11.166307759671492        9.3450739504780671     
 C   6.2133081036937075        9.1409560210000418        15.558855777196749     
 C   6.2794559746543097        15.203998605236755        13.015990381107795     
 C   4.8727872790943971        13.253722838534566        13.263569402343688     
 C   10.147735435537395        7.1230459063834513        12.248134344000588     
 C   7.7535964925727967        7.2103023847156580        12.577733294792505     
 C   7.8580975489032419        11.875869889987143        9.4944872052502891     
 C   6.0375379309101831        11.178786698047057        8.0646709472301854     
 C   5.4217642235664139        9.0472108056355136        16.729318286656405     
 C   7.5289880471928381        8.6318258183399106        15.616281235670165     
 H   7.2633881049335383        15.651172902775905        12.887167850317466     
 C   5.1545561183878625        16.025011623498511        13.124384125029916     
 C   3.7594534464498586        14.086037168114784        13.391136411254482     
 H   4.7608084138020432        12.173990564425351        13.331932676711542     
 H   11.099990249280340        7.6360570043610680        12.117048791519348     
 C   10.104586002772239        5.7273722935727704        12.273295402992396     
 C   7.7186671416807817        5.8124973659190182        12.602876448182773     
 H   6.8375221142318745        7.7848151863779300        12.714718763267404     
 H   8.3334637113777461        11.901305747326679        10.472206076677413     
 C   8.4251266818046382        12.562257128758928        8.4209682186496604     
 C   6.6276276042617770        11.844387948750430        6.9867455253522239     
 H   5.0820360070390640        10.670895284632559        7.9310901970782171     
 H   4.4092697769782747        9.4482492523573605        16.716217035967595     
 C   5.9147909304010975        8.4378764631695997        17.885723422842386     
 C   8.0109710635152176        8.0264841209944606        16.775353545922453     
 H   8.1686460139775257        8.7382826509809153        14.742940976369672     
 H   5.2714374963686863        17.106233217144883        13.066587758167232     
 C   3.8819867108864878        15.477233767373358        13.321879908129684     
 H   2.7728438483953135        13.643986690763462        13.532029475296151     
 H   11.028216516932291        5.1606987738324470        12.161890350340087     
 C   8.8875391827802943        5.0578444109482215        12.454987929809402     
 H   6.7631420800066717        5.3095137148561946        12.750959955885072     
 H   9.3430313283736464        13.123870018709191        8.5802493784278084     
 C   7.8295164739985275        12.543217766924364        7.1546628796057128     
 H   6.1453853254520556        11.827311041546659        6.0103734524627468     
 H   5.2760824571525520        8.3674181209145004        18.765343328798380     
 C   7.2125460800698589        7.9093316013595656        17.918965242500146     
 H   9.0307000471950598        7.6463226825836887        16.782177629947636     
 H   3.0055221202817606        16.119216374490463        13.391215252091293     
 H   8.8568503383829373        3.9714400877983884        12.484286627266789     
 H   8.2871436780122387        13.067351171994222        6.3194463499780706     
 H   7.5926513262104471        7.4165692855854894        18.811970830675271     
 P   10.062387249177705        10.625791704760649        20.410359854522877     
 C   11.531492826908311        11.285793873711167        21.208750734587898     
 C   8.5903118357075350        10.860753314380515        21.435774089876901     
 C   10.279184340895382        8.8470868610151410        20.216823413203038     
 C   9.8482131590705606        11.379305306934521        18.780615569686159     
 C   11.629692290344872        12.667358887295608        21.455449862416828     
 C   12.579652348997094        10.425589307149483        21.588726322514180     
 C   8.5692296140709132        11.790586531837283        22.488220320677708     
 C   7.4488780450437506        10.076102538849710        21.167503779925777     
 C   10.636322596828158        8.3041578484981216        18.975357563357313     
 C   10.191593430936777        8.0223761206284792        21.355275404471733     
 C   10.859848167090426        12.182209303472414        18.222658737798366     
 C   8.6759316219371279        11.116504537693125        18.044742894701518     
 H   10.839003796324663        13.348771962971366        21.152153843623555     
 C   12.761500673195895        13.174487713197740        22.092998338543865     
 C   13.717801929988394        10.948407249091428        22.203864091592610     
 H   12.513739675956430        9.3588959535714586        21.400575603672600     
 H   9.4402613163538511        12.393887250224028        22.735253456931176     
 C   7.4120675357305892        11.936563058990284        23.259802731823449     
 C   6.2976563129750929        10.240739540997051        21.938389977970079     
 H   7.4678614104644705        9.3240510724987278        20.379987332334512     
 H   10.705574357548850        8.9428613767094234        18.098533836340209     
 C   10.900452897948965        6.9354461726225480        18.870458112580465     
 C   10.481100798457351        6.6624486014021489        21.245764480121711     
 H   9.8935636614746034        8.4324145826410231        22.319616470312955     
 H   11.760633967441509        12.409861735017357        18.787356857956535     
 C   10.700350568076942        12.700280270367280        16.933755210767377     
 C   8.5414187970496851        11.620927634211835        16.750301488067628     
 H   7.8776615423587906        10.503223181887989        18.457019323149204     
 H   12.807274915994146        14.240547016161297        22.306912698705627     
 C   13.806439861534002        12.320287454640171        22.454785470556850     
 H   14.530453289163168        10.290593821412060        22.510180870953118     
 H   7.4360601611458383        12.652908216237522        24.081258213568383     
 C   6.2777844085941430        11.168640679975969        22.987112055025534     
 H   5.4093438150428153        9.6381827736373253        21.751215109609824     
 H   11.183889614970683        6.5159182583778339        17.906360213879065     
 C   10.825636077446390        6.1182972077131073        20.001093976519808     
 H   10.437373351175818        6.0185912431886459        22.125136981517578     
 H   11.483819382846121        13.323464804077194        16.508039894574257     
 C   9.5548494066642089        12.404630753582122        16.191521372906905     
 H   7.6526655391833804        11.396515511035258        16.164611685742940     
 H   14.692640967790627        12.718041563289120        22.945579759279184     
 H   5.3700933095043295        11.267490913905194        23.584294109589813     
 H   11.021613464560915        5.0495074797665769        19.921141842717958     
 H   9.4238498429756667        12.774067265266671        15.173846640670893     
 P   6.4978500148486891        3.3734435598204127        17.238361287121670     
 C   6.5944083710864696        4.3141759977502172        18.773807456676515     
 C   5.2777159547722539        4.2010894761864428        16.205441451173400     
 C   8.1228445368944815        3.3708500995785147        16.452916620099824     
 C   5.9879408524476352        1.6688736381623084        17.548634420623550     
 C   7.6783571785361762        4.1452483563590921        19.654833108206038     
 C   5.5627575878361073        5.2125116853230757        19.091188680383208     
 C   5.5917522300833706        5.4190783592271945        15.573107853472392     
 C   3.9644799109998794        3.7062320967670597        16.181135036635318     
 C   8.9359004272507985        4.5152578894961604        16.561258178338910     
 C   8.5556804104913180        2.2709524614517700        15.691053352823557     
 C   5.6972469969345365       0.82031744877747670        16.461927626684890     
 C   5.9674385732397024        1.1642402062373132        18.860019086586160     
 H   8.4835669025082989        3.4557364216646573        19.415492615519518     
 C   7.7155136272642535        4.8666659218601929        20.848191442699225     
 C   5.6246219451234447        5.9469012383892954        20.276286006571034     
 H   4.7332242926719594        5.3577754102309036        18.406980610663339     
 H   6.6069820180330590        5.8141776174198805        15.575321638715161     
 C   4.5735208687319640        6.1452097570893480        14.948347310050758     
 C   2.9545734027903565        4.4356540305975463        15.551464525219917     
 H   3.7279419869961581        2.7571304737767415        16.650107820505770     
 H   8.6095004549734551        5.3630092454464693        17.159858029284521     
 C   10.163854432393556        4.5536751308384043        15.900353058361356     
 C   9.7898880389684511        2.3256515029269256        15.042225625866047     
 H   7.9501628461476326        1.3719459420936908        15.602196032356819     
 H   5.6658348645719263        1.2061136768879801        15.444517987384176     
 C   5.4354257917994699      -0.53314097040786768        16.688744246372028     
 C   5.6991130719312482      -0.19066295090774085        19.074130707979364     
 H   6.1548231233500141        1.8209082013108240        19.706253181668107     
 H   8.5291071850988907        4.7032326452620774        21.551745928060988     
 C   6.7036020027102898        5.7845648593819252        21.147114825202241     
 H   4.8252691543036219        6.6465302375217394        20.514040531745636     
 H   4.8083968926387017        7.0937795539038806        14.462792707210113     
 C   3.2570709319204427        5.6639103942996085        14.957042867826596     
 H   1.9406500119692700        4.0379633382254871        15.510472769220064     
 H   10.789761417112819        5.4418991342919005        15.967832107526347     
 C   10.595942551897163        3.4625284371104121        15.139499928071237     
 H   10.114380467556007        1.4714580494169054        14.451024702433068     
 H   5.2389766657906911       -1.1896721322532919        15.839936309671323     
 C   5.4445212415003290       -1.0379603493098835        17.992828133370246     
 H   5.6874209604403028      -0.58275901053928802        20.088668286150970     
 H   6.7626577711602476        6.3631675748059973        22.067107593364867     
 H   2.4668810562205548        6.2350899009020520        14.472447310850516     
 H   11.565796153690190        3.5008649224411483        14.636994291432172     
 H   5.2602855517758043       -2.0984093294634403        18.161242830966703     
 Co   10.062572468888668        2.9231617634877218       0.47277750134006491     
 S   9.4990241874776071       0.73221317943129449       0.78718263539711897     
 S   7.9837780546888437        3.8283438344360547       0.37188756898401787     
 S   11.274690992426619        3.3575265639896528       -1.4105807851439591     
 S   11.547052308541636        3.6730987888552646        2.0257673433898615     
 C   10.949059887781196      -0.27386428944901642       0.87814824437676275     
 C   8.0869906722903160        5.5842921629758511       0.23114006283096367     
 C   10.545346659524004        2.5112352255533801       -2.7757313903217935     
 C   10.835497799019036        4.4162960287280582        3.4572461149267526     
 C   10.828197055934863       -1.6848053089686412       0.82205092468965968     
 C   12.247870070446899       0.26023001773408627        1.0411212228806133     
 C   6.9013056307286291        6.3351535567431441        4.1884740402087978E-002
 C   9.2963700667372855        6.3036249032014560       0.37442745064524807     
 C   9.3276870105346834        1.8009262093236411       -2.6675205710945393     
 C   11.178691174314087        2.5232645545167012       -4.0437465093224692     
 C   11.607672279853793        4.5413078835483471        4.6368999605910437     
 C   9.5281220723394071        4.9477628783345704        3.4699814862629368     
 H   9.8411679048142346       -2.1270529623606147       0.69884984458262100     
 C   11.947976849071374       -2.5112512040966792       0.94155381689873308     
 C   13.355434376381051      -0.57737777282813918        1.1837913060099756     
 H   12.367480113863868        1.3403746826046818        1.0816593204944827     
 H   5.9604054352427056        5.7989609577437271       -7.7469727485300927E-002
 C   6.9171330206079160        7.7324600285789078        3.1556279879905211E-002
 C   9.3045797099995298        7.7017927474303498       0.36470094415103960     
 H   10.222827285778994        5.7485866966832937       0.52093028663480123     
 H   8.8285387863331461        1.7597642737231647       -1.7026420657208521     
 C   8.7822552467951756        1.1371083723398052       -3.7652851113664605     
 C   10.607646175196463        1.8840696516808055       -5.1482280309085633     
 H   12.137599435795018        3.0312694675988570       -4.1485027776970407     
 H   12.616575174445396        4.1308672687651065        4.6523745057762538     
 C   11.100969895310485        5.1931540689050433        5.7630971317911186     
 C   9.0332985450107692        5.5988882630313341        4.5987886971755074     
 H   8.9055535397342904        4.8221624287642069        2.5869807473041306     
 H   11.824149554071882       -3.5925723227517650       0.89954142213069188     
 C   13.223377039312613       -1.9688251942498260        1.1361492710648706     
 H   14.345515651919465      -0.14072094591788087        1.3172909592094095     
 H   5.9832838208539956        8.2796271578444447       -9.6802753212226714E-002
 C   8.1208438417707445        8.4298743294847167       0.19883349781526494     
 H   10.249648778057091        8.2273484578079241       0.50148151146429820     
 H   7.8606586471645592       0.57416485745253731       -3.6351868196122945     
 C   9.4013912325924132        1.1837342484788544       -5.0196224498939381     
 H   11.109695626856505        1.9224758497338261       -6.1142342754090748     
 H   11.723843500594544        5.2837548917722348        6.6518153184423774     
 C   9.8098662744231273        5.7381582602093193        5.7545896849865237     
 H   8.0215400382463375        5.9994496965672530        4.5715104688143606     
 H   14.096669833240817       -2.6138903759918444        1.2176442654819870     
 H   8.1313960548992394        9.5173258500281932       0.20161473122118112     
 H   8.9568341883732465       0.68113684614638703       -5.8747567908867495     
 H   9.4192038953315542        6.2599516599788707        6.6261838016423509     
 P   7.0941534367157484        3.0311523684023922        8.2459477098552192     
 C   5.6233124891498187        2.3498802608164446        9.0242199882944227     
 C   8.5565820636429617        2.7941286770186569        9.2809080078358388     
 C   6.8441954545556660        4.8040189294688522        8.0453748122319126     
 C   7.3394355331280465        2.2821373615831559        6.6199719468485601     
 C   5.5339611272464246       0.96352698715574780        9.2432492855001165     
 C   4.5684537132034784        3.1949446907884225        9.4187239467873507     
 C   8.5739041987129045        1.8357719341006626        10.307578528043150     
 C   9.7055632560922245        3.5703116109921544        9.0227115773391464     
 C   6.4463110552564551        5.3232337715251488        6.8054207399126536     
 C   6.9237337329174196        5.6405569078550712        9.1747332490225126     
 C   6.2975130536539412        1.5644838926149376        6.0049892034880221     
 C   8.5581827074927048        2.4699640076673326        5.9397442527170323     
 H   6.3289341445180627       0.29502302962672877        8.9241514832873019     
 C   4.4066234780893057       0.43563727821330805        9.8722218310323679     
 C   3.4309500664345465        2.6517474180361402        10.016866516111152     
 H   4.6285156778533159        4.2656288842574872        9.2529296035132642     
 H   7.6956060068563970        1.2389071160652443        10.543185785765479     
 C   9.7367529193742079        1.6485510449891743        11.060857797469131     
 C   10.864719590269555        3.3607507483235413        9.7708277890272104     
 H   9.6878352728523947        4.3436521199612388        8.2558665335923962     
 H   6.3864983308056509        4.6742219760195081        5.9353742698171592     
 C   6.1304782644160980        6.6801550451602596        6.6935338951472838     
 C   6.5826582810155676        6.9881281538295381        9.0586424083422070     
 H   7.2516540115163464        5.2496353565590956        10.137579771259169     
 H   5.3635266086519779        1.3862498915134096        6.5326167859669244     
 C   6.4707514250144449        1.0641954140030898        4.7109653311515194     
 C   8.7089248125616159        1.9802494199052121        4.6415874640865100     
 H   9.3827684283162327        3.0098869963360255        6.3996030594742814     
 H   4.3703118741220193      -0.63430330403722490        10.069737818779839     
 C   3.3531126279062269        1.2747708924006957        10.243834967143430     
 H   2.6111024349315577        3.2977553654553136        10.329516700775693     
 H   9.7125056196791544       0.90875148950656237        11.861351396144954     
 C   10.882248904368367        2.4010401321710253        10.790901415890719     
 H   11.764203560301805        3.9469323501261799        9.5845631385868142     
 H   5.8145062971412909        7.0793452552358929        5.7306704369009855     
 C   6.1947205388283475        7.5087053679009275        7.8171181691514251     
 H   6.6195112990191332        7.6431750636050246        9.9298615806028945     
 H   5.6631595559620118       0.50779640442221985        4.2402462230866131     
 C   7.6638949703177994        1.2900977243831433        4.0213231403875982     
 H   9.6371363416303151        2.1449701566488177        4.1001710667021323     
 H   2.4682939648898019       0.86045149549935129        10.723191388551715     
 H   11.797775847763081        2.2624495805232394        11.367652242823853     
 H   5.9577280551869549        8.5688242752013455        7.7349082850071440     
 H   7.8076991510403992       0.93431976678856032        3.0001042395004918     
 P   10.577098351166091        10.220789569480369        5.0596959818542064     
 C   10.471732933207333        9.2992774176720605        6.6050467746663957     
 C   11.737781444399454        9.3339846552047003        4.0082280599653943     
 C   8.9441203726425798        10.276088267162237        4.2945855602415088     
 C   11.162697496296895        11.903514335214256        5.3482201354822738     
 C   9.3873869360188262        9.4842988023179462        7.4822016395988333     
 C   11.496784192091990        8.3967905009953352        6.9314855240738931     
 C   11.337768341209333        8.1547002697882203        3.3532588793822300     
 C   13.082819940195272        9.7351255626286974        3.9889889148968019     
 C   8.0904937153635661        9.1631354949599544        4.4197877919964341     
 C   8.5513797077436777        11.379759454608374        3.5170799070743324     
 C   11.477678066437701        12.729728406433635        4.2515137531313671     
 C   11.216708704655881        12.416967961873151        6.6553621152875904     
 H   8.5886797376042523        10.178476491494299        7.2355841648916712     
 C   9.3392571289294608        8.7680906619334937        8.6780939001667647     
 C   11.425978988687000        7.6713410386070295        8.1213586444108632     
 H   12.326680928774946        8.2399275911720729        6.2499648326411688     
 H   10.296496829507094        7.8366939238673501        3.3450072811621654     
 C   12.301468379995161        7.3668300438450594        2.7184735412259284     
 C   14.038367506344894        8.9464398348051706        3.3455285127594960     
 H   13.385149236194225        10.658512678042140        4.4717955675325793     
 H   8.3861664551695565        8.3129103274748886        5.0309881285317681     
 C   6.8620233626499658        9.1594010503486381        3.7583984249873588     
 C   7.3160888575560978        11.360608944828670        2.8683197465064092     
 H   9.1892325028781094        12.254696918594275        3.4143144014551727     
 H   11.480926805372407        12.334081851263315        3.2375770538576663     
 C   11.799497494299267        14.072457912959061        4.4643394064596285     
 C   11.544433783465609        13.760575764684479        6.8550386682768991     
 H   11.007974437294344        11.775784607742548        7.5085801813555761     
 H   8.5242237298712578        8.9404629350384397        9.3778161029264933     
 C   10.343253481395903        7.8445683514013185        8.9851485443963313     
 H   12.220129124684691        6.9683750938626670        8.3671841578593629     
 H   12.004268363264041        6.4427655490297511        2.2217980831756314     
 C   13.648980284960402        7.7496298797697296        2.7359579871354280     
 H   15.076735873209174        9.2763399665892159        3.3047593653776950     
 H   6.2033075353030283        8.2960448787489387        3.8390455859443846     
 C   6.4700213182584436        10.254490561542239        2.9811000428461290     
 H   7.0243774802506875        12.219295808637543        2.2666524920428031     
 H   12.010742490567999        14.716429171242549        3.6095932077899335     
 C   11.824660400163365        14.586680998838013        5.7641820514346440     
 H   11.582445783273220        14.160020907770630        7.8657731283121741     
 H   10.275009976343657        7.2684328691375315        9.9059781054386455     
 H   14.395944265914199        7.1268754272332639        2.2469834391053980     
 H   5.4971939901589506        10.239401306872807        2.4838574856306033     
 H   12.054163505696359        15.639525724864050        5.9226937479963357     
         556

 Co   1.5101485275157736        10.649178817702953       0.47210495243192141     
 S  0.94876654044743147        12.840512086323860       0.78754950015809944     
 S -0.56927871302776789        9.7449943639313137       0.37318762702678904     
 S   2.7198845079273024        10.215766024459789       -1.4128007901462944     
 S   2.9956913794015803        9.8968462173841942        2.0230641743072626     
 C   2.3996968607938904        13.845392257807836       0.87763902569004903     
 C -0.46696332836285354        7.9889776780433683       0.23171659169236394     
 C   1.9895000781401508        11.063163195433036       -2.7766986172789485     
 C   2.2849603420042106        9.1543675746204602        3.4553578790236856     
 C   2.2800026944204865        15.256395773300852       0.82060288183505303     
 C   3.6980118204639165        13.310303501616845        1.0412231640527394     
 C  -1.6530079866817180        7.2388212703224415        4.1746565888156728E-002
 C  0.74194913419761854        7.2688918455452125       0.37539760537032457     
 C  0.77184818531490729        11.773234163013722       -2.6671709306572859     
 C   2.6221642778181655        11.052313768372459       -4.0450353610932339     
 C   3.0578131067862757        9.0294021421778279        4.6345792278230329     
 C  0.97736846394633825        8.6235188699933580        3.4691585497022754     
 H   1.2933672105354059        15.699370644756636       0.69681660893596931     
 C   3.4004108598585208        16.081986663477554       0.93997347102267492     
 C   4.8062498745580235        14.147090697212635        1.1835431767679674     
 H   3.8166930789313391        12.230094211635041        1.0826614711815203     
 H  -2.5935893241451802        7.7755317644361606       -7.7861300890555499E-002
 C  -1.6379584121612667        5.8414956937288069        3.1061339877014798E-002
 C  0.74936053940303338        5.8706989019441220       0.36543087344520164     
 H   1.6686759401674294        7.8233443580600630       0.52252387313580850     
 H  0.27311542743880235        11.813267478584143       -1.7020496069390807     
 C  0.22589549311996732        12.438172305303441       -3.7639990234391827     
 C   2.0506190413460077        11.692636511563380       -5.1485594723171646     
 H   3.5810215502919145        10.544430513865773       -4.1507619635156026     
 H   4.0668464474859620        9.4394977009869780        4.6494302626731594     
 C   2.5515347356735547        8.3781535462709247        5.7613165095878740     
 C  0.48298142754407458        7.9729603834724152        4.5984504182329546     
 H  0.35416182430613719        8.7492873422529840        2.5866560366571831     
 H   3.2775097777198745        17.163384901911837       0.89725431362761099     
 C   4.6753213189961178        15.538594707873974        1.1351066784391728     
 H   5.7959780774011858        13.709749738832778        1.3173749677431257     
 H  -2.5720831579927048        5.2948936660059394       -9.7782963512846030E-002
 C -0.43471781396831743        5.1433500935777623       0.19871074437481023     
 H   1.6940433873887122        5.3445203012279769       0.50268843764077520     
 H -0.69565081085408487        13.000951200617699       -3.6329178839812224     
 C  0.84448998756541538        12.392886640655650       -5.0186317657238275     
 H   2.5521374448618901        11.655185969758968       -6.1148532730218426     
 H   3.1749155796519180        8.2876110564718175        6.6496830716756854     
 C   1.2602120383164064        7.8336847140420200        5.7537984111298597     
 H -0.52900934382153075        7.5730171415771430        4.5719484990816905     
 H   5.5490401394980342        16.183100334112464        1.2163481357387576     
 H -0.42478345983184995        4.0558851199781607       0.20123663355142152     
 H  0.39965194102524915        12.896451482323871       -5.8730284926038445     
 H  0.86986567141063709        7.3122959571770982        6.6257683816574637     
 P   15.645138258248277        10.543176984550206        8.2421519208187899     
 C   14.174456949680685        11.223484987289892        9.0216624148479614     
 C   17.107941965073206        10.780499681340681        9.2766795137470126     
 C   15.396572159268441        8.7700558634209553        8.0423044052185837     
 C   15.889055657665820        11.292148367043193        6.6158961586332561     
 C   14.084688405757344        12.609631922802308        9.2418773976628366     
 C   13.120406286342288        10.377623363491901        9.4166973098883204     
 C   17.125178202539011        11.737775060319475        10.304327097099629     
 C   18.256761076050513        10.004146846970118        9.0182086998494064     
 C   14.999395323885979        8.2497206165750185        6.8026561085409423     
 C   15.477088604475568        7.9342122924877208        9.1721331852695478     
 C   14.848229875380348        12.012981938099083        6.0031049718874074     
 C   17.106091015157304        11.101642273822492        5.9335488282820661     
 H   14.879005458603189        13.278793890278381        8.9224810560241838     
 C   12.957849369780289        13.136492191759901        9.8725944703044561     
 C   11.983455662248398        10.919815755314985        10.016795237790989     
 H   13.180663703186934        9.3071082936954284        9.2498923637052304     
 H   16.247000404795642        12.334689885624318        10.540241461625243     
 C   18.287691954816982        11.923616423537762        11.058435606138309     
 C   19.415467196889256        10.212103400205631        9.7673922262573658     
 H   18.239182323571740        9.2316307255958598        8.2505580698609648     
 H   14.938748708308399        8.8981670870980256        5.9322715622055631     
 C   14.685273351727840        6.8923666849340215        6.6914884909984593     
 C   15.137656794826800        6.5862234714028149        9.0567645095422940     
 H   15.804538301472329        8.3260178455750822        10.134760789728864     
 H   13.915492370334565        12.193013437776496        6.5321673272231369     
 C   15.020894506096425        12.514005858961459        4.7092887986759635     
 C   17.256258576214108        11.592185609409023        4.6356398966129833     
 H   17.929713844148388        10.558911871831029        6.3915306313809710     
 H   12.921211487482843        14.206269030648537        10.070896032782679     
 C   11.905255325217272        12.296553002826325        10.245015698751232     
 H   11.164246409941370        10.273225405545826        10.329864403790776     
 H   18.263326585790200        12.662534159693267        11.859735105065951     
 C   19.432849724985115        11.170621314713399        10.788539193786848     
 H   20.314518712642617        9.6252033138314346        9.5813658026027486     
 H   14.369877143943601        6.4922705117268382        5.7288336887252287     
 C   14.750452847862595        6.0645157700611749        7.8154977410953306     
 H   15.175166658928681        5.9317552142207903        9.9283695331884889     
 H   14.214128415520531        13.072807490962363        4.2402621094636732     
 C   16.212327198388284        12.285758306763947        4.0177194780589192     
 H   18.183077385742436        11.425534763429637        4.0925791014572059     
 H   11.020881269921988        12.710030337426307        10.725899426354660     
 H   20.347952718503933        11.307676620799121        11.366271321292897     
 H   14.514709965940872        5.0040970183156812        7.7338573753325015     
 H   16.355671868052134        12.642276870799758        2.9967339153888628     
 P   2.0257394145728287        3.3505260045871266        5.0574585878641383     
 C   1.9203724286779964        4.2723959823141007        6.6026131267874328     
 C   3.1883785878995003        4.2357199835060193        4.0068652469353045     
 C  0.39322131298215601        3.2968775720930168        4.2911564955234969     
 C   2.6090766212772745        1.6671659720680108        5.3467648068993654     
 C  0.83564886253842308        4.0881809536105624        7.4794627906053570     
 C   2.9460293455042161        5.1740542300617216        6.9294479505637092     
 C   2.7907019058564528        5.4158726663845300        3.3521571682914741     
 C   4.5326368061309505        3.8322384927618645        3.9880612226429641     
 C -0.45988673177093892        4.4101648161351399        4.4167859164906318     
 C   1.6805360539454833E-004   2.1939667681923671        3.5126961270295842     
 C   2.9235035728462933       0.84021600132353291        4.2504731378561091     
 C   2.6618383692840739        1.1540366524875101        6.6540731491360052     
 H   3.6443468718896276E-002   3.3946859090810508        7.2325538689404398     
 C  0.78786691706455281        4.8041337745370827        8.6755261120032010     
 C   2.8755206604623802        5.8993639706660375        8.1194309894430674     
 H   3.7762355907425307        5.3303578114532728        6.2481852424321849     
 H   1.7500950535705047        5.7358784765953086        3.3440302630002736     
 C   3.7558983013918374        6.2019955416919252        2.7175729038682301     
 C   5.4896638357813003        4.6192417960289669        3.3448892091690192     
 H   4.8332201375318729        2.9083478725557383        4.4708959646095883     
 H -0.16396446809884432        5.2598717274955566        5.0285738700340099     
 C  -1.6881931546045241        4.4149249722513515        3.7551080618014239     
 C  -1.2348922465104355        2.2142100367083155        2.8635502859747897     
 H  0.63752775118612570        1.3187271871216817        3.4094604463963796     
 H   2.9280078798561582        1.2355692286844671        3.2364437590280963     
 C   3.2431818883558732      -0.50289760436749598        4.4637941425001539     
 C   2.9875930834549145      -0.18993554761152268        6.8542969098544138     
 H   2.4536814134967981        1.7957456427390537        7.5070227889965651     
 H  -2.7414048836721640E-002   4.6322099971955888        9.3750637913873955     
 C   1.7925583530740801        5.7267451889555598        8.9830523424792865     
 H   3.6701450256714079        6.6016988152547604        8.3655046608604913     
 H   3.4603827856160683        7.1266490058981731        2.2210414715488795     
 C   5.1025920017419812        5.8165603324140038        2.7350637851335526     
 H   6.5274469147209295        4.2876888036482788        3.3045365313559554     
 H  -2.3464777313654563        5.2785478147957985        3.8362071930408486     
 C  -2.0805304632569483        3.3205865761339872        2.9769384695732120     
 H  -1.5267424269303715        1.3561679996556701        2.2610316376526973     
 H   3.4539968691800138       -1.1473552557968707        3.6093047605123587     
 C   3.2669705954657067       -1.0167980219962871        5.7637895779725135     
 H   3.0246725142675368      -0.58910539584844357        7.8651785405211001     
 H   1.7246960393481605        6.3026038018440884        9.9041014502393185     
 H   5.8507717073782537        6.4377306314496501        2.2460168197673576     
 H  -3.0531288913777139        3.3364074393223944        2.4792811827418806     
 H   3.4948451639732587       -2.0699148524513249        5.9226718836710681     
 Co   15.611227355102649        2.9544239959481100        12.593213497675070     
 S   16.179116953649185       0.78103906295229586        13.014188437926137     
 S   17.670167847671351        3.9133866180921215        12.503846179972268     
 S   14.432152595944704        3.2819670077331087        10.672787253725719     
 S   14.077246282061159        3.7624618786840189        14.080239392486087     
 C   14.723512946500168      -0.22026119484155082        13.088970526436098     
 C   17.531533786636828        5.6708098415801738        12.414146487259362     
 C   15.194663396972171        2.4083952514549574        9.3438783035767212     
 C   14.767486699640964        4.4319638888159538        15.557701736154538     
 C   14.836052954156312       -1.6307917988237202        13.016349035553375     
 C   13.428111807747335       0.31864454250713353        13.263187048893093     
 C   18.703752044905304        6.4490241437604752        12.247183177009234     
 C   16.309221630952180        6.3636685426640893        12.574548345158709     
 C   16.407862635387620        1.6982962414302452        9.4924471133227115     
 C   14.586973114440582        2.3966880696036887        8.0637300827397240     
 C   13.976282544999492        4.5253513300407171        16.728399289285800     
 C   16.082991837604414        4.9415766126227743        15.614686131996770     
 H   15.820247311274121       -2.0773892470417614        12.887535831103389     
 C   13.711723996157662       -2.4525013551252517        13.125485579572610     
 C   12.315397548058273      -0.51433734261198771        13.391653228862028     
 H   13.315449834120356        1.3983398192332128        13.330891019365080     
 H   19.655699273999083        5.9352240431495904        12.117064041123815     
 C   18.661719578366487        7.8447373461389622        12.272486911534699     
 C   16.275424222121842        7.7614784646592572        12.599908051525295     
 H   15.392611006071693        5.7897645669661566        12.710501050890082     
 H   16.883509566361408        1.6720279324975174        10.469999070640208     
 C   16.974330659947189        1.0124212515085709        8.4183532586617442     
 C   15.176570181778338        1.7316671484947590        6.9851874797601363     
 H   13.631555981959439        2.9048843556094659        7.9307772021757961     
 H   12.963882856617337        4.1240604186257368        16.715468820282545     
 C   14.469485195836889        5.1347251494715067        17.884695006927867     
 C   16.565121316431945        5.5470728050164082        16.773637805471481     
 H   16.722287656114883        4.8355588977398041        14.741024058453160     
 H   13.829334685039626       -3.5336688699648211        13.068356810190174     
 C   12.438837300011359       -1.9054981839657787        13.323102085414439     
 H   11.328580751904434       -7.2825620243834724E-002   13.532794802611647     
 H   19.585892969696840        8.4107168048717309        12.161896497552831     
 C   17.445054679178771        8.5151948662929726        12.453271064774434     
 H   15.320205580147304        8.2652393968673881        12.747180145915070     
 H   17.892104030262889       0.45044752456044296        8.5770136722387083     
 C   16.378405905697456        1.0325325562998988        7.1522329096383590     
 H   14.693971397113403        1.7495005547011759        6.0090090069660489     
 H   13.831073852837367        5.2048711472843143        18.764553473275143     
 C   15.767040611252281        5.6637382301112149        17.917531745182341     
 H   17.584618144895281        5.9278796614688618        16.780143067663086     
 H   11.562775096528139       -2.5479505065852814        13.393187276206538     
 H   17.415144335972311        9.6016045984195291        12.482695744291586     
 H   16.835791592793200       0.50900952486130879        6.3165265366960801     
 H   16.147252143801282        6.1564633212889115        18.810503395884304     
 P   1.5078605295549354        2.9482133111254956        20.412928948814624     
 C   2.9770330521862052        2.2871401947835306        21.210242019695844     
 C   3.6065481867417523E-002   2.7133294963845809        21.438636173367353     
 C   1.7258266386722605        4.7267303097032976        20.219254965850556     
 C   1.2924080471418129        2.1953015597068259        18.783166968998160     
 C   3.0747497595777697       0.90539071302520768        21.455913624311901     
 C   4.0258577747483271        3.1465706663419510        21.590050968392259     
 C   1.4881520842074602E-002   1.7824053502303918        22.490093889808485     
 C  -1.1055103887722455        3.4978643480395029        21.170670989859140     
 C   2.0834530798571347        5.2690710217049181        18.977655947387856     
 C   1.6391955630265003        5.5516864668216055        21.357564869336301     
 C   2.3046728754016081        1.3949073012290940        18.223087251765524     
 C  0.11877523590539130        2.4565893252241620        18.049162536005529     
 H   2.2835248065040430       0.22460947673962284        21.152689781596855     
 C   4.2067948651736433       0.39728365748681244        22.092245059531109     
 C   5.1643068668055294        2.6228053398915341        22.203772437339630     
 H   3.9602160231994561        4.2134188553067338        21.402798661140864     
 H  0.88600716458640771        1.1791109642148123        22.736812778788540     
 C  -1.1426168170343494        1.6350348171865601        23.260834365936322     
 C  -2.2571536614580148        3.3316684939190711        21.940542034822183     
 H  -1.0863542104070065        4.2508301108974802        20.384041229067432     
 H   2.1517957050773546        4.6301917917135347        18.100887977033452     
 C   2.3493177983401039        6.6373915938894594        18.872590910174967     
 C   1.9302992104446897        6.9112320103083213        21.247859243132993     
 H   1.3406809382156397        5.1421274107653776        22.321944303565473     
 H   3.2064459588077368        1.1682249203859429        18.786495560050124     
 C   2.1444516790328243       0.87798239948115098        16.933830157145625     
 C  -1.6432127411270037E-002   1.9534234439114144        16.754328829182988     
 H -0.68008087053064448        3.0676560001581681        18.463226746435783     
 H   4.2522068075295296      -0.66892723769667095        22.305463426657500     
 C   5.2524953995400985        1.2507045554553307        22.453611161271134     
 H   5.9774655863001716        3.2800929533449876        22.509902602847429     
 H  -1.1187487824174469       0.91780256332144017        24.081486750727972     
 C  -2.2771971686928594        2.4025201952595023        22.988136337262997     
 H  -3.1458044954111304        3.9336943745600799        21.753295372041617     
 H   2.6332660560186887        7.0563534972980904        17.908411309582540     
 C   2.2755979858459092        7.4547577130245211        20.003156858435467     
 H   1.8872155298394242        7.5553988812323718        22.127033962462871     
 H   2.9283610386993706       0.25664245067226765        16.506467325021820     
 C  0.99762289730741271        1.1723991835295435        16.193302299356017     
 H -0.90628360857643386        2.1768231810175918        16.170123262694634     
 H   6.1389267015078639       0.85211828861764427        22.943278954876700     
 H  -3.1852984002582558        2.3022697896617963        23.584387114545954     
 H   2.4729422943491852        8.5232606379975504        19.923151717939717     
 H  0.86608665548560626       0.80401164421281224        15.175295995482298     
 P   15.052803841654439        10.200226700676760        17.240501101919911     
 C   15.148615312188916        9.2592634811120540        18.775842514232380     
 C   13.835775658837280        9.3709408838589461        16.205531658097012     
 C   16.678526231906485        10.204829262292215        16.456878463784914     
 C   14.539971844449175        11.903972544044848        17.549884987995799     
 C   16.231957829607062        9.4282266693432710        19.657603894163756     
 C   14.117425287948560        8.3599126699847908        19.091887002105199     
 C   14.154040266807669        8.1555384721985167        15.570842912677984     
 C   12.521015800811817        9.8613303108294215        16.181880398283276     
 C   17.492979292546433        9.0615419368768926        16.566145745134484     
 C   17.110116513000886        11.304851662468947        15.694556426297794     
 C   14.248899090579879        12.751722926067842        16.462655964283343     
 C   14.517676486202095        12.408928688902579        18.861089160340537     
 H   17.036818403014276        10.118459362326746        19.419229376956647     
 C   16.269163048519992        8.7055854941742261        20.850221697611200     
 C   14.179236573660859        7.6245055915393287        20.276345547294905     
 H   13.288408149243715        8.2145709172467249        18.407060575722664     
 H   15.170552353475177        7.7642412890739507        15.572162956565297     
 C   13.138467247075932        7.4270910967178478        14.944768167960188     
 C   11.513756618691525        9.1297010059848773        15.550745026529087     
 H   12.281324124804971        10.808707937835845        16.652476752460561     
 H   17.167479477178130        8.2137066086927977        17.165111089038021     
 C   18.721130065026600        9.0244016807817928        15.905578825873224     
 C   18.344510014400591        11.251426669701988        15.046048826542968     
 H   16.503394248734697        12.202939950610705        15.605096847498251     
 H   14.218919574230009        12.365580226079583        15.445350690317371     
 C   13.984841958491996        14.104800700828392        16.688867190165197     
 C   14.247202463355046        13.763449331015138        19.074551495861069     
 H   14.705369452277521        11.752770447416436        19.707652928416532     
 H   17.082415951732695        8.8688375920024498        21.554225850481529     
 C   15.257814908035376        7.7866087751665374        21.147712900885445     
 H   13.380241847455840        6.9241344381750194        20.513111012762060     
 H   13.376344266801089        6.4802630319549204        14.457609900047185     
 C   11.820521967984256        7.9035869102133747        14.954387419001190     
 H   10.498644045371016        9.5241208523806531        15.509988787398273     
 H   19.348279045731481        8.1371424107123431        15.973768616593242     
 C   19.151924688119284        10.115637485091828        15.144156744916852     
 H   18.668094912079333        12.105738007425545        14.454544525253867     
 H   13.788087059474398        14.760763733888261        15.839717981070866     
 C   13.992190727583534        14.609988516260962        17.992779787725016     
 H   14.234160846294847        14.155826140984841        20.088937974509594     
 H   15.316926670794702        7.2070065639716114        22.067056564081806     
 H   11.032414499538255        7.3303937054311881        14.469017196328931     
 H   20.122060145690391        10.078136433091711        14.642187732077046     
 H   13.806297751774951        15.670182471812021        18.160711951401062     
 Co   7.0576003000907290        10.620484033156915        12.597501844055278     
 S   7.6237331901376404        12.794695517594572        13.015422212701099     
 S   9.1169027436985672        9.6623886572983295        12.508543529862608     
 S   5.8792717730185835        10.289977600028298        10.677177721045911     
 S   5.5248088777704618        9.8135528019914187        14.086081842308161     
 C   6.1675110783209819        13.795143658245216        13.089173786748493     
 C   8.9778311134413098        7.9050800702625459        12.416866671823339     
 C   6.6418790029433961        11.162782668267523        9.3477786382888706     
 C   6.2152023333967472        9.1414081760382118        15.562184142746055     
 C   6.2794047307670642        15.205726328726879        13.016270276217277     
 C   4.8723059424123214        13.255624214490590        13.262914168409013     
 C   10.149727530050315        7.1268682679827871        12.248006258634192     
 C   7.7555535110467471        7.2122086338592624        12.577689958126326     
 C   7.8554390433411472        11.872374439238733        9.4958241661246987     
 C   6.0338658279386586        11.174455197506383        8.0677896184017968     
 C   5.4242958728028494        9.0466284978172880        16.732948114962827     
 C   7.5306062580941466        8.6315362916521288        15.618133837495202     
 H   7.2634386529006036        15.652737240525877        12.887625579388624     
 C   5.1546758913741417        16.026919810376267        13.125042931238090     
 C   3.7591648785352487        14.088114402603113        13.390993031095883     
 H   4.7600749641482816        12.175877970231413        13.330354782571121     
 H   11.101592886637295        7.6406747282335452        12.117323194903099     
 C   10.107521543856627        5.7311392277510373        12.271978208752477     
 C   7.7215481825775800        5.8143910184723850        12.601667832318554     
 H   6.8391192501957763        7.7860511682842652        12.714988897894122     
 H   8.3315990590947955        11.898326770635462        10.473114691417784     
 C   8.4217440762610547        12.558022173190205        8.4215029353719828     
 C   6.6233173391663955        11.839187916693019        6.9889843323236640     
 H   5.0782521288258788        10.666557507125239        7.9351657965779232     
 H   4.4119203766652015        9.4479783825879302        16.720789194603174     
 C   5.9177719542191030        8.4358877194233894        17.888355292644881     
 C   8.0130103442012608        8.0246773660840898        16.776205357340814     
 H   8.1697010202439646        8.7386257486961583        14.744475638161207     
 H   5.2717873253969536        17.108144792714135        13.067769902829619     
 C   3.8820140422989566        15.479319469388576        13.322453329914978     
 H   2.7724413094367932        13.646242890651042        13.531649757032211     
 H   11.031506609882980        5.1651379763688379        12.160010910274037     
 C   8.8909342750038949        5.0606529445864927        12.453182402731084     
 H   6.7663839482731589        5.3106306445767109        12.749370473831730     
 H   9.3397693419319747        13.119682033574506        8.5798158197630841     
 C   7.8253495366939596        12.538070792545964        7.1555965182322137     
 H   6.1404144911906071        11.821405636366265        6.0129577798072757     
 H   5.2795857996110565        8.3647643943660501        18.768275192544227     
 C   7.2153060761871757        7.9067962909161738        17.920218900222988     
 H   9.0324741666398278        7.6438368514136279        16.781903236591049     
 H   3.0056559353553736        16.121405036787472        13.392201249253208     
 H   8.8609406301072262        3.9742133960293988        12.481593039582476     
 H   8.2825396199409447        13.061493659485715        6.3197198842112012     
 H   7.5957580441825385        7.4130749182140931        18.812517998812620     
 P   10.060684793382505        10.622981728986320        20.411620379424917     
 C   11.529844419255605        11.283694489158044        21.209347647778074     
 C   8.5889260568046737        10.858017263881235        21.437345899006367     
 C   10.278583475791917        8.8444698930843479        20.217863939892780     
 C   9.8454838196562200        11.376331670803763        18.781994078253998     
 C   11.627746896870720        12.665418354003846        21.455129556801950     
 C   12.578225771917490        10.423994389378555        21.589811380389637     
 C   8.5679674615838195        11.788798307459835        22.488935582975230     
 C   7.4472417304417196        10.073647745067579        21.169409036614883     
 C   10.637081837131946        8.3023190465110179        18.976454521719475     
 C   10.191256064042394        8.0193757336120779        21.356020418048370     
 C   10.858121097721666        12.176410970816026        18.222145883103305     
 C   8.6716663336215820        11.116003752818257        18.047962481694647     
 H   10.836916936777314        13.346401583731378        21.151304838384487     
 C   12.759402011508739        13.173238126505160        22.092400724224053     
 C   13.716349656560951        10.947490415182310        22.204391743785820     
 H   12.512510012217893        9.3571685363855668        21.402402226468386     
 H   9.4392402871567231        12.391885264488415        22.735589947509023     
 C   7.4106156090133499        11.936145873577036        23.259908339836517     
 C   6.2957559969335213        10.239776983068388        21.939538239941541     
 H   7.4661844728794362        9.3208876359645032        20.382580580104971     
 H   10.706021756240199        8.9413572238791978        18.099850424042678     
 C   10.902936176304141        6.9339992666412185        18.871336504782228     
 C   10.482482395018282        6.6598593206053591        21.246304211509933     
 H   9.8922259010802644        8.4287865250381167        22.320306260316475     
 H   11.760004194401319        12.402434033745354        18.785617562089339     
 C   10.698170098855227        12.693882699393203        16.933068540528541     
 C   8.5366177275413477        11.619929862512494        16.753394146643949     
 H   7.8725255323866339        10.505152144161800        18.461816533796409     
 H   12.804859567515095        14.239426299686205        22.305771361103865     
 C   13.804625289467818        12.319539878672559        22.454519630670795     
 H   14.529239113633315        10.290069254068667        22.510921928693584     
 H   7.4346155958500679        12.653270316159064        24.080667558773474     
 C   6.2759606781838420        11.168735498557858        22.987307952936124     
 H   5.4070739178008180        9.6377614729824366        21.752395208840284     
 H   11.187460236369251        6.5151406600786474        17.907284301976727     
 C   10.828469927592554        6.1164816752743132        20.001745389365947     
 H   10.438980701109106        6.0156359415374805        22.125409711954404     
 H   11.482436863394582        13.314855116890186        16.505860529909409     
 C   9.5510940242223263        12.400533762428037        16.192575116375746     
 H   7.6465598281283889        11.397487390355167        16.169169672937105     
 H   14.690776854519708        12.717845947772476        22.944939114966868     
 H   5.3680091242916905        11.268903556563949        23.583811625997814     
 H   11.025817041984737        5.0479805590856888        19.921730808378662     
 H   9.4196717140369994        12.769510081365693        15.174779998425429     
 P   6.4988985679127405        3.3726664368132466        17.239167534893912     
 C   6.5957337935705658        4.3127691744454779        18.774938597270438     
 C   5.2807631984911403        4.2022812418150561        16.205609537472515     
 C   8.1241645516297627        3.3683137973828075        16.454412900889778     
 C   5.9864581709058609        1.6688268874121446        17.548714316189738     
 C   7.6796927620308502        4.1433237496012429        19.655842592006078     
 C   5.5642956002861066        5.2112406840514423        19.092606301475946     
 C   5.5976921801369830        5.4189532010864738        15.572487416858593     
 C   3.9664560917980505        3.7105789554818065        16.181491928077236     
 C   8.9385829300686943        4.5116634472213173        16.563337394510626     
 C   8.5556541244677913        2.2683005569768433        15.692008371155350     
 C   5.6949654680813611       0.82101332399339377        16.461672719718297     
 C   5.9648221030012580        1.1639028410069743        18.859958327418575     
 H   8.4846923303033783        3.4536605471784378        19.416270667526931     
 C   7.7172052784083061        4.8645828964250795        20.849276637659852     
 C   5.6264475503206448        5.9453462784118889        20.277854595144259     
 H   4.7347530377467795        5.3568789108228536        18.408481632592022     
 H   6.6137991537090670        5.8114560385114959        15.574338761989425     
 C   4.5812944583681467        6.1471495188602203        14.947376465005616     
 C   2.9583775483299593        4.4419828894761331        15.551344997251320     
 H   3.7277054510278269        2.7623535157167667        16.650952921271326     
 H   8.6132137494770014        5.3594903335792230        17.162370426717079     
 C   10.166555825221632        4.5489235525751681        15.902419205378093     
 C   9.7898982293876493        2.3218146971009848        15.043184082434049     
 H   7.9490505843982726        1.3701038797480187        15.602671206213527     
 H   5.6645000553453011        1.2071361917219596        15.444377955410665     
 C   5.4311437461332641      -0.53208748625900337        16.688022795288916     
 C   5.6945148022745915      -0.19062351762558041        19.073588810830156     
 H   6.1529070692227936        1.8200576133409418        19.706425768170604     
 H   8.5308459167934885        4.7008661524999313        21.552707976245788     
 C   6.7055499583451601        5.7826658733961827        21.148455616347508     
 H   4.8272622609729350        6.6450836656603745        20.515866256418704     
 H   4.8182662485985972        7.0948846057296038        14.461427362936483     
 C   3.2637991971774793        5.6691654475299167        14.956382522196645     
 H   1.9436301821408204        4.0465762142244994        15.510373344430347     
 H   10.793566024369939        5.4363099644625565        15.970355186144069     
 C   10.597297571296178        3.4576559456937415        15.140997804090732     
 H   10.113289941342558        1.4674799200917676        14.451617964209722     
 H   5.2342088672795173       -1.1882008648175977        15.839015911827012     
 C   5.4390842435070121       -1.0372179216867006        17.991966254652489     
 H   5.6819325244240648      -0.58296158039704182        20.088000599528943     
 H   6.7649025890553256        6.3611975857778580        22.068469933016356     
 H   2.4750618443074703        6.2420694667887915        14.471629090527744     
 H   11.567251954537273        3.4952178128856954        14.638671196537231     
 H   5.2533399345501675       -2.0974136711922036        18.160050400808245     
 Co   10.062055279765953        2.9241867623426110       0.47003829818084097     
 S   9.4984240023943247       0.73381307365087900       0.78801780754207162     
 S   7.9839154666820464        3.8311581059493949       0.36958424434479609     
 S   11.273002945819831        3.3549661919533542       -1.4145995616460438     
 S   11.548214904382846        3.6761110815792692        2.0207827905668969     
 C   10.948672875567972      -0.27206946055091169       0.87840360758518543     
 C   8.0883207683990559        5.5871555607906238       0.23051884870952977     
 C   10.542519812274756        2.5077403536548286       -2.7785088767979262     
 C   10.837397581505723        4.4168426578547031        3.4538127700026200     
 C   10.828121102483591       -1.6829982785655753       0.82172424785478559     
 C   12.247356474848798       0.26221325502901083        1.0417607833508473     
 C   6.9030919262800614        6.3389320287291673        4.1971337087630553E-002
 C   9.2981297919430546        6.3056039531146375       0.37440204402580018     
 C   9.3250050626299945        1.7974513834693480       -2.6689185667089097     
 C   11.174992331603674        2.5189427856338416       -4.0469362432148337     
 C   11.610226117424519        4.5408051111428192        4.6331551661392387     
 C   9.5297441963407223        4.9475620237332540        3.4680517657754231     
 H   9.8411968554459879       -2.1254113370811902       0.69832573390885633     
 C   11.948071499737914       -2.5092620315886838       0.94086561582656991     
 C   13.355112907094858      -0.57521713080330494        1.1839359888376895     
 H   12.366709474172618        1.3423444372033306        1.0832314497313111     
 H   5.9618240692512012        5.8034896509286025       -7.7762310414985020E-002
 C   6.9197975865496444        7.7361850722660606        3.2819610793744916E-002
 C   9.3071969513263006        7.7037602103996941       0.36583483410132589     
 H   10.224254646658371        5.7499375846530274       0.52058377776710030     
 H   8.8266489444421943        1.7568210075559543       -1.7036121473105919     
 C   8.7788570876604322        1.1328687161585163       -3.7658689212649836     
 C   10.603315434347923        1.8788561656208924       -5.1505270983325024     
 H   12.133785147316653        3.0269465839644596       -4.1526575455334482     
 H   12.619249546476137        4.1306799890437045        4.6476669940859470     
 C   11.103986231085440        5.1912240343076501        5.7603680686369776     
 C   9.0353558110678751        5.5971528069013408        4.5978757190277006     
 H   8.9065993872403997        4.8226048031993187        2.5853772867623488     
 H   11.824477685489223       -3.5905799407105761       0.89832397820617049     
 C   13.223375136624014       -1.9666563205819529        1.1355696264290989     
 H   14.345076524027817      -0.13837938944098721        1.3176925083189608     
 H   5.9862751355159887        8.2839804814437858       -9.4971236399424591E-002
 C   8.1239380417403115        8.4326985296696879       0.20056919974682971     
 H   10.252602391537984        8.2285876675008325       0.50298783302515249     
 H   7.8573861318734233       0.56996680190976434       -3.6347930808364444     
 C   9.3972084392605346        1.1785678473736021       -5.0206054830010993     
 H   11.104704541824349        1.9165460529165883       -6.1168790885180888     
 H   11.727393331225967        5.2811474279134591        6.6487795413994260     
 C   9.8126601722910216        5.7356774029030024        5.7532657241508698     
 H   8.0233310706605909        5.9970332275923903        4.5717448193609700     
 H   14.096773078883160       -2.6116186854698462        1.2166668288602271     
 H   8.1351376679434999        9.5201154634033376       0.20422994157216454     
 H   8.9522169232092619       0.67524528699424125       -5.8750719565518645     
 H   9.4223550076504399        6.2564947061868681        6.6255806614421608     
 P   7.0924683042096106        3.0283155779437991        8.2446335627669143     
 C   5.6216889306429314        2.3477511449251844        9.0235837056406023     
 C   8.5552236360997771        2.7913553562802078        9.2792683642377352     
 C   6.8436194128716039        4.8013783578619629        8.0443099941352738     
 C   7.3367031434659422        2.2791642517135697        6.6185245363731706     
 C   5.5320444313378152       0.96155833513978162        9.2435409573399205     
 C   4.5670549616461633        3.1933207041071072        9.4176068045642118     
 C   8.5726732382427517        1.8339520415289583        10.306800421355897     
 C   9.7039520627512914        3.5678217223023694        9.0207336445557171     
 C   6.4470910603373266        5.3213962691238716        6.8043117686413330     
 C   6.9234309160037126        5.6375108952007711        9.1739794388375380     
 C   6.2957975897510901        1.5586517748929827        6.0054525535071397     
 C   8.5538884091715968        2.4695163149304884        5.9364279944271994     
 H   6.3268731623918537       0.29262333459632484        8.9249681878514728     
 C   4.4045618598405749       0.43436214823448743        9.8728080190267686     
 C   3.4295338350245568        2.6508043866575184        10.016325130779771     
 H   4.6273101295932397        4.2638712555269596        9.2510631215647905     
 H   7.6946184209913993        1.2368719029629520        10.542790795366313     
 C   9.7353329281338432        1.6481095375424164        11.060689770289510     
 C   10.862843688461986        3.3597633929758848        9.7696104214123469     
 H   9.6861806819331839        4.3404518930923670        8.2531987864990821     
 H   6.3869610098595446        4.6727373098309446        5.9340329045751803     
 C   6.1329805384777210        6.6787116125316164        6.6926726965986578     
 C   6.5840736754981588        6.9854946531218891        9.0581225236715266     
 H   7.2503591851047196        5.2459423124381237        10.136870182232915     
 H   5.3629273816329128        1.3787525358888186        6.5343252991366843     
 C   6.4685731580948191        1.0577767039926125        4.7115963305617568     
 C   8.7040841639159279        1.9793178550891100        4.6383920585375007     
 H   9.3775904759183177        3.0119003406047549        6.3946919782120668     
 H   4.3679359097382298      -0.63544847456945963        10.070873850119268     
 C   3.3513384593875060        1.2739984685656085        10.244097542336167     
 H   2.6099278818650458        3.2972072900162859        10.328766166546265     
 H   9.7110955650679625       0.90909408003362757        11.861884373868589     
 C   10.880453056087509        2.4011156548936374        10.790641228820567     
 H   11.761952298052670        3.9464956698693689        9.5833168847964778     
 H   5.8180901250449910        7.0785886568478134        5.7297727960525693     
 C   6.1975768211589291        7.5068700290453538        7.8165004479700633     
 H   6.6211590925607178        7.6401613723196293        9.9296184362164386     
 H   5.6617915751087331       0.49913712966268248        4.2423851159303343     
 C   7.6601152503489507        1.2860283089857316        4.0201881372124868     
 H   9.6309696536811167        2.1460483350520567        4.0954892076257181     
 H   2.4664770996170269       0.86023181984138641        10.723841869978079     
 H   11.795718247846127        2.2638565950112000        11.368075465965340     
 H   5.9619483854697553        8.5672783067353642        7.7343791199286054     
 H   7.8034884022138380       0.92979973301736873        2.9990851980228745     
 P   10.578100876126175        10.220100024646785        5.0588772281738779     
 C   10.473045052356690        9.2979365845524331        6.6038927566207075     
 C   11.740749121638354        9.3352700442728409        4.0080082154248613     
 C   8.9453838510733430        10.273644305627288        4.2931007847572511     
 C   11.161185341439003        11.903550746228406        5.3481250760976655     
 C   9.3887149010823450        9.4824029771205804        7.4811834083865820     
 C   11.498323709604442        8.3955909199319532        6.9300150064125550     
 C   11.343575712848995        8.1547222470446794        3.3537592681647412     
 C   13.084738390725324        9.7395040182261212        3.9886204710250577     
 C   8.0930994051094682        9.1596526641486786        4.4177617987562545     
 C   8.5513165024984197        11.377179552322739        3.5160967061308170     
 C   11.475345470669009        12.730511832156566        4.2517506140357657     
 C   11.214096777598266        12.416706762070193        6.6554093218739272     
 H   8.5897843587935476        10.176420647736142        7.2348189657622664     
 C   9.3409601723211626        8.7660064832979963        8.6769827464488980     
 C   11.427826411175854        7.6698297410991865        8.1197208868555570     
 H   12.328205893490503        8.2391267586028043        6.2483990531382902     
 H   10.303163264308081        7.8341723827424152        3.3458426450770253     
 C   12.309077956779808        7.3689035277236519        2.7192918535888206     
 C   14.042082347905978        8.9527877291745703        3.3456030119268134     
 H   13.384893898219524        10.663729229072583        4.4709933484466378     
 H   8.3897898393519004        8.3095168355963303        5.0285552042853707     
 C   6.8646445800584965        9.1547632167079147        3.7563916643866757     
 C   7.3160614045971917        11.356844060050873        2.8673354380680047     
 H   9.1880995852015186        12.252911783586617        3.4137785392647366     
 H   11.479524815224380        12.335195488641926        3.2376971967657777     
 C   11.795165652528915        14.073598939681760        4.4650425846788409     
 C   11.539843844436724        13.760690741894480        6.8555672193638850     
 H   11.006085544017729        11.775004210380784        7.5083950836101465     
 H   8.5259753927667319        8.9380665160033725        9.3768368860000972     
 C   10.345227842938224        7.8426752393323973        8.9837517039845078     
 H   12.222155813210023        6.9669779847132602        8.3652660663235245     
 H   12.013937488248303        6.4440400550667229        2.2229630676879637     
 C   13.655564223808760        7.7549552363828838        2.7365011196267131     
 H   15.079644895021294        9.2849236057658757        3.3048394441329001     
 H   6.2070128007571839        8.2905867750069007        3.8366178573807663     
 C   6.4713165487307780        10.249710820016102        2.9796213786642385     
 H   7.0232654571977591        12.215372681451990        2.2660006862821365     
 H   12.005909889803421        14.717989850708063        3.6104933779344015     
 C   11.819199952962434        14.587505973468945        5.7650276285061635     
 H   11.576991636475283        14.159887764216739        7.8664294983059797     
 H   10.277299673320302        7.2664466182389988        9.9045472216281922     
 H   14.403957716041392        7.1339150964196696        2.2476604978595502     
 H   5.4985867031945173        10.233846376012298        2.4822069565029308     
 H   12.047193923302270        15.640604389956815        5.9238690894190364     
         556

 Co   1.5095762161854602        10.648070983071937       0.46921788228554606     
 S  0.94794942349511702        12.838760650980168       0.78841820847441457     
 S -0.56910390006986378        9.7418972272592974       0.37062680012476018     
 S   2.7182282348531617        10.218433397683404       -1.4169483522900059     
 S   2.9968432915324690        9.8937814336928334        2.0179165051836683     
 C   2.3990438519554131        13.843518054628996       0.87794924895061932     
 C -0.46544525849584556        7.9858328341846585       0.23101009544966583     
 C   1.9866981644812387        11.066753706136307       -2.7796053059348940     
 C   2.2868430426066313        9.1538940226968109        3.4518142913151562     
 C   2.2795989455529959        15.254504001734558       0.82035684725770786     
 C   3.6972587940045898        13.308298955927789        1.0419011429642540     
 C  -1.6509748054465025        7.2346447218588699        4.1849199451143036E-002
 C  0.74396134211186971        7.2667492650244094       0.37530187556727929     
 C  0.76920103079773805        11.776820270556009       -2.6686934537522458     
 C   2.6184766930634802        11.056706265796050       -4.0483607612311667     
 C   3.0603480085112067        9.0300502386448684        4.6307329611822281     
 C  0.97896909341143801        8.6238021396733622        3.4671500153150743     
 H   1.2930475293635564        15.697603779383732       0.69640119773676112     
 C   3.4001447234439954        16.079961235771190       0.93934940758310381     
 C   4.8056542741360566        14.144955079653119        1.1837159135148105     
 H   3.8157314125446735        12.228108776345398        1.0842742165301176     
 H  -2.5919731869262042        7.7705136703931794       -7.8147286155550749E-002
 C  -1.6349276167843820        5.8373777962819942        3.2450475943353319E-002
 C  0.75234959126718848        5.8685705537483184       0.36659461425974765     
 H   1.6703123319126640        7.8219173216058975       0.52203978878669355     
 H  0.27128732930154298        11.816364491349228       -1.7031309612706040     
 C  0.22251822190784076        12.442498164344364       -3.7647159210765491     
 C   2.0462901215533065        11.697904068487842       -5.1509988301007077     
 H   3.5772138748439133        10.548815482030834       -4.1550521690331905     
 H   4.0695011418197424        9.4398324935363327        4.6445969521606063     
 C   2.5545347945806114        8.3802886931610825        5.7585201960963524     
 C  0.48501700695087602        7.9748478964177005        4.5974968636135172     
 H  0.35519065215621176        8.7488691292949685        2.5849613988929803     
 H   3.2774271660808814        17.161350479807748       0.89611385970454949     
 C   4.6749869615401085        15.536446200209770        1.1345602062677518     
 H   5.7952817942677761        13.707469475873424        1.3177991235348643     
 H  -2.5686821198719469        5.2900615317913200       -9.5750631790689253E-002
 C -0.43119265252596184        5.1402505676013162       0.20057991757630494     
 H   1.6974207767627081        5.3432174810058477       0.50421747157846852     
 H -0.69889701776032520        13.005244264513768       -3.6326574506025664     
 C  0.84031063677076978        12.398109886049014       -5.0197553415885210     
 H   2.5471388283444414        11.661152838109594       -6.1176425935600918     
 H   3.1784509168575976        8.2904683002514812        6.6465833613792187     
 C   1.2629894360974743        7.8363717326568558        5.7524369897400929     
 H -0.52724244650893204        7.5755902120373797        4.5721688648631753     
 H   5.5487878018623524        16.180881933421563        1.2153934442897039     
 H -0.42051973321576497        4.0528236319136308       0.20406663043421436     
 H  0.39502708521876861        12.902382705534162       -5.8734890731800800     
 H  0.87300313986635691        7.3160002050340207        6.6251525820335715     
 P   15.643452873286034        10.546067466683569        8.2410155145049906     
 C   14.172826123581512        11.225686125670745        9.0211637592890987     
 C   17.106579782432032        10.783300718501167        9.2752253592955274     
 C   15.395975575190056        8.7727543282611933        8.0413829868747317     
 C   15.886345721941105        11.295187973397775        6.6146369636539148     
 C   14.082773325725816        12.611675885076441        9.2422882199636192     
 C   13.118958568447450        10.379340264410413        9.4156454702273198     
 C   17.123958599704171        11.739631529179583        10.303726488510963     
 C   18.255139737480388        10.006656532238614        9.0164115289058362     
 C   15.000201119232962        8.2516390501729244        6.8016653752331555     
 C   15.476714842470708        7.9372952004234287        9.1715111299217256     
 C   14.846531024257178        12.018857311721604        6.0037363354338620     
 C   17.101829844751293        11.102167391938455        5.9304386743725015     
 H   14.876982731793284        13.281252632978598        8.9234758722123360     
 C   12.955743267242326        13.137866692535500        9.8731959330717203     
 C   11.981949641249622        10.920874903615093        10.016220412225072     
 H   13.179409039524918        9.3089562958312140        9.2481098984208998     
 H   16.246032966714200        12.336773464638140        10.540029503583609     
 C   18.286293688010947        11.924094428884047        11.058429540827856     
 C   19.413594353726133        10.213117702347391        9.7663338095183718     
 H   18.237503935956219        9.2348428623169436        8.2480791007958167     
 H   14.939274136386441        8.8997481258712856        5.9310561716208907     
 C   14.687802263477137        6.8938938370166438        6.6907114106149548     
 C   15.139006655478637        6.5888942327088520        9.0563410670148254     
 H   15.803135252562226        8.3297305650246241        10.134201878051304     
 H   13.914900295765856        12.200544635779437        6.5340303280155885     
 C   15.018740609658662        12.520456815374104        4.7100847814243361     
 C   17.251452927856757        11.593169626045057        4.6326413752827893     
 H   17.924574759018022        10.557000881227561        6.3868459020396893     
 H   12.918791872415303        14.207516000130687        10.072030384648619     
 C   11.903391669364961        12.297446468949099        10.245212634622801     
 H   11.162953754294971        10.273902986052120        10.329035607938790     
 H   18.261947242756278        12.662234807154396        11.860422747483963     
 C   19.431072976917346        11.170581643129319        10.788429995715859     
 H   20.312274668661992        9.6256791062557987        9.5802592494928280     
 H   14.373523777478701        6.4931267877136163        5.7280025131673060     
 C   14.753294148086047        6.0664124939700121        7.8149509017615095     
 H   15.176718616780821        5.9347917372245940        9.9282148539340245     
 H   14.212783556140440        13.081487130153278        4.2425526602199310     
 C   16.208579661529793        12.289859649104264        4.0167609757513727     
 H   18.176950441862669        11.424503282106475        4.0881053976024937     
 H   11.018940004749178        12.710391778879343        10.726402623666296     
 H   20.345925757577504        11.306319925761375        11.366824341890720     
 H   14.518923588099444        5.0057051344245815        7.7333643451676055     
 H   16.351495230027759        12.646807812867582        2.9958828647924460     
 P   2.0267202427072553        3.3513309825495341        5.0567410588792496     
 C   1.9216850487455601        4.2738733806859717        6.6015503195588821     
 C   3.1913257356268430        4.2345236705193443        4.0067272241684924     
 C  0.39444887736920636        3.2994446659249030        4.2898105186682143     
 C   2.6075244129882753        1.6672384400134683        5.3467669715946355     
 C  0.83700541400403239        4.0901954264296183        7.4785672670438590     
 C   2.9475423018066906        5.1754395548186114        6.9280176727162930     
 C   2.7965257495809439        5.4159687623489674        3.3527730188608866     
 C   4.5345151568739137        3.8278943265450347        3.9877327138658494     
 C -0.45725747889722673        4.4138216407819000        4.4148288480536033     
 C  -4.3169531818501583E-006   2.1966247659955660        3.5119568118103568     
 C   2.9211117488105613       0.83954049216923488        4.2508014024473644     
 C   2.6591972216817861        1.1544050279558111        6.6542159268590408     
 H   3.7596323086475286E-002   3.3968230321248067        7.2319503174170494     
 C  0.78960043282460601        4.8063684250781042        8.6745187288614645     
 C   2.8773422293979340        5.9010934445603871        8.1178135499394255     
 H   3.7777108751982915        5.3313558017479714        6.2466344925636461     
 H   1.7567921423646320        5.7385578177581671        3.3449962144924466     
 C   3.7635469162625950        6.2000180752485088        2.7185157449546176     
 C   5.4933619730711847        4.6129074621894368        3.3450155930716456     
 H   4.8328933087254260        2.9031411153504427        4.4700999461785615     
 H -0.16026207342002230        5.2634701226733211        5.0261381470215358     
 C  -1.6855590663370659        4.4197462401241046        3.7531923998615486     
 C  -1.2350429750368095        2.2180597170089316        2.8628377061898957     
 H  0.63624400767151412        1.3205548312422557        3.4092346436651790     
 H   2.9265232704364923        1.2345606975460834        3.2366535207521636     
 C   3.2388010906187521      -0.50392876026712952        4.4645868476390156     
 C   2.9829733622970243      -0.18994416397728223        6.8549165100052427     
 H   2.4517738186498761        1.7966328983193660        7.5069357582612932     
 H  -2.5610733444838624E-002   4.6347471484351965        9.3742109776825409     
 C   1.7945328328253352        5.7288403301586719        8.9817050571532651     
 H   3.6721247240113959        6.6033511283534985        8.3635690532212887     
 H   3.4701185119691558        7.1254860009120922        2.2223459449014791     
 C   5.1091998671644427        5.8112860292902573        2.7357114414906145     
 H   6.5303232235653530        4.2790763559330065        3.3046392357506256     
 H  -2.3427123807685062        5.2842293808971688        3.8338075461139658     
 C  -2.0792939617536148        3.3255057930676362        2.9756519389343183     
 H  -1.5280461023340073        1.3601407626709343        2.2607371289328055     
 H   3.4491102902689939       -1.1488013895951457        3.6102902636433907     
 C   3.2614788196884330       -1.0175134055305264        5.7647240145297065     
 H   3.0191934868416950      -0.58886769314936527        7.8659246292753959     
 H   1.7269810696752250        6.3048186550039214        9.9027019039270243     
 H   5.8588249165758599        6.4307325808026299        2.2468138692063881     
 H  -3.0518043845501430        3.3421050321642194        2.4778403037086627     
 H   3.4878528337743915       -2.0708825788178231        5.9239333150114017     
 Co   15.610680231694657        2.9532888755450406        12.596178763596107     
 S   16.178349047651295       0.77926518016750812        13.013369917335622     
 S   17.670337592972594        3.9103266739943465        12.506456064533895     
 S   14.430498750783268        3.2846209536789361        10.677029961450632     
 S   14.078435703137608        3.7593047043056318        14.085511506528082     
 C   14.722914367160730      -0.22216740469050034        13.088687504778138     
 C   17.532955969706919        5.6676971733734947        12.414911494797972     
 C   15.191859692435944        2.4119958940696811        9.3468620799138957     
 C   14.769408972011590        4.4314296074516983        15.561350939345534     
 C   14.835715599610372       -1.6327142653036726        13.016623067236107     
 C   13.427405359985556       0.31659657762878518        13.262512423255391     
 C   18.705647351926501        6.4449379709261905        12.247113594465560     
 C   16.311107358160154        6.3614995065560560        12.574729251252803     
 C   16.405222488316838        1.7019036070131250        9.4940256336303612     
 C   14.583270460995184        2.4010978342318094        8.0671392095887011     
 C   13.978863555238558        4.5259515019090939        16.732354687997468     
 C   16.084630706247221        4.9418029343114291        15.616785249994857     
 H   15.820000077438632       -2.0791782316484877        12.887999357927134     
 C   13.711528789676546       -2.4545669503625471        13.126112793951394     
 C   12.314853069830802      -0.51652559032875811        13.391463038815361     
 H   13.314522468487514        1.3963095107716179        13.329274794395001     
 H   19.657199324627147        5.9303421096150633        12.117356808776476     
 C   18.664545803206998        7.8407077482228464        12.271132437398640     
 C   16.278218992122792        7.7593225803744632        12.598824450218812     
 H   15.394149504957742        5.7882701610090743        12.711091836729031     
 H   16.881700001999000        1.6751413456187685        10.471130529352436     
 C   16.970954772775691        1.0167845260331192        8.4191131943284958     
 C   15.172218968407726        1.7369661873514168        6.9876978779185706     
 H   13.627727486234663        2.9092790502215333        7.9351668730741673     
 H   12.966584623177463        4.1243447639524007        16.720421963040980     
 C   14.472535080190301        5.1368300713552388        17.887588622037413     
 C   16.567200839559558        5.5489143873711075        16.774672899197022     
 H   16.723348928989854        4.8350757198931955        14.742805545698037     
 H   13.829333406828614       -3.5357420090750415        13.069496939670632     
 C   12.438565998066260       -1.9076981016281014        13.323629579266408     
 H   11.327929134688130       -7.5166755427547804E-002   13.532333713738280     
 H   19.589060215029438        8.4060165523104811        12.159881018155174     
 C   17.448345954581029        8.5121257137144877        12.451458032014257     
 H   15.323365020613426        8.2638601567091126        12.745746329849263     
 H   17.888866790584029       0.45478629173573848        8.5767804287301033     
 C   16.374212061585457        1.0377965174660506        7.1534070841949795     
 H   14.688937869891248        1.7555014263306421        6.0118757947375334     
 H   13.834662194496874        5.2077111935224094        18.767751484401817     
 C   15.769867853654187        5.6663955584713603        17.918977270441633     
 H   17.586430053925280        5.9304029604007740        16.779993967890157     
 H   11.562588918999060       -2.5502268626715061        13.394103422545127     
 H   17.419124752516062        9.5985728208316274        12.479921707582537     
 H   16.831146616089530       0.51499125317718397        6.3170283855123079     
 H   16.150443293304829        6.1601512555155216        18.811194170745178     
 P   1.5061692986929500        2.9510970037284512        20.414095349705143     
 C   2.9753951225730453        2.2893394807356247        21.210774557754583     
 C   3.4693707495710033E-002   2.7161279350729095        21.440115318452857     
 C   1.7252316194498372        4.7294207015903824        20.220195661391493     
 C   1.2897080739806803        2.1983177196524228        18.784460950061135     
 C   3.0728284751526127       0.90743306137672763        21.455537188055310     
 C   4.0244096146848491        3.1482851480380805        21.591118628348028     
 C   1.3650034303627769E-002   1.7842664638736614        22.490726171872964     
 C  -1.1071407987210715        3.5003692097618981        21.172485620969429     
 C   2.0842804955214951        5.2709699548547047        18.978666746011239     
 C   1.6388138912486616        5.5547699418769136        21.358199205154730     
 C   2.3030016327122182        1.4007702632984005        18.222506675005608     
 C  0.11452632689709460        2.4570643740705318        18.052295384363614     
 H   2.2814906068320768       0.22706691699389242        21.151741578947270     
 C   4.2046923870361042       0.39865606500617828        22.091658972780458     
 C   5.1628097444680003        2.6238614624030188        22.204344531259682     
 H   3.9589592398338471        4.2152641811132483        21.404596415879869     
 H  0.88502764841601755        1.1812011542055652        22.737061674755893     
 C  -1.1440273914091073        1.6355262595759616        23.260873870972784     
 C  -2.2590366038451792        3.3326855931541108        21.941618368050037     
 H  -1.0880409213061020        4.2540287941915693        20.386529511984691     
 H   2.1523541942850337        4.6317448666097194        18.102130022758264     
 C   2.3518682296347300        6.6388986581657035        18.873379604503096     
 C   1.9316450840485087        6.9139023527292442        21.248287806360448     
 H   1.3392619557506824        5.1458489475772513        22.322516623618220     
 H   3.2058796826868257        1.1757640788270391        18.784693274216469     
 C   2.1423464424788250       0.88440547138466830        16.933088612568959     
 C  -2.1205408363986662E-002   1.9543410298105706        16.757353747601819     
 H -0.68522073191054078        3.0656863060387596        18.467921932061174     
 H   4.2497911525020946      -0.66768200783496967        22.304344814347392     
 C   5.2506425474020082        1.2515951621239720        22.453410788989906     
 H   5.9761870647067532        3.2807666103177611        22.510716812277689     
 H  -1.1201421308523278       0.91752262719767708        24.080837812353252     
 C  -2.2789852322067490        2.4024937169934830        22.988273073578114     
 H  -3.1480595241011833        3.9341690826362186        21.754410985708567     
 H   2.6369449507409066        7.0571841063526559        17.909254888503799     
 C   2.2784453964083040        7.4566440023649649        20.003707499120157     
 H   1.8887571074464908        7.5584391116939589        22.127190690315256     
 H   2.9270791920995496       0.26530360720161827        16.504244362452649     
 C  0.99392529130423413        1.1764456582008562        16.194303386990871     
 H -0.91237614327295824        2.1757028686898279        16.174611977315536     
 H   6.1370043082274464       0.85247736426706600        22.942757872127714     
 H  -3.1873360599922522        2.3009311359547344        23.583863740807612     
 H   2.4771595156814259        8.5248582286960897        19.923639478583421     
 H  0.86197452939146779       0.80847616153470470        15.176191808890040     
 P   15.053764238308945        10.200956466425884        17.241211538849754     
 C   15.149926066711169        9.2606846604527480        18.776908656359559     
 C   13.838655539182799        9.3696779926136493        16.205705093038343     
 C   16.679725291915712        10.207300532787736        16.458197650263532     
 C   14.538428873632892        11.903978572454220        17.549880897907208     
 C   16.233322850529458        9.4302003611625977        19.658486976255368     
 C   14.118930844719367        8.3612610777396270        19.093356033518912     
 C   14.159717464431898        8.1555018296185331        15.570339703211337     
 C   12.522856896321693        9.8570059281368412        16.182209576254216     
 C   17.495538713647580        9.0650671555963633        16.568023455496387     
 C   17.109961496654343        11.307437731896142        15.695327922691495     
 C   14.246526732217859        12.750990878225881        16.462330640739470     
 C   14.515047337210877        12.409222978034128        18.860947306951640     
 H   17.037983281471057        10.120543395276680        19.419795088812126     
 C   16.270906006976183        8.7078169885783296        20.851239195669692     
 C   14.181054074422184        7.6262314324921414        20.278022268455953     
 H   13.289866866791396        8.2155234270640616        18.408663231968095     
 H   15.177077852821080        7.7667150913303464        15.571335043417115     
 C   13.145919133794612        7.4250072899611208        14.943983661489293     
 C   11.517367132843559        9.1234105923309290        15.550668571209817     
 H   12.281019695004586        10.803567914433296        16.653213075873314     
 H   17.171079427903052        8.2171570038606809        17.167427169172381     
 C   18.723695451915688        9.0290755829386651        15.907417956479739     
 C   18.344380564825528        11.255191352332588        15.046800673614912     
 H   16.502161463868198        12.204723723761781        15.605397094593595     
 H   14.217458776030954        12.364522983750495        15.445140986100531     
 C   13.980485951090627        14.103712673915103        16.688085422190209     
 C   14.242603516212245        13.763367217072036        19.073940698943080     
 H   14.703469087520896        11.753578184699222        19.707737430589628     
 H   17.084233650025041        8.8713860890644956        21.555079241846673     
 C   15.259792132635340        7.7887203599851080        21.149107065537414     
 H   13.382213241067154        6.9257972695835059        20.515134185093640     
 H   13.385827283622172        6.4789491298425244        14.456517315735825     
 C   11.826960633601731        7.8982939944571378        14.953869797267483     
 H   10.501456638073979        9.5156168324625376        15.509917181302979     
 H   19.351938012137765        8.1426450305355083        15.976046628623973     
 C   19.153139330819066        10.120434414082906        15.145427099984575     
 H   18.666850409471046        12.109645547000536        14.454926285447609     
 H   13.783232030735354        14.759268702387812        15.838747555850142     
 C   13.986722638248949        14.609207399628273        17.991859819891296     
 H   14.228705007881349        14.155983224757335        20.088203219626351     
 H   15.319217956302525        7.2092660726016344        22.068520472390393     
 H   11.040260663239486        7.3233968484089074        14.468385925774440     
 H   20.123362462238813        10.083703675370032        14.643611253817346     
 H   13.799331758468316        15.669148247284125        18.159472422808317     
 Co   7.0571214971559799        10.621425857714922        12.600160169472062     
 S   7.6231600412842253        12.796216875749312        13.014515818734631     
 S   9.1171147906494312        9.6651931436740846        12.510817034178237     
 S   5.8776325061924899        10.287343891972268        10.681106072643619     
 S   5.5259810885911191        9.8164376276985905        14.090935339368301     
 C   6.1671518734954534        13.796858885179338        13.088876360785120     
 C   8.9793270063455584        7.9079290544150709        12.417437317102573     
 C   6.6390828100356476        11.159257576863556        9.3504833260996740     
 C   6.2170965630997870        9.1418603310763817        15.565512508295363     
 C   6.2793534868798195        15.207454052217003        13.016550171326758     
 C   4.8718246057302457        13.257525590446615        13.262258934474337     
 C   10.151719624563233        7.1306906295821237        12.247878173267795     
 C   7.7575105295206983        7.2141148830028676        12.577646621460147     
 C   7.8527805377790516        11.868878988490323        9.4971611269991065     
 C   6.0301937249671340        11.170123696965710        8.0709082895734081     
 C   5.4268275220392859        9.0460461899990623        16.736577943269250     
 C   7.5322244689954543        8.6312467649643487        15.619986439320241     
 H   7.2634892008676681        15.654301578275851        12.888083308459784     
 C   5.1547956643604200        16.028827997254020        13.125701737446265     
 C   3.7588763106206384        14.090191637091444        13.390849650937282     
 H   4.7593415144945190        12.177765376037476        13.328776888430701     
 H   11.103195523994250        7.6452924521060224        12.117597598286849     
 C   10.110457084941016        5.7349061619293042        12.270661014512561     
 C   7.7244292234743783        5.8162846710257519        12.600459216454338     
 H   6.8407163861596789        7.7872871501906005        12.715259032520839     
 H   8.3297344068118431        11.895347793944246        10.474023306158156     
 C   8.4183614707174712        12.553787217621482        8.4220376520943070     
 C   6.6190070740710141        11.833987884635608        6.9912231392951041     
 H   5.0744682506126937        10.662219729617917        7.9392413960776285     
 H   4.4145709763521284        9.4477075128185017        16.725361353238750     
 C   5.9207529780371075        8.4338989756771792        17.890987162447374     
 C   8.0150496248873040        8.0228706111737189        16.777057168759178     
 H   8.1707560265104053        8.7389688464114013        14.746010299952744     
 H   5.2721371544252209        17.110056368283388        13.068952047492008     
 C   3.8820413737114250        15.481405171403793        13.323026751700271     
 H   2.7720387704782725        13.648499090538621        13.531270038768271     
 H   11.034796702833669        5.1695771789052278        12.158131470207987     
 C   8.8943293672274937        5.0634614782247649        12.451376875652764     
 H   6.7696258165396461        5.3117475742972271        12.747780991778386     
 H   9.3365073554903049        13.115494048439819        8.5793822610983614     
 C   7.8211825993893909        12.532923818167566        7.1565301568587145     
 H   6.1354436569291577        11.815500231185871        6.0155421071518047     
 H   5.2830891420695609        8.3621106678175998        18.771207056290073     
 C   7.2180660723044925        7.9042609804727819        17.921472557945826     
 H   9.0342482860845976        7.6413510202435670        16.781628843234465     
 H   3.0057897504289866        16.123593699084481        13.393187246415124     
 H   8.8650309218315151        3.9769867042604097        12.478899451898164     
 H   8.2779355618696506        13.055636146977207        6.3199934184443327     
 H   7.5988647621546290        7.4095805508426968        18.813065166949968     
 P   10.058982337587304        10.620171753211991        20.412880904326958     
 C   11.528196011602899        11.281595104604920        21.209944560968246     
 C   8.5875402779018106        10.855281213381957        21.438917708135833     
 C   10.277982610688452        8.8418529251535531        20.218904466582519     
 C   9.8427544802418776        11.373358034673005        18.783372586821837     
 C   11.625801503396568        12.663477820712085        21.454809251187068     
 C   12.576799194837886        10.422399471607628        21.590896438265091     
 C   8.5667053090967258        11.787010083082388        22.489650845272752     
 C   7.4456054158396894        10.071192951285447        21.171314293303993     
 C   10.637841077435734        8.3004802445239143        18.977551480081637     
 C   10.190918697148009        8.0163753465956766        21.356765431625004     
 C   10.856394028352907        12.170612638159637        18.221633028408245     
 C   8.6674010453060362        11.115502967943391        18.051182068687780     
 H   10.834830077229967        13.344031204491392        21.150455833145418     
 C   12.757303349821584        13.171988539812579        22.091803109904241     
 C   13.714897383133506        10.946573581273190        22.204919395979026     
 H   12.511280348479357        9.3554411191996731        21.404228849264172     
 H   9.4382192579595952        12.389883278752801        22.735926438086871     
 C   7.4091636822961116        11.935728688163788        23.260013947849586     
 C   6.2938556808919506        10.238814425139726        21.940686501913003     
 H   7.4645075352944019        9.3177241994302804        20.385173827875430     
 H   10.706469154931549        8.9398530710489705        18.101167011745147     
 C   10.905419454659320        6.9325523606598898        18.872214896983994     
 C   10.483863991579213        6.6572700398085694        21.246843942898156     
 H   9.8908881406859237        8.4251584674352102        22.320996050319998     
 H   11.759374421361130        12.395006332473352        18.783878266222139     
 C   10.695989629633512        12.687485128419125        16.932381870289703     
 C   8.5318166580330104        11.618932090813153        16.756486805220266     
 H   7.8673895224144781        10.507081106435612        18.466613744443613     
 H   12.802444219036046        14.238305583211114        22.304630023502103     
 C   13.802810717401634        12.318792302704948        22.454253790784744     
 H   14.528024938103462        10.289544686725277        22.511662986434050     
 H   7.4331710305542966        12.653632416080606        24.080076903978568     
 C   6.2741369477735418        11.168830317139747        22.987503850846714     
 H   5.4048040205588208        9.6373401723275478        21.753575308070747     
 H   11.191030857767817        6.5143630617794610        17.908208390074385     
 C   10.831303777738720        6.1146661428355191        20.002396802212086     
 H   10.440588051042392        6.0126806398863160        22.125682442391231     
 H   11.481054343943043        13.306245429703178        16.503681165244565     
 C   9.5473386417804420        12.396436771273951        16.193628859844583     
 H   7.6404541170733973        11.398459269675078        16.173727660131267     
 H   14.688912741248791        12.717650332255834        22.944298470654552     
 H   5.3659249390790515        11.270316199222703        23.583329142405816     
 H   11.030020619408559        5.0464536384047998        19.922319774039366     
 H   9.4154935850983321        12.764952897464713        15.175713356179964     
 P   6.4999471209767909        3.3718893138060810        17.239973782666151     
 C   6.5970592160546628        4.3113623511407377        18.776069737864358     
 C   5.2838104422100258        4.2034730074436695        16.205777623771635     
 C   8.1254845663650457        3.3657774951871002        16.455909181679733     
 C   5.9849754893640865        1.6687801366619806        17.548794211755926     
 C   7.6810283455255233        4.1413991428433947        19.656852075806114     
 C   5.5658336127361068        5.2099696827798088        19.094023922568688     
 C   5.6036321301905962        5.4188280429457532        15.571866980244794     
 C   3.9684322725962216        3.7149258141965529        16.181848819519150     
 C   8.9412654328865884        4.5080690049464751        16.565416610682341     
 C   8.5556278384442663        2.2656486525019170        15.692963389487142     
 C   5.6926839392281847       0.82170919920931096        16.461417812751705     
 C   5.9622056327628146        1.1635654757766356        18.859897568250986     
 H   8.4858177580984595        3.4515846726922188        19.417048719534343     
 C   7.7188969295523586        4.8624998709899669        20.850361832620482     
 C   5.6282731555178458        5.9437913184344833        20.279423183717487     
 H   4.7362817828215986        5.3559824114148027        18.409982654520707     
 H   6.6206162893850760        5.8087344596031105        15.573355885263688     
 C   4.5890680480043295        6.1490892806310926        14.946405619960474     
 C   2.9621816938695624        4.4483117483547208        15.551225469282723     
 H   3.7274689150594957        2.7675765576567914        16.651798022036882     
 H   8.6169270439805494        5.3559714217119767        17.164882824149633     
 C   10.169257218049708        4.5441719743119329        15.904485352394833     
 C   9.7899084198068476        2.3179778912750439        15.044142539002051     
 H   7.9479383226489135        1.3682618174023466        15.603146380070235     
 H   5.6631652461186750        1.2081587065559394        15.444237923437154     
 C   5.4268617004670583      -0.53103400211013918        16.687301344205800     
 C   5.6899165326179348      -0.19058408434341997        19.073046913680948     
 H   6.1509910150955731        1.8192070253710595        19.706598354673105     
 H   8.5325846484880863        4.6984996597377853        21.553670024430588     
 C   6.7074979139800304        5.7807668874104401        21.149796407492776     
 H   4.8292553676422489        6.6436370937990086        20.517691981091772     
 H   4.8281356045584927        7.0959896575553270        14.460062018662855     
 C   3.2705274624345160        5.6744205007602240        14.955722176566695     
 H   1.9466103523123708        4.0551890902235126        15.510273919640632     
 H   10.797370631627059        5.4307207946332117        15.972878264761789     
 C   10.598652590695192        3.4527834542770712        15.142495680110230     
 H   10.112199415129108        1.4635017907666297        14.452211225986375     
 H   5.2294410687683435       -1.1867295973819034        15.838095513982703     
 C   5.4336472455136944       -1.0364754940635177        17.991104375934729     
 H   5.6764440884078269      -0.58316415025479551        20.087332912906916     
 H   6.7671474069504036        6.3592275967497187        22.069832272667846     
 H   2.4832426323943855        6.2490490326755310        14.470810870204970     
 H   11.568707755384356        3.4895707033302426        14.640348101642289     
 H   5.2463943173245298       -2.0964180129209669        18.158857970649791     
 Co   10.061538090643239        2.9252117611975001       0.46729909502161709     
 S   9.4978238173110441       0.73541296787046351       0.78885297968702428     
 S   7.9840528786752483        3.8339723774627354       0.36728091970557430     
 S   11.271314899213046        3.3524058199170561       -1.4186183381481288     
 S   11.549377500224056        3.6791233743032739        2.0157982377439327     
 C   10.948285863354748      -0.27027463165280702       0.87865897079360822     
 C   8.0896508645077958        5.5900189586053957       0.22989763458809589     
 C   10.539692965025509        2.5042454817562771       -2.7812863632740585     
 C   10.839297363992410        4.4173892869813480        3.4503794250784869     
 C   10.828045149032320       -1.6811912481625091       0.82139757101991151     
 C   12.246842879250698       0.26419649232393544        1.0424003438210814     
 C   6.9048782218314946        6.3427105007151905        4.2057933773173128E-002
 C   9.2998895171488254        6.3075830030278190       0.37437663740635230     
 C   9.3223231147253038        1.7939765576150548       -2.6703165623232801     
 C   11.171293488893260        2.5146210167509819       -4.0501259771071974     
 C   11.612779954995247        4.5403023387372921        4.6294103716874329     
 C   9.5313663203420376        4.9473611691319386        3.4661220452879098     
 H   9.8412258060777411       -2.1237697118017658       0.69780162323509176     
 C   11.948166150404456       -2.5072728590806883       0.94017741475440675     
 C   13.354791437808666      -0.57305648877847071        1.1840806716654031     
 H   12.365938834481369        1.3443141918019794        1.0848035789681396     
 H   5.9632427032596969        5.8080183441134769       -7.8054893344669127E-002
 C   6.9224621524913728        7.7399101159532133        3.4082941707584621E-002
 C   9.3098141926530715        7.7057276733690383       0.36696872405161224     
 H   10.225682007537751        5.7512884726227611       0.52023726889939936     
 H   8.8247591025512424        1.7538777413887436       -1.7045822289003314     
 C   8.7754589285256870        1.1286290599772275       -3.7664527311635072     
 C   10.598984693499384        1.8736426795609795       -5.1528261657564407     
 H   12.129970858838290        3.0226237003300622       -4.1568123133698549     
 H   12.621923918506877        4.1304927093223016        4.6429594823956402     
 C   11.107002566860395        5.1892939997102578        5.7576390054828366     
 C   9.0374130771249810        5.5954173507713474        4.5969627408798939     
 H   8.9076452347465089        4.8230471776344315        2.5837738262205669     
 H   11.824805816906563       -3.5885875586693867       0.89710653428164910     
 C   13.223373233935417       -1.9644874469140798        1.1349899817933273     
 H   14.344637396136170      -0.13603783296409355        1.3180940574285120     
 H   5.9892664501779818        8.2883338050431288       -9.3139719586622483E-002
 C   8.1270322417098786        8.4355227298546609       0.20230490167839449     
 H   10.255556005018875        8.2298268771937408       0.50449415458600677     
 H   7.8541136165822882       0.56576874636699137       -3.6343993420605947     
 C   9.3930256459286561        1.1734014462683497       -5.0215885161082605     
 H   11.099713456792195        1.9106162560993505       -6.1195239016271028     
 H   11.730943161857391        5.2785399640546835        6.6457437643564754     
 C   9.8154540701589141        5.7331965455966856        5.7519417633152159     
 H   8.0251221030748425        5.9946167586175276        4.5719791699075802     
 H   14.096876324525505       -2.6093469949478481        1.2156893922384675     
 H   8.1388792809877586        9.5229050767784820       0.20684515192314795     
 H   8.9475996580452772       0.66935372784209535       -5.8753871222169787     
 H   9.4255061199693273        6.2530377523948664        6.6249775212419717     
 P   7.0907831717034737        3.0254787874852056        8.2433194156786112     
 C   5.6200653721360450        2.3456220290339238        9.0229474229867801     
 C   8.5538652085565925        2.7885820355417592        9.2776287206396333     
 C   6.8430433711875427        4.7987377862550735        8.0432451760386368     
 C   7.3339707538038370        2.2761911418439831        6.6170771258977803     
 C   5.5301277354292058       0.95958968312381543        9.2438326291797228     
 C   4.5656562100888491        3.1916967174257915        9.4164896623410712     
 C   8.5714422777725972        1.8321321489572540        10.306022314668642     
 C   9.7023408694103583        3.5653318336125848        9.0187557117722879     
 C   6.4478710654181972        5.3195587667225936        6.8032027973700124     
 C   6.9231280990900048        5.6344648825464709        9.1732256286525651     
 C   6.2940821258482389        1.5528196571710278        6.0059159035262573     
 C   8.5495941108504869        2.4690686221936438        5.9331117361373673     
 H   6.3248121802656438       0.29022363956592090        8.9257848924156438     
 C   4.4025002415918433       0.43308701825566681        9.8733942070211711     
 C   3.4281176036145671        2.6498613552788965        10.015783745448390     
 H   4.6261045813331645        4.2621136267964319        9.2491966396163168     
 H   7.6936308351264016        1.2348366898606598        10.542395804967148     
 C   9.7339129368934785        1.6476680300956585        11.060521743109888     
 C   10.860967786654417        3.3587760376282283        9.7683930537974817     
 H   9.6845260910139750        4.3372516662234952        8.2505310394057663     
 H   6.3874236889134375        4.6712526436423820        5.9326915393332023     
 C   6.1354828125393439        6.6772681799029732        6.6918114980500309     
 C   6.5854890699807491        6.9828611524142401        9.0576026390008462     
 H   7.2490643586930936        5.2422492683171509        10.136160593206661     
 H   5.3623281546138477        1.3712551802642279        6.5360338123064432     
 C   6.4663948911751934        1.0513579939821351        4.7122273299719932     
 C   8.6992435152702399        1.9783862902730078        4.6351966529884914     
 H   9.3724125235204045        3.0139136848734842        6.3897808969498531     
 H   4.3655599453544394      -0.63659364510169436        10.072009881458699     
 C   3.3495642908687850        1.2732260447305213        10.244360117528904     
 H   2.6087533287985334        3.2966592145772577        10.328015632316838     
 H   9.7096855104567705       0.90943667056069277        11.862417351592224     
 C   10.878657207806651        2.4011911776162496        10.790381041750415     
 H   11.759701035803532        3.9460589896125575        9.5820706310061396     
 H   5.8216739529486921        7.0778320584597338        5.7288751552041530     
 C   6.2004331034895115        7.5050346901897802        7.8158827267887014     
 H   6.6228068861023015        7.6371476810342349        9.9293752918299827     
 H   5.6604235942554544       0.49047785490314511        4.2445240087740546     
 C   7.6563355303801011        1.2819588935883199        4.0190531340373754     
 H   9.6248029657319165        2.1471265134552957        4.0908073485493039     
 H   2.4646602343442519       0.86001214418342153        10.724492351404443     
 H   11.793660647929173        2.2652636094991609        11.368498689106829     
 H   5.9661687157525547        8.5657323382693846        7.7338499548500668     
 H   7.7992776533872767       0.92527969924617715        2.9980661565452573     
 P   10.579103401086261        10.219410479813199        5.0580584744935502     
 C   10.474357171506050        9.2965957514328039        6.6027387385750185     
 C   11.743716798877253        9.3365554333409797        4.0077883708843283     
 C   8.9466473295041062        10.271200344092337        4.2916160092729934     
 C   11.159673186581109        11.903587157242555        5.3480300167130572     
 C   9.3900428661458637        9.4805071519232147        7.4801651771743298     
 C   11.499863227116895        8.3943913388685711        6.9285444887512169     
 C   11.349383084488657        8.1547442243011368        3.3542596569472520     
 C   13.086656841255376        9.7438824738235468        3.9882520271533131     
 C   8.0957050948553686        9.1561698333374029        4.4157358055160740     
 C   8.5512532972531616        11.374599650037105        3.5151135051873013     
 C   11.473012874900318        12.731295257879498        4.2519874749401643     
 C   11.211484850540650        12.416445562267235        6.6554565284602640     
 H   8.5908889799828430        10.174364803977983        7.2340537666328615     
 C   9.3426632157128644        8.7639223046624970        8.6758715927310313     
 C   11.429673833664708        7.6683184435913434        8.1180831293002491     
 H   12.329730858206061        8.2383259260335375        6.2468332736354117     
 H   10.309829699109068        7.8316508416174804        3.3466780089918853     
 C   12.316687533564453        7.3709770116022444        2.7201101659517128     
 C   14.045797189467063        8.9591356235439719        3.3456775110941304     
 H   13.384638560244824        10.668945780103025        4.4701911293606962     
 H   8.3934132235342442        8.3061233437177737        5.0261222800389724     
 C   6.8672657974670281        9.1501253830671914        3.7543849037859931     
 C   7.3160339516382855        11.353079175273079        2.8663511296296007     
 H   9.1869666675249277        12.251126648578959        3.4132426770743001     
 H   11.478122825076355        12.336309126020538        3.2378173396738892     
 C   11.790833810758564        14.074739966404460        4.4657457628980541     
 C   11.535253905407838        13.760805719104484        6.8560957704508709     
 H   11.004196650741113        11.774223813019022        7.5082099858647178     
 H   8.5277270556622078        8.9356700969683072        9.3758576690737012     
 C   10.347202204480542        7.8407821272634752        8.9823548635726826     
 H   12.224182501735356        6.9655808755638535        8.3633479747876844     
 H   12.023606613232566        6.4453145611036948        2.2241280522002960     
 C   13.662148162657120        7.7602805929960379        2.7370442521179981     
 H   15.082553916833415        9.2935072449425356        3.3049195228881052     
 H   6.2107180662113386        8.2851286712648609        3.8341901288171480     
 C   6.4726117792031124        10.244931078489964        2.9781427144823476     
 H   7.0221534341448306        12.211449554266435        2.2653488805214699     
 H   12.001077289038841        14.719550530173576        3.6113935480788695     
 C   11.813739505761500        14.588330948099877        5.7658732055776829     
 H   11.571537489677347        14.159754620662847        7.8670858682997862     
 H   10.279589370296948        7.2644603673404671        9.9031163378177389     
 H   14.411971166168586        7.1409547656060761        2.2483375566137029     
 H   5.4999794162300839        10.228291445151790        2.4805564273752587     
 H   12.040224340908182        15.641683055049581        5.9250444308417363     
         556

 Co   1.5090039048551469        10.646963148440921       0.46633081213917077     
 S  0.94713230654280256        12.837009215636476       0.78928691679072982     
 S -0.56892908711195955        9.7388000905872794       0.36806597322273132     
 S   2.7165719617790209        10.221100770907020       -1.4210959144337172     
 S   2.9979952036633573        9.8907166500014725        2.0127688360600740     
 C   2.3983908431169354        13.841643851450156       0.87825947221118950     
 C -0.46392718862883753        7.9826879903259487       0.23030359920696772     
 C   1.9838962508223266        11.070344216839580       -2.7825119945908399     
 C   2.2887257432090515        9.1534204707731597        3.4482707036066262     
 C   2.2791951966855053        15.252612230168266       0.82011081268036257     
 C   3.6965057675452631        13.306294410238731        1.0425791218757685     
 C  -1.6489416242112871        7.2304681733952982        4.1951833014129337E-002
 C  0.74597355002612087        7.2646066845036064       0.37520614576423400     
 C  0.76655387628056881        11.780406378098297       -2.6702159768472056     
 C   2.6147891083087953        11.061098763219642       -4.0516861613690995     
 C   3.0628829102361372        9.0306983351119108        4.6268866945414242     
 C  0.98056972287653776        8.6240854093533681        3.4651414809278731     
 H   1.2927278481917068        15.695836914010830       0.69598578653755305     
 C   3.3998785870294701        16.077935808064822       0.93872534414353270     
 C   4.8050586737140897        14.142819462093605        1.1838886502616539     
 H   3.8147697461580079        12.226123341055755        1.0858869618787146     
 H  -2.5903570497072281        7.7654955763501992       -7.8433271420545986E-002
 C  -1.6318968214074974        5.8332598988351823        3.3839612009691843E-002
 C  0.75533864313134369        5.8664422055525147       0.36775835507429366     
 H   1.6719487236578987        7.8204902851517319       0.52155570443757870     
 H  0.26945923116428355        11.819461504114312       -1.7042123156021272     
 C  0.21914095069571424        12.446824023385288       -3.7654328187139159     
 C   2.0419612017606057        11.703171625412303       -5.1534381878842517     
 H   3.5734061993959121        10.553200450195893       -4.1593423745507794     
 H   4.0721558361535228        9.4401672860856891        4.6397636416480532     
 C   2.5575348534876685        8.3824238400512403        5.7557238826048316     
 C  0.48705258635767745        7.9767354093629850        4.5965433089940806     
 H  0.35621948000628634        8.7484509163369548        2.5832667611287778     
 H   3.2773445544418882        17.159316057703659       0.89497340578148799     
 C   4.6746526040840992        15.534297692545566        1.1340137340963306     
 H   5.7945855111343674        13.705189212914068        1.3182232793266031     
 H  -2.5652810817511891        5.2852293975767006       -9.3718300068532462E-002
 C -0.42766749108360624        5.1371510416248709       0.20244909077779966     
 H   1.7007981661367038        5.3419146607837193       0.50574650551616196     
 H -0.70214322466656554        13.009537328409840       -3.6323970172239104     
 C  0.83613128597612418        12.403333131442375       -5.0208789174532136     
 H   2.5421402118269927        11.667119706460221       -6.1204319140983410     
 H   3.1819862540632773        8.2933255440311449        6.6434836510827528     
 C   1.2657668338785419        7.8390587512716916        5.7510755683503261     
 H -0.52547554919633332        7.5781632824976155        4.5723892306446592     
 H   5.5485354642266707        16.178663532730663        1.2144387528406502     
 H -0.41625600659967993        4.0497621438491018       0.20689662731700720     
 H  0.39040222941228803        12.908313928744452       -5.8739496537563145     
 H  0.87614060832207663        7.3197044528909423        6.6245367824096792     
 P   15.641767488323788        10.548957948816930        8.2398791081911895     
 C   14.171195297482337        11.227887264051596        9.0206651037302361     
 C   17.105217599790858        10.786101755661653        9.2737712048440404     
 C   15.395378991111672        8.7754527931014330        8.0404615685308816     
 C   15.883635786216390        11.298227579752359        6.6133777686745727     
 C   14.080858245694287        12.613719847350573        9.2426990422644035     
 C   13.117510850552613        10.381057165328924        9.4145936305663191     
 C   17.122738996869334        11.741487998039691        10.303125879922296     
 C   18.253518398910263        10.009166217507111        9.0146143579622660     
 C   15.001006914579945        8.2535574837708303        6.8006746419253687     
 C   15.476341080465845        7.9403781083591358        9.1708890745739033     
 C   14.844832173134009        12.024732685344123        6.0043676989803174     
 C   17.097568674345283        11.102692510054419        5.9273285204629378     
 H   14.874960004983379        13.283711375678815        8.9244706884004881     
 C   12.953637164704361        13.139241193311097        9.8737973958389826     
 C   11.980443620250846        10.921934051915200        10.015645586659158     
 H   13.178154375862905        9.3108042979669978        9.2463274331365692     
 H   16.245065528632757        12.338857043651961        10.539817545541974     
 C   18.284895421204912        11.924572434230329        11.058423475517404     
 C   19.411721510563005        10.214132004489151        9.7652753927793761     
 H   18.235825548340696        9.2380549990380292        8.2456001317306686     
 H   14.939799564464483        8.9013291646445438        5.9298407810362184     
 C   14.690331175226431        6.8954209890992662        6.6899343302314511     
 C   15.140356516130474        6.5915649940148890        9.0559176244873587     
 H   15.801732203652126        8.3334432844741642        10.133642966373744     
 H   13.914308221197146        12.208075833782377        6.5358933288080410     
 C   15.016586713220901        12.526907771786748        4.7108807641727095     
 C   17.246647279499406        11.594153642681091        4.6296428539525945     
 H   17.919435673887655        10.555089890624092        6.3821611726984084     
 H   12.916372257347765        14.208762969612836        10.073164736514560     
 C   11.901528013512648        12.298339935071873        10.245409570494369     
 H   11.161661098648572        10.274580566558411        10.328206812086806     
 H   18.260567899722357        12.661935454615525        11.861110389901974     
 C   19.429296228849577        11.170541971545239        10.788320797644868     
 H   20.310030624681364        9.6261548986801628        9.5791526963829075     
 H   14.377170411013802        6.4939830637003944        5.7271713376093825     
 C   14.756135448309497        6.0683092178788494        7.8144040624276894     
 H   15.178270574632961        5.9378282602283976        9.9280601746795600     
 H   14.211438696760352        13.090166769344192        4.2448432109761889     
 C   16.204832124671306        12.293960991444582        4.0158024734438262     
 H   18.170823497982902        11.423471800783313        4.0836316937477806     
 H   11.016998739576369        12.710753220332379        10.726905820977930     
 H   20.343898796651075        11.304963230723629        11.367377362488543     
 H   14.523137210258016        5.0073132505334819        7.7328713150027086     
 H   16.347318592003386        12.651338754935406        2.9950318141960297     
 P   2.0277010708416818        3.3521359605119416        5.0560235298943610     
 C   1.9229976688131236        4.2753507790578427        6.6004875123303313     
 C   3.1942728833541851        4.2333273575326693        4.0065892014016802     
 C  0.39567644175625677        3.3020117597567888        4.2884645418129317     
 C   2.6059722046992762        1.6673109079589257        5.3467691362899048     
 C  0.83836196546964159        4.0922098992486742        7.4776717434823610     
 C   2.9490552581091651        5.1768248795755012        6.9265873948688768     
 C   2.8023495933054345        5.4160648583134039        3.3533888694302996     
 C   4.5363935076168769        3.8235501603282045        3.9874042050887342     
 C -0.45462822602351449        4.4174784654286610        4.4128717796165740     
 C  -1.7668751175824908E-004   2.1992827637987649        3.5112174965911294     
 C   2.9187199247748294       0.83886498301493684        4.2511296670386187     
 C   2.6565560740794982        1.1547734034241122        6.6543587045820765     
 H   3.8749177454054304E-002   3.3989601551685622        7.2313467658936590     
 C  0.79133394858465933        4.8086030756191258        8.6735113457197297     
 C   2.8791637983334879        5.9028229184547358        8.1161961104357836     
 H   3.7791861596540524        5.3323537920426691        6.2450837426951074     
 H   1.7634892311587593        5.7412371589210256        3.3459621659846195     
 C   3.7711955311333525        6.1980406088050914        2.7194585860410054     
 C   5.4970601103610699        4.6065731283499076        3.3451419769742725     
 H   4.8325664799189791        2.8979343581451471        4.4693039277475348     
 H -0.15655967874120030        5.2670685178510857        5.0237024240090626     
 C  -1.6829249780696074        4.4245675079968576        3.7512767379216729     
 C  -1.2351937035631833        2.2219093973095472        2.8621251264050018     
 H  0.63496026415690265        1.3223824753628295        3.4090088409339789     
 H   2.9250386610168264        1.2335521664076996        3.2368632824762313     
 C   3.2344202928816315      -0.50495991616676306        4.4653795527778772     
 C   2.9783536411391336      -0.18995278034304178        6.8555361101560717     
 H   2.4498662238029536        1.7975201538996786        7.5068487275260205     
 H  -2.3807418052955606E-002   4.6372842996748043        9.3733581639776862     
 C   1.7965073125765905        5.7309354713617839        8.9803577718272454     
 H   3.6741044223513843        6.6050034414522356        8.3616334455820844     
 H   3.4798542383222433        7.1243229959260113        2.2236504182540786     
 C   5.1158077325869042        5.8060117261665098        2.7363590978476759     
 H   6.5331995324097765        4.2704639082177343        3.3047419401452958     
 H  -2.3389470301715556        5.2899109469985399        3.8314078991870830     
 C  -2.0780574602502813        3.3304250100012851        2.9743654082954247     
 H  -1.5293497777376430        1.3641135256861985        2.2604426202129138     
 H   3.4442237113579739       -1.1502475233934206        3.6112757667744231     
 C   3.2559870439111593       -1.0182287890647657        5.7656584510868996     
 H   3.0137144594158531      -0.58862999045028686        7.8666707180296918     
 H   1.7292661000022898        6.3070335081637543        9.9013023576147301     
 H   5.8668781257734661        6.4237345301556106        2.2476109186454187     
 H  -3.0504798777225721        3.3478026250060440        2.4763994246754453     
 H   3.4808605035755247       -2.0718503051843218        5.9251947463517345     
 Co   15.610133108286664        2.9521537551419712        12.599144029517147     
 S   16.177581141653402       0.77749129738272038        13.012551396745105     
 S   17.670507338273836        3.9072667298965711        12.509065949095522     
 S   14.428844905621833        3.2872748996247640        10.681272669175545     
 S   14.079625124214058        3.7561475299272447        14.090783620570075     
 C   14.722315787821291      -0.22407361453944982        13.088404483120179     
 C   17.534378152777006        5.6645845051668156        12.415676502336582     
 C   15.189055987899717        2.4155965366844048        9.3498458562510685     
 C   14.771331244382216        4.4308953260874429        15.565000142536530     
 C   14.835378245064435       -1.6346367317836248        13.016897098918838     
 C   13.426698912223776       0.31454861275043683        13.261837797617689     
 C   18.707542658947702        6.4408517980919067        12.247044011921886     
 C   16.312993085368131        6.3593304704480227        12.574910157346897     
 C   16.402582341246053        1.7055109725960051        9.4956041539380109     
 C   14.579567807549788        2.4055075988599306        8.0705483364376764     
 C   13.981444565477624        4.5265516737774698        16.736310086709139     
 C   16.086269574890025        4.9420292560000840        15.618884367992944     
 H   15.819752843603144       -2.0809672162552140        12.888462884750878     
 C   13.711333583195429       -2.4566325455998430        13.126740008330179     
 C   12.314308591603329      -0.51871383804552851        13.391272848768693     
 H   13.313595102854672        1.3942792023100232        13.327658569424923     
 H   19.658699375255210        5.9254601760805370        12.117649576429137     
 C   18.667372028047513        7.8366781503067307        12.269777963262582     
 C   16.281013762123738        7.7571666960896692        12.597740848912329     
 H   15.395688003843791        5.7867757550519920        12.711682622567979     
 H   16.879890437636597        1.6782547587400198        10.472261988064666     
 C   16.967578885604190        1.0211478005576675        8.4198731299952456     
 C   15.167867755037115        1.7422652262080747        6.9902082760770057     
 H   13.623898990509886        2.9136737448336003        7.9395565439725377     
 H   12.969286389737587        4.1246291092790646        16.725375105799415     
 C   14.475584964543714        5.1389349932389710        17.890482237146962     
 C   16.569280362687170        5.5507559697258060        16.775707992922559     
 H   16.724410201864824        4.8345925420465869        14.744587032942913     
 H   13.829332128617603       -3.5378151481852620        13.070637069151090     
 C   12.438294696121160       -1.9098980192904240        13.324157073118377     
 H   11.327277517471824       -7.7507890611260871E-002   13.531872624864913     
 H   19.592227460362032        8.4013162997492294        12.157865538757518     
 C   17.451637229983287        8.5090565611360010        12.449644999254080     
 H   15.326524461079551        8.2624809165508388        12.744312513783454     
 H   17.885629550905172       0.45912505891103400        8.5765471852214983     
 C   16.370018217473454        1.0430604786322026        7.1545812587516009     
 H   14.683904342669095        1.7615022979601083        6.0147425825090188     
 H   13.838250536156380        5.2105512397605036        18.770949495528491     
 C   15.772695096056092        5.6690528868315058        17.920422795700929     
 H   17.588241962955284        5.9329262593326852        16.779844868117230     
 H   11.562402741469979       -2.5525032187577303        13.395019568883717     
 H   17.423105169059813        9.5955410432437258        12.477147670873491     
 H   16.826501639385860       0.52097298149305915        6.3175302343285358     
 H   16.153634442808375        6.1638391897421316        18.811884945606053     
 P   1.5044780678309648        2.9539806963314064        20.415261750595661     
 C   2.9737571929598858        2.2915387666877187        21.211307095813321     
 C   3.3321933124002535E-002   2.7189263737612381        21.441594463538362     
 C   1.7246366002274138        4.7321110934774673        20.221136356932430     
 C   1.2870081008195480        2.2013338795980202        18.785754931124110     
 C   3.0709071907274552       0.90947540972824770        21.455160751798715     
 C   4.0229614546213703        3.1499996297342099        21.592186288303793     
 C   1.2418547765180936E-002   1.7861275775169310        22.491358453937444     
 C  -1.1087712086698978        3.5028740714842939        21.174300252079718     
 C   2.0851079111858555        5.2728688880044920        18.979677544634622     
 C   1.6384322194708230        5.5578534169322209        21.358833540973162     
 C   2.3013303900228279        1.4066332253677067        18.221926098245692     
 C  0.11027741788879793        2.4575394229169012        18.055428232721695     
 H   2.2794564071601102       0.22952435724816198        21.150793376297685     
 C   4.2025899088985650       0.40002847252554408        22.091072886029810     
 C   5.1613126221304721        2.6249175849145039        22.204916625179735     
 H   3.9577024564682377        4.2171095069197628        21.406394170618874     
 H  0.88404813224562739        1.1832913441963180        22.737310570723242     
 C  -1.1454379657838651        1.6360177019653632        23.260913376009245     
 C  -2.2609195462323441        3.3337026923891511        21.942694701277894     
 H  -1.0897276322051972        4.2572274774856593        20.389017794901946     
 H   2.1529126834927124        4.6332979415059041        18.103372068483072     
 C   2.3544186609293565        6.6404057224419484        18.874168298831229     
 C   1.9329909576523279        6.9165726951501680        21.248716369587907     
 H   1.3378429732857249        5.1495704843891250        22.323088943670967     
 H   3.2053134065659146        1.1833032372681356        18.782890988382814     
 C   2.1402412059248261       0.89082854328818561        16.932347067992289     
 C  -2.5978689316703288E-002   1.9552586157097267        16.760378666020650     
 H -0.69036059329043720        3.0637166119193511        18.472617117686561     
 H   4.2473754974746596      -0.66643677797326839        22.303226202037287     
 C   5.2487896952639179        1.2524857687926136        22.453210416708679     
 H   5.9749085431133349        3.2814402672905345        22.511531021707953     
 H  -1.1215354792872088       0.91724269107391398        24.080188873978535     
 C  -2.2807732957206386        2.4024672387274633        22.988409809893231     
 H  -3.1503145527912366        3.9346437907123573        21.755526599375518     
 H   2.6406238454631250        7.0580147154072206        17.910098467425055     
 C   2.2812928069706992        7.4585302917054088        20.004258139804850     
 H   1.8902986850535577        7.5614793421555451        22.127347418167641     
 H   2.9257973454997281       0.27396476373096895        16.502021399883478     
 C  0.99022768530105554        1.1804921328721691        16.195304474625726     
 H -0.91846867796948273        2.1745825563620640        16.179100691936434     
 H   6.1350819149470288       0.85283643991648772        22.942236789378729     
 H  -3.1893737197262482        2.2995924822476725        23.583340367069269     
 H   2.4813767370136666        8.5264558193946272        19.924127239227129     
 H  0.85786240329732932       0.81294067885659715        15.177087622297783     
 P   15.054724634963449        10.201686232175007        17.241921975779597     
 C   15.151236821233423        9.2621058397934419        18.777974798486738     
 C   13.841535419528316        9.3684151013683525        16.205878527979674     
 C   16.680924351924940        10.209771803283259        16.459516836742146     
 C   14.536885902816611        11.903984600863591        17.549876807818613     
 C   16.234687871451850        9.4321740529819245        19.659370058346980     
 C   14.120436401490172        8.3626094854944650        19.094825064932628     
 C   14.165394662056126        8.1554651870385513        15.569836493744690     
 C   12.524697991831570        9.8526815454442609        16.182538754225156     
 C   17.498098134748730        9.0685923743158359        16.569901165858290     
 C   17.109806480307796        11.310023801323338        15.696099419085197     
 C   14.244154373855839        12.750258830383919        16.462005317195597     
 C   14.512418188219659        12.409517267165677        18.860805453562740     
 H   17.039148159927837        10.122627428226615        19.420360800667609     
 C   16.272648965432374        8.7100484829824314        20.852256693728183     
 C   14.182871575183507        7.6279572734449532        20.279698989617003     
 H   13.291325584339079        8.2164759368813982        18.410265888213527     
 H   15.183603352166983        7.7691888935867413        15.570507130268933     
 C   13.153371020513294        7.4229234832043938        14.943199155018398     
 C   11.520977646995592        9.1171201786769824        15.550592115890545     
 H   12.280715265204199        10.798427891030748        16.653949399286066     
 H   17.174679378627978        8.2206073990285624        17.169743249306741     
 C   18.726260838804773        9.0337494850955391        15.909257087086253     
 C   18.344251115250461        11.258956034963186        15.047552520686855     
 H   16.500928679001696        12.206507496912854        15.605697341688940     
 H   14.215997977831901        12.363465741421409        15.444931281883692     
 C   13.976129943689259        14.102624647001816        16.687303654215221     
 C   14.238004569069444        13.763285103128933        19.073329902025087     
 H   14.701568722764268        11.754385921982008        19.707821932762727     
 H   17.086051348317387        8.8739345861265413        21.555932633211818     
 C   15.261769357235304        7.7908319448036796        21.150501230189388     
 H   13.384184634678469        6.9274601009919925        20.517157357425216     
 H   13.395310300443255        6.4776352277301275        14.455424731424467     
 C   11.833399299219206        7.8930010787009008        14.953352175533777     
 H   10.504269230776943        9.5071128125444240        15.509845575207684     
 H   19.355596978544050        8.1481476503586734        15.978324640654703     
 C   19.154353973518852        10.125231343073985        15.146697455052298     
 H   18.665605906862758        12.113553086575527        14.455308045641349     
 H   13.778377001996311        14.757773670887362        15.837777130629421     
 C   13.981254548914364        14.608426282995582        17.990939852057576     
 H   14.223249169467849        14.156140308529832        20.087468464743107     
 H   15.321509241810347        7.2115255812316565        22.069984380698983     
 H   11.048106826940717        7.3163999913866267        14.467754655219949     
 H   20.124664778787235        10.089270917648353        14.645034775557646     
 H   13.792365765161682        15.668114022756230        18.158232894215573     
 Co   7.0566426942212308        10.622367682272928        12.602818494888846     
 S   7.6225868924308102        12.797738233904054        13.013609424768163     
 S   9.1173268376002934        9.6679976300498378        12.513090538493865     
 S   5.8759932393663963        10.284710183916239        10.685034424241326     
 S   5.5271532994117765        9.8193224534057642        14.095788836428438     
 C   6.1667926686699248        13.798574112113458        13.088578934821747     
 C   8.9808228992498051        7.9107780385675950        12.418007962381806     
 C   6.6362866171278991        11.155732485459589        9.3531880139104775     
 C   6.2189907928028259        9.1423124861145517        15.568840873844669     
 C   6.2793022429925740        15.209181775707126        13.016830066436240     
 C   4.8713432690481708        13.259426966402639        13.261603700539663     
 C   10.153711719076153        7.1345129911814604        12.247750087901400     
 C   7.7594675479946495        7.2160211321464720        12.577603284793968     
 C   7.8501220322169560        11.865383537741913        9.4984980878735161     
 C   6.0265216219956095        11.165792196425036        8.0740269607450212     
 C   5.4293591712757214        9.0454638821808384        16.740207771575669     
 C   7.5338426798967619        8.6309572382765669        15.621839041145279     
 H   7.2635397488347335        15.655865916025824        12.888541037530942     
 C   5.1549154373466992        16.030736184131776        13.126360543654439     
 C   3.7585877427060286        14.092268871579774        13.390706270778683     
 H   4.7586080648407574        12.179652781843538        13.327198994290280     
 H   11.104798161351203        7.6499101759784995        12.117872001670602     
 C   10.113392626025405        5.7386730961075720        12.269343820272642     
 C   7.7273102643711766        5.8181783235791187        12.599250600590119     
 H   6.8423135221235816        7.7885231320969357        12.715529167147556     
 H   8.3278697545288924        11.892368817253029        10.474931920898525     
 C   8.4149788651738859        12.549552262052758        8.4225723688166294     
 C   6.6146968089756317        11.828787852578197        6.9934619462665442     
 H   5.0706843723995085        10.657881952110596        7.9433169955773337     
 H   4.4172215760390552        9.4474366430490715        16.729933511874329     
 C   5.9237340018551130        8.4319102319309707        17.893619032249866     
 C   8.0170889055733490        8.0210638562633481        16.777908980177539     
 H   8.1718110327768461        8.7393119441266442        14.747544961744278     
 H   5.2724869834534882        17.111967943852644        13.070134192154395     
 C   3.8820687051238938        15.483490873419010        13.323600173485564     
 H   2.7716362315197518        13.650755290426201        13.530890320504332     
 H   11.038086795784357        5.1740163814416187        12.156252030141939     
 C   8.8977244594510942        5.0662700118630362        12.449571348574445     
 H   6.7728676848061333        5.3128645040177434        12.746191509725044     
 H   9.3332453690486332        13.111306063305134        8.5789487024336371     
 C   7.8170156620848230        12.527776843789168        7.1574637954852154     
 H   6.1304728226677083        11.809594826005476        6.0181264344963346     
 H   5.2865924845280663        8.3594569412691495        18.774138920035920     
 C   7.2208260684218093        7.9017256700293901        17.922726215668664     
 H   9.0360224055293674        7.6388651890735062        16.781354449877877     
 H   3.0059235655025995        16.125782361381493        13.394173243577040     
 H   8.8691212135558040        3.9797600124914201        12.476205864213849     
 H   8.2733315037983584        13.049778634468700        6.3202669526774642     
 H   7.6019714801267195        7.4060861834713005        18.813612335087317     
 P   10.057279881792104        10.617361777437663        20.414141429229002     
 C   11.526547603950194        11.279495720051795        21.210541474158422     
 C   8.5861544989989476        10.852545162882677        21.440489517265299     
 C   10.277381745584988        8.8392359572227601        20.219944993272261     
 C   9.8400251408275370        11.370384398542248        18.784751095389677     
 C   11.623856109922418        12.661537287420323        21.454488945572187     
 C   12.575372617758282        10.420804553836701        21.591981496140544     
 C   8.5654431566096321        11.785221858704940        22.490366107570274     
 C   7.4439691012376583        10.068738157503315        21.173219549993103     
 C   10.638600317739522        8.2986414425368089        18.978648438443798     
 C   10.190581330253625        8.0133749595792754        21.357510445201640     
 C   10.854666958984147        12.164814305503251        18.221120173713185     
 C   8.6631357569904903        11.115002183068523        18.054401655680909     
 H   10.832743217682619        13.341660825251404        21.149606827906354     
 C   12.755204688134427        13.170738953120001        22.091205495584425     
 C   13.713445109706063        10.945656747364071        22.205447048172232     
 H   12.510050684740820        9.3537137020137813        21.406055472059958     
 H   9.4371982287624672        12.387881293017189        22.736262928664718     
 C   7.4077117555788723        11.935311502750540        23.260119555862655     
 C   6.2919553648503790        10.237851867211063        21.941834763884465     
 H   7.4628305977093685        9.3145607628960558        20.387767075645890     
 H   10.706916553622898        8.9383489182187432        18.102483599447616     
 C   10.907902733014497        6.9311054546785602        18.873093289185761     
 C   10.485245588140145        6.6546807590117787        21.247383674286382     
 H   9.8895503802915830        8.4215304098323038        22.321685840323518     
 H   11.758744648320942        12.387578631201350        18.782138970354939     
 C   10.693809160411798        12.681087557445048        16.931695200050864     
 C   8.5270155885246730        11.617934319113813        16.759579463796587     
 H   7.8622535124423214        10.509010068709424        18.471410955090814     
 H   12.800028870556995        14.237184866736023        22.303488685900341     
 C   13.800996145335450        12.318044726737336        22.453987950898689     
 H   14.526810762573609        10.289020119381885        22.512404044174517     
 H   7.4317264652585262        12.653994516002149        24.079486249183660     
 C   6.2723132173632417        11.168925135721636        22.987699748757304     
 H   5.4025341233168236        9.6369188716726590        21.754755407301207     
 H   11.194601479166385        6.5135854634802746        17.909132478172047     
 C   10.834137627884886        6.1128506103967259        20.003048215058225     
 H   10.442195400975679        6.0097253382351505        22.125955172828057     
 H   11.479671824491504        13.297635742516171        16.501501800579717     
 C   9.5435832593385577        12.392339780119865        16.194682603313424     
 H   7.6343484060184057        11.399431148994989        16.178285647325431     
 H   14.687048627977871        12.717454716739191        22.943657826342235     
 H   5.3638407538664135        11.271728841881458        23.582846658813818     
 H   11.034224196832382        5.0449267177239117        19.922908739700070     
 H   9.4113154561596666        12.760395713563733        15.176646713934499     
 P   6.5009956740408414        3.3711121907989150        17.240780030438394     
 C   6.5983846385387590        4.3099555278359984        18.777200878458281     
 C   5.2868576859289123        4.2046647730722837        16.205945710070750     
 C   8.1268045811003269        3.3632411929913930        16.457405462469683     
 C   5.9834928078223113        1.6687333859118167        17.548874107322117     
 C   7.6823639290201973        4.1394745360855456        19.657861559606154     
 C   5.5673716251861061        5.2086986815081744        19.095441543661426     
 C   5.6095720802442095        5.4187028848050325        15.571246543630997     
 C   3.9704084533943926        3.7192726729112997        16.182205710961068     
 C   8.9439479357044842        4.5044745626716329        16.567495826854056     
 C   8.5556015524207396        2.2629967480269904        15.693918407818934     
 C   5.6904024103750093       0.82240507442522814        16.461162905785113     
 C   5.9595891625243702        1.1632281105462967        18.859836809083401     
 H   8.4869431858935407        3.4495087982059998        19.417826771541755     
 C   7.7205885806964103        4.8604168455548544        20.851447027581109     
 C   5.6300987607150459        5.9422363584570768        20.280991772290715     
 H   4.7378105278964187        5.3550859120067527        18.411483676449393     
 H   6.6274334250610849        5.8060128806947260        15.572373008537951     
 C   4.5968416376405115        6.1510290424019649        14.945434774915332     
 C   2.9659858394091656        4.4546406072333076        15.551105941314129     
 H   3.7272323790911646        2.7727995995968167        16.652643122802438     
 H   8.6206403384840957        5.3524525098447304        17.167395221582190     
 C   10.171958610877784        4.5394203960486967        15.906551499411572     
 C   9.7899186102260440        2.3141410854491036        15.045100995570051     
 H   7.9468260608995536        1.3664197550566746        15.603621553926944     
 H   5.6618304368920489        1.2091812213899189        15.444097891463644     
 C   5.4225796548008534      -0.52998051796127499        16.686579893122687     
 C   5.6853182629612782      -0.19054465106125953        19.072505016531739     
 H   6.1490749609683526        1.8183564374011774        19.706770941175606     
 H   8.5343233801826841        4.6961331669756392        21.554632072615384     
 C   6.7094458696148997        5.7788679014246975        21.151137198638047     
 H   4.8312484743115629        6.6421905219376427        20.519517705764841     
 H   4.8380049605183881        7.0970947093810501        14.458696674389227     
 C   3.2772557276915526        5.6796755539905321        14.955061830936744     
 H   1.9495905224839212        4.0638019662225258        15.510174494850915     
 H   10.801175238884179        5.4251316248038677        15.975401343379511     
 C   10.600007610094206        3.4479109628604010        15.143993556129725     
 H   10.111108888915659        1.4595236614414919        14.452804487763029     
 H   5.2246732702571697       -1.1852583299462092        15.837175116138392     
 C   5.4282102475203775       -1.0357330664403348        17.990242497216972     
 H   5.6709556523915889      -0.58336672011254920        20.086665226284889     
 H   6.7693922248454816        6.3572576077215794        22.071194612319335     
 H   2.4914234204813011        6.2560285985622706        14.469992649882197     
 H   11.570163556231439        3.4839235937747897        14.642025006747346     
 H   5.2394487000988921       -2.0954223546497301        18.157665540491337     
 Co   10.061020901520525        2.9262367600523893       0.46455989186239316     
 S   9.4972236322277617       0.73701286209004813       0.78968815183197705     
 S   7.9841902906684501        3.8367866489760756       0.36497759506635252     
 S   11.269626852606258        3.3498454478807576       -1.4226371146502135     
 S   11.550540096065266        3.6821356670272785        2.0108136849209681     
 C   10.947898851141522      -0.26847980275470235       0.87891433400203089     
 C   8.0909809606165357        5.5928823564201675       0.22927642046666200     
 C   10.536866117776263        2.5007506098577252       -2.7840638497501913     
 C   10.841197146479097        4.4179359161079939        3.4469460801543543     
 C   10.827969195581048       -1.6793842177594431       0.82107089418503731     
 C   12.246329283652598       0.26617972961885999        1.0430399042913157     
 C   6.9066645173829269        6.3464889727012137        4.2144530458715704E-002
 C   9.3016492423545944        6.3095620529410006       0.37435123078690441     
 C   9.3196411668206149        1.7905017317607614       -2.6717145579376504     
 C   11.167594646182847        2.5102992478681223       -4.0533157109995610     
 C   11.615333792565975        4.5397995663317650        4.6256655772356279     
 C   9.5329884443433546        4.9471603145306231        3.4641923248003961     
 H   9.8412547567094943       -2.1221280865223413       0.69727751256132720     
 C   11.948260801070997       -2.5052836865726928       0.93948921368224358     
 C   13.354469968522473      -0.57089584675363636        1.1842253544931169     
 H   12.365168194790119        1.3462839464006282        1.0863757082049683     
 H   5.9646613372681925        5.8125470372983523       -7.8347476274353234E-002
 C   6.9251267184331020        7.7436351596403670        3.5346272621424334E-002
 C   9.3124314339798424        7.7076951363383834       0.36810261400189859     
 H   10.227109368417128        5.7526393605924948       0.51989076003169843     
 H   8.8228692606602923        1.7509344752215332       -1.7055523104900712     
 C   8.7720607693909436        1.1243894037959385       -3.7670365410620308     
 C   10.594653952650845        1.8684291935010664       -5.1551252331803799     
 H   12.126156570359926        3.0183008166956644       -4.1609670812062616     
 H   12.624598290537618        4.1303054296008987        4.6382519707053333     
 C   11.110018902635350        5.1873639651128647        5.7549099423286956     
 C   9.0394703431820869        5.5936818946413531        4.5960497627320880     
 H   8.9086910822526182        4.8234895520695442        2.5821703656787851     
 H   11.825133948323902       -3.5865951766281978       0.89588909035712772     
 C   13.223371331246819       -1.9623185732462067        1.1344103371575558     
 H   14.344198268244524      -0.13369627648719992        1.3184956065380633     
 H   5.9922577648399749        8.2926871286424717       -9.1308202773820374E-002
 C   8.1301264416794439        8.4383469300396321       0.20404060360995926     
 H   10.258509618499767        8.2310660868866510       0.50600047614686106     
 H   7.8508411012911523       0.56157069082421829       -3.6340056032847450     
 C   9.3888428525967775        1.1682350451630974       -5.0225715492154217     
 H   11.094722371760041        1.9046864592821129       -6.1221687147361159     
 H   11.734492992488816        5.2759325001959079        6.6427079873135249     
 C   9.8182479680268084        5.7307156882903696        5.7506178024795620     
 H   8.0269131354890959        5.9922002896426649        4.5722135204541896     
 H   14.096979570167848       -2.6070753044258499        1.2147119556167079     
 H   8.1426208940320191        9.5256946901536264       0.20946036227413134     
 H   8.9429823928812926       0.66346216868994956       -5.8757022878820937     
 H   9.4286572322882147        6.2495807986028646        6.6243743810417826     
 P   7.0890980391973359        3.0226419970266125        8.2420052685903062     
 C   5.6184418136291576        2.3434929131426636        9.0223111403329579     
 C   8.5525067810134079        2.7858087148033102        9.2759890770415314     
 C   6.8424673295034815        4.7960972146481842        8.0421803579419979     
 C   7.3312383641417327        2.2732180319743964        6.6156297154223900     
 C   5.5282110395205963       0.95762103110784913        9.2441243010195269     
 C   4.5642574585315341        3.1900727307444763        9.4153725201179306     
 C   8.5702113173024443        1.8303122563855496        10.305244207981387     
 C   9.7007296760694253        3.5628419449228002        9.0167777789888586     
 C   6.4486510704990687        5.3177212643213165        6.8020938260986910     
 C   6.9228252821762979        5.6314188698921708        9.1724718184675904     
 C   6.2923666619453869        1.5469875394490726        6.0063792535453739     
 C   8.5452998125293789        2.4686209294567996        5.9297954778475344     
 H   6.3227511981394340       0.28782394453551696        8.9266015969798129     
 C   4.4004386233431125       0.43181188827684619        9.8739803950155718     
 C   3.4267013722045774        2.6489183239002747        10.015242360117009     
 H   4.6248990330730884        4.2603559980659043        9.2473301576678448     
 H   7.6926432492614030        1.2328014767583677        10.542000814567981     
 C   9.7324929456531155        1.6472265226489007        11.060353715930265     
 C   10.859091884846848        3.3577886822805718        9.7671756861826182     
 H   9.6828715000947660        4.3340514393546226        8.2478632923124504     
 H   6.3878863679673312        4.6697679774538186        5.9313501740912233
[truncated: 3,249,397 more chars]
