# Supplementary material for: Unraveling the Contributions to Spin–Lattice Relaxation in Kramers Single-Molecule Magnets
Source: J Am Chem Soc. 2022 Dec 9;144(50):22965–75. doi: 10.1021/jacs.2c08876 (PMC9782788; doi:10.1021/jacs.2c08876)
Supplement: Supplementary file 2 — ja2c08876_si_002.zip [file ja2c08876_si_002.zip › phonon_Co/mol-2/mode-1-10/13/Cart_disp.xyz]

         556

 Co   1.4785913085290414        10.577351029765095       0.34799874527740532     
 S  0.85556711808657715        12.735207507154572       0.79049589175375290     
 S -0.56378482334996682        9.5870950609615306       0.22447809264540142     
 S   2.7022056452514618        10.276921397073624       -1.5520826122534448     
 S   3.0111031771727772        9.7941293379051100        1.8477235901578715     
 C   2.2909719802575945        13.764254225094591       0.88542845964299155     
 C -0.41138264731581287        7.8292082637750333       0.17410660591432917     
 C   1.9554758492656104        11.146801780488159       -2.8910251135655316     
 C   2.3087162052864185        9.1495643789978995        3.3305475905226163     
 C   2.1535201707945770        15.173176813271255       0.82870666427496975     
 C   3.5962811514114015        13.247559297087088        1.0551020977712717     
 C  -1.5796692604951390        7.0367704016933663        4.0599999812409554E-002
 C  0.82006884034217697        7.1514928537038447       0.32639380158703246     
 C  0.74799771498201717        11.868490392977629       -2.7524697215512557     
 C   2.5669038808478328        11.142123015131128       -4.1695978488884489     
 C   3.0925582109582588        9.0737990280858174        4.5075551616033298     
 C  0.99464852777478874        8.6354499685917823        3.3844929200683134     
 H   1.1614568959785356        15.604025043170328       0.70763609704526120     
 C   3.2638696366236637        16.013783441215935       0.94251970636533922     
 C   4.6940573125634533        14.098610135032461        1.1919993061935508     
 H   3.7278769026988607        12.169519490040937        1.1138909159449337     
 H  -2.5385662640746722        7.5399911651525491       -8.1418377844667669E-002
 C  -1.5241390062771376        5.6417088845185059        8.8803969824983925E-002
 C  0.86735958221013087        5.7541809422076193       0.37306205499882827     
 H   1.7328950462628445        7.7375797340287287       0.43803858794068906     
 H  0.27458235013453863        11.915484777803540       -1.7742973055656883     
 C  0.18624028477003893        12.542756786726919       -3.8357658715944418     
 C   1.9817208682335337        11.795925885646108       -5.2572527920750058     
 H   3.5196554109925495        10.627159267461550       -4.2948688867014875     
 H   4.1035149211158242        9.4789047256980723        4.4946866176197879     
 C   2.5953682945583467        8.4741386745666745        5.6672563428253167     
 C  0.50831933666447748        8.0401549952833005        4.5476033801866631     
 H  0.36266611089391815        8.7256213946533165        2.5031529376377377     
 H   3.1265584414417753        17.093107070186136       0.89759523905689709     
 C   4.5468013660595572        15.488362887552727        1.1341035516390758     
 H   5.6871354138249561        13.671637400732228        1.3347925452213261     
 H  -2.4447720463061144        5.0648505422208956        1.9027733447452566E-003
 C -0.29767134222251812        4.9862574546799650       0.26053293276051892     
 H   1.8302757112145018        5.2625409668938028       0.50957564813911027     
 H -0.72802488862210846        13.112268254749369       -3.6850096126712586     
 C  0.78174225979136391        12.501044851222145       -5.1013897719171357     
 H   2.4661675113083090        11.763239743091182       -6.2321916469592198     
 H   3.2285555111062969        8.4158900056588024        6.5519622623506013     
 C   1.3005113148061962        7.9389072141905563        5.6972316927945794     
 H -0.50857696530008856        7.6517833073997990        4.5525150077889149     
 H   5.4129314525776371        16.143553212221153        1.2117999544107056     
 H -0.25657096144812946        3.9005112449359753       0.30718348088070002     
 H  0.32518039222304101        13.012873816362806       -5.9445375553952529     
 H  0.91778983162152872        7.4531424609562782        6.5929854881751302     
 P   15.625798697124988        10.608216038717604        8.2812048841940324     
 C   14.155096415254979        11.287555979738514        9.0572788081815521     
 C   17.092999365913439        10.836339565507572        9.3125513165877933     
 C   15.385810034612000        8.8336417437934163        8.0763758505163512     
 C   15.863046196605779        11.357167590821387        6.6541932490228017     
 C   14.065730994365339        12.672805358842320        9.2834086684323296     
 C   13.090628540688870        10.442789023833909        9.4250680497389947     
 C   17.118204825056605        11.785098021771304        10.347946997474013     
 C   18.235519395045845        10.052113524797598        9.0484569620409765     
 C   15.025789075076181        8.3068398139722266        6.8281787407665222     
 C   15.451553225528341        7.9988743788617969        9.2084625478632294     
 C   14.836383790542435        12.110052361723973        6.0580208885198621     
 C   17.060453604209087        11.126989641356564        5.9521131017428006     
 H   14.870077619759542        13.341658910746435        8.9888131130594360     
 C   12.923392574454684        13.199345060976190        9.8860507182722621     
 C   11.941777649625998        10.984516246389656        10.002835742678297     
 H   13.152267343251971        9.3730906046150793        9.2548975061241059     
 H   16.247315951513169        12.390513666857457        10.590964299337369     
 C   18.282472574123879        11.953143638086146        11.103419156699257     
 C   19.395673865489904        10.242369771392649        9.7997169029628424     
 H   18.211414708119609        9.2845309991220724        8.2761136585649115     
 H   14.975663254797533        8.9531445746675296        5.9553151724126518     
 C   14.734064661270745        6.9450572218086979        6.7120577120678417     
 C   15.136800023527373        6.6454437183846906        9.0874788144586756     
 H   15.753218926700182        8.3961352843157719        10.176771618608427     
 H   13.917076170546682        12.316222771396019        6.5995774867645602     
 C   15.006141815067796        12.607568925145534        4.7624933917131234     
 C   17.204065715180938        11.606952595510915        4.6495176134123080     
 H   17.872239836935698        10.558615736458833        6.3974952067757815     
 H   12.883396180073936        14.268387804735871        10.085256244896884     
 C   11.859943303192225        12.360837517633211        10.230251588244533     
 H   11.117176827622572        10.336986581709768        10.300014159511726     
 H   18.261943784537284        12.684841314785464        11.910736504674150     
 C   19.420969901687002        11.191814430630444        10.828946058271118     
 H   20.289990119848092        9.6499408694674980        9.6086308813068602     
 H   14.447093729060969        6.5390331804812361        5.7433147211709645     
 C   14.786404472911732        6.1181813051605776        7.8374193514362709     
 H   15.166501854632740        5.9923337257321814        9.9609379519802062     
 H   14.212028461703408        13.193973301584714        4.3072911397015758     
 C   16.175992592025857        12.337590284994452        4.0502549349339283     
 H   18.112553571829249        11.402784432396283        4.0899404630054903     
 H   10.964868105648296        12.775146627853115        10.690740861810660     
 H   20.336876199673203        11.315584528256036        11.408030660775177     
 H   14.569719683487074        5.0542958865915368        7.7487038376480779     
 H   16.314058910396053        12.686296875746674        3.0255058946395050     
 P   2.0254972980034425        3.3792286964485676        5.0694641872934421     
 C   1.9384448883982526        4.3254235526329934        6.6022528385636621     
 C   3.2075533986160218        4.2264140348160710        4.0110330434529100     
 C  0.38866139553526768        3.3493713909923550        4.3140468990982264     
 C   2.5721692335964450        1.6851559786456582        5.3691838913321552     
 C  0.86517456858806441        4.1510733892340879        7.4953919903904298     
 C   2.9587185878323057        5.2447597515779094        6.8975521302765008     
 C   2.8486758396960408        5.4221411004976385        3.3635146997678196     
 C   4.5362696222683079        3.7775436116004335        3.9860539312156713     
 C -0.43103069927834320        4.4894789410639628        4.4174732507008079     
 C  -4.4380244534672021E-002   2.2348377507650832        3.5740003020861320     
 C   2.8665829387303421       0.84631148188949223        4.2757958462838364     
 C   2.6193967874648121        1.1778858026693910        6.6786486494515662     
 H   6.8768351090458035E-002   3.4456562735260872        7.2724699710537237     
 C  0.82482812038349695        4.8920290602543508        8.6768485795985235     
 C   2.8946750631585361        5.9961599342248890        8.0718385176111962     
 H   3.7796874261565043        5.3937135869986985        6.2037109657182476     
 H   1.8200420075759738        5.7771268157145546        3.3577803249668081     
 C   3.8391353681838640        6.1782406750275394        2.7322483200677725     
 C   5.5189761573566338        4.5362665499950712        3.3492236384851521     
 H   4.8058178985706732        2.8420494475312523        4.4626563545467430     
 H -0.10408654337664001        5.3475384909418917        5.0016452974405503     
 C  -1.6660810241635973        4.5092126829594648        3.7697004735331587     
 C  -1.2862711211395210        2.2702258345921229        2.9392264605380838     
 H  0.56852639295788310        1.3404198576207274        3.4930140972285293     
 H   2.8725631263270128        1.2346775911984318        3.2589358484703945     
 C   3.1649709781833240      -0.50030462983425472        4.4962358579479265     
 C   2.9206864502454266      -0.17078766208783205        6.8852387643727440     
 H   2.4272190470754200        1.8281153209766245        7.5288226178381139     
 H   1.7608183715574641E-002   4.7279547375758320        9.3877951237752697     
 C   1.8231407129750952        5.8327130751081233        8.9516439871475555     
 H   3.6852579956311766        6.7113783173311798        8.2932198492290787     
 H   3.5726431859538406        7.1111341175980991        2.2351227157623175     
 C   5.1718752840897082        5.7499182135640181        2.7499884344281300     
 H   6.5450432995656014        4.1721709162751699        3.3060565597462741     
 H  -2.2989636154967821        5.3929088774312444        3.8318851670576231     
 C  -2.0977264659610606        3.4036665469553498        3.0290204216567607     
 H  -1.6142146976026472        1.4038882021522243        2.3672044582847724     
 H   3.3662975688225116       -1.1492822597774595        3.6432243606390129     
 C   3.1844511577458343       -1.0078806856553084        5.7986923521851983     
 H   2.9521365356615643      -0.56565773768214900        7.8979826197196106     
 H   1.7606377806152727        6.4270752621573068        9.8610607214837938     
 H   5.9397538435082202        6.3496995218888177        2.2663382534713583     
 H  -3.0752083327332196        3.4284287213444449        2.5409490042457183     
 H   3.3966227169219514       -2.0635136327287618        5.9620778153612122     
 Co   15.579922868119452        2.8828033042841041        12.716584419635140     
 S   16.085577327794820       0.67584966654602507        13.010895457498879     
 S   17.676474107865548        3.7545501408604069        12.652390142106160     
 S   14.415178142879528        3.3432769292656452        10.811042600865537     
 S   14.092649034753086        3.6608905249606241        14.254097181106060     
 C   14.614348053994750      -0.30113171224664714        13.080824689362583     
 C   17.589285581150754        5.5101699985904666        12.471215552863205     
 C   15.161337855529187        2.4918083358914331        9.4574319067393020     
 C   14.791078041935188        4.4279912880368917        15.681287224734813     
 C   14.708983209843270       -1.7137580318276566        13.007774516349540     
 C   13.326022198787149       0.25630020722425617        13.249156264114553     
 C   18.779862335010325        6.2452278610163594        12.247964718658634     
 C   16.389967325444236        6.2462804076240248        12.622572871990563     
 C   16.384585711851503        1.7931624585286920        9.5772230438479493     
 C   14.532537103137395        2.4861583406092120        8.1874585937801001     
 C   14.010686935815530        4.5705007497089980        16.854081684952508     
 C   16.100127629974033        4.9542693433681331        15.698398019830698     
 H   15.687684577559226       -2.1725826511754578        12.876058103933698     
 C   13.574534355700731       -2.5203457738917332        13.122616685811931     
 C   12.202786566977057      -0.56232449604102264        13.383182611707339     
 H   13.226418634703492        1.3381832908524494        13.299617899763428     
 H   19.713171040687328        5.6972566847849002        12.120665691517953     
 C   18.779283905979291        7.6432375870975973        12.214091164546241     
 C   16.397036736467204        7.6449864814571695        12.591101429450651     
 H   15.459030038449868        5.7046523955225599        12.793830124936889     
 H   16.885438598397432        1.7739467727352116        10.541783417482055     
 C   16.935278410296821        1.1163895848251728        8.4897538000048041     
 C   15.108524147788581        1.8343820767231596        7.0932096092822619     
 H   13.571099403575387        2.9873928481040286        8.0738778005374385     
 H   13.000199351890970        4.1642547343004690        16.868685443150181     
 C   14.512834865114851        5.2313197535261153        17.977562243385435     
 C   16.590158091922103        5.6149442572604062        16.823649053728882     
 H   16.730796616506765        4.8126906606346740        14.823682561053928     
 H   13.677615903266869       -3.6035980747790597        13.067590511491138     
 C   12.309756634852482       -1.9552487509041396        13.324038769295807     
 H   11.219377533211169      -0.11036282268052325        13.515511185969567     
 H   19.717369378407433        8.1783016898302279        12.061669508224147     
 C   17.586279253386603        8.3572600239369859        12.390405205104113     
 H   15.460394807996703        8.1840090675223305        12.738850496979286     
 H   17.860246615819218       0.56105363038785938        8.6289082803138708     
 C   16.316410653054795        1.1399929922669974        7.2345539271958437     
 H   14.608974174412387        1.8569228464370526        6.1256141504275776     
 H   13.884106607170457        5.3336867926797522        18.861002469473966     
 C   15.806867617676170        5.7695332761476505        17.973156373641402     
 H   17.604757260077612        6.0073127741463885        16.798929468673101     
 H   11.426075377446356       -2.5869610753717640        13.397814588097718     
 H   17.588250606438127        9.4454017763937657        12.375487103979314     
 H   16.762119095141703       0.62459134474799338        6.3877146864120053     
 H   16.194583343744256        6.2977536626733084        18.842468666348946     
 P   1.4881901570568243        3.0132493282998580        20.373472648391552     
 C   2.9573252881214431        2.3511963751845939        21.174222590111633     
 C   2.0899385139951383E-002   2.7688944581386488        21.402476013805568     
 C   1.7145713755901497        4.7903417946530942        20.184985008733719     
 C   1.2661215998784212        2.2605283972854271        18.744365350077008     
 C   3.0553979756317653       0.96853568704700166        21.413917771495640     
 C   3.9956513120164820        3.2116979885493255        21.581550238415868     
 C   8.0959816363818122E-003   1.8295712840398510        22.446305491982852     
 C  -1.1272493676165360        3.5451758283808004        21.140211923368973     
 C   2.1094709019000768        5.3263919420217611        18.952043719920091     
 C   1.6129779797681705        5.6162180795365000        21.321127064756045     
 C   2.2923760912805591        1.4918346899566981        18.167825058902050     
 C   7.3061825401850786E-002   2.4826014352762877        18.029891360256784     
 H   2.2742536136546536       0.28748030055494694        21.085698857012968     
 C   4.1717970889930305       0.46005497274510332        22.078546129135148     
 C   5.1220993253976204        2.6874118273356569        22.217742930259593     
 H   3.9314063891813631        4.2793799760907074        21.397762313423168     
 H  0.88676187306255005        1.2351361261094973        22.685882871475645     
 C  -1.1475231879480758        1.6640439395596276        23.215789437868811     
 C  -2.2772867017023013        3.3609945803574028        21.908184763417804     
 H  -1.1149662296075793        4.3030282749872333        20.358213399113314     
 H   2.1884712757566196        4.6854988233517778        18.077670219316396     
 C   2.3977060642831316        6.6903072797112566        18.852158766650831     
 C   1.9286583398840667        6.9703560118121510        21.217248683798708     
 H   1.2885799856754245        5.2119607983920098        22.279724205280672     
 H   3.2074306887663773        1.2909746841719245        18.718873215234673     
 C   2.1292760992710087       0.97147251097555831        16.880247654862153     
 C  -6.8671580995521675E-002   1.9689107732587268        16.739721304989224     
 H -0.73748821503983553        3.0683469971656003        18.456395699249903     
 H   4.2137574221048091      -0.60690418520281009        22.290839593514622     
 C   5.2065993717297667        1.3148757723567912        22.468327302806337     
 H   5.9298151780946728        3.3437470952759467        22.539936149177336     
 H  -1.1194740974747488       0.93962012681216311        24.030434512660921     
 C  -2.2890343728305100        2.4228128632333825        22.947741068742612     
 H  -3.1708668449463242        3.9572348998082507        21.726109222188466     
 H   2.7102013472462501        7.1034648264359435        17.894157305797581     
 C   2.3109348686436237        7.5085006589239880        19.981463923810765     
 H   1.8774992278524449        7.6157985350842594        22.094614554764046     
 H   2.9257069987958078       0.37745033936518080        16.439190783895608     
 C  0.96107542028607695        1.2245781043017980        16.160201778910132     
 H -0.97669401542985534        2.1551282910265979        16.171888471222303     
 H   6.0822436811522440       0.91708581024415725        22.978513294864523     
 H  -3.1962338391887468        2.3090674877514021        23.542748864840227     
 H   2.5272423674474225        8.5735667746957365        19.908678835008782     
 H  0.82428579336637764       0.84841871677342762        15.145941785667107     
 P   15.053169738478342        10.229822471250799        17.228113845398902     
 C   15.166925821318333        9.3130640229025552        18.775764330420021     
 C   13.856099833066553        9.3624165137478084        16.200511867580225     
 C   16.674719060241554        10.258426922956735        16.433907669763890     
 C   14.503247205896045        11.922731893443984        17.527054713605715     
 C   16.261496654103599        9.4918338187095728        19.641518701340171     
 C   14.130298117234426        8.4313258333320782        19.123007020790634     
 C   14.214034069551131        8.1634011718724668        15.557631540816230     
 C   12.525420805998658        9.8063389517612478        16.183699084338418     
 C   17.522980578241771        9.1423020396115291        16.565924784951363     
 C   17.065920820742207        11.346567317440543        15.632586253829640     
 C   14.192261966765939        12.758574495304639        16.436890083000900     
 C   14.474956669245136        12.433476789430539        18.836120168297132     
 H   17.069186928459789        10.170186375136987        19.379402653471079     
 C   16.305872387645557        8.7940976645328455        20.848688202378561     
 C   14.198300911271062        7.7219328487623322        20.323128591272877     
 H   13.292228701265094        8.2786391362840810        18.450528078062124     
 H   15.242825125644517        7.8079812761831136        15.556077269481792     
 C   13.224227585301772        7.4045993424962058        14.927856170629935     
 C   11.544349566946963        9.0461158517822593        15.545817167460033     
 H   12.254046343311115        10.741538760781244        16.661306051864216     
 H   17.228777578326792        8.3029822838848997        17.192879979975810     
 C   18.744407683546786        9.1202593734404509        15.891474041049083     
 C   18.293481074927257        11.308394765776130        14.969701022423505     
 H   16.434436351753451        12.225211156541473        15.520404857136834     
 H   14.163974980769506        12.365456824088643        15.422407170005728     
 C   13.906707200565434        14.108112281507037        16.655955303027579     
 C   14.179745676410221        13.783239225164964        19.043196627239098     
 H   14.678493050654559        11.785825359182132        19.685484631860707     
 H   17.127020252299634        8.9651896134439113        21.541481756894484     
 C   15.288083694764532        7.8931660917573163        21.178600280838360     
 H   13.395220494625153        7.0344161819304079        20.584351295150910     
 H   13.491731878655811        6.4665586529629637        14.440589377894465     
 C   11.891984171485914        7.8371051838975525        14.937827382961574     
 H   10.517216199241938        9.4071838620228352        15.508318120147370     
 H   19.397291194185044        8.2533555787648627        15.979031786093493     
 C   19.135498685959430        10.200036765255867        15.091994215390452     
 H   18.580622904658789        12.154206006650655        14.347229687360384     
 H   13.700561611449816        14.759538047319859        15.805295925347087     
 C   13.909356489253677        14.619578136466965        17.957421139867318     
 H   14.160691039739742        14.179841628479135        20.055741619617066     
 H   15.352273781136601        7.3320527712637871        22.109584326528527     
 H   11.123960366008037        7.2422583496406858        14.446773030765675     
 H   20.100762372624011        10.171523016519743        14.580465370190559     
 H   13.707594486857602        15.677229346928520        18.120827420924062     
 Co   7.0751503255366570        10.576643330875216        12.549824048793027     
 S   7.6991770478119479        12.733681602334048        12.995618114918544     
 S   9.1159377265733319        9.5826280641980404        12.425664211384664     
 S   5.8519324948894038        10.280079010408013        10.648912090551695     
 S   5.5413140001902139        9.7929096295353553        14.048430083422236     
 C   6.2637626274959244        13.762859078018781        13.089673089424817     
 C   8.9599638897803331        7.8248038894803296        12.377631735353319     
 C   6.5998160985307610        11.150324520165578        9.3108352608488580     
 C   6.2432005320061084        9.1503008325027047        15.532381452068305     
 C   6.4012573602383114        15.171744253739920        13.032695544554858     
 C   4.9583595625863968        13.246280628091336        13.259012605251883     
 C   10.126711850335301        7.0299116833542401        12.244337523273007     
 C   7.7273056484380529        7.1495203649553440        12.531431633543900     
 C   7.8073908904824734        11.871664710845140        9.4503437394304228     
 C   5.9890103027025914        11.146354750596128        8.0319750710609661     
 C   5.4589573949469887        9.0753515442990338        16.709232913488343     
 C   7.5575519557989761        8.6369253178612020        15.587426192343921     
 H   7.3933870997145767        15.602535381304182        12.912052538101705     
 C   5.2908696949119323        16.012421009852705        13.145655803809627     
 C   3.8605246097571282        14.097389061645179        13.394986280796548     
 H   4.8266834940633370        12.168286243309888        13.318391194024263     
 H   11.086524816510707        7.5311805559111580        12.121058590610275     
 C   10.068601895049323        5.6349614509182473        12.294209321137565     
 C   7.6774283075021010        5.7522487979392931        12.579579402328738     
 H   6.8155609461611508        7.7373385784562565        12.643180908682371     
 H   8.2802239213818432        11.918228419091895        10.428837613592087     
 C   8.3698209304392126        12.546308431885763        8.3675949541681351     
 C   6.5747489586546690        11.800699858822629        6.9449515540572833     
 H   5.0362238741618945        10.631607561572771        7.9060436639556038     
 H   4.4478907275859196        9.4801722596148856        16.695693240889284     
 C   5.9558790070176286        8.4768041618389347        17.869677660789399     
 C   8.0436834709423799        8.0429895528937259        16.751344365589247     
 H   8.1899094265410959        8.7266233492872569        14.706274938107486     
 H   5.4282414870012481        17.091714663222771        13.100412033712487     
 C   4.0078032203859735        15.487109852251500        13.336596433580933     
 H   2.8673873373867753        13.670441382920801        13.537435272636360     
 H   10.988155325732800        5.0563261863726172        12.207541584513754     
 C   8.8409676625485165        4.9819429006493072        12.467256742281160     
 H   6.7135801417291292        5.2626255425166164        12.717041086249299     
 H   9.2841556488611356        13.115545059369769        8.5190160684379066     
 C   7.7747885515915396        12.505493284563427        7.1017186751284793     
 H   6.0907083525679440        11.768723745089808        5.9697966065501626     
 H   5.3223040468328300        8.4189869942137339        18.754154414939752     
 C   7.2509702418636417        7.9421378201916175        17.900678160054678     
 H   9.0608763394316085        7.6553972926768372        16.757113796210607     
 H   3.1416400192800378        16.142349800875387        13.413455872924807     
 H   8.7979625613991352        3.8962559078070629        12.515148220309889     
 H   8.2316972782301612        13.017825169022165        6.2590487631133893     
 H   7.6334952402105740        7.4570795050001477        18.796932377941850     
 P   10.034618432075272        10.610627843980105        20.483947781769469     
 C   11.505267875245979        11.289311500048610        21.260602503592889     
 C   8.5670427260886619        10.838419973283726        21.514912882250897     
 C   10.273789538957274        8.8359113200660140        20.279017747369789     
 C   9.7983739741788369        11.360150606321302        18.857001698691395     
 C   11.594902369976717        12.674427655655743        21.487493043421313     
 C   12.569695534136002        10.444138127316673        21.627603087947339     
 C   8.5414690250325123        11.786256974325537        22.551131903736408     
 C   7.4248893128656359        10.053804867575154        21.250315715377184     
 C   10.632627715304800        8.3086494203969785        19.030674275487840     
 C   10.207803425411546        8.0012645752148099        21.411212225196170     
 C   10.824353124329734        12.115419762577405        18.262697942191984     
 C   8.6022765998679738        11.128284920669234        18.153225163335357     
 H   10.790543643131864        13.343631117143941        21.193633482627092     
 C   12.737602725672195        13.200406352065903        22.089921644054314     
 C   13.718761217652775        10.985312452754759        22.205456917468375     
 H   12.507858295031207        9.3745540912919534        21.456804389954563     
 H   9.4120096234266981        12.392007112183292        22.794609008527893     
 C   7.3772846015239946        11.952753735771957        23.307098045649152     
 C   6.2648489079891121        10.242498199712621        22.002115305030269     
 H   7.4492205148182471        9.2869789142446173        20.477249641760370     
 H   10.683099385860437        8.9548555309734699        18.157760184099551     
 C   10.922634568055635        6.9465033285819402        18.914453645541609     
 C   10.520926951556278        6.6474529483395912        21.290138186043535     
 H   9.9071155108433757        8.3989062000826635        22.379679475272333     
 H   11.742714316645388        12.322682076947919        18.805413321018445     
 C   10.655185257622902        12.613800902536157        16.967435284107918     
 C   8.4593118449977709        11.609027957162338        16.850847882536389     
 H   7.7910960341686168        10.557890234949737        18.597076961861031     
 H   12.777904195121515        14.269335744945154        22.289571237445593     
 C   13.800950824109664        12.361492025452575        22.433475854978653     
 H   14.543278104379313        10.337503493013788        22.502255966860510     
 H   7.3975932153173423        12.683649640854386        24.115136322479906     
 C   6.2392580484241629        11.190823141058805        23.032351114678626     
 H   5.3709251418634416        9.6495850943584962        21.810718662828588     
 H   11.208547272250575        6.5399894724923513        17.945597916419722     
 C   10.869860193192117        6.1197139378346943        20.039838796794402     
 H   10.491063325079823        5.9945670973776704        22.163768183415513     
 H   11.448772632457219        13.202030107677487        16.513707094552419     
 C   9.4866706012913369        12.342260275615894        16.253576199793599     
 H   7.5519420044465031        11.403503373413255        16.289893946779241     
 H   14.696239636931891        12.775341507204354        22.893964051578511     
 H   5.3234988565773298        11.313264397607755        23.611943789836292     
 H   11.085134315851294        5.0555521367139802        19.950900897198313     
 H   9.3490983092663740        12.691607610716149        15.228996941983407     
 P   6.5256929001364012        3.3814396351938969        17.272480617026517     
 C   6.6129421522803566        4.3278834835512727        18.805150658355409     
 C   5.3407075992390762        4.2265217929830339        16.215536879288081     
 C   8.1620985104601562        3.3538570354650066        16.516023421521044     
 C   5.9821898317847895        1.6864081024649897        17.572805580121106     
 C   7.6864102404490611        4.1536321597339745        19.698076491286042     
 C   5.5926431591401844        5.2470906644282920        19.100695443188183     
 C   5.6949991286195010        5.4250330774830955        15.570554711426251     
 C   4.0137546933453327        3.7725177019189626        16.189314802961064     
 C   8.9793467495373243        4.4959489937398986        16.617609587853433     
 C   8.5976209712489986        2.2388998861622476        15.777903825894690     
 C   5.6886374250996337       0.84683793486378389        16.479716519931181     
 C   5.9363604802634438        1.1793164877098878        18.882368524776115     
 H   8.4828937935352648        3.4483383916668631        19.474980291838413     
 C   7.7267412810774339        4.8943249239983917        20.879698413597360     
 C   5.6567731122771399        5.9984230783841870        20.275033849895362     
 H   4.7715227453828266        5.3959217530844565        18.407026146098875     
 H   6.7221810169074869        5.7842912120030370        15.565926852733270     
 C   4.7016799638709150        6.1784028051578863        14.940416258148185     
 C   3.0281879950908928        4.5286328121504784        15.553811669888894     
 H   3.7477008391613822        2.8351047805956080        16.664046782511566     
 H   8.6505488331139038        5.3542847752360698        17.200421428500153     
 C   10.214335448963697        4.5173429741771614        15.969804369148909     
 C   9.8395201566135402        2.2759040302313465        15.143212420872175     
 H   7.9866341928076059        1.3429754776830090        15.698439310935175     
 H   5.6817188065748097        1.2349040959312441        15.462753431746377     
 C   5.3923285768326812      -0.50015896305832941        16.700567874243536     
 C   5.6372273926678833      -0.16978168252238240        19.089371972280428     
 H   6.1279083738332698        1.8299966900410807        19.732333469952888     
 H   8.5340193236818873        4.7302076531545554        21.590563843693644     
 C   6.7283504781269068        5.8348538460433632        21.154768648068345     
 H   4.8661734082319485        6.7135718485079225        20.496565293516728     
 H   4.9648960395412480        7.1130947135845206        14.444860592559570     
 C   3.3706158144418459        5.7447491731316003        14.956934717059688     
 H   2.0035147324821718        4.1607349222280012        15.509963202840547     
 H   10.845151279507249        5.4026858465415302        16.030403707508334     
 C   10.648470470381168        3.4113763906794028        15.231065711607162     
 H   10.169539833823299        1.4092777283234661        14.572673458424735     
 H   5.1915152902472190       -1.1495443031176458        15.847736873693034     
 C   5.3741312226589057       -1.0074973864534926        18.003137233617483     
 H   5.6068907156204437      -0.56449677945411714        20.102206391591700     
 H   6.7909217801900628        6.4290219496805010        22.064304300373802     
 H   2.6005255857306668        6.3422839500744317        14.474004361519325     
 H   11.625792909206668        3.4372186351573570        14.742690346343338     
 H   5.1634887379542072       -2.0633882716395098        18.166825992218605     
 Co   10.078966138586312        2.8808569145570391       0.51794162598399884     
 S   9.5726610474490794       0.67352121358283290       0.80852316361658405     
 S   7.9828462309489518        3.7529911448277029       0.45191629479311068     
 S   11.245599804254462        3.3445357243727125       -1.3859620045004206     
 S   11.563970119147314        3.6557310213856953        2.0589513151634318     
 C   11.043604568296155      -0.30381544097086832       0.87831046978557403     
 C   8.0713132900185052        5.5084573766139480       0.26997598191237737     
 C   10.500268377892526        2.4948644111289116       -2.7412010761338514     
 C   10.864585861353625        4.4259061671953770        3.4841174392362624     
 C   10.948475671612570       -1.7164302996883252       0.80589109391891889     
 C   12.332208898165524       0.25325583891934966        1.0456528161855685     
 C   6.8813723500531099        6.2442050267169584        4.5774290385796453E-002
 C   9.2710408270265905        6.2438377174901847       0.42147904695751459     
 C   9.2767286220625902        1.7963868445360023       -2.6230810936384206     
 C   11.129930989641419        2.4904079421638809       -4.0107666385105212     
 C   11.644047683606056        4.5696919881157765        4.6573972330742013     
 C   9.5558505231212951        4.9530568344938297        3.4992557841097871     
 H   9.9695575675463228       -2.1749603465187337       0.67487092376547775     
 C   12.082704819316787       -2.5233366620919364       0.92056634955320782     
 C   13.455207083031551      -0.56567498175848696        1.1796885151697594     
 H   12.432279803717197        1.3351239072870600        1.0950450528207489     
 H   5.9478377932202013        5.6967325888275022       -8.1864550867730548E-002
 C   6.8828489987080417        7.6422083989267495        1.1233024569132818E-002
 C   9.2649188229725823        7.6425273011192960       0.38918169536410441     
 H   10.201543633084238        5.7016709249887363       0.59332626749520911     
 H   8.7750814761614286        1.7763145796462525       -1.6589597207342048     
 C   8.7266689686851784        1.1208342193777270       -3.7116108546100781     
 C   10.554524591050646        1.8399435507888777       -5.1061353342471465     
 H   12.091566604440731        2.9915278164100907       -4.1231940855009483     
 H   12.654380594285051        4.1630406307270658        4.6732984385377270     
 C   11.141255188492694        5.2323284920897297        5.7795529832290233     
 C   9.0651700900142718        5.6155319516108841        4.6232451665579148     
 H   8.9259874786414279        4.8107077776539331        2.6240537070025134     
 H   11.979220053362010       -3.6065719512244061       0.86613512270956783     
 C   13.347727657580425       -1.9585878154156677        1.1213137969119131     
 H   14.438840928925625      -0.11400983959406029        1.3113408949266148     
 H   5.9451976211598208        8.1778476966508666      -0.14190215860956357     
 C   8.0762268388716691        8.3555365587521759       0.18769606152943691     
 H   10.201867747822872        8.1809511677397140       0.53695850086472607     
 H   7.8014806860160304       0.56555092544178887       -3.5736441717496765     
 C   9.3464016809856680        1.1456089404417285       -4.9663708768442669     
 H   11.054788556698544        1.8634026643451203       -6.0733527536929373     
 H   11.769285819468520        5.3356046779819319        6.6633935408667240     
 C   9.8474721661801894        5.7711772749160515        5.7733061255130629     
 H   8.0508465784313579        6.0085849916669156        4.5970449314865682     
 H   14.231277770025944       -2.5904770533143004        1.1951040000570292     
 H   8.0749184711310882        9.4436888566537398       0.17225785745394057     
 H   8.9011409268491875       0.63116467314400748       -5.8140343204630511     
 H   9.4592398907748017        6.3006931787312350        6.6416482895284163     
 P   7.0665419288735185        3.0164389525026110        8.1728375209008757     
 C   5.5972859966368222        2.3537628473384968        8.9728276307282169     
 C   8.5335395689154812        2.7721687454601773        9.2021066448777393     
 C   6.8388246821345051        4.7932748260336178        7.9836719462138364     
 C   7.2896409860843239        2.2634074063129059        6.5440687082511930     
 C   5.4994065619965484       0.97092629907242689        9.2114750189058672     
 C   4.5586171875817225        3.2137678746564355        9.3802860428427053     
 C   8.5464013657460995        1.8317466657396835        10.244939169860860     
 C   9.6818577035455498        3.5482588657653875        8.9401159141346884     
 C   6.4423095375951069        5.3280970801973551        6.7506612666228314     
 C   6.9401411783997879        5.6198946796522700        9.1192584463972253     
 C   6.2618538177513736        1.4983918527397988        5.9654526055788759     
 C   8.4846223576514852        2.4818498615207276        5.8317371473164199     
 H   6.2807683957081855       0.29028673541586492        8.8829252049014453     
 C   4.3829099260426041       0.46175440885043900        9.8753612626195313     
 C   3.4319786796036169        2.6887952208834456        10.015495521076131     
 H   4.6227322411783636        4.2815855624273000        9.1972718146335470     
 H   7.6675559551446835        1.2374424673368221        10.484158446409682     
 C   9.7023074432335221        1.6648635881341416        11.013676306366253     
 C   10.832289340819891        3.3625423174370663        9.7071232061624695     
 H   9.6694588629609299        4.3068600428000225        8.1588562533571292     
 H   6.3635590177453460        4.6865435294321562        5.8767421001470455     
 C   6.1523029445141395        6.6915741209328239        6.6501171217828290     
 C   6.6225724532418866        6.9735629083055777        9.0147644281600368     
 H   7.2655907111779365        5.2166062439083811        10.077935419922230     
 H   5.3454220874486191        1.2999807547586024        6.5150981687643297     
 C   6.4252402263962569       0.97839494346410583        4.6777770873479554     
 C   8.6267431194756803        1.9684309663891255        4.5415067091325181     
 H   9.2964655687218016        3.0644165090390381        6.2600240482731051     
 H   4.3411695263239096      -0.60534203693160671        10.087011809035678     
 C   3.3477304603379427        1.3160868258435059        10.265187013732106     
 H   2.6239187843307374        3.3447090183088468        10.337658626002362     
 H   9.6744143170730492       0.93957291019112033        11.827552586599479     
 C   10.844121437845629        2.4232060978414087        10.745640610400008     
 H   11.726230582854731        3.9582288103839747        9.5249590375141384     
 H   5.8386313823948974        7.1037820069335877        5.6920657703480542     
 C   6.2387967508984685        7.5105114724952724        7.7789241887095990     
 H   6.6734037940054423        7.6195985545731144        9.8917079517461843     
 H   5.6275962898213656       0.38726150231956891        4.2350853985259125     
 C   7.5954206917701370        1.2281132839509661        3.9597395110461053     
 H   9.5363813491999014        2.1517818416886803        3.9753350777566512     
 H   2.4719560628947086       0.91777321342710272        10.774697499775582     
 H   11.751645584811412        2.3080469570526669        11.339847027739625     
 H   6.0210765941417987        8.5752543640876695        7.7057123924549407     
 H   7.7325362858535271       0.85224842893489439        2.9454064794369224     
 P   10.605219983838545        10.228863818384781        5.0257363994573856     
 C   10.490505462747681        9.3131214127052449        6.5739009543497993     
 C   11.801366753911889        9.3595581673357877        3.9985656267283547     
 C   8.9836275286483414        10.258981170971554        4.2316673809559635     
 C   11.157044500294024        11.921200237919008        5.3241863699061636     
 C   9.3956227015088984        9.4928739495046308        7.4390762766359781     
 C   11.526893649650813        8.4315311301490432        6.9222891804324060     
 C   11.442301895202824        8.1601778770215390        3.3569982134306025     
 C   13.132426401677112        9.8022958062491643        3.9809039875525976     
 C   8.1347200025743316        9.1432644364374021        4.3630571588616949     
 C   8.5929235246228846        11.347905829390447        3.4312216818335872     
 C   11.468998594220650        12.756451971358493        4.2338544812574614     
 C   11.185910191048857        12.432145023661850        6.6331629744457414     
 H   8.5881914469810443        10.171245367541855        7.1761208115458919     
 C   9.3506275414842559        8.7960483396317883        8.6467667500726577     
 C   11.458288424244175        7.7230866446151882        8.1229593140511174     
 H   12.365259041706683        8.2782209224069856        6.2503005079442167     
 H   10.413202318719591        7.8056855312919113        3.3558278003067659     
 C   12.431361887993702        7.3997319208277386        2.7280554935995274     
 C   14.112774661888070        9.0404539512804849        3.3438135663199864     
 H   13.404709800889888        10.737811352180133        4.4573555175045838     
 H   8.4284702067331203        8.3034032339553825        4.9894879156800727     
 C   6.9132033399891437        9.1223201530816187        3.6887280333218770     
 C   7.3652037126864522        11.310911167814595        2.7685502418386116     
 H   9.2248938718830029        12.226265810385541        3.3195399273918964     
 H   11.496504802481525        12.363134314270399        3.2194482534188147     
 C   11.756451812924212        14.105614243506276        4.4526620908756023     
 C   11.482892464521692        13.781543970784130        6.8399574451071974     
 H   10.981413425743677        11.784955276458399        7.4826531737237314     
 H   8.5292666107870208        8.9678076163777423        9.3391446621216403     
 C   10.368136832796472        7.8951853070506539        8.9777968188384722     
 H   12.261177764100406        7.0356453550863964        8.3850846596623114     
 H   12.162989025939606        6.4613918988241226        2.2418638037164178     
 C   13.764032148913204        7.8309019499596877        2.7375092997468142     
 H   15.140188303248262        9.4007018053552223        3.3057448450744991     
 H   6.2598732231509429        8.2556850913758417        3.7757445861147536     
 C   6.5225920591354472        10.202913152638773        2.8901207641354087     
 H   7.0784686012676223        12.157422132302189        2.1468769023356113     
 H   11.963223154053916        14.756757513141650        3.6019345734370956     
 C   11.754545440457841        14.617258802284828        5.7540401638545520     
 H   11.502374344069651        14.178336124892791        7.8524032285108536     
 H   10.303352828815905        7.3346858162173847        9.9091269039241023     
 H   14.531424027593578        7.2346049366293448        2.2472673750646068     
 H   5.5572076906064805        10.175211057029163        2.3787923537486360     
 H   11.957744070558844        15.674636823980276        5.9173049523224197     
         556

 Co   1.4797685515471586        10.580166934920276       0.35218310653266838     
 S  0.85965510733799977        12.739246731372452       0.79095666799539088     
 S -0.56393714876332401        9.5928220304396081       0.23012099053305060     
 S   2.7019301972333554        10.275730789699463       -1.5480218146486853     
 S   3.0111389257758394        9.7971198332951133        1.8528872509788248     
 C   2.2959511180974750        13.766999184505066       0.88525614422774357     
 C -0.41309903246125929        7.8349953437873534       0.17649255783334222     
 C   1.9552157211480989        11.145133208727694       -2.8873434708103645     
 C   2.3088463025440022        9.1494730524324730        3.3343075935516988     
 C   2.1595616727686289        15.176013521176330       0.82812925094883227     
 C   3.6008405663424985        13.249293325331237        1.0548827363234052     
 C  -1.5819129699398171        7.0439493612003199        4.0729171610287329E-002
 C  0.81757140057492494        7.1558629969313508       0.32877698091406532     
 C  0.74733723033664323        11.866237856759035       -2.7492705481730293     
 C   2.5670855913680697        11.140707300989709       -4.1656975045952409     
 C   3.0925953869571110        9.0720328513173474        4.5112139782657517     
 C  0.99490496520893601        8.6350517024378650        3.3873202274789707     
 H   1.1678286348860845        15.607555517488612       0.70680433480035088     
 C   3.2705104022952387        16.015775802934559       0.94195555019050625     
 C   4.6992500203678045        14.099539230849809        1.1916974154450619     
 H   3.7316445450398188        12.171158421417893        1.1134583654507810     
 H  -2.5401861210249144        7.5482555292866431       -8.1440713682458726E-002
 C  -1.5277084198075248        5.6488156967662526        8.6889233574022423E-002
 C  0.86355196637468468        5.7585169964573826       0.37349511449132916     
 H   1.7308295651797381        7.7408690397123792       0.44192399315606462     
 H  0.27322933530367027        11.912541821778129       -1.7714418686664242     
 C  0.18585895533904678        12.540555663984392       -3.8326793575328355     
 C   1.9821355330342667        11.794448706789094       -5.2535256765355944     
 H   3.5200583451439167        10.626092307497304       -4.2906666844045045     
 H   4.1035397834679772        9.4771687292470670        4.4990404825136698     
 C   2.5952766578490469        8.4708340209749959        5.6700019317193799     
 C  0.50847734679321832        8.0381165237544554        4.5494782438553720     
 H  0.36296107605958128        8.7265119429626914        2.5061418461537683     
 H   3.1340481801083850        17.095196866299560       0.89677987503928980     
 C   4.5529933134871783        15.489370523203847        1.1337711774590860     
 H   5.6920901488103812        13.671946833565707        1.3342185754016331     
 H  -2.4487568752059135        5.0729702044599145       -1.6588812926245644E-003
 C -0.30205605280015918        4.9919424184413428       0.25875024458227980     
 H   1.8258282675850095        5.2657279594550213       0.51030161137057883     
 H -0.72867852956807544        13.109707546770034       -3.6822227228716971     
 C  0.78195410062381454        12.499293212469174       -5.0980383747127558     
 H   2.4669669764237740        11.762013862270010       -6.2282772526391259     
 H   3.2283482505775538        8.4114761288452176        6.5546785056093286     
 C   1.3004405294284540        7.9355270022135143        5.6991070337385068     
 H -0.50836175610734158        7.6496461484308309        4.5536409384005925     
 H   5.4195602505786793        16.143977687832088        1.2113590794627709     
 H -0.26199697773605596        3.9061368970429142       0.30386713633219109     
 H  0.32566657059861503        13.011204555908062       -5.9412845086590469     
 H  0.91758985152998795        7.4486931092671647        6.5941935731125216     
 P   15.625585905707581        10.606987423502588        8.2784567516056100     
 C   14.154922863706842        11.285893226982678        9.0551489296236678     
 C   17.092792968022604        10.835508297311568        9.3097398183297138     
 C   15.385930531989953        8.8323513751629594        8.0740272854107680     
 C   15.862449714651481        11.356044354080685        6.6513969580177861     
 C   14.065338308912869        12.671077460632212        9.2816196805044022     
 C   13.091104025445153        10.440732571459765        9.4239132249837603     
 C   17.117699771946338        11.784031401900789        10.345345576443229     
 C   18.235446542096991        10.051471970594172        9.0456865292708990     
 C   15.025033444259559        8.3053267576209002        6.8262090958397925     
 C   15.452568361072300        7.9977993100980891        9.2062106409900686     
 C   14.835786898998112        12.109311602078492        6.0557170471707584     
 C   17.059752655472288        11.126089855661036        5.9490077803330692     
 H   14.869108102934792        13.340236779613186        8.9861928815393810     
 C   12.923641142444389        13.197164568058295        9.8857989298109565     
 C   11.942807335557973        10.982022625645998        10.003131339537791     
 H   13.152808896685308        9.3710850905641472        9.2533995233041306     
 H   16.246622967520285        12.389180983105476        10.588279786822618     
 C   18.281754756394310        11.952001881101125        11.101165733453893     
 C   19.395352541845682        10.241566464332530        9.7973597774102714     
 H   18.211628217561351        9.2841344811505202        8.2731006007841117     
 H   14.974185327127707        8.9515024274303361        5.9533122184930267     
 C   14.733395334018107        6.9434917014227997        6.7104852947459195     
 C   15.137787764548630        6.6443522389498231        9.0856466894436281     
 H   15.754802761201720        8.3952283159934158        10.174279838990156     
 H   13.916582528337980        12.315334143317100        6.5975110793422056     
 C   15.005371722112795        12.607406441325182        4.7603903499851263     
 C   17.203311404382450        11.606903057851044        4.6467247626412052     
 H   17.871516177705075        10.557292849805014        6.3939176674671439     
 H   12.883593214897104        14.266154744669009        10.085332280597331     
 C   11.860904345196857        12.358248718178809        10.231127648879966     
 H   11.118625447786034        10.334272829255976        10.300926514629289     
 H   18.261047384476186        12.683516410253644        11.908667784386347     
 C   19.420320169204469        11.190727004725737        10.826849276397210     
 H   20.289645718701379        9.6490370463827499        9.6064930401947102     
 H   14.445785543279671        6.5372944402342608        5.7420088466581314     
 C   14.786595801815691        6.1168257351417932        7.8359404833855493     
 H   15.168021465344035        5.9914303662592747        9.9592012555624958     
 H   14.211192057828201        13.193990758487235        4.3055430737190612     
 C   16.175186046543036        12.337869625721147        4.0479572104748955     
 H   18.111790901809073        11.403199912021739        4.0869408022297771     
 H   10.966309878241013        12.772143822348900        10.692851028156005     
 H   20.336011152966240        11.314239446356767        11.406329808219539     
 H   14.569918733120764        5.0529116244539738        7.7476163934168714     
 H   16.313215911661796        12.687267534946805        3.0234715602594813     
 P   2.0261959835260104        3.3783570464291808        5.0683616370325550     
 C   1.9384600994595342        4.3238063529773578        6.6015268879148650     
 C   3.2086576614893354        4.2260419131598956        4.0107280376902610     
 C  0.38974868647854738        3.3485436657297085        4.3119601951207924     
 C   2.5729280571781872        1.6843072058785959        5.3680644523972045     
 C  0.86464786931150883        4.1493388984262509        7.4939686639081273     
 C   2.9591431951276332        5.2421942028319233        6.8981457267976696     
 C   2.8498538336112049        5.4218949459670887        3.3633779185925912     
 C   4.5374028269815145        3.7772374393067238        3.9859243396430557     
 C -0.43063302389137442        4.4880730120702541        4.4160689360843790     
 C  -4.2273489018672172E-002   2.2346548000986863        3.5704175726798453     
 C   2.8677546936111273       0.84553385145318571        4.2747594960763289     
 C   2.6196700632341741        1.1769512079881077        6.6775198188419127     
 H   6.7959105029185257E-002   3.4446037414344639        7.2700516798816865     
 C  0.82419352124958700        4.8891985513472020        8.6760772880195418     
 C   2.8949924412786161        5.9925307677729904        8.0730859335502387     
 H   3.7805475335048380        5.3912443914277164        6.2048491546459674     
 H   1.8212326220315893        5.7769399375725934        3.3577689879130026     
 C   3.8403275452537931        6.1780441918503666        2.7321745380182669     
 C   5.5200992373807871        4.5359812786090954        3.3490953857511840     
 H   4.8069592303542201        2.8417196387387698        4.4625111221481673     
 H -0.10448876333757483        5.3456740293940106        5.0012867199614917     
 C  -1.6653427688984228        4.5078731849349865        3.7676298895886591     
 C  -1.2838076873765285        2.2701198209083637        2.9349438459604933     
 H  0.57107784040906706        1.3406145749801768        3.4886783527750818     
 H   2.8742961374097038        1.2340162012758649        3.2579580772051271     
 C   3.1658149652759664      -0.50115608769066022        4.4951686657727414     
 C   2.9207979770953778      -0.17175108782004828        6.8841253917524075     
 H   2.4272068490036434        1.8271179159709645        7.5276717048813460     
 H   1.6619392862277937E-002   4.7249435064245455        9.3865615875624773     
 C   1.8229937308059230        5.8288812796426734        8.9522713051859277     
 H   3.6858881359711799        6.7070509613964751        8.2954791644632078     
 H   3.5738451743841133        7.1110957585228460        2.2353317848984653     
 C   5.1730366257680451        5.7495583073198944        2.7496955614133447     
 H   6.5461768965144644        4.1719180972431342        3.3060524514030276     
 H  -2.2987035758723509        5.3911679205704317        3.8304215155079664     
 C  -2.0960011147735216        3.4029560002678361        3.0255157526053575     
 H  -1.6107536568515786        1.4042831261380815        2.3616896611492444     
 H   3.3672619286026730       -1.1501982032372224        3.6422182328244026     
 C   3.1847328865877360       -1.0088273209463250        5.7976013190645999     
 H   2.9519280153937735      -0.56666372870110893        7.8968646778876916     
 H   1.7604402147808622        6.4224020863535287        9.8622330755029637     
 H   5.9409419831400463        6.3492024419139454        2.2658801163934799     
 H  -3.0731772058861448        3.4278159722326196        2.5368569978472739     
 H   3.3966392081353098       -2.0645111021714388        5.9609905207149385     
 Co   15.581105106083017        2.8855897545851557        12.712491559681865     
 S   16.089716774889013       0.67986741841698717        13.010487142106880     
 S   17.676277616566708        3.7603500038535502        12.646789863192604     
 S   14.414869173919781        3.3420691953510979        10.807099728915986     
 S   14.092711491872004        3.6637590705819232        14.249094771504458     
 C   14.619387293082415      -0.29842253327065693        13.081033866055687     
 C   17.587393519574121        5.5160231229952768        12.468897604860040     
 C   15.161041539425977        2.4901581314999159        9.4538428700171941     
 C   14.791244065479916        4.4278159211208656        15.677662392539496     
 C   14.715100548876764       -1.7109554467134265        13.008395064487644     
 C   13.330632165801912       0.25798384857355622        13.249385565407090     
 C   18.777383535419911        6.2525573541695669        12.247876933795594     
 C   16.387250049765218        6.2506314891004049        12.620298279914836     
 C   16.383901455078760        1.7909443035817858        9.5740892115370428     
 C   14.532667046290777        2.4847716622986207        8.1836585570223637     
 C   14.010773423442073        4.5686633990334471        16.850566344267339     
 C   16.100418048405515        4.9537931320129234        15.695681808037664     
 H   15.694139650560128       -2.1690752701934817        12.876956459068802     
 C   13.581257193186795       -2.5183994696195162        13.123199180565113     
 C   12.208035981271887      -0.56145691177131007        13.383473009532405     
 H   13.230221038731345        1.3397699013483713        13.300050198264454     
 H   19.711347487792562        5.7057376992289663        12.120690546355108     
 C   18.775384046987011        7.6504918565083839        12.216062820000422     
 C   16.392912449750600        7.6493019616179181        12.590783239639844     
 H   15.456786036051192        5.7078619199247820        12.790077221321813     
 H   16.884075451741950        1.7710302199082029        10.538986221238522     
 C   16.934867901759290        1.1142454603265266        8.4867157279043770     
 C   15.108880600128639        1.8329556575114001        7.0895657815170603     
 H   13.571442285487246        2.9863437097077474        8.0697955402482151     
 H   13.000274763719377        4.1624440602453969        16.864491811937704     
 C   14.512802300698342        5.2279634686419971        17.974944412139237     
 C   16.590361919336921        5.6128397922964952        16.821873056923888     
 H   16.731114059499653        4.8134958479973040        14.820796676995304     
 H   13.685200947607798       -3.6015528119155018        13.068426917062411     
 C   12.316020756748856       -1.9543011649208475        13.324361180798117     
 H   11.224381562094418      -0.11012475718728797        13.516052604590314     
 H   19.713012629704721        8.1866322687894275        12.065270022112221     
 C   17.581521917457792        8.3630083592498448        12.392279375155505     
 H   15.455596954930519        8.1871051158787900        12.738263308180009     
 H   17.859573418766200       0.55856046211919541        8.6261502794540892     
 C   16.316574724808529        1.1383047432849489        7.2312597985076046     
 H   14.609700566491929        1.8557523419908850        6.1217906446945403     
 H   13.883966808615458        5.3292340427766467        18.858418627452696     
 C   15.806855337036309        5.7661036536979298        17.971387009899953     
 H   17.605018640639496        6.0051074277648508        16.797885778781549     
 H   11.432780039130089       -2.5866039961927969        13.398224524940172     
 H   17.582381584495465        9.4510896731835228        12.378905710298595     
 H   16.762551236331710       0.62299946357477176        6.3845065730975685     
 H   16.194450588399590        6.2932706995627159        18.841353945228327     
 P   1.4879898140783401        3.0120161122632085        20.376261944036067     
 C   2.9571641255954693        2.3495330663310066        21.176396338231960     
 C   2.0697447916129444E-002   2.7680751171327755        21.405319423343510     
 C   1.7147176252885590        4.7890444947265634        20.187356993468217     
 C   1.2655459410287979        2.2593783673684151        18.747211217767145     
 C   3.0550206657314556       0.96680808219197600        21.415754058756839     
 C   3.9961479231086394        3.2096417596262472        21.582722636883727     
 C   7.5732180197536688E-003   1.8285157668996670        22.448937509319268     
 C  -1.1273037056384998        3.5445636575694124        21.143005118470683     
 C   2.1087492017629819        5.3248551492107694        18.954031890329848     
 C   1.6140216886865999        5.6151499314394711        21.323392990057958     
 C   2.2918210606040383        1.4910923939688323        18.170181764813286     
 C   7.2373259621220140E-002   2.4816333639661403        18.033047912894880     
 H   2.2732932335267466       0.28605696754216947        21.088384661387455     
 C   4.1720752431057830       0.45787709224574485        22.078820814929493     
 C   5.1231617168317456        2.6849207887214903        22.217444871357632     
 H   3.9319671225263413        4.2773736481160682        21.399272559126356     
 H  0.88603847631946986        1.2337980010082901        22.688603594018435     
 C  -1.1482652714647201        1.6629374931135554        23.218069337797708     
 C  -2.2775981093611022        3.3602402455000142        21.910556060247522     
 H  -1.1147163262769175        4.3026574450886077        20.361246588653103     
 H   2.1870284396680315        4.6838206241971951        18.079700539209615     
 C   2.3970719528922184        6.6887164404135371        18.853732459856733     
 C   1.9296824949347713        6.9692690514316054        21.219079206024642     
 H   1.2901917455769651        5.2110742047789893        22.282235834231834     
 H   3.2069850589838076        1.2901146068913929        18.720992732391888     
 C   2.1285612126713001       0.97129415573330002        16.882407698772660     
 C  -6.9400904983210721E-002   1.9687787169207704        16.742569124092093     
 H -0.73821575078030344        3.0669336614316429        18.460023881546970     
 H   4.2139889328568403      -0.60913367692431231        22.290787756554693     
 C   5.2075971766236195        1.3122906361797673        22.467451235132721     
 H   5.9313027333895549        3.3410359480603402        22.539004418462024     
 H  -1.1204131756263003       0.93833329335099280        24.032532867701971     
 C  -2.2896941570833502        2.4217796950484751        22.949856547589214     
 H  -3.1711922475526020        3.9563901691991394        21.728249459247991     
 H   2.7089298089904248        7.1016906863172462        17.895460511231708     
 C   2.3111612118974145        7.5071339141673255        19.982934019021283     
 H   1.8790641472767406        7.6149067137147757        22.096345234645657     
 H   2.9249424081711113       0.37747275450108064        16.440998537153501     
 C  0.96031446993491865        1.2248016905331043        16.162557566276824     
 H -0.97743826937475131        2.1554288168967131        16.174942311030549     
 H   6.0837321568737321       0.91408878711742680        22.976386819940842     
 H  -3.1971134290560195        2.3077905452519785        23.544464415708674     
 H   2.5274794187250791        8.5721697813498050        19.909743911605926     
 H  0.82349734820644216       0.84932352527072164        15.148036565543286     
 P   15.053823721295300        10.228853518746483        17.229230514075841     
 C   15.166927824027439        9.3113688213515164        18.776514539099662     
 C   13.857099540596952        9.3619587083816569        16.200884261564998     
 C   16.675748760831262        10.257476929270375        16.435979639999974     
 C   14.504003358252303        11.921798145860588        17.528193364263203     
 C   16.260975227524451        9.4900350455147873        19.642941118445478     
 C   14.130708365509697        8.4286990605931003        19.122479341845963     
 C   14.215008417750918        8.1629823870827813        15.557939862782664     
 C   12.526489322596230        9.8060614518298514        16.183838574615319     
 C   17.523272108727809        9.1407316875784268        16.567250230213851     
 C   17.068022093912557        11.346291783291001        15.636224809928638     
 C   14.193433172103221        12.757719483353426        16.437950650584309     
 C   14.475252255799132        12.432455386796224        18.837269320527074     
 H   17.068383917107262        10.169058847561429        19.381789987944195     
 C   16.305256991608612        8.7912341020977873        20.849477125781135     
 C   14.198619944923479        7.7182695745681507        20.321963143886713     
 H   13.293058775947401        8.2761024822043492        18.449476562316953     
 H   15.243779336578182        7.8075259384071325        15.556302014632239     
 C   13.225155889093557        7.4042652654775791        14.928152615966821     
 C   11.545347279440614        9.0458918199346279        15.546010041689994     
 H   12.255197131525538        10.741299203252190        16.661380013282962     
 H   17.228232638776806        8.3009337767428111        17.193112791522974     
 C   18.745039573443137        9.1187382203173293        15.893466671714849     
 C   18.295941907198380        11.308181638813842        14.974044705579837     
 H   16.437021297195962        12.225346237450687        15.524849629621645     
 H   14.165699651703193        12.364722924557828        15.423407553069524     
 C   13.907564733280802        14.107185083633803        16.657053659801967     
 C   14.179899252757501        13.782192250697301        19.044336812827602     
 H   14.678506615406070        11.784738029691797        19.686652198209664     
 H   17.126062426075929        8.9621559603152701        21.542716335529438     
 C   15.287954312648049        7.8893163353007774        21.178031827097094     
 H   13.395851537794607        7.0300660767285788        20.582205501663573     
 H   13.492600609837831        6.4663241404338834        14.440675594984150     
 C   11.892918127243064        7.8367242291839778        14.938293049549960     
 H   10.518256406440466        9.4070778975980449        15.508351529243210     
 H   19.397401863246763        8.2513967542384528        15.980363236039993     
 C   19.137170235957274        10.199174651541419        15.095491590414177     
 H   18.584125353204016        12.154517884391893        14.352862661390676     
 H   13.701539363733716        14.758552809597965        15.806337730478770     
 C   13.909670538635961        14.618551873813782        17.958545094776600     
 H   14.160545443178048        14.178750812745168        20.056887108943425     
 H   15.352110325474982        7.3273821169401936        22.108482674222202     
 H   11.124875387275409        7.2417673175146149        14.447443349655693     
 H   20.102738882861225        10.170750756943166        14.584547953503094     
 H   13.707653454788824        15.676153046003169        18.121953977432991     
 Co   7.0739376622100361        10.579494643179906        12.554068766347889     
 S   7.6950036507308424        12.737797248805393        12.995973844031145     
 S   9.1161344102951976        9.5885792343160823        12.431399630329501     
 S   5.8521519720175972        10.278730344249807        10.653075218194800     
 S   5.5413092916436861        9.7959611661531785        14.053710119308629     
 C   6.2586986066593076        13.765673965883988        13.089439926116640     
 C   8.9619043759963564        7.8308119874262081        12.379992933872282     
 C   6.5999619087159695        11.148479863587896        9.3145757111884215     
 C   6.2431265828677676        9.1501727082061990        15.536201442486707     
 C   6.3951288580436776        15.174652763932356        13.032070207714616     
 C   4.9537199459002403        13.248078770580516        13.258749019655466     
 C   10.129257100480096        7.0374351657052028        12.244431300284589     
 C   7.7300879545002532        7.1539891528010635        12.533714214106695     
 C   7.8079323442319408        11.869253381740933        9.4535536333772239     
 C   5.9886826068843275        11.144727722563168        8.0359488682481359     
 C   5.4589964733052874        9.0735077765021899        16.712959553376560     
 C   7.5573374185446500        8.6364531978693009        15.590258395879012     
 H   7.3869250609508237        15.606140510690249        12.911151600515861     
 C   5.2841438458254375        16.014481680693311        13.145086324526771     
 C   3.8552546256558071        14.098379392834907        13.394686252200493     
 H   4.8228396528099511        12.169987013720208        13.317884847553310     
 H   11.088400066166905        7.5398876712380112        12.121063903193541     
 C   10.072602756248759        5.6424071936846740        12.292175729550367     
 C   7.6816510298836338        5.7566814657533047        12.579837792723277     
 H   6.8178568565376132        7.7406393952820922        12.646960402381660     
 H   8.2814874216694250        11.915148052985220        10.431687497801633     
 C   8.3700492638497970        12.543929650052879        8.3706646549339538     
 C   6.5741601921134878        11.798984239275960        6.9487203578506103     
 H   5.0356765721458645        10.630318614595270        7.9103526902365138     
 H   4.4479476298207326        9.4783729569249378        16.700148549619886     
 C   5.9560603710503059        8.4733662190958103        17.872453851243918     
 C   8.0435773110855546        8.0408092151159831        16.753183683169681     
 H   8.1896375106127479        8.7274636376583725        14.709259236364247     
 H   5.4206636592408204        17.093874272595819        13.099607428432016     
 C   4.0015328934703511        15.488180324519005        13.336290673647341     
 H   2.8623582587183116        13.670810798228619        13.536880194071394     
 H   10.992625955005790        5.0648742176479020        12.203849442755534     
 C   8.8458425577278046        4.9878443763929567        12.465289156348831     
 H   6.7184896398428720        5.2658076484239826        12.717544918191081     
 H   9.2846529430055078        13.112820318485726        8.5217525649388595     
 C   7.7743997447334632        12.503519277897675        7.1050661143222165     
 H   6.0897140755160635        11.767224056027354        5.9737636943541883     
 H   5.3226204741926946        8.4144182556374343        18.756912758442070     
 C   7.2511190308619398        7.9385960264174713        17.902532757469082     
 H   9.0606981144033583        7.6530791887946341        16.758161192880021     
 H   3.1349344856353336        16.142834626278898        13.413083339754570     
 H   8.8039746690415424        3.9020950979798874        12.511584949894500     
 H   8.2310165546657945        13.015908334789387        6.2622737931314720     
 H   7.6337830829896358        7.4524332185008673        18.798094676681533     
 P   10.034730031083994        10.609278555188384        20.481213779083671     
 C   11.505342817089566        11.287561080316895        21.258457600035271     
 C   8.5671668473924587        10.837484602464105        21.512134799479295     
 C   10.273608630226581        8.8345073711653743        20.276688425678756     
 C   9.7988189288626657        11.358878114253894        18.854216273667014     
 C   11.595182820889512        12.672618817268916        21.485650655159930     
 C   12.569123442069355        10.442014497980118        21.626473043082271     
 C   8.5419104401191124        11.785132283918038        22.548522771306615     
 C   7.4248615135230187        10.053078655802283        21.247604061121447     
 C   10.633381889608810        8.3070457403117075        19.028731158652935     
 C   10.206739900517020        8.0000698622231923        21.408974144342427     
 C   10.824832574441199        12.114410490129863        18.260311340951006     
 C   8.6027603847347720        11.127320312864278        18.150215740148514     
 H   10.791401506130994        13.342110375005323        21.190922746747617     
 C   12.737223626783011        13.198173230103059        22.089627268038932     
 C   13.717624048198973        10.982779567139753        22.205773015319494     
 H   12.507230116273567        9.3724756215165090        21.455362917737304     
 H   9.4126564361752099        12.390599629783619        22.791893598881440     
 C   7.3779348031963945        11.951631312872937        23.304812485967670     
 C   6.2650640412072329        10.241688348330346        21.999790235155853     
 H   7.4488948564117834        9.2864599447566540        20.474331462116922     
 H   10.684558683463370        8.9531277086375969        18.155786307488437     
 C   10.923387943316683        6.9448652912979734        18.912912663044875     
 C   10.519971841322031        6.6462607703951262        21.288324299288611     
 H   9.9054345980791823        8.3978605760084015        22.377193667527006     
 H   11.743137969405053        12.321470283897389        18.803206025964950     
 C   10.655808171229317        12.613326692697155        16.965236277761761     
 C   8.4598163904691130        11.608874612240308        16.848140056745191     
 H   7.7915723020990084        10.556603604002008        18.593671987910842     
 H   12.777561219805859        14.267055771149643        22.289582307307274     
 C   13.799864346931244        12.358871114936246        22.434341955843021     
 H   14.541726231971117        10.334764583926157        22.503208005370492     
 H   7.3984331386369382        12.682384144564699        24.112999425938149     
 C   6.2398165686249367        11.189785131941081        23.030236085128912     
 H   5.3711436525909129        9.6486990028312718        21.808628559590499     
 H   11.209992355435507        6.5382027130622360        17.944329097365934     
 C   10.869774375014455        6.1182814519995192        20.038390115415275     
 H   10.489584338834588        5.9935518284298457        22.162041171148239     
 H   11.449488080388010        13.201644577107217        16.511789211054875     
 C   9.4872630047285682        12.342306056148640        16.251263766050894     
 H   7.5523988978921031        11.403882889784287        16.287048324123049     
 H   14.694661618521637        12.772329798371111        22.896064353729308     
 H   5.3242654403142007        11.312035205416693        23.610199443129972     
 H   11.085110956354642        5.0541047133559438        19.949854668719823     
 H   9.3497022892478387        12.692312705517942        15.226939445233683     
 P   6.5250871706700542        3.3804569891698484        17.271379336360454     
 C   6.6130095300837350        4.3261429917826657        18.804431853716903     
 C   5.3398434498048992        4.2261440013646645        16.215158172606685     
 C   8.1611258228333341        3.3528044620239013        16.513990292042447     
 C   5.9813653716616013        1.6854963161872329        17.571656943820869     
 C   7.6870092749744225        4.1517695144968441        19.696671434982072     
 C   5.5923023899124811        5.2444084645193056        19.101283320867491     
 C   5.6942917462329037        5.4246414729647601        15.570217041068210     
 C   4.0127730898266885        3.7724635656974277        16.189173483226217     
 C   8.9791863105364200        4.4942186068215797        16.616351429506494     
 C   8.5955042286934713        2.2385135865705288        15.774277565989978     
 C   5.6873567570514973       0.84603381697140634        16.478635895043919     
 C   5.9359520322334234        1.1783096497135050        18.881205483490927     
 H   8.4837715198302277        3.4471513873020885        19.472589447028028     
 C   7.7274486367448141        4.8913797048151473        20.878936961272924     
 C   5.6565347578173553        5.9946807664013884        20.276272899159064     
 H   4.7707543815533979        5.3933420613857406        18.408149635773611     
 H   6.7215339187207714        5.7837443480925907        15.565659434488062     
 C   4.7011022013411043        6.1781979740826136        14.940084676959458     
 C   3.0273603746305682        4.5287305172317716        15.553604666678998     
 H   3.7465354945768725        2.8351233467096835        16.663983659985444     
 H   8.6512813850845411        5.3520818148461551        17.200277556613791     
 C   10.213837442756246        4.5155958983127968        15.967881413872085     
 C   9.8370461935456852        2.2755137994966699        15.138881923547869     
 H   7.9839764291625874        1.3430424541442889        15.693983527398789     
 H   5.6799235025546961        1.2342314611045655        15.461736635548133     
 C   5.3912719033313659      -0.50101795031415819        16.699435604537626     
 C   5.6368729743885586      -0.17079617098002997        19.088203486203469     
 H   6.1278170707136912        1.8289043246271561        19.731158895415525     
 H   8.5350777655236847        4.7270840331883219        21.589344484050610     
 C   6.7285740210822285        5.8309151572209847        21.155391550283991     
 H   4.8656230255375172        6.7091348390625889        20.498808348932975     
 H   4.9644730991660424        7.1129577444697807        14.444733190086875     
 C   3.3699847692585529        5.7446485241127316        14.956444865375571     
 H   2.0026066240851894        4.1610560000271350        15.509914112567236     
 H   10.845235241830366        5.4004546335570405        16.029167436472527     
 C   10.646860339006228        3.4102796244384503        15.227610829444988     
 H   10.165963970849848        1.4094031473842847        14.567035966957642     
 H   5.1903125101410126       -1.1504472439976574        15.846656547108715     
 C   5.3735729751059891       -1.0084637138789250        18.001975369566804     
 H   5.6068009008492581      -0.56556181840169095        20.101028721353146     
 H   6.7911921931598807        6.4242517391656708        22.065466219761969     
 H   2.5999789503203479        6.3421589220308681        14.473312843743805     
 H   11.623884922066157        3.4361656173549568        14.738663222426572     
 H   5.1631193657260583       -2.0643925808272789        18.165652511537168     
 Co   10.077758563259394        2.8837409061447401       0.51362901738238420     
 S   9.5685290656380442       0.67765573253994438       0.80808251631432526     
 S   7.9829958811308472        3.7588694829431257       0.44618736502323969     
 S   11.245788328707981        3.3432649873263358       -1.3902070259091612     
 S   11.563996175497937        3.6588586293021770        2.0535537019575298     
 C   11.038587075110488      -0.30097176172119722       0.87849388092145053     
 C   8.0730947312136507        5.5143966642931224       0.26756827536723127     
 C   10.500402156537165        2.4930617979262211       -2.7450107067003482     
 C   10.864556295101909        4.4258356321169945        3.4801988643276873     
 C   10.942404775740231       -1.7134937773500414       0.80645407783130041     
 C   12.327606760081016       0.25509197583127990        1.0459059068729963     
 C   6.8837087357504609        6.2515863072077851        4.5644760400767960E-002
 C   9.2736270829164518        6.2483113642106343       0.41910741217731534     
 C   9.2772650805576777        1.7940076933846645       -2.6263515642220043     
 C   11.129594866842243        2.4888094461193773       -4.0148079324703918     
 C   11.644144291596488        4.5678957035832601        4.6535637736111894     
 C   9.5556806935831879        4.9526414957348797        3.4963447788518094     
 H   9.9631597973835344       -2.1713337583512597       0.67567678680101151     
 C   12.076039408804423       -2.5212405098111770       0.92109957211636173     
 C   13.449977345734382      -0.56463963979334386        1.1800021668325555     
 H   12.428461839456093        1.3368637620019277        1.0955548631320571     
 H   5.9495301508276981        5.7052405271619699       -8.1864246895872142E-002
 C   6.8865616242593317        7.6495147631747225        1.3196685520051217E-002
 C   9.2688647983190080        7.6469661706618570       0.38880807526616590     
 H   10.203678336378509        5.7050298795507652       0.58944658680141304     
 H   8.7763369602518004        1.7732796147246901       -1.6618713991758418     
 C   8.7268996632396192        1.1184681848898643       -3.7147324248717899     
 C   10.553932614621532        1.8382397412885392       -5.1099642696481720     
 H   12.091007529649673        2.9902727362437309       -4.1275755959880582     
 H   12.654496102316124        4.1612915028379156        4.6687216081319232     
 C   11.141503175664802        5.2289222449824511        5.7766833932915223     
 C   9.0651194623069244        5.6133981750844111        4.6213376094779397     
 H   8.9257501673256527        4.8116122910357806        2.6209974636112578     
 H   11.971712626960509       -3.6043776832698824       0.86689235473723303     
 C   13.341508699650586       -1.9574730291064708        1.1216208371427323     
 H   14.433845319156582      -0.11358922755258108        1.3119395599729178     
 H   5.9493454171410249        8.1862016624100526      -0.13827355073009512     
 C   8.0807783389937970        8.3613715974275316       0.18955470979240191     
 H   10.206472009445251        8.1842004395128072       0.53631439256534541     
 H   7.8019851976051049       0.56283308038524649       -3.5764260000609198     
 C   9.3460140635670967        1.1436404050146456       -4.9697707303271210     
 H   11.053790596432325        1.8619089760016272       -6.0773804396105042     
 H   11.769676076498390        5.3310565907773650        6.6605377969632942     
 C   9.8476872949932570        5.7676656812009774        5.7713773328599958     
 H   8.0507245257327948        6.0063158751807855        4.5959439712629155     
 H   14.224624807418445       -2.5899439515566791        1.1954979358619573     
 H   8.0805485601026898        9.4494629163538200       0.17568710890554012     
 H   8.9004626410524015       0.62924461243001706       -5.8173068182330718     
 H   9.4596014252418037        6.2960633874496157        6.6404227099839703     
 P   7.0666586548860266        3.0150470304536552        8.1755074200323641     
 C   5.5973696523823069        2.3519718810939492        8.9749200366161617     
 C   8.5336728729944671        2.7711867514842647        9.2048169803270685     
 C   6.8386611894925178        4.7918316025002126        7.9859584759422617     
 C   7.2900814211899316        2.2621140716742283        6.5467783123245189     
 C   5.4996967683275848       0.96907984446461826        9.2132824861154319     
 C   4.5580599501948242        3.2116087254520482        9.3813700813725820     
 C   8.5468532870418237        1.8305830097289542        10.247487557754534     
 C   9.6818345861671844        3.5474940865093876        8.9427622477073392     
 C   6.4430946172888284        5.3264757879627869        6.7525675118338322     
 C   6.9390936934403893        5.6186432815716847        9.1214668288897585     
 C   6.2623501816193627        1.4973223664420896        5.9677769479886713     
 C   8.4850796514027138        2.4809197992754246        5.8346503088690760     
 H   6.2816309465540225       0.28872377885360517        8.8855990472438666     
 C   4.3825493899583909       0.45949220483446696        9.8756439320359739     
 C   3.4308650753876710        2.6862355572071142        10.015158031829346     
 H   4.6221172518170546        4.2794695069709130        9.1986548426161789     
 H   7.6682177683315214        1.2359892899465239        10.486813570578096     
 C   9.7029647236102825        1.6637168303918248        11.015909360536682     
 C   10.832503926936697        3.3617122224706475        9.7093954095945598     
 H   9.6691367402660973        4.3062994765064300        8.1617059570489054     
 H   6.3650529926887822        4.6848139521201020        5.8786676846990673     
 C   6.1530884160554553        6.6899205926727134        6.6516420615395822     
 C   6.6216382904925135        6.9723160450510395        9.0165684136661355     
 H   7.2639227563861368        5.2154879164501873        10.080385445719386     
 H   5.3458778932444888        1.2986711948778995        6.5172554845017796     
 C   6.4258820861374470       0.97787093448319706        4.6799097490958115     
 C   8.6272217176457104        1.9683232154528532        4.5441141927184612     
 H   9.2968972474030878        3.0632000416054344        6.2633196878865034     
 H   4.3408446704259722      -0.60764897818606367        10.087000133027459     
 C   3.3466689423273159        1.3134417112950501        10.264316342797226     
 H   2.6223970520608941        3.3419502790868991        10.336688629068959     
 H   9.6752613412449602       0.93828878205219135        11.829642260369479     
 C   10.844680924961121        2.4221544415998486        10.747708510371929     
 H   11.726440785040232        3.9573364771784765        9.5270045522250193     
 H   5.8401129990599925        7.1019927205576439        5.6933227730393892     
 C   6.2387351520428984        7.5090446631238743        7.7803705968456685     
 H   6.6719450144123149        7.6185171115606636        9.8934332748991771     
 H   5.6283484674884390       0.38679379135504843        4.2369476093867382     
 C   7.5960096157208836        1.2281604444245162        3.9619674401318465     
 H   9.5367940828595223        2.1522498912391166        3.9780654828966147     
 H   2.4704103090398819       0.91474237078724141        10.772610055284163     
 H   11.752408898021280        2.3068223490921658        11.341554705849951     
 H   6.0210744149061570        8.5737733832938687        7.7067753132736474     
 H   7.7331363674929490       0.85296197049918410        2.9473770863318878     
 P   10.604565795924985        10.227942947314371        5.0268203133169802     
 C   10.490550925632682        9.3114235881138647        6.5745927318313626     
 C   11.800413246365443        9.3592435335303374        3.9988838649848071     
 C   8.9825997796711246        10.258003554629875        4.2336997083070473     
 C   11.156193033950748        11.920343251044383        5.3253167636465131     
 C   9.3962068870320330        9.4910233232472709        7.4404688713749314     
 C   11.526542814907211        8.4288944128938201        6.9216461093684760     
 C   11.441430746232896        8.1599204796022171        3.3571865383150672     
 C   13.131384916500558        9.8022211357662101        3.9810319010159998     
 C   8.1344629555232206        9.1416458662550735        4.3643741955882973     
 C   8.5907989298449809        11.347563583937118        3.4347771923879877     
 C   11.467683121004983        12.755703362404450        4.2349150905294559     
 C   11.185491171435995        12.431190270720196        6.6343083364275861     
 H   8.5890443274041761        10.170065040920859        7.1785200798661268     
 C   9.3513363034002914        8.7930873217702494        8.6474997422889626     
 C   11.458058519332956        7.7193658911838980        8.1216509624026259     
 H   12.364473859596764        8.2757056314182886        6.2491093895519061     
 H   10.412366870359707        7.8053447950769819        3.3559132972856807     
 C   12.430574395182260        7.3996419398875490        2.7281901302530165     
 C   14.111840435281723        9.0405141662337680        3.3439551880174498     
 H   13.403540269174080        10.737758831746065        4.4574758556915270     
 H   8.4290725572917005        8.3013334697224401        4.9897382331378592     
 C   6.9126102541785830        9.1206958227144259        3.6907064824546389     
 C   7.3627273802107549        11.310572393081953        2.7728004857431983     
 H   9.2222611151753142        12.226348514540236        3.3238767544522330     
 H   11.494674410015049        12.362516919154004        3.2204448006218409     
 C   11.755355215665201        14.104812197020939        4.4537733403192128     
 C   11.482527076197224        13.780581793386649        6.8411079195809226     
 H   10.981324806363750        11.783911445001285        7.4838107007962522     
 H   8.5303282139128385        8.9646430680344782        9.3403438214670871     
 C   10.368373436383182        7.8912346252164962        8.9771167748074987     
 H   12.260645348523619        7.0312340101631552        8.3827510659202851     
 H   12.162304836544024        6.4614164608621332        2.2417342560736278     
 C   13.763217509851835        7.8308323639100550        2.7378390834847086     
 H   15.139197448105399        9.4009214427994170        3.3057556301560624     
 H   6.2598238878491630        8.2536095029379677        3.7770888396835214     
 C   6.5209349449458474        10.201907216939343        2.8935607299345270     
 H   7.0749300279270786        12.157573470729790        2.1523768275004711     
 H   11.961974670306185        14.755911605645831        3.6029926327630881     
 C   11.753955853042418        14.616348643085686        5.7551814410371964     
 H   11.502287305931377        14.177320506371265        7.8535640009962746     
 H   10.303652958924776        7.3298834806894924        9.9078963011419905     
 H   14.530660127105003        7.2344982130493447        2.2477609723322605     
 H   5.5552515403607785        10.174254371375964        2.3828077134969803     
 H   11.957337855520155        15.673690267844037        5.9184558981731410     
         556

 Co   1.4809457945652760        10.582982840075459       0.35636746778793149     
 S  0.86374309658942239        12.743285955590332       0.79141744423702887     
 S -0.56408947417668109        9.5985489999176856       0.23576388842069979     
 S   2.7016547492152490        10.274540182325302       -1.5439610170439257     
 S   3.0111746743789012        9.8001103286851148        1.8580509117997783     
 C   2.3009302559373555        13.769744143915540       0.88508382881249559     
 C -0.41481541760670571        7.8407824237996726       0.17887850975235528     
 C   1.9549555930305873        11.143464636967229       -2.8836618280551973     
 C   2.3089763998015864        9.1493817258670447        3.3380675965807818     
 C   2.1656031747426807        15.178850229081403       0.82755183762269480     
 C   3.6053999812735955        13.251027353575385        1.0546633748755387     
 C  -1.5841566793844952        7.0511283207072735        4.0858343408165104E-002
 C  0.81507396080767280        7.1602331401588577       0.33116016024109823     
 C  0.74667674569126929        11.863985320540440       -2.7460713747948025     
 C   2.5672673018883070        11.139291586848287       -4.1617971603020329     
 C   3.0926325629559632        9.0702666745488774        4.5148727949281744     
 C  0.99516140264308328        8.6346534362839478        3.3901475348896279     
 H   1.1742003737936333        15.611085991806894       0.70597257255544055     
 C   3.2771511679668137        16.017768164653184       0.94139139401567329     
 C   4.7044427281721557        14.100468326667158        1.1913955246965731     
 H   3.7354121873807768        12.172797352794849        1.1130258149566283     
 H  -2.5418059779751565        7.5565198934207372       -8.1463049520249797E-002
 C  -1.5312778333379122        5.6559225090139984        8.4974497323060935E-002
 C  0.85974435053923837        5.7628530507071449       0.37392817398383005     
 H   1.7287640840966316        7.7441583453960305       0.44580939837144018     
 H  0.27187632047280186        11.909598865752718       -1.7685864317671598     
 C  0.18547762590805461        12.538354541241864       -3.8295928434712292     
 C   1.9825501978349998        11.792971527932082       -5.2497985609961830     
 H   3.5204612792952843        10.625025347533057       -4.2864644821075224     
 H   4.1035646458201303        9.4754327327960617        4.5033943474075508     
 C   2.5951850211397471        8.4675293673833192        5.6727475206134423     
 C  0.50863535692195916        8.0360780522256103        4.5513531075240801     
 H  0.36325604122524441        8.7274024912720645        2.5091307546697985     
 H   3.1415379187749948        17.097286662412984       0.89596451102168240     
 C   4.5591852609147994        15.490378158854966        1.1334388032790961     
 H   5.6970448837958063        13.672256266399186        1.3336446055819402     
 H  -2.4527417041057125        5.0810898666989335       -5.2205359299943715E-003
 C -0.30644076337780024        4.9976273822027206       0.25696755640404068     
 H   1.8213808239555171        5.2689149520162397       0.51102757460204751     
 H -0.72933217051404253        13.107146838790699       -3.6794358330721360     
 C  0.78216594145626517        12.497541573716202       -5.0946869775083750     
 H   2.4677664415392386        11.760787981448837       -6.2243628583190311     
 H   3.2281409900488107        8.4070622520316327        6.5573947488680568     
 C   1.3003697440507120        7.9321467902364722        5.7009823746824342     
 H -0.50814654691459460        7.6475089894618637        4.5547668690122709     
 H   5.4261890485797215        16.144402163443026        1.2109182045148359     
 H -0.26742299402398251        3.9117625491498527       0.30055079178368210     
 H  0.32615274897418906        13.009535295453318       -5.9380314619228418     
 H  0.91738987143844730        7.4442437575780511        6.5954016580499140     
 P   15.625373114290175        10.605758808287572        8.2757086190171876     
 C   14.154749312158705        11.284230474226844        9.0530190510657835     
 C   17.092586570131772        10.834677029115564        9.3069283200716342     
 C   15.386051029367906        8.8310610065325044        8.0716787203051847     
 C   15.861853232697182        11.354921117339984        6.6486006670127695     
 C   14.064945623460400        12.669349562422104        9.2798306925764766     
 C   13.091579510201438        10.438676119085624        9.4227584002285258     
 C   17.117194718836071        11.782964782030273        10.342744155412444     
 C   18.235373689148137        10.050830416390745        9.0429160965008215     
 C   15.024277813442938        8.3038137012695756        6.8242394509130619     
 C   15.453583496616258        7.9967242413343804        9.2039587341169096     
 C   14.835190007453789        12.108570842433013        6.0534132058216539     
 C   17.059051706735492        11.125190069965505        5.9459024589233378     
 H   14.868138586110041        13.338814648479934        8.9835726500193243     
 C   12.923889710434095        13.194984075140399        9.8855471413496510     
 C   11.943837021489950        10.979529004902339        10.003426936397286     
 H   13.153350450118646        9.3690795765132133        9.2519015404841554     
 H   16.245929983527400        12.387848299353495        10.585595274307867     
 C   18.281036938664741        11.950860124116105        11.098912310208529     
 C   19.395031218201463        10.240763157272411        9.7950026518577005     
 H   18.211841727003094        9.2837379631789698        8.2700875430033118     
 H   14.972707399457878        8.9498602801931426        5.9513092645734016     
 C   14.732726006765470        6.9419261810369015        6.7089128774239972     
 C   15.138775505569889        6.6432607595149546        9.0838145644285824     
 H   15.756386595703257        8.3943213476710596        10.171788059371886     
 H   13.916088886129279        12.314445515238184        6.5954446719198510     
 C   15.004601629157792        12.607243957504830        4.7582873082571293     
 C   17.202557093583966        11.606853520191173        4.6439319118701032     
 H   17.870792518474452        10.555969963151197        6.3903401281585062     
 H   12.883790249720272        14.263921684602147        10.085408316297780     
 C   11.861865387201492        12.355659918724406        10.232003709515398     
 H   11.120074067949494        10.331559076802183        10.301838869746852     
 H   18.260150984415084        12.682191505721825        11.906599064098545     
 C   19.419670436721937        11.189639578821028        10.824752494523304     
 H   20.289301317554667        9.6481332232980002        9.6043551990825602     
 H   14.444477357498371        6.5355556999872855        5.7407029721452982     
 C   14.786787130719651        6.1154701651230088        7.8344616153348277     
 H   15.169541076055330        5.9905270067863672        9.9574645591447855     
 H   14.210355653952995        13.194008215389758        4.3037950077365466     
 C   16.174379501060216        12.338148966447845        4.0456594860158628     
 H   18.111028231788893        11.403615391647193        4.0839411414540638     
 H   10.967751650833732        12.769141016844685        10.694961194501349     
 H   20.335146106259273        11.312894364457499        11.404628955663901     
 H   14.570117782754455        5.0515273623164116        7.7465289491856648     
 H   16.312372912927540        12.688238194146937        3.0214372258794571     
 P   2.0268946690485787        3.3774853964097939        5.0672590867716680     
 C   1.9384753105208159        4.3221891533217232        6.6008009372660679     
 C   3.2097619243626494        4.2256697915037211        4.0104230319276128     
 C  0.39083597742182707        3.3477159404670616        4.3098734911433576     
 C   2.5736868807599289        1.6834584331115339        5.3669450134622538     
 C  0.86412117003495326        4.1476044076184140        7.4925453374258248     
 C   2.9595678024229608        5.2396286540859371        6.8987393233188392     
 C   2.8510318275263691        5.4216487914365397        3.3632411374173627     
 C   4.5385360316947203        3.7769312670130146        3.9857947480704397     
 C -0.43023534850440565        4.4866670830765454        4.4146646214679501     
 C  -4.0166733502672324E-002   2.2344718494322899        3.5668348432735590     
 C   2.8689264484919126       0.84475622101687908        4.2737231458688205     
 C   2.6199433390035356        1.1760166133068244        6.6763909882322601     
 H   6.7149858967912479E-002   3.4435512093428411        7.2676333887096485     
 C  0.82355892211567705        4.8863680424400542        8.6753059964405601     
 C   2.8953098193986961        5.9889016013210927        8.0743333494892831     
 H   3.7814076408531720        5.3887751958567343        6.2059873435736872     
 H   1.8224232364872051        5.7767530594306322        3.3577576508591971     
 C   3.8415197223237221        6.1778477086731938        2.7321007559687613     
 C   5.5212223174049395        4.5356960072231196        3.3489671330172159     
 H   4.8081005621377679        2.8413898299462872        4.4623658897495906     
 H -0.10489098329850963        5.3438095678461286        5.0009281424824330     
 C  -1.6646045136332484        4.5065336869105082        3.7655593056441594     
 C  -1.2813442536135360        2.2700138072246046        2.9306612313829028     
 H  0.57362928786025114        1.3408092923396264        3.4843426083216338     
 H   2.8760291484923952        1.2333548113532982        3.2569803059398592     
 C   3.1666589523686093      -0.50200754554706584        4.4941014735975564     
 C   2.9209095039453290      -0.17271451355226450        6.8830120191320709     
 H   2.4271946509318667        1.8261205109653047        7.5265207919245780     
 H   1.5630602008981236E-002   4.7219322752732591        9.3853280513496848     
 C   1.8228467486367508        5.8250494841772236        8.9528986232243000     
 H   3.6865182763111832        6.7027236054617703        8.2977384796973368     
 H   3.5750471628143856        7.1110573994475930        2.2355408540346131     
 C   5.1741979674463821        5.7491984010757706        2.7494026883985589     
 H   6.5473104934633266        4.1716652782110994        3.3060483430597807     
 H  -2.2984435362479192        5.3894269637096190        3.8289578639583097     
 C  -2.0942757635859826        3.4022454535803219        3.0220110835539549     
 H  -1.6072926161005097        1.4046780501239386        2.3561748640137163     
 H   3.3682262883828340       -1.1511141466969856        3.6412121050097923     
 C   3.1850146154296382       -1.0097739562373413        5.7965102859440005     
 H   2.9517194951259831      -0.56766971972006874        7.8957467360557736     
 H   1.7602426489464518        6.4177289105497506        9.8634054295221336     
 H   5.9421301227718732        6.3487053619390732        2.2654219793156014     
 H  -3.0711460790390701        3.4272032231207947        2.5327649914488299     
 H   3.3966556993486683       -2.0655085716141159        5.9599032260686640     
 Co   15.582287344046581        2.8883762048862076        12.708398699728589     
 S   16.093856221983209       0.68388517028794926        13.010078826714881     
 S   17.676081125267867        3.7661498668466935        12.641189584279049     
 S   14.414560204960035        3.3408614614365506        10.803156856966435     
 S   14.092773948990923        3.6666276162032219        14.244092361902855     
 C   14.624426532170078      -0.29571335429466677        13.081243042748790     
 C   17.585501457997484        5.5218762474000869        12.466579656856874     
 C   15.160745223322767        2.4885079271083987        9.4502538332950863     
 C   14.791410089024643        4.4276405542048396        15.674037560344178     
 C   14.721217887910260       -1.7081528615991961        13.009015612625747     
 C   13.335242132816676       0.25966748992285626        13.249614866699625     
 C   18.774904735829498        6.2598868473227736        12.247789148932553     
 C   16.384532774086196        6.2549825705767850        12.618023687839109     
 C   16.383217198306017        1.7887261486348793        9.5709553792261364     
 C   14.532796989444158        2.4833849839880289        8.1798585202646290     
 C   14.010859911068618        4.5668260483578971        16.847051003582173     
 C   16.100708466836998        4.9533169206577146        15.692965596244628     
 H   15.700594723561032       -2.1655678892115051        12.877854814203909     
 C   13.587980030672862       -2.5164531653472992        13.123781675318297     
 C   12.213285395566716      -0.56058932750159762        13.383763407357472     
 H   13.234023442759199        1.3413565118442932        13.300482496765483     
 H   19.709523934897796        5.7142187136730316        12.120715401192264     
 C   18.771484187994730        7.6577461259191715        12.218034475454605     
 C   16.388788163033993        7.6536174417786667        12.590465049829039     
 H   15.454542033652517        5.7110714443270041        12.786324317706736     
 H   16.882712305086464        1.7681136670811941        10.536189024994989     
 C   16.934457393221759        1.1121013358278804        8.4836776558039499     
 C   15.109237052468700        1.8315292382996404        7.0859219537518578     
 H   13.571785167399105        2.9852945713114667        8.0657132799589935     
 H   13.000350175547782        4.1606333861903257        16.860298180725223     
 C   14.512769736281832        5.2246071837578789        17.972326580893043     
 C   16.590565746751743        5.6107353273325851        16.820097060118897     
 H   16.731431502492537        4.8143010353599340        14.817910792936679     
 H   13.692785991948728       -3.5995075490519444        13.069263322633683     
 C   12.322284878645229       -1.9533535789375553        13.324683592300428     
 H   11.229385590977667      -0.10988669169405270        13.516594023211061     
 H   19.708655881002009        8.1949628477486272        12.068870536000297     
 C   17.576764581528980        8.3687566945627037        12.394153545206898     
 H   15.450799101864336        8.1902011642352512        12.737676119380733     
 H   17.858900221713181       0.55606729385053144        8.6233922785943093     
 C   16.316738796562259        1.1366164943029002        7.2279656698193646     
 H   14.610426958571473        1.8545818375447176        6.1179671389615038     
 H   13.883827010060457        5.3247812928735403        18.855834785431430     
 C   15.806843056396449        5.7626740312482099        17.969617646158504     
 H   17.605280021201381        6.0029020813833123        16.796842088889999     
 H   11.439484700813821       -2.5862469170138298        13.398634461782626     
 H   17.576512562552800        9.4567775699732781        12.382324316617874     
 H   16.762983377521714       0.62140758240155014        6.3812984597831317     
 H   16.194317833054924        6.2887877364521234        18.840239224107705     
 P   1.4877894710998558        3.0107828962265595        20.379051239680585     
 C   2.9570029630694958        2.3478697574774192        21.178570086352291     
 C   2.0495510692307504E-002   2.7672557761269023        21.408162832881455     
 C   1.7148638749869682        4.7877471948000325        20.189728978202712     
 C   1.2649702821791746        2.2582283374514027        18.750057085457286     
 C   3.0546433558311459       0.96508047733695035        21.417590346018034     
 C   3.9966445342007968        3.2075855307031693        21.583895035351581     
 C   7.0504544031255254E-003   1.8274602497594827        22.451569526655689     
 C  -1.1273580436604635        3.5439514867580244        21.145798313572392     
 C   2.1080275016258869        5.3233183563997786        18.956020060739604     
 C   1.6150653976050293        5.6140817833424412        21.325658915359874     
 C   2.2912660299275180        1.4903500979809665        18.172538470724518     
 C   7.1684693840589481E-002   2.4806652926559924        18.036204465532972     
 H   2.2723328533988396       0.28463363452939194        21.091070465761938     
 C   4.1723533972185365       0.45569921174638639        22.079095500723835     
 C   5.1242241082658717        2.6824297501073233        22.217146812455670     
 H   3.9325278558713195        4.2753673201414299        21.400782804829543     
 H  0.88531507957638955        1.2324598759070828        22.691324316561225     
 C  -1.1490073549813644        1.6618310466674833        23.220349237726609     
 C  -2.2779095170199031        3.3594859106426256        21.912927357077240     
 H  -1.1144664229462555        4.3022866151899830        20.364279778192888     
 H   2.1855856035794439        4.6821424250426125        18.081730859102834     
 C   2.3964378415013057        6.6871256011158184        18.855306153062632     
 C   1.9307066499854757        6.9681820910510606        21.220909728250575     
 H   1.2918035054785058        5.2101876111659697        22.284747463182995     
 H   3.2065394292012375        1.2892545296108613        18.723112249549104     
 C   2.1278463260715914       0.97111580049104185        16.884567742683164     
 C  -7.0130228970899780E-002   1.9686466605828141        16.745416943194964     
 H -0.73894328652077135        3.0655203256976855        18.463652063844034     
 H   4.2142204436088724      -0.61136316864581453        22.290735919594763     
 C   5.2085949815174732        1.3097055000027433        22.466575167459101     
 H   5.9327902886844370        3.3383248008447337        22.538072687746713     
 H  -1.1213522537778520       0.93704645988982249        24.034631222743023     
 C  -2.2903539413361904        2.4207465268635677        22.951972026435815     
 H  -3.1715176501588793        3.9555454385900277        21.730389696307512     
 H   2.7076582707345995        7.0999165461985490        17.896763716665834     
 C   2.3113875551512053        7.5057671694106629        19.984404114231801     
 H   1.8806290667010364        7.6140148923452919        22.098075914527268     
 H   2.9241778175464144       0.37749516963698043        16.442806290411394     
 C  0.95955351958376045        1.2250252767644105        16.164913353643517     
 H -0.97818252331964739        2.1557293427668278        16.177996150838794     
 H   6.0852206325952212       0.91109176399069636        22.974260345017161     
 H  -3.1979930189232921        2.3065136027525548        23.546179966577121     
 H   2.5277164700027357        8.5707727880038718        19.910808988203065     
 H  0.82270890304650668       0.85022833376801554        15.150131345419467     
 P   15.054477704112259        10.227884566242167        17.230347182752784     
 C   15.166929826736546        9.3096736198004777        18.777264747779306     
 C   13.858099248127351        9.3615009030155072        16.201256655549766     
 C   16.676778461420966        10.256526935584015        16.438051610236059     
 C   14.504759510608563        11.920864398277191        17.529332014920691     
 C   16.260453800945299        9.4882362723200000        19.644363535550788     
 C   14.131118613784968        8.4260722878541205        19.121951662901289     
 C   14.215982765950704        8.1625636022930959        15.558248184749100     
 C   12.527557839193802        9.8057839518984533        16.183978064892219     
 C   17.523563639213847        9.1391613355453245        16.568575675476339     
 C   17.070123367082910        11.346016249141458        15.639863366027637     
 C   14.194604377440504        12.756864471402213        16.439011218167721     
 C   14.475547842353128        12.431433984161911        18.838418472757017     
 H   17.067580905754735        10.167931319985872        19.384177322417312     
 C   16.304641595571667        8.7883705396627274        20.850266049183713     
 C   14.198938978575896        7.7146063003739691        20.320797696500549     
 H   13.293888850629710        8.2735658281246174        18.448425046571778     
 H   15.244733547511848        7.8070706006311505        15.556526759782686     
 C   13.226084192885342        7.4039311884589516        14.928449061303708     
 C   11.546344991934266        9.0456677880869947        15.546202915919958     
 H   12.256347919739959        10.741059645723137        16.661453974701704     
 H   17.227687699226816        8.2988852696007243        17.193345603070135     
 C   18.745671463339487        9.1172170671942077        15.895459302380617     
 C   18.298402739469502        11.307968511851554        14.978388388736171     
 H   16.439606242638476        12.225481318359900        15.529294402106457     
 H   14.167424322636881        12.363989025027013        15.424407936133317     
 C   13.908422265996172        14.106257885760570        16.658152016576356     
 C   14.180052829104781        13.781145276229637        19.045476998416110     
 H   14.678520180157578        11.783650700201463        19.687819764558625     
 H   17.125104599852225        8.9591223071866288        21.543950914164391     
 C   15.287824930531565        7.8854665788442384        21.177463373355828     
 H   13.396482580964062        7.0257159715267505        20.580059708176233     
 H   13.493469341019853        6.4660896279048039        14.440761812073834     
 C   11.893852083000214        7.8363432744704031        14.938758716138347     
 H   10.519296613638994        9.4069719331732564        15.508384938339050     
 H   19.397512532308482        8.2494379297120428        15.981694685986493     
 C   19.138841785955115        10.198312537826972        15.098988965437902     
 H   18.587627801749242        12.154829762133133        14.358495635420969     
 H   13.702517116017614        14.757567571876070        15.807379535610453     
 C   13.909984588018244        14.617525611160598        17.959669049685878     
 H   14.160399846616354        14.177659997011199        20.058032598269779     
 H   15.351946869813363        7.3227114626166010        22.107381021915877     
 H   11.125790408542782        7.2412762853885431        14.448113668545712     
 H   20.104715393098438        10.169978497366587        14.588630536815629     
 H   13.707712422720048        15.675076745077815        18.123080533941920     
 Co   7.0727249988834160        10.582345955484595        12.558313483902749     
 S   7.6908302536497359        12.741912895276737        12.996329573143743     
 S   9.1163310940170632        9.5945304044341242        12.437135049274339     
 S   5.8523714491457905        10.277381678091601        10.657238345837907     
 S   5.5413045830971592        9.7990127027710034        14.058990155195023     
 C   6.2536345858226898        13.768488853749195        13.089206762808463     
 C   8.9638448622123779        7.8368200853720857        12.382354132391246     
 C   6.6001077189011772        11.146635207010217        9.3183161615279833     
 C   6.2430526337294276        9.1500445839096933        15.540021432905110     
 C   6.3890003558490429        15.177561274124789        13.031444870874376     
 C   4.9490803292140839        13.249876913069697        13.258485434059050     
 C   10.131802350624890        7.0449586480561655        12.244525077296171     
 C   7.7328702605624544        7.1584579406467821        12.535996794669490     
 C   7.8084737979814074        11.866842052636725        9.4567635273240231     
 C   5.9883549110660637        11.143100694530210        8.0399226654353058     
 C   5.4590355516635851        9.0716640087053442        16.716686193264781     
 C   7.5571228812903239        8.6359810778774015        15.593090599414102     
 H   7.3804630221870706        15.609745640076316        12.910250662930020     
 C   5.2774179967389427        16.016542351533918        13.144516845243917     
 C   3.8499846415544861        14.099369724024635        13.394386223604441     
 H   4.8189958115565652        12.171687784130530        13.317378501082359     
 H   11.090275315823103        7.5485947865648653        12.121069215776808     
 C   10.076603617448196        5.6498529364511008        12.290142137963171     
 C   7.6858737522651666        5.7611141335673164        12.580096183117814     
 H   6.8201527669140765        7.7439402121079270        12.650739896080951     
 H   8.2827509219570068        11.912067686878547        10.434537382011177     
 C   8.3702775972603796        12.541550868219995        8.3737343556997708     
 C   6.5735714255723066        11.797268619729293        6.9524891616439373     
 H   5.0351292701298336        10.629029667617768        7.9146617165174238     
 H   4.4480045320555455        9.4765736542349881        16.704603858350485     
 C   5.9562417350829833        8.4699282763526860        17.875230041698437     
 C   8.0434711512287294        8.0386288773382422        16.755023000750114     
 H   8.1893655946844000        8.7283039260294881        14.712243534621008     
 H   5.4130858314803927        17.096033881968864        13.098802823151544     
 C   3.9952625665547283        15.489250796786511        13.335984913713748     
 H   2.8573291800498479        13.671180213536436        13.536325115506429     
 H   10.997096584278781        5.0734222489231859        12.200157300997313     
 C   8.8507174529070927        4.9937458521366063        12.463321570416504     
 H   6.7233991379566147        5.2689897543313480        12.718048750132862     
 H   9.2851502371498800        13.110095577601683        8.5244890614398106     
 C   7.7740109378753859        12.501545271231922        7.1084135535159545     
 H   6.0887197984641821        11.765724366964902        5.9777307821582149     
 H   5.3229369015525592        8.4098495170611347        18.759671101944384     
 C   7.2512678198602387        7.9350542326433242        17.904387354883486     
 H   9.0605198893751080        7.6507610849124310        16.759208589549434     
 H   3.1282289519906294        16.143319451682409        13.412710806584331     
 H   8.8099867766839495        3.9079342881527115        12.508021679479111     
 H   8.2303358311014279        13.013991500556608        6.2654988231495548     
 H   7.6340709257686976        7.4477869320015877        18.799256975421216     
 P   10.034841630092716        10.607929266396665        20.478479776397872     
 C   11.505417758933154        11.285810660585179        21.256312696477654     
 C   8.5672909686962555        10.836549231644486        21.509356716707696     
 C   10.273427721495887        8.8331034222647364        20.274359103987724     
 C   9.7992638835464962        11.357605622186487        18.851430848642632     
 C   11.595463271802306        12.670809978882087        21.483808266898542     
 C   12.568551350002707        10.439890868643564        21.625342998217203     
 C   8.5423518552057125        11.784007593510541        22.545913638876822     
 C   7.4248337141804006        10.052352444029413        21.244892406865706     
 C   10.634136063912818        8.3054420602264365        19.026788041818030     
 C   10.205676375622494        7.9988751492315737        21.406736063488680     
 C   10.825312024552664        12.113401217682323        18.257924739710031     
 C   8.6032441696015702        11.126355705059323        18.147206316961668     
 H   10.792259369130122        13.340589632866703        21.188212010868138     
 C   12.736844527893830        13.195940108140217        22.089332892023549     
 C   13.716486878745171        10.980246681524747        22.206089113170609     
 H   12.506601937515924        9.3703971517410647        21.453921445520045     
 H   9.4133032489237216        12.389192147383945        22.789178189234992     
 C   7.3785850048687953        11.950508889973918        23.302526926286188     
 C   6.2652791744253538        10.240878496948071        21.997465165281440     
 H   7.4485691980053188        9.2859409752686926        20.471413282473474     
 H   10.686017981066303        8.9513998863017257        18.153812430877320     
 C   10.924141318577734        6.9432272540140074        18.911371680548140     
 C   10.519016731087783        6.6450685924506621        21.286510412533687     
 H   9.9037536853149888        8.3968149519341395        22.374707859781676     
 H   11.743561622164718        12.320258490846859        18.800998730911456     
 C   10.656431084835734        12.612852482858154        16.963037271415605     
 C   8.4603209359404570        11.608721267318277        16.845432230953993     
 H   7.7920485700294000        10.555316973054280        18.590267013960656     
 H   12.777218244490202        14.264775797354131        22.289593377168956     
 C   13.798777869752822        12.356250204419917        22.435208056707392     
 H   14.540174359562920        10.332025674838526        22.504160043880471     
 H   7.3992730619565350        12.681118648275012        24.110862529396393     
 C   6.2403750888257106        11.188747122823356        23.028121055579202     
 H   5.3713621633183832        9.6478129113040474        21.806538456352406     
 H   11.211437438620438        6.5364159536321198        17.943060278312146     
 C   10.869688556836794        6.1168489661643450        20.036941434036152     
 H   10.488105352589352        5.9925365594820210        22.160314158880961     
 H   11.450203528318800        13.201259046536947        16.509871327557335     
 C   9.4878554081657978        12.342351836681388        16.248951332308188     
 H   7.5528557913377030        11.404262406155320        16.284202701466857     
 H   14.693083600111386        12.769318089537867        22.898164655880105     
 H   5.3250320240510716        11.310806013225632        23.608455096423647     
 H   11.085087596857990        5.0526572899979074        19.948808440241333     
 H   9.3503062692293035        12.693017800319733        15.224881948483958     
 P   6.5244814412037062        3.3794743431457999        17.270278055694394     
 C   6.6130769078871126        4.3244025000140578        18.803713049078400     
 C   5.3389793003707231        4.2257662097462951        16.214779465925290     
 C   8.1601531352065120        3.3517518885827964        16.511957162563853     
 C   5.9805409115384123        1.6845845299094759        17.570508307520633     
 C   7.6876083094997831        4.1499068692597136        19.695266378678099     
 C   5.5919616206847769        5.2417262646103193        19.101871198546796     
 C   5.6935843638463073        5.4242498684464246        15.569879370710167     
 C   4.0117914863080442        3.7724094294758923        16.189032163491365     
 C   8.9790258715355158        4.4924882199032607        16.615093271159555     
 C   8.5933874861379422        2.2381272869788100        15.770651306085265     
 C   5.6860760890033610       0.84522969907902890        16.477555270156660     
 C   5.9355435842034039        1.1773028117171223        18.880042442205738     
 H   8.4846492461251888        3.4459643829373139        19.470198602217643     
 C   7.7281559924121943        4.8884344856319029        20.878175508948488     
 C   5.6562964033575716        5.9909384544185889        20.277511948422770     
 H   4.7699860177239701        5.3907623696870255        18.409273125448347     
 H   6.7208868205340568        5.7831974841821436        15.565392016242853     
 C   4.7005244388112937        6.1779931430073409        14.939753095770730     
 C   3.0265327541702436        4.5288282223130656        15.553397663469102     
 H   3.7453701499923628        2.8351419128237589        16.663920537459319     
 H   8.6520139370551785        5.3498788544562395        17.200133684727426     
 C   10.213339436548797        4.5138488224484323        15.965958458595262     
 C   9.8345722304778285        2.2751235687619933        15.134551426223565     
 H   7.9813186655175699        1.3431094306055689        15.689527743862401     
 H   5.6781281985345826        1.2335588262778869        15.460719839349890     
 C   5.3902152298300514      -0.50187693756998697        16.698303334831714     
 C   5.6365185561092348      -0.17181065943767757        19.087035000126509     
 H   6.1277257675941135        1.8278119592132316        19.729984320878160     
 H   8.5361362073654838        4.7239604132220885        21.588125124407576     
 C   6.7287975640375501        5.8269764683986063        21.156014452499637     
 H   4.8650726428430859        6.7046978296172552        20.501051404349223     
 H   4.9640501587908359        7.1128207753550416        14.444605787614181     
 C   3.3693537240752605        5.7445478750938630        14.955955013691455     
 H   2.0016985156882070        4.1613770778262698        15.509865022293924     
 H   10.845319204153485        5.3982234205725508        16.027931165436719     
 C   10.645250207631289        3.4091828581974983        15.224155947282814     
 H   10.162388107876396        1.4095285664451032        14.561398475490547     
 H   5.1891097300348052       -1.1513501848776690        15.845576220524398     
 C   5.3730147275530724       -1.0094300413043573        18.000813505516124     
 H   5.6067110860780724      -0.56662685734926477        20.099851051114587     
 H   6.7914626061296985        6.4194815286508415        22.066628139150140     
 H   2.5994323149100289        6.3420338939873035        14.472621325968284     
 H   11.621976934925645        3.4351125995525567        14.734636098509808     
 H   5.1627499934979104       -2.0653968900150477        18.164479030855730     
 Co   10.076550987932476        2.8866248977324411       0.50931640878076956     
 S   9.5643970838270089       0.68179025149705585       0.80764186901206658     
 S   7.9831455313127435        3.7647478210585485       0.44045843525336870     
 S   11.245976853161499        3.3419942502799591       -1.3944520473179016     
 S   11.564022231848561        3.6619862372186587        2.0481560887516279     
 C   11.033569581924821      -0.29812808247152611       0.87867729205732692     
 C   8.0748761724087963        5.5203359519722968       0.26516056882208516     
 C   10.500535935181803        2.4912591847235310       -2.7488203372668445     
 C   10.864526728850196        4.4257650970386129        3.4762802894191123     
 C   10.936333879867892       -1.7105572550117576       0.80701706174368182     
 C   12.323004621996510       0.25692811274321020        1.0461589975604242     
 C   6.8860451214478111        6.2589675876986117        4.5515230415739467E-002
 C   9.2762133388063148        6.2527850109310847       0.41673577739711609     
 C   9.2778015390527653        1.7916285422333265       -2.6296220348055881     
 C   11.129258744043067        2.4872109500748736       -4.0188492264302624     
 C   11.644240899586920        4.5660994190507429        4.6497303141481776     
 C   9.5555108640450808        4.9522261569759296        3.4934337735938317     
 H   9.9567620272207442       -2.1677071701837853       0.67648264983654516     
 C   12.069373998292058       -2.5191443575304175       0.92163279467951564     
 C   13.444747608437211      -0.56360429782820076        1.1803158184953517     
 H   12.424643875194990        1.3386036167167954        1.0960646734433650     
 H   5.9512225084351948        5.7137484654964377       -8.1863942924013736E-002
 C   6.8902742498106218        7.6568211274226945        1.5160346470969623E-002
 C   9.2728107736654337        7.6514050402044180       0.38843445516822744     
 H   10.205813039672782        5.7083888341127933       0.58556690610761697     
 H   8.7775924443421740        1.7702446498031279       -1.6647830776174790     
 C   8.7271303577940618        1.1161021504020017       -3.7178539951335017     
 C   10.553340638192418        1.8365359317882008       -5.1137932050491965     
 H   12.090448454858613        2.9890176560773711       -4.1319571064751681     
 H   12.654611610347196        4.1595423749487654        4.6641447777261194     
 C   11.141751162836908        5.2255159978751724        5.7738138033540212     
 C   9.0650688345995789        5.6112643985579380        4.6194300523979637     
 H   8.9255128560098775        4.8125168044176290        2.6179412202200023     
 H   11.964205200559007       -3.6021834153153587       0.86764958676489823     
 C   13.335289741720747       -1.9563582427972739        1.1219278773735515     
 H   14.428849709387539      -0.11316861551110187        1.3125382250192210     
 H   5.9534932131222282        8.1945556281692369      -0.13464494285062670     
 C   8.0853298391159267        8.3672066361028872       0.19141335805536688     
 H   10.211076271067631        8.1874497112858986       0.53567028426596475     
 H   7.8024897091941803       0.56011523532870422       -3.5792078283721636     
 C   9.3456264461485237        1.1416718695875625       -4.9731705838099751     
 H   11.052792636166108        1.8604152876581341       -6.0814081255280712     
 H   11.770066333528259        5.3265085035727990        6.6576820530598635     
 C   9.8479024238063229        5.7641540874859034        5.7694485402069287     
 H   8.0506024730342336        6.0040467586946553        4.5948430110392620     
 H   14.217971844810947       -2.5894108497990578        1.1958918716668854     
 H   8.0861786490742933        9.4552369760539001       0.17911636035713974     
 H   8.8997843552556173       0.62732455171602675       -5.8205793160030925     
 H   9.4599629597088057        6.2914335961679955        6.6391971304395252     
 P   7.0667753808985347        3.0136551084046994        8.1781773191638543     
 C   5.5974533081277915        2.3501809148494011        8.9770124425041047     
 C   8.5338061770734530        2.7702047575083522        9.2075273157763959     
 C   6.8384976968505296        4.7903883789668074        7.9882450056706871     
 C   7.2905218562955394        2.2608207370355511        6.5494879163978439     
 C   5.4999869746586212       0.96723338985680962        9.2150899533249966     
 C   4.5575027128079260        3.2094495762476609        9.3824541199024605     
 C   8.5473052083375496        1.8294193537182248        10.250035945648207     
 C   9.6818114687888173        3.5467293072533872        8.9454085812799917     
 C   6.4438796969825489        5.3248544957282187        6.7544737570448321     
 C   6.9380462084809906        5.6173918834911003        9.1236752113822916     
 C   6.2628465454873528        1.4962528801443802        5.9701012903984667     
 C   8.4855369451539442        2.4799897370301216        5.8375634704217321     
 H   6.2824934973998587       0.28716082229134543        8.8882728895862861     
 C   4.3821888538741778       0.45723000081849496        9.8759266014524165     
 C   3.4297514711717252        2.6836758935307823        10.014820542582560     
 H   4.6215022624557447        4.2773534515145268        9.2000378705988091     
 H   7.6688795815183584        1.2345361125562258        10.489468694746511     
 C   9.7036220039870447        1.6625700726495081        11.018142414707109     
 C   10.832718513053504        3.3608821275042291        9.7116676130266484     
 H   9.6688146175712628        4.3057389102128365        8.1645556607406817     
 H   6.3665469676322175        4.6830843748080468        5.8805932692510883     
 C   6.1538738875967702        6.6882670644126030        6.6531670012963344     
 C   6.6207041277431404        6.9710691817965005        9.0183723991722342     
 H   7.2622548015943380        5.2143695889919934        10.082835471516542     
 H   5.3463336990403576        1.2973616349971968        6.5194128002392286     
 C   6.4265239458786381       0.97734692550228819        4.6820424108436667     
 C   8.6277003158157406        1.9682154645165810        4.5467216763044034     
 H   9.2973289260843739        3.0619835741718306        6.2666153274999017     
 H   4.3405198145280357      -0.60995591944052063        10.086988457019240     
 C   3.3456074243166896        1.3107965967465940        10.263445671862344     
 H   2.6208753197910513        3.3391915398649514        10.335718632135555     
 H   9.6761083654168711       0.93700465391326238        11.831731934139478     
 C   10.845240412076615        2.4211027853582885        10.749776410343852     
 H   11.726650987225733        3.9564441439729783        9.5290500669359002     
 H   5.8415946157250875        7.1002034341816991        5.6945797757307233     
 C   6.2386735531873292        7.5075778537524771        7.7818170049817388     
 H   6.6704862348191876        7.6174356685482136        9.8951585980521699     
 H   5.6291006451555115       0.38632608039052796        4.2388098202475630     
 C   7.5965985396716293        1.2282076048980664        3.9641953692175877     
 H   9.5372068165191450        2.1527179407895525        3.9807958880365777     
 H   2.4688645551850552       0.91171152814738021        10.770522610792742     
 H   11.753172211231147        2.3055977411316650        11.343262383960280     
 H   6.0210722356705144        8.5722924025000662        7.7078382340923532     
 H   7.7337364491323717       0.85367551206347370        2.9493476932268536     
 P   10.603911608011428        10.227022076243962        5.0279042271765757     
 C   10.490596388517684        9.3097257635224846        6.5752845093129269     
 C   11.799459738818996        9.3589288997248872        3.9992021032412595     
 C   8.9815720306939095        10.257025938288198        4.2357320356581312     
 C   11.155341567607472        11.919486264169757        5.3264471573868626     
 C   9.3967910725551693        9.4891726969899128        7.4418614661138855     
 C   11.526191980163610        8.4262576956385988        6.9210030383045469     
 C   11.440559597262968        8.1596630821828935        3.3573748631995319     
 C   13.130343431324006        9.8021464652832559        3.9811598144794016     
 C   8.1342059084721079        9.1400272960727449        4.3656912323148989     
 C   8.5886743350670773        11.347221338483790        3.4383327029423882     
 C   11.466367647789317        12.754954753450406        4.2359756998014495     
 C   11.185072151823135        12.430235517778542        6.6354536984094317     
 H   8.5898972078273079        10.168884714299862        7.1809193481863627     
 C   9.3520450653163287        8.7901263039087105        8.6482327345052674     
 C   11.457828614421739        7.7156451377526079        8.1203426107541326     
 H   12.363688677486843        8.2731903404295934        6.2479182711595946     
 H   10.411531421999822        7.8050040588620524        3.3559987942645959     
 C   12.429786902370818        7.3995519589473595        2.7283247669065060     
 C   14.110906208675377        9.0405743811870529        3.3440968097149133     
 H   13.402370737458272        10.737706311311998        4.4575961938784712     
 H   8.4296749078502788        8.2992637054894978        4.9899885505956458     
 C   6.9120171683680232        9.1190714923472349        3.6926849315874009     
 C   7.3602510477350576        11.310233618349310        2.7770507296477849     
 H   9.2196283584676273        12.226431218694929        3.3282135815125700     
 H   11.492844017548574        12.361899524037607        3.2214413478248671     
 C   11.754258618406190        14.104010150535602        4.4548845897628242     
 C   11.482161687872756        13.779619615989168        6.8422583940546469     
 H   10.981236186983821        11.782867613544170        7.4849682278687721     
 H   8.5313898170386562        8.9614785196912123        9.3415429808125321     
 C   10.368610039969894        7.8872839433823385        8.9764367307765234     
 H   12.260112932946834        7.0268226652399139        8.3804174721782569     
 H   12.161620647148442        6.4614410229001438        2.2416047084308377     
 C   13.762402870790464        7.8307627778604232        2.7381688672226034     
 H   15.138206592962536        9.4011410802436117        3.3057664152376263     
 H   6.2597745525473840        8.2515339145000937        3.7784330932522892     
 C   6.5192778307562484        10.200901281239913        2.8970006957336452     
 H   7.0713914545865357        12.157724809157394        2.1578767526653309     
 H   11.960726186558455        14.755065698150011        3.6040506920890811     
 C   11.753366265626994        14.615438483886544        5.7563227182198409     
 H   11.502200267793103        14.176304887849739        7.8547247734816947     
 H   10.303953089033648        7.3250811451616009        9.9066656983598769     
 H   14.529896226616430        7.2343914894693455        2.2482545695999145     
 H   5.5532953901150774        10.173297685722764        2.3868230732453246     
 H   11.956931640481464        15.672743711707801        5.9196068440238623     
         556

 Co   1.4821230375833931        10.585798745230640       0.36055182904319455     
 S  0.86783108584084490        12.747325179808211       0.79187822047866685     
 S -0.56424179959003817        9.6042759693957631       0.24140678630834894     
 S   2.7013793011971425        10.273349574951141       -1.5399002194391660     
 S   3.0112104229819634        9.8031008240751163        1.8632145726207316     
 C   2.3059093937772359        13.772489103326015       0.88491151339724761     
 C -0.41653180275215212        7.8465695038119927       0.18126446167136834     
 C   1.9546954649130759        11.141796065206762       -2.8799801853000302     
 C   2.3091064970591701        9.1492903993016181        3.3418275996098643     
 C   2.1716446767167330        15.181686936986479       0.82697442429655721     
 C   3.6099593962046925        13.252761381819532        1.0544440134276725     
 C  -1.5864003888291733        7.0583072802142270        4.0987515206042872E-002
 C  0.81257652104042066        7.1646032833863638       0.33354333956813115     
 C  0.74601626104589536        11.861732784321847       -2.7428722014165761     
 C   2.5674490124085438        11.137875872706868       -4.1578968160088250     
 C   3.0926697389548155        9.0685004977804073        4.5185316115905962     
 C  0.99541784007723066        8.6342551701300305        3.3929748423002852     
 H   1.1805721127011821        15.614616466125177       0.70514081031053033     
 C   3.2837919336383887        16.019760526371808       0.94082723784084021     
 C   4.7096354359765078        14.101397422484506        1.1910936339480840     
 H   3.7391798297217345        12.174436284171803        1.1125932644624756     
 H  -2.5434258349253986        7.5647842575548312       -8.1485385358040854E-002
 C  -1.5348472468682994        5.6630293212617451        8.3059761072099447E-002
 C  0.85593673470379206        5.7671891049569073       0.37436123347633093     
 H   1.7266986030135252        7.7474476510796810       0.44969480358681568     
 H  0.27052330564193350        11.906655909727309       -1.7657309948678956     
 C  0.18509629647706247        12.536153418499337       -3.8265063294096229     
 C   1.9829648626357328        11.791494349075068       -5.2460714454567707     
 H   3.5208642134466519        10.623958387568811       -4.2822622798105394     
 H   4.1035895081722833        9.4736967363450564        4.5077482123014327     
 C   2.5950933844304473        8.4642247137916424        5.6754931095075056     
 C  0.50879336705070000        8.0340395806967653        4.5532279711927890     
 H  0.36355100639090759        8.7282930395814375        2.5121196631858291     
 H   3.1490276574416045        17.099376458526407       0.89514914700407511     
 C   4.5653772083424213        15.491385794506087        1.1331064290991060     
 H   5.7019996187812314        13.672565699232665        1.3330706357622473     
 H  -2.4567265330055115        5.0892095289379515       -8.7821905673641926E-003
 C -0.31082547395544130        5.0033123459640994       0.25518486822580155     
 H   1.8169333803260246        5.2721019445774582       0.51175353783351607     
 H -0.72998581146000963        13.104586130811365       -3.6766489432725749     
 C  0.78237778228871580        12.495789934963231       -5.0913355803039950     
 H   2.4685659066547037        11.759562100627667       -6.2204484639989364     
 H   3.2279337295200672        8.4026483752180479        6.5601109921267851     
 C   1.3002989586729701        7.9287665782594301        5.7028577156263616     
 H -0.50793133772184762        7.6453718304928966        4.5558927996239484     
 H   5.4328178465807646        16.144826639053960        1.2104773295669009     
 H -0.27284901031190900        3.9173882012567915       0.29723444723517317     
 H  0.32663892734976308        13.007866034998575       -5.9347784151866358     
 H  0.91718989134690654        7.4397944058889376        6.5966097429873063     
 P   15.625160322872768        10.604530193072556        8.2729604864287651     
 C   14.154575760610570        11.282567721471008        9.0508891725079010     
 C   17.092380172240937        10.833845760919560        9.3041168218135546     
 C   15.386171526745859        8.8297706379020493        8.0693301551995997     
 C   15.861256750742884        11.353797880599283        6.6458043760077530     
 C   14.064552938007930        12.667621664211996        9.2780417046485510     
 C   13.092054994957723        10.436619666711483        9.4216035754732914     
 C   17.116689665725804        11.781898162159756        10.340142734381658     
 C   18.235300836199279        10.050188862187319        9.0401456637307440     
 C   15.023522182626316        8.3023006449182493        6.8222698059863323     
 C   15.454598632160216        7.9956491725706718        9.2017068272437506     
 C   14.834593115909465        12.107830082787531        6.0511093644725502     
 C   17.058350757998696        11.124290284269977        5.9427971375136064     
 H   14.867169069285289        13.337392517346684        8.9809524184992693     
 C   12.924138278423801        13.192803582222503        9.8852953528883454     
 C   11.944866707421927        10.977035384158681        10.003722533256779     
 H   13.153892003551984        9.3670740624622795        9.2504035576641801     
 H   16.245236999534516        12.386515615601512        10.582910761793116     
 C   18.280319120935172        11.949718367131084        11.096658886963166     
 C   19.394709894557241        10.239959850212294        9.7926455263051295     
 H   18.212055236444833        9.2833414452074177        8.2670744852225102     
 H   14.971229471788051        8.9482181329559491        5.9493063106537765     
 C   14.732056679512830        6.9403606606510042        6.7073404601020759     
 C   15.139763246591146        6.6421692800800871        9.0819824394135349     
 H   15.757970430204793        8.3934143793487053        10.169296279753617     
 H   13.915595243920576        12.313556887159265        6.5933782644974963     
 C   15.003831536202791        12.607081473684477        4.7561842665291323     
 C   17.201802782785478        11.606803982531302        4.6411390610990004     
 H   17.870068859243830        10.554647076497378        6.3867625888498685     
 H   12.883987284543441        14.261688624535285        10.085484351998227     
 C   11.862826429206125        12.353071119270004        10.232879770150831     
 H   11.121522688112954        10.328845324348391        10.302751224864416     
 H   18.259254584353986        12.680866601190006        11.904530343810743     
 C   19.419020704239404        11.188552152916321        10.822655712649398     
 H   20.288956916407955        9.6472294002132521        9.6022173579704120     
 H   14.443169171717074        6.5338169597403102        5.7393970976324651     
 C   14.786978459623610        6.1141145951042244        7.8329827472841060     
 H   15.171060686766623        5.9896236473134605        9.9557278627270733     
 H   14.209519250077788        13.194025672292280        4.3020469417540319     
 C   16.173572955577395        12.338428307174542        4.0433617615568300     
 H   18.110265561768717        11.404030871272647        4.0809414806783506     
 H   10.969193423426450        12.766138211340470        10.697071360846694     
 H   20.334281059552310        11.311549282558230        11.402928103108263     
 H   14.570316832388144        5.0501431001788486        7.7454415049544583     
 H   16.311529914193279        12.689208853347068        3.0194028914994333     
 P   2.0275933545711466        3.3766137463904071        5.0661565365107810     
 C   1.9384905215820978        4.3205719536660876        6.6000749866172708     
 C   3.2108661872359630        4.2252976698475457        4.0101180261649638     
 C  0.39192326836510677        3.3468882152044150        4.3077867871659237     
 C   2.5744457043416711        1.6826096603444718        5.3658255745273040     
 C  0.86359447075839768        4.1458699168105770        7.4911220109435233     
 C   2.9599924097182888        5.2370631053399510        6.8993329198400088     
 C   2.8522098214415332        5.4214026369059898        3.3631043562421343     
 C   4.5396692364079270        3.7766250947193054        3.9856651564978236     
 C -0.42983767311743692        4.4852611540828367        4.4132603068515213     
 C  -3.8059977986672475E-002   2.2342888987658931        3.5632521138672724     
 C   2.8700982033726978       0.84397859058057245        4.2726867956613122     
 C   2.6202166147728971        1.1750820186255411        6.6752621576226066     
 H   6.6340612906639701E-002   3.4424986772512183        7.2652150975376113     
 C  0.82292432298176721        4.8835375335329063        8.6745347048615784     
 C   2.8956271975187757        5.9852724348691950        8.0755807654283274     
 H   3.7822677482015057        5.3863060002857512        6.2071255325014061     
 H   1.8236138509428208        5.7765661812886711        3.3577463138053911     
 C   3.8427118993936507        6.1776512254960219        2.7320269739192553     
 C   5.5223453974290919        4.5354107358371438        3.3488388802832478     
 H   4.8092418939213148        2.8410600211538046        4.4622206573510139     
 H -0.10529320325944444        5.3419451062982475        5.0005695650033744     
 C  -1.6638662583680737        4.5051941888860290        3.7634887216996598     
 C  -1.2788808198505435        2.2699077935408449        2.9263786168053127     
 H  0.57618073531143521        1.3410040096990758        3.4800068638681863     
 H   2.8777621595750862        1.2326934214307312        3.2560025346745918     
 C   3.1675029394612522      -0.50285900340347134        4.4930342814223705     
 C   2.9210210307952802      -0.17367793928448072        6.8818986465117353     
 H   2.4271824528600896        1.8251231059596449        7.5253698789678092     
 H   1.4641811155684532E-002   4.7189210441219727        9.3840945151368924     
 C   1.8226997664675788        5.8212176887117737        8.9535259412626722     
 H   3.6871484166511865        6.6983962495270655        8.2999977949314641     
 H   3.5762491512446584        7.1110190403723399        2.2357499231707609     
 C   5.1753593091247181        5.7488384948316469        2.7491098153837732     
 H   6.5484440904121897        4.1714124591790647        3.3060442347165342     
 H  -2.2981834966234880        5.3876860068488064        3.8274942124086531     
 C  -2.0925504123984431        3.4015349068928082        3.0185064145025517     
 H  -1.6038315753494410        1.4050729741097960        2.3506600668781883     
 H   3.3691906481629954       -1.1520300901567486        3.6402059771951820     
 C   3.1852963442715403       -1.0107205915283577        5.7954192528234021     
 H   2.9515109748581922      -0.56867571073902856        7.8946287942238547     
 H   1.7600450831120413        6.4130557347459725        9.8645777835413053     
 H   5.9433182624036993        6.3482082819642009        2.2649638422377225     
 H  -3.0691149521919954        3.4265904740089694        2.5286729850503855     
 H   3.3966721905620267       -2.0665060410567930        5.9588159314223903     
 Co   15.583469582010146        2.8911626551872591        12.704305839775312     
 S   16.097995669077402       0.68790292215891147        13.009670511322884     
 S   17.675884633969027        3.7719497298398363        12.635589305365492     
 S   14.414251236000290        3.3396537275220028        10.799213985016882     
 S   14.092836406109841        3.6694961618245205        14.239089952301253     
 C   14.629465771257742      -0.29300417531867662        13.081452219441895     
 C   17.583609396420851        5.5277293718048961        12.464261708853709     
 C   15.160448907219557        2.4868577227168815        9.4466647965729784     
 C   14.791576112569370        4.4274651872888136        15.670412728148861     
 C   14.727335226943756       -1.7053502764849660        13.009636160763851     
 C   13.339852099831440       0.26135113127215626        13.249844167992162     
 C   18.772425936239085        6.2672163404759811        12.247701364069512     
 C   16.381815498407175        6.2593336520531642        12.615749095763382     
 C   16.382532941533277        1.7865079936879729        9.5678215469152299     
 C   14.532926932597540        2.4819983056774375        8.1760584835068943     
 C   14.010946398695161        4.5649886976823462        16.843535662897004     
 C   16.100998885268481        4.9528407093025049        15.690249384451594     
 H   15.707049796561934       -2.1620605082295286        12.878753169339014     
 C   13.594702868158926       -2.5145068610750823        13.124364170071480     
 C   12.218534809861547      -0.55972174323188517        13.384053805182541     
 H   13.237825846787052        1.3429431223402148        13.300914795266511     
 H   19.707700382003026        5.7226997281170977        12.120740256029421     
 C   18.767584329002446        7.6650003953299581        12.220006130908786     
 C   16.384663876317390        7.6579329219394152        12.590146860018232     
 H   15.452298031253843        5.7142809687292262        12.782571414091660     
 H   16.881349158430979        1.7651971142541851        10.533391828751459     
 C   16.934046884684228        1.1099572113292342        8.4806395837035211     
 C   15.109593504808759        1.8301028190878810        7.0822781259866563     
 H   13.572128049310964        2.9842454329151855        8.0616310196697700     
 H   13.000425587376187        4.1588227121352537        16.856104549512747     
 C   14.512737171865322        5.2212508988737607        17.969708749646848     
 C   16.590769574166561        5.6086308623686740        16.818321063313903     
 H   16.731748945485421        4.8151062227225649        14.815024908878055     
 H   13.700371036289658       -3.5974622861883869        13.070099728204955     
 C   12.328549000541603       -1.9524059929542632        13.325006003802736     
 H   11.234389619860918      -0.10964862620081743        13.517135441831808     
 H   19.704299132299298        8.2032934267078286        12.072471049888371     
 C   17.572007245600169        8.3745050298755626        12.396027715258290     
 H   15.446001248798153        8.1932972125917125        12.737088930581457     
 H   17.858227024660163       0.55357412558186747        8.6206342777345277     
 C   16.316902868315992        1.1349282453208516        7.2246715411311246     
 H   14.611153350651016        1.8534113330985500        6.1141436332284664     
 H   13.883687211505457        5.3203285429704348        18.853250943410160     
 C   15.806830775756589        5.7592444087984900        17.967848282417059     
 H   17.605541401763265        6.0006967350017737        16.795798398998446     
 H   11.446189362497556       -2.5858898378348627        13.399044398625078     
 H   17.570643540610135        9.4624654667630352        12.385742922937155     
 H   16.763415518711721       0.61981570122832852        6.3780903464686949     
 H   16.194185077710255        6.2843047733415300        18.839124502987087     
 P   1.4875891281213718        3.0095496801899100        20.381840535325100     
 C   2.9568418005435220        2.3462064486238323        21.180743834472619     
 C   2.0293573468485565E-002   2.7664364351210291        21.411006242419397     
 C   1.7150101246853773        4.7864498948735026        20.192100962937211     
 C   1.2643946233295515        2.2570783075343908        18.752902953147427     
 C   3.0542660459308362       0.96335287248192469        21.419426633279233     
 C   3.9971411452929546        3.2055293017800910        21.585067433819439     
 C   6.5276907864973820E-003   1.8264047326192985        22.454201543992106     
 C  -1.1274123816824273        3.5433393159466364        21.148591508674105     
 C   2.1073058014887920        5.3217815635887877        18.958008231149361     
 C   1.6161091065234587        5.6130136352454123        21.327924840661787     
 C   2.2907109992509973        1.4896078019931007        18.174895176635751     
 C   7.0996128059958835E-002   2.4796972213458450        18.039361018171068     
 H   2.2713724732709326       0.28321030151661442        21.093756270136424     
 C   4.1726315513312890       0.45352133124702793        22.079370186518180     
 C   5.1252864996999969        2.6799387114931568        22.216848753553709     
 H   3.9330885892162977        4.2733609921667917        21.402293050532734     
 H  0.88459168283330936        1.2311217508058756        22.694045039104015     
 C  -1.1497494384980087        1.6607246002214109        23.222629137655506     
 C  -2.2782209246787035        3.3587315757852370        21.915298653906959     
 H  -1.1142165196155938        4.3019157852913583        20.367312967732676     
 H   2.1841427674908558        4.6804642258880289        18.083761178996053     
 C   2.3958037301103929        6.6855347618180998        18.856879846268530     
 C   1.9317308050361801        6.9670951306705149        21.222740250476509     
 H   1.2934152653800461        5.2093010175529493        22.287259092134160     
 H   3.2060937994186678        1.2883944523303295        18.725231766706315     
 C   2.1271314394718828       0.97093744524878356        16.886727786593671     
 C  -7.0859552958588840E-002   1.9685146042448580        16.748264762297833     
 H -0.73967082226123926        3.0641069899637281        18.467280246141101     
 H   4.2144519543609036      -0.61359266036731663        22.290684082634833     
 C   5.2095927864113261        1.3071203638257192        22.465699099785482     
 H   5.9342778439793191        3.3356136536291272        22.537140957031401     
 H  -1.1222913319294034       0.93575962642865207        24.036729577784072     
 C  -2.2910137255890302        2.4197133586786599        22.954087505282416     
 H  -3.1718430527651567        3.9547007079809164        21.732529933367037     
 H   2.7063867324787743        7.0981424060798517        17.898066922099964     
 C   2.3116138984049961        7.5044004246539995        19.985874209442319     
 H   1.8821939861253318        7.6131230709758082        22.099806594408879     
 H   2.9234132269217175       0.37751758477288022        16.444614043669283     
 C  0.95879256923260225        1.2252488629957168        16.167269141010209     
 H -0.97892677726454347        2.1560298686369430        16.181049990647040     
 H   6.0867091083167102       0.90809474086396591        22.972133870093479     
 H  -3.1988726087905648        2.3052366602531316        23.547895517445564     
 H   2.5279535212803923        8.5693757946579385        19.911874064800205     
 H  0.82192045788657120       0.85113314226530956        15.152226125295646     
 P   15.055131686929217        10.226915613737852        17.231463851429723     
 C   15.166931829445652        9.3079784182494389        18.778014956458950     
 C   13.859098955657750        9.3610430976493557        16.201629049534539     
 C   16.677808162010674        10.255576941897653        16.440123580472140     
 C   14.505515662964822        11.919930650693795        17.530470665578182     
 C   16.259932374366148        9.4864374991252127        19.645785952656095     
 C   14.131528862060240        8.4234455151151426        19.121423983956618     
 C   14.216957114150491        8.1621448175034104        15.558556506715535     
 C   12.528626355791374        9.8055064519670569        16.184117555169120     
 C   17.523855169699882        9.1375909835122240        16.569901120738827     
 C   17.072224640253264        11.345740714991916        15.643501922126637     
 C   14.195775582777786        12.756009459451001        16.440071785751133     
 C   14.475843428907124        12.430412581527598        18.839567624986959     
 H   17.066777894402204        10.166803792410313        19.386564656890425     
 C   16.304026199534722        8.7855069772276675        20.851054972586290     
 C   14.199258012228313        7.7109430261797876        20.319632249114385     
 H   13.294718925312019        8.2710291740448856        18.447373530826606     
 H   15.245687758445513        7.8066152628551695        15.556751504933134     
 C   13.227012496677128        7.4035971114403250        14.928745506640594     
 C   11.547342704427917        9.0454437562393615        15.546395790149921     
 H   12.257498707954381        10.740820088194083        16.661527936120446     
 H   17.227142759676831        8.2968367624586374        17.193578414617299     
 C   18.746303353235838        9.1156959140710843        15.897451933046383     
 C   18.300863571740624        11.307755384889266        14.982732071892505     
 H   16.442191188080987        12.225616399269112        15.533739174591268     
 H   14.169148993570568        12.363255125496199        15.425408319197112     
 C   13.909279798711541        14.105330687887337        16.659250373350744     
 C   14.180206405452063        13.780098301761972        19.046617184004614     
 H   14.678533744909089        11.782563370711127        19.688987330907583     
 H   17.124146773628521        8.9560886540579876        21.545185492799344     
 C   15.287695548415083        7.8816168223876995        21.176894919614561     
 H   13.397113624133516        7.0213658663249214        20.577913914688896     
 H   13.494338072201876        6.4658551153757244        14.440848029163519     
 C   11.894786038757363        7.8359623197568284        14.939224382726733     
 H   10.520336820837523        9.4068659687484661        15.508418347434889     
 H   19.397623201370205        8.2474791051856329        15.983026135932992     
 C   19.140513335952956        10.197450424112525        15.102486340461629     
 H   18.591130250294469        12.155141639874371        14.364128609451262     
 H   13.703494868301512        14.756582334154176        15.808421340742136     
 C   13.910298637400528        14.616499348507416        17.960793004595160     
 H   14.160254250054660        14.176569181277232        20.059178087596134     
 H   15.351783414151745        7.3180408082930084        22.106279369609553     
 H   11.126705429810155        7.2407852532624721        14.448783987435732     
 H   20.106691903335655        10.169206237790011        14.592713120128163     
 H   13.707771390651271        15.674000444152464        18.124207090450849     
 Co   7.0715123355567950        10.585197267789285        12.562558201457611     
 S   7.6866568565686304        12.746028541748082        12.996685302256344     
 S   9.1165277777389289        9.6004815745521661        12.442870468219175     
 S   5.8525909262739839        10.276033011933393        10.661401473481014     
 S   5.5412998745506314        9.8020642393888266        14.064270191081416     
 C   6.2485705649860730        13.771303741614402        13.088973599500287     
 C   8.9657853484284011        7.8428281833179643        12.384715330910211     
 C   6.6002535290863849        11.144790550432537        9.3220566118675467     
 C   6.2429786845910868        9.1499164596131877        15.543841423323512     
 C   6.3828718536544091        15.180469784317223        13.030819534034134     
 C   4.9444407125279266        13.251675055558877        13.258221848462634     
 C   10.134347600769683        7.0524821304071290        12.244618854307753     
 C   7.7356525666246547        7.1629267284925016        12.538279375232285     
 C   7.8090152517308749        11.864430723532518        9.4599734212708224     
 C   5.9880272152477998        11.141473666497252        8.0438964626224756     
 C   5.4590746300218838        9.0698202409085003        16.720412833152999     
 C   7.5569083440359988        8.6355089578855004        15.595922802949193     
 H   7.3740009834233176        15.613350769462381        12.909349725344176     
 C   5.2706921476524489        16.018603022374524        13.143947365961061     
 C   3.8447146574531654        14.100360055214363        13.394086195008388     
 H   4.8151519703031784        12.173388554540850        13.316872154611408     
 H   11.092150565479299        7.5573019018917185        12.121074528360074     
 C   10.080604478647635        5.6572986792175275        12.288108546375973     
 C   7.6900964746466993        5.7655468013813271        12.580354573512352     
 H   6.8224486772905388        7.7472410289337619        12.654519389780241     
 H   8.2840144222445886        11.908987320771873        10.437387266220721     
 C   8.3705059306709622        12.539172086387111        8.3768040564655895     
 C   6.5729826590311262        11.795553000182624        6.9562579654372643     
 H   5.0345819681138035        10.627740720640267        7.9189707427983338     
 H   4.4480614342903584        9.4747743515450402        16.709059167081083     
 C   5.9564230991156606        8.4664903336095616        17.878006232152956     
 C   8.0433649913719041        8.0364485395605012        16.756862318330544     
 H   8.1890936787560502        8.7291442144006020        14.715227832877771     
 H   5.4055080037199650        17.098193491341910        13.097998217871071     
 C   3.9889922396391055        15.490321269054018        13.335679153780157     
 H   2.8523001013813842        13.671549628844254        13.535770036941464     
 H   11.001567213551773        5.0819702801984707        12.196465159239093     
 C   8.8555923480863825        4.9996473278802558        12.461353984484177     
 H   6.7283086360703575        5.2721718602387142        12.718552582074643     
 H   9.2856475312942521        13.107370836717639        8.5272255579407634     
 C   7.7736221310173095        12.499571264566169        7.1117609927096916     
 H   6.0877255214123007        11.764224677902448        5.9816978699622405     
 H   5.3232533289124238        8.4052807784848351        18.762429445446703     
 C   7.2514166088585368        7.9315124388691780        17.906241952297886     
 H   9.0603416643468577        7.6484429810302279        16.760255986218844     
 H   3.1215234183459253        16.143804277085920        13.412338273414091     
 H   8.8159988843263548        3.9137734783255356        12.504458409063719     
 H   8.2296551075370612        13.012074666323832        6.2687238531676375     
 H   7.6343587685477594        7.4431406455023073        18.800419274160898     
 P   10.034953229101436        10.606579977604946        20.475745773712074     
 C   11.505492700776740        11.284060240853464        21.254167792920033     
 C   8.5674150900000523        10.835613860824866        21.506578633936094     
 C   10.273246812765194        8.8316994733640968        20.272029782296691     
 C   9.7997088382303268        11.356333130119081        18.848645423618247     
 C   11.595743722715099        12.669001140495260        21.481965878637158     
 C   12.567979257936058        10.437767239307009        21.624212953352135     
 C   8.5427932702923108        11.782882903103042        22.543304506447029     
 C   7.4248059148377834        10.051626232256542        21.242180752609968     
 C   10.634890238216826        8.3038383801411655        19.024844924983125     
 C   10.204612850727967        7.9976804362399561        21.404497982634936     
 C   10.825791474664129        12.112391945234783        18.255538138469056     
 C   8.6037279544683685        11.125391097254367        18.144196893774826     
 H   10.793117232129251        13.339068890728084        21.185501274988660     
 C   12.736465429004648        13.193706986177373        22.089038516008166     
 C   13.715349709291369        10.977713795909741        22.206405211021725     
 H   12.505973758758284        9.3683186819656203        21.452479973302790     
 H   9.4139500616722334        12.387784664984272        22.786462779588543     
 C   7.3792352065411961        11.949386467074898        23.300241366604702     
 C   6.2654943076434746        10.240068645565795        21.995140095407027     
 H   7.4482435395988542        9.2854220057807293        20.468495102830026     
 H   10.687477278669236        8.9496720639658527        18.151838554266206     
 C   10.924894693838784        6.9415892167300406        18.909830698051408     
 C   10.518061620853535        6.6438764145061970        21.284696525778763     
 H   9.9020727725507953        8.3957693278598775        22.372222052036349     
 H   11.743985274924382        12.319046697796329        18.798791435857961     
 C   10.657053998442150        12.612378273019152        16.960838265069452     
 C   8.4608254814117991        11.608567922396247        16.842724405162794     
 H   7.7925248379597916        10.554030342106550        18.586862040010466     
 H   12.776875269174546        14.262495823558620        22.289604447030634     
 C   13.797691392574400        12.353629293903587        22.436074157571763     
 H   14.538622487154724        10.329286765750897        22.505112082390454     
 H   7.4001129852761318        12.679853151985325        24.108725632854636     
 C   6.2409336090264844        11.187709113705631        23.026006026029489     
 H   5.3715806740458545        9.6469268197768212        21.804448353114314     
 H   11.212882521805369        6.5346291942020045        17.941791459258358     
 C   10.869602738659131        6.1154164803291700        20.035492752657028     
 H   10.486626366344117        5.9915212905341955        22.158587146613684     
 H   11.450918976249591        13.200873515966677        16.507953444059790     
 C   9.4884478116030291        12.342397617214136        16.246638898565482     
 H   7.5533126847833030        11.404641922526352        16.281357078810661     
 H   14.691505581701135        12.766306380704624        22.900264958030903     
 H   5.3257986077879425        11.309576821034570        23.606710749717326     
 H   11.085064237361337        5.0512098666398701        19.947762211762843     
 H   9.3509102492107683        12.693722895121525        15.222824451734233     
 P   6.5238757117373591        3.3784916971217513        17.269176775028331     
 C   6.6131442856904910        4.3226620082454508        18.802994244439898     
 C   5.3381151509365461        4.2253884181279258        16.214400759243894     
 C   8.1591804475796899        3.3506993151416915        16.509924033085255     
 C   5.9797164514152241        1.6836727436317189        17.569359671220397     
 C   7.6882073440251437        4.1480442240225832        19.693861322374129     
 C   5.5916208514570727        5.2390440647013330        19.102459076226101     
 C   5.6928769814597100        5.4238582639280892        15.569541700352126     
 C   4.0108098827893999        3.7723552932543574        16.188890843756514     
 C   8.9788654325346098        4.4907578329849427        16.613835112812616     
 C   8.5912707435824132        2.2377409873870913        15.767025046180553     
 C   5.6847954209552238       0.84442558118665134        16.476474645269402     
 C   5.9351351361733835        1.1762959737207395        18.878879400920553     
 H   8.4855269724201516        3.4447773785725393        19.467807757407257     
 C   7.7288633480795745        4.8854892664486584        20.877414056624051     
 C   5.6560580488977870        5.9871961424357902        20.278750997686473     
 H   4.7692176538945414        5.3881826779883104        18.410396615123087     
 H   6.7202397223473413        5.7826506202716974        15.565124597997647     
 C   4.6999466762814830        6.1777883119320682        14.939421514582001     
 C   3.0257051337099190        4.5289259273943596        15.553190660259206     
 H   3.7442048054078532        2.8351604789378344        16.663857414933197     
 H   8.6527464890258159        5.3476758940663247        17.199989812841061     
 C   10.212841430341348        4.5121017465840678        15.964035503318438     
 C   9.8320982674099717        2.2747333380273167        15.130220928899259     
 H   7.9786609018725514        1.3431764070668490        15.685071960326015     
 H   5.6763328945144691        1.2328861914512086        15.459703043151647     
 C   5.3891585563287361      -0.50273592482581564        16.697171065125804     
 C   5.6361641378299101      -0.17282514789532516        19.085866514049552     
 H   6.1276344644745349        1.8267195937993070        19.728809746340794     
 H   8.5371946492072830        4.7208367932558550        21.586905764764541     
 C   6.7290211069928718        5.8230377795762269        21.156637354715283     
 H   4.8645222601486555        6.7002608201719225        20.503294459765467     
 H   4.9636272184156303        7.1126838062403017        14.444478385141487     
 C   3.3687226788919680        5.7444472260749944        14.955465162007336     
 H   2.0007904072912246        4.1616981556254036        15.509815932020613     
 H   10.845403166476604        5.3959922075880611        16.026694894400912     
 C   10.643640076256350        3.4080860919565459        15.220701065120641     
 H   10.158812244902945        1.4096539855059218        14.555760984023454     
 H   5.1879069499285988       -1.1522531257576807        15.844495893940080     
 C   5.3724564800001557       -1.0103963687297899        17.999651641465444     
 H   5.6066212713068868      -0.56769189629683858        20.098673380876033     
 H   6.7917330190995164        6.4147113181360123        22.067790058538311     
 H   2.5988856794997099        6.3419088659437390        14.471929808192764     
 H   11.620068947785134        3.4340595817501565        14.730608974593043     
 H   5.1623806212697625       -2.0664011992028168        18.163305550174297     
 Co   10.075343412605557        2.8895088893201422       0.50500380017915503     
 S   9.5602651020159737       0.68592477045416733       0.80720122170980779     
 S   7.9832951814946398        3.7706261591739714       0.43472950548349776     
 S   11.246165377615016        3.3407235132335824       -1.3986970687266422     
 S   11.564048288199185        3.6651138451351408        2.0427584755457264     
 C   11.028552088739156      -0.29528440322185495       0.87886070319320342     
 C   8.0766576136039419        5.5262752396514712       0.26275286227693906     
 C   10.500669713826442        2.4894565715208410       -2.7526299678333412     
 C   10.864497162598482        4.4256945619602304        3.4723617145105372     
 C   10.930262983995553       -1.7076207326734738       0.80758004565606334     
 C   12.318402483912003       0.25876424965514044        1.0464120882478520     
 C   6.8883815071451622        6.2663488681894384        4.5385700430710968E-002
 C   9.2787995946961761        6.2572586576515343       0.41436414261691684     
 C   9.2783379975478510        1.7892493910819884       -2.6328925053891719     
 C   11.128922621243891        2.4856124540303699       -4.0228905203901322     
 C   11.644337507577353        4.5643031345182257        4.6458968546851658     
 C   9.5553410345069736        4.9518108182169804        3.4905227683358540     
 H   9.9503642570579540       -2.1640805820163109       0.67728851287207892     
 C   12.062708587779694       -2.5170482052496581       0.92216601724266956     
 C   13.439517871140042      -0.56256895586305766        1.1806294701581479     
 H   12.420825910933885        1.3403434714316631        1.0965744837546731     
 H   5.9529148660426916        5.7222564038309054       -8.1863638952155343E-002
 C   6.8939868753619118        7.6641274916706674        1.7124007421888021E-002
 C   9.2767567490118594        7.6558439097469790       0.38806083507028893     
 H   10.207947742967052        5.7117477886748214       0.58168722541382090     
 H   8.7788479284325458        1.7672096848815657       -1.6676947560591162     
 C   8.7273610523485026        1.1137361159141388       -3.7209755653952135     
 C   10.552748661763305        1.8348321222878623       -5.1176221404502211     
 H   12.089889380067556        2.9877625759110114       -4.1363386169622780     
 H   12.654727118378268        4.1577932470596153        4.6595679473203155     
 C   11.141999150009013        5.2221097507678937        5.7709442134165210     
 C   9.0650182068922334        5.6091306220314658        4.6175224953179885     
 H   8.9252755446941041        4.8134213177994765        2.6148849768287468     
 H   11.956697774157506       -3.5999891473608345       0.86840681879256343     
 C   13.329070783790907       -1.9552434564880767        1.1222349176043704     
 H   14.423854099618495      -0.11274800346962266        1.3131368900655243     
 H   5.9576410091034324        8.2029095939284229      -0.13101633497115828     
 C   8.0898813392380546        8.3730416747782428       0.19327200631833186     
 H   10.215680532690010        8.1906989830589900       0.53502617596658408     
 H   7.8029942207832548       0.55739739027216184       -3.5819896566834069     
 C   9.3452388287299524        1.1397033341604796       -4.9765704372928301     
 H   11.051794675899890        1.8589215993146411       -6.0854358114456382     
 H   11.770456590558128        5.3219604163682321        6.6548263091564328     
 C   9.8481175526193905        5.7606424937708294        5.7675197475538615     
 H   8.0504804203356723        6.0017776422085252        4.5937420508156084     
 H   14.211318882203448       -2.5888777480414360        1.1962858074718135     
 H   8.0918087380458950        9.4610110357539821       0.18254561180873929     
 H   8.8991060694588313       0.62540449100203632       -5.8238518137731132     
 H   9.4603244941758096        6.2868038048863761        6.6379715508950801     
 P   7.0668921069110437        3.0122631863557432        8.1808472182953427     
 C   5.5975369638732762        2.3483899486048534        8.9791048483920495     
 C   8.5339394811524372        2.7692227635324391        9.2102376512257234     
 C   6.8383342042085413        4.7889451554334022        7.9905315353991124     
 C   7.2909622914011472        2.2595274023968739        6.5521975204711698     
 C   5.5002771809896585       0.96538693524900099        9.2168974205345613     
 C   4.5569454754210277        3.2072904270432741        9.3835381584323372     
 C   8.5477571296332737        1.8282556977074955        10.252584333541881     
 C   9.6817883514104519        3.5459645279973868        8.9480549148526425     
 C   6.4446647766762695        5.3232332034936496        6.7563800022558329     
 C   6.9369987235215911        5.6161404854105150        9.1258835938748266     
 C   6.2633429093553428        1.4951833938466710        5.9724256328082621     
 C   8.4859942389051728        2.4790596747848186        5.8404766319743882     
 H   6.2833560482456958       0.28559786572908569        8.8909467319287074     
 C   4.3818283177899646       0.45496779680252292        9.8762092708688591     
 C   3.4286378669557793        2.6811162298544509        10.014483053335777     
 H   4.6208872730944357        4.2752373960581407        9.2014208985814392     
 H   7.6695413947051954        1.2330829351659278        10.492123818914928     
 C   9.7042792843638050        1.6614233149071913        11.020375468877537     
 C   10.832933099170310        3.3600520325378103        9.7139398164587369     
 H   9.6684924948764301        4.3051783439192439        8.1674053644324598     
 H   6.3680409425756528        4.6813547974959926        5.8825188538031101     
 C   6.1546593591380860        6.6866135361524917        6.6546919410530876     
 C   6.6197699649937682        6.9698223185419614        9.0201763846783329     
 H   7.2605868468025383        5.2132512615338005        10.085285497313698     
 H   5.3467895048362273        1.2960520751164941        6.5215701159766786     
 C   6.4271658056198282       0.97682291652137943        4.6841750725915228     
 C   8.6281789139857725        1.9681077135803089        4.5493291598903465     
 H   9.2977606047656582        3.0607671067382269        6.2699109671133009     
 H   4.3401949586300983      -0.61226286069497760        10.086976781011021     
 C   3.3445459063060627        1.3081514821981381        10.262575000927463     
 H   2.6193535875212079        3.3364328006430037        10.334748635202150     
 H   9.6769553895887839       0.93572052577433329        11.833821607909480     
 C   10.845799899192107        2.4200511291167284        10.751844310315773     
 H   11.726861189411235        3.9555518107674801        9.5310955816467811     
 H   5.8430762323901826        7.0984141478057552        5.6958367784220583     
 C   6.2386119543317600        7.5061110443810799        7.7832634131178082     
 H   6.6690274552260611        7.6163542255357628        9.8968839212051627     
 H   5.6298528228225848       0.38585836942600749        4.2406720311083888     
 C   7.5971874636223760        1.2282547653716165        3.9664232983033290     
 H   9.5376195501787659        2.1531859903399888        3.9835262931765412     
 H   2.4673188013302285       0.90868068550751901        10.768435166301323     
 H   11.753935524441015        2.3043731331711643        11.344970062070606     
 H   6.0210700564348718        8.5708114217062636        7.7089011549110600     
 H   7.7343365307717944       0.85438905362776330        2.9513183001218191     
 P   10.603257420097869        10.226101205173553        5.0289881410361712     
 C   10.490641851402685        9.3080279389311045        6.5759762867944902     
 C   11.798506231272547        9.3586142659194387        3.9995203414977114     
 C   8.9805442817166945        10.256048321946519        4.2377643630092150     
 C   11.154490101264196        11.918629277295132        5.3275775511272112     
 C   9.3973752580783056        9.4873220707325547        7.4432540608528397     
 C   11.525841145420008        8.4236209783833775        6.9203599672406177     
 C   11.439688448293040        8.1594056847635716        3.3575631880839967     
 C   13.129301946147452        9.8020717948003000        3.9812877279428034     
 C   8.1339488614209952        9.1384087258904145        4.3670082690415004     
 C   8.5865497402891737        11.346879093030459        3.4418882134967892     
 C   11.465052174573650        12.754206144496361        4.2370363090734440     
 C   11.184653132210274        12.429280764836887        6.6365990603912763     
 H   8.5907500882504397        10.167704387678866        7.1833186165065976     
 C   9.3527538272323660        8.7871652860471716        8.6489657267215740     
 C   11.457598709510521        7.7119243843213185        8.1190342591056393     
 H   12.362903495376925        8.2706750494408965        6.2467271527672841     
 H   10.410695973639937        7.8046633226471229        3.3560842912435107     
 C   12.428999409559376        7.3994619780071700        2.7284594035599952     
 C   14.109971982069032        9.0406345961403360        3.3442384314123768     
 H   13.401201205742462        10.737653790877930        4.4577165320654144     
 H   8.4302772584088572        8.2971939412565536        4.9902388680534324     
 C   6.9114240825574624        9.1174471619800439        3.6946633807201628     
 C   7.3577747152593602        11.309894843616668        2.7813009735523719     
 H   9.2169956017599386        12.226513922849621        3.3325504085729065     
 H   11.491013625082097        12.361282128921212        3.2224378950278934     
 C   11.753162021147180        14.103208104050266        4.4559958392064347     
 C   11.481796299548289        13.778657438591688        6.8434088685283712     
 H   10.981147567603893        11.781823782087056        7.4861257549412921     
 H   8.5324514201644757        8.9583139713479483        9.3427421401579771     
 C   10.368846643556605        7.8833332615481799        8.9757566867455481     
 H   12.259580517370047        7.0224113203166718        8.3780838784362306     
 H   12.160936457752863        6.4614655849381544        2.2414751607880476     
 C   13.761588231729093        7.8306931918107914        2.7384986509604978     
 H   15.137215737819671        9.4013607176878047        3.3057772003191901     
 H   6.2597252172456042        8.2494583260622196        3.7797773468210569     
 C   6.5176207165666487        10.199895345540483        2.9004406615327629     
 H   7.0678528812459929        12.157876147584995        2.1633766778301906     
 H   11.959477702810725        14.754219790654190        3.6051087514150737     
 C   11.752776678211571        14.614528324687402        5.7574639954024844     
 H   11.502113229654832        14.175289269328212        7.8558855459671157     
 H   10.304253219142518        7.3202788096337086        9.9054350955777632     
 H   14.529132326127856        7.2342847658893463        2.2487481668675682     
 H   5.5513392398693755        10.172341000069565        2.3908384329936689     
 H   11.956525425442774        15.671797155571562        5.9207577898745836     
         556

 Co   1.4833002806015105        10.588614650385823       0.36473619029845761     
 S  0.87191907509226751        12.751364404026091       0.79233899672030483     
 S -0.56439412500339536        9.6100029388738388       0.24704968419599815     
 S   2.7011038531790361        10.272158967576980       -1.5358394218344065     
 S   3.0112461715850252        9.8060913194651178        1.8683782334416852     
 C   2.3108885316171164        13.775234062736489       0.88473919798199963     
 C -0.41824818789759854        7.8523565838243128       0.18365041359038140     
 C   1.9544353367955645        11.140127493446297       -2.8762985425448626     
 C   2.3092365943167539        9.1491990727361898        3.3455876026389473     
 C   2.1776861786907848        15.184523644891554       0.82639701097041973     
 C   3.6145188111357895        13.254495410063681        1.0542246519798060     
 C  -1.5886440982738514        7.0654862397211806        4.1116687003920648E-002
 C  0.81007908127316852        7.1689734266138698       0.33592651889516406     
 C  0.74535577640052131        11.859480248103251       -2.7396730280383497     
 C   2.5676307229287811        11.136460158565448       -4.1539964717156170     
 C   3.0927069149536681        9.0667343210119355        4.5221904282530181     
 C  0.99567427751137794        8.6338569039761133        3.3958021497109425     
 H   1.1869438516087309        15.618146940443461       0.70430904806562000     
 C   3.2904326993099637        16.021752888090433       0.94026308166600725     
 C   4.7148281437808590        14.102326518301854        1.1907917431995951     
 H   3.7429474720626925        12.176075215548758        1.1121607139683229     
 H  -2.5450456918756403        7.5730486216889252       -8.1507721195831925E-002
 C  -1.5384166603986866        5.6701361335094909        8.1145024821137945E-002
 C  0.85212911886834575        5.7715251592066696       0.37479429296883182     
 H   1.7246331219304187        7.7507369567633324       0.45358020880219124     
 H  0.26917029081106508        11.903712953701898       -1.7628755579686315     
 C  0.18471496704607032        12.533952295756809       -3.8234198153480166     
 C   1.9833795274364658        11.790017170218055       -5.2423443299173593     
 H   3.5212671475980191        10.622891427604564       -4.2780600775135573     
 H   4.1036143705244363        9.4719607398940511        4.5121020771953146     
 C   2.5950017477211476        8.4609200601999657        5.6782386984015689     
 C  0.50895137717944094        8.0320011091679202        4.5551028348614970     
 H  0.36384597155657072        8.7291835878908106        2.5151085717018598     
 H   3.1565173961082142        17.101466254639831       0.89433378298646771     
 C   4.5715691557700424        15.492393430157206        1.1327740549191161     
 H   5.7069543537666565        13.672875132066144        1.3324966659425543     
 H  -2.4607113619053105        5.0973291911769705       -1.2343845204734014E-002
 C -0.31521018453308236        5.0089973097254772       0.25340218004756243     
 H   1.8124859366965322        5.2752889371386766       0.51247950106498474     
 H -0.73063945240597672        13.102025422832032       -3.6738620534730138     
 C  0.78258962312116653        12.494038296210260       -5.0879841830996151     
 H   2.4693653717701687        11.758336219806495       -6.2165340696788416     
 H   3.2277264689913241        8.3982344984044630        6.5628272353855124     
 C   1.3002281732952279        7.9253863662823880        5.7047330565702881     
 H -0.50771612852910053        7.6432346715239285        4.5570187302356260     
 H   5.4394466445818068        16.145251114664898        1.2100364546189659     
 H -0.27827502659983555        3.9230138533637300       0.29391810268666424     
 H  0.32712510572533710        13.006196774543831       -5.9315253684504299     
 H  0.91698991125536577        7.4353450541998241        6.5978178279246986     
 P   15.624947531455362        10.603301577857540        8.2702123538403409     
 C   14.154402209062432        11.280904968715173        9.0487592939500168     
 C   17.092173774350105        10.833014492723555        9.3013053235554750     
 C   15.386292024123811        8.8284802692715925        8.0669815900940165     
 C   15.860660268788587        11.352674643858583        6.6430080850027364     
 C   14.064160252555460        12.665893766001888        9.2762527167206237     
 C   13.092530479714007        10.434563214337340        9.4204487507180570     
 C   17.116184612615537        11.780831542289240        10.337541313350872     
 C   18.235227983250425        10.049547307983893        9.0373752309606665     
 C   15.022766551809694        8.3007875885669229        6.8203001610596026     
 C   15.455613767704174        7.9945741038069640        9.1994549203705915     
 C   14.833996224365142        12.107089323142052        6.0488055231234457     
 C   17.057649809261900        11.123390498574448        5.9396918161038741     
 H   14.866199552460538        13.335970386213432        8.9783321869792125     
 C   12.924386846413505        13.190623089304607        9.8850435644270398     
 C   11.945896393353904        10.974541763415022        10.004018130116274     
 H   13.154433556985323        9.3650685484113474        9.2489055748442048     
 H   16.244544015541628        12.385182931849531        10.580226249278365     
 C   18.279601303205602        11.948576610146064        11.094405463717802     
 C   19.394388570913019        10.239156543152175        9.7902884007525586     
 H   18.212268745886576        9.2829449272358655        8.2640614274417104     
 H   14.969751544118223        8.9465759857187557        5.9473033567341513     
 C   14.731387352260192        6.9387951402651060        6.7057680427801536     
 C   15.140750987612403        6.6410778006452196        9.0801503143984892     
 H   15.759554264706329        8.3925074110263491        10.166804500135346     
 H   13.915101601711873        12.312668259080347        6.5913118570751408     
 C   15.003061443247788        12.606918989864125        4.7540812248011353     
 C   17.201048471986990        11.606754444871431        4.6383462103278985     
 H   17.869345200013207        10.553324189843561        6.3831850495412317     
 H   12.884184319366609        14.259455564468423        10.085560387698676     
 C   11.863787471210758        12.350482319815601        10.233755830786263     
 H   11.122971308276416        10.326131571894599        10.303663579981979     
 H   18.258358184292888        12.679541696658186        11.902461623522941     
 C   19.418370971756872        11.187464727011612        10.820558930775491     
 H   20.288612515261242        9.6463255771285041        9.6000795168582620     
 H   14.441860985935776        6.5320782194933349        5.7380912231196319     
 C   14.787169788527569        6.1127590250854409        7.8315038792333844     
 H   15.172580297477918        5.9887202878405539        9.9539911663093630     
 H   14.208682846202583        13.194043129194803        4.3002988757715173     
 C   16.172766410094571        12.338707647901240        4.0410640370977973     
 H   18.109502891748537        11.404446350898102        4.0779418199026383     
 H   10.970635196019169        12.763135405836255        10.699181527192039     
 H   20.333416012845348        11.310204200658962        11.401227250552624     
 H   14.570515882021835        5.0487588380412864        7.7443540607232517     
 H   16.310686915459023        12.690179512547198        3.0173685571194095     
 P   2.0282920400937146        3.3757420963710203        5.0650539862498931     
 C   1.9385057326433794        4.3189547540104529        6.5993490359684737     
 C   3.2119704501092765        4.2249255481913703        4.0098130204023157     
 C  0.39301055930838646        3.3460604899417685        4.3057000831884888     
 C   2.5752045279234133        1.6817608875774097        5.3647061355923533     
 C  0.86306777148184211        4.1441354260027392        7.4896986844612208     
 C   2.9604170170136164        5.2344975565939640        6.8999265163611776     
 C   2.8533878153566978        5.4211564823754399        3.3629675750669064     
 C   4.5408024411211327        3.7763189224255962        3.9855355649252080     
 C -0.42943999773046815        4.4838552250891279        4.4118559922350924     
 C  -3.5953222470672626E-002   2.2341059480994967        3.5596693844609857     
 C   2.8712699582534831       0.84320096014426593        4.2716504454538047     
 C   2.6204898905422591        1.1741474239442578        6.6741333270129530     
 H   6.5531366845366923E-002   3.4414461451595955        7.2627968063655732     
 C  0.82228972384785726        4.8807070246257576        8.6737634132825967     
 C   2.8959445756388558        5.9816432684172964        8.0768281813673717     
 H   3.7831278555498398        5.3838368047147691        6.2082637214291259     
 H   1.8248044653984363        5.7763793031467099        3.3577349767515856     
 C   3.8439040764635797        6.1774547423188491        2.7319531918697497     
 C   5.5234684774532443        4.5351254644511680        3.3487106275492797     
 H   4.8103832257048618        2.8407302123613221        4.4620754249524373     
 H -0.10569542322037924        5.3400806447503655        5.0002109875243157     
 C  -1.6631280031028992        4.5038546908615507        3.7614181377551601     
 C  -1.2764173860875507        2.2698017798570858        2.9220960022277223     
 H  0.57873218276261917        1.3411987270585253        3.4756711194147387     
 H   2.8794951706577772        1.2320320315081645        3.2550247634093243     
 C   3.1683469265538950      -0.50371046125987684        4.4919670892471855     
 C   2.9211325576452314      -0.17464136501669691        6.8807852738913988     
 H   2.4271702547883129        1.8241257009539849        7.5242189660110412     
 H   1.3653020302387832E-002   4.7159098129706862        9.3828609789241000     
 C   1.8225527842984066        5.8173858932463238        8.9541532593010444     
 H   3.6877785569911898        6.6940688935923607        8.3022571101655931     
 H   3.5774511396749311        7.1109806812970868        2.2359589923069088     
 C   5.1765206508030550        5.7484785885875231        2.7488169423689874     
 H   6.5495776873610518        4.1711596401470290        3.3060401263732873     
 H  -2.2979234569990563        5.3859450499879928        3.8260305608589964     
 C  -2.0908250612109041        3.4008243602052941        3.0150017454511486     
 H  -1.6003705345983721        1.4054678980956532        2.3451452697426607     
 H   3.3701550079431568       -1.1529460336165118        3.6391998493805717     
 C   3.1855780731134420       -1.0116672268193743        5.7943282197028028     
 H   2.9513024545904019      -0.56968170175798849        7.8935108523919366     
 H   1.7598475172776309        6.4083825589421952        9.8657501375604753     
 H   5.9445064020355254        6.3477112019893287        2.2645057051598441     
 H  -3.0670838253449202        3.4259777248971441        2.5245809786519415     
 H   3.3966886817753852       -2.0675035104994706        5.9577286367761166     
 Co   15.584651819973711        2.8939491054883106        12.700212979822036     
 S   16.102135116171596       0.69192067402987356        13.009262195930885     
 S   17.675688142670186        3.7777495928329796        12.629989026451938     
 S   14.413942267040543        3.3384459936074555        10.795271113067331     
 S   14.092898863228758        3.6723647074458192        14.234087542699651     
 C   14.634505010345405      -0.29029499634268646        13.081661396134999     
 C   17.581717334844218        5.5335824962097062        12.461943760850543     
 C   15.160152591116347        2.4852075183253644        9.4430757598508706     
 C   14.791742136114097        4.4272898203727884        15.666787895953545     
 C   14.733452565977251       -1.7025476913707358        13.010256708901956     
 C   13.344462066846203       0.26303477262145625        13.250073469284697     
 C   18.769947136648671        6.2745458336291877        12.247613579206469     
 C   16.379098222728157        6.2636847335295442        12.613474503687655     
 C   16.381848684760534        1.7842898387410666        9.5646877146043217     
 C   14.533056875750921        2.4806116273668457        8.1722584467491579     
 C   14.011032886321706        4.5631513470067961        16.840020322211839     
 C   16.101289303699964        4.9523644979472952        15.687533172658558     
 H   15.713504869562836       -2.1585531272475520        12.879651524474118     
 C   13.601425705644992       -2.5125605568028653        13.124946664824662     
 C   12.223784224156377      -0.55885415896217261        13.384344203007608     
 H   13.241628250814907        1.3445297328361367        13.301347093767538     
 H   19.705876829108259        5.7311807425611629        12.120765110866577     
 C   18.763684470010165        7.6722546647407457        12.221977786362968     
 C   16.380539589600787        7.6622484021001638        12.589828670207426     
 H   15.450054028855169        5.7174904931314492        12.778818510476583     
 H   16.879986011775493        1.7622805614271764        10.530594632507926     
 C   16.933636376146694        1.1078130868305878        8.4776015116030941     
 C   15.109949957148819        1.8286763998761213        7.0786342982214547     
 H   13.572470931222822        2.9831962945189048        8.0575487593805484     
 H   13.000500999204593        4.1570120380801816        16.851910918300270     
 C   14.512704607448812        5.2178946139896425        17.967090918400654     
 C   16.590973401581383        5.6065263974047639        16.816545066508912     
 H   16.732066388478305        4.8159114100851950        14.812139024819430     
 H   13.707956080630588       -3.5954170233248290        13.070936133776227     
 C   12.334813122437977       -1.9514584069709711        13.325328415305046     
 H   11.239393648744167      -0.10941056070758215        13.517676860452555     
 H   19.699942383596586        8.2116240056670282        12.076071563776447     
 C   17.567249909671361        8.3802533651884215        12.397901885309683     
 H   15.441203395731968        8.1963932609481720        12.736501741782181     
 H   17.857553827607145       0.55108095731320350        8.6178762768747461     
 C   16.317066940069726        1.1332399963388029        7.2213774124428856     
 H   14.611879742730560        1.8522408286523824        6.1103201274954291     
 H   13.883547412950458        5.3158757930673284        18.850667101388890     
 C   15.806818495116730        5.7558147863487692        17.966078918675610     
 H   17.605802782325149        5.9984913886202360        16.794754709106897     
 H   11.452894024181289       -2.5855327586558956        13.399454335467532     
 H   17.564774518667470        9.4681533635527924        12.389161529256434     
 H   16.763847659901728       0.61822382005510690        6.3748822331542581     
 H   16.194052322365589        6.2798218102309376        18.838009781866464     
 P   1.4873887851428875        3.0083164641532605        20.384629830969615     
 C   2.9566806380175485        2.3445431397702450        21.182917582592946     
 C   2.0091636244663629E-002   2.7656170941151559        21.413849651957339     
 C   1.7151563743837865        4.7851525949469718        20.194472947671706     
 C   1.2638189644799283        2.2559282776173788        18.755748820837564     
 C   3.0538887360305260       0.96162526762689893        21.421262920540432     
 C   3.9976377563851120        3.2034730728570127        21.586239832287294     
 C   6.0049271698692386E-003   1.8253492154791142        22.456833561328523     
 C  -1.1274667197043911        3.5427271451352484        21.151384703775815     
 C   2.1065841013516975        5.3202447707777960        18.959996401559117     
 C   1.6171528154418882        5.6119454871483825        21.330190765963700     
 C   2.2901559685744770        1.4888655060052349        18.177251882546983     
 C   7.0307562279328190E-002   2.4787291500356972        18.042517570809164     
 H   2.2704120931430256       0.28178696850383694        21.096442074510911     
 C   4.1729097054440425       0.45134345074766946        22.079644872312524     
 C   5.1263488911341231        2.6774476728789898        22.216550694651747     
 H   3.9336493225612759        4.2713546641921525        21.403803296235921     
 H  0.88386828609022916        1.2297836257046684        22.696765761646805     
 C  -1.1504915220146530        1.6596181537753387        23.224909037584403     
 C  -2.2785323323375044        3.3579772409278483        21.917669950736673     
 H  -1.1139666162849318        4.3015449553927327        20.370346157272461     
 H   2.1826999314022677        4.6787860267334462        18.085791498889272     
 C   2.3951696187194798        6.6839439225203812        18.858453539474429     
 C   1.9327549600868845        6.9660081702899701        21.224570772702446     
 H   1.2950270252815868        5.2084144239399297        22.289770721085322     
 H   3.2056481696360981        1.2875343750497978        18.727351283863531     
 C   2.1264165528721741       0.97075909000652538        16.888887830504174     
 C  -7.1588876946277899E-002   1.9683825479069017        16.751112581400701     
 H -0.74039835800170717        3.0626936542297707        18.470908428438168     
 H   4.2146834651129357      -0.61582215208881885        22.290632245674903     
 C   5.2105905913051798        1.3045352276486952        22.464823032111862     
 H   5.9357653992742012        3.3329025064135207        22.536209226316089     
 H  -1.1232304100809549       0.93447279296748176        24.038827932825122     
 C  -2.2916735098418703        2.4186801904937525        22.956202984129018     
 H  -3.1721684553714344        3.9538559773718047        21.734670170426561     
 H   2.7051151942229485        7.0963682659611553        17.899370127534091     
 C   2.3118402416587864        7.5030336798973369        19.987344304652837     
 H   1.8837589055496275        7.6122312496063245        22.101537274290489     
 H   2.9226486362970205       0.37753999990878001        16.446421796927176     
 C  0.95803161888144406        1.2254724492270230        16.169624928376901     
 H -0.97967103120943944        2.1563303945070578        16.184103830455285     
 H   6.0881975840381992       0.90509771773723546        22.970007395169795     
 H  -3.1997521986578374        2.3039597177537079        23.549611068314011     
 H   2.5281905725580489        8.5679788013120071        19.912939141397345     
 H  0.82113201272663572       0.85203795076260347        15.154320905171826     
 P   15.055785669746175        10.225946661233536        17.232580520106666     
 C   15.166933832154758        9.3062832166983984        18.778765165138591     
 C   13.860098663188147        9.3605852922832060        16.202001443519311     
 C   16.678837862600378        10.254626948211293        16.442195550708224     
 C   14.506271815321080        11.918996903110397        17.531609316235670     
 C   16.259410947786996        9.4846387259304272        19.647208369761401     
 C   14.131939110335512        8.4208187423761629        19.120896305011946     
 C   14.217931462350277        8.1617260327137231        15.558864828681969     
 C   12.529694872388946        9.8052289520356588        16.184257045446021     
 C   17.524146700185920        9.1360206314791217        16.571226566001314     
 C   17.074325913423614        11.345465180842373        15.647140478225635     
 C   14.196946788115069        12.755154447499788        16.441132353334545     
 C   14.476139015461120        12.429391178893283        18.840716777216901     
 H   17.065974883049677        10.165676264834755        19.388951991363541     
 C   16.303410803497780        8.7826434147926076        20.851843895988864     
 C   14.199577045880730        7.7072797519856060        20.318466801728221     
 H   13.295548999994326        8.2684925199651538        18.446322015081435     
 H   15.246641969379178        7.8061599250791884        15.556976250083581     
 C   13.227940800468913        7.4032630344216983        14.929041951977480     
 C   11.548340416921569        9.0452197243917301        15.546588664379884     
 H   12.258649496168804        10.740580530665030        16.661601897539192     
 H   17.226597820126845        8.2947882553165488        17.193811226164463     
 C   18.746935243132192        9.1141747609479626        15.899444563712152     
 C   18.303324404011747        11.307542257926979        14.987075755048838     
 H   16.444776133523497        12.225751480178326        15.538183947076082     
 H   14.170873664504255        12.362521225965386        15.426408702260908     
 C   13.910137331426911        14.104403490014104        16.660348730125133     
 C   14.180359981799343        13.779051327294310        19.047757369593118     
 H   14.678547309660598        11.781476041220792        19.690154897256544     
 H   17.123188947404813        8.9530550009293446        21.546420071434298     
 C   15.287566166298600        7.8777670659311605        21.176326465873295     
 H   13.397744667302970        7.0170157611230923        20.575768121201556     
 H   13.495206803383898        6.4656206028466441        14.440934246253203     
 C   11.895719994514513        7.8355813650432546        14.939690049315120     
 H   10.521377028036051        9.4067600043236776        15.508451756530729     
 H   19.397733870431924        8.2455202806592229        15.984357585879492     
 C   19.142184885950797        10.196588310398077        15.105983715485355     
 H   18.594632698839696        12.155453517615609        14.369761583481553     
 H   13.704472620585410        14.755597096432281        15.809463145873821     
 C   13.910612686782811        14.615473085854234        17.961916959504443     
 H   14.160108653492966        14.175478365543265        20.060323576922492     
 H   15.351619958490126        7.3133701539694149        22.105177717303228     
 H   11.127620451077528        7.2402942211364003        14.449454306325752     
 H   20.108668413572868        10.168433978213434        14.596795703440698     
 H   13.707830358582493        15.672924143227112        18.125333646959778     
 Co   7.0702996722301741        10.588048580093975        12.566802919012471     
 S   7.6824834594875249        12.750144188219426        12.997041031368944     
 S   9.1167244614607945        9.6064327446702080        12.448605887164012     
 S   5.8528104034021773        10.274684345775187        10.665564601124121     
 S   5.5412951660041037        9.8051157760066499        14.069550226967809     
 C   6.2435065441494562        13.774118629479608        13.088740436192110     
 C   8.9677258346444226        7.8488362812638419        12.387076529429175     
 C   6.6003993392715925        11.142945893854858        9.3257970622071085     
 C   6.2429047354527469        9.1497883353166802        15.547661413741915     
 C   6.3767433514597753        15.183378294509659        13.030194197193891     
 C   4.9398010958417702        13.253473198048056        13.257958262866218     
 C   10.136892850914478        7.0600056127580917        12.244712631319334     
 C   7.7384348726868550        7.1673955163382210        12.540561955795082     
 C   7.8095567054803414        11.862019394428311        9.4631833152176235     
 C   5.9876995194295359        11.139846638464292        8.0478702598096454     
 C   5.4591137083801815        9.0679764731116546        16.724139473041220     
 C   7.5566938067816727        8.6350368378936011        15.598755006484286     
 H   7.3675389446595645        15.616955898848447        12.908448787758333     
 C   5.2639662985659541        16.020663693215131        13.143377886678207     
 C   3.8394446733518444        14.101350386404091        13.393786166412333     
 H   4.8113081290497925        12.175089324951170        13.316365808140455     
 H   11.094025815135497        7.5660090172185717        12.121079840943342     
 C   10.084605339847071        5.6647444219839542        12.286074954788777     
 C   7.6943191970282312        5.7699794691953388        12.580612963906891     
 H   6.8247445876670021        7.7505418457595967        12.658298883479530     
 H   8.2852779225321704        11.905906954665200        10.440237150430265     
 C   8.3707342640815465        12.536793304554227        8.3798737572314081     
 C   6.5723938924899450        11.793837380635955        6.9600267692305913     
 H   5.0340346660977726        10.626451773662765        7.9232797690792438     
 H   4.4481183365251713        9.4729750488550906        16.713514475811682     
 C   5.9566044631483370        8.4630523908664372        17.880782422607474     
 C   8.0432588315150788        8.0342682017827602        16.758701635910978     
 H   8.1888217628277022        8.7299845027717176        14.718212131134532     
 H   5.3979301759595382        17.100353100714955        13.097193612590599     
 C   3.9827219127234827        15.491391741321523        13.335373393846565     
 H   2.8472710227129210        13.671919044152071        13.535214958376498     
 H   11.006037842824764        5.0905183114737547        12.192773017480873     
 C   8.8604672432656706        5.0055488036239053        12.459386398551850     
 H   6.7332181341840993        5.2753539661460804        12.719056414016425     
 H   9.2861448254386261        13.104646095833596        8.5299620544417163     
 C   7.7732333241592322        12.497597257900418        7.1151084319034288     
 H   6.0867312443604193        11.762724988839993        5.9856649577662671     
 H   5.3235697562722883        8.4007120399085355        18.765187788949017     
 C   7.2515653978568348        7.9279706450950318        17.908096549712290     
 H   9.0601634393186075        7.6461248771480248        16.761303382888258     
 H   3.1148178847012211        16.144289102489431        13.411965740243852     
 H   8.8220109919687619        3.9196126684983601        12.500895138648330     
 H   8.2289743839726945        13.010157832091053        6.2719488831857202     
 H   7.6346466113268212        7.4384943590030268        18.801581572900581     
 P   10.035064828110158        10.605230688813228        20.473011771026275     
 C   11.505567642620328        11.282309821121748        21.252022889362415     
 C   8.5675392113038491        10.834678490005246        21.503800551164495     
 C   10.273065904034501        8.8302955244634589        20.269700460605659     
 C   9.8001537929141573        11.355060638051674        18.845859998593866     
 C   11.596024173627894        12.667192302108433        21.480123490375775     
 C   12.567407165869410        10.435643609970453        21.623082908487067     
 C   8.5432346853789110        11.781758212695543        22.540695374017236     
 C   7.4247781154951662        10.050900020483672        21.239469098354231     
 C   10.635644412520836        8.3022347000558945        19.022901808148220     
 C   10.203549325833441        7.9964857232483384        21.402259901781189     
 C   10.826270924775594        12.111382672787244        18.253151537228078     
 C   8.6042117393351667        11.124426489449410        18.141187470587983     
 H   10.793975095128381        13.337548148589466        21.182790539109185     
 C   12.736086330115466        13.191473864214529        22.088744139992784     
 C   13.714212539837568        10.975180910294736        22.206721308872844     
 H   12.505345580000643        9.3662402121901760        21.451038501085531     
 H   9.4145968744207451        12.386377182584599        22.783747369942091     
 C   7.3798854082135970        11.948264044175879        23.297955806923220     
 C   6.2657094408615954        10.239258794183520        21.992815025532614     
 H   7.4479178811923905        9.2849030362927678        20.465576923186578     
 H   10.688936576272170        8.9479442416299797        18.149864677655088     
 C   10.925648069099834        6.9399511794460746        18.908289715554673     
 C   10.517106510619287        6.6426842365617329        21.282882639023839     
 H   9.9003918597866019        8.3947237037856155        22.369736244291023     
 H   11.744408927684047        12.317834904745800        18.796584140804466     
 C   10.657676912048565        12.611904063180150        16.958639258723295     
 C   8.4613300268831413        11.608414577474216        16.840016579371596     
 H   7.7930011058901831        10.552743711158822        18.583457066060276     
 H   12.776532293858889        14.260215849763107        22.289615516892315     
 C   13.796604915395978        12.351008383387260        22.436940258436131     
 H   14.537070614746526        10.326547856663266        22.506064120900433     
 H   7.4009529085957286        12.678587655695639        24.106588736312879     
 C   6.2414921292272583        11.186671104587905        23.023890996479778     
 H   5.3717991847733249        9.6460407282495968        21.802358249876221     
 H   11.214327604990300        6.5328424347718883        17.940522640204573     
 C   10.869516920481468        6.1139839944939949        20.034044071277901     
 H   10.485147380098882        5.9905060215863708        22.156860134346410     
 H   11.451634424180382        13.200487985396407        16.506035560562246     
 C   9.4890402150402604        12.342443397746882        16.244326464822777     
 H   7.5537695782289038        11.405021438897386        16.278511456154469     
 H   14.689927563290883        12.763294671871380        22.902365260181700     
 H   5.3265651915248133        11.308347628843507        23.604966403011002     
 H   11.085040877864685        5.0497624432818338        19.946715983284353     
 H   9.3515142291922331        12.694427989923316        15.220766954984509     
 P   6.5232699822710112        3.3775090510977024        17.268075494362272     
 C   6.6132116634938685        4.3209215164768429        18.802275439801392     
 C   5.3372510015023700        4.2250106265095564        16.214022052562498     
 C   8.1582077599528677        3.3496467417005862        16.507890903606658     
 C   5.9788919912920351        1.6827609573539619        17.568211034920161     
 C   7.6888063785505052        4.1461815787854519        19.692456266070156     
 C   5.5912800822293685        5.2363618647923467        19.103046953905409     
 C   5.6921695990731136        5.4234666594097538        15.569204029994083     
 C   4.0098282792707556        3.7723011570328224        16.188749524021667     
 C   8.9787049935337055        4.4890274460666237        16.612576954465673     
 C   8.5891540010268841        2.2373546877953721        15.763398786275840     
 C   5.6835147529070875       0.84362146329427390        16.475394020382144     
 C   5.9347266881433631        1.1752891357243567        18.877716359635365     
 H   8.4864046987151127        3.4435903742077647        19.465416912596872     
 C   7.7295707037469548        4.8825440472654140        20.876652604299615     
 C   5.6558196944380024        5.9834538304529907        20.279990046950179     
 H   4.7684492900651128        5.3856029862895944        18.411520104797823     
 H   6.7195926241606267        5.7821037563612512        15.564857179752439     
 C   4.6993689137516723        6.1775834808567955        14.939089933393275     
 C   3.0248775132495944        4.5290236324756536        15.552983657049310     
 H   3.7430394608233439        2.8351790450519094        16.663794292407076     
 H   8.6534790409964533        5.3454729336764100        17.199845940954695     
 C   10.212343424133897        4.5103546707197033        15.962112548041615     
 C   9.8296243043421168        2.2743431072926406        15.125890431574954     
 H   7.9760031382275329        1.3432433835281290        15.680616176789629     
 H   5.6745375904943556        1.2322135566245300        15.458686246953404     
 C   5.3881018828274216      -0.50359491208164442        16.696038795419895     
 C   5.6358097195505863      -0.17383963635297275        19.084698027972593     
 H   6.1275431613549571        1.8256272283853827        19.727635171803431     
 H   8.5382530910490821        4.7177131732896216        21.585686405121507     
 C   6.7292446499481935        5.8190990907538485        21.157260256930929     
 H   4.8639718774542242        6.6958238107265888        20.505537515181715     
 H   4.9632042780404246        7.1125468371255627        14.444350982668793     
 C   3.3680916337086755        5.7443465770561257        14.954975310323219     
 H   1.9998822988942424        4.1620192334245374        15.509766841747302     
 H   10.845487128799723        5.3937609946035705        16.025458623365100     
 C   10.642029944881410        3.4069893257155934        15.217246182958467     
 H   10.155236381929493        1.4097794045667404        14.550123492556361     
 H   5.1867041698223924       -1.1531560666376923        15.843415567355761     
 C   5.3718982324472391       -1.0113626961552222        17.998489777414761     
 H   5.6065314565357012      -0.56875693524441240        20.097495710637475     
 H   6.7920034320693343        6.4099411076211821        22.068951977926481     
 H   2.5983390440893905        6.3417838379001745        14.471238290417244     
 H   11.618160960644621        3.4330065639477567        14.726581850676279     
 H   5.1620112490416137       -2.0674055083905860        18.162132069492859     
 Co   10.074135837278639        2.8923928809078432       0.50069119157754038     
 S   9.5561331202049384       0.69005928941127881       0.80676057440754911     
 S   7.9834448316765361        3.7765044972893942       0.42900057571362676     
 S   11.246353902068535        3.3394527761872057       -1.4029420901353828     
 S   11.564074344549809        3.6682414530516225        2.0373608623398245     
 C   11.023534595553489      -0.29244072397218385       0.87904411432907992     
 C   8.0784390547990874        5.5322145273306456       0.26034515573179295     
 C   10.500803492471080        2.4876539583181505       -2.7564395983998375     
 C   10.864467596346767        4.4256240268818487        3.4684431396019622     
 C   10.924192088123213       -1.7046842103351902       0.80814302956844475     
 C   12.313800345827497       0.26060038656707069        1.0466651789352797     
 C   6.8907178928425123        6.2737301486802650        4.5256170445682475E-002
 C   9.2813858505860392        6.2617323043719839       0.41199250783671759     
 C   9.2788744560429386        1.7868702399306504       -2.6361629759727556     
 C   11.128586498444713        2.4840139579858662       -4.0269318143500028     
 C   11.644434115567785        4.5625068499857084        4.6420633952221539     
 C   9.5551712049688646        4.9513954794580304        3.4876117630778762     
 H   9.9439664868951656       -2.1604539938488370       0.67809437590761257     
 C   12.056043177267329       -2.5149520529688987       0.92269923980582347     
 C   13.434288133842873      -0.56153361389791467        1.1809431218209441     
 H   12.417007946672783        1.3420833261465306        1.0970842940659813     
 H   5.9546072236501892        5.7307643421653731       -8.1863334980296937E-002
 C   6.8976995009132018        7.6714338559186404        1.9087668372806420E-002
 C   9.2807027243582851        7.6602827792895400       0.38768721497235042     
 H   10.210082446261325        5.7151067432368494       0.57780754472002482     
 H   8.7801034125229176        1.7641747199600033       -1.6706064345007532     
 C   8.7275917469029451        1.1113700814262761       -3.7240971356569248     
 C   10.552156685334191        1.8331283127875240       -5.1214510758512466     
 H   12.089330305276498        2.9865074957446516       -4.1407201274493879     
 H   12.654842626409341        4.1560441191704651        4.6549911169145117     
 C   11.142247137181119        5.2187035036606142        5.7680746234790199     
 C   9.0649675791848878        5.6069968455049928        4.6156149382380134     
 H   8.9250382333783289        4.8143258311813248        2.6118287334374912     
 H   11.949190347756005       -3.5977948794063108       0.86916405082022852     
 C   13.322851825861068       -1.9541286701788798        1.1225419578351896     
 H   14.418858489849452      -0.11232739142814345        1.3137355551118275     
 H   5.9617888050846357        8.2112635596876089      -0.12738772709168986     
 C   8.0944328393601843        8.3788767134535984       0.19513065458129686     
 H   10.220284794312391        8.1939482548320832       0.53438206766720331     
 H   7.8034987323723302       0.55467954521561946       -3.5847714849946506     
 C   9.3448512113113811        1.1377347987333968       -4.9799702907756842     
 H   11.050796715633671        1.8574279109711480       -6.0894634973632051     
 H   11.770846847587997        5.3174123291636652        6.6519705652530021     
 C   9.8483326814324581        5.7571309000557562        5.7655909549007944     
 H   8.0503583676371111        5.9995085257223950        4.5926410905919557     
 H   14.204665919595950       -2.5883446462838147        1.1966797432767418     
 H   8.0974388270174966        9.4667850954540622       0.18597486326033888     
 H   8.8984277836620453       0.62348443028804590       -5.8271243115431348     
 H   9.4606860286428116        6.2821740136047559        6.6367459713506340     
 P   7.0670088329235519        3.0108712643067874        8.1835171174268329     
 C   5.5976206196187608        2.3465989823603053        8.9811972542799943     
 C   8.5340727852314231        2.7682407695565265        9.2129479866750525     
 C   6.8381707115665531        4.7875019318999970        7.9928180651275378     
 C   7.2914027265067549        2.2582340677581962        6.5549071245444956     
 C   5.5005673873206948       0.96354048064119246        9.2187048877441278     
 C   4.5563882380341303        3.2051312778388867        9.3846221969622139     
 C   8.5482090509289996        1.8270920416967664        10.255132721435555     
 C   9.6817652340320866        3.5451997487413869        8.9507012484252932     
 C   6.4454498563699909        5.3216119112590814        6.7582862474668337     
 C   6.9359512385621924        5.6148890873299298        9.1280919763673598     
 C   6.2638392732233328        1.4941139075489616        5.9747499752180575     
 C   8.4864515326564014        2.4781296125395156        5.8433897935270442     
 H   6.2842185990915320       0.28403490916682594        8.8936205742711287     
 C   4.3814677817057524       0.45270559278655093        9.8764919402853018     
 C   3.4275242627398335        2.6785565661781190        10.014145564088992     
 H   4.6202722837331258        4.2731213406017536        9.2028039265640711     
 H   7.6702032078920332        1.2316297577756297        10.494778943083343     
 C   9.7049365647405672        1.6602765571648745        11.022608523047964     
 C   10.833147685287114        3.3592219375713919        9.7162120198908273     
 H   9.6681703721815957        4.3046177776256505        8.1702550681242361     
 H   6.3695349175190881        4.6796252201839375        5.8844444383551320     
 C   6.1554448306794010        6.6849600078923812        6.6562168808098408     
 C   6.6188358022443952        6.9685754552874224        9.0219803701844317     
 H   7.2589188920107395        5.2121329340756066        10.087735523110853     
 H   5.3472453106320961        1.2947425152357914        6.5237274317141276     
 C   6.4278076653610183       0.97629890754047055        4.6863077343393780     
 C   8.6286575121558027        1.9679999626440365        4.5519366434762887     
 H   9.2981922834469444        3.0595506393046237        6.2732066067266992     
 H   4.3398701027321618      -0.61456980194943456        10.086965105002802     
 C   3.3434843882954364        1.3055063676496821        10.261704329992583     
 H   2.6178318552513646        3.3336740614210560        10.333778638268745     
 H   9.6778024137606948       0.93443639763540431        11.835911281679479     
 C   10.846359386307601        2.4189994728751678        10.753912210287695     
 H   11.727071391596736        3.9546594775619819        9.5331410963576619     
 H   5.8445578490552768        7.0966248614298104        5.6970937811133924     
 C   6.2385503554761899        7.5046442350096818        7.7847098212538786     
 H   6.6675686756329338        7.6152727825233129        9.8986092443581573     
 H   5.6306050004896582       0.38539065846148701        4.2425342419692145     
 C   7.5977763875731226        1.2283019258451666        3.9686512273890702     
 H   9.5380322838383869        2.1536540398904247        3.9862566983165046     
 H   2.4657730474754018       0.90564984286765782        10.766347721809902     
 H   11.754698837650883        2.3031485252106632        11.346677740180935     
 H   6.0210678771992301        8.5693304409124611        7.7099640757297658     
 H   7.7349366124112171       0.85510259519205289        2.9532889070167849     
 P   10.602603232184309        10.225180334103143        5.0300720548957658     
 C   10.490687314287687        9.3063301143397243        6.5766680642760535     
 C   11.797552723726101        9.3582996321139884        3.9998385797541638     
 C   8.9795165327394777        10.255070705604842        4.2397966903602988     
 C   11.153638634920922        11.917772290420507        5.3287079448675607     
 C   9.3979594436014402        9.4854714444751949        7.4446466555917929     
 C   11.525490310676407        8.4209842611281545        6.9197168961766886     
 C   11.438817299323112        8.1591482873442498        3.3577515129684614     
 C   13.128260460970900        9.8019971243173458        3.9814156414062052     
 C   8.1336918143698824        9.1367901557080859        4.3683253057681029     
 C   8.5844251455112701        11.346536847577131        3.4454437240511897     
 C   11.463736701357984        12.753457535542317        4.2380969183454384     
 C   11.184234112597414        12.428326011895233        6.6377444223731210     
 H   8.5916029686735715        10.166524061057869        7.1857178848268335     
 C   9.3534625891484016        8.7842042681856327        8.6496987189378789     
 C   11.457368804599303        7.7082036308900284        8.1177259074571477     
 H   12.362118313267006        8.2681597584522013        6.2455360343749726     
 H   10.409860525280052        7.8043225864321935        3.3561697882224255     
 C   12.428211916747934        7.3993719970669805        2.7285940402134847     
 C   14.109037755462687        9.0406948110936209        3.3443800531098407     
 H   13.400031674026653        10.737601270443863        4.4578368702523585     
 H   8.4308796089674374        8.2951241770236113        4.9904891855112190     
 C   6.9108309967469017        9.1158228316128529        3.6966418298529247     
 C   7.3552983827836629        11.309556068884024        2.7855512174569586     
 H   9.2143628450522517        12.226596627004314        3.3368872356332431     
 H   11.489183232615622        12.360664733804816        3.2234344422309196     
 C   11.752065423888167        14.102406057564929        4.4571070886500461     
 C   11.481430911223821        13.777695261194207        6.8445593430020955     
 H   10.981058948223964        11.780779950629940        7.4872832820138120     
 H   8.5335130232902934        8.9551494230046842        9.3439412995034239     
 C   10.369083247143317        7.8793825797140222        8.9750766427145727     
 H   12.259048101793262        7.0179999753934306        8.3757502846942042     
 H   12.160252268357281        6.4614901469761650        2.2413456131452576     
 C   13.760773592667721        7.8306236057611587        2.7388284346983922     
 H   15.136224882676808        9.4015803551319994        3.3057879854007535     
 H   6.2596758819438243        8.2473827376243438        3.7811216003898247     
 C   6.5159636023770497        10.198889409841055        2.9038806273318811     
 H   7.0643143079054500        12.158027486012598        2.1688766029950499     
 H   11.958229219062995        14.753373883158371        3.6061668107410667     
 C   11.752187090796147        14.613618165488260        5.7586052725851289     
 H   11.502026191516558        14.174273650806684        7.8570463184525359     
 H   10.304553349251391        7.3154764741058163        9.9042044927956514     
 H   14.528368425639282        7.2341780423093471        2.2492417641352223     
 H   5.5493830896236744        10.171384314416366        2.3948537927420128     
 H   11.956119210404083        15.670850599435326        5.9219087357253040     
         556

 Co   1.4844775236196277        10.591430555541004       0.36892055155372067     
 S  0.87600706434369013        12.755403628243970       0.79279977296194282     
 S -0.56454645041675244        9.6157299083519163       0.25269258208364731     
 S   2.7008284051609297        10.270968360202819       -1.5317786242296469     
 S   3.0112819201880874        9.8090818148551211        1.8735418942626387     
 C   2.3158676694569968        13.777979022146964       0.88456688256675164     
 C -0.41996457304304496        7.8581436638366329       0.18603636550939445     
 C   1.9541752086780528        11.138458921685832       -2.8726168997896955     
 C   2.3093666915743380        9.1491077461707633        3.3493476056680298     
 C   2.1837276806648367        15.187360352796627       0.82581959764428226     
 C   3.6190782260668866        13.256229438307829        1.0540052905319395     
 C  -1.5908878077185296        7.0726651992281342        4.1245858801798423E-002
 C  0.80758164150591638        7.1733435698413759       0.33830969822219698     
 C  0.74469529175514737        11.857227711884658       -2.7364738546601233     
 C   2.5678124334490180        11.135044444424029       -4.1500961274224091     
 C   3.0927440909525203        9.0649681442434655        4.5258492449154408     
 C  0.99593071494552521        8.6334586378221942        3.3986294571215998     
 H   1.1933155905162798        15.621677414761743       0.70347728582070967     
 C   3.2970734649815392        16.023745249809057       0.93969892549117429     
 C   4.7200208515852102        14.103255614119202        1.1904898524511063     
 H   3.7467151144036506        12.177714146925714        1.1117281634741703     
 H  -2.5466655488258825        7.5813129858230193       -8.1530057033622982E-002
 C  -1.5419860739290738        5.6772429457572375        7.9230288570176458E-002
 C  0.84832150303289955        5.7758612134564320       0.37522735246133265     
 H   1.7225676408473121        7.7540262624469838       0.45746561401756680     
 H  0.26781727598019667        11.900769997676488       -1.7600201210693673     
 C  0.18433363761507815        12.531751173014282       -3.8203333012864102     
 C   1.9837941922371989        11.788539991361041       -5.2386172143779479     
 H   3.5216700817493867        10.621824467640318       -4.2738578752165743     
 H   4.1036392328765894        9.4702247434430440        4.5164559420891957     
 C   2.5949101110118478        8.4576154066082889        5.6809842872956313     
 C  0.50910938730818178        8.0299626376390769        4.5569776985302060     
 H  0.36414093672223391        8.7300741362001837        2.5180974802178899     
 H   3.1640071347748240        17.103556050753252       0.89351841896886042     
 C   4.5777611031976644        15.493401065808325        1.1324416807391260     
 H   5.7119090887520816        13.673184564899623        1.3319226961228614     
 H  -2.4646961908051095        5.1054488534159894       -1.5905499842103835E-002
 C -0.31959489511072336        5.0146822734868550       0.25161949186932325     
 H   1.8080384930670399        5.2784759296998951       0.51320546429645331     
 H -0.73129309335194370        13.099464714852697       -3.6710751636734527     
 C  0.78280146395361716        12.492286657457289       -5.0846327858952352     
 H   2.4701648368856333        11.757110338985324       -6.2126196753587468     
 H   3.2275192084625810        8.3938206215908782        6.5655434786442406     
 C   1.3001573879174859        7.9220061543053468        5.7066083975142154     
 H -0.50750091933635355        7.6410975125549614        4.5581446608473044     
 H   5.4460754425828490        16.145675590275832        1.2095955796710312     
 H -0.28370104288776204        3.9286395054706689       0.29060175813815531     
 H  0.32761128410091106        13.004527514089087       -5.9282723217142248     
 H  0.91678993116382501        7.4308957025107105        6.5990259128620909     
 P   15.624734740037955        10.602072962642524        8.2674642212519185     
 C   14.154228657514295        11.279242215959338        9.0466294153921325     
 C   17.091967376459273        10.832183224527551        9.2984938252973954     
 C   15.386412521501764        8.8271899006411374        8.0646330249884315     
 C   15.860063786834289        11.351551407117881        6.6402117939977199     
 C   14.063767567102991        12.664165867791782        9.2744637287926981     
 C   13.093005964470290        10.432506761963198        9.4192939259628226     
 C   17.115679559505271        11.779764922418725        10.334939892320087     
 C   18.235155130301571        10.048905753780467        9.0346047981905890     
 C   15.022010920993072        8.2992745322155965        6.8183305161328720     
 C   15.456628903248133        7.9934990350432553        9.1972030134974307     
 C   14.833399332820820        12.106348563496571        6.0465016817743411     
 C   17.056948860525100        11.122490712878919        5.9365864946941427     
 H   14.865230035635786        13.334548255080183        8.9757119554591558     
 C   12.924635414403211        13.188442596386711        9.8847917759657324     
 C   11.946926079285879        10.972048142671364        10.004313726975768     
 H   13.154975110418661        9.3630630343604135        9.2474075920242296     
 H   16.243851031548743        12.383850248097550        10.577541736763614     
 C   18.278883485476033        11.947434853161043        11.092152040472438     
 C   19.394067247268801        10.238353236092056        9.7879312751999894     
 H   18.212482255328318        9.2825484092643151        8.2610483696609087     
 H   14.968273616448396        8.9449338384815622        5.9453004028145262     
 C   14.730718025007553        6.9372296198792078        6.7041956254582322     
 C   15.141738728633662        6.6399863212103520        9.0783181893834435     
 H   15.761138099207866        8.3916004427039947        10.164312720517076     
 H   13.914607959503170        12.311779631001430        6.5892454496527861     
 C   15.002291350292786        12.606756506043773        4.7519781830731382     
 C   17.200294161188502        11.606704907211560        4.6355533595567957     
 H   17.868621540782584        10.552001303189742        6.3796075102325940     
 H   12.884381354189777        14.257222504401561        10.085636423399123     
 C   11.864748513215392        12.347893520361199        10.234631891421696     
 H   11.124419928439876        10.323417819440806        10.304575935099543     
 H   18.257461784231786        12.678216792126367        11.900392903235138     
 C   19.417721239274339        11.186377301106905        10.818462148901585     
 H   20.288268114114530        9.6454217540437543        9.5979416757461120     
 H   14.440552800154478        6.5303394792463596        5.7367853486067997     
 C   14.787361117431528        6.1114034550666565        7.8300250111826628     
 H   15.174099908189213        5.9878169283676463        9.9522544698916526     
 H   14.207846442327376        13.194060586097326        4.2985508097890026     
 C   16.171959864611750        12.338986988627937        4.0387663126387645     
 H   18.108740221728358        11.404861830523556        4.0749421591269250     
 H   10.972076968611885        12.760132600332041        10.701291693537382     
 H   20.332550966138385        11.308859118759694        11.399526397996986     
 H   14.570714931655525        5.0473745759037234        7.7432666164920452     
 H   16.309843916724766        12.691150171747330        3.0153342227393858     
 P   2.0289907256162825        3.3748704463516335        5.0639514359890061     
 C   1.9385209437046613        4.3173375543548174        6.5986230853196766     
 C   3.2130747129825901        4.2245534265351958        4.0095080146396667     
 C  0.39409785025166616        3.3452327646791216        4.3036133792110549     
 C   2.5759633515051550        1.6809121148103474        5.3635866966574026     
 C  0.86254107220528653        4.1424009351949023        7.4882753579789183     
 C   2.9608416243089439        5.2319320078479779        6.9005201128823472     
 C   2.8545658092718620        5.4209103278448900        3.3628307938916779     
 C   4.5419356458343394        3.7760127501318865        3.9854059733525919     
 C -0.42904232234349937        4.4824492960954192        4.4104516776186635     
 C  -3.3846466954672777E-002   2.2339229974331003        3.5560866550546995     
 C   2.8724417131342683       0.84242332970795930        4.2706140952462963     
 C   2.6207631663116207        1.1732128292629744        6.6730044964033004     
 H   6.4722120784094131E-002   3.4403936130679722        7.2603785151935361     
 C  0.82165512471394730        4.8778765157186097        8.6729921217036150     
 C   2.8962619537589358        5.9780141019653987        8.0780755973064160     
 H   3.7839879628981734        5.3813676091437870        6.2094019103568456     
 H   1.8259950798540521        5.7761924250047487        3.3577236396977801     
 C   3.8450962535335087        6.1772582591416763        2.7318794098202441     
 C   5.5245915574773976        4.5348401930651923        3.3485823748153116     
 H   4.8115245574884096        2.8404004035688395        4.4619301925538606     
 H -0.10609764318131405        5.3382161832024835        4.9998524100452570     
 C  -1.6623897478377248        4.5025151928370715        3.7593475538106609     
 C  -1.2739539523245582        2.2696957661733266        2.9178133876501318     
 H  0.58128363021380325        1.3413934444179749        3.4713353749612907     
 H   2.8812281817404686        1.2313706415855978        3.2540469921440565     
 C   3.1691909136465375      -0.50456191911628245        4.4908998970719995     
 C   2.9212440844951821      -0.17560479074891314        6.8796719012710632     
 H   2.4271580567165363        1.8231282959483250        7.5230680530542733     
 H   1.2664229449091131E-002   4.7128985818193989        9.3816274427113076     
 C   1.8224058021292344        5.8135540977808748        8.9547805773394167     
 H   3.6884086973311931        6.6897415376576559        8.3045164253997221     
 H   3.5786531281052039        7.1109423222218338        2.2361680614430566     
 C   5.1776819924813910        5.7481186823433994        2.7485240693542021     
 H   6.5507112843099149        4.1709068211149942        3.3060360180300408     
 H  -2.2976634173746247        5.3842040931271802        3.8245669093093397     
 C  -2.0890997100233650        3.4001138135177804        3.0114970763997460     
 H  -1.5969094938473034        1.4058628220815104        2.3396304726071326     
 H   3.3711193677233178       -1.1538619770762748        3.6381937215659614     
 C   3.1858598019553441       -1.0126138621103906        5.7932371865822034     
 H   2.9510939343226110      -0.57068769277694831        7.8923929105600177     
 H   1.7596499514432207        6.4037093831384171        9.8669224915796452     
 H   5.9456945416673515        6.3472141220144573        2.2640475680819656     
 H  -3.0650526984978455        3.4253649757853188        2.5204889722534971     
 H   3.3967051729887436       -2.0685009799421477        5.9566413421298430     
 Co   15.585834057937276        2.8967355557893626        12.696120119868759     
 S   16.106274563265789       0.69593842590083566        13.008853880538886     
 S   17.675491651371345        3.7835494558261225        12.624388747538383     
 S   14.413633298080796        3.3372382596929082        10.791328241117778     
 S   14.092961320347676        3.6752332530671179        14.229085133098048     
 C   14.639544249433069      -0.28758581736669631        13.081870572828104     
 C   17.579825273267584        5.5394356206145163        12.459625812847380     
 C   15.159856275013137        2.4835573139338472        9.4394867231287627     
 C   14.791908159658822        4.4271144534567624        15.663163063758228     
 C   14.739569905010747       -1.6997451062565054        13.010877257040059     
 C   13.349072033860967       0.26471841397075629        13.250302770577234     
 C   18.767468337058261        6.2818753267823944        12.247525794343428     
 C   16.376380947049135        6.2680358150059243        12.611199911611928     
 C   16.381164427987791        1.7820716837941601        9.5615538822934152     
 C   14.533186818904303        2.4792249490562539        8.1684584099914233     
 C   14.011119373948249        4.5613139963312452        16.836504981526669     
 C   16.101579722131451        4.9518882865920855        15.684816960865524     
 H   15.719959942563738       -2.1550457462655754        12.880549879609225     
 C   13.608148543131056       -2.5106142525306483        13.125529159577846     
 C   12.229033638451206      -0.55798657469246016        13.384634600832674     
 H   13.245430654842760        1.3461163433320587        13.301779392268566     
 H   19.704053276213493        5.7396617570052282        12.120789965703734     
 C   18.759784611017885        7.6795089341515324        12.223949441817149     
 C   16.376415302884180        7.6665638822609132        12.589510480396621     
 H   15.447810026456494        5.7207000175336713        12.775065606861506     
 H   16.878622865120011        1.7593640086001674        10.527797436264395     
 C   16.933225867609163        1.1056689623319416        8.4745634395026670     
 C   15.110306409488878        1.8272499806643618        7.0749904704562523     
 H   13.572813813134683        2.9821471561226236        8.0534664990913249     
 H   13.000576411032998        4.1552013640251104        16.847717287087793     
 C   14.512672043032303        5.2145383291055243        17.964473087154460     
 C   16.591177228996202        5.6044219324408528        16.814769069703921     
 H   16.732383831471193        4.8167165974478259        14.809253140760806     
 H   13.715541124971518       -3.5933717604612716        13.071772539347499     
 C   12.341077244334352       -1.9505108209876789        13.325650826807356     
 H   11.244397677627417      -0.10917249521434688        13.518218279073302     
 H   19.695585634893874        8.2199545846262279        12.079672077664521     
 C   17.562492573742549        8.3860017005012821        12.399776055361075     
 H   15.436405542665785        8.1994893093046333        12.735914552982903     
 H   17.856880630554127       0.54858778904453953        8.6151182760149645     
 C   16.317231011823459        1.1315517473567545        7.2180832837546456     
 H   14.612606134810102        1.8510703242062148        6.1064966217623926     
 H   13.883407614395457        5.3114230431642229        18.848083259367623     
 C   15.806806214476868        5.7523851638990493        17.964309554934164     
 H   17.606064162887034        5.9962860422386974        16.793711019215344     
 H   11.459598685865021       -2.5851756794769289        13.399864272309985     
 H   17.558905496724805        9.4738412603425495        12.392580135575715     
 H   16.764279801091735       0.61663193888188528        6.3716741198398212     
 H   16.193919567020924        6.2753388471203451        18.836895060745846     
 P   1.4871884421644033        3.0070832481166110        20.387419126614130     
 C   2.9565194754915747        2.3428798309166576        21.185091330713274     
 C   1.9889699020841690E-002   2.7647977531092827        21.416693061495284     
 C   1.7153026240821958        4.7838552950204418        20.196844932406204     
 C   1.2632433056303052        2.2547782477003668        18.758594688527705     
 C   3.0535114261302163       0.95989766277187327        21.423099207801631     
 C   3.9981343674772694        3.2014168439339348        21.587412230755149     
 C   5.4821635532410953E-003   1.8242936983389300        22.459465578664943     
 C  -1.1275210577263548        3.5421149743238605        21.154177898877524     
 C   2.1058624012146026        5.3187079779668052        18.961984571968870     
 C   1.6181965243603178        5.6108773390513536        21.332456691265616     
 C   2.2896009378979563        1.4881232100173691        18.179608588458215     
 C   6.9618996498697530E-002   2.4777610787255497        18.045674123447260     
 H   2.2694517130151186       0.28036363549105942        21.099127878885394     
 C   4.1731878595567951       0.44916557024831094        22.079919558106866     
 C   5.1274112825682483        2.6749566342648232        22.216252635749782     
 H   3.9342100559062541        4.2693483362175142        21.405313541939108     
 H  0.88314488934714885        1.2284455006034611        22.699486484189595     
 C  -1.1512336055312971        1.6585117073292663        23.227188937513304     
 C  -2.2788437399963053        3.3572229060704601        21.920041247566392     
 H  -1.1137167129542698        4.3011741254941080        20.373379346812250     
 H   2.1812570953136801        4.6771078275788636        18.087821818782491     
 C   2.3945355073285670        6.6823530832226625        18.860027232680327     
 C   1.9337791151375892        6.9649212099094244        21.226401294928380     
 H   1.2966387851831271        5.2075278303269092        22.292282350036484     
 H   3.2052025398535280        1.2866742977692662        18.729470801020746     
 C   2.1257016662724655       0.97058073476426709        16.891047874414681     
 C  -7.2318200933966958E-002   1.9682504915689454        16.753960400503573     
 H -0.74112589374217508        3.0612803184958133        18.474536610735235     
 H   4.2149149758649669      -0.61805164381032096        22.290580408714973     
 C   5.2115883961990326        1.3019500914716713        22.463946964438243     
 H   5.9372529545690833        3.3301913591979138        22.535277495600777     
 H  -1.1241694882325064       0.93318595950631145        24.040926287866171     
 C  -2.2923332940947105        2.4176470223088447        22.958318462975619     
 H  -3.1724938579777118        3.9530112467626934        21.736810407486082     
 H   2.7038436559671233        7.0945941258424581        17.900673332968221     
 C   2.3120665849125772        7.5016669351406744        19.988814399863355     
 H   1.8853238249739233        7.6113394282368407        22.103267954172100     
 H   2.9218840456723241       0.37756241504467986        16.448229550185069     
 C  0.95727066853028586        1.2256960354583293        16.171980715743590     
 H -0.98041528515433551        2.1566309203771725        16.187157670263534     
 H   6.0896860597596882       0.90210069461050502        22.967880920246113     
 H  -3.2006317885251105        2.3026827752542842        23.551326619182458     
 H   2.5284276238357055        8.5665818079660738        19.914004217994488     
 H  0.82034356756670013       0.85294275925989738        15.156415685048005     
 P   15.056439652563133        10.224977708729220        17.233697188783605     
 C   15.166935834863866        9.3045880151473597        18.779515373818235     
 C   13.861098370718546        9.3601274869170545        16.202373837504084     
 C   16.679867563190083        10.253676954524932        16.444267520944308     
 C   14.507027967677340        11.918063155527001        17.532747966893158     
 C   16.258889521207845        9.4828399527356400        19.648630786866708     
 C   14.132349358610783        8.4181919696371850        19.120368626067275     
 C   14.218905810550064        8.1613072479240376        15.559173150648405     
 C   12.530763388986518        9.8049514521042607        16.184396535722922     
 C   17.524438230671954        9.1344502794460194        16.572552011263802     
 C   17.076427186593968        11.345189646692829        15.650779034324634     
 C   14.198117993452350        12.754299435548573        16.442192920917954     
 C   14.476434602015116        12.428369776258970        18.841865929446840     
 H   17.065171871697146        10.164548737259198        19.391339325836658     
 C   16.302795407460835        8.7797798523575477        20.852632819391442     
 C   14.199896079533147        7.7036164777914244        20.317301354342057     
 H   13.296379074676635        8.2659558658854202        18.445270499336264     
 H   15.247596180312842        7.8057045873032065        15.557200995234028     
 C   13.228869104260697        7.4029289574030717        14.929338397314366     
 C   11.549338129415220        9.0449956925440969        15.546781538609848     
 H   12.259800284383227        10.740340973135975        16.661675858957935     
 H   17.226052880576859        8.2927397481744620        17.194044037711624     
 C   18.747567133028543        9.1126536078248410        15.901437194377918     
 C   18.305785236282869        11.307329130964691        14.991419438205170     
 H   16.447361078966011        12.225886561087540        15.542628719560893     
 H   14.172598335437941        12.361787326434571        15.427409085324701     
 C   13.910994864142280        14.103476292140870        16.661447086899521     
 C   14.180513558146624        13.778004352826645        19.048897555181622     
 H   14.678560874412106        11.780388711730458        19.691322463605502     
 H   17.122231121181109        8.9500213478007034        21.547654650069251     
 C   15.287436784182116        7.8739173094746215        21.175758012132029     
 H   13.398375710472424        7.0126656559212641        20.573622327714219     
 H   13.496075534565920        6.4653860903175646        14.441020463342888     
 C   11.896653950271663        7.8352004103296800        14.940155715903506     
 H   10.522417235234579        9.4066540398988874        15.508485165626569     
 H   19.397844539493644        8.2435614561328130        15.985689035825990     
 C   19.143856435948642        10.195726196683630        15.109481090509080     
 H   18.598135147384923        12.155765395356847        14.375394557511846     
 H   13.705450372869310        14.754611858710387        15.810504951005504     
 C   13.910926736165095        14.614446823201050        17.963040914413721     
 H   14.159963056931272        14.174387549809296        20.061469066248847     
 H   15.351456502828507        7.3086994996458223        22.104076064996907     
 H   11.128535472344900        7.2398031890103285        14.450124625215771     
 H   20.110644923810082        10.167661718636857        14.600878286753231     
 H   13.707889326513717        15.671847842301759        18.126460203468707     
 Co   7.0690870089035531        10.590899892398665        12.571047636567330     
 S   7.6783100624064184        12.754259834690771        12.997396760481545     
 S   9.1169211451826602        9.6123839147882499        12.454341306108850     
 S   5.8530298805303707        10.273335679616981        10.669727728767226     
 S   5.5412904574575759        9.8081673126244748        14.074830262854203     
 C   6.2384425233128384        13.776933517344814        13.088507272883934     
 C   8.9696663208604459        7.8548443792097205        12.389437727948140     
 C   6.6005451494568010        11.141101237277176        9.3295375125466720     
 C   6.2428307863144061        9.1496602110201746        15.551481404160317     
 C   6.3706148492651415        15.186286804702092        13.029568860353649     
 C   4.9351614791556138        13.255271340537236        13.257694677269804     
 C   10.139438101059271        7.0675290951090544        12.244806408330916     
 C   7.7412171787490553        7.1718643041839396        12.542844536357878     
 C   7.8100981592298089        11.859608065324101        9.4663932091644227     
 C   5.9873718236112721        11.138219610431333        8.0518440569968153     
 C   5.4591527867384801        9.0661327053148106        16.727866112929437     
 C   7.5564792695273466        8.6345647179017000        15.601587210019376     
 H   7.3610769058958114        15.620561028234514        12.907547850172492     
 C   5.2572404494794602        16.022724364055737        13.142808407395352     
 C   3.8341746892505233        14.102340717593819        13.393486137816280     
 H   4.8074642877964058        12.176790095361490        13.315859461669504     
 H   11.095901064791693        7.5747161325454249        12.121085153526609     
 C   10.088606201046508        5.6721901647503801        12.284041363201581     
 C   7.6985419194097640        5.7744121370093504        12.580871354301429     
 H   6.8270404980434654        7.7538426625854315        12.662078377178819     
 H   8.2865414228197523        11.902826588558526        10.443087034639811     
 C   8.3709625974921291        12.534414522721343        8.3829434579972268     
 C   6.5718051259487638        11.792121761089286        6.9637955730239183     
 H   5.0334873640817426        10.625162826685266        7.9275887953601538     
 H   4.4481752387599842        9.4711757461651427        16.717969784542280     
 C   5.9567858271810143        8.4596144481233129        17.883558613061993     
 C   8.0431526716582535        8.0320878640050193        16.760540953491411     
 H   8.1885498468993543        8.7308247911428332        14.721196429391293     
 H   5.3903523481991105        17.102512710088000        13.096389007310128     
 C   3.9764515858078600        15.492462213589029        13.335067633912972     
 H   2.8422419440444573        13.672288459459889        13.534659879811533     
 H   11.010508472097756        5.0990663427490395        12.189080875722652     
 C   8.8653421384449587        5.0114502793675548        12.457418812619522     
 H   6.7381276322978421        5.2785360720534467        12.719560245958206     
 H   9.2866421195829982        13.101921354949553        8.5326985509426674     
 C   7.7728445173011558        12.495623251234665        7.1184558710971659     
 H   6.0857369673085380        11.761225299777541        5.9896320455702927     
 H   5.3238861836321529        8.3961433013322360        18.767946132451335     
 C   7.2517141868551338        7.9244288513208856        17.909951147126694     
 H   9.0599852142903572        7.6438067732658217        16.762350779557671     
 H   3.1081123510565170        16.144773927892942        13.411593207073613     
 H   8.8280230996111690        3.9254518586711842        12.497331868232941     
 H   8.2282936604083279        13.008240997858275        6.2751739132038020     
 H   7.6349344541058830        7.4338480725037464        18.802743871640264     
 P   10.035176427118881        10.603881400021507        20.470277768340477     
 C   11.505642584463915        11.280559401390033        21.249877985804797     
 C   8.5676633326076459        10.833743119185627        21.501022468392893     
 C   10.272884995303807        8.8288915755628192        20.267371138914626     
 C   9.8005987475979861        11.353788145984266        18.843074573569485     
 C   11.596304624540688        12.665383463721604        21.478281102114391     
 C   12.566835073802761        10.433519980633898        21.621952863621999     
 C   8.5436761004655111        11.780633522288046        22.538086241587443     
 C   7.4247503161525490        10.050173808710801        21.236757444098490     
 C   10.636398586824845        8.3006310199706235        19.020958691313314     
 C   10.202485800938915        7.9952910102567207        21.400021820927446     
 C   10.826750374887061        12.110373400339704        18.250764935987103     
 C   8.6046955242019649        11.123461881644454        18.138178047401141     
 H   10.794832958127509        13.336027406450846        21.180079803229706     
 C   12.735707231226284        13.189240742251688        22.088449763977401     
 C   13.713075370383766        10.972648024679728        22.207037406723959     
 H   12.504717401243001        9.3641617424147316        21.449597028868272     
 H   9.4152436871692569        12.384969700184927        22.781031960295643     
 C   7.3805356098859969        11.947141621276860        23.295670247241738     
 C   6.2659245740797154        10.238448942801245        21.990489955658202     
 H   7.4475922227859259        9.2843840668048045        20.462658743543130     
 H   10.690395873875103        8.9462164192941085        18.147890801043975     
 C   10.926401444360883        6.9383131421621078        18.906748733057942     
 C   10.516151400385040        6.6414920586172679        21.281068752268915     
 H   9.8987109470224084        8.3936780797113535        22.367250436545696     
 H   11.744832580443711        12.316623111695272        18.794376845750971     
 C   10.658299825654982        12.611429853341148        16.956440252377138     
 C   8.4618345723544852        11.608261232552184        16.837308753580398     
 H   7.7934773738205747        10.551457080211092        18.580052092110090     
 H   12.776189318543233        14.257935875967595        22.289626586753993     
 C   13.795518438217558        12.348387472870931        22.437806359300502     
 H   14.535518742338329        10.323808947575635        22.507016159410416     
 H   7.4017928319153254        12.677322159405952        24.104451839771123     
 C   6.2420506494280312        11.185633095470180        23.021775966930065     
 H   5.3720176955007961        9.6451546367223724        21.800268146638128     
 H   11.215772688175232        6.5310556753417730        17.939253821150785     
 C   10.869431102303807        6.1125515086588207        20.032595389898777     
 H   10.483668393853646        5.9894907526385461        22.155133122079132     
 H   11.452349872111173        13.200102454826137        16.504117677064706     
 C   9.4896326184774900        12.342489178279630        16.242014031080071     
 H   7.5542264716745038        11.405400955268417        16.275665833498277     
 H   14.688349544880630        12.760282963038136        22.904465562332497     
 H   5.3273317752616842        11.307118436652445        23.603222056304681     
 H   11.085017518368034        5.0483150199237974        19.945669754805863     
 H   9.3521182091736978        12.695133084725107        15.218709458234784     
 P   6.5226642528046641        3.3765264050736539        17.266974213696209     
 C   6.6132790412972469        4.3191810247082358        18.801556635162889     
 C   5.3363868520681930        4.2246328348911870        16.213643345881103     
 C   8.1572350723260456        3.3485941682594813        16.505857774128064     
 C   5.9780675311688469        1.6818491710762049        17.567062398619925     
 C   7.6894054130758658        4.1443189335483215        19.691051209766187     
 C   5.5909393130016642        5.2336796648833603        19.103634831584714     
 C   5.6914622166865172        5.4230750548914184        15.568866359636042     
 C   4.0088466757521113        3.7722470208112870        16.188608204286815     
 C   8.9785445545327995        4.4872970591483048        16.611318796118734     
 C   8.5870372584713568        2.2369683882036533        15.759772526371128     
 C   5.6822340848589503       0.84281734540189635        16.474313395494885     
 C   5.9343182401133427        1.1742822977279739        18.876553318350176     
 H   8.4872824250100756        3.4424033698429901        19.463026067786487     
 C   7.7302780594143350        4.8795988280821687        20.875891151975178     
 C   5.6555813399782187        5.9797115184701912        20.281229096213881     
 H   4.7676809262356841        5.3830232945908794        18.412643594472559     
 H   6.7189455259739113        5.7815568924508041        15.564589761507230     
 C   4.6987911512218616        6.1773786497815228        14.938758352204546     
 C   3.0240498927892698        4.5291213375569477        15.552776653839414     
 H   3.7418741162388343        2.8351976111659849        16.663731169880950     
 H   8.6542115929670924        5.3432699732864952        17.199702069068334     
 C   10.211845417926448        4.5086075948553388        15.960189592764792     
 C   9.8271503412742600        2.2739528765579640        15.121559934250648     
 H   7.9733453745825145        1.3433103599894092        15.676160393253243     
 H   5.6727422864742412        1.2315409217978515        15.457669450755160     
 C   5.3870452093261072      -0.50445389933747320        16.694906525713982     
 C   5.6354553012712616      -0.17485412481062035        19.083529541895633     
 H   6.1274518582353785        1.8245348629714582        19.726460597266065     
 H   8.5393115328908795        4.7145895533233881        21.584467045478473     
 C   6.7294681929035152        5.8151604019314700        21.157883159146575     
 H   4.8634214947597929        6.6913868012812552        20.507780570597962     
 H   4.9627813376652190        7.1124098680108228        14.444223580196098     
 C   3.3674605885253825        5.7442459280372571        14.954485458639102     
 H   1.9989741904972602        4.1623403112236712        15.509717751473991     
 H   10.845571091122840        5.3915297816190808        16.024222352329293     
 C   10.640419813506471        3.4058925594746410        15.213791300796293     
 H   10.151660518956042        1.4099048236275589        14.544486001089268     
 H   5.1855013897161850       -1.1540590075177040        15.842335240771442     
 C   5.3713399848943224       -1.0123290235806546        17.997327913364082     
 H   5.6064416417645155      -0.56982197419198621        20.096318040398920     
 H   6.7922738450391522        6.4051708971063528        22.070113897314652     
 H   2.5977924086790716        6.3416588098566109        14.470546772641724     
 H   11.616252973504110        3.4319535461453565        14.722554726759514     
 H   5.1616418768134658       -2.0684098175783547        18.160958588811422     
 Co   10.072928261951722        2.8952768724955442       0.49637858297592574     
 S   9.5520011383939050       0.69419380836839029       0.80631992710529032     
 S   7.9835944818584323        3.7823828354048170       0.42327164594375577     
 S   11.246542426522051        3.3381820391408290       -1.4071871115441232     
 S   11.564100400900433        3.6713690609681047        2.0319632491339226     
 C   11.018517102367824      -0.28959704472251274       0.87922752546495631     
 C   8.0802204959942330        5.5381538150098200       0.25793744918664685     
 C   10.500937271115719        2.4858513451154605       -2.7602492289663338     
 C   10.864438030095053        4.4255534918034671        3.4645245646933867     
 C   10.918121192250876       -1.7017476879969065       0.80870601348082616     
 C   12.309198207742989       0.26243652347900093        1.0469182696227075     
 C   6.8930542785398625        6.2811114291710926        4.5126640460653983E-002
 C   9.2839721064759004        6.2662059510924335       0.40962087305651840     
 C   9.2794109145380261        1.7844910887793126       -2.6394334465563394     
 C   11.128250375645537        2.4824154619413625       -4.0309731083098734     
 C   11.644530723558219        4.5607105654531921        4.6382299357591421     
 C   9.5550013754307574        4.9509801406990803        3.4847007578198985     
 H   9.9375687167323754       -2.1568274056813626       0.67890023894314633     
 C   12.049377766754965       -2.5128559006881392       0.92323246236897738     
 C   13.429058396545702      -0.56049827193277157        1.1812567734837403     
 H   12.413189982411678        1.3438231808613983        1.0975941043772892     
 H   5.9562995812576860        5.7392722804998408       -8.1863031008438530E-002
 C   6.9014121264644919        7.6787402201666124        2.1051329323724818E-002
 C   9.2846486997047109        7.6647216488321011       0.38731359487441197     
 H   10.212217149555595        5.7184656977988775       0.57392786402622875     
 H   8.7813588966132912        1.7611397550384411       -1.6735181129423904     
 C   8.7278224414573859        1.1090040469384133       -3.7272187059186366     
 C   10.551564708905078        1.8314245032871856       -5.1252800112522712     
 H   12.088771230485440        2.9852524155782918       -4.1451016379364978     
 H   12.654958134440413        4.1542949912813159        4.6504142865087079     
 C   11.142495124353225        5.2152972565533355        5.7652050335415188     
 C   9.0649169514775423        5.6048630689785206        4.6137073811580382     
 H   8.9248009220625537        4.8152303445631723        2.6087724900462357     
 H   11.941682921354504       -3.5956006114517871       0.86992128284789372     
 C   13.316632867931229       -1.9530138838696829        1.1228489980660088     
 H   14.413862880080409      -0.11190677938666424        1.3143342201581305     
 H   5.9659366010658399        8.2196175254467949      -0.12375911921222142     
 C   8.0989843394823122        8.3847117521289540       0.19698930284426183     
 H   10.224889055934771        8.1971975266051746       0.53373795936782265     
 H   7.8040032439614047       0.55196170015907720       -3.5875533133058939     
 C   9.3444635938928098        1.1357662633063137       -4.9833701442585383     
 H   11.049798755367455        1.8559342226276550       -6.0934911832807730     
 H   11.771237104617866        5.3128642419590992        6.6491148213495714     
 C   9.8485478102455239        5.7536193063406822        5.7636621622477264     
 H   8.0502363149385499        5.9972394092362649        4.5915401303683021     
 H   14.198012956988451       -2.5878115445261933        1.1970736790816698     
 H   8.1030689159891001        9.4725591551541424       0.18940411471193846     
 H   8.8977494978652594       0.62156436957405548       -5.8303968093131555     
 H   9.4610475631098137        6.2775442223231366        6.6355203918061889     
 P   7.0671255589360600        3.0094793422578316        8.1861870165583213     
 C   5.5977042753642454        2.3448080161157576        8.9832896601679373     
 C   8.5342060893104090        2.7672587755806139        9.2156583221243800     
 C   6.8380072189245658        4.7860587083665918        7.9951045948559631     
 C   7.2918431616123627        2.2569407331195190        6.5576167286178215     
 C   5.5008575936517312       0.96169402603338383        9.2205123549536925     
 C   4.5558310006472320        3.2029721286344994        9.3857062354920924     
 C   8.5486609722247238        1.8259283856860371        10.257681109329228     
 C   9.6817421166537194        3.5444349694853865        8.9533475819979440     
 C   6.4462349360637115        5.3199906190245132        6.7601924926778336     
 C   6.9349037536027938        5.6136376892493445        9.1303003588598930     
 C   6.2643356370913219        1.4930444212512524        5.9770743176278529     
 C   8.4869088264076318        2.4771995502942126        5.8463029550797003     
 H   6.2850811499373691       0.28247195260456620        8.8962944166135500     
 C   4.3811072456215392       0.45044338877057888        9.8767746097017461     
 C   3.4264106585238876        2.6759969025017876        10.013808074842206     
 H   4.6196572943718168        4.2710052851453675        9.2041869545467012     
 H   7.6708650210788702        1.2301765803853315        10.497434067251758     
 C   9.7055938451173276        1.6591297994225578        11.024841577218391     
 C   10.833362271403921        3.3583918426049730        9.7184842233229158     
 H   9.6678482494867630        4.3040572113320579        8.1731047718160124     
 H   6.3710288924625234        4.6778956428718832        5.8863700229071538     
 C   6.1562303022207159        6.6833064796322708        6.6577418205665939     
 C   6.6179016394950221        6.9673285920328842        9.0237843556905304     
 H   7.2572509372189398        5.2110146066174137        10.090185548908009     
 H   5.3477011164279658        1.2934329553550885        6.5258847474515775     
 C   6.4284495251022085       0.97577489855956179        4.6884403960872341     
 C   8.6291361103258346        1.9678922117077644        4.5545441270622318     
 H   9.2986239621282305        3.0583341718710200        6.2765022463400975     
 H   4.3395452468342244      -0.61687674320389152        10.086953428994581     
 C   3.3424228702848096        1.3028612531012262        10.260833659057701     
 H   2.6163101229815218        3.3309153221991084        10.332808641335342     
 H   9.6786494379326076       0.93315226949647534        11.838000955449479     
 C   10.846918873423093        2.4179478166336077        10.755980110259616     
 H   11.727281593782237        3.9537671443564837        9.5351866110685428     
 H   5.8460394657203718        7.0948355750538665        5.6983507838047274     
 C   6.2384887566206206        7.5031774256382846        7.7861562293899480     
 H   6.6661098960398064        7.6141913395108620        9.9003345675111500     
 H   5.6313571781567315       0.38492294749696654        4.2443964528300402     
 C   7.5983653115238692        1.2283490863187168        3.9708791564748114     
 H   9.5384450174980095        2.1541220894408610        3.9889871034564681     
 H   2.4642272936205751       0.90261900022779662        10.764260277318483     
 H   11.755462150860751        2.3019239172501624        11.348385418291262     
 H   6.0210656979635875        8.5678494601186603        7.7110269965484726     
 H   7.7355366940506398       0.85581613675634249        2.9552595139117503     
 P   10.601949044270750        10.224259463032736        5.0311559687553613     
 C   10.490732777172688        9.3046322897483442        6.5773598417576169     
 C   11.796599216179652        9.3579849983085399        4.0001568180106162     
 C   8.9784887837622627        10.254093089263163        4.2418290177113835     
 C   11.152787168577646        11.916915303545881        5.3298383386079102     
 C   9.3985436291245765        9.4836208182178368        7.4460392503307471     
 C   11.525139475932805        8.4183475438729332        6.9190738251127595     
 C   11.437946150353186        8.1588908899249279        3.3579398378529262     
 C   13.127218975794346        9.8019224538343916        3.9815435548696074     
 C   8.1334347673187697        9.1351715855257574        4.3696423424947044     
 C   8.5823005507333665        11.346194602123800        3.4489992346055902     
 C   11.462421228142317        12.752708926588273        4.2391575276174320     
 C   11.183815092984553        12.427371258953579        6.6388897843549657     
 H   8.5924558490967033        10.165343734436872        7.1881171531470684     
 C   9.3541713510644389        8.7812432503240938        8.6504317111541837     
 C   11.457138899688085        7.7044828774587382        8.1164175558086544     
 H   12.361333131157085        8.2656444674635043        6.2443449159826612     
 H   10.409025076920168        7.8039818502172640        3.3562552852013403     
 C   12.427424423936491        7.3992820161267909        2.7287286768669738     
 C   14.108103528856340        9.0407550260469058        3.3445216748073041     
 H   13.398862142310845        10.737548750009793        4.4579572084393018     
 H   8.4314819595260158        8.2930544127906689        4.9907395029690056     
 C   6.9102379109363410        9.1141985012456601        3.6986202789856870     
 C   7.3528220503079655        11.309217294151383        2.7898014613615452     
 H   9.2117300883445630        12.226679331159007        3.3412240626935796     
 H   11.487352840149146        12.360047338688421        3.2244309894339458     
 C   11.750968826629157        14.101604011079592        4.4582183380936566     
 C   11.481065522899353        13.776733083796728        6.8457098174758197     
 H   10.980970328844036        11.779736119172824        7.4884408090863328     
 H   8.5345746264161129        8.9519848746614201        9.3451404588488689     
 C   10.369319850730028        7.8754318978798636        8.9743965986835992     
 H   12.258515686216475        7.0135886304701884        8.3734166909521779     
 H   12.159568078961700        6.4615147090141756        2.2412160655024675     
 C   13.759958953606350        7.8305540197115269        2.7391582184362866     
 H   15.135234027533945        9.4017999925761941        3.3057987704823173     
 H   6.2596265466420453        8.2453071491864698        3.7824658539585925     
 C   6.5143064881874500        10.197883474141625        2.9073205931309993     
 H   7.0607757345649071        12.158178824440199        2.1743765281599097     
 H   11.956980735315264        14.752527975662550        3.6072248700670593     
 C   11.751597503380724        14.612708006289118        5.7597465497677724     
 H   11.501939153378284        14.173258032285158        7.8582070909379569     
 H   10.304853479360261        7.3106741385779239        9.9029738900135378     
 H   14.527604525150707        7.2340713187293471        2.2497353614028759     
 H   5.5474269393779725        10.170427628763168        2.3988691524903571     
 H   11.955712995365394        15.669904043299088        5.9230596815760252     
         556

 Co   1.4856547666377451        10.594246460696185       0.37310491280898378     
 S  0.88009505359511275        12.759442852461850       0.79326054920358080     
 S -0.56469877583010952        9.6214568778299938       0.25833547997129652     
 S   2.7005529571428233        10.269777752828658       -1.5277178266248874     
 S   3.0113176687911496        9.8120723102451226        1.8787055550835920     
 C   2.3208468072968773        13.780723981557440       0.88439456715150355     
 C -0.42168095818849138        7.8639307438489521       0.18842231742840751     
 C   1.9539150805605414        11.136790349925365       -2.8689352570345283     
 C   2.3094967888319218        9.1490164196053367        3.3531076086971128     
 C   2.1897691826388890        15.190197060701703       0.82524218431814467     
 C   3.6236376409979836        13.257963466551976        1.0537859290840732     
 C  -1.5931315171632077        7.0798441587350878        4.1375030599676191E-002
 C  0.80508420173866424        7.1777137130688828       0.34069287754922983     
 C  0.74403480710977343        11.854975175666064       -2.7332746812818969     
 C   2.5679941439692553        11.133628730282609       -4.1461957831292020     
 C   3.0927812669513726        9.0632019674749955        4.5295080615778627     
 C  0.99618715237967259        8.6330603716682770        3.4014567645322571     
 H   1.1996873294238286        15.625207889080027       0.70264552357579935     
 C   3.3037142306531142        16.025737611527681       0.93913476931634132     
 C   4.7252135593895614        14.104184709936550        1.1901879617026174     
 H   3.7504827567446086        12.179353078302670        1.1112956129800176     
 H  -2.5482854057761246        7.5895773499571133       -8.1552392871414039E-002
 C  -1.5455554874594610        5.6843497580049842        7.7315552319214970E-002
 C  0.84451388719745324        5.7801972677061944       0.37566041195383354     
 H   1.7205021597642056        7.7573155681306343       0.46135101923294231     
 H  0.26646426114932831        11.897827041651077       -1.7571646841701032     
 C  0.18395230818408601        12.529550050271753       -3.8172467872248039     
 C   1.9842088570379319        11.787062812504029       -5.2348900988385365     
 H   3.5220730159007538        10.620757507676071       -4.2696556729195922     
 H   4.1036640952287424        9.4684887469920387        4.5208098069830776     
 C   2.5948184743025475        8.4543107530166122        5.6837298761896946     
 C  0.50926739743692262        8.0279241661102319        4.5588525621989140     
 H  0.36443590188789704        8.7309646845095568        2.5210863887339205     
 H   3.1714968734414337        17.105645846866675       0.89270305495125302     
 C   4.5839530506252855        15.494408701459445        1.1321093065591361     
 H   5.7168638237375067        13.673493997733100        1.3313487263031685     
 H  -2.4686810197049085        5.1135685156550084       -1.9467154479473649E-002
 C -0.32397960568836442        5.0203672372482337       0.24983680369108413     
 H   1.8035910494375473        5.2816629222611136       0.51393142752792198     
 H -0.73194673429791079        13.096904006873363       -3.6682882738738916     
 C  0.78301330478606779        12.490535018704318       -5.0812813886908552     
 H   2.4709643020010983        11.755884458164152       -6.2087052810386520     
 H   3.2273119479338375        8.3894067447772951        6.5682597219029688     
 C   1.3000866025397440        7.9186259423283047        5.7084837384581428     
 H -0.50728571014360657        7.6389603535859942        4.5592705914589819     
 H   5.4527042405838912        16.146100065886770        1.2091547047230962     
 H -0.28912705917568859        3.9342651575776073       0.28728541358964632     
 H  0.32809746247648508        13.002858253634344       -5.9250192749780188     
 H  0.91658995107228425        7.4264463508215970        6.6002339977994833     
 P   15.624521948620549        10.600844347427508        8.2647160886634961     
 C   14.154055105966160        11.277579463203503        9.0444995368342500     
 C   17.091760978568438        10.831351956331547        9.2956823270393159     
 C   15.386533018879716        8.8258995320106806        8.0622844598828483     
 C   15.859467304879990        11.350428170377180        6.6374155029927042     
 C   14.063374881650521        12.662437969581674        9.2726747408647725     
 C   13.093481449226575        10.430450309589057        9.4181391012075899     
 C   17.115174506395004        11.778698302548207        10.332338471289301     
 C   18.235082277352717        10.048264199577041        9.0318343654205115     
 C   15.021255290176450        8.2977614758642719        6.8163608712061423     
 C   15.457644038792090        7.9924239662795467        9.1949511066242717     
 C   14.832802441276497        12.105607803851091        6.0441978404252374     
 C   17.056247911788304        11.121590927183391        5.9334811732844113     
 H   14.864260518811035        13.333126123946931        8.9730917239391008     
 C   12.924883982392917        13.186262103468817        9.8845399875044269     
 C   11.947955765217856        10.969554521927705        10.004609323835263     
 H   13.155516663852000        9.3610575203094797        9.2459096092042543     
 H   16.243158047555859        12.382517564345569        10.574857224248865     
 C   18.278165667746464        11.946293096176023        11.089898617227073     
 C   19.393745923624579        10.237549929031937        9.7855741496474185     
 H   18.212695764770061        9.2821518912927630        8.2580353118801089     
 H   14.966795688778568        8.9432916912443687        5.9432974488949011     
 C   14.730048697754915        6.9356640994933096        6.7026232081363100     
 C   15.142726469654919        6.6388948417754845        9.0764860643683960     
 H   15.762721933709402        8.3906934743816386        10.161820940898805     
 H   13.914114317294469        12.310891002922512        6.5871790422304315     
 C   15.001521257337783        12.606594022223421        4.7498751413451412     
 C   17.199539850390018        11.606655369551689        4.6327605087856938     
 H   17.867897881551961        10.550678416535925        6.3760299709239563     
 H   12.884578389012946        14.254989444334699        10.085712459099572     
 C   11.865709555220025        12.345304720906796        10.235507952057128     
 H   11.125868548603336        10.320704066987014        10.305488290217104     
 H   18.256565384170688        12.676891887594547        11.898324182947336     
 C   19.417071506791810        11.185289875202196        10.816365367027679     
 H   20.287923712967814        9.6445179309590063        9.5958038346339620     
 H   14.439244614373179        6.5286007389993834        5.7354794740939665     
 C   14.787552446335487        6.1100478850478721        7.8285461431319412     
 H   15.175619518900508        5.9869135688947397        9.9505177734739423     
 H   14.207010038452170        13.194078042999848        4.2968027438064880     
 C   16.171153319128930        12.339266329354633        4.0364685881797318     
 H   18.107977551708181        11.405277310149010        4.0719424983512118     
 H   10.973518741204604        12.757129794827824        10.703401859882726     
 H   20.331685919431422        11.307514036860425        11.397825545441348     
 H   14.570913981289216        5.0459903137661613        7.7421791722608395     
 H   16.309000917990510        12.692120830947461        3.0132998883593620     
 P   2.0296894111388508        3.3739987963322466        5.0628488857281191     
 C   1.9385361547659430        4.3157203546991818        6.5978971346708795     
 C   3.2141789758559036        4.2241813048790204        4.0092030088770176     
 C  0.39518514119494585        3.3444050394164750        4.3015266752336201     
 C   2.5767221750868972        1.6800633420432853        5.3624672577224519     
 C  0.86201437292873084        4.1406664443870653        7.4868520314966158     
 C   2.9612662316042715        5.2293664591019917        6.9011137094035169     
 C   2.8557438031870261        5.4206641733143401        3.3626940127164495     
 C   4.5430688505475452        3.7757065778381773        3.9852763817799763     
 C -0.42864464695653060        4.4810433671017105        4.4090473630022347     
 C  -3.1739711438672928E-002   2.2337400467667035        3.5525039256484128     
 C   2.8736134680150536       0.84164569927165278        4.2695777450387880     
 C   2.6210364420809822        1.1722782345816911        6.6718756657936469     
 H   6.3912874722821353E-002   3.4393410809763494        7.2579602240214980     
 C  0.82102052558003746        4.8750460068114618        8.6722208301246333     
 C   2.8965793318790158        5.9743849355135001        8.0793230132454603     
 H   3.7848480702465075        5.3788984135728040        6.2105400992845654     
 H   1.8271856943096678        5.7760055468627876        3.3577123026439746     
 C   3.8462884306034377        6.1770617759645035        2.7318056277707385     
 C   5.5257146375015500        4.5345549216792165        3.3484541220813440     
 H   4.8126658892719565        2.8400705947763569        4.4617849601552839     
 H -0.10649986314224885        5.3363517216546024        4.9994938325661984     
 C  -1.6616514925725501        4.5011756948125932        3.7572769698661612     
 C  -1.2714905185615657        2.2695897524895674        2.9135307730725417     
 H  0.58383507766498732        1.3415881617774243        3.4669996305078432     
 H   2.8829611928231595        1.2307092516630309        3.2530692208787890     
 C   3.1700349007391804      -0.50541337697268796        4.4898327048968145     
 C   2.9213556113451333      -0.17656821648112936        6.8785585286507267     
 H   2.4271458586447596        1.8221308909426652        7.5219171400975045     
 H   1.1675438595794427E-002   4.7098873506681125        9.3803939064985151     
 C   1.8222588199600622        5.8097223023154250        8.9554078953777871     
 H   3.6890388376711964        6.6854141817229511        8.3067757406338512     
 H   3.5798551165354762        7.1109039631465807        2.2363771305792044     
 C   5.1788433341597280        5.7477587760992757        2.7482311963394164     
 H   6.5518448812587780        4.1706540020829586        3.3060319096867938     
 H  -2.2974033777501934        5.3824631362663675        3.8231032577596831     
 C  -2.0873743588358260        3.3994032668302667        3.0079924073483428     
 H  -1.5934484530962345        1.4062577460673675        2.3341156754716046     
 H   3.3720837275034792       -1.1547779205360380        3.6371875937513511     
 C   3.1861415307972463       -1.0135604974014072        5.7921461534616050     
 H   2.9508854140548202      -0.57169368379590824        7.8912749687280996     
 H   1.7594523856088102        6.3990362073346390        9.8680948455988151     
 H   5.9468826812991775        6.3467170420395851        2.2635894310040872     
 H  -3.0630215716507707        3.4247522266734940        2.5163969658550531     
 H   3.3967216642021021       -2.0694984493848247        5.9555540474835693     
 Co   15.587016295900842        2.8995220060904141        12.692027259915484     
 S   16.110414010359982       0.69995617777179775        13.008445565146889     
 S   17.675295160072505        3.7893493188192657        12.618788468624826     
 S   14.413324329121050        3.3360305257783609        10.787385369168227     
 S   14.093023777466595        3.6781017986884166        14.224082723496446     
 C   14.644583488520732      -0.28487663839070615        13.082079749521208     
 C   17.577933211690951        5.5452887450193256        12.457307864844214     
 C   15.159559958909927        2.4819071095423300        9.4358976864066548     
 C   14.792074183203550        4.4269390865407363        15.659538231562911     
 C   14.745687244044243       -1.6969425211422753        13.011497805178163     
 C   13.353682000875731       0.26640205532005629        13.250532071869769     
 C   18.764989537467848        6.2892048199356019        12.247438009480387     
 C   16.373663671370117        6.2723868964823044        12.608925319536203     
 C   16.380480171215048        1.7798535288472537        9.5584200499825087     
 C   14.533316762057684        2.4778382707456625        8.1646583732336868     
 C   14.011205861574792        4.5594766456556952        16.832989640841504     
 C   16.101870140562934        4.9514120752368767        15.682100749072488     
 H   15.726415015564642       -2.1515383652835989        12.881448234744330     
 C   13.614871380617123       -2.5086679482584313        13.126111654331030     
 C   12.234283052746036      -0.55711899042274771        13.384924998657741     
 H   13.249233058870614        1.3477029538279803        13.302211690769594     
 H   19.702229723318727        5.7481427714492943        12.120814820540890     
 C   18.755884752025604        7.6867632035623199        12.225921097271330     
 C   16.372291016167576        7.6708793624216618        12.589192290585814     
 H   15.445566024057820        5.7239095419358934        12.771312703246432     
 H   16.877259718464526        1.7564474557731586        10.525000240020862     
 C   16.932815359071633        1.1035248378332954        8.4715253674022382     
 C   15.110662861828938        1.8258235614526024        7.0713466426910507     
 H   13.573156695046542        2.9810980177263429        8.0493842388021033     
 H   13.000651822861405        4.1533906899700384        16.843523655875313     
 C   14.512639478615792        5.2111820442214061        17.961855255908262     
 C   16.591381056411024        5.6023174674769427        16.812993072898927     
 H   16.732701274464077        4.8175217848104559        14.806367256702181     
 H   13.723126169312447       -3.5913264975977142        13.072608944918771     
 C   12.347341366230726       -1.9495632350043868        13.325973238309665     
 H   11.249401706510666      -0.10893442972111161        13.518759697694049     
 H   19.691228886191162        8.2282851635854275        12.083272591552596     
 C   17.557735237813738        8.3917500358141410        12.401650225412467     
 H   15.431607689599600        8.2025853576610945        12.735327364183627     
 H   17.856207433501108       0.54609462077587556        8.6123602751551829     
 C   16.317395083577193        1.1298634983747058        7.2147891550664056     
 H   14.613332526889646        1.8498998197600474        6.1026731160293552     
 H   13.883267815840458        5.3069702932611174        18.845499417346353     
 C   15.806793933837008        5.7489555414493294        17.962540191192716     
 H   17.606325543448918        5.9940806958571589        16.792667329323795     
 H   11.466303347548754       -2.5848186002979618        13.400274209152439     
 H   17.553036474782139        9.4795291571323066        12.395998741894994     
 H   16.764711942281739       0.61504005770866366        6.3684660065253844     
 H   16.193786811676258        6.2708558840097517        18.835780339625224     
 P   1.4869880991859192        3.0058500320799619        20.390208422258645     
 C   2.9563583129656008        2.3412165220630707        21.187265078833601     
 C   1.9687761797019750E-002   2.7639784121034094        21.419536471033226     
 C   1.7154488737806051        4.7825579950939110        20.199216917140703     
 C   1.2626676467806819        2.2536282177833544        18.761440556217845     
 C   3.0531341162299066       0.95817005791684762        21.424935495062826     
 C   3.9986309785694267        3.1993606150108564        21.588584629223007     
 C   4.9593999366129519E-003   1.8232381811987457        22.462097596001360     
 C  -1.1275753957483186        3.5415028035124725        21.156971093979237     
 C   2.1051407010775076        5.3171711851558143        18.963972742378626     
 C   1.6192402332787472        5.6098091909543246        21.334722616567529     
 C   2.2890459072214355        1.4873809140295033        18.181965294369448     
 C   6.8930430718066885E-002   2.4767930074154019        18.048830676085352     
 H   2.2684913328872116       0.27894030247828194        21.101813683259881     
 C   4.1734660136695485       0.44698768974895248        22.080194243901211     
 C   5.1284736740023744        2.6724655956506567        22.215954576847821     
 H   3.9347707892512322        4.2673420082428759        21.406823787642299     
 H  0.88242149260406866        1.2271073755022539        22.702207206732385     
 C  -1.1519756890479413        1.6574052608831942        23.229468837442202     
 C  -2.2791551476551062        3.3564685712130715        21.922412544396110     
 H  -1.1134668096236080        4.3008032955954834        20.376412536352035     
 H   2.1798142592250920        4.6754296284242809        18.089852138675710     
 C   2.3939013959376538        6.6807622439249439        18.861600925886226     
 C   1.9348032701882936        6.9638342495288796        21.228231817154313     
 H   1.2982505450846678        5.2066412367138897        22.294793978987649     
 H   3.2047569100709583        1.2858142204887344        18.731590318177961     
 C   2.1249867796727568       0.97040237952200892        16.893207918325189     
 C  -7.3047524921656004E-002   1.9681184352309891        16.756808219606441     
 H -0.74185342948264299        3.0598669827618559        18.478164793032299     
 H   4.2151464866169990      -0.62028113553182318        22.290528571755040     
 C   5.2125862010928863        1.2993649552946471        22.463070896764624     
 H   5.9387405098639654        3.3274802119823073        22.534345764885465     
 H  -1.1251085663840579       0.93189912604514114        24.043024642907220     
 C  -2.2929930783475503        2.4166138541239373        22.960433941822220     
 H  -3.1728192605839896        3.9521665161535817        21.738950644545607     
 H   2.7025721177112980        7.0928199857237608        17.901976538402348     
 C   2.3122929281663680        7.5003001903840119        19.990284495073873     
 H   1.8868887443982190        7.6104476068673570        22.104998634053711     
 H   2.9211194550476272       0.37758483018057964        16.450037303442958     
 C  0.95650971817912767        1.2259196216896353        16.174336503110283     
 H -0.98115953909923159        2.1569314462472877        16.190211510071780     
 H   6.0911745354811764       0.89910367148377457        22.965754445322432     
 H  -3.2015113783923832        2.3014058327548605        23.553042170050905     
 H   2.5286646751133621        8.5651848146201406        19.915069294591628     
 H  0.81955512240676465       0.85384756775719139        15.158510464924184     
 P   15.057093635380092        10.224008756224906        17.234813857460544     
 C   15.166937837572972        9.3028928135963209        18.780265582497879     
 C   13.862098078248945        9.3596696815509031        16.202746231488856     
 C   16.680897263779791        10.252726960838570        16.446339491180392     
 C   14.507784120033598        11.917129407943605        17.533886617550646     
 C   16.258368094628693        9.4810411795408545        19.650053203972018     
 C   14.132759606886054        8.4155651968982053        19.119840947122604     
 C   14.219880158749850        8.1608884631343521        15.559481472614840     
 C   12.531831905584090        9.8046739521728643        16.184536025999822     
 C   17.524729761157992        9.1328799274129171        16.573877456526290     
 C   17.078528459764321        11.344914112543286        15.654417590423632     
 C   14.199289198789632        12.753444423597360        16.443253488501366     
 C   14.476730188569110        12.427348373624657        18.843015081676782     
 H   17.064368860344619        10.163421209683639        19.393726660309770     
 C   16.302180011423889        8.7769162899224895        20.853421742794016     
 C   14.200215113185564        7.6999532035972438        20.316135906955889     
 H   13.297209149358943        8.2634192118056884        18.444218983591092     
 H   15.248550391246507        7.8052492495272254        15.557425740384476     
 C   13.229797408052484        7.4025948803844450        14.929634842651252     
 C   11.550335841908872        9.0447716606964654        15.546974412839811     
 H   12.260951072597649        10.740101415606922        16.661749820376681     
 H   17.225507941026869        8.2906912410323734        17.194276849258788     
 C   18.748199022924894        9.1111324547017194        15.903429825043684     
 C   18.308246068553991        11.307116004002403        14.995763121361504     
 H   16.449946024408522        12.226021641996754        15.547073492045705     
 H   14.174323006371630        12.361053426903757        15.428409468388496     
 C   13.911852396857650        14.102549094267637        16.662545443673910     
 C   14.180667134493905        13.776957378358983        19.050037740770129     
 H   14.678574439163617        11.779301382240122        19.692490029954463     
 H   17.121273294957405        8.9469876946720621        21.548889228704205     
 C   15.287307402065634        7.8700675530180826        21.175189558390763     
 H   13.399006753641878        7.0083155507194350        20.571476534226882     
 H   13.496944265747942        6.4651515777884851        14.441106680432572     
 C   11.897587906028813        7.8348194556161053        14.940621382491893     
 H   10.523457442433109        9.4065480754740989        15.508518574722407     
 H   19.397955208555366        8.2416026316064031        15.987020485772490     
 C   19.145527985946483        10.194864082969183        15.112978465532805     
 H   18.601637595930146        12.156077273098084        14.381027531542140     
 H   13.706428125153208        14.753626620988493        15.811546756137187     
 C   13.911240785547378        14.613420560547867        17.964164869323003     
 H   14.159817460369577        14.173296734075329        20.062614555575205     
 H   15.351293047166887        7.3040288453222288        22.102974412690582     
 H   11.129450493612273        7.2393121568842576        14.450794944105791     
 H   20.112621434047295        10.166889459060279        14.604960870065765     
 H   13.707948294444940        15.670771541376407        18.127586759977635     
 Co   7.0678743455769322        10.593751204703356        12.575292354122192     
 S   7.6741366653253129        12.758375481162116        12.997752489594145     
 S   9.1171178289045258        9.6183350849062936        12.460076725053685     
 S   5.8532493576585640        10.271987013458775        10.673890856410333     
 S   5.5412857489110481        9.8112188492422980        14.080110298740596     
 C   6.2333785024762216        13.779748405210020        13.088274109575757     
 C   8.9716068070764674        7.8608524771555981        12.391798926467104     
 C   6.6006909596420087        11.139256580699497        9.3332779628862355     
 C   6.2427568371760662        9.1495320867236689        15.555301394578720     
 C   6.3644863470705078        15.189195314894526        13.028943523513407     
 C   4.9305218624694573        13.257069483026417        13.257431091673388     
 C   10.141983351204065        7.0750525774600170        12.244900185342498     
 C   7.7439994848112557        7.1763330920296591        12.545127116920673     
 C   7.8106396129792754        11.857196736219894        9.4696031031112220     
 C   5.9870441277930082        11.136592582398375        8.0558178541839851     
 C   5.4591918650967779        9.0642889375179649        16.731592752817658     
 C   7.5562647322730205        8.6340925979097989        15.604419413554467     
 H   7.3546148671320575        15.624166157620580        12.906646912586648     
 C   5.2505146003929655        16.024785034896343        13.142238928112496     
 C   3.8289047051492022        14.103331048783547        13.393186109220228     
 H   4.8036204465430199        12.178490865771810        13.315353115198553     
 H   11.097776314447891        7.5834232478722781        12.121090466109875     
 C   10.092607062245946        5.6796359075168068        12.282007771614383     
 C   7.7027646417912967        5.7788448048233620        12.581129744695968     
 H   6.8293364084199277        7.7571434794112673        12.665857870878108     
 H   8.2878049231073341        11.899746222451853        10.445936918849355     
 C   8.3711909309027135        12.532035740888459        8.3860131587630455     
 C   6.5712163594075834        11.790406141542617        6.9675643768172453     
 H   5.0329400620657117        10.623873879707764        7.9318978216410638     
 H   4.4482321409947971        9.4693764434751930        16.722425093272879     
 C   5.9569671912136917        8.4561765053801885        17.886334803516512     
 C   8.0430465118014283        8.0299075262272765        16.762380271071841     
 H   8.1882779309710063        8.7316650795139470        14.724180727648054     
 H   5.3827745204386828        17.104672319461049        13.095584402029656     
 C   3.9701812588922372        15.493532685856534        13.334761873979380     
 H   2.8372128653759936        13.672657874767706        13.534104801246567     
 H   11.014979101370747        5.1076143740243234        12.185388733964432     
 C   8.8702170336242485        5.0173517551112043        12.455451226687195     
 H   6.7430371304115848        5.2817181779608129        12.720064077899986     
 H   9.2871394137273704        13.099196614065511        8.5354350474436202     
 C   7.7724557104430785        12.493649244568914        7.1218033102909040     
 H   6.0847426902566566        11.759725610715087        5.9935991333743193     
 H   5.3242026109920175        8.3915745627559382        18.770704475953650     
 C   7.2518629758534319        7.9208870575467394        17.911805744541095     
 H   9.0598069892621069        7.6414886693836186        16.763398176227081     
 H   3.1014068174118128        16.145258753296453        13.411220673903376     
 H   8.8340352072535762        3.9312910488440083        12.493768597817551     
 H   8.2276129368439630        13.006324163625498        6.2783989432218847     
 H   7.6352222968849448        7.4292017860044668        18.803906170379946     
 P   10.035288026127601        10.602532111229788        20.467543765654675     
 C   11.505717526307503        11.278808981658319        21.247733082247176     
 C   8.5677874539114427        10.832807748366006        21.498244385621295     
 C   10.272704086573114        8.8274876266621796        20.265041817223594     
 C   9.8010437022818166        11.352515653916859        18.840289148545100     
 C   11.596585075453483        12.663574625334777        21.476438713853003     
 C   12.566262981736113        10.431396351297344        21.620822818756935     
 C   8.5441175155521094        11.779508831880547        22.535477109157650     
 C   7.4247225168099309        10.049447596937929        21.234045789842753     
 C   10.637152761128853        8.2990273398853542        19.019015574478409     
 C   10.201422276044388        7.9940962972651031        21.397783740073699     
 C   10.827229824998525        12.109364127892162        18.248378334746128     
 C   8.6051793090687632        11.122497273839500        18.135168624214295     
 H   10.795690821126639        13.334506664312228        21.177369067350231     
 C   12.735328132337102        13.187007620288844        22.088155387962018     
 C   13.711938200929964        10.970115139064722        22.207353504575078     
 H   12.504089222485360        9.3620832726392873        21.448155556651013     
 H   9.4158904999177686        12.383562217785254        22.778316550649190     
 C   7.3811858115583977        11.946019198377838        23.293384687560255     
 C   6.2661397072978362        10.237639091418968        21.988164885783789     
 H   7.4472665643794613        9.2838650973168413        20.459740563899683     
 H   10.691855171478036        8.9444885969582355        18.145916924432857     
 C   10.927154819621933        6.9366751048781410        18.905207750561207     
 C   10.515196290150792        6.6402998806728037        21.279254865513991     
 H   9.8970300342582131        8.3926324556370915        22.364764628800366     
 H   11.745256233203376        12.315411318644742        18.792169550697476     
 C   10.658922739261397        12.610955643502146        16.954241246030985     
 C   8.4623391178258274        11.608107887630155        16.834600927789200     
 H   7.7939536417509663        10.550170449263364        18.576647118159901     
 H   12.775846343227578        14.255655902172084        22.289637656615675     
 C   13.794431961039136        12.345766562354601        22.438672460164874     
 H   14.533966869930133        10.321070038488006        22.507968197920395     
 H   7.4026327552349223        12.676056663116265        24.102314943229366     
 C   6.2426091696288051        11.184595086352456        23.019660937380355     
 H   5.3722362062282665        9.6442685451951462        21.798178043400036     
 H   11.217217771360163        6.5292689159116577        17.937985002096998     
 C   10.869345284126144        6.1111190228236456        20.031146708519650     
 H   10.482189407608411        5.9884754836907206        22.153406109811854     
 H   11.453065320041963        13.199716924255865        16.502199793567161     
 C   9.4902250219147213        12.342534958812378        16.239701597337366     
 H   7.5546833651201037        11.405780471639451        16.272820210842085     
 H   14.686771526470379        12.757271254204893        22.906565864483294     
 H   5.3280983589985551        11.305889244461383        23.601477709598356     
 H   11.084994158871380        5.0468675965657610        19.944623526327373     
 H   9.3527221891551608        12.695838179526898        15.216651961485061     
 P   6.5220585233383161        3.3755437590496054        17.265872933030149     
 C   6.6133464191006253        4.3174405329396288        18.800837830524387     
 C   5.3355227026340168        4.2242550432728176        16.213264639199707     
 C   8.1562623846992217        3.3475415948183764        16.503824644649466     
 C   5.9772430710456579        1.6809373847984479        17.565913762319688     
 C   7.6900044476012273        4.1424562883111911        19.689646153462217     
 C   5.5905985437739600        5.2309974649743749        19.104222709264018     
 C   5.6907548342999199        5.4226834503730830        15.568528689278001     
 C   4.0078650722334670        3.7721928845897521        16.188466884551964     
 C   8.9783841155318953        4.4855666722299858        16.610060637771795     
 C   8.5849205159158277        2.2365820886119345        15.756146266466416     
 C   5.6809534168108140       0.84201322750951879        16.473232770607627     
 C   5.9339097920833233        1.1732754597315909        18.875390277064987     
 H   8.4881601513050384        3.4412163654782151        19.460635222976098     
 C   7.7309854150817152        4.8766536088989243        20.875129699650746     
 C   5.6553429855184341        5.9759692064873926        20.282468145477587     
 H   4.7669125624062563        5.3804436028921634        18.413767084147299     
 H   6.7182984277871967        5.7810100285403578        15.564322343262022     
 C   4.6982133886920510        6.1771738187062502        14.938426771015820     
 C   3.0232222723289452        4.5292190426382408        15.552569650629518     
 H   3.7407087716543246        2.8352161772800604        16.663668047354829     
 H   8.6549441449377298        5.3410670128965805        17.199558197181968     
 C   10.211347411718997        4.5068605189909743        15.958266637487968     
 C   9.8246763782064050        2.2735626458232874        15.117229436926344     
 H   7.9706876109374960        1.3433773364506891        15.671704609716855     
 H   5.6709469824541276        1.2308682869711729        15.456652654556917     
 C   5.3859885358247919      -0.50531288659330198        16.693774256008073     
 C   5.6351008829919378      -0.17586861326826791        19.082361055818673     
 H   6.1273605551158008        1.8234424975575336        19.725286022728703     
 H   8.5403699747326787        4.7114659333571547        21.583247685835438     
 C   6.7296917358588368        5.8112217131090915        21.158506061362221     
 H   4.8628711120653616        6.6869497918359215        20.510023626014210     
 H   4.9623583972900134        7.1122728988960837        14.444096177723404     
 C   3.3668295433420901        5.7441452790183885        14.953995606954983     
 H   1.9980660821002778        4.1626613890228050        15.509668661200680     
 H   10.845655053445959        5.3892985686345911        16.022986081293485     
 C   10.638809682131530        3.4047957932336890        15.210336418634119     
 H   10.148084655982590        1.4100302426883775        14.538848509622175     
 H   5.1842986096099786       -1.1549619483977156        15.841254914187125     
 C   5.3707817373414048       -1.0132953510060869        17.996166049313402     
 H   5.6063518269933299      -0.57088701313956003        20.095140370160365     
 H   6.7925442580089692        6.4004006865915226        22.071275816702823     
 H   2.5972457732687526        6.3415337818130464        14.469855254866202     
 H   11.614344986363600        3.4309005283429563        14.718527602842750     
 H   5.1612725045853169       -2.0694141267661239        18.159785108129984     
 Co   10.071720686624804        2.8981608640832452       0.49206597437431110     
 S   9.5478691565828697       0.69832832732550176       0.80587927980303153     
 S   7.9837441320403286        3.7882611735202398       0.41754271617388478     
 S   11.246730950975570        3.3369113020944519       -1.4114321329528638     
 S   11.564126457251056        3.6744966688845864        2.0265656359280211     
 C   11.013499609182157      -0.28675336547284164       0.87941093660083280     
 C   8.0820019371893785        5.5440931026889944       0.25552974264150075     
 C   10.501071049760359        2.4840487319127704       -2.7640588595328306     
 C   10.864408463843338        4.4254829567250846        3.4606059897848116     
 C   10.912050296378537       -1.6988111656586227       0.80926899739320768     
 C   12.304596069658484       0.26427266039093122        1.0471713603101354     
 C   6.8953906642372136        6.2884927096619192        4.4997110475625490E-002
 C   9.2865583623657617        6.2706795978128831       0.40724923827631915     
 C   9.2799473730331137        1.7821119376279746       -2.6427039171399227     
 C   11.127914252846361        2.4808169658968589       -4.0350144022697441     
 C   11.644627331548651        4.5589142809206749        4.6343964762961294     
 C   9.5548315458926503        4.9505648019401312        3.4817897525619212     
 H   9.9311709465695870       -2.1532008175138886       0.67970610197867998     
 C   12.042712356242600       -2.5107597484073798       0.92376568493213129     
 C   13.423828659248533      -0.55946292996762848        1.1815704251465364     
 H   12.409372018150576        1.3455630355762660        1.0981039146885974     
 H   5.9579919388651827        5.7477802188343086       -8.1862727036580124E-002
 C   6.9051247520157819        7.6860465844145853        2.3014990274643220E-002
 C   9.2885946750511366        7.6691605183746621       0.38693997477647346     
 H   10.214351852849868        5.7218246523609064       0.57004818333243257     
 H   8.7826143807036630        1.7581047901168789       -1.6764297913840276     
 C   8.7280531360118285        1.1066380124505506       -3.7303402761803484     
 C   10.550972732475962        1.8297206937868471       -5.1291089466532958     
 H   12.088212155694380        2.9839973354119320       -4.1494831484236077     
 H   12.655073642471486        4.1525458633921657        4.6458374561029041     
 C   11.142743111525331        5.2118910094460569        5.7623354436040177     
 C   9.0648663237701950        5.6027292924520475        4.6117998240780622     
 H   8.9245636107467785        4.8161348579450207        2.6057162466549801     
 H   11.934175494953003       -3.5934063434972630       0.87067851487555892     
 C   13.310413910001390       -1.9518990975604860        1.1231560382968280     
 H   14.408867270311365      -0.11148616734518503        1.3149328852044337     
 H   5.9700843970470432        8.2279714912059809      -0.12013051133275299     
 C   8.1035358396044419        8.3905467908043114       0.19884795110722681     
 H   10.229493317557150        8.2004467983782661       0.53309385106844198     
 H   7.8045077555504792       0.54924385510253482       -3.5903351416171376     
 C   9.3440759764742367        1.1337977278792308       -4.9867699977413933     
 H   11.048800795101236        1.8544405342841619       -6.0975188691983400     
 H   11.771627361647734        5.3083161547545323        6.6462590774461416     
 C   9.8487629390585916        5.7501077126256082        5.7617333695946593     
 H   8.0501142622399868        5.9949702927501356        4.5904391701446494     
 H   14.191359994380953       -2.5872784427685720        1.1974676148865979     
 H   8.1086990049607017        9.4783332148542243       0.19283336616353802     
 H   8.8970712120684734       0.61964430886006516       -5.8336693070831762     
 H   9.4614090975768175        6.2729144310415164        6.6342948122617438     
 P   7.0672422849485681        3.0080874202088759        8.1888569156898097     
 C   5.5977879311097301        2.3430170498712095        8.9853820660558821     
 C   8.5343393933893932        2.7662767816047014        9.2183686575737092     
 C   6.8378437262825775        4.7846154848331865        7.9973911245843885     
 C   7.2922835967179704        2.2556473984808418        6.5603263326911474     
 C   5.5011477999827676       0.95984757142557520        9.2223198221632572     
 C   4.5552737632603337        3.2008129794301121        9.3867902740219691     
 C   8.5491128935204497        1.8247647296753078        10.260229497222902     
 C   9.6817189992753541        3.5436701902293861        8.9559939155705948     
 C   6.4470200157574320        5.3183693267899450        6.7620987378888344     
 C   6.9338562686433942        5.6123862911687592        9.1325087413524280     
 C   6.2648320009593119        1.4919749349535429        5.9793986600376483     
 C   8.4873661201588604        2.4762694880489096        5.8492161166323555     
 H   6.2859437007832053       0.28090899604230646        8.8989682589559695     
 C   4.3807467095373260       0.44818118475460689        9.8770572791181888     
 C   3.4252970543079417        2.6734372388254561        10.013470585595423     
 H   4.6190423050105069        4.2688892296889813        9.2055699825293313     
 H   7.6715268342657073        1.2287234029950336        10.500089191420173     
 C   9.7062511254940897        1.6579830416802410        11.027074631388819     
 C   10.833576857520727        3.3575617476385542        9.7207564267550044     
 H   9.6675261267919286        4.3034966450384644        8.1759544755077904     
 H   6.3725228674059586        4.6761660655598281        5.8882956074591757     
 C   6.1570157737620317        6.6816529513721594        6.6592667603233462     
 C   6.6169674767456490        6.9660817287783452        9.0255883411966291     
 H   7.2555829824271409        5.2098962791592198        10.092635574705165     
 H   5.3481569222238354        1.2921233954743858        6.5280420631890266     
 C   6.4290913848433986       0.97525088957865291        4.6905730578350902     
 C   8.6296147084958648        1.9677844607714923        4.5571516106481740     
 H   9.2990556408095166        3.0571177044374163        6.2797978859534958     
 H   4.3392203909362879      -0.61918368445834848        10.086941752986363     
 C   3.3413613522741832        1.3002161385527702        10.259962988122821     
 H   2.6147883907116785        3.3281565829771607        10.331838644401937     
 H   9.6794964621045185       0.93186814135754636        11.840090629219480     
 C   10.847478360538586        2.4168961603920476        10.758048010231539     
 H   11.727491795967740        3.9528748111509855        9.5372321257794237     
 H   5.8475210823854669        7.0930462886779226        5.6996077864960615     
 C   6.2384271577650514        7.5017106162668874        7.7876026375260174     
 H   6.6646511164466791        7.6131098964984121        9.9020598906641428     
 H   5.6321093558238040       0.38445523653244607        4.2462586636908659     
 C   7.5989542354746149        1.2283962467922669        3.9731070855605521     
 H   9.5388577511576305        2.1545901389912974        3.9917175085964312     
 H   2.4626815397657484       0.89958815758793542        10.762172832827062     
 H   11.756225464070619        2.3006993092896617        11.350093096401590     
 H   6.0210635187279449        8.5663684793248578        7.7120899173671784     
 H   7.7361367756900625       0.85652967832063209        2.9572301208067158     
 P   10.601294856357192        10.223338591962326        5.0322398826149559     
 C   10.490778240057690        9.3029344651569641        6.5780516192391802     
 C   11.795645708633206        9.3576703645030896        4.0004750562670681     
 C   8.9774610347850459        10.253115472921486        4.2438613450624674     
 C   11.151935702234370        11.916058316671256        5.3309687323482597     
 C   9.3991278146477111        9.4817701919604787        7.4474318450697012     
 C   11.524788641189204        8.4157108266177101        6.9184307540488303     
 C   11.437075001383258        8.1586334925056043        3.3581281627373905     
 C   13.126177490617794        9.8018477833514375        3.9816714683330092     
 C   8.1331777202676570        9.1335530153434270        4.3709593792213068     
 C   8.5801759559554629        11.345852356670472        3.4525547451599907     
 C   11.461105754926651        12.751960317634229        4.2402181368894265     
 C   11.183396073371693        12.426416506011925        6.6400351463368104     
 H   8.5933087295198352        10.164163407815876        7.1905164214673034     
 C   9.3548801129804762        8.7782822324625549        8.6511647033704886     
 C   11.456908994776867        7.7007621240274480        8.1151092041601629     
 H   12.360547949047167        8.2631291764748092        6.2431537975903506     
 H   10.408189628560283        7.8036411140023345        3.3563407821802551     
 C   12.426636931125048        7.3991920351866014        2.7288633135204634     
 C   14.107169302249995        9.0408152410001890        3.3446632965047676     
 H   13.397692610595037        10.737496229575726        4.4580775466262450     
 H   8.4320843100845959        8.2909846485577248        4.9909898204267922     
 C   6.9096448251257803        9.1125741708784691        3.7005987281184489     
 C   7.3503457178322682        11.308878519418739        2.7940517052661322     
 H   9.2090973316368743        12.226762035313701        3.3455608897539162     
 H   11.485522447682671        12.359429943572025        3.2254275366369716     
 C   11.749872229370146        14.100801964594256        4.4593295875372672     
 C   11.480700134574885        13.775770906399247        6.8468602919495440     
 H   10.980881709464107        11.778692287715710        7.4895983361588527     
 H   8.5356362295419306        8.9488203263181543        9.3463396181943139     
 C   10.369556454316740        7.8714812160457059        8.9737165546526239     
 H   12.257983270639690        7.0091772855469472        8.3710830972101498     
 H   12.158883889566118        6.4615392710521853        2.2410865178596775     
 C   13.759144314544979        7.8304844336618942        2.7394880021741810     
 H   15.134243172391081        9.4020196300203889        3.3058095555638807     
 H   6.2595772113402655        8.2432315607485958        3.7838101075273602     
 C   6.5126493739978502        10.196877538442195        2.9107605589301171     
 H   7.0572371612243634        12.158330162867802        2.1798764533247694     
 H   11.955732251567534        14.751682068166732        3.6082829293930523     
 C   11.751007915965300        14.611797847089976        5.7608878269504169     
 H   11.501852115240011        14.172242413763632        7.8593678634233770     
 H   10.305153609469132        7.3058718030500325        9.9017432872314259     
 H   14.526840624662134        7.2339645951493479        2.2502289586705300     
 H   5.5454707891322714        10.169470943109969        2.4028845122387015     
 H   11.955306780326703        15.668957487162851        5.9242106274267465     
         556

 Co   1.4868320096558623        10.597062365851368       0.37728927406424684     
 S  0.88418304284653526        12.763482076679731       0.79372132544521878     
 S -0.56485110124346671        9.6271838473080713       0.26397837785894568     
 S   2.7002775091247164        10.268587145454498       -1.5236570290201279     
 S   3.0113534173942114        9.8150628056351241        1.8838692159045456     
 C   2.3258259451367578        13.783468940967914       0.88422225173625557     
 C -0.42339734333393786        7.8697178238612722       0.19080826934742057     
 C   1.9536549524430300        11.135121778164899       -2.8652536142793612     
 C   2.3096268860895059        9.1489250930399084        3.3568676117261953     
 C   2.1958106846129408        15.193033768606776       0.82466477099200719     
 C   3.6281970559290806        13.259697494796125        1.0535665676362067     
 C  -1.5953752266078858        7.0870231182420413        4.1504202397553966E-002
 C  0.80258676197141210        7.1820838562963889       0.34307605687626275     
 C  0.74337432246439950        11.852722639447469       -2.7300755079036700     
 C   2.5681758544894921        11.132213016141188       -4.1422954388359940     
 C   3.0928184429502248        9.0614357907065255        4.5331668782402854     
 C  0.99644358981381986        8.6326621055143598        3.4042840719429144     
 H   1.2060590683313774        15.628738363398311       0.70181376133088902     
 C   3.3103549963246892        16.027729973246306       0.93857061314150825     
 C   4.7304062671939127        14.105113805753899        1.1898860709541283     
 H   3.7542503990855662        12.180992009679626        1.1108630624858649     
 H  -2.5499052627263668        7.5978417140912073       -8.1574728709205110E-002
 C  -1.5491249009898485        5.6914565702527300        7.5400816068253482E-002
 C  0.84070627136200704        5.7845333219559567       0.37609347144633443     
 H   1.7184366786810992        7.7606048738142857       0.46523642444831786     
 H  0.26511124631845989        11.894884085625666       -1.7543092472708390     
 C  0.18357097875309383        12.527348927529227       -3.8141602731631976     
 C   1.9846235218386650        11.785585633647015       -5.2311629832991251     
 H   3.5224759500521214        10.619690547711823       -4.2654534706226093     
 H   4.1036889575808955        9.4667527505410334        4.5251636718769586     
 C   2.5947268375932477        8.4510060994249354        5.6864754650837570     
 C  0.50942540756566346        8.0258856945813868        4.5607274258676229     
 H  0.36473086705356017        8.7318552328189298        2.5240752972499512     
 H   3.1789866121080435        17.107735642980099       0.89188769093364573     
 C   4.5901449980529065        15.495416337110564        1.1317769323791460     
 H   5.7218185587229318        13.673803430566579        1.3307747564834755     
 H  -2.4726658486047075        5.1216881778940264       -2.3028809116843470E-002
 C -0.32836431626600548        5.0260522010096116       0.24805411551284501     
 H   1.7991436058080550        5.2848499148223320       0.51465739075939054     
 H -0.73260037524387789        13.094343298894028       -3.6655013840743305     
 C  0.78322514561851853        12.488783379951347       -5.0779299914864744     
 H   2.4717637671165629        11.754658577342980       -6.2047908867185573     
 H   3.2271046874050944        8.3849928679637102        6.5709759651616970     
 C   1.3000158171620018        7.9152457303512627        5.7103590794020702     
 H -0.50707050095085959        7.6368231946170262        4.5603965220706604     
 H   5.4593330385849335        16.146524541497708        1.2087138297751612     
 H -0.29455307546361509        3.9398908096845462       0.28396906904113739     
 H  0.32858364085205910        13.001188993179600       -5.9217662282418129     
 H  0.91638997098074348        7.4219969991324835        6.6014420827368756     
 P   15.624309157203141        10.599615732212492        8.2619679560750736     
 C   14.153881554418023        11.275916710447667        9.0423696582763657     
 C   17.091554580677606        10.830520688135543        9.2928708287812363     
 C   15.386653516257669        8.8246091633802255        8.0599358947772650     
 C   15.858870822925693        11.349304933636478        6.6346192119876877     
 C   14.062982196198050        12.660710071371566        9.2708857529368469     
 C   13.093956933982859        10.428393857214914        9.4169842764523555     
 C   17.114669453284737        11.777631682677692        10.329737050258515     
 C   18.235009424403863        10.047622645373615        9.0290639326504341     
 C   15.020499659359826        8.2962484195129456        6.8143912262794126     
 C   15.458659174336049        7.9913488975158389        9.1926991997511127     
 C   14.832205549732175        12.104867044205612        6.0418939990761329     
 C   17.055546963051508        11.120691141487860        5.9303758518746799     
 H   14.863291001986283        13.331703992813681        8.9704714924190441     
 C   12.925132550382621        13.184081610550921        9.8842881990431213     
 C   11.948985451149833        10.967060901184047        10.004904920694756     
 H   13.156058217285338        9.3590520062585476        9.2444116263842790     
 H   16.242465063562975        12.381184880593588        10.572172711734114     
 C   18.277447850016895        11.945151339191002        11.087645193981709     
 C   19.393424599980360        10.236746621971820        9.7832170240948475     
 H   18.212909274211803        9.2817553733212108        8.2550222540993072     
 H   14.965317761108741        8.9416495440071735        5.9412944949752760     
 C   14.729379370502278        6.9340985791074115        6.7010507908143886     
 C   15.143714210676176        6.6378033623406161        9.0746539393533503     
 H   15.764305768210939        8.3897865060592842        10.159329161280535     
 H   13.913620675085767        12.310002374843593        6.5851126348080760     
 C   15.000751164382782        12.606431538403069        4.7477720996171442     
 C   17.198785539591530        11.606605831891819        4.6299676580145910     
 H   17.867174222321342        10.549355529882108        6.3724524316153186     
 H   12.884775423836114        14.252756384267837        10.085788494800020     
 C   11.866670597224660        12.342715921452392        10.236384012692563     
 H   11.127317168766798        10.317990314533223        10.306400645334667     
 H   18.255668984109587        12.675566983062728        11.896255462659534     
 C   19.416421774309278        11.184202449297489        10.814268585153771     
 H   20.287579311821101        9.6436141078742583        9.5936659935218120     
 H   14.437936428591881        6.5268619987524081        5.7341735995811334     
 C   14.787743775239445        6.1086923150290877        7.8270672750812196     
 H   15.177139129611803        5.9860102094218330        9.9487810770562302     
 H   14.206173634576963        13.194095499902369        4.2950546778239733     
 C   16.170346773646106        12.339545670081330        4.0341708637206990     
 H   18.107214881688002        11.405692789774465        4.0689428375754986     
 H   10.974960513797322        12.754126989323609        10.705512026228071     
 H   20.330820872724455        11.306168954961157        11.396124692885712     
 H   14.571113030922906        5.0446060516285982        7.7410917280296330     
 H   16.308157919256249        12.693091490147593        3.0112655539793383     
 P   2.0303880966614187        3.3731271463128598        5.0617463354672321     
 C   1.9385513658272246        4.3141031550435471        6.5971711840220824     
 C   3.2152832387292172        4.2238091832228450        4.0088980031143695     
 C  0.39627243213822555        3.3435773141538281        4.2994399712561862     
 C   2.5774809986686389        1.6792145692762233        5.3613478187875012     
 C  0.86148767365217527        4.1389319535792284        7.4854287050143133     
 C   2.9616908388995991        5.2268009103560047        6.9017073059246856     
 C   2.8569217971021903        5.4204180187837911        3.3625572315412211     
 C   4.5442020552607518        3.7754004055444681        3.9851467902073603     
 C -0.42824697156956182        4.4796374381080017        4.4076430483858058     
 C  -2.9632955922673076E-002   2.2335570961003071        3.5489211962421261     
 C   2.8747852228958393       0.84086806883534615        4.2685413948312796     
 C   2.6213097178503442        1.1713436399004078        6.6707468351839942     
 H   6.3103628661548575E-002   3.4382885488847266        7.2555419328494608     
 C  0.82038592644612751        4.8722154979043131        8.6714495385456534     
 C   2.8968967099990959        5.9707557690616024        8.0805704291845046     
 H   3.7857081775948416        5.3764292180018218        6.2116782882122852     
 H   1.8283763087652833        5.7758186687208264        3.3577009655901686     
 C   3.8474806076733663        6.1768652927873315        2.7317318457212330     
 C   5.5268377175257024        4.5342696502932407        3.3483258693473759     
 H   4.8138072210555043        2.8397407859838744        4.4616397277567073     
 H -0.10690208310318366        5.3344872601067204        4.9991352550871397     
 C  -1.6609132373073756        4.4998361967881149        3.7552063859216616     
 C  -1.2690270847985732        2.2694837388058078        2.9092481584949512     
 H  0.58638652511617129        1.3417828791368738        3.4626638860543957     
 H   2.8846942039058510        1.2300478617404642        3.2520914496135211     
 C   3.1708788878318233      -0.50626483482909346        4.4887655127216295     
 C   2.9214671381950845      -0.17753164221334558        6.8774451560303911     
 H   2.4271336605729830        1.8211334859370052        7.5207662271407365     
 H   1.0686647742497727E-002   4.7068761195168261        9.3791603702857227     
 C   1.8221118377908900        5.8058905068499751        8.9560352134161594     
 H   3.6896689780111998        6.6810868257882463        8.3090350558679784     
 H   3.5810571049657489        7.1108656040713276        2.2365861997153522     
 C   5.1800046758380649        5.7473988698551519        2.7479383233246306     
 H   6.5529784782076401        4.1704011830509238        3.3060278013435469     
 H  -2.2971433381257618        5.3807221794055549        3.8216396062100264     
 C  -2.0856490076482865        3.3986927201427526        3.0044877382969397     
 H  -1.5899874123451656        1.4066526700532249        2.3286008783360765     
 H   3.3730480872836406       -1.1556938639958010        3.6361814659367409     
 C   3.1864232596391480       -1.0145071326924235        5.7910551203410057     
 H   2.9506768937870298      -0.57269967481486805        7.8901570268961816     
 H   1.7592548197743998        6.3943630315308608        9.8692671996179850     
 H   5.9480708209310036        6.3462199620647128        2.2631312939262083     
 H  -3.0609904448036955        3.4241394775616687        2.5123049594566087     
 H   3.3967381554154605       -2.0704959188275018        5.9544667528372957     
 Co   15.588198533864407        2.9023084563914661        12.687934399962208     
 S   16.114553457454178       0.70397392964275995        13.008037249754890     
 S   17.675098668773668        3.7951491818124086        12.613188189711272     
 S   14.413015360161305        3.3348227918638131        10.783442497218676     
 S   14.093086234585513        3.6809703443097153        14.219080313894844     
 C   14.649622727608396      -0.28216745941471599        13.082288926214312     
 C   17.576041150114314        5.5511418694241357        12.454989916841049     
 C   15.159263642806719        2.4802569051508128        9.4323086496845487     
 C   14.792240206748277        4.4267637196247103        15.655913399367593     
 C   14.751804583077737       -1.6941399360280449        13.012118353316266     
 C   13.358291967890494       0.26808569666935633        13.250761373162305     
 C   18.762510737877435        6.2965343130888085        12.247350224617346     
 C   16.370946395691096        6.2767379779586845        12.606650727460476     
 C   16.379795914442308        1.7776353739003474        9.5552862176716022     
 C   14.533446705211066        2.4764515924350707        8.1608583364759522     
 C   14.011292349201337        4.5576392949801443        16.829474300156335     
 C   16.102160558994417        4.9509358638816670        15.679384537279454     
 H   15.732870088565544       -2.1480309843016223        12.882346589879434     
 C   13.621594218103187       -2.5067216439862143        13.126694149084212     
 C   12.239532467040867      -0.55625140615303514        13.385215396482810     
 H   13.253035462898467        1.3492895643239022        13.302643989270623     
 H   19.700406170423957        5.7566237858933595        12.120839675378047     
 C   18.751984893033320        7.6940174729731066        12.227892752725513     
 C   16.368166729450973        7.6751948425824104        12.588874100775008     
 H   15.443322021659144        5.7271190663381155        12.767559799631355     
 H   16.875896571809040        1.7535309029461497        10.522203043777331     
 C   16.932404850534102        1.1013807133346492        8.4684872953018111     
 C   15.111019314168997        1.8243971422408427        7.0677028149258492     
 H   13.573499576958401        2.9800488793300617        8.0453019785128799     
 H   13.000727234689810        4.1515800159149663        16.839330024662836     
 C   14.512606914199283        5.2078257593372879        17.959237424662067     
 C   16.591584883825842        5.6002130025130317        16.811217076093936     
 H   16.733018717456961        4.8183269721730859        14.803481372643557     
 H   13.730711213653377       -3.5892812347341567        13.073445350490044     
 C   12.353605488127100       -1.9486156490210946        13.326295649811975     
 H   11.254405735393917      -0.10869636422787633        13.519301116314796     
 H   19.686872137488447        8.2366157425446271        12.086873105440670     
 C   17.552977901884926        8.3974983711269999        12.403524395463860     
 H   15.426809836533417        8.2056814060175540        12.734740175384351     
 H   17.855534236448094       0.54360145250721170        8.6096022742954030     
 C   16.317559155330922        1.1281752493926571        7.2114950263781665     
 H   14.614058918969189        1.8487293153138797        6.0988496102963188     
 H   13.883128017285458        5.3025175433580110        18.842915575325083     
 C   15.806781653197149        5.7455259189996086        17.960770827451270     
 H   17.606586924010802        5.9918753494756212        16.791623639432245     
 H   11.473008009232489       -2.5844615211189947        13.400684145994893     
 H   17.547167452839474        9.4852170539220637        12.399417348214275     
 H   16.765144083471746       0.61344817653544215        6.3652578932109476     
 H   16.193654056331592        6.2663729208991592        18.834665618504605     
 P   1.4867877562074350        3.0046168160433124        20.392997717903160     
 C   2.9561971504396274        2.3395532132094834        21.189438826953932     
 C   1.9485824573197814E-002   2.7631590710975362        21.422379880571167     
 C   1.7155951234790143        4.7812606951673811        20.201588901875198     
 C   1.2620919879310588        2.2524781878663425        18.764286423907983     
 C   3.0527568063295969       0.95644245306182196        21.426771782324025     
 C   3.9991275896615841        3.1973043860877781        21.589757027690862     
 C   4.4366363199848068E-003   1.8221826640585614        22.464729613337777     
 C  -1.1276297337702823        3.5408906327010845        21.159764289080947     
 C   2.1044190009404127        5.3156343923448226        18.965960912788383     
 C   1.6202839421971766        5.6087410428572948        21.336988541869445     
 C   2.2884908765449152        1.4866386180416375        18.184322000280680     
 C   6.8241864937436225E-002   2.4758249361052544        18.051987228723448     
 H   2.2675309527593046       0.27751696946550442        21.104499487634367     
 C   4.1737441677823020       0.44480980924959401        22.080468929695556     
 C   5.1295360654364996        2.6699745570364897        22.215656517945860     
 H   3.9353315225962104        4.2653356802682367        21.408334033345486     
 H  0.88169809586098846        1.2257692504010467        22.704927929275176     
 C  -1.1527177725645856        1.6562988144371218        23.231748737371099     
 C  -2.2794665553139071        3.3557142363556829        21.924783841225828     
 H  -1.1132169062929460        4.3004324656968578        20.379445725891820     
 H   2.1783714231365039        4.6737514292696982        18.091882458568929     
 C   2.3932672845467411        6.6791714046272244        18.863174619092124     
 C   1.9358274252389980        6.9627472891483340        21.230062339380247     
 H   1.2998623049862084        5.2057546431008701        22.297305607938810     
 H   3.2043112802883886        1.2849541432082028        18.733709835335173     
 C   2.1242718930730482       0.97022402427975063        16.895367962235692     
 C  -7.3776848909345064E-002   1.9679863788930327        16.759656038709309     
 H -0.74258096522311090        3.0584536470278980        18.481792975329366     
 H   4.2153779973690302      -0.62251062725332540        22.290476734795110     
 C   5.2135840059867391        1.2967798191176232        22.462194829091004     
 H   5.9402280651588475        3.3247690647667008        22.533414034170153     
 H  -1.1260476445356096       0.93061229258397082        24.045122997948269     
 C  -2.2936528626003905        2.4155806859390299        22.962549420668822     
 H  -3.1731446631902669        3.9513217855444704        21.741090881605128     
 H   2.7013005794554728        7.0910458456050636        17.903279743836478     
 C   2.3125192714201588        7.4989334456273493        19.991754590284394     
 H   1.8884536638225147        7.6095557854978733        22.106729313935322     
 H   2.9203548644229302       0.37760724531647943        16.451845056700851     
 C  0.95574876782796936        1.2261432079209416        16.176692290476975     
 H -0.98190379304412756        2.1572319721174025        16.193265349880026     
 H   6.0926630112026654       0.89610664835704412        22.963627970398750     
 H  -3.2023909682596559        2.3001288902554369        23.554757720919348     
 H   2.5289017263910187        8.5637878212742091        19.916134371188768     
 H  0.81876667724682917       0.85475237625448530        15.160605244800365     
 P   15.057747618197050        10.223039803720591        17.235930526137487     
 C   15.166939840282078        9.3011976120452822        18.781015791177520     
 C   13.863097785779344        9.3592118761847534        16.203118625473628     
 C   16.681926964369495        10.251776967152210        16.448411461416473     
 C   14.508540272389856        11.916195660360207        17.535025268208138     
 C   16.257846668049542        9.4792424063460672        19.651475621077324     
 C   14.133169855161325        8.4129384241592273        19.119313268177933     
 C   14.220854506949637        8.1604696783446666        15.559789794581276     
 C   12.532900422181662        9.8043964522414662        16.184675516276723     
 C   17.525021291644030        9.1313095753798166        16.575202901788778     
 C   17.080629732934671        11.344638578393743        15.658056146522631     
 C   14.200460404126915        12.752589411646147        16.444314056084778     
 C   14.477025775123106        12.426326970990342        18.844164233906724     
 H   17.063565848992091        10.162293682108080        19.396113994782887     
 C   16.301564615386944        8.7740527274874296        20.854210666196593     
 C   14.200534146837979        7.6962899294030622        20.314970459569725     
 H   13.298039224041252        8.2608825577259566        18.443167467845921     
 H   15.249504602180172        7.8047939117512444        15.557650485534923     
 C   13.230725711844268        7.4022608033658175        14.929931287988138     
 C   11.551333554402524        9.0445476288488322        15.547167287069772     
 H   12.262101860812072        10.739861858077868        16.661823781795423     
 H   17.224963001476883        8.2886427338902866        17.194509660805949     
 C   18.748830912821244        9.1096113015785978        15.905422455709452     
 C   18.310706900825114        11.306902877040114        15.000106804517838     
 H   16.452530969851033        12.226156722905966        15.551518264530516     
 H   14.176047677305316        12.360319527372942        15.429409851452291     
 C   13.912709929573021        14.101621896394402        16.663643800448295     
 C   14.180820710841186        13.775910403891318        19.051177926358633     
 H   14.678588003915126        11.778214052749789        19.693657596303421     
 H   17.120315468733700        8.9439540415434209        21.550123807339158     
 C   15.287178019949151        7.8662177965615436        21.174621104649496     
 H   13.399637796811332        7.0039654455176059        20.569330740739542     
 H   13.497812996929964        6.4649170652594057        14.441192897522255     
 C   11.898521861785962        7.8344385009025306        14.941087049080279     
 H   10.524497649631638        9.4064421110493086        15.508551983818247     
 H   19.398065877617086        8.2396438070799931        15.988351935718988     
 C   19.147199535944324        10.194001969254735        15.116475840556532     
 H   18.605140044475373        12.156389150839324        14.386660505572431     
 H   13.707405877437106        14.752641383266598        15.812588561268869     
 C   13.911554834929662        14.612394297894683        17.965288824232282     
 H   14.159671863807883        14.172205918341362        20.063760044901560     
 H   15.351129591505270        7.2993581909986363        22.101872760384257     
 H   11.130365514879646        7.2388211247581857        14.451465262995811     
 H   20.114597944284512        10.166117199483702        14.609043453378300     
 H   13.708007262376164        15.669695240451054        18.128713316486564     
 Co   7.0666616822503112        10.596602517008044        12.579537071677052     
 S   7.6699632682442074        12.762491127633460        12.998108218706745     
 S   9.1173145126263915        9.6242862550243355        12.465812143998523     
 S   5.8534688347867574        10.270638347300569        10.678053984053440     
 S   5.5412810403645212        9.8142703858601230        14.085390334626990     
 C   6.2283144816396048        13.782563293075228        13.088040946267579     
 C   8.9735472932924907        7.8668605751014766        12.394160124986067     
 C   6.6008367698272163        11.137411924121817        9.3370184132257972     
 C   6.2426828880377254        9.1494039624271633        15.559121384997123     
 C   6.3583578448758740        15.192103825086962        13.028318186673165     
 C   4.9258822457833000        13.258867625515597        13.257167506076971     
 C   10.144528601348860        7.0825760598109806        12.244993962354080     
 C   7.7467817908734560        7.1808018798753785        12.547409697483470     
 C   7.8111810667287429        11.854785407115687        9.4728129970580230     
 C   5.9867164319747443        11.134965554365415        8.0597916513711549     
 C   5.4592309434550765        9.0624451697211210        16.735319392705875     
 C   7.5560501950186945        8.6336204779178995        15.607251617089558     
 H   7.3481528283683044        15.627771287006645        12.905745975000807     
 C   5.2437887513064716        16.026845705736950        13.141669448829642     
 C   3.8236347210478816        14.104321379973275        13.392886080624173     
 H   4.7997766052896331        12.180191636182130        13.314846768727600     
 H   11.099651564104089        7.5921303631991313        12.121095778693142     
 C   10.096607923445383        5.6870816502832335        12.279974180027187     
 C   7.7069873641728295        5.7832774726373728        12.581388135090506     
 H   6.8316323187963910        7.7604442962371021        12.669637364577399     
 H   8.2890684233949159        11.896665856345180        10.448786803058900     
 C   8.3714192643132961        12.529656959055574        8.3890828595288642     
 C   6.5706275928664022        11.788690521995949        6.9713331806105732     
 H   5.0323927600496816        10.622584932730263        7.9362068479219738     
 H   4.4482890432296101        9.4675771407852451        16.726880402003477     
 C   5.9571485552463690        8.4527385626370641        17.889110993971030     
 C   8.0429403519446030        8.0277271884495356        16.764219588652274     
 H   8.1880060150426566        8.7325053678850626        14.727165025904815     
 H   5.3751966926782551        17.106831928834094        13.094779796749185     
 C   3.9639109319766144        15.494603158124040        13.334456114045789     
 H   2.8321837867075299        13.673027290075524        13.533549722681602     
 H   11.019449730643739        5.1161624052996082        12.181696592206212     
 C   8.8750919288035366        5.0232532308548539        12.453483640754868     
 H   6.7479466285253267        5.2849002838681791        12.720567909841767     
 H   9.2876367078717426        13.096471873181468        8.5381715439445713     
 C   7.7720669035850021        12.491675237903161        7.1251507494846411     
 H   6.0837484132047761        11.758225921652635        5.9975662211783449     
 H   5.3245190383518821        8.3870058241796386        18.773462819455968     
 C   7.2520117648517308        7.9173452637725932        17.913660341955499     
 H   9.0596287642338567        7.6391705655014164        16.764445572896495     
 H   3.0947012837671086        16.145743578699964        13.410848140733137     
 H   8.8400473148959833        3.9371302390168328        12.490205327402162     
 H   8.2269322132795963        13.004407329392720        6.2816239732399675     
 H   7.6355101396640057        7.4245554995051863        18.805068469119629     
 P   10.035399625136323        10.601182822438069        20.464809762968876     
 C   11.505792468151089        11.277058561926603        21.245588178689559     
 C   8.5679115752152395        10.831872377546386        21.495466302849692     
 C   10.272523177842421        8.8260836777615417        20.262712495532561     
 C   9.8014886569656472        11.351243161849451        18.837503723520719     
 C   11.596865526366276        12.661765786947949        21.474596325591619     
 C   12.565690889669465        10.429272721960789        21.619692773891867     
 C   8.5445589306387095        11.778384141473047        22.532867976727857     
 C   7.4246947174673137        10.048721385165059        21.231334135587016     
 C   10.637906935432863        8.2974236598000832        19.017072457643504     
 C   10.200358751149862        7.9929015842734854        21.395545659219955     
 C   10.827709275109990        12.108354855444622        18.245991733505154     
 C   8.6056630939355614        11.121532666034543        18.132159201027452     
 H   10.796548684125769        13.332985922173608        21.174658331470752     
 C   12.734949033447920        13.184774498326000        22.087861011946636     
 C   13.710801031476162        10.967582253449716        22.207669602426193     
 H   12.503461043727718        9.3600048028638430        21.446714084433754     
 H   9.4165373126662786        12.382154735385580        22.775601141002742     
 C   7.3818360132307985        11.944896775478819        23.291099127878770     
 C   6.2663548405159570        10.236829240036693        21.985839815909376     
 H   7.4469409059729976        9.2833461278288798        20.456822384256235     
 H   10.693314469080969        8.9427607746223625        18.143943047821743     
 C   10.927908194882983        6.9350370675941750        18.903666768064475     
 C   10.514241179916544        6.6391077027283387        21.277440978759067     
 H   9.8953491214940197        8.3915868315628295        22.362278821055039     
 H   11.745679885963041        12.314199525594212        18.789962255643982     
 C   10.659545652867813        12.610481433663145        16.952042239684829     
 C   8.4628436632971695        11.607954542708123        16.831893101998002     
 H   7.7944299096813570        10.548883818315636        18.573242144209715     
 H   12.775503367911920        14.253375928376572        22.289648726477353     
 C   13.793345483860714        12.343145651838272        22.439538561029241     
 H   14.532414997521936        10.318331129400375        22.508920236430374     
 H   7.4034726785545191        12.674791166826578        24.100178046687610     
 C   6.2431676898295789        11.183557077234731        23.017545907830641     
 H   5.3724547169557377        9.6433824536679218        21.796087940161943     
 H   11.218662854545094        6.5274821564815415        17.936716183043213     
 C   10.869259465948481        6.1096865369884705        20.029698027140526     
 H   10.480710421363176        5.9874602147428959        22.151679097544580     
 H   11.453780767972754        13.199331393685595        16.500281910069617     
 C   9.4908174253519526        12.342580739345124        16.237389163594660     
 H   7.5551402585657037        11.406159988010485        16.269974588185892     
 H   14.685193508060127        12.754259545371649        22.908666166634092     
 H   5.3288649427354260        11.304660052270322        23.599733362892035     
 H   11.084970799374728        5.0454201732077246        19.943577297848883     
 H   9.3533261691366256        12.696543274328691        15.214594464735336     
 P   6.5214527938719691        3.3745611130255568        17.264771652364090     
 C   6.6134137969040028        4.3157000411710209        18.800119025885881     
 C   5.3346585531998398        4.2238772516544483        16.212885932518311     
 C   8.1552896970723996        3.3464890213772711        16.501791515170872     
 C   5.9764186109224697        1.6800255985206909        17.564765126019452     
 C   7.6906034821265878        4.1405936430740606        19.688241097158244     
 C   5.5902577745462558        5.2283152650653886        19.104810586943326     
 C   5.6900474519133235        5.4222918458547475        15.568191018919958     
 C   4.0068834687148227        3.7721387483682172        16.188325564817116     
 C   8.9782236765309893        4.4838362853116678        16.608802479424856     
 C   8.5828037733602986        2.2361957890202158        15.752520006561703     
 C   5.6796727487626768       0.84120910961714135        16.472152145720365     
 C   5.9335013440533029        1.1722686217352081        18.874227235779799     
 H   8.4890378775999995        3.4400293611134405        19.458244378165713     
 C   7.7316927707490963        4.8737083897156799        20.874368247326309     
 C   5.6551046310586495        5.9722268945045931        20.283707194741289     
 H   4.7661441985768276        5.3778639111934483        18.414890573822035     
 H   6.7176513296004821        5.7804631646299116        15.564054925016814     
 C   4.6976356261622403        6.1769689876309775        14.938095189827092     
 C   3.0223946518686207        4.5293167477195349        15.552362647419622     
 H   3.7395434270698149        2.8352347433941358        16.663604924828707     
 H   8.6556766969083672        5.3388640525066657        17.199414325295603     
 C   10.210849405511548        4.5051134431266089        15.956343682211145     
 C   9.8222024151385483        2.2731724150886108        15.112898939602038     
 H   7.9680298472924784        1.3434443129119691        15.667248826180469     
 H   5.6691516784340141        1.2301956521444946        15.455635858358674     
 C   5.3849318623234774      -0.50617187384913065        16.692641986302160     
 C   5.6347464647126131      -0.17688310172591551        19.081192569741713     
 H   6.1272692519962222        1.8223501321436091        19.724111448191337     
 H   8.5414284165744778        4.7083423133909212        21.582028326192404     
 C   6.7299152788141585        5.8072830242867122        21.159128963577867     
 H   4.8623207293709312        6.6825127823905888        20.512266681430454     
 H   4.9619354569148078        7.1121359297813438        14.443968775250708     
 C   3.3661984981587976        5.7440446299995198        14.953505755270866     
 H   1.9971579737032956        4.1629824668219397        15.509619570927368     
 H   10.845739015769079        5.3870673556501014        16.021749810257678     
 C   10.637199550756591        3.4036990269927365        15.206881536471945     
 H   10.144508793009138        1.4101556617491962        14.533211018155082     
 H   5.1830958295037721       -1.1558648892777272        15.840174587602807     
 C   5.3702234897884882       -1.0142616784315193        17.995004185262722     
 H   5.6062620122221443      -0.57195205208713384        20.093962699921807     
 H   6.7928146709787871        6.3956304760766933        22.072437736090993     
 H   2.5966991378584336        6.3414087537694819        14.469163737090682     
 H   11.612436999223087        3.4298475105405561        14.714500478925984     
 H   5.1609031323571690       -2.0704184359538931        18.158611627448551     
 Co   10.070513111297887        2.9010448556709463       0.48775336577269646     
 S   9.5437371747718345       0.70246284628261324       0.80543863250077286     
 S   7.9838937822222240        3.7941395116356627       0.41181378640401378     
 S   11.246919475429088        3.3356405650480752       -1.4156771543616045     
 S   11.564152513601679        3.6776242768010681        2.0211680227221192     
 C   11.008482115996490      -0.28390968622317053       0.87959434773670930     
 C   8.0837833783845241        5.5500323903681679       0.25312203609635464     
 C   10.501204828404997        2.4822461187100799       -2.7678684900993269     
 C   10.864378897591624        4.4254124216467030        3.4566874148762365     
 C   10.905979400506197       -1.6958746433203389       0.80983198130558909     
 C   12.299993931573976       0.26610879730286147        1.0474244509975632     
 C   6.8977270499345638        6.2958739901527458        4.4867580490596998E-002
 C   9.2891446182556248        6.2751532445333336       0.40487760349611990     
 C   9.2804838315282012        1.7797327864766366       -2.6459743877235065     
 C   11.127578130047183        2.4792184698523552       -4.0390556962296138     
 C   11.644723939539084        4.5571179963881576        4.6305630168331176     
 C   9.5546617163545431        4.9501494631811811        3.4788787473039435     
 H   9.9247731764067968       -2.1495742293464142       0.68051196501421374     
 C   12.036046945730236       -2.5086635961266208       0.92429890749528509     
 C   13.418598921951363      -0.55842758800248538        1.1818840768093326     
 H   12.405554053889473        1.3473028902911337        1.0986137249999055     
 H   5.9596842964726795        5.7562881571687763       -8.1862423064721718E-002
 C   6.9088373775670719        7.6933529486625583        2.4978651225561622E-002
 C   9.2925406503975623        7.6735993879172231       0.38656635467853501     
 H   10.216486556144138        5.7251836069229345       0.56616850263863649     
 H   8.7838698647940348        1.7550698251953165       -1.6793414698256646     
 C   8.7282838305662693        1.1042719779626879       -3.7334618464420601     
 C   10.550380756046849        1.8280168842865088       -5.1329378820543212     
 H   12.087653080903323        2.9827422552455718       -4.1538646589107175     
 H   12.655189150502558        4.1507967355030155        4.6412606256971003     
 C   11.142991098697436        5.2084847623387782        5.7594658536665166     
 C   9.0648156960628494        5.6005955159255745        4.6098922669980871     
 H   8.9243262994310033        4.8170393713268682        2.6026600032637246     
 H   11.926668068551502       -3.5912120755427392       0.87143574690322412     
 C   13.304194952071551       -1.9507843112512890        1.1234630785276472     
 H   14.403871660542322      -0.11106555530370582        1.3155315502507370     
 H   5.9742321930282465        8.2363254569651652      -0.11650190345328457     
 C   8.1080873397265716        8.3963818294796670       0.20070659937019181     
 H   10.234097579179529        8.2036960701513575       0.53244974276906132     
 H   7.8050122671395545       0.54652601004599255       -3.5931169699283809     
 C   9.3436883590556654        1.1318291924521480       -4.9901698512242474     
 H   11.047802834835018        1.8529468459406688       -6.1015465551159069     
 H   11.772017618677603        5.3037680675499654        6.6434033335427110     
 C   9.8489780678716592        5.7465961189105341        5.7598045769415922     
 H   8.0499922095414256        5.9927011762640054        4.5893382099209958     
 H   14.184707031773454       -2.5867453410109507        1.1978615506915260     
 H   8.1143290939323034        9.4841072745543045       0.19626261761513764     
 H   8.8963929262716892       0.61772424814607474       -5.8369418048531969     
 H   9.4617706320438195        6.2682846397598970        6.6330692327172978     
 P   7.0673590109610762        3.0066954981599197        8.1915268148212999     
 C   5.5978715868552147        2.3412260836266618        8.9874744719438251     
 C   8.5344726974683791        2.7652947876287883        9.2210789930230366     
 C   6.8376802336405893        4.7831722612997813        7.9996776543128139     
 C   7.2927240318235782        2.2543540638421642        6.5630359367644733     
 C   5.5014380063138049       0.95800111681776656        9.2241272893728219     
 C   4.5547165258734355        3.1986538302257248        9.3878743125518458     
 C   8.5495648148161738        1.8236010736645785        10.262777885116575     
 C   9.6816958818969869        3.5429054109733862        8.9586402491432455     
 C   6.4478050954511525        5.3167480345553768        6.7640049830998343     
 C   6.9328087836839956        5.6111348930881748        9.1347171238449612     
 C   6.2653283648273019        1.4909054486558337        5.9817230024474437     
 C   8.4878234139100890        2.4753394258036061        5.8521292781850116     
 H   6.2868062516290424       0.27934603948004666        8.9016421012983908     
 C   4.3803861734531129       0.44591898073863490        9.8773399485346314     
 C   3.4241834500919963        2.6708775751491243        10.013133096348637     
 H   4.6184273156491980        4.2667731742325952        9.2069530105119615     
 H   7.6721886474525443        1.2272702256047354        10.502744315588588     
 C   9.7069084058708501        1.6568362839379243        11.029307685559246     
 C   10.833791443637534        3.3567316526721358        9.7230286301870947     
 H   9.6672040040970959        4.3029360787448709        8.1788041791995667     
 H   6.3740168423493939        4.6744364882477738        5.8902211920111975     
 C   6.1578012453033466        6.6799994231120490        6.6607917000800994     
 C   6.6160333139962768        6.9648348655238062        9.0273923267027278     
 H   7.2539150276353412        5.2087779517010269        10.095085600502321     
 H   5.3486127280197042        1.2908138355936831        6.5301993789264765     
 C   6.4297332445845887       0.97472688059774415        4.6927057195829454     
 C   8.6300933066658949        1.9676767098352199        4.5597590942341171     
 H   9.2994873194908028        3.0559012370038126        6.2830935255668940     
 H   4.3388955350383505      -0.62149062571280544        10.086930076978144     
 C   3.3402998342635568        1.2975710240043143        10.259092317187939     
 H   2.6132666584418351        3.3253978437552130        10.330868647468533     
 H   9.6803434862764295       0.93058401321861728        11.842180302989480     
 C   10.848037847654078        2.4158445041504875        10.760115910203460     
 H   11.727701998153242        3.9519824779454877        9.5392776404903046     
 H   5.8490026990505619        7.0912570023019779        5.7008647891873965     
 C   6.2383655589094822        7.5002438068954902        7.7890490456620878     
 H   6.6631923368535526        7.6120284534859612        9.9037852138171374     
 H   5.6328615334908774       0.38398752556792559        4.2481208745516916     
 C   7.5995431594253615        1.2284434072658170        3.9753350146462934     
 H   9.5392704848172514        2.1550581885417333        3.9944479137363946     
 H   2.4611357859109217       0.89655731494807411        10.760085388335643     
 H   11.756988777280489        2.2994747013291610        11.351800774511918     
 H   6.0210613394923032        8.5648874985310552        7.7131528381858843     
 H   7.7367368573294844       0.85724321988492180        2.9592007277016816     
 P   10.600640668443633        10.222417720891917        5.0333237964745514     
 C   10.490823702942691        9.3012366405655840        6.5787433967207445     
 C   11.794692201086757        9.3573557306976394        4.0007932945235209     
 C   8.9764332858078308        10.252137856579807        4.2458936724135512     
 C   11.151084235891094        11.915201329796631        5.3320991260886093     
 C   9.3997120001708474        9.4799195657031188        7.4488244398086554     
 C   11.524437806445603        8.4130741093624888        6.9177876829849003     
 C   11.436203852413330        8.1583760950862825        3.3583164876218552     
 C   13.125136005441240        9.8017731128684815        3.9817993817964110     
 C   8.1329206732165442        9.1319344451610984        4.3722764159479084     
 C   8.5780513611775593        11.345510111217141        3.4561102557143912     
 C   11.459790281710985        12.751211708680184        4.2412787461614210     
 C   11.182977053758831        12.425461753070271        6.6411805083186559     
 H   8.5941616099429670        10.162983081194879        7.1929156897875393     
 C   9.3555888748965117        8.7753212146010160        8.6518976955867952     
 C   11.456679089865649        7.6970413705961578        8.1138008525116696     
 H   12.359762766937248        8.2606138854861122        6.2419626791980392     
 H   10.407354180200398        7.8033003777874059        3.3564262791591699     
 C   12.425849438313605        7.3991020542464119        2.7289979501739525     
 C   14.106235075643649        9.0408754559534739        3.3448049182022310     
 H   13.396523078879227        10.737443709141658        4.4581978848131891     
 H   8.4326866606431743        8.2889148843247824        4.9912401378845788     
 C   6.9090517393152195        9.1109498405112781        3.7025771772512108     
 C   7.3478693853565717        11.308539744686096        2.7983019491707188     
 H   9.2064645749291873        12.226844739468394        3.3498977168142527     
 H   11.483692055216194        12.358812548455630        3.2264240838399978     
 C   11.748775632111135        14.099999918108919        4.4604408369808786     
 C   11.480334746250417        13.774808729001766        6.8480107664232683     
 H   10.980793090084180        11.777648456258595        7.4907558632313727     
 H   8.5366978326677501        8.9456557779748902        9.3475387775397607     
 C   10.369793057903451        7.8675305342115474        8.9730365106216485     
 H   12.257450855062904        7.0047659406237051        8.3687495034681234     
 H   12.158199700170536        6.4615638330901959        2.2409569702168874     
 C   13.758329675483608        7.8304148476122624        2.7398177859120754     
 H   15.133252317248218        9.4022392674645836        3.3058203406454445     
 H   6.2595278760384865        8.2411559723107199        3.7851543610961280     
 C   6.5109922598082512        10.195871602742764        2.9142005247292353     
 H   7.0536985878838205        12.158481501295404        2.1853763784896287     
 H   11.954483767819806        14.750836160670911        3.6093409887190449     
 C   11.750418328549875        14.610887687890834        5.7620291041330614     
 H   11.501765077101737        14.171226795242106        7.8605286359087980     
 H   10.305453739578004        7.3010694675221401        9.9005126844493123     
 H   14.526076724173560        7.2338578715693487        2.2507225559381836     
 H   5.5435146388865695        10.168514257456769        2.4068998719870458     
 H   11.954900565288012        15.668010931026613        5.9253615732774678     
         556

 Co   1.4880092526739794        10.599878271006549       0.38147363531950990     
 S  0.88827103209795788        12.767521300897609       0.79418210168685677     
 S -0.56500342665682379        9.6329108167861488       0.26962127574659489     
 S   2.7000020611066100        10.267396538080337       -1.5195962314153684     
 S   3.0113891659972736        9.8180533010251256        1.8890328767254989     
 C   2.3308050829766382        13.786213900378389       0.88404993632100759     
 C -0.42511372847938428        7.8755049038735923       0.19319422126643365     
 C   1.9533948243255184        11.133453206404434       -2.8615719715241941     
 C   2.3097569833470897        9.1488337664744819        3.3606276147552783     
 C   2.2018521865869927        15.195870476511852       0.82408735766586960     
 C   3.6327564708601776        13.261431523040272        1.0533472061883402     
 C  -1.5976189360525639        7.0942020777489949        4.1633374195431741E-002
 C  0.80008932220415996        7.1864539995238950       0.34545923620329566     
 C  0.74271383781902545        11.850470103228876       -2.7268763345254436     
 C   2.5683575650097294        11.130797301999769       -4.1383950945427861     
 C   3.0928556189490770        9.0596696139380555        4.5368256949027073     
 C  0.99670002724796725        8.6322638393604425        3.4071113793535717     
 H   1.2124308072389263        15.632268837716593       0.70098199908597880     
 C   3.3169957619962642        16.029722334964930       0.93800645696667528     
 C   4.7355989749982648        14.106042901571247        1.1895841802056395     
 H   3.7580180414265243        12.182630941056582        1.1104305119917122     
 H  -2.5515251196766089        7.6061060782253014       -8.1597064546996168E-002
 C  -1.5526943145202357        5.6985633825004767        7.3486079817291994E-002
 C  0.83689865552656073        5.7888693762057191       0.37652653093883531     
 H   1.7163711975979927        7.7638941794979370       0.46912182966369337     
 H  0.26375823148759148        11.891941129600255       -1.7514538103715749     
 C  0.18318964932210169        12.525147804786698       -3.8110737591015913     
 C   1.9850381866393980        11.784108454790003       -5.2274358677597137     
 H   3.5228788842034890        10.618623587747576       -4.2612512683256272     
 H   4.1037138199330485        9.4650167540900281        4.5295175367708405     
 C   2.5946352008839479        8.4477014458332587        5.6892210539778203     
 C  0.50958341769440429        8.0238472230525417        4.5626022895363310     
 H  0.36502583221922336        8.7327457811283029        2.5270642057659813     
 H   3.1864763507746536        17.109825439093523       0.89107232691603833     
 C   4.5963369454805285        15.496423972761685        1.1314445581991561     
 H   5.7267732937083569        13.674112863400058        1.3302007866637826     
 H  -2.4766506775045065        5.1298078401330454       -2.6590463754213284E-002
 C -0.33274902684364654        5.0317371647709894       0.24627142733460589     
 H   1.7946961621785626        5.2880369073835505       0.51538335399085922     
 H -0.73325401618984498        13.091782590914693       -3.6627144942747694     
 C  0.78343698645096915        12.487031741198376       -5.0745785942820945     
 H   2.4725632322320279        11.753432696521809       -6.2008764923984625     
 H   3.2268974268763513        8.3805789911501254        6.5736922084204243     
 C   1.2999450317842598        7.9118655183742206        5.7122344203459976     
 H -0.50685529175811261        7.6346860356480590        4.5615224526823379     
 H   5.4659618365859766        16.146949017108643        1.2082729548272262     
 H -0.29997909175154164        3.9455164617914846       0.28065272449262846     
 H  0.32906981922763312        12.999519732724856       -5.9185131815056078     
 H  0.91618999088920272        7.4175476474433699        6.6026501676742679     
 P   15.624096365785736        10.598387116997475        8.2592198234866512     
 C   14.153708002869887        11.274253957691833        9.0402397797184832     
 C   17.091348182786774        10.829689419939539        9.2900593305231567     
 C   15.386774013635621        8.8233187947497704        8.0575873296716800     
 C   15.858274340971395        11.348181696895777        6.6318229209826711     
 C   14.062589510745580        12.658982173161458        9.2690967650089195     
 C   13.094432418739142        10.426337404840773        9.4158294516971210     
 C   17.114164400174470        11.776565062807174        10.327135629227730     
 C   18.234936571455009        10.046981091170188        9.0262934998803566     
 C   15.019744028543204        8.2947353631616192        6.8124215813526829     
 C   15.459674309880008        7.9902738287521302        9.1904472928779519     
 C   14.831608658187850        12.104126284560131        6.0395901577270292     
 C   17.054846014314709        11.119791355792332        5.9272705304649476     
 H   14.862321485161532        13.330281861680431        8.9678512608989873     
 C   12.925381118372327        13.181901117633025        9.8840364105818157     
 C   11.950015137081810        10.964567280440388        10.005200517554250     
 H   13.156599770718676        9.3570464922076138        9.2429136435643038     
 H   16.241772079570087        12.379852196841606        10.569488199219363     
 C   18.276730032287325        11.944009582205981        11.085391770736345     
 C   19.393103276336138        10.235943314911701        9.7808598985422766     
 H   18.213122783653546        9.2813588553496604        8.2520091963185074     
 H   14.963839833438913        8.9400073967699800        5.9392915410556508     
 C   14.728710043249638        6.9325330587215142        6.6994783734924663     
 C   15.144701951697433        6.6367118829057485        9.0728218143383028     
 H   15.765889602712475        8.3888795377369281        10.156837381662266     
 H   13.913127032877064        12.309113746764677        6.5830462273857213     
 C   14.999981071427781        12.606269054582715        4.7456690578891472     
 C   17.198031228793042        11.606556294231948        4.6271748072434891     
 H   17.866450563090719        10.548032643228289        6.3688748923066818     
 H   12.884972458659281        14.250523324200973        10.085864530500467     
 C   11.867631639229293        12.340127121997989        10.237260073327995     
 H   11.128765788930258        10.315276562079429        10.307313000452231     
 H   18.254772584048489        12.674242078530908        11.894186742371730     
 C   19.415772041826745        11.183115023392780        10.812171803279865     
 H   20.287234910674389        9.6427102847895103        9.5915281524096621     
 H   14.436628242810583        6.5251232585054328        5.7328677250683002     
 C   14.787935104143404        6.1073367450103033        7.8255884070304980     
 H   15.178658740323097        5.9851068499489255        9.9470443806385198     
 H   14.205337230701756        13.194112956804892        4.2933066118414587     
 C   16.169540228163285        12.339825010808028        4.0318731392616662     
 H   18.106452211667822        11.406108269399919        4.0659431767997853     
 H   10.976402286390041        12.751124183819394        10.707622192573416     
 H   20.329955826017493        11.304823873061888        11.394423840330074     
 H   14.571312080556595        5.0432217894910361        7.7400042837984264     
 H   16.307314920521993        12.694062149347722        3.0092312195993145     
 P   2.0310867821839866        3.3722554962934730        5.0606437852063451     
 C   1.9385665768885065        4.3124859553879116        6.5964452333732844     
 C   3.2163875016025307        4.2234370615666696        4.0085929973517205     
 C  0.39735972308150525        3.3427495888911816        4.2973532672787513     
 C   2.5782398222503811        1.6783657965091610        5.3602283798525505     
 C  0.86096097437561969        4.1371974627713914        7.4840053785320118     
 C   2.9621154461949271        5.2242353616100186        6.9023009024458553     
 C   2.8580997910173549        5.4201718642532413        3.3624204503659927     
 C   4.5453352599739576        3.7750942332507584        3.9850171986347447     
 C -0.42784929618259310        4.4782315091142930        4.4062387337693769     
 C  -2.7526200406673227E-002   2.2333741454339102        3.5453384668358399     
 C   2.8759569777766245       0.84009043839903963        4.2675050446237721     
 C   2.6215829936197057        1.1704090452191243        6.6696180045743407     
 H   6.2294382600275797E-002   3.4372360167931038        7.2531236416774227     
 C  0.81975132731221756        4.8693849889971652        8.6706782469666717     
 C   2.8972140881191759        5.9671266026097047        8.0818178451235489     
 H   3.7865682849431752        5.3739600224308388        6.2128164771400050     
 H   1.8295669232208991        5.7756317905788652        3.3576896285363631     
 C   3.8486727847432953        6.1766688096101587        2.7316580636717269     
 C   5.5279607975498548        4.5339843789072649        3.3481976166134078     
 H   4.8149485528390512        2.8394109771913922        4.4614944953581306     
 H -0.10730430306411846        5.3326227985588392        4.9987766776080811     
 C  -1.6601749820422012        4.4984966987636357        3.7531358019771619     
 C  -1.2665636510355804        2.2693777251220486        2.9049655439173607     
 H  0.58893797256735536        1.3419775964963232        3.4583281416009477     
 H   2.8864272149885419        1.2293864718178973        3.2511136783482537     
 C   3.1717228749244661      -0.50711629268549896        4.4876983205464436     
 C   2.9215786650450357      -0.17849506794556180        6.8763317834100546     
 H   2.4271214625012059        1.8201360809313454        7.5196153141839686     
 H   9.6978568892010231E-003   4.7038648883655396        9.3779268340729303     
 C   1.8219648556217178        5.8020587113845252        8.9566625314545316     
 H   3.6902991183512031        6.6767594698535415        8.3112943711021074     
 H   3.5822590933960217        7.1108272449960745        2.2367952688515000     
 C   5.1811660175164009        5.7470389636110282        2.7476454503098449     
 H   6.5541120751565032        4.1701483640188881        3.3060236930003004     
 H  -2.2968832985013306        5.3789812225447422        3.8201759546603697     
 C  -2.0839236564607475        3.3979821734552389        3.0009830692455370     
 H  -1.5865263715940969        1.4070475940390821        2.3230860812005485     
 H   3.3740124470638015       -1.1566098074555642        3.6351753381221306     
 C   3.1867049884810501       -1.0154537679834399        5.7899640872204072     
 H   2.9504683735192390      -0.57370566583382798        7.8890390850642627     
 H   1.7590572539399894        6.3896898557270827        9.8704395536371550     
 H   5.9492589605628297        6.3457228820898406        2.2626731568483298     
 H  -3.0589593179566208        3.4235267284498434        2.5082129530581647     
 H   3.3967546466288190       -2.0714933882701789        5.9533794581910220     
 Co   15.589380771827972        2.9050949066925176        12.683841540008931     
 S   16.118692904548372       0.70799168151372205        13.007628934362891     
 S   17.674902177474827        3.8009490448055518        12.607587910797717     
 S   14.412706391201558        3.3336150579492658        10.779499625269123     
 S   14.093148691704432        3.6838388899310139        14.214077904293241     
 C   14.654661966696059      -0.27945828043872584        13.082498102907417     
 C   17.574149088537681        5.5569949938289458        12.452671968837883     
 C   15.158967326703509        2.4786067007592956        9.4287196129624409     
 C   14.792406230293004        4.4265883527086842        15.652288567172276     
 C   14.757921922111233       -1.6913373509138148        13.012738901454370     
 C   13.362901934905258       0.26976933801865632        13.250990674454840     
 C   18.760031938287021        6.3038638062420160        12.247262439754305     
 C   16.368229120012078        6.2810890594350637        12.604376135384749     
 C   16.379111657669565        1.7754172189534410        9.5521523853606958     
 C   14.533576648364447        2.4750649141244794        8.1570582997182157     
 C   14.011378836827880        4.5558019443045943        16.825958959471169     
 C   16.102450977425899        4.9504596525264573        15.676668325486418     
 H   15.739325161566446       -2.1445236033196458        12.883244945014541     
 C   13.628317055589253       -2.5047753397139974        13.127276643837396     
 C   12.244781881335696      -0.55538382188332269        13.385505794307877     
 H   13.256837866926322        1.3508761748198241        13.303076287771649     
 H   19.698582617529190        5.7651048003374248        12.120864530215202     
 C   18.748085034041040        7.7012717423838932        12.229864408179694     
 C   16.364042442734366        7.6795103227431589        12.588555910964203     
 H   15.441078019260470        5.7303285907403376        12.763806896016279     
 H   16.874533425153555        1.7506143501191409        10.519405847533799     
 C   16.931994341996571        1.0992365888360029        8.4654492232013823     
 C   15.111375766509058        1.8229707230290833        7.0640589871606467     
 H   13.573842458870260        2.9789997409337809        8.0412197182236582     
 H   13.000802646518215        4.1497693418598942        16.835136393450359     
 C   14.512574349782774        5.2044694744531705        17.956619593415873     
 C   16.591788711240664        5.5981085375491215        16.809441079288941     
 H   16.733336160449849        4.8191321595357168        14.800595488584932     
 H   13.738296257994307       -3.5872359718705988        13.074281756061316     
 C   12.359869610023473       -1.9476680630378025        13.326618061314285     
 H   11.259409764277166      -0.10845829873464106        13.519842534935544     
 H   19.682515388785735        8.2449463215038268        12.090473619328746     
 C   17.548220565956115        8.4032467064398588        12.405398565515252     
 H   15.422011983467234        8.2087774543740153        12.734152986585075     
 H   17.854861039395075       0.54110828423854773        8.6068442734356214     
 C   16.317723227084656        1.1264870004106087        7.2082008976899266     
 H   14.614785311048733        1.8475588108677121        6.0950261045632814     
 H   13.882988218730459        5.2980647934549054        18.840331733303817     
 C   15.806769372557287        5.7420962965498887        17.959001463709821     
 H   17.606848304572686        5.9896700030940826        16.790579949540692     
 H   11.479712670916221       -2.5841044419400276        13.401094082837345     
 H   17.541298430896809        9.4909049507118208        12.402835954533554     
 H   16.765576224661753       0.61185629536222053        6.3620497798965108     
 H   16.193521300986927        6.2618899577885658        18.833550897383983     
 P   1.4865874132289509        3.0033836000066629        20.395787013547675     
 C   2.9560359879136535        2.3378899043558961        21.191612575074259     
 C   1.9283887349375875E-002   2.7623397300916630        21.425223290109113     
 C   1.7157413731774236        4.7799633952408502        20.203960886609696     
 C   1.2615163290814355        2.2513281579493305        18.767132291598124     
 C   3.0523794964292872       0.95471484820679631        21.428608069585223     
 C   3.9996242007537415        3.1952481571647002        21.590929426158720     
 C   3.9138727033566634E-003   1.8211271469183772        22.467361630674198     
 C  -1.1276840717922461        3.5402784618896965        21.162557484182656     
 C   2.1036973008033177        5.3140975995338318        18.967949083198139     
 C   1.6213276511156061        5.6076728947602659        21.339254467171358     
 C   2.2879358458683945        1.4858963220537718        18.186678706191913     
 C   6.7553299156805580E-002   2.4748568647951066        18.055143781361544     
 H   2.2665705726313981       0.27609363645272689        21.107185292008850     
 C   4.1740223218950545       0.44263192875023555        22.080743615489897     
 C   5.1305984568706258        2.6674835184223231        22.215358459043898     
 H   3.9358922559411886        4.2633293522935984        21.409844279048674     
 H  0.88097469911790827        1.2244311252998394        22.707648651817966     
 C  -1.1534598560812299        1.6551923679910496        23.234028637300000     
 C  -2.2797779629727080        3.3549599014982943        21.927155138055547     
 H  -1.1129670029622840        4.3000616357982331        20.382478915431609     
 H   2.1769285870479158        4.6720732301151155        18.093912778462148     
 C   2.3926331731558284        6.6775805653295057        18.864748312298023     
 C   1.9368515802897026        6.9616603287677892        21.231892861606184     
 H   1.3014740648877487        5.2048680494878496        22.299817236889975     
 H   3.2038656505058185        1.2840940659276712        18.735829352492388     
 C   2.1235570064733396       0.97004566903749245        16.897528006146199     
 C  -7.4506172897034123E-002   1.9678543225550764        16.762503857812177     
 H -0.74330850096357870        3.0570403112939406        18.485421157626433     
 H   4.2156095081210623      -0.62474011897482751        22.290424897835180     
 C   5.2145818108805928        1.2941946829405993        22.461318761417385     
 H   5.9417156204537296        3.3220579175510943        22.532482303454842     
 H  -1.1269867226871610       0.92932545912280051        24.047221352989318     
 C  -2.2943126468532307        2.4145475177541220        22.964664899515423     
 H  -3.1734700657965447        3.9504770549353587        21.743231118664653     
 H   2.7000290411996470        7.0892717054863663        17.904582949270605     
 C   2.3127456146739496        7.4975667008706868        19.993224685494912     
 H   1.8900185832468104        7.6086639641283895        22.108459993816933     
 H   2.9195902737982333       0.37762966045237928        16.453652809958740     
 C  0.95498781747681116        1.2263667941522478        16.179048077843667     
 H -0.98264804698902364        2.1575324979875172        16.196319189688271     
 H   6.0941514869241544       0.89310962523031368        22.961501495475069     
 H  -3.2032705581269285        2.2988519477560136        23.556473271787794     
 H   2.5291387776686753        8.5623908279282759        19.917199447785908     
 H  0.81797823208689369       0.85565718475177921        15.162700024676544     
 P   15.058401601014008        10.222070851216275        17.237047194814426     
 C   15.166941842991184        9.2995024104942434        18.781765999857164     
 C   13.864097493309743        9.3587540708186019        16.203491019458397     
 C   16.682956664959203        10.250826973465848        16.450483431652557     
 C   14.509296424746115        11.915261912776812        17.536163918865626     
 C   16.257325241470390        9.4774436331512817        19.652898038182631     
 C   14.133580103436596        8.4103116514202476        19.118785589233262     
 C   14.221828855149424        8.1600508935549811        15.560098116547710     
 C   12.533968938779234        9.8041189523100680        16.184815006553624     
 C   17.525312822130065        9.1297392233467143        16.576528347051266     
 C   17.082731006105025        11.344363044244201        15.661694702621631     
 C   14.201631609464197        12.751734399694934        16.445374623668190     
 C   14.477321361677102        12.425305568356029        18.845313386136667     
 H   17.062762837639561        10.161166154532523        19.398501329256000     
 C   16.300949219349999        8.7711891650523697        20.854999589599171     
 C   14.200853180490396        7.6926266552088807        20.313805012183561     
 H   13.298869298723559        8.2583459036462248        18.442115952100750     
 H   15.250458813113838        7.8043385739752624        15.557875230685372     
 C   13.231654015636055        7.4019267263471908        14.930227733325024     
 C   11.552331266896175        9.0443235970011990        15.547360161299736     
 H   12.263252649026494        10.739622300548815        16.661897743214166     
 H   17.224418061926897        8.2865942267481980        17.194742472353113     
 C   18.749462802717595        9.1080901484554762        15.907415086375218     
 C   18.313167733096236        11.306689750077826        15.004450487674172     
 H   16.455115915293547        12.226291803815180        15.555963037015328     
 H   14.177772348239003        12.359585627842128        15.430410234516085     
 C   13.913567462288389        14.100694698521169        16.664742157222683     
 C   14.180974287188466        13.774863429423656        19.052318111947137     
 H   14.678601568666634        11.777126723259453        19.694825162652382     
 H   17.119357642509996        8.9409203884147797        21.551358385974108     
 C   15.287048637832667        7.8623680401050047        21.174052650908230     
 H   13.400268839980786        6.9996153403157777        20.567184947252205     
 H   13.498681728111986        6.4646825527303253        14.441279114611939     
 C   11.899455817543112        7.8340575461889559        14.941552715668665     
 H   10.525537856830166        9.4063361466245201        15.508585392914087     
 H   19.398176546678805        8.2376849825535814        15.989683385665488     
 C   19.148871085942169        10.193139855540290        15.119973215580258     
 H   18.608642493020600        12.156701028580562        14.392293479602724     
 H   13.708383629721006        14.751656145544704        15.813630366400554     
 C   13.911868884311945        14.611368035241501        17.966412779141564     
 H   14.159526267246189        14.171115102607393        20.064905534227915     
 H   15.350966135843651        7.2946875366750437        22.100771108077932     
 H   11.131280536147019        7.2383300926321148        14.452135581885830     
 H   20.116574454521725        10.165344939907126        14.613126036690835     
 H   13.708066230307386        15.668618939525702        18.129839872995497     
 Co   7.0654490189236903        10.599453829312734        12.583781789231912     
 S   7.6657898711631010        12.766606774104805        12.998463947819346     
 S   9.1175111963482571        9.6302374251423775        12.471547562943359     
 S   5.8536883119149508        10.269289681142361        10.682217111696547     
 S   5.5412763318179934        9.8173219224779462        14.090670370513383     
 C   6.2232504608029879        13.785378180940434        13.087807782959404     
 C   8.9754877795085122        7.8728686730473552        12.396521323505032     
 C   6.6009825800124249        11.135567267544136        9.3407588635653607     
 C   6.2426089388993855        9.1492758381306576        15.562941375415525     
 C   6.3522293426812402        15.195012335279396        13.027692849832922     
 C   4.9212426290971436        13.260665768004777        13.256903920480555     
 C   10.147073851493653        7.0900995421619433        12.245087739365662     
 C   7.7495640969356563        7.1852706677210980        12.549692278046265     
 C   7.8117225204782104        11.852374078011479        9.4760228910048223     
 C   5.9863887361564805        11.133338526332457        8.0637654485583248     
 C   5.4592700218133743        9.0606014019242771        16.739046032594096     
 C   7.5558356577643684        8.6331483579259984        15.610083820624649     
 H   7.3416907896045513        15.631376416392712        12.904845037414963     
 C   5.2370629022199768        16.028906376577556        13.141099969546786     
 C   3.8183647369465605        14.105311711163003        13.392586052028120     
 H   4.7959327640362472        12.181892406592450        13.314340422256649     
 H   11.101526813760286        7.6008374785259845        12.121101091276410     
 C   10.100608784644820        5.6945273930496603        12.277940588439991     
 C   7.7112100865543622        5.7877101404513844        12.581646525485045     
 H   6.8339282291728534        7.7637451130629369        12.673416858276688     
 H   8.2903319236824977        11.893585490238506        10.451636687268444     
 C   8.3716475977238805        12.527278177222691        8.3921525602946829     
 C   6.5700388263252218        11.786974902449280        6.9751019844039002     
 H   5.0318454580336507        10.621295985752761        7.9405158742028830     
 H   4.4483459454644230        9.4657778380952973        16.731335710734076     
 C   5.9573299192790463        8.4493006198939398        17.891887184425549     
 C   8.0428341920877777        8.0255468506717946        16.766058906232704     
 H   8.1877340991143086        8.7333456562561782        14.730149324161577     
 H   5.3676188649178274        17.108991538207139        13.093975191468713     
 C   3.9576406050609916        15.495673630391545        13.334150354112197     
 H   2.8271547080390662        13.673396705383343        13.532994644116638     
 H   11.023920359916730        5.1247104365748921        12.178004450447991     
 C   8.8799668239828264        5.0291547065985034        12.451516054822541     
 H   6.7528561266390694        5.2880823897755453        12.721071741783549     
 H   9.2881340020161147        13.093747132297423        8.5409080404455242     
 C   7.7716780967269248        12.489701231237408        7.1284981886783783     
 H   6.0827541361528947        11.756726232590180        6.0015333089823715     
 H   5.3248354657117467        8.3824370856033390        18.776221162958283     
 C   7.2521605538500289        7.9138034699984461        17.915514939369903     
 H   9.0594505392056064        7.6368524616192133        16.765492969565909     
 H   3.0879957501224049        16.146228404103475        13.410475607562898     
 H   8.8460594225383886        3.9429694291896569        12.486642056986771     
 H   8.2262514897152297        13.002490495159943        6.2848490032580502     
 H   7.6357979824430675        7.4199092130059059        18.806230767859311     
 P   10.035511224145045        10.599833533646351        20.462075760283078     
 C   11.505867409994677        11.275308142194888        21.243443275131941     
 C   8.5680356965190363        10.830937006726767        21.492688220078094     
 C   10.272342269111727        8.8246797288609020        20.260383173841529     
 C   9.8019336116494777        11.349970669782046        18.834718298496337     
 C   11.597145977279069        12.659956948561121        21.472753937330236     
 C   12.565118797602816        10.427149092624234        21.618562729026799     
 C   8.5450003457253079        11.777259451065550        22.530258844298064     
 C   7.4246669181246965        10.047995173392188        21.228622481331275     
 C   10.638661109736871        8.2958199797148122        19.015129340808599     
 C   10.199295226255334        7.9917068712818677        21.393307578366208     
 C   10.828188725221455        12.107345582997082        18.243605132264175     
 C   8.6061468788023614        11.120568058229587        18.129149777840610     
 H   10.797406547124897        13.331465180034989        21.171947595591273     
 C   12.734569934558738        13.182541376363158        22.087566635931257     
 C   13.709663862022360        10.965049367834711        22.207985700277312     
 H   12.502832864970078        9.3579263330883986        21.445272612216499     
 H   9.4171841254147903        12.380747252985907        22.772885731356290     
 C   7.3824862149031985        11.943774352579799        23.288813568197288     
 C   6.2665699737340779        10.236019388654418        21.983514746034963     
 H   7.4466152475665330        9.2828271583409165        20.453904204612787     
 H   10.694773766683902        8.9410329522864895        18.141969171210626     
 C   10.928661570144032        6.9333990303102082        18.902125785567740     
 C   10.513286069682295        6.6379155247838746        21.275627092004143     
 H   9.8936682087298262        8.3905412074885675        22.359793013309712     
 H   11.746103538722705        12.312987732543682        18.787754960590487     
 C   10.660168566474230        12.610007223824143        16.949843233338672     
 C   8.4633482087685135        11.607801197786094        16.829185276206804     
 H   7.7949061776117485        10.547597187367906        18.569837170259525     
 H   12.775160392596264        14.251095954581061        22.289659796339034     
 C   13.792259006682293        12.340524741321943        22.440404661893613     
 H   14.530863125113738        10.315592220312745        22.509872274940356     
 H   7.4043126018741159        12.673525670536891        24.098041150145853     
 C   6.2437262100303528        11.182519068117006        23.015430878280931     
 H   5.3726732276832081        9.6424963621406974        21.793997836923850     
 H   11.220107937730026        6.5256953970514262        17.935447363989425     
 C   10.869173647770820        6.1082540511532963        20.028249345761399     
 H   10.479231435117940        5.9864449457950704        22.149952085277302     
 H   11.454496215903545        13.198945863115325        16.498364026572077     
 C   9.4914098287891839        12.342626519877872        16.235076729851954     
 H   7.5555971520113037        11.406539504381517        16.267128965529700     
 H   14.683615489649874        12.751247836538406        22.910766468784885     
 H   5.3296315264722969        11.303430860079260        23.597989016185711     
 H   11.084947439878075        5.0439727498496874        19.942531069370393     
 H   9.3539301491180904        12.697248369130483        15.212536967985612     
 P   6.5208470644056211        3.3735784670015083        17.263670371698026     
 C   6.6134811747073812        4.3139595494024139        18.799400221247378     
 C   5.3337944037656637        4.2234994600360789        16.212507225836916     
 C   8.1543170094455775        3.3454364479361662        16.499758385692274     
 C   5.9755941507992816        1.6791138122429339        17.563616489719216     
 C   7.6912025166519484        4.1387309978369293        19.686836040854274     
 C   5.5899170053185516        5.2256330651564022        19.105398464622631     
 C   5.6893400695267271        5.4219002413364121        15.567853348561917     
 C   4.0059018651961784        3.7720846121466818        16.188184245082265     
 C   8.9780632375300851        4.4821058983933488        16.607544321077917     
 C   8.5806870308047714        2.2358094894284970        15.748893746656991     
 C   5.6783920807145405       0.84040499172476379        16.471071520833107     
 C   5.9330928960232825        1.1712617837388253        18.873064194494610     
 H   8.4899156038949624        3.4388423567486659        19.455853533355327     
 C   7.7324001264164766        4.8707631705324355        20.873606795001873     
 C   5.6548662765988649        5.9684845825217936        20.284946244004992     
 H   4.7653758347473989        5.3752842194947323        18.416014063496771     
 H   6.7170042314137666        5.7799163007194654        15.563787506771606     
 C   4.6970578636324287        6.1767641565557048        14.937763608638363     
 C   3.0215670314082961        4.5294144528008289        15.552155644209726     
 H   3.7383780824853052        2.8352533095082113        16.663541802302582     
 H   8.6564092488790045        5.3366610921167510        17.199270453409241     
 C   10.210351399304098        4.5033663672622444        15.954420726934321     
 C   9.8197284520706933        2.2727821843539342        15.108568442277733     
 H   7.9653720836474600        1.3435112893732493        15.662793042644083     
 H   5.6673563744139006        1.2295230173178160        15.454619062160431     
 C   5.3838751888221621      -0.50703086110495943        16.691509716596251     
 C   5.6343920464332893      -0.17789759018356310        19.080024083664753     
 H   6.1271779488766436        1.8212577667296845        19.722936873653971     
 H   8.5424868584162752        4.7052186934246878        21.580808966549370     
 C   6.7301388217694802        5.8033443354643337        21.159751865793513     
 H   4.8617703466764999        6.6780757729452551        20.514509736846701     
 H   4.9615125165396021        7.1119989606666048        14.443841372778014     
 C   3.3655674529755046        5.7439439809806512        14.953015903586749     
 H   1.9962498653063134        4.1633035446210735        15.509570480654057     
 H   10.845822978092196        5.3848361426656117        16.020513539221870     
 C   10.635589419381652        3.4026022607517841        15.203426654309771     
 H   10.140932930035687        1.4102810808100146        14.527573526687990     
 H   5.1818930493975648       -1.1567678301577389        15.839094261018488     
 C   5.3696652422355715       -1.0152280058569516        17.993842321212043     
 H   5.6061721974509586      -0.57301709103470766        20.092785029683252     
 H   6.7930850839486050        6.3908602655618640        22.073599655479164     
 H   2.5961525024481147        6.3412837257259183        14.468472219315162     
 H   11.610529012082576        3.4287944927381564        14.710473355009219     
 H   5.1605337601290211       -2.0714227451416618        18.157438146767113     
 Co   10.069305535970969        2.9039288472586469       0.48344075717108181     
 S   9.5396051929607992       0.70659736523972472       0.80499798519851407     
 S   7.9840434324041203        3.8000178497510859       0.40608485663414284     
 S   11.247107999882605        3.3343698280016985       -1.4199221757703451     
 S   11.564178569952302        3.6807518847175502        2.0157704095162172     
 C   11.003464622810824      -0.28106600697349937       0.87977775887258580     
 C   8.0855648195796697        5.5559716780473423       0.25071432955120854     
 C   10.501338607049636        2.4804435055073899       -2.7716781206658236     
 C   10.864349331339911        4.4253418865683205        3.4527688399676615     
 C   10.899908504633858       -1.6929381209820553       0.81039496521797050     
 C   12.295391793489470       0.26794493421479171        1.0476775416849911     
 C   6.9000634356319139        6.3032552706435725        4.4738050505568505E-002
 C   9.2917308741454860        6.2796268912537831       0.40250596871592065     
 C   9.2810202900232888        1.7773536353252988       -2.6492448583070902     
 C   11.127242007248007        2.4776199738078515       -4.0430969901894844     
 C   11.644820547529516        4.5553217118556404        4.6267295573701057     
 C   9.5544918868164359        4.9497341244222310        3.4759677420459658     
 H   9.9183754062440066       -2.1459476411789398       0.68131782804974739     
 C   12.029381535217871       -2.5065674438458614       0.92483213005843901     
 C   13.413369184654194      -0.55739224603734228        1.1821977284721288     
 H   12.401736089628368        1.3490427450060014        1.0991235353112134     
 H   5.9613766540801763        5.7647960955032440       -8.1862119092863311E-002
 C   6.9125500031183620        7.7006593129105312        2.6942312176480021E-002
 C   9.2964866257439880        7.6780382574597841       0.38619273458059650     
 H   10.218621259438411        5.7285425614849625       0.56228882194484042     
 H   8.7851253488844065        1.7520348602737543       -1.6822531482673018     
 C   8.7285145251207119        1.1019059434748251       -3.7365834167037715     
 C   10.549788779617735        1.8263130747861702       -5.1367668174553458     
 H   12.087094006112265        2.9814871750792120       -4.1582461693978274     
 H   12.655304658533630        4.1490476076138654        4.6366837952912965     
 C   11.143239085869542        5.2050785152314987        5.7565962637290156     
 C   9.0647650683555039        5.5984617393991023        4.6079847099181119     
 H   8.9240889881152299        4.8179438847087166        2.5996037598724691     
 H   11.919160642150000       -3.5890178075882151       0.87219297893088932     
 C   13.297975994141712       -1.9496695249420921        1.1237701187584663     
 H   14.398876050773278      -0.11064494326222661        1.3161302152970402     
 H   5.9783799890094507        8.2446794227243512      -0.11287329557381615     
 C   8.1126388398486995        8.4022168681550227       0.20256524763315678     
 H   10.238701840801911        8.2069453419244507       0.53180563446968065     
 H   7.8055167787286290       0.54380816498945017       -3.5958987982396247     
 C   9.3433007416370941        1.1298606570250649       -4.9935697047071024     
 H   11.046804874568801        1.8514531575971758       -6.1055742410334739     
 H   11.772407875707472        5.2992199803453985        6.6405475896392803     
 C   9.8491931966847250        5.7430845251954601        5.7578757842885251     
 H   8.0498701568428643        5.9904320597778753        4.5882372496973431     
 H   14.178054069165956       -2.5862122392533293        1.1982554864964541     
 H   8.1199591829039068        9.4898813342543846       0.19969186906673719     
 H   8.8957146404749032       0.61580418743208432       -5.8402143026232176     
 H   9.4621321665108233        6.2636548484782768        6.6318436531728526     
 P   7.0674757369735843        3.0053035761109639        8.1941967139527883     
 C   5.5979552426006993        2.3394351173821137        8.9895668778317699     
 C   8.5346060015473650        2.7643127936528757        9.2237893284723658     
 C   6.8375167409986011        4.7817290377663761        8.0019641840412383     
 C   7.2931644669291860        2.2530607292034870        6.5657455408377992     
 C   5.5017282126448412       0.95615466220995793        9.2259347565823884     
 C   4.5541592884865372        3.1964946810213375        9.3889583510817225     
 C   8.5500167361118979        1.8224374176538491        10.265326273010249     
 C   9.6816727645186216        3.5421406317173858        8.9612865827158963     
 C   6.4485901751448740        5.3151267423208077        6.7659112283108351     
 C   6.9317612987245969        5.6098834950075895        9.1369255063374943     
 C   6.2658247286952911        1.4898359623581245        5.9840473448572382     
 C   8.4882807076613194        2.4744093635583031        5.8550424397376677     
 H   6.2876688024748786       0.27778308291778692        8.9043159436408121     
 C   4.3800256373688997       0.44365677672266285        9.8776226179510740     
 C   3.4230698458760505        2.6683179114727928        10.012795607101852     
 H   4.6178123262878881        4.2646571187762081        9.2083360384945934     
 H   7.6728504606393821        1.2258170482144375        10.505399439757005     
 C   9.7075656862476105        1.6556895261956075        11.031540739729675     
 C   10.834006029754340        3.3559015577057170        9.7253008336191833     
 H   9.6668818814022615        4.3023755124512784        8.1816538828913448     
 H   6.3755108172928292        4.6727069109357187        5.8921467765632194
[truncated: 3,249,397 more chars]
