# Supplementary material for: Unraveling the Contributions to Spin–Lattice Relaxation in Kramers Single-Molecule Magnets
Source: J Am Chem Soc. 2022 Dec 9;144(50):22965–75. doi: 10.1021/jacs.2c08876 (PMC9782788; doi:10.1021/jacs.2c08876)
Supplement: Supplementary file 2 — ja2c08876_si_002.zip [file ja2c08876_si_002.zip › phonon_Co/mol-2/mode-1-10/4/Cart_disp.xyz]

         556

 Co   1.5968862425939798        10.604525034368651       0.43042741997095779     
 S   1.0458355245579980        12.790598873467044       0.79635023319523179     
 S -0.47497372675756339        9.6701513558395860       0.36434479928114311     
 S   2.7310055981928003        10.203124478158587       -1.5029759755273850     
 S   3.1349028023971801        9.8250603773160385        1.9252320419820255     
 C   2.4978626120983587        13.794622263321576       0.88635132454675292     
 C -0.34768477231277017        7.9139951489100708       0.23836153940170701     
 C   1.9428110801971912        11.051478218628391       -2.8334991474668265     
 C   2.4481120410743173        9.1458718681608708        3.4006432552782857     
 C   2.3815869773785359        15.204941639117504       0.80804308002195691     
 C   3.7932600970470807        13.260247474411505        1.0741976986125290     
 C  -1.5224932168649419        7.1479997585973711        3.9685759174981822E-002
 C  0.86670912033983138        7.2085036717537490       0.40797752765195150     
 C  0.72501695699515123        11.753389095592217       -2.6785058551887695     
 C   2.5332314773633291        11.052004885159077       -4.1224824907566200     
 C   3.2390122518949465        9.0545949941163375        4.5715232420985785     
 C   1.1354982257834907        8.6295525540895426        3.4554848767488342     
 H   1.3972415015224109        15.647802700939657       0.66629621527726890     
 C   3.5018539068688210        16.030423936084990       0.92776959032477513     
 C   4.9020021774052811        14.097313886759466        1.2122738676274263     
 H   3.9072886681310526        12.180749455925344        1.1466624747931671     
 H  -2.4689311203905158        7.6717723679222996       -9.0189496839155614E-002
 C  -1.4917582558422398        5.7516408076322065        4.0958309288044309E-002
 C  0.88941884586031317        5.8104868614066580       0.41121175657909759     
 H   1.7858935039833557        7.7727951070082764       0.56567816148413319     
 H  0.25700278615129518        11.782260586625286       -1.6975717778497645     
 C  0.14169502479435242        12.425856911370142       -3.7520722455955910     
 C   1.9257891331274437        11.701837866241902       -5.2007171242178485     
 H   3.4890539897099302        10.546581687029150       -4.2636907668304387     
 H   4.2505712086935414        9.4581415623733314        4.5587419242178182     
 C   2.7458535327755182        8.4462962071821668        5.7286807143206104     
 C  0.65391603845814661        8.0239142653805899        4.6145610793043348     
 H  0.49711259852472711        8.7321450666059963        2.5806127693000720     
 H   3.3814305705541563        17.111203798632644       0.86694965565504267     
 C   4.7747375332846103        15.487977658252337        1.1399146278277998     
 H   5.8886605389947029        13.659815872838333        1.3667522526436793     
 H  -2.4184530715880470        5.1946744703057561       -9.3125977046138203E-002
 C -0.28356495116078262        5.0684790660321450       0.23110502810636163     
 H   1.8381835048212278        5.2969689786108241       0.56641449292464796     
 H -0.77904304964710913        12.981820759123716       -3.5875064857462573     
 C  0.72285322423639087        12.397919223220656       -5.0253186520913156     
 H   2.3967314674848512        11.675229746172610       -6.1827801927355504     
 H   3.3833055139509987        8.3796849880030280        6.6096087850262268     
 C   1.4496492882620076        7.9141260720907871        5.7607365310100924     
 H -0.36377649279488355        7.6386408484495414        4.6197430215905015     
 H   5.6480471046561291        16.133270782391353        1.2178982523101720     
 H -0.26293049038119554        3.9814145097047007       0.24349292007917855     
 H  0.25194791039440062        12.910998507573947       -5.8601066062752443     
 H   1.0687035101498568        7.4235319049683595        6.6545637288914126     
 P   15.670165671769364        10.643323997708785        8.2191449642045171     
 C   14.192306951959530        11.307010312146273        8.9973508938721771     
 C   17.120928477398195        10.894153631474683        9.2693882757442729     
 C   15.464939537625064        8.8628877723017609        8.0319440987881929     
 C   15.910157868833101        11.386414981319570        6.5885666924366184     
 C   14.092746112747616        12.690500562155165        9.2302787472830428     
 C   13.149174664458204        10.447999420325520        9.3929063051034678     
 C   17.110956416577032        11.823736640663160        10.322410914635043     
 C   18.276964226792838        10.125003293704387        9.0203798437598799     
 C   15.121777031141077        8.3122328685761087        6.7894171134474464     
 C   15.550121974232308        8.0432116899458048        9.1740300187925232     
 C   14.905079074140419        12.177414354808350        6.0038357992001741     
 C   17.097482788506337        11.124918590111117        5.8777015201165899     
 H   14.880874951739756        13.369503059395656        8.9153892193304589     
 C   12.964604567667838        13.201977577930824        9.8712537336031776     
 C   12.012008615165268        10.975176115815421        10.006160331945226     
 H   13.218805958700584        9.3793570172410039        9.2178609793897639     
 H   16.228456081569000        12.417028903526729        10.552431851806750     
 C   18.251867941181590        11.984667425502520        11.114773428281172     
 C   19.413019658945647        10.306224734795119        9.8097116316569188     
 H   18.281421302048194        9.3724156649499619        8.2326358187967159     
 H   15.055933392390305        8.9468117505557920        5.9093898216366849     
 C   14.867230095502219        6.9412191164059234        6.6877596643887554     
 C   15.271931441411272        6.6805669503801663        9.0668832665308940     
 H   15.836507030899494        8.4584307836962758        10.139928004167485     
 H   13.992759637906401        12.405114960560677        6.5494808262989572     
 C   15.086030236533793        12.683333403841440        4.7128594866251277     
 C   17.253978532128244        11.618556635197208        4.5817090334741630     
 H   17.891201056047738        10.520987895338578        6.3105802423955497     
 H   12.918751483447711        14.269901202633520        10.077200164480598     
 C   11.922103296297962        12.349601517112784        10.243564845625084     
 H   11.201534133697750        10.317883226075553        10.319308629479250     
 H   18.205169455636739        12.702693460510078        11.933854257357421     
 C   19.401354933804633        11.233157200217189        10.860037118347643     
 H   20.316836462428881        9.7230905893255493        9.6342800246881684     
 H   14.593103002924524        6.5162650930042565        5.7230298183542185     
 C   14.939515646088299        6.1288590926085007        7.8221524800762872     
 H   15.313057615181854        6.0412590769753924        9.9493791166408503     
 H   14.306752134271873        13.295880355634097        4.2658536016565813     
 C   16.246950237590227        12.389071395189275        3.9953976716255606     
 H   18.155173530711728        11.394888076717232        4.0162036703378599     
 H   11.037602237741210        12.752210619958657        10.732536584453717     
 H   20.297644647602322        11.348946849857313        11.470853270106311     
 H   14.749566599291381        5.0585238259955059        7.7462398069252547     
 H   16.394842332620879        12.749098496571580        2.9764031550382946     
 P   2.1638756530613232        3.3777158711149253        5.0468311225749902     
 C   2.0638105478137794        4.3150256336163668        6.5841617632177369     
 C   3.3749946413366652        4.2153675196952909        4.0123851333877498     
 C  0.53918689003329001        3.3655882640744395        4.2620429233627792     
 C   2.6822044641227252        1.6757013975465442        5.3531978430188722     
 C  0.97633890625743991        4.1484153214495976        7.4613128687086929     
 C   3.0975862385926600        5.2091671446017589        6.9060951879252208     
 C   3.0445842784726511        5.4263295390371571        3.3761653940348522     
 C   4.6944425808095058        3.7386339471251695        3.9898007578934100     
 C -0.28520574608000315        4.5010430131561829        4.3753788462501371     
 C  0.11855904861524949        2.2653784161251269        3.4941729702887758     
 C   2.9913101200818177       0.83554900027081236        4.2652411711144191     
 C   2.6833266454278530        1.1622386775958804        6.6617198798300326     
 H  0.16891700037198679        3.4629804140542695        7.2178470103204884     
 C  0.93796392019851604        4.8681683089775607        8.6557070496688553     
 C   3.0361953614145403        5.9403028670591391        8.0931905581818864     
 H   3.9287964284662271        5.3541418854959026        6.2238882423853719     
 H   2.0243480587439278        5.8066770690115304        3.3770347349906555     
 C   4.0523078089246871        6.1645444744041260        2.7498263985899785     
 C   5.6939349148515621        4.4799171568213287        3.3578673480160153     
 H   4.9437997878490609        2.7945791909761133        4.4617823487585317     
 H   3.2156411611984889E-002   5.3488608121460208        4.9786126276250666     
 C  -1.5130174307353610        4.5299881845249086        3.7139166286625716     
 C  -1.1152477561238812        2.3107807857929314        2.8443365366325439     
 H  0.73348180927574158        1.3733617510992324        3.4017335208070376     
 H   3.0331273860519796        1.2278596667172739        3.2505849304341679     
 C   3.2569856540428042      -0.51773298342035146        4.4881156385640359     
 C   2.9531597092670374      -0.19276129112895182        6.8712864685763746     
 H   2.4795450858178336        1.8123868684558988        7.5089822126813104     
 H  0.12056764957648984        4.7084549405813263        9.3557830536725959     
 C   1.9540570467271083        5.7797097341464267        8.9602732687949036     
 H   3.8373113786406119        6.6367361617650316        8.3344143597581830     
 H   3.8058607437503520        7.1086843495031120        2.2623493061974989     
 C   5.3746727768488904        5.7020115238814046        2.7603474986494905     
 H   6.7126205679519924        4.0956023243739974        3.3163315755158962     
 H  -2.1489083915817493        5.4105171252067628        3.7862863204418788     
 C  -1.9329039513230546        3.4386406162656544        2.9467073175168745     
 H  -1.4298217214784585        1.4560822957494375        2.2488463666733498     
 H   3.4669215613657078       -1.1692136195598184        3.6388856575509139     
 C   3.2308968754468808       -1.0307607253902136        5.7888169044355591     
 H   2.9479628761882801      -0.59243165497149630        7.8830388569707379     
 H   1.8914628413821422        6.3586407313729536        9.8797646886100452     
 H   6.1563651785928029        6.2828422721112389        2.2743948733727501     
 H  -2.9032960532759460        3.4707552829164263        2.4452411041480522     
 H   3.4177928445880243       -2.0911512033654240        5.9534263733335218     
 Co   15.508796385630742        2.9678843647956943        12.633742477035140     
 S   16.059749632335041       0.78169377711274801        12.999041868937246     
 S   17.580849468263651        3.9018592120110043        12.568218260714458     
 S   14.374909153532805        3.3698951779169626        10.700328144192330     
 S   13.970675045456730        3.7469369148129630        14.128612817447866     
 C   14.607723054740312      -0.22231013960848081        13.089324485248257     
 C   17.453719624863382        5.6579955948852065        12.441652646973271     
 C   15.162930031443160        2.5213443765009074        9.3698102870453557     
 C   14.657432985819643        4.4264243806860977        15.603924043222847     
 C   14.724003935517263       -1.6326364599615029        13.011139273749224     
 C   13.312329502341441       0.31207613040261223        13.277145853126058     
 C   18.628577737780315        6.4238399238276980        12.242687839406530     
 C   16.239404104398648        6.3636368260402945        12.611223490645067     
 C   16.380758352350899        1.8194816695495168        9.5247333517941026     
 C   14.572382680007681        2.5207046119084100        8.0808909329103713     
 C   13.866510288003731        4.5178140526145345        16.774774237293780     
 C   15.970013772715973        4.9428129665119069        15.658722394555834     
 H   15.708349854109574       -2.0755020661262007        12.869400135000781     
 C   13.603740757937009       -2.4581118315621278        13.130954909259206     
 C   12.203593444584572      -0.52497855354247625        13.415338185511519     
 H   13.198299689543433        1.3915803628904588        13.349454427069649     
 H   19.574953155619443        5.8999484371278585        12.112835574328420     
 C   18.597976252258626        7.8202072701410899        12.243679901425175     
 C   16.216823967009908        7.7616568619749735        12.614190233597345     
 H   15.320175831742930        5.7994596342077838        12.769101063932091     
 H   16.848906323801113        1.7907611391808025        10.505603856368905     
 C   16.963985631325198        1.1469346774290883        8.4511672131917699     
 C   15.179744199404711        1.8708200871889868        7.0026410526243730     
 H   13.616541695236588        3.0261055048230965        7.9397332717602573     
 H   12.854961716888379        4.1142412066864384        16.762021942549023     
 C   14.359640972774155        5.1262370336765288        17.931878815095867     
 C   16.451568137695670        5.5485888236613734        16.817734614413393     
 H   16.608423084702380        4.8401296802691087        14.783880580454019     
 H   13.724164121127069       -3.5388965050883083        13.070220841515860     
 C   12.330863244660625       -1.9156471664591364        13.343091673020831     
 H   11.216932763941454       -8.7474603071855936E-002   13.569791921805741     
 H   19.524708711374757        8.3770685218454659        12.109382240218407     
 C   17.389867052420779        8.5035199993346779        12.433829422915641     
 H   15.268123522649409        8.2752957503771896        12.769393666244794     
 H   17.884758601505002       0.59101432503869078        8.6156838190757608     
 C   16.382710788958885        1.1747772126945331        7.1779741553345220     
 H   14.708713712490976        1.8973612271795319        6.0206206783538434     
 H   13.722181185489308        5.1929075725571057        18.812795884018346     
 C   15.655828304091616        5.6584450773668653        17.963894654634501     
 H   17.469245865881668        5.9339009126101141        16.822883194421966     
 H   11.457553318785932       -2.5609315668838120        13.421136851218440     
 H   17.369337082430125        9.5905910063044502        12.446020279840676     
 H   16.853561871476156       0.66167312731320149        6.3431724765593929     
 H   16.036758781056005        6.1491232510043208        18.857680194018595     
 P   1.4355793021726715        2.9293516400932496        20.422060164895996     
 C   2.9134565362173195        2.2656753812221315        21.200251555150153     
 C  -1.5162114427828399E-002   2.6785095132824552        21.472323639784040     
 C   1.6408074188238557        4.7097887867823873        20.234853179525913     
 C   1.1955407585098818        2.1862381093586980        18.791495170307517     
 C   3.0130491590305510       0.88218046950036599        21.433133753086228     
 C   3.9565486402781711        3.1246997423937417        21.595886871438132     
 C  -5.1859101473953478E-003   1.7488877350680645        22.525309551899237     
 C  -1.1711984320830382        3.4476648970770758        21.223337290310901     
 C   1.9840044528724494        5.2604181822050586        18.992326241658116     
 C   1.5556408321553261        5.5294821370511764        21.376929524749364     
 C   2.2006478338391653        1.3953376132280257        18.206684697661633     
 C   8.1404772811713086E-003   2.4476112940862684        18.080718126312075     
 H   2.2249549420632007       0.20316975917979690        21.118177529150671     
 C   4.1411698347943737       0.37071121025824194        22.074153867360184     
 C   5.0937034641849817        2.5975325041448398        22.209170422898506     
 H   3.8868950085648195        4.1933472071428879        21.420881167653182     
 H  0.87732293390668070        1.1555975575918989        22.755300653671210     
 C  -1.1460989156018846        1.5879180958028831        23.317659745796888     
 C  -2.3072579595893861        3.2664014307476621        22.012650248298918     
 H  -1.1756549322257912        4.2002790143539848        20.435620404216049     
 H   2.0498346783512025        4.6258285430360839        18.112306926288348     
 C   2.2386207308208341        6.6314154851750242        18.890658512291612     
 C   1.8339095671975603        6.8921094266881484        21.269772897546790     
 H   1.2692239137662085        5.1142917849232843        22.342830505719920     
 H   3.1130245886945982        1.1677182676311193        18.752264689964107     
 C   2.0196579572452475       0.88941811189104458        16.915712463638748     
 C -0.14839902514971876        1.9539642785366196        16.784734173349854     
 H -0.78560971712312566        3.0514475814305100        18.513662787411061     
 H   4.1870433521855048      -0.69721671109677463        22.280078055290009     
 C   5.1836324157969553        1.2231023289996608        22.446540068070654     
 H   5.9041516161099183        3.2548343277763760        22.522368752581283     
 H  -1.0994149168660512       0.86986498690437031        24.136718762785407     
 C  -2.2955909885290993        2.3394250714436597        23.062934801423971     
 H  -3.2110798396971916        3.8495318212037670        21.837233435980920     
 H   2.5127852816688505        7.0563386225549261        17.925927814160858     
 C   2.1663722330939477        7.4437883235504501        20.025045021084050     
 H   1.7928196882966707        7.5314199929242278        22.152267175064168     
 H   2.7989652745657896       0.27695928051018015        16.468643900990696     
 C  0.85866324158894947        1.1835701732627100        16.198333108571326     
 H  -1.0496575237811092        2.1775379497484195        16.219300369987604     
 H   6.0681208582511887       0.82049715165008674        22.935539486497898     
 H  -3.1918912650932061        2.2235883281533684        23.673724440358086     
 H   2.3563935136314025        8.5141082183679604        19.949134573508218     
 H  0.71074220149120149       0.82355183429295853        15.179338398815766     
 P   14.941905363343015        10.194801652805404        17.249938443940557     
 C   15.041965814528998        9.2575283280559582        18.787290040905553     
 C   13.730884026521718        9.3570581047421175        16.215456357143630     
 C   16.566596340991108        10.206981453935931        16.465158256278173     
 C   14.423485072977801        11.896790949415589        17.556251647100847     
 C   16.129431204184979        9.4241483843127618        19.664448291111974     
 C   14.008180477344894        8.3634009078768905        19.109230446708036     
 C   14.061466565828775        8.1461985617645212        15.579142091716450     
 C   12.411369850743041        9.8335990217713309        16.192918080967647     
 C   17.391044009614482        9.0715696131735744        16.578513944025538     
 C   16.987150276686464        11.307179056692865        15.697231446878911     
 C   14.114316696102566        12.736885781586027        16.468268393963989     
 C   14.422374867295572        12.410302189261275        18.864754806060766     
 H   16.936860361796825        10.109572813466690        19.420977864155994     
 C   16.167796268594532        8.7044071529710756        20.858850319916574     
 C   14.069555672356344        7.6322854472075523        20.296339282230402     
 H   13.176977565356262        8.2184139139588055        18.427016911867909     
 H   15.081757951828973        7.7660138424128844        15.579970068425819     
 C   13.053852719909928        7.4078794716873491        14.952758991958129     
 C   11.411988588592948        9.0922196828106312        15.560925181163110     
 H   12.161878118770824        10.777581610500816        16.664971653598467     
 H   17.073743180908529        8.2237638799952428        17.181797337066588     
 C   18.618833192796629        9.0426535869738291        15.917007035357877     
 C   18.220936760276501        11.261808608103463        15.047353657211989     
 H   16.372179519372040        12.199160699713678        15.604776743852067     
 H   14.072496001379065        12.344532452780152        15.453629102887374     
 C   13.848584983736689        14.090162650629171        16.691096263746971     
 C   14.152489065613898        13.765297020944768        19.074273606590413     
 H   14.626210991186484        11.760196257146692        19.712036874568351     
 H   16.985180880492685        8.8641235427300380        21.558938460992874     
 C   15.151691175283494        7.7928792405407927        21.163423910849204     
 H   13.268433465898177        6.9358595538828514        20.537563345090792     
 H   13.300424950180718        6.4638032565853552        14.465232605943161     
 C   11.731425969622295        7.8702201269431820        14.963311860594645     
 H   10.393250857436851        9.4763926918124266        15.519417856356517     
 H   19.254769203126695        8.1621595385632855        15.989392099050532     
 C   19.038644688715653        10.133986629787815        15.149735945638671     
 H   18.535450647497512        12.116500101760980        14.451821228690939     
 H   13.638605320916886        14.741608795009956        15.841849072725335     
 C   13.874683829633719        14.603238865529553        17.991777936855453     
 H   14.157697049528226        14.165011367199158        20.086008312815547     
 H   15.214282602160308        7.2139483115653684        22.082916988990281     
 H   10.949819342553253        7.2893148828936232        14.477315682948108     
 H   20.009023628751287        10.101890835766939        14.648242981803723     
 H   13.687744634470597        15.663625546160244        18.156352000103777     
 Co   6.9567779860781540        10.604007792549249        12.633856240388059     
 S   7.5081536607435959        12.789838319476839        13.001078750370832     
 S   9.0282132540145295        9.6689582335855242        12.566541943277974     
 S   5.8218252517994866        10.204596596790774        10.700581608225548     
 S   5.4188755661829280        9.8237375130354589        14.128440047411980     
 C   6.0560271073669778        13.793769551825321        13.090232513730635     
 C   8.9006325045847454        7.9127760807551732        12.441544769808901     
 C   6.6099661165399848        11.053195347650481        9.3702080253909603     
 C   6.1055323197082849        9.1445257355215581        15.603864785088625     
 C   6.1721861010517864        15.204099073022284        13.012073701081842     
 C   4.7606025467623807        13.259246588538501        13.277443426099193     
 C   10.075340221298134        7.1465442942105684        12.243206733486447     
 C   7.6861465918203296        7.2075287494153777        12.611496021073295     
 C   7.8276581645107077        11.755267478109511        9.5253184800746986     
 C   6.0196095552532247        11.053733726483653        8.0811874952483542     
 C   5.3145004862257537        9.0531076778515622        16.774652450716026     
 C   7.4181787027704811        8.6282710534818232        15.658813629446154     
 H   7.1565451790968346        15.647075717554621        12.870863781154949     
 C   5.0517835817563590        16.029457712424268        13.131355753603081     
 C   3.6517215689708937        14.096185981212530        13.415094746849242     
 H   4.6466452236191209        12.179738313489556        13.349799632789104     
 H   11.021853297524819        7.6701377830547370        12.113149112084516     
 C   10.044429319361056        5.7502014598691780        12.245197997403858     
 C   7.6632673318301210        5.8095199408365445        12.615457316816725     
 H   6.7670444589085124        7.7720158051167365        12.768958048865656     
 H   8.2955209963126819        11.784294892726930        10.506328956255597     
 C   8.4110184456623305        12.427767163795229        8.4517852394622572     
 C   6.6270648914582360        11.703648309933707        7.0030135806325324     
 H   5.0638472877581169        10.548216093807714        7.9398970424657698     
 H   4.3029062654600878        9.4565741323385542        16.761762010613143     
 C   5.8075698043467616        8.4447725206714299        17.931825767973979     
 C   7.8996484028148766        8.0225476932979092        16.817896578304012     
 H   8.0566295985616758        8.7309231698296035        14.783995290933973     
 H   5.1721202668376458        17.110252826976524        13.070693293823254     
 C   3.7788746727562592        15.486867817703336        13.342909298330230     
 H   2.6650567407837129        13.658568885506021        13.569149057856984     
 H   10.971056153852613        5.1930643699368852        12.111414646947773     
 C   8.8361567766938798        5.0672882026051953        12.435749815528791     
 H   6.7144418291432721        5.2961934258565497        12.770916012095563     
 H   9.3317165107299633        12.983786269598832        8.6164068595927308     
 C   7.8299557925558005        12.399791062854728        7.1784948626854259     
 H   6.1561881714765976        11.677025297056383        6.0209173598208192     
 H   5.1700288627149265        8.3780670965175918        18.812682318572453     
 C   7.1038013257849020        7.9126634076814799        17.963987529119301     
 H   8.9173375296040600        7.6372621985882443        16.823159766081897     
 H   2.9054687171197808        16.132063764544068        13.420619937141002     
 H   8.8153865995266276        3.9802419548842014        12.448735928615532     
 H   8.3008888462317660        12.912899712846500        6.3437393314504291     
 H   7.4846714236191065        7.4220385856824098        18.857830655965646     
 P   9.9885078915491832        10.641376001914578        20.423244721304375     
 C   11.466537723239941        11.304956690852553        21.201241924538412     
 C   8.5378141630825617        10.892560560177655        21.473481049268599     
 C   10.193519277145427        8.8609228614928828        20.235996393207614     
 C   9.7484749621078866        11.384460475686012        18.792681963853646     
 C   11.566351195101964        12.688475063976123        21.433930867658567     
 C   12.509658809403220        10.445868423904166        21.596666440547942     
 C   8.5479405700298976        11.822408671120314        22.526263679557488     
 C   7.3815817916830735        10.123690887061807        21.224512491728831     
 C   10.536714076311938        8.3103203252774929        18.993446353549054     
 C   10.108163040799838        8.0411773105731470        21.378014702507180     
 C   10.753700868904989        12.175109192928526        18.207771640452407     
 C   8.5609584881389633        11.123334344773056        18.082028048398730     
 H   10.778259810568922        13.367546129185051        21.119078942792729     
 C   12.694709251912725        13.199902201565202        22.074564366149033     
 C   13.647060808438470        10.972996094747746        22.209516055034495     
 H   12.439828468182901        9.3772073686023614        21.421793072620080     
 H   9.4306357580918441        12.415441103465394        22.756187335777621     
 C   7.4069806539884278        11.983923386709300        23.318426131316450     
 C   6.2454750065835558        10.305488259712998        22.013622668254914     
 H   7.3770022270784681        9.3708945041663068        20.436966786960042     
 H   10.602678256079715        8.9449645151581159        18.113471135822088     
 C   10.791103490988213        6.9392829498008375        18.891704146739375     
 C   10.386226324323292        6.6785071441625750        21.270779312054447     
 H   9.8217591120074133        8.4563499395473016        22.343933265222173     
 H   11.666156294962382        12.402543901715074        18.753276224640956     
 C   10.572713135036762        12.681048383520267        16.916811030206965     
 C   8.4044146535001314        11.616990780028283        16.786051079667573     
 H   7.7671209770943364        10.519698603053770        18.515068242032861     
 H   12.740755391466008        14.267848248449848        22.280355491531861     
 C   13.737197391278077        12.347441916006153        22.446737200712647     
 H   14.457567316283406        10.315681789192620        22.522520832000229     
 H   7.4537501241544666        12.702160238422858        24.137324231924421     
 C   6.2572908716200741        11.232712218389207        23.063686351502874     
 H   5.3414874123520484        9.7225916748311114        21.838240021721127     
 H   11.065228909149257        6.5143572737468878        17.926962037794617     
 C   10.718654762896630        6.1268469782753483        20.026036367439847     
 H   10.345001403024847        6.0391391115837072        22.153221546178131     
 H   11.352094106563378        13.293351287671234        16.469667531278610     
 C   9.4115933543226209        12.387146639596757        16.199551276269478     
 H   7.5030524062676713        11.393637898998856        16.220710169189601     
 H   14.621878505550209        12.749995804841816        22.935438630536005     
 H   5.3609660851844048        11.348944422380255        23.674354689910231     
 H   10.908494645461918        5.0564938090422356        19.950067865869485     
 H   9.2636396553494347        12.747219640417411        15.180582519305529     
 P   6.3889432614226749        3.3760910172144074        17.250754370276077     
 C   6.4890850532892141        4.3133372711780700        18.788101540583696     
 C   5.1780704676359814        4.2139127414223125        16.216148949086669     
 C   8.0136871214714915        3.3638132909508953        16.466115878080402     
 C   5.8705089441079643        1.6740835189589307        17.556934193491752     
 C   7.5763950028424771        4.1463129184631544        19.665374231395912     
 C   5.4556370946764892        5.2078951466835335        19.109885999912031     
 C   5.5087337724513912        5.4248876608069043        15.580087659530982     
 C   3.8586307277824714        3.7371837217808936        16.193016750650031     
 C   8.8380843426855904        4.4992712554298286        16.579397743484417     
 C   8.4343215253600974        2.2635230618874083        15.698373258330154     
 C   5.5612560964981501       0.83412835353312453        16.468869113744987     
 C   5.8696771542528721        1.1603625989201432        18.865361302091440     
 H   8.3835947750496054        3.4605935600749129        19.421979939748613     
 C   7.6149009956288820        4.8660249446357655        20.859785144246235     
 C   5.5171607923165542        5.9389921333682896        20.297005958933287     
 H   4.6245837565666479        5.3531999432847988        18.427562334529249     
 H   6.5289685511732660        5.8052416762206844        15.581362128897746     
 C   4.5012736824616626        6.1630938423017261        14.953324401998280     
 C   2.8594021276956139        4.4784480719998863        15.560645851325988     
 H   3.6090755978745253        2.7931277299849882        16.664883533435898     
 H   8.5207171576558629        5.3471384913847206        17.182562784048326     
 C   10.065893866407670        4.5281576575075402        15.917939787384620     
 C   9.6681438124151295        2.3088593907565835        15.048567073605630     
 H   7.8193865533109292        1.3715074416365030        15.605976411923073     
 H   5.5193090571270353        1.2266286411772684        15.454289552185953     
 C   5.2956656447715025      -0.51920586535243030        16.691536045937021     
 C   5.5999166797190378      -0.19468288700778696        19.074721832317522     
 H   6.0736364163910999        1.8103438554633837        19.712705875594949     
 H   8.4321189984391669        4.7059823184713307        21.559990690213180     
 C   6.5990957924937677        5.7779236060526511        21.164251348429477     
 H   4.7162946095447991        6.6357425428921522        20.538133009912222     
 H   4.7479283545116262        7.1072291866407209        14.465952800050433     
 C   3.1789156229226472        5.7005286600175822        14.963240229327493     
 H   1.8407378692025373        4.0941241890846456        15.518619983094563     
 H   10.701784607523596        5.4086948368449494        15.990219567603782     
 C   10.485779526316303        3.4367401857553741        15.150828160167363     
 H   9.9827172558097796        1.4541007427215384        14.453163228219388     
 H   5.0856660898211965       -1.1705486652068917        15.842216006590904     
 C   5.3219859381902737       -1.0324761738027732        17.992142555919212     
 H   5.6053485999468098      -0.59456086945823827        20.086397382257889     
 H   6.6617868870755688        6.3568179020627316        22.083766355569562     
 H   2.3974293101074995        6.2813115295627213        14.476901395555565     
 H   11.456162307554621        3.4688268275822756        14.649337082563621     
 H   5.1351604077028092       -2.0929055230400224        18.156586101738416     
 Co   10.149018589542786        2.9685917255456595       0.43072585643404104     
 S   9.5978038637985179       0.78278016690521890       0.79822854907331331     
 S   8.0775863021622065        3.9036921949484822       0.36337248706254754     
 S   11.283905070072034        3.3678335495649976       -1.5025959307776064     
 S   11.686942632869677        3.7490480858052968        1.9252368184381325     
 C   11.049955975000866      -0.22112187770638431       0.88725388572875707     
 C   8.2051775090356625        5.6598859134806183       0.23849848304528809     
 C   10.495685010305023        2.5192448528221587       -2.8329300709236511     
 C   11.000295128459353        4.4281384448832180        3.4007184747705725     
 C   10.933823234472145       -1.6314516527356504       0.80902466541237728     
 C   12.345372333940789       0.31341871140203847        1.0744761781198482     
 C   7.0304700651488492        6.4261328615697746        4.0209859969652831E-002
 C   9.4196678035915244        6.3651218665656621       0.40846636030378192     
 C   9.2780159261366926        1.8171450047093032       -2.6777612333481455     
 C   11.085979548558287        2.5187276487832260       -4.1219810587019827     
 C   11.791334534788255        4.5195250337302371        4.5715077576128893     
 C   9.6876296576131384        4.9443503792074317        3.4557090399718997     
 H   9.9494709120620435       -2.0744418044779733       0.66780968458149659     
 C   12.054241990134745       -2.4567943537120693       0.92825120286079221     
 C   13.454271199718066      -0.52350973584249350        1.2120562275123148     
 H   12.459311826973337        1.3929253522313725        1.1469150202851586     
 H   6.0839506743192686        5.9025548181954699       -8.9864659488661847E-002
 C   7.0613885818710074        7.8224750987094733        4.2257822618469755E-002
 C   9.4425525097451093        7.7631308594995438       0.41248523431609641     
 H   10.338770560522072        5.8006277778045972       0.56589809083112763     
 H   8.8102098827263351        1.7880836709249228       -1.6967230649054263     
 C   8.6946133145547186        1.1446471748614155       -3.7512752838549988     
 C   10.478489895191654        1.8688016017162907       -5.2001273941919290     
 H   12.041728557374039        3.0242597826449384       -4.2633140976337227     
 H   12.802935382825057        4.1160762921666931        4.5585988901509529     
 C   11.298265665920475        5.1278126766770642        5.7287064124142955     
 C   9.2061585907146757        5.5500155408616809        4.6148231961308586     
 H   9.0491660809399495        4.8417189239051677        2.5808977907494652     
 H   11.933926245167845       -3.5375893400379912       0.86753604653567362     
 C   13.327144916550639       -1.9141897929087217        1.1398053254209441     
 H   14.440930471993152       -8.5882192891541184E-002   1.3661100916323177     
 H   6.1347622407037781        8.3796187481430504       -9.1494938611589846E-002
 C   8.2696658361554860        8.5053757383643145       0.23282003066648421     
 H   10.391383382374668        8.2764456589109265       0.56795221133471585     
 H   7.7739323264348377       0.58861028002292526       -3.5866132581858667     
 C   9.2756196069149794        1.1726349235819531       -5.0245928260528796     
 H   10.949323854897321        1.8954313571303489       -6.1822448597810755     
 H   11.935816783453108        5.1945018025796594        6.6095574546192601     
 C   10.002020542955396        5.6598933413561765        5.7609050145790919     
 H   8.1884538742145665        5.9352611414237142        4.6201168483748729     
 H   14.200560213999681       -2.5593780526933316        1.2174717533406978     
 H   8.2904435862256243        9.5924212606571402       0.24583881806269353     
 H   8.8046642147042693       0.65951275537842391       -5.8593280469749693     
 H   9.6211526243139698        6.1504885294436678        6.6547659272359327     
 P   7.1172531852255529        2.9311706798956187        8.2201992743698504     
 C   5.6392476606455793        2.2676019182390954        8.9982608798793553     
 C   8.5680101196122109        2.6800468455645277        9.2703657105182042     
 C   6.9122260839504044        4.7116193073576840        8.0329207558204345     
 C   7.3572265232323337        2.1880579457698466        6.5896405972010559     
 C   5.5394362339299299       0.88409209267640854        9.2310053331735293     
 C   4.5961158893919940        3.1266989731076036        9.3936410757758857     
 C   8.5579986966919996        1.7501957941919752        10.323143926738069     
 C   9.7241719866922036        3.4490072104140990        9.0213528170592578     
 C   6.5690289289529984        5.2622078207469078        6.7903653702141922     
 C   6.9975973558130349        5.5313805764359412        9.1749281307721215     
 C   6.3520289630475366        1.3973043926495838        6.0048197890970494     
 C   8.5446779693216737        2.4492704462295998        5.8789024587187511     
 H   6.3275342585215135       0.20500902710522789        8.9161967005570926     
 C   4.4110671237373351       0.37268336082061199        9.8716333756541683     
 C   3.4587173564294109        2.5995906691869792        10.006515856015197     
 H   4.6659358946311569        4.1953524252244661        9.2187156571735098     
 H   7.6753643988565630        1.1570879512862464        10.553108105471690     
 C   9.6990004566566537        1.5887833821644584        11.115267767662118     
 C   10.860318186090870        3.2673139929735218        9.8104289936456581     
 H   9.7286616191946198        4.2018014566162911        8.2338077181666254     
 H   6.5030513254820557        4.6275554793184384        5.9103965481066423     
 C   6.3146475628922420        6.6332464550195391        6.6886081245307167     
 C   6.7195345635947623        6.8940495916373328        9.0676781167722069     
 H   7.2840109807409004        5.1162218737858698        10.140849477123036     
 H   5.4396177127943508        1.1698222479902376        6.5503805750172877     
 C   6.5329838594775920       0.89132891685499205        4.7138686903920064     
 C   8.7011832616146645        1.9555897719050632        4.5829302718988290     
 H   9.3384895960146075        3.0529966736813652        6.3118721846531107     
 H   4.3650110052829616      -0.69525629596580152        10.077451484815368     
 C   3.3685781326262125        1.2251532590911334        10.243781748369253     
 H   2.6482094622740315        3.2569121662732057        10.319497856953873     
 H   9.6523238745455551       0.87055240729561612        11.934174654806590     
 C   10.848614826753153        2.3400965512998804        10.860496036654363     
 H   11.764237564030250        3.8503067135124325        9.6350260239263044     
 H   6.0405227685858778        7.0581610554421905        5.7238613512342589     
 C   6.3871008700408689        7.4456954136639331        7.8229302912470002     
 H   6.7607549449294169        7.5334240696390449        9.9501159297236530     
 H   5.7536269522340469       0.27893681552201677        4.2667972575394124     
 C   7.6940351760281249        1.1853129075528119        3.9965265557722596     
 H   9.6024894553332079        2.1790107692957887        4.0175204278723546     
 H   2.4838961676937386       0.82261589922857026        10.732496900046717     
 H   11.744961685440193        2.2239625605603699        11.471151453906637     
 H   6.1972528604344985        8.5160460535261819        7.7469545998449183     
 H   7.8419612104937411       0.82521035064876402        2.9775654569509240     
 P   10.716806823862509        10.196499258034706        5.0476614496108860     
 C   10.616700248354357        9.2592191266045525        6.5849936594488581     
 C   11.927756912047023        9.3587656661784013        4.0130673628806353     
 C   9.0920584000706999        10.208727752999300        4.2630129227552374     
 C   11.235169094249347        11.898527371468237        5.3538820259605293     
 C   9.5293884430225511        9.4261787397528849        7.4622770384114450     
 C   11.650196151393791        8.3647099500926458        6.9067660562250390     
 C   11.597212102806662        8.1477531328192860        3.3770091879103070     
 C   13.247158479950008        9.8356114932770424        3.9899548671759049     
 C   8.2676882228720530        9.0732485078905754        4.3762886647428170     
 C   8.6713734438825192        11.309024578149906        3.4953044345877458     
 C   11.544377939213826        12.738520305173262        4.2658337027910802     
 C   11.236019775355368        12.412216196594946        6.6623217827556518     
 H   8.7221514627297818        10.111858271843881        7.2188943999566098     
 C   9.4909301369060302        8.7064563347235300        8.6566847424410795     
 C   11.588719301531460        7.6336015749360051        8.0938813308285855     
 H   12.481252972771133        8.2194534009716342        6.2244360856908152     
 H   10.577012667033614        7.7672936039037657        3.3782902219613908     
 C   12.604746645951840        7.4096430881604354        2.7502433107856792     
 C   14.246460084205307        9.0944399226211736        3.3575874374553685     
 H   13.496629269833695        10.779686033917113        4.4618325303848723     
 H   8.5850959173155861        8.2253675250652698        4.9794135890768123     
 C   7.0398509143350596        9.0443549443125928        3.7148787552722076     
 C   7.4375266299217966        11.263677812125716        2.8455431047160586     
 H   9.2862861223097521        12.201055652894492        3.4028978812113277     
 H   11.586319771875891        12.346048129479275        3.2512425167900010     
 C   11.809927482563877        14.091859178032207        4.4885270887406499     
 C   11.505737606968585        13.767267825237978        6.8717110300051232     
 H   11.032112644524197        11.762205290612167        7.5096559344692322     
 H   8.6737102043628500        8.8664479905729348        9.3568994365387734     
 C   10.506782811420525        7.7946052180321583        8.9611368137661884     
 H   12.389624542165258        6.9368921845928710        8.3349967732515680     
 H   12.358176890142312        6.4654809729591243        2.2628725302787625     
 C   13.927063863826975        7.8723393980403964        2.7601578015546604     
 H   15.265094938053247        9.4788484270156790        3.3155967793861336     
 H   6.4039878325976778        8.1637969327837272        3.7871532389639904     
 C   6.6199077485615030        10.135784899377095        2.9478156125529864     
 H   7.1229178117323437        12.118439804348681        2.2501632845471287     
 H   12.019896815474606        14.743223516543788        3.6392161221751227     
 C   11.783610972101549        14.605100453832561        5.7891460709996734     
 H   11.500316563462411        14.167118679320676        7.8833979976620530     
 H   10.444126482196017        7.2157008442907378        9.8806488596299129     
 H   14.708610867473467        7.2916359826729158        2.2738127756222646     
 H   5.6495116174147055        10.103687245700256        2.4463483370949861     
 H   11.970396433076399        15.665535217254146        5.9536099773012436     
         556

 Co   1.5921487389088502        10.605982239293654       0.43049034749154325     
 S   1.0404100934858496        12.791868529369300       0.79651829236479577     
 S -0.47956660700054066        9.6717255105737596       0.36299436183700523     
 S   2.7292901525276272        10.205623716730178       -1.5013705097589285     
 S   3.1287485697390220        9.8265043207354950        1.9265202802117711     
 C   2.4924972183462009        13.795848820820702       0.88613286588631690     
 C -0.35258605120836872        7.9155428846656388       0.23753474464635119     
 C   1.9431841905331007        11.054575824960914       -2.8326938030165945     
 C   2.4412723465425064        9.1459651671372946        3.4008984750695852     
 C   2.3762251390233899        15.206190105730265       0.80849884590846999     
 C   3.7879705646963937        13.261347093789434        1.0730235571225997     
 C  -1.5275957284911299        7.1496172502591238        3.9860643004730981E-002
 C  0.86187966657269666        7.2100232740787602       0.40628152067573842     
 C  0.72550551024912058        11.756891624242893       -2.6790048751286673     
 C   2.5350968080577911        11.055095077516260       -4.1209379143700033     
 C   3.2317267258469644        9.0537890190463415        4.5719836547362380     
 C   1.1287121783172029        8.6294491586607371        3.4547625863254652     
 H   1.3918240101527659        15.649144292369474       0.66753144712075829     
 C   3.4965954590281383        16.031584273060162       0.92794293995197041     
 C   4.8967976419675416        14.098307794990463        1.2109582488072435     
 H   3.9020857222004013        12.181826889008079        1.1445913463566029     
 H  -2.4740327345249660        7.6734476719179057       -8.9773276727222281E-002
 C  -1.4969467068943718        5.7532510237242676        4.1435856063929792E-002
 C  0.88450826684235773        5.8120076196964687       0.40973733099258502     
 H   1.7811781000142235        7.7743236440429504       0.56318158802233653     
 H  0.25652874951958893        11.785978840158789       -1.6985526173362964     
 C  0.14354095836214459        12.429500782395452       -3.7531704128339274     
 C   1.9290003846834813        11.705065088355099       -5.1998167920712950     
 H   3.4909869949254286        10.549543606086523       -4.2610474705270081     
 H   4.2432432566668083        9.4574437240885612        4.5598930237817985     
 C   2.7382376341553596        8.4443836769597151        5.7283550846399089     
 C  0.64679421349720401        8.0226878303468805        4.6130880580171594     
 H  0.49068523930884977        8.7327094313177351        2.5797286862329858     
 H   3.3761767027651470        17.112388758323743       0.86766657080752807     
 C   4.7695326723509783        15.489004555368476        1.1392916998383738     
 H   5.8835390177216409        13.660716382066507        1.3645802974528687     
 H  -2.4237538492237491        5.1963029361405315       -9.1936194163963855E-002
 C -0.28865498129151040        5.0700529492259143       0.23079373516083035     
 H   1.8333406715113991        5.2984345705861911       0.56429851391683972     
 H -0.77714578254182620        12.985782425925663       -3.5895947522929461     
 C  0.72600951684659010        12.401323865867759       -5.0257708108782264     
 H   2.4010027347914891        11.678404365197366       -6.1813363711266396     
 H   3.3753607532800203        8.3770813620722322        6.6094427021511732     
 C   1.4421216042114748        7.9119849172187333        5.7594366300432442     
 H -0.37080130722739679        7.6371608124280863        4.6175075515121007     
 H   5.6429201200532466        16.134209379493779        1.2171524624672636     
 H -0.26803853022246876        3.9829949985732034       0.24336110357074567     
 H  0.25609571286140664        12.914423012558645       -5.8610751069950391     
 H   1.0609578461318996        7.4205630810786420        6.6526929017929906     
 P   15.667734531619740        10.640339984544209        8.2194998276155715     
 C   14.190272873576166        11.304374842770050        8.9982174110297635     
 C   17.119325623933122        10.890431659980324        9.2687349295283692     
 C   15.461103559852363        8.8601351022458879        8.0318171212690181     
 C   15.907205803267438        11.383829375053958        6.5890517292609108     
 C   14.091002671376033        12.687887903779414        9.2311462554125807     
 C   13.146722843026023        10.445682448126798        9.3933595675800099     
 C   17.110813783890741        11.820738089848051        10.321086297746206     
 C   18.274819132256631        10.120717251055620        9.0190132669038565     
 C   15.116222002521210        8.3104501594945877        6.7893855498866706     
 C   15.546208672341068        8.0399197556278956        9.1734997383728984     
 C   14.901047418416196        12.173305495508652        6.0042412123170550     
 C   17.094930380554676        11.124122356977860        5.8783167777881689     
 H   14.879365568315995        13.366688720829945        8.9164401824968511     
 C   12.962792535996885        13.199665459165198        9.8717417943753265     
 C   12.009526752820280        10.973149501600474        10.006289699341373     
 H   13.216020581361491        9.3770381825587741        9.2182148229065053     
 H   16.228706091073324        12.414370457941285        10.551673961668531     
 C   18.252680355099134        11.981949479146680        11.111952291456712     
 C   19.411831045628638        10.302228679564877        9.8068547696696449     
 H   18.278134481793508        9.3676249136870169        8.2317966530043254     
 H   15.050441957840839        8.9454862445241865        5.9096831352558583     
 C   14.859902496538007        6.9398455012901641        6.6874021494507883     
 C   15.266162611538336        6.6777193093455249        9.0660809189122364     
 H   15.833926460191066        8.4544090404048955        10.139278405271263     
 H   13.988481822329712        12.399781723023526        6.5499192518998823     
 C   15.081265722505490        12.679382696086291        4.7132381401515309     
 C   17.250728580482392        11.617926895553024        4.5823066116999680     
 H   17.889529335861514        10.521546400740775        6.3113484513059239     
 H   12.917180753102190        14.267592472671776        10.077679004201858     
 C   11.919956338647308        12.347574517684404        10.243775243391489     
 H   11.198764888557452        10.316124641403471        10.319256261098436     
 H   18.207111772020667        12.700475948692027        11.930629649435454     
 C   19.401685949716217        11.230002635833143        10.856385783469911     
 H   20.315149744153128        9.7185292802478980        9.6308597264069533     
 H   14.584494353450047        6.5156647571311304        5.7227381889822233     
 C   14.932051416333431        6.1269696332173202        7.8214369555935646     
 H   15.307249437865693        6.0379094499403250        9.9482203619901064     
 H   14.301179546768244        13.290802459834151        4.2661774125763170     
 C   16.242595809829186        12.386776680406230        3.9958428103319461     
 H   18.152279862747427        11.395698374126638        4.0168908491955282     
 H   11.035407303729283        12.750354614849163        10.732556964666909     
 H   20.298741178498904        11.345933651877981        11.466011287084116     
 H   14.740773303134857        5.0569281668877446        7.7452755642301891     
 H   16.389960162775381        12.746929074730465        2.9768239576383313     
 P   2.1576554208309973        3.3769198623622203        5.0468602255500263     
 C   2.0575574759042845        4.3139283299115636        6.5843403663362361     
 C   3.3677268420739468        4.2155477237951544        4.0120125231283588     
 C  0.53274790625166857        3.3639496951576886        4.2625564181721174     
 C   2.6774615261781531        1.6753253538344377        5.3528777064995863     
 C  0.97025399009741553        4.1468137340309843        7.4615934983104779     
 C   3.0910674633499697        5.2083812262045797        6.9062616315639547     
 C   3.0359668504489847        5.4258739625796313        3.3753960781462720     
 C   4.6876671375956525        3.7402732580552231        3.9894838249869071     
 C -0.29209931835295139        4.4990588805578628        4.3760792518562415     
 C  0.11251883947375327        2.2636684321907281        3.4945816074723570     
 C   2.9862455158950292       0.83530949391543985        4.2647325546653816     
 C   2.6804034282990625        1.1620864391682726        6.6614374877014564     
 H  0.16310032184663759        3.4610616749362375        7.2181598671851130     
 C  0.93167253107385517        4.8665308376342518        8.6559928345863568     
 C   3.0294367246218199        5.9394665539655280        8.0933703720923962     
 H   3.9222010856990748        5.3536512750000602        6.2240175674797360     
 H   2.0153233706411458        5.8050126782047204        3.3760606774356576     
 C   4.0428413639575744        6.1650328012581248        2.7488737126143628     
 C   5.6863100570009681        4.4824493550940403        3.3573069098055042     
 H   4.9380420251686887        2.7966228950113878        4.4616808166493662     
 H   2.4942043901618818E-002   5.3469302345379326        4.9794056836367817     
 C  -1.5199323551415984        4.5276099114221573        3.7146352369616014     
 C  -1.1213354906116706        2.3086470245491317        2.8447984182502304     
 H  0.72778548591103265        1.3719093737847565        3.4019618051746643     
 H   3.0268321841484225        1.2275391730187650        3.2500247050707114     
 C   3.2532289073424727      -0.51771302359745219        4.4874544573580453     
 C   2.9516475731659080      -0.19262603540911205        6.8708707107458569     
 H   2.4769165858089361        1.8121758860762751        7.5088233199823824     
 H  0.11443088543014739        4.7064186992797650        9.3561501209649371     
 C   1.9473642478703355        5.7785281057290616        8.9604691227509079     
 H   3.8303388498301434        6.6361409136086342        8.3346139494658562     
 H   3.7954018542907990        7.1087684788326087        2.2611970458118877     
 C   5.3656942438892683        5.7040469521214119        2.7595366724236370     
 H   6.7053753014815358        4.0991779349370203        3.3158137163841683     
 H  -2.1561511131530695        5.4078957559571741        3.7871026112230095     
 C  -1.9394197258674157        3.4361813661126250        2.9473183036724655     
 H  -1.4355803295335992        1.4538675150554341        2.2492494741183928     
 H   3.4628547215187093       -1.1691329950304634        3.6380964648907086     
 C   3.2288563184037304       -1.0305633586944847        5.7882196437024422     
 H   2.9479630388941538      -0.59209895012598879        7.8826681032762629     
 H   1.8847240225093884        6.3573892821083930        9.8800018442729041     
 H   6.1467227514703993        6.2856880546252460        2.2735339052998018     
 H  -2.9098605404017350        3.4680262057260021        2.4459344927544913     
 H   3.4167508294180791       -2.0907667942762678        5.9527716507886321     
 Co   15.513534947718743        2.9664167620711663        12.633791714211865     
 S   16.065180464202221       0.78041932345537401        12.999226232973330     
 S   17.585434208944907        3.9002936214466177        12.566826575870488     
 S   14.376613634040394        3.3673565315698490        10.701920995076438     
 S   13.976836202040467        3.7455031409416448        14.129884626029174     
 C   14.613093543790697      -0.22354203926439897        13.089108672147077     
 C   17.458605861101116        5.6564574394752789        12.440812844264602     
 C   15.162554106544251        2.5182173700789168        9.3706023313079445     
 C   14.664281262170148        4.4263273591376109        15.604167370103127     
 C   14.729370238267059       -1.6338899534405802        13.011591584017344     
 C   13.317624104178490       0.31097097559299447        13.275975674968018     
 C   18.633663168051402        6.4222388138403375        12.242863898506094     
 C   16.244214989771905        6.3621200865958611        12.609516367636616     
 C   16.380265463553187        1.8159475540515693        9.5242240040858874     
 C   14.570520344317549        2.5175906200328586        8.0824192791961238     
 C   13.873805608020865        4.5186110367937076        16.775224268991547     
 C   15.976809884010358        4.9429095739995086        15.657989964026543     
 H   15.713771663282959       -2.0768487143966872        12.870631388582531     
 C   13.609003275311261       -2.4592772244063914        13.131120492840026     
 C   12.208802514999027      -0.52597826639769107        13.414020804646377     
 H   13.203508040829290        1.3904971197844800        13.347394899205366     
 H   19.580040496978071        5.8982948639547761        12.113251935025053     
 C   18.603141775952377        7.8186130553997026        12.244172120035410     
 C   16.221710318766167        7.7601388231098314        12.612717603579204     
 H   15.324874539679602        5.7979287966757447        12.766584613367254     
 H   16.849369790875446        1.7870038680315141        10.504615638181031     
 C   16.962139761736246        1.1432632983002464        8.4500584704319941     
 C   15.176539649163965        1.8675717674539358        7.0035256526920655     
 H   13.614612462565386        3.0231207335908619        7.9423582379098940     
 H   12.862299010466915        4.1149312090120675        16.763161486366602     
 C   14.367268102974680        5.1281348847848900        17.931545155264150     
 C   16.458701462821811        5.5498021303774143        16.816254339574176     
 H   16.614859204285484        4.8395629166500180        14.782984795425390     
 H   13.729421754574989       -3.5400863207092881        13.070925730585897     
 C   12.336072036066591       -1.9166796596980944        13.342461439336891     
 H   11.222059031288190       -8.8380948559054026E-002   13.567619303634681     
 H   19.529984996023678        8.3754607592039054        12.110597117506769     
 C   17.394930326540258        8.5019553358776534        12.433532382076457     
 H   15.272939233850590        8.2738274645909069        12.767279318982242     
 H   17.882859805167694       0.58702312203748530        8.6135870412778850     
 C   16.379559853917414        1.1713497526911076        7.1775090152393481     
 H   14.704453127666589        1.8941688036962405        6.0220468462244927     
 H   13.730137658018366        5.1954937836601314        18.812622371269860     
 C   15.663367989130982        5.6605698648561846        17.962588376843399     
 H   17.476282816153351        5.9353661593053895        16.820641818242972     
 H   11.462684083402687       -2.5618759631292423        13.420380674904857     
 H   17.374413736687863        9.5890194415986727        12.445912227366888     
 H   16.849421873849440       0.65822715701171952        6.3421914737375866     
 H   16.044517253845751        6.1520718084771779        18.855804896514492     
 P   1.4380095019383949        2.9323133084669308        20.422420084715291     
 C   2.9154888112865520        2.2682881220666675        21.201123855018555     
 C  -1.3560976673261345E-002   2.6822094195193920        21.471674668023059     
 C   1.6446418663605795        4.7125191372493926        20.234731755720798     
 C   1.1984941417286856        2.1888025938380222        18.791984546986132     
 C   3.0147892899603019       0.88477062552267205        21.434009241267898     
 C   3.9590003849572439        3.1269934257784429        21.596342438254876     
 C  -5.0445791748346333E-003   1.7518663953764695        22.523991366239837     
 C  -1.1690553168816769        3.4519282728308740        21.221974217065515     
 C   1.9895560751867361        5.2621800773849028        18.992300285980971     
 C   1.5595513984543978        5.5327507860784131        21.376405327051611     
 C   2.2046792160347146        1.3994201710765934        18.207098421634889     
 C   1.0697978906574632E-002   2.4483927298356214        18.081333340647404     
 H   2.2264594955148667       0.20596195323577687        21.119239399918271     
 C   4.1429793516170594       0.37300051788322658        22.074648166243279     
 C   5.0961856486797394        2.5995354316902142        22.209300989364596     
 H   3.8896813109406252        4.1956425176156396        21.421235470644870     
 H  0.87707148412139391        1.1582363609165716        22.754550487104222     
 C  -1.1469122127358384        1.5906179415446482        23.314846130329382     
 C  -2.3060708043538329        3.2703767533707606        22.009798270884581     
 H  -1.1723705937642186        4.2050456474870224        20.434783243500696     
 H   2.0553236721328854        4.6271338578972854        18.112605410832970     
 C   2.2459408861030359        6.6327692356041172        18.890307218215469     
 C   1.8396711608825902        6.8949347955638034        21.268977209085321     
 H   1.2718034772632099        5.1182886419837006        22.342186819649122     
 H   3.1172992639156174        1.1730210111776278        18.752714633384851     
 C   2.0244239777468271       0.89334247660301203        16.916099267110425     
 C -0.14514197692969796        1.9545795469347687        16.785331349034692     
 H -0.78393117775942900        3.0508792164833070        18.514427615300072     
 H   4.1886105664335016      -0.69493057652357848        22.280564295241309     
 C   5.1857785684874491        1.2251058649904933        22.446753362133819     
 H   5.9069223495040388        3.2565688189357482        22.522315391695773     
 H  -1.1013569540480375       0.87206591043858961        24.133502905320231     
 C  -2.2959229419970097        2.3425612928482384        23.059290593636504     
 H  -3.2093945925659257        3.8540722445248798        21.833817462350819     
 H   2.5213845466918947        7.0569207926302795        17.925642494176820     
 C   2.1738267081252221        7.4456571955624637        20.024336061430905     
 H   1.7986185846987552        7.5347470986627458        22.151115223930770     
 H   2.8045377701525935       0.28200624858883000        16.468978998393833     
 C  0.86302290017264760        1.1858441560459705        16.198782329454957     
 H  -1.0467536023084425        2.1767179926824434        16.219983614857583     
 H   6.0703154751177308       0.82232956145305980        22.935561701992548     
 H  -3.1929879836652559        2.2265853436338467        23.668891212450639     
 H   2.3651730075998603        8.5156841528384160        19.948176863180386     
 H  0.71563093592502480       0.82569998691427593        15.179763348034513     
 P   14.948122564916739        10.195583741223359        17.249963882690416     
 C   15.048215817577573        9.2586099112472482        18.787463964060919     
 C   13.738144524379358        9.3568682198262501        16.215081526650231     
 C   16.573032177543336        10.208603733700610        16.465667697188543     
 C   14.428229331979972        11.897154249033614        17.555930451083579     
 C   16.135513050101757        9.4257338828378163        19.664724228728691     
 C   14.014696607614642        8.3641703814106716        19.109391596467496     
 C   14.070069289214679        8.1466399074802318        15.578374886137874     
 C   12.418140915103393        9.8319585183394285        16.192596621413085     
 C   17.397932368531883        9.0735358824623713        16.579209931334315     
 C   16.993190077059602        11.308872935580707        15.697637743325448     
 C   14.119385164973018        12.737115205320745        16.467760045999245     
 C   14.425299543947046        12.410439516635424        18.864472226402526     
 H   16.942673678777442        10.111475963974646        19.421286438094864     
 C   16.174084678510138        8.7060281161141049        20.859131137442247     
 C   14.076311967954497        7.6331045430911093        20.296513300296361     
 H   13.183570196834012        8.2188885209953373        18.427140954432449     
 H   15.090765521453415        7.7676568763254146        15.579000173629066     
 C   13.063299766971305        7.4073813882091653        14.951810296228604     
 C   11.419604350004301        9.0896904594115799        15.560362654707919     
 H   12.167637318212261        10.775539910485785        16.664862334930497     
 H   17.080949961229457        8.2256762930476377        17.182584280759212     
 C   18.625743807230489        9.0450127231740378        15.917723016308203     
 C   18.227024808280159        11.263924789024808        15.047814708628897     
 H   16.377877306433625        12.200598303464282        15.605002922001116     
 H   14.078794621282274        12.344844771814762        15.453068389307088     
 C   13.852348627293495        14.090132934299831        16.690437572485390     
 C   14.154005472500995        13.765147156688114        19.073859943211350     
 H   14.628838658911397        11.760390382758128        19.711876828781929     
 H   16.991315022859325        8.8661431931370913        21.559300204422907     
 C   15.158381419141062        7.7940438266450798        21.163614275607397     
 H   13.275403860503980        6.9364372800834007        20.537756949106459     
 H   13.310859027786494        6.4637065138751559        14.464086661630411     
 C   11.740387835472626        7.8681834250773255        14.962503303301377     
 H   10.400489331725634        9.4728262858981580        15.518896278641899     
 H   19.262005971741331        8.1647605160469556        15.990205533349179     
 C   19.045158938575682        10.136427022846771        15.150346234149985     
 H   18.541211708900804        12.118697274746703        14.452224625654704     
 H   13.642680887727431        14.741520019903557        15.841063220488106     
 C   13.876731511996999        14.603029566423242        17.991184051915326     
 H   14.157701152477108        14.164662064529191        20.085640467481980     
 H   15.221018705447504        7.2151828802266964        22.083148703560870     
 H   10.959441414993364        7.2864710241049044        14.476458869229006     
 H   20.015587076182140        10.104600185228001        14.648936684535599     
 H   13.688796095021170        15.663229435273307        18.155702327653721     
 Co   6.9614839397244586        10.605490881770237        12.633899348363167     
 S   7.5135314330159080        12.791146130091045        13.001161447710817     
 S   9.0327961613643346        9.6705928952341917        12.565233475628146     
 S   5.8235500910821765        10.207022051313428        10.702161259984962     
 S   5.4249927793367645        9.8252476554782771        14.129719585098885     
 C   6.0613498625368081        13.795038916000200        13.089971379207167     
 C   8.9055395600605483        7.9143855691373091        12.440710316605086     
 C   6.6096044258247320        11.056207149698556        9.3709798375034179     
 C   6.1123417811848357        9.1446863660741098        15.604110608856011     
 C   6.1775111618164784        15.205389842250602        13.012479456415250     
 C   4.7658507808674244        13.260396433005322        13.276258299460411     
 C   10.080454052894787        7.1482361460187152        12.243357049987358     
 C   7.6909868507134167        7.2090971180380956        12.609775382259622     
 C   7.8271862545587627        11.758676010642084        9.5247796369892850     
 C   6.0177518968074297        11.056737749656319        8.0827006712261547     
 C   5.3217624100201135        9.0523761033770924        16.775108113742860     
 C   7.4249328281675799        8.6282316467088922        15.658076461126132     
 H   7.1619252363639685        15.648453830128167        12.872022281416443     
 C   5.0570120383276436        16.030666548136296        13.131501276830553     
 C   3.6568917369088849        14.097236466423890        13.413789294950552     
 H   4.6518032958879463        12.180866480390893        13.347722864379911     
 H   11.026962123130311        7.6718970370244115        12.113549898594071     
 C   10.049638809344907        5.7518852021880580        12.245614972003347     
 C   7.6681981029952526        5.8110890515056930        12.613921811486865     
 H   6.7717661936476068        7.7735827606095480        12.766448685555781     
 H   8.2960196428537216        11.787911202938504        10.505304273331966     
 C   8.4091869033117579        12.431315445366872        8.4506454259633692     
 C   6.6238603282768764        11.706785267831485        7.0038792830970973     
 H   5.0619188150622758        10.551096720218464        7.9425133998211717     
 H   4.3102123908011922        9.4559547360124210        16.762913880857550     
 C   5.8151666285129817        8.4429361599866812        17.931494553069271     
 C   7.9067439963644262        8.0213894484999599        16.816408285248706     
 H   8.0630216740322975        8.7315484671736012        14.783093571549410     
 H   5.1773485000853983        17.111485528161882        13.071374625537244     
 C   3.7840507732221220        15.487950391698250        13.342287895159172     
 H   2.6701441919454028        13.659531925684579        13.567008290030987     
 H   10.976381741719614        5.1947754920339566        12.112528852067852     
 C   8.8412722161659012        5.0689224132510509        12.435357575934082     
 H   6.7193082428863073        5.2976971375969191        12.768726097745031     
 H   9.3298357617808936        12.987649468203337        8.6142738165359418     
 C   7.8268086236495114        12.403102167274412        7.1780034925013165     
 H   6.1519199034792837        11.680110530395602        6.0223284099613119     
 H   5.1779590492806857        8.3755443528261004        18.812514266893135     
 C   7.1113085605871378        7.9105953345328404        17.962676658080472     
 H   8.9243362450671881        7.6358508494104713        16.820904864257745     
 H   2.9105717485830898        16.133062891764144        13.419889200759954     
 H   8.8205275052626604        3.9818818427031686        12.448493272784861     
 H   8.2967485442673183        12.916229151422506        6.3427298330516590     
 H   7.4924004572277418        7.4191443451490171        18.855948040804140     
 P   9.9909250175842086        10.638489305226136        20.423545871641831     
 C   11.468549172683829        11.302424011580641        21.202065049933516     
 C   8.5393997125366639        10.888918160013338        21.472774558146117     
 C   10.197351881505325        8.8582683355209006        20.235818139224691     
 C   9.7514148673952654        11.381972490150369        18.793112525571154     
 C   11.568059204758494        12.685963855173275        21.434766588185319     
 C   12.512088553573211        10.443658279738235        21.597083228052842     
 C   8.5480584078666269        11.819476395873076        22.524897958336641     
 C   7.3837193683995848        10.119470374314602        21.223090998655511     
 C   10.542263932565589        8.3086330999481959        18.993364632811087     
 C   10.112081535135896        8.0379869608136119        21.377436497787883     
 C   10.757712931787692        12.171115448963429        18.208131354298409     
 C   8.5635081785922118        11.122617265762909        18.082578480958720     
 H   10.779731865196199        13.364829636444377        21.120095933904970     
 C   12.696474826711516        13.197694287127392        22.075037854028913     
 C   13.649508659445383        10.971079027033090        22.209629196007306     
 H   12.442601780767674        9.3749962349613973        21.422102166269546     
 H   9.4303512641070988        12.412861921501616        22.755393009768685     
 C   7.4061460530376069        11.981242481263413        23.315574167351603     
 C   6.2466588348719547        10.301528905330704        22.010722230219269     
 H   7.3802874830589928        9.3661797551822605        20.436062750056610     
 H   10.608158610171683        8.9437312436130121        18.113711711624845     
 C   10.798433420102635        6.9380059314559261        18.891300639182752     
 C   10.392006245450693        6.6757622564269612        21.269933368998981     
 H   9.8243460191850165        8.4524321284998081        22.343234767979354     
 H   11.670407848806198        12.397339017426185        18.753675784406337     
 C   10.577459654772486        12.677211799632060        16.917143236555855     
 C   8.4076640585463558        11.616439293962955        16.786583094019814     
 H   7.7687959978784420        10.520321553700841        18.515763704074082     
 H   12.742269856333127        14.265642649479103        22.280827348689229     
 C   13.739298585741235        12.345523510962144        22.446940234290317     
 H   14.460300983280005        10.314033965296048        22.522459627253227     
 H   7.4517822020322075        12.699969212254748        24.134077939910437     
 C   6.2569477506610527        11.229579755404961        23.060004560111949     
 H   5.3431778095550886        9.7180552542802570        21.834773850538408     
 H   11.073839910489253        6.5138521242540453        17.926625012672087     
 C   10.726129216233742        6.1250578404181404        20.025277807528450     
 H   10.350825512882361        6.0358952419255809        22.152021865772724     
 H   11.357643480788861        13.288399698101276        16.469951625944756     
 C   9.4159396201082881        12.384948101930462        16.199940088702981     
 H   7.5059537796222129        11.394510689090609        16.221323735412891     
 H   14.624018543709040        12.748251381126700        22.935465203738929     
 H   5.3598593074909227        11.345931228950567        23.669489798200210     
 H   10.917303269484734        5.0549993020677864        19.949063288957436     
 H   9.2685165680267456        12.745144133734140        15.180945743689698     
 P   6.3951750138920138        3.3753758020893336        17.250739401947538     
 C   6.4953452860421494        4.3123240900281230        18.788235191833778     
 C   5.1853381747819602        4.2141654023819788        16.215739638915345     
 C   8.0201350032941026        3.3622629047354957        16.466578125773840     
 C   5.8752685283686166        1.6737879618564768        17.556579126522987     
 C   7.5824947992481668        4.1448162352895652        19.665604288086449     
 C   5.4621466286719693        5.2071727226617854        19.110014349755144     
 C   5.5173396578732001        5.4245033271223786        15.579273341767705     
 C   3.8654053225419700        3.7388962845662617        16.192690333530734     
 C   8.8449870240272723        4.4973747554270131        16.580050177355929     
 C   8.4403697550990131        2.2619056035094314        15.698723526803668     
 C   5.5663444948800880       0.83395971470728003        16.468330859167036     
 C   5.8726028725233803        1.1603034553632476        18.865048621940485     
 H   8.3894374522688508        3.4587937972897356        19.422239112542719     
 C   7.6212003655686900        4.8644947244206529        20.860019355389355     
 C   5.5239030538547995        5.9382213686362855        20.297146402745096     
 H   4.6311623421780279        5.3527563420760664        18.427659014782467     
 H   6.5379820762732619        5.8036472890993558        15.580322946844314     
 C   4.5107162340023148        6.1636544593692610        14.952347413617048     
 C   2.8670138006050534        4.4810550140887093        15.560097139044236     
 H   3.6148415153543585        2.7952451486295944        16.664778573363559     
 H   8.5279412933994028        5.3452928451873731        17.183311844384551     
 C   10.072817939328020        4.5258698474766561        15.918610061196011     
 C   9.6742386665571942        2.3068213919956451        15.048968843644653     
 H   7.8250911716407447        1.3701478199001083        15.606143773337292     
 H   5.5256342405793104        1.2263697790882886        15.453695949965731     
 C   5.2994421178732471      -0.51911250749355398        16.690855367646435     
 C   5.6014277970871564      -0.19445231524116433        19.074285853238710     
 H   6.0762587111436295        1.8102341317783441        19.712512680775479     
 H   8.4382724565431015        4.7040699652392588        21.560299988244168     
 C   6.6057820697307461        5.7768314292298077        21.164400115627068     
 H   4.7232381667847259        6.6351969987276078        20.538297679508691     
 H   4.7583537983879012        7.1073854938731715        14.464770787203195     
 C   3.1878695873153142        5.7026390366544142        14.962435102029984     
 H   1.8479686039695369        4.0977758035409479        15.518138053808551     
 H   10.709036903445897        5.4061631743452887        15.990992503563202     
 C   10.492303942144607        3.4343752297606231        15.151385155577179     
 H   9.9884825217370050        1.4519850110624535        14.453501248262562     
 H   5.0897557697362910       -1.1704013879824411        15.841411723361691     
 C   5.3240349548607888       -1.0321935618607416        17.991530425753446     
 H   5.6053358909593056      -0.59412270390560606        20.086010162486023     
 H   6.6685140447011113        6.3556578939287904        22.083955172197946     
 H   2.4070374884783390        6.2842351225447430        14.476065026078233     
 H   11.462735850496712        3.4661934001586294        14.649977621835841     
 H   5.1362074519872314       -2.0924339696577658        18.155924615580989     
 Co   10.144308391668044        2.9670889765839297       0.43077403630992434     
 S   9.5924147411700105       0.78145173819621117       0.79830263249821809     
 S   8.0729989487834395        3.9020354805578661       0.36207074767920472     
 S   11.282178331234674        3.3653979212590066       -1.5010092558724877     
 S   11.680820063534183        3.7475098405007983        1.9265249300684957     
 C   11.044620911479964      -0.22241287661993742       0.88699012606747440     
 C   8.2002657392799509        5.6582537743164592       0.23766465144349644     
 C   10.496047957329036        2.5162232175348063       -2.8321532517506576     
 C   10.993480098852352        4.4279562959204437        3.4009698480852819     
 C   10.928484960456828       -1.6327640627450004       0.80943097075008574     
 C   12.340112024067519       0.31224670468983429        1.0732881007105619     
 C   7.0253515650914125        6.4244177503179607        4.0358551505431522E-002
 C   9.4148227106531390        6.3635313058323382       0.40674535985626931     
 C   9.2784880194280746        1.8137279455493003       -2.6782976969462426     
 C   11.087840997813267        2.5157131674077551       -4.1204616316522804     
 C   11.784066800219577        4.5202370969169969        4.5719687719229425     
 C   9.6808708713504394        4.9443703632128022        3.4549753719208165     
 H   9.9440774746734686       -2.0758411434125370       0.66896860957622928     
 C   12.048999721081483       -2.4580253168503035       0.92840018275856695     
 C   13.449088256586570      -0.52458265617315014        1.2107514935579833     
 H   12.454142261549428        1.3917751346990246        1.1448313322232462     
 H   6.0788373878718120        5.9007716450615391       -8.9464350085756872E-002
 C   7.0561742282641493        7.8207681279683099        4.2670243666921306E-002
 C   9.4376168007529078        7.7615395511230929       0.41094643727055835     
 H   10.334043917444452        5.7990388897258329       0.56338981897053564     
 H   8.8097089464884615        1.7844602514394270       -1.6977465761385022     
 C   8.6964467918156831        1.1410904925993686       -3.7524136326544646     
 C   10.481699653555490        1.8656548896695817       -5.1992567265957144     
 H   12.043661384936316        3.0213681041668359       -4.2606896075141947     
 H   12.795623151429130        4.1166753812055621        4.5597570371644878     
 C   11.290663129221191        5.1296322203404188        5.7283791510175313     
 C   9.1990585379723093        5.5511575848726684        4.6133367375722365     
 H   9.0427698395092477        4.8410728799744538        2.5799993431708623     
 H   11.928683509176052       -3.5388442026427880       0.86822323237203347     
 C   13.321955095672289       -1.9152949077248720        1.1391877892263118     
 H   14.435830385070734       -8.6867963185187927E-002   1.3639702968433358     
 H   6.1294318057077843        8.3778841613276285       -9.0386691732020102E-002
 C   8.2645453864134240        8.5037188180590650       0.23242248047259681     
 H   10.386511862269458        8.2749202061254579       0.56575841751183575     
 H   7.7758142560029722       0.58473946723732606       -3.5887466321753010     
 C   9.2787710931999410        1.1693150889978587       -5.0250815820753028     
 H   10.953599129721162        1.8923362341475944       -6.1808279403942352     
 H   11.927880492283748        5.1970088591452068        6.6093935150282030     
 C   9.9945082529297018        5.6619459443190960        5.7595962774727232     
 H   8.1814514567268439        5.9366582174497449        4.6178622923068042     
 H   14.195443129193496       -2.5603999009667584        1.2167473014814423     
 H   8.2852974194425002        9.5907587001570516       0.24558902148385547     
 H   8.8088097645147290       0.65617529055271273       -5.8603358584193943     
 H   9.6134185221040127        6.1533689706264267        6.6528844658061113     
 P   7.1148343484204588        2.9340421714770124        8.2205010858278911     
 C   5.6372332331906261        2.2701189984495178        8.9990816233097419     
 C   8.5664198961563596        2.6836709465833972        9.2696630926855104     
 C   6.9083925212176212        4.7142588597580755        8.0327448450685299     
 C   7.3542876814805407        2.1905320841583222        6.5900716068268883     
 C   5.5377249566642970       0.88658734838840081        9.2318362846697113     
 C   4.5936837169145823        3.1288932689806579        9.3940573626591046     
 C   8.5578707514404293        1.7531096817586314        10.321782076787883     
 C   9.7220331551565060        3.4532050139256629        9.0199373054856800     
 C   6.5634780390788245        5.2638809914848617        6.7902864102456242     
 C   6.9936770619829733        5.5345548835161722        9.1743530290459105     
 C   6.3480165696507180        1.4012892793563854        6.0051757723309356     
 C   8.5421324824893947        2.4499693547488532        5.8794573547012909     
 H   6.3260585162266834       0.20770995595850000        8.9172069681167319     
 C   4.4092987277683857       0.37487470920613131        9.8721024394188781     
 C   3.4562668183721756        2.6014912330954707        10.006627350021459     
 H   4.6631607225972074        4.1975480266282208        9.2190264930291423     
 H   7.6756357898578056        1.1596524996984772        10.552315746687004     
 C   9.6998230863622581        1.5914406347206258        11.112421248767753     
 C   10.859131329944127        3.2712453142302800        9.8075359077035866     
 H   9.7253793586881017        4.2064938196318842        8.2329098486179273     
 H   6.4975706850386556        4.6287753045120690        5.9106394102606847     
 C   6.3073158035146530        6.6345093100550923        6.6882085141500758     
 C   6.7137522953277458        6.8967783942162058        9.0668364178476963     
 H   7.2814220124709523        5.1201227648338019        10.140153800060151     
 H   5.4353637373229340        1.1750206134479533        6.5507737704420892     
 C   6.5282385375647154       0.89515820920453892        4.7141967719876599     
 C   8.6979398526777469        1.9561240806929940        4.5834665773464565     
 H   9.3368200733312534        3.0523511980156450        6.3125754174475084     
 H   4.3634940754370719      -0.69306752426854867        10.077917825018165     
 C   3.3664742310011726        1.2270548228802960        10.243981340702515     
 H   2.6454731961070235        3.2585432696530399        10.319435898472893     
 H   9.6542754208438417       0.87271930430146227        11.930933225166234     
 C   10.848949644423270        2.3432003723853967        10.856821165313566     
 H   11.762547417156975        3.8548104851505114        9.6315681893165763     
 H   6.0319098159414235        7.0586528166408158        5.7235285748812830     
 C   6.3796240652281790        7.4474694072341023        7.8221763942561999     
 H   6.7549286077900916        7.5366513508732975        9.9489208539777731     
 H   5.7480775967804858       0.28388533889737394        4.2670738754495634     
 C   7.6896933757659713        1.1875000868462697        3.9969151326216932     
 H   9.5995967836861649        2.1781173724658691        4.0181415655065331     
 H   2.4817534085989603       0.82434292229863559        10.732519485541740     
 H   11.746059193618622        2.2269421724244842        11.466293910708615     
 H   6.1884418678842215        8.5175254882604552        7.7459554102941253     
 H   7.8370900459011530       0.82727579612736013        2.9779281149701893     
 P   10.710573293947752        10.197196614981801        5.0476491109628059     
 C   10.610435971959024        9.2602164163182064        6.5851308016754686     
 C   11.920483896593819        9.3584906574308224        4.0126605143294736     
 C   9.0856091075223659        10.210262807556235        4.2634779730163572     
 C   11.230411398208306        11.898804027916150        5.3535276368981597     
 C   9.5232843414700046        9.4276628739831132        7.4625095950616256     
 C   11.643680191563041        8.3654142918402439        6.9068991413714782     
 C   11.588595443456542        8.1481169726100759        3.3761969640707865     
 C   13.240380390859810        9.8338710384426928        3.9896302366581415     
 C   8.2607827648060539        9.0751307341355876        4.3769441261753625     
 C   8.6653263531416354        11.310626395258602        3.4956558075044382     
 C   11.539293498748501        12.738668279528479        4.2652953509863938     
 C   11.233095276527182        12.412257885006637        6.6620092043220005     
 H   8.7163063423654776        10.113647300007782        7.2191549888563094     
 C   9.4846237690509785        8.7079749171074035        8.6569218350389647     
 C   11.581967852755877        7.6343550749886742        8.0940268783412197     
 H   12.474668094107992        8.2198764860547051        6.2245381884111746     
 H   10.567986701258029        7.7688724640582443        3.3772525978575745     
 C   12.595289915242491        7.4090575488536112        2.7492685565798611     
 C   14.238841586483099        9.0918008390074245        3.3570403655960628     
 H   13.490863764670696        10.777539779396196        4.4617290179278015     
 H   8.5778669823450411        8.2271995462768324        4.9801676228647613     
 C   7.0329254498072036        9.0466288743838525        3.7155496683074531     
 C   7.4314341515843321        11.265700705177517        2.8459437054767731     
 H   9.2805837530807267        12.202398864923738        3.4030668105806927     
 H   11.579998630939697        12.346285043602435        3.2506493508244678     
 C   11.806157101822883        14.091744884820574        4.4878450882910084     
 C   11.504229961521773        13.767019455117804        6.8712738252339509     
 H   11.029489064205244        11.762298958447364        7.5094633235044768     
 H   8.6675496278098763        8.8683514235199095        9.3572108571633628     
 C   10.500087116076035        7.7956835406489242        8.9612897699888272     
 H   12.382669787685229        6.9374184981943054        8.3351675738300788     
 H   12.347733307536595        6.4653010812903844        2.2616925463078554     
 C   13.918097639019916        7.8701979395867285        2.7593551602021624     
 H   15.257858751170133        9.4751607333768497        3.3151149677521157     
 H   6.3967327668235612        8.1663157522754588        3.7879270598902961     
 C   6.6133848499006014        10.138135376340749        2.9483708359312257     
 H   7.1171567778685647        12.120540259173959        2.2504988906014125     
 H   12.015814648655841        14.743054308877861        3.6384101040642141     
 C   11.781568108103940        14.604798212056034        5.7885320528250608     
 H   11.500332414354498        14.166663933077755        7.8830090316899133     
 H   10.437387929635882        7.2168477573591776        9.8808421590625102     
 H   14.698987624990899        7.2886777067907378        2.2729791028620356     
 H   5.6429402708285927        10.106306750613502        2.4469858976760128     
 H   11.969357599911831        15.665043741454214        5.9529456719030236     
         556

 Co   1.5874112352237204        10.607439444218659       0.43055327501212870     
 S   1.0349846624137009        12.793138185271557       0.79668635153435985     
 S -0.48415948724351798        9.6732996653079333       0.36164392439286730     
 S   2.7275747068624536        10.208122955301770       -1.4997650439904717     
 S   3.1225943370808640        9.8279482641549496        1.9278085184415170     
 C   2.4871318245940430        13.797075378319827       0.88591440722588088     
 C -0.35748733010396727        7.9170906204212068       0.23670794989099536     
 C   1.9435573008690101        11.057673431293438       -2.8318884585663624     
 C   2.4344326520106954        9.1460584661137183        3.4011536948608843     
 C   2.3708633006682440        15.207438572343028       0.80895461179498307     
 C   3.7826810323457067        13.262446713167360        1.0718494156326706     
 C  -1.5326982401173179        7.1512347419208773        4.0035526834480140E-002
 C  0.85705021280556171        7.2115428764037715       0.40458551369952539     
 C  0.72599406350308981        11.760394152893570       -2.6795038950685650     
 C   2.5369621387522536        11.058185269873443       -4.1193933379833876     
 C   3.2244411997989824        9.0529830439763455        4.5724440673738975     
 C   1.1219261308509152        8.6293457632319317        3.4540402959020966     
 H   1.3864065187831209        15.650485883799291       0.66876667896424757     
 C   3.4913370111874555        16.032744610035333       0.92811628957916559     
 C   4.8915931065298013        14.099301703221462        1.2096426299870608     
 H   3.8968827762697495        12.182904322090815        1.1425202179200384     
 H  -2.4791343486594157        7.6751229759135127       -8.9357056615288949E-002
 C  -1.5021351579465039        5.7548612398163295        4.1913402839815282E-002
 C  0.87959768782440240        5.8135283779862794       0.40826290540607241     
 H   1.7764626960450915        7.7758521810776235       0.56068501456053987     
 H  0.25605471288788273        11.789697093692292       -1.6995334568228284     
 C  0.14538689192993676        12.433144653420763       -3.7542685800722637     
 C   1.9322116362395187        11.708292310468297       -5.1989164599247415     
 H   3.4929200001409271        10.552505525143896       -4.2584041742235783     
 H   4.2359153046400762        9.4567458858037927        4.5610441233457788     
 C   2.7306217355352014        8.4424711467372635        5.7280294549592066     
 C  0.63967238853626140        8.0214613953131710        4.6116150367299849     
 H  0.48425788009297249        8.7332737960294740        2.5788446031658996     
 H   3.3709228349761378        17.113573718014841       0.86838348596001336     
 C   4.7643278114173473        15.490031452484615        1.1386687718489474     
 H   5.8784174964485789        13.661616891294681        1.3624083422620581     
 H  -2.4290546268594517        5.1979314019753069       -9.0746411281789507E-002
 C -0.29374501142223824        5.0716268324196827       0.23048244221529909     
 H   1.8284978382015704        5.2999001625615589       0.56218253490903136     
 H -0.77524851543654316        12.989744092727612       -3.5916830188396354     
 C  0.72916580945678944        12.404728508514863       -5.0262229696651373     
 H   2.4052740020981265        11.681578984222122       -6.1798925495177279     
 H   3.3674159926090423        8.3744777361414364        6.6092766192761205     
 C   1.4345939201609423        7.9098437623466795        5.7581367290763961     
 H -0.37782612165991009        7.6356807764066321        4.6152720814336989     
 H   5.6377931354503641        16.135147976596205        1.2164066726243554     
 H -0.27314657006374199        3.9845754874417056       0.24322928706231281     
 H  0.26024351532841267        12.917847517543345       -5.8620436077148339     
 H   1.0532121821139424        7.4175942571889246        6.6508220746945685     
 P   15.665303391470113        10.637355971379634        8.2198546910266241     
 C   14.188238795192802        11.301739373393827        8.9990839281873480     
 C   17.117722770468053        10.886709688485963        9.2680815833124655     
 C   15.457267582079663        8.8573824321900148        8.0316901437498416     
 C   15.904253737701774        11.381243768788348        6.5895367660852040     
 C   14.089259230004449        12.685275245403664        9.2320137635421187     
 C   13.144271021593839        10.443365475928074        9.3938128300565520     
 C   17.110671151204453        11.817739539032942        10.319761680857368     
 C   18.272674037720428        10.116431208406855        9.0176466900478331     
 C   15.110666973901344        8.3086674504130684        6.7893539863258940     
 C   15.542295370449827        8.0366278213099864        9.1729694579532755     
 C   14.897015762691973        12.169196636208953        6.0046466254339350     
 C   17.092377972603018        11.123326123844603        5.8789320354597479     
 H   14.877856184892233        13.363874382264232        8.9174911456632451     
 C   12.960980504325933        13.197353340399570        9.8722298551474736     
 C   12.007044890475294        10.971122887385528        10.006419066737521     
 H   13.213235204022398        9.3747193478765443        9.2185686664232467     
 H   16.228956100577648        12.411712012355840        10.550916071530310     
 C   18.253492769016681        11.979231532790841        11.109131154632253     
 C   19.410642432311629        10.298232624334636        9.8039979076823691     
 H   18.274847661538818        9.3628341624240701        8.2309574872119349     
 H   15.044950523291373        8.9441607384925792        5.9099764488750317     
 C   14.852574897573795        6.9384718861744048        6.6870446345128203     
 C   15.260393781665398        6.6748716683108835        9.0652785712935788     
 H   15.831345889482636        8.4503872971135152        10.138628806375040     
 H   13.984204006753025        12.394448485486375        6.5503576775008074     
 C   15.076501208477190        12.675431988331143        4.7136167936779332     
 C   17.247478628836539        11.617297155908838        4.5829041899257730     
 H   17.887857615675287        10.522104906142969        6.3121166602162981     
 H   12.915610022756670        14.265283742710031        10.078157843923121     
 C   11.917809380996657        12.345547518256021        10.243985641157895     
 H   11.195995643417154        10.314366056731389        10.319203892717624     
 H   18.209054088404596        12.698258436873978        11.927405041513488     
 C   19.402016965627805        11.226848071449098        10.852734448592178     
 H   20.313463025877375        9.7139679711702467        9.6274394281257365     
 H   14.575885703975572        6.5150644212580042        5.7224465596102272     
 C   14.924587186578561        6.1250801738261398        7.8207214311108428     
 H   15.301441260549533        6.0345598229052575        9.9470616073393643     
 H   14.295606959264614        13.285724564034204        4.2665012234960518     
 C   16.238241382068146        12.384481965623188        3.9962879490383316     
 H   18.149386194783123        11.396508671536045        4.0175780280531965     
 H   11.033212369717354        12.748498609739672        10.732577344880101     
 H   20.299837709395483        11.342920453898648        11.461169304061922     
 H   14.731980006978331        5.0553325077799833        7.7443113215351236     
 H   16.385077992929883        12.744759652889352        2.9772447602383680     
 P   2.1514351886006713        3.3761238536095157        5.0468893285250616     
 C   2.0513044039947901        4.3128310262067595        6.5845189694547352     
 C   3.3604590428112284        4.2157279278950179        4.0116399128689686     
 C  0.52630892247004724        3.3623111262409378        4.2630699129814555     
 C   2.6727185882335811        1.6749493101223314        5.3525575699802994     
 C  0.96416907393739115        4.1452121466123719        7.4618741279122620     
 C   3.0845486881072799        5.2075953078074013        6.9064280752026876     
 C   3.0273494224253183        5.4254183861221064        3.3746267622576922     
 C   4.6808916943817991        3.7419125689852772        3.9891668920804046     
 C -0.29899289062589962        4.4970747479595428        4.3767796574623459     
 C  0.10647863033225705        2.2619584482563293        3.4949902446559382     
 C   2.9811809117082411       0.83506998756006723        4.2642239382163440     
 C   2.6774802111702725        1.1619342007406648        6.6611550955728793     
 H  0.15728364332128836        3.4591429358182055        7.2184727240497368     
 C  0.92538114194919430        4.8648933662909437        8.6562786195038584     
 C   3.0226780878290995        5.9386302408719178        8.0935501860029060     
 H   3.9156057429319224        5.3531606645042178        6.2241468925740993     
 H   2.0062986825383637        5.8033482873979105        3.3750866198806597     
 C   4.0333749189904626        6.1655211281121227        2.7479210266387466     
 C   5.6786851991503742        4.4849815533667510        3.3567464715949931     
 H   4.9322842624883165        2.7986665990466624        4.4615792845401998     
 H   1.7727676191252775E-002   5.3449996569298444        4.9801987396484977     
 C  -1.5268472795478356        4.5252316383194069        3.7153538452606312     
 C  -1.1274232250994600        2.3065132633053320        2.8452602998679173     
 H  0.72208916254632383        1.3704569964702809        3.4021900895422914     
 H   3.0205369822448653        1.2272186793202560        3.2494644797072554     
 C   3.2494721606421417      -0.51769306377455293        4.4867932761520546     
 C   2.9501354370647785      -0.19249077968927228        6.8704549529153391     
 H   2.4742880858000387        1.8119649036966514        7.5086644272834544     
 H  0.10829412128380492        4.7043824579782036        9.3565171882572784     
 C   1.9406714490135626        5.7773464773116965        8.9606649767069122     
 H   3.8233663210196749        6.6355456654522369        8.3348135391735294     
 H   3.7849429648312460        7.1088526081621044        2.2600447854262762     
 C   5.3567157109296453        5.7060823803614191        2.7587258461977835     
 H   6.6981300350110793        4.1027535455000441        3.3152958572524405     
 H  -2.1633938347243897        5.4052743867075854        3.7879189020041397     
 C  -1.9459355004117769        3.4337221159595961        2.9479292898280569     
 H  -1.4413389375887398        1.4516527343614305        2.2496525815634358     
 H   3.4587878816717104       -1.1690523705011087        3.6373072722305033     
 C   3.2268157613605801       -1.0303659919987560        5.7876223829693245     
 H   2.9479632016000274      -0.59176624528048127        7.8822973495817887     
 H   1.8779852036366345        6.3561378328438325        9.8802389999357612     
 H   6.1370803243479966        6.2885338371392532        2.2726729372268535     
 H  -2.9164250275275236        3.4652971285355778        2.4466278813609303     
 H   3.4157088142481338       -2.0903823851871119        5.9521169282437434     
 Co   15.518273509806743        2.9649491593466384        12.633840951388589     
 S   16.070611296069405       0.77914486979799991        12.999410597009414     
 S   17.590018949626160        3.8987280308822307        12.565434891026518     
 S   14.378318114547985        3.3648178852227359        10.703513845960547     
 S   13.982997358624203        3.7440693670703267        14.131156434610482     
 C   14.618464032841082      -0.22477393892031711        13.088892859045897     
 C   17.463492097338850        5.6549192840653522        12.439973041555934     
 C   15.162178181645343        2.5150903636569257        9.3713943755705351     
 C   14.671129538520651        4.4262303375891250        15.604410696983409     
 C   14.734736541016854       -1.6351434469196577        13.012043894285464     
 C   13.322918706015539       0.30986582078337666        13.274805496809979     
 C   18.638748598322493        6.4206377038529778        12.243039957605658     
 C   16.249025875145165        6.3606033471514269        12.607809244628163     
 C   16.379772574755474        1.8124134385536215        9.5237146563776740     
 C   14.568658008627414        2.5144766281573068        8.0839476254818745     
 C   13.881100928037998        4.5194080209728806        16.775674300689317     
 C   15.983605995304744        4.9430061814871102        15.657257533497249     
 H   15.719193472456345       -2.0781953626671736        12.871862642164283     
 C   13.614265792685512       -2.4604426172506546        13.131286076420846     
 C   12.214011585413481      -0.52697797925290590        13.412703423781235     
 H   13.208716392115145        1.3894138766785014        13.345335371341083     
 H   19.585127838336700        5.8966412907816936        12.113668295721686     
 C   18.608307299646128        7.8170188406583145        12.244664338645645     
 C   16.226596670522429        7.7586207842446901        12.611244973561062     
 H   15.329573247616274        5.7963979591437056        12.764068162802417     
 H   16.849833257949776        1.7832465968822258        10.503627419993157     
 C   16.960293892147298        1.1395919191714043        8.4489497276722183     
 C   15.173335098923218        1.8643234477188850        7.0044102527597580     
 H   13.612683229894186        3.0201359623586277        7.9449832040595307     
 H   12.869636304045450        4.1156212113376975        16.764301030184182     
 C   14.374895233175206        5.1300327358932512        17.931211495432432     
 C   16.465834787947955        5.5510154370934561        16.814774064734959     
 H   16.621295323868591        4.8389961530309265        14.782089010396762     
 H   13.734679388022910       -3.5412761363302683        13.071630619655933     
 C   12.341280827472559       -1.9177121529370524        13.341831205652948     
 H   11.227185298634925       -8.9287294046252116E-002   13.565446685463618     
 H   19.535261280672600        8.3738529965623432        12.111811994795131     
 C   17.399993600659737        8.5003906724206271        12.433235341237273     
 H   15.277754945051770        8.2723591788046260        12.765164971719690     
 H   17.880961008830386       0.58303191903627971        8.6114902634800092     
 C   16.376408918875939        1.1679222926876822        7.1770438751441752     
 H   14.700192542842204        1.8909763802129489        6.0234730140951429     
 H   13.738094130547424        5.1980799947631580        18.812448858521371     
 C   15.670907674170349        5.6626946523455040        17.961282099052298     
 H   17.483319766425030        5.9368314060006657        16.818400442063979     
 H   11.467814848019442       -2.5628203593746730        13.419624498591276     
 H   17.379490390945598        9.5874478768928970        12.445804174893098     
 H   16.845281876222725       0.65478118671023755        6.3412104709157804     
 H   16.052275726635497        6.1550203659500342        18.853929599010392     
 P   1.4404397017041184        2.9352749768406117        20.422780004534584     
 C   2.9175210863557846        2.2709008629112035        21.201996154886956     
 C  -1.1959838918694295E-002   2.6859093257563282        21.471025696262082     
 C   1.6484763138973035        4.7152494877163971        20.234610331915686     
 C   1.2014475249474894        2.1913670783173465        18.792473923664748     
 C   3.0165294208900528       0.88736078154497822        21.434884729449564     
 C   3.9614521296363168        3.1292871091631440        21.596798005071619     
 C  -4.9032482022739196E-003   1.7548450556848747        22.522673180580437     
 C  -1.1669122016803155        3.4561916485846722        21.220611143820129     
 C   1.9951076975010225        5.2639419725647469        18.992274330303825     
 C   1.5634619647534695        5.5360194351056498        21.375881129353861     
 C   2.2087105982302639        1.4035027289251614        18.207512145608142     
 C   1.3255480531977955E-002   2.4491741655849748        18.081948554982734     
 H   2.2279640489665322       0.20875414729175690        21.120301270685871     
 C   4.1447888684397451       0.37528982550821116        22.075142465126369     
 C   5.0986678331744963        2.6015383592355881        22.209431555830690     
 H   3.8924676133164304        4.1979378280883921        21.421589773636558     
 H  0.87682003433610711        1.1608751642412443        22.753800320537234     
 C  -1.1477255098697923        1.5933177872864130        23.312032514861876     
 C  -2.3048836491182794        3.2743520759938591        22.006946293470243     
 H  -1.1690862553026462        4.2098122806200600        20.433946082785347     
 H   2.0608126659145682        4.6284391727584877        18.112903895377592     
 C   2.2532610413852376        6.6341229860332103        18.889955924139329     
 C   1.8454327545676199        6.8977601644394584        21.268181520623852     
 H   1.2743830407602110        5.1222854990441169        22.341543133578323     
 H   3.1215739391366366        1.1783237547241365        18.753164576805592     
 C   2.0291899982484067       0.89726684131497947        16.916486070582099     
 C -0.14188492870967717        1.9551948153329177        16.785928524719530     
 H -0.78225263839573245        3.0503108515361039        18.515192443189079     
 H   4.1901777806814984      -0.69264444195038244        22.281050535192609     
 C   5.1879247211779429        1.2271094009813259        22.446966656196985     
 H   5.9096930828981584        3.2583033100951200        22.522262030810264     
 H  -1.1032989912300240       0.87426683397280891        24.130287047855056     
 C  -2.2962548954649207        2.3456975142528167        23.055646385849037     
 H  -3.2077093454346599        3.8586126678459927        21.830401488720721     
 H   2.5299838117149394        7.0575029627056329        17.925357174192783     
 C   2.1812811831564964        7.4475260675744783        20.023627101777759     
 H   1.8044174811008395        7.5380742044012639        22.149963272797375     
 H   2.8101102657393975       0.28705321666747985        16.469314095796971     
 C  0.86738255875634573        1.1881181388292312        16.199231550338588     
 H  -1.0438496808357760        2.1758980356164672        16.220666859727565     
 H   6.0725100919842721       0.82416197125603285        22.935583917487197     
 H  -3.1940847022373058        2.2295823591143247        23.664057984543192     
 H   2.3739525015683181        8.5172600873088733        19.947219152852558     
 H  0.72051967035884812       0.82784813953559333        15.180188297253260     
 P   14.954339766490463        10.196365829641312        17.249989321440275     
 C   15.054465820626145        9.2596914944385400        18.787637887216285     
 C   13.745405022236998        9.3566783349103844        16.214706696156835     
 C   16.579468014095564        10.210226013465290        16.466177138098910     
 C   14.432973590982144        11.897517548651637        17.555609255066312     
 C   16.141594896018539        9.4273193813628708        19.665000166345408     
 C   14.021212737884388        8.3649398549444527        19.109552746226953     
 C   14.078672012600583        8.1470812531959442        15.577607680559298     
 C   12.424911979463747        9.8303180149075278        16.192275161858525     
 C   17.404820727449284        9.0755021517511665        16.579905918643096     
 C   16.999229877432743        11.310566814468547        15.698044039771982     
 C   14.124453633843467        12.737344629055462        16.467251698034502     
 C   14.428224220598521        12.410576844009574        18.864189646744286     
 H   16.948486995758064        10.113379114482603        19.421595012033734     
 C   16.180373088425746        8.7076490792571324        20.859411954967925     
 C   14.083068263552651        7.6339236389746672        20.296687318362320     
 H   13.190162828311761        8.2193631280318691        18.427264996996986     
 H   15.099773091077857        7.7692999102379448        15.578030278832310     
 C   13.072746814032683        7.4068833047309814        14.950861600499081     
 C   11.427220111415652        9.0871612360125287        15.559800128252729     
 H   12.173396517653698        10.773498210470752        16.664753016262530     
 H   17.088156741550382        8.2275887061000343        17.183371224451836     
 C   18.632654421664348        9.0473718593742465        15.918438997258532     
 C   18.233112856283821        11.266040969946154        15.048275760045806     
 H   16.383575093495207        12.202035907214885        15.605229100150167     
 H   14.085093241185483        12.345157090849373        15.452507675726800     
 C   13.856112270850302        14.090103217970491        16.689778881223805     
 C   14.155521879388091        13.764997292431460        19.073446279832289     
 H   14.631466326636311        11.760584508369567        19.711716782995506     
 H   16.997449165225969        8.8681628435441429        21.559661947852941     
 C   15.165071662998631        7.7952084127493668        21.163804640365587     
 H   13.282374255109783        6.9370150062839491        20.537950553122126     
 H   13.321293105392270        6.4636097711649567        14.462940717317661     
 C   11.749349701322958        7.8661467232114699        14.961694746008110     
 H   10.407727806014417        9.4692598799838894        15.518374700927280     
 H   19.269242740355971        8.1673614935306240        15.991018967647827     
 C   19.051673188435714        10.138867415905725        15.150956522661300     
 H   18.546972770304091        12.120894447732425        14.452628022618468     
 H   13.646756454537975        14.741431244797157        15.840277368250877     
 C   13.878779194360281        14.602820267316929        17.990590166975203     
 H   14.157705255425990        14.164312761859222        20.085272622148413     
 H   15.227754808734700        7.2164174488880244        22.083380418131458     
 H   10.969063487433477        7.2836271653161866        14.475602055509905     
 H   20.022150523612989        10.107309534689065        14.649630387267475     
 H   13.689847555571744        15.662833324386368        18.155052655203665     
 Co   6.9661898933707631        10.606973970991225        12.633942456338277     
 S   7.5189092052882192        12.792453940705251        13.001244145050803     
 S   9.0373790687141398        9.6722275568828593        12.563925007978316     
 S   5.8252749303648654        10.209447505836085        10.703740911744376     
 S   5.4311099924906010        9.8267577979210952        14.130999122785791     
 C   6.0666726177066383        13.796308280175079        13.089710244683699     
 C   8.9104466155363493        7.9159950575194449        12.439875863401271     
 C   6.6092427351094782        11.059218951746631        9.3717516496158755     
 C   6.1191512426613865        9.1448469966266615        15.604356432623398     
 C   6.1828362225811713        15.206680611478918        13.012885211748658     
 C   4.7710990149724690        13.261546277472144        13.275073172821630     
 C   10.085567884491439        7.1499279978268611        12.243507366488267     
 C   7.6958271096065030        7.2106654866608126        12.608054743445948     
 C   7.8267143446068186        11.762084543174659        9.5242407939038713     
 C   6.0158942383616338        11.059741772828984        8.0842138472039551     
 C   5.3290243338144734        9.0516445289026208        16.775563776769694     
 C   7.4316869535646788        8.6281922399359594        15.657339292806112     
 H   7.1673052936311032        15.649831942701711        12.873180781677940     
 C   5.0622404948989272        16.031875383848323        13.131646800058027     
 C   3.6620619048468757        14.098286951635250        13.412483843051865     
 H   4.6569613681567708        12.181994647292230        13.345646095970716     
 H   11.032070948735804        7.6736562909940860        12.113950685103624     
 C   10.054848299328757        5.7535689445069380        12.246031946602836     
 C   7.6731288741603842        5.8126581621748423        12.612386306157003     
 H   6.7764879283867021        7.7751497161023586        12.763939322245905     
 H   8.2965182893947613        11.791527513150079        10.504279590408336     
 C   8.4073553609611853        12.434863726938515        8.4495056124644812     
 C   6.6206557650955169        11.709922225729262        7.0047449855616613     
 H   5.0599903423664339        10.553977346629216        7.9451297571765727     
 H   4.3175185161422966        9.4553353396862896        16.764065751101956     
 C   5.8227634526792027        8.4410997993019325        17.931163338164559     
 C   7.9138395899139766        8.0202312037020089        16.814919992193399     
 H   8.0694137495029210        8.7321737645175990        14.782191852164846     
 H   5.1825767333331507        17.112718229347241        13.072055957251235     
 C   3.7892268736879848        15.489032965693164        13.341666491988116     
 H   2.6752316431070922        13.660494965863135        13.564867522204992     
 H   10.981707329586614        5.1964866141310271        12.113643057187931     
 C   8.8463876556379208        5.0705566238969055        12.434965336339372     
 H   6.7241746566293434        5.2992008493372884        12.766536183394500     
 H   9.3279550128318256        12.991512666807839        8.6121407734791529     
 C   7.8236614547432213        12.406413271694094        7.1775121223172063     
 H   6.1476516354819699        11.683195763734819        6.0237394601018055     
 H   5.1858892358464459        8.3730216091346072        18.812346215213818     
 C   7.1188157953893727        7.9085272613842008        17.961365787041647     
 H   8.9313349605303145        7.6344395002326975        16.818649962433593     
 H   2.9156747800463982        16.134062018984221        13.419158464378905     
 H   8.8256684109986914        3.9835217305221358        12.448250616954189     
 H   8.2926082423028724        12.919558589998511        6.3417203346528899     
 H   7.5001294908363771        7.4162501046156235        18.854065425642631     
 P   9.9933421436192358        10.635602608537692        20.423847021979288     
 C   11.470560622127719        11.299891332308729        21.202888175328621     
 C   8.5409852619907660        10.885275759849021        21.472068067023631     
 C   10.201184485865223        8.8556138095489185        20.235639885241767     
 C   9.7543547726826425        11.379484504614727        18.793543087288658     
 C   11.569767214415027        12.683452646370428        21.435602308712070     
 C   12.514518297743201        10.441448135572307        21.597500015557745     
 C   8.5481762457033579        11.816544120625840        22.523532237115795     
 C   7.3858569451160951        10.115249861567399        21.221669505582188     
 C   10.547813788819242        8.3069458746188989        18.993282912073120     
 C   10.116000029471955        8.0347966110540785        21.376858293068587     
 C   10.761724994670393        12.167121704998333        18.208491068144411     
 C   8.5660578690454621        11.121900186752763        18.083128913518706     
 H   10.781203919823474        13.362113143703702        21.121112925017211     
 C   12.698240401510308        13.195486372689585        22.075511341908797     
 C   13.651956510452296        10.969161959318436        22.209742336980117     
 H   12.445375093352448        9.3727851013204315        21.422411259919009     
 H   9.4300667701223535        12.410282739537838        22.754598683759749     
 C   7.4053114520867851        11.978561575817526        23.312722203386755     
 C   6.2478426631603527        10.297569550948410        22.007821792183623     
 H   7.3835727390395176        9.3614650061982125        20.435158713153179     
 H   10.613638964263654        8.9424979720679065        18.113952287427605     
 C   10.805763349217056        6.9367289131110148        18.890897131626129     
 C   10.397786166578095        6.6730173686913474        21.269087425943511     
 H   9.8269329263626215        8.4485143174523145        22.342536270736534     
 H   11.674659402650013        12.392134133137299        18.754075344171714     
 C   10.582206174508208        12.673375215743853        16.917475442904749     
 C   8.4109134635925802        11.615887807897627        16.787115108372056     
 H   7.7704710186625476        10.520944504347911        18.516459166115300     
 H   12.743784321200247        14.263437050508356        22.281299205846594     
 C   13.741399780204393        12.343605105918137        22.447143267867990     
 H   14.463034650276603        10.312386141399477        22.522398422506221     
 H   7.4498142799099476        12.697778186086637        24.130831647896454     
 C   6.2566046297020304        11.226447292420715        23.056322768721024     
 H   5.3448682067581288        9.7135188337294007        21.831307679355689     
 H   11.082450911829252        6.5133469747612027        17.926287987549554     
 C   10.733603669570854        6.1232687025609334        20.024519247617050     
 H   10.356649622739873        6.0326513722674537        22.150822185367314     
 H   11.363192855014344        13.283448108531319        16.470235720610905     
 C   9.4202858858939553        12.382749564264165        16.200328901136480     
 H   7.5088551529767544        11.395383479182362        16.221937301636181     
 H   14.626158581867873        12.746506957411583        22.935491776941848     
 H   5.3587525297974397        11.342918035520880        23.664624906490193     
 H   10.926111893507549        5.0535047950933372        19.948058712045388     
 H   9.2733934807040566        12.743068627050869        15.181308968073868     
 P   6.4014067663613528        3.3746605869642594        17.250724433618998     
 C   6.5016055187950847        4.3113109088781751        18.788368843083862     
 C   5.1926058819279381        4.2144180633416459        16.215330328744020     
 C   8.0265828851167136        3.3607125185200961        16.467040373467274     
 C   5.8800281126292697        1.6734924047540227        17.556224059554218     
 C   7.5885945956538574        4.1433195521159751        19.665834344776982     
 C   5.4686561626674504        5.2064502986400365        19.110142699598256     
 C   5.5259455432950091        5.4241189934378520        15.578459024004426     
 C   3.8721799173014690        3.7406088473516301        16.192363916411434     
 C   8.8518897053689543        4.4954782554241985        16.580702611227441     
 C   8.4464179848379306        2.2602881451314545        15.699073795277183     
 C   5.5714328932620258       0.83379107588143553        16.467792604589089     
 C   5.8755285907938886        1.1602443118063521        18.864735941789530     
 H   8.3952801294880963        3.4569940345045587        19.422498285336825     
 C   7.6274997355084979        4.8629645042055394        20.860253566532474     
 C   5.5306453153930439        5.9374506039042814        20.297286846556901     
 H   4.6377409277894088        5.3523127408673341        18.427755695035685     
 H   6.5469956013732586        5.8020529019780271        15.579283764790882     
 C   4.5201587855429661        6.1642150764367969        14.951370425235815     
 C   2.8746254735144929        4.4836619561775333        15.559548426762486     
 H   3.6206074328341917        2.7973625672742006        16.664673613291217     
 H   8.5351654291429426        5.3434471989900256        17.184060904720781     
 C   10.079742012248373        4.5235820374457729        15.919280335007402     
 C   9.6803335206992589        2.3047833932347066        15.049370613683674     
 H   7.8307957899705603        1.3687881981637136        15.606311134751511     
 H   5.5319594240315855        1.2261109169993090        15.453102347745508     
 C   5.3032185909749909      -0.51901914963467766        16.690174689355850     
 C   5.6029389144552741      -0.19422174347454169        19.073849874159894     
 H   6.0788810058961600        1.8101244080933043        19.712319485956012     
 H   8.4444259146470362        4.7021576120071860        21.560609286275159     
 C   6.6124683469677246        5.7757392524069653        21.164548882824658     
 H   4.7301817240246526        6.6346514545630626        20.538462349105163     
 H   4.7687792422641770        7.1075418011056222        14.463588774355957     
 C   3.1968235517079817        5.7047494132912462        14.961629974732476     
 H   1.8551993387365362        4.1014274179972494        15.517656124522539     
 H   10.716289199368198        5.4036315118456280        15.991765439522622     
 C   10.498828357972911        3.4320102737658722        15.151942150986995     
 H   9.9942477876642286        1.4498692794033683        14.453839268305737     
 H   5.0938454496513854       -1.1702541107579905        15.840607440132480     
 C   5.3260839715313031       -1.0319109499187100        17.990918295587679     
 H   5.6053231819718015      -0.59368453835297386        20.085622942714160     
 H   6.6752412023266539        6.3544978857948493        22.084143988826327     
 H   2.4166456668491780        6.2871587155267639        14.475228656600901     
 H   11.469309393438802        3.4635599727349833        14.650618161108062     
 H   5.1372544962716526       -2.0919624162755093        18.155263129423560     
 Co   10.139598193793303        2.9655862276221998       0.43082221618580757     
 S   9.5870256185415048       0.78012330948720332       0.79837671592312287     
 S   8.0684115954046742        3.9003787661672500       0.36076900829586189     
 S   11.280451592397313        3.3629622929530156       -1.4994225809673689     
 S   11.674697494198687        3.7459715951963002        1.9278130416988588     
 C   11.039285847959063      -0.22370387553349050       0.88672636640619173     
 C   8.1953539695242394        5.6566216351523000       0.23683081984170481     
 C   10.496410904353050        2.5132015822474538       -2.8313764325776645     
 C   10.986665069245351        4.4277741469576695        3.4012212213999913     
 C   10.923146686441511       -1.6340764727543504       0.80983727608779432     
 C   12.334851714194249       0.31107469797763010        1.0721000233012759     
 C   7.0202330650339766        6.4227026390661459        4.0507243041210207E-002
 C   9.4099776177147554        6.3619407450990142       0.40502435940875670     
 C   9.2789601127194583        1.8103108863892974       -2.6788341605443402     
 C   11.089702447068248        2.5126986860322842       -4.1189422046025772     
 C   11.776799065650900        4.5209491601037568        4.5724297862329966     
 C   9.6741120850877387        4.9443903472181718        3.4542417038697333     
 H   9.9386840372848937       -2.0772404823471011       0.67012753457096208     
 C   12.043757452028220       -2.4592562799885371       0.92854916265634158     
 C   13.443905313455074      -0.52565557650380668        1.2094467596036518     
 H   12.448972696125518        1.3906249171666765        1.1427476441613338     
 H   6.0737241014243555        5.8989884719276082       -8.9064040682851911E-002
 C   7.0509598746572912        7.8190611572271456        4.3082664715372865E-002
 C   9.4326810917607080        7.7599482427466411       0.40940764022502024     
 H   10.329317274366831        5.7974500016470678       0.56088154710994365     
 H   8.8092080102505896        1.7808368319539314       -1.6987700873715783     
 C   8.6982802690766476        1.1375338103373214       -3.7535519814539300     
 C   10.484909411919325        1.8625081776228727       -5.1983860589995006     
 H   12.045594212498591        3.0184764256887338       -4.2580651173946658     
 H   12.788310920033201        4.1172744702444302        4.5609151841780227     
 C   11.283060592521908        5.1314517640037733        5.7280518896207662     
 C   9.1919584852299430        5.5522996288836559        4.6118502790136136     
 H   9.0363735980785460        4.8404268360437399        2.5791008955922590     
 H   11.923440773184259       -3.5400990652475848       0.86891041820839343     
 C   13.316765274793939       -1.9164000225410223        1.1385702530316795     
 H   14.430730298148314       -8.7853733478834670E-002   1.3618305020543537     
 H   6.1241013707117897        8.3761495745122048       -8.9278444852450373E-002
 C   8.2594249366713619        8.5020618977538138       0.23202493027870943     
 H   10.381640342164248        8.2733947533399892       0.56356462368895555     
 H   7.7776961855711066       0.58086865445172697       -3.5908800061647348     
 C   9.2819225794849043        1.1659952544137646       -5.0255703380977268     
 H   10.957874404545006        1.8892411111648399       -6.1794110210073958     
 H   11.919944201114387        5.1995159157107533        6.6092295754371460     
 C   9.9869959629040093        5.6639985472820156        5.7582875403663545     
 H   8.1744490392391214        5.9380552934757747        4.6156077362387364     
 H   14.190326044387310       -2.5614217492401856        1.2160228496221870     
 H   8.2801512526593761        9.5890961396569612       0.24533922490501739     
 H   8.8129553143251886       0.65283782572700144       -5.8613436698638193     
 H   9.6056844198940574        6.1562494118091848        6.6510030043762898     
 P   7.1124155116153656        2.9369136630584061        8.2208028972859317     
 C   5.6352188057356729        2.2726360786599398        8.9999023667401286     
 C   8.5648296727005082        2.6872950476022672        9.2689604748528147     
 C   6.9045589584848379        4.7168984121584669        8.0325689343166253     
 C   7.3513488397287476        2.1930062225467979        6.5905026164527216     
 C   5.5360136793986650       0.88908260410039308        9.2326672361658932     
 C   4.5912515444371707        3.1310875648537122        9.3944736495423218     
 C   8.5577428061888590        1.7560235693252875        10.320420226837696     
 C   9.7198943236208066        3.4574028174372273        9.0185217939121021     
 C   6.5579271492046507        5.2655541622228164        6.7902074502770571     
 C   6.9897567681529127        5.5377291905964032        9.1737779273196995     
 C   6.3440041762539003        1.4052741660631867        6.0055317555648227     
 C   8.5395869956571140        2.4506682632681067        5.8800122506838299     
 H   6.3245827739318541       0.21041088481177211        8.9182172356763694     
 C   4.4075303317994363       0.37706605759165068        9.8725715031835897     
 C   3.4538162803149399        2.6033917970039626        10.006738844027719     
 H   4.6603855505632588        4.1997436280319764        9.2193373288847749     
 H   7.6759071808590491        1.1622170481107079        10.551523387902320     
 C   9.7006457160678625        1.5940978872767932        11.109574729873387     
 C   10.857944473797383        3.2751766354870386        9.8046428217615169     
 H   9.7220970981815835        4.2111861826474781        8.2320119790692310     
 H   6.4920900445952547        4.6299951297057005        5.9108822724147263     
 C   6.2999840441370631        6.6357721650906463        6.6878089037694339     
 C   6.7079700270607283        6.8995071967950796        9.0659947189231858     
 H   7.2788330442010052        5.1240236558817340        10.139458122997267     
 H   5.4311097618515163        1.1802189789056687        6.5511669658668907     
 C   6.5234932156518388       0.89898750155408580        4.7145248535833133     
 C   8.6946964437408276        1.9566583894809251        4.5840028827940831     
 H   9.3351505506478976        3.0517057223499253        6.3132786502419069     
 H   4.3619771455911822      -0.69087875257129594        10.078384165220962     
 C   3.3643703293761327        1.2289563866694586        10.244180933035777     
 H   2.6427369299400159        3.2601743730328741        10.319373939991912     
 H   9.6562269671421284       0.87488620130730854        11.927691795525879     
 C   10.849284462093387        2.3463041934709130        10.853146293972770     
 H   11.760857270283701        3.8593142567885903        9.6281103547068501     
 H   6.0232968632969692        7.0591445778394410        5.7231957985283071     
 C   6.3721472604154892        7.4492434008042716        7.8214224972653996     
 H   6.7491022706507655        7.5398786321075510        9.9477257782318915     
 H   5.7425282413269256       0.28883386227273106        4.2673504933597135     
 C   7.6853515755038186        1.1896872661397275        3.9973037094711268     
 H   9.5967041120391201        2.1772239756359499        4.0187627031407107     
 H   2.4796106495041821       0.82606994536870104        10.732542071036763     
 H   11.747156701797051        2.2299217842885981        11.461436367510592     
 H   6.1796308753339435        8.5190049229947267        7.7449562207433331     
 H   7.8322188813085649       0.82934124160595624        2.9782907729894550     
 P   10.704339764032994        10.197893971928895        5.0476367723147257     
 C   10.604171695563693        9.2612137060318620        6.5852679439020800     
 C   11.913210881140616        9.3582156486832417        4.0122536657783119     
 C   9.0791598149740320        10.211797862113169        4.2639430232774780     
 C   11.225653702167262        11.899080684364064        5.3531732478357910     
 C   9.5171802399174563        9.4291470082133433        7.4627421517118053     
 C   11.637164231732291        8.3661186335878419        6.9070322265179174     
 C   11.579978784106423        8.1484808124008659        3.3753847402312660     
 C   13.233602301769613        9.8321305836083450        3.9893056061403778     
 C   8.2538773067400548        9.0770129603805998        4.3775995876079081     
 C   8.6592792624007497        11.312228212367300        3.4960071804211310     
 C   11.534209058283176        12.738816253883698        4.2647569991817065     
 C   11.230170777698996        12.412299573418329        6.6616966258883501     
 H   8.7104612220011735        10.115436328171684        7.2194155777560081     
 C   9.4783174011959268        8.7094934994912787        8.6571589276368481     
 C   11.575216403980296        7.6351085750413432        8.0941724258538539     
 H   12.468083215444850        8.2202995711377778        6.2246402911315339     
 H   10.558960735482442        7.7704513242127220        3.3762149737537581     
 C   12.585833184533142        7.4084720095467871        2.7482938023740426     
 C   14.231223088760892        9.0891617553936737        3.3564932937367571     
 H   13.485098259507698        10.775393524875279        4.4616255054707308     
 H   8.5706380473744979        8.2290315674883967        4.9809216566527112     
 C   7.0259999852793467        9.0489028044551123        3.7162205813426983     
 C   7.4253416732468676        11.267723598229319        2.8463443062374871     
 H   9.2748813838517012        12.203742076952985        3.4032357399500577     
 H   11.573677490003503        12.346521957725596        3.2500561848589347     
 C   11.802386721081888        14.091630591608940        4.4871630878413669     
 C   11.502722316074960        13.766771084997632        6.8708366204627795     
 H   11.026865483886288        11.762392626282560        7.5092707125397222     
 H   8.6613890512569025        8.8702548564668859        9.3575222777879521     
 C   10.493391420731543        7.7967618632656910        8.9614427262114678     
 H   12.375715033205200        6.9379448117957407        8.3353383744085896     
 H   12.337289724930878        6.4651211896216454        2.2605125623369480     
 C   13.909131414212856        7.8680564811330607        2.7585525188496645     
 H   15.250622564287021        9.4714730397380222        3.3146331561180977     
 H   6.3894777010494455        8.1688345717671904        3.7887008808166023     
 C   6.6068619512396989        10.140485853304403        2.9489260593094651     
 H   7.1113957440047848        12.122640713999235        2.2508344966556963     
 H   12.011732481837077        14.742885101211934        3.6376040859533054     
 C   11.779525244106329        14.604495970279505        5.7879180346504491     
 H   11.500348265246586        14.166209186834834        7.8826200657177736     
 H   10.430649377075747        7.2179946704276183        9.8810354584951057     
 H   14.689364382508330        7.2857194309085598        2.2721454301018063     
 H   5.6363689242424799        10.108926255526749        2.4476234582570395     
 H   11.968318766747263        15.664552265654285        5.9522813665048027     
         556

 Co   1.5826737315385908        10.608896649143663       0.43061620253271415     
 S   1.0295592313415525        12.794407841173813       0.79685441070392382     
 S -0.48875236748649525        9.6748738200421087       0.36029348694872942     
 S   2.7258592611972801        10.210622193873361       -1.4981595782220152     
 S   3.1164401044227059        9.8293922075744060        1.9290967566712627     
 C   2.4817664308418852        13.798301935818952       0.88569594856544476     
 C -0.36238860899956588        7.9186383561767748       0.23588115513563951     
 C   1.9439304112049196        11.060771037625960       -2.8310831141161303     
 C   2.4275929574788844        9.1461517650901438        3.4014089146521838     
 C   2.3655014623130981        15.208687038955789       0.80941037768149626     
 C   3.7773914999950198        13.263546332545287        1.0706752741427412     
 C  -1.5378007517435059        7.1528522335826308        4.0210410664229299E-002
 C  0.85222075903842687        7.2130624787287827       0.40288950672331231     
 C  0.72648261675705916        11.763896681544246       -2.6800029150084628     
 C   2.5388274694467157        11.061275462230626       -4.1178487615967709     
 C   3.2171556737510003        9.0521770689063494        4.5729044800115570     
 C   1.1151400833846272        8.6292423678031263        3.4533180054787276     
 H   1.3809890274134760        15.651827475229107       0.67000191080773686     
 C   3.4860785633467728        16.033904947010505       0.92828963920636076     
 C   4.8863885710920609        14.100295611452459        1.2083270111668782     
 H   3.8916798303390978        12.183981755173550        1.1404490894834740     
 H  -2.4842359627938655        7.6767982799091188       -8.8940836503355616E-002
 C  -1.5073236089986362        5.7564714559083905        4.2390949615700772E-002
 C  0.87468710880644696        5.8150491362760901       0.40678847981955985     
 H   1.7717472920759596        7.7773807181122976       0.55818844109874322     
 H  0.25558067625617653        11.793415347225793       -1.7005142963093605     
 C  0.14723282549772893        12.436788524446076       -3.7553667473106001     
 C   1.9354228877955564        11.711519532581493       -5.1980161277781880     
 H   3.4948530053564255        10.555467444201270       -4.2557608779201486     
 H   4.2285873526133431        9.4560480475190243        4.5621952229097582     
 C   2.7230058369150427        8.4405586165148119        5.7277038252785051     
 C  0.63255056357531891        8.0202349602794616        4.6101420154428094     
 H  0.47783052087709521        8.7338381607412128        2.5779605200988134     
 H   3.3656689671871285        17.114758677705940       0.86910040111249875     
 C   4.7591229504837163        15.491058349600754        1.1380458438595213     
 H   5.8732959751755160        13.662517400522855        1.3602363870712475     
 H  -2.4343554044951539        5.1995598678100832       -8.9556628399615146E-002
 C -0.29883504155296609        5.0732007156134520       0.23017114926976781     
 H   1.8236550048917417        5.3013657545369259       0.56006655590122312     
 H -0.77335124833126023        12.993705759529561       -3.5937712853863242     
 C  0.73232210206698878        12.408133151161966       -5.0266751284520481     
 H   2.4095452694047643        11.684753603246881       -6.1784487279088172     
 H   3.3594712319380640        8.3718741102106407        6.6091105364010669     
 C   1.4270662361104096        7.9077026074746266        5.7568368281095470     
 H -0.38485093609242332        7.6342007403851770        4.6130366113552972     
 H   5.6326661508474825        16.136086573698634        1.2156608827814472     
 H -0.27825460990501522        3.9861559763102079       0.24309747055387992     
 H  0.26439131779541869        12.921272022528045       -5.8630121084346287     
 H   1.0454665180959855        7.4146254332992072        6.6489512475961474     
 P   15.662872251320488        10.634371958215059        8.2202095544376768     
 C   14.186204716809439        11.299103904017604        8.9999504453449326     
 C   17.116119917002980        10.882987716991604        9.2674282370965617     
 C   15.453431604306962        8.8546297621341417        8.0315631662306650     
 C   15.901301672136109        11.378658162522738        6.5900218029094964     
 C   14.087515788632865        12.682662587027915        9.2328812716716566     
 C   13.141819200161656        10.441048503729352        9.3942660925330941     
 C   17.110528518518166        11.814740988217833        10.318437063968531     
 C   18.270528943184225        10.112145165758090        9.0162801131918116     
 C   15.105111945281477        8.3068847413315474        6.7893224227651183     
 C   15.538382068558587        8.0333358869920790        9.1724391775336507     
 C   14.892984106967752        12.165087776909253        6.0050520385508150     
 C   17.089825564651356        11.122529890711347        5.8795472931313268     
 H   14.876346801468470        13.361060043698521        8.9185421088296373     
 C   12.959168472654980        13.195041221633943        9.8727179159196226     
 C   12.004563028130306        10.969096273170580        10.006548434133670     
 H   13.210449826683305        9.3724005131943144        9.2189225099399899     
 H   16.229206110081972        12.409053566770396        10.550158181392090     
 C   18.254305182934225        11.976513586435003        11.106310017807793     
 C   19.409453818994621        10.294236569104394        9.8011410456950951     
 H   18.271560841284131        9.3580434111611233        8.2301183214195444     
 H   15.039459088741907        8.9428352324609719        5.9102697624942051     
 C   14.845247298609582        6.9370982710586455        6.6866871195748532     
 C   15.254624951792461        6.6720240272762421        9.0644762236749230     
 H   15.828765318774208        8.4463655538221349        10.137979207478816     
 H   13.979926191176336        12.389115247949224        6.5507961031017325     
 C   15.071736694448887        12.671481280575996        4.7139954472043364     
 C   17.244228677190687        11.616667416264653        4.5835017681515771     
 H   17.886185895489064        10.522663411545164        6.3128848691266723     
 H   12.914039292411150        14.262975012748287        10.078636683644383     
 C   11.915662423346003        12.343520518827640        10.244196038924299     
 H   11.193226398276854        10.312607472059309        10.319151524336810     
 H   18.210996404788524        12.696040925055927        11.924180433591523     
 C   19.402347981539389        11.223693507065052        10.849083113714444     
 H   20.311776307601622        9.7094066620925954        9.6240191298445215     
 H   14.567277054501096        6.5144640853848772        5.7221549302382320     
 C   14.917122956823691        6.1231907144349593        7.8200059066281202     
 H   15.295633083233371        6.0312101958701900        9.9459028526886204     
 H   14.290034371760985        13.280646668234256        4.2668250344157865     
 C   16.233886954307106        12.382187250840143        3.9967330877447171     
 H   18.146492526818822        11.397318968945452        4.0182652069108649     
 H   11.031017435705428        12.746642604630180        10.732597725093290     
 H   20.300934240292065        11.339907255919316        11.456327321039726     
 H   14.723186710821807        5.0537368486722229        7.7433470788400589     
 H   16.380195823084382        12.742590231048238        2.9776655628384048     
 P   2.1452149563703453        3.3753278448568111        5.0469184315000968     
 C   2.0450513320852957        4.3117337225019554        6.5846975725732344     
 C   3.3531912435485096        4.2159081319948823        4.0112673026095775     
 C  0.51986993868842579        3.3606725573241869        4.2635834077907928     
 C   2.6679756502890091        1.6745732664102249        5.3522374334610134     
 C  0.95808415777736677        4.1436105591937595        7.4621547575140470     
 C   3.0780299128645896        5.2068093894102221        6.9065945188414215     
 C   3.0187319944016524        5.4249628096645806        3.3738574463691120     
 C   4.6741162511679448        3.7435518799153309        3.9888499591739017     
 C -0.30588646289884786        4.4950906153612236        4.3774800630684503     
 C  0.10043842119076081        2.2602484643219305        3.4953988818395199     
 C   2.9761163075214525       0.83483048120469461        4.2637153217673074     
 C   2.6745569940414819        1.1617819623130570        6.6608727034443032     
 H  0.15146696479593913        3.4572241967001736        7.2187855809143606     
 C  0.91908975282453342        4.8632558949476348        8.6565644044213599     
 C   3.0159194510363796        5.9377939277783067        8.0937299999134158     
 H   3.9090104001647701        5.3526700540083745        6.2242762176684625     
 H   1.9972739944355817        5.8016838965911006        3.3741125623256614     
 C   4.0239084740233499        6.1660094549661206        2.7469683406631304     
 C   5.6710603412997802        4.4875137516394625        3.3561860333844820     
 H   4.9265264998079443        2.8007103030819369        4.4614777524310343     
 H   1.0513308480886732E-002   5.3430690793217561        4.9809917956602128     
 C  -1.5337622039540728        4.5228533652166556        3.7160724535596605     
 C  -1.1335109595872495        2.3043795020615323        2.8457221814856037     
 H  0.71639283918161489        1.3690046191558052        3.4024183739099181     
 H   3.0142417803413082        1.2268981856217471        3.2489042543437989     
 C   3.2457154139418103      -0.51767310395165356        4.4861320949460630     
 C   2.9486233009636491      -0.19235552396943251        6.8700391950848214     
 H   2.4716595857911412        1.8117539213170279        7.5085055345845264     
 H  0.10215735713746245        4.7023462166766423        9.3568842555496179     
 C   1.9339786501567899        5.7761648488943313        8.9608608306629183     
 H   3.8163937922092064        6.6349504172958396        8.3350131288812026     
 H   3.7744840753716935        7.1089367374916010        2.2588925250406651     
 C   5.3477371779700231        5.7081178086014255        2.7579150199719296     
 H   6.6908847685406219        4.1063291560630670        3.3147779981207126     
 H  -2.1706365562957100        5.4026530174579968        3.7887351927852704     
 C  -1.9524512749561380        3.4312628658065671        2.9485402759836483     
 H  -1.4470975456438804        1.4494379536674271        2.2500556890084789     
 H   3.4547210418247118       -1.1689717459717537        3.6365180795702980     
 C   3.2247752043174298       -1.0301686253030271        5.7870251222362077     
 H   2.9479633643059011      -0.59143354043497376        7.8819265958873137     
 H   1.8712463847638805        6.3548863835792719        9.8804761555986182     
 H   6.1274378972255938        6.2913796196532594        2.2718119691539056     
 H  -2.9229895146533127        3.4625680513451536        2.4473212699673694     
 H   3.4146667990781889       -2.0899979760979561        5.9514622056988538     
 Co   15.523012071894744        2.9634815566221109        12.633890188565312     
 S   16.076042127936589       0.77787041614062591        12.999594961045496     
 S   17.594603690307416        3.8971624403178438        12.564043206182546     
 S   14.380022595055575        3.3622792388756224        10.705106696844656     
 S   13.989158515207938        3.7426355931990085        14.132428243191788     
 C   14.623834521891467      -0.22600583857623527        13.088677045944719     
 C   17.468378333576585        5.6533811286554254        12.439133238847266     
 C   15.161802256746435        2.5119633572349347        9.3721864198331239     
 C   14.677977814871156        4.4261333160406391        15.604654023863690     
 C   14.740102843766651       -1.6363969403987351        13.012496204553582     
 C   13.328213307852588       0.30876066597375890        13.273635318651941     
 C   18.643834028593581        6.4190365938656182        12.243216016705222     
 C   16.253836760518425        6.3590866077069936        12.606102121619712     
 C   16.379279685957762        1.8088793230556739        9.5232053086694588     
 C   14.566795672937282        2.5113626362817554        8.0854759717676252     
 C   13.888396248055132        4.5202050051520528        16.776124332387088     
 C   15.990402106599131        4.9431027889747119        15.656525102967958     
 H   15.724615281629729       -2.0795420109376597        12.873093895746035     
 C   13.619528310059763       -2.4616080100949178        13.131451660001664     
 C   12.219220655827934      -0.52797769210812073        13.411386042916094     
 H   13.213924743401002        1.3883306335725227        13.343275843476800     
 H   19.590215179695324        5.8949877176086112        12.114084656418319     
 C   18.613472823339880        7.8154246259169273        12.245156557255880     
 C   16.231483022278688        7.7571027453795489        12.609772343542922     
 H   15.334271955552946        5.7948671216116665        12.761551712237582     
 H   16.850296725024108        1.7794893257329372        10.502639201805282     
 C   16.958448022558347        1.1359205400425623        8.4478409849124425     
 C   15.170130548682470        1.8610751279838340        7.0052948528274506     
 H   13.610753997222984        3.0171511911263931        7.9476081702091665     
 H   12.876973597623985        4.1163112136633275        16.765440574001765     
 C   14.382522363375731        5.1319305870016123        17.930877835600715     
 C   16.472968113074096        5.5522287438094970        16.813293789895742     
 H   16.627731443451694        4.8384293894118349        14.781193225368131     
 H   13.739937021470828       -3.5424659519512480        13.072335508725969     
 C   12.346489618878525       -1.9187446461760105        13.341200971969007     
 H   11.232311565981661       -9.0193639533450221E-002   13.563274067292557     
 H   19.540537565321522        8.3722452339207809        12.113026872083493     
 C   17.405056874779220        8.4988260089636025        12.432938300398089     
 H   15.282570656252952        8.2708908930183433        12.763050624457138     
 H   17.879062212493082       0.57904071603507423        8.6093934856821335     
 C   16.373257983834467        1.1644948326842568        7.1765787350490013     
 H   14.695931958017818        1.8877839567296575        6.0248991819657922     
 H   13.746050603076482        5.2006662058661846        18.812275345772886     
 C   15.678447359209718        5.6648194398348224        17.959975821261196     
 H   17.490356716696713        5.9382966526959411        16.816159065884982     
 H   11.472945612636195       -2.5637647556201038        13.418868322277692     
 H   17.384567045203333        9.5858763121871196        12.445696122419310     
 H   16.841141878596009       0.65133521640875547        6.3402294680939741     
 H   16.060034199425242        6.1579689234228905        18.852054301506289     
 P   1.4428699014698418        2.9382366452142930        20.423139924353876     
 C   2.9195533614250171        2.2735136037557395        21.202868454755361     
 C  -1.0358701164127244E-002   2.6896092319932645        21.470376724501101     
 C   1.6523107614340273        4.7179798381834024        20.234488908110574     
 C   1.2044009081662932        2.1939315627966711        18.792963300343359     
 C   3.0182695518198037       0.88995093756728427        21.435760217631234     
 C   3.9639038743153900        3.1315807925478447        21.597253571888363     
 C  -4.7619172297132051E-003   1.7578237159932797        22.521354994921037     
 C  -1.1647690864789542        3.4604550243384704        21.219248070574743     
 C   2.0006593198153091        5.2657038677445902        18.992248374626680     
 C   1.5673725310525413        5.5392880841328864        21.375356931656107     
 C   2.2127419804258128        1.4075852867737293        18.207925869581395     
 C   1.5812982157381278E-002   2.4499556013343282        18.082563769318064     
 H   2.2294686024181978       0.21154634134773687        21.121363141453472     
 C   4.1465983852624309       0.37757913313319574        22.075636764009460     
 C   5.1011500176692541        2.6035412867809624        22.209562122296784     
 H   3.8952539156922357        4.2002331385611447        21.421944076628243     
 H  0.87656858455082043        1.1635139675659170        22.753050153970243     
 C  -1.1485388070037461        1.5960176330281781        23.309218899394370     
 C  -2.3036964938827258        3.2783273986169577        22.004094316055905     
 H  -1.1658019168410736        4.2145789137530976        20.433108922069998     
 H   2.0663016596962511        4.6297444876196900        18.113202379922214     
 C   2.2605811966674398        6.6354767364623024        18.889604630063189     
 C   1.8511943482526498        6.9005855333151134        21.267385832162383     
 H   1.2769626042572124        5.1262823561045332        22.340899447507521     
 H   3.1258486143576558        1.1836264982706450        18.753614520226336     
 C   2.0339560187499859       0.90119120602694691        16.916872874053777     
 C -0.13862788048965635        1.9558100837310668        16.786525700404368     
 H -0.78057409903203590        3.0497424865889013        18.515957271078086     
 H   4.1917449949294960      -0.69035830737718640        22.281536775143913     
 C   5.1900708738684376        1.2291129369721583        22.447179950260150     
 H   5.9124638162922780        3.2600378012544922        22.522208669924755     
 H  -1.1052410284120104       0.87646775750702821        24.127071190389881     
 C  -2.2965868489328312        2.3488337356573954        23.052002178061571     
 H  -3.2060240983033941        3.8631530911671050        21.826985515090620     
 H   2.5385830767379840        7.0580851327809873        17.925071854208749     
 C   2.1887356581877708        7.4493949395864929        20.022918142124613     
 H   1.8102163775029239        7.5414013101397819        22.148811321663981     
 H   2.8156827613262019       0.29210018474612970        16.469649193200109     
 C  0.87174221734004387        1.1903921216124917        16.199680771222223     
 H  -1.0409457593631093        2.1750780785504911        16.221350104597544     
 H   6.0747047088508133       0.82599438105900602        22.935606132981846     
 H  -3.1951814208093556        2.2325793745948026        23.659224756635744     
 H   2.3827319955367754        8.5188360217793289        19.946261442524726     
 H  0.72540840479267144       0.82999629215691073        15.180613246472006     
 P   14.960556968064187        10.197147918059267        17.250014760190133     
 C   15.060715823674718        9.2607730776298300        18.787811810371650     
 C   13.752665520094640        9.3564884499945187        16.214331865663436     
 C   16.585903850647792        10.211848293229970        16.466686579009281     
 C   14.437717849984313        11.897880848269660        17.555288059049044     
 C   16.147676741935317        9.4289048798879236        19.665276103962125     
 C   14.027728868154137        8.3657093284782320        19.109713895986413     
 C   14.087274735986488        8.1475225989116549        15.576840474980724     
 C   12.431683043824099        9.8286775114756253        16.191953702303966     
 C   17.411709086366685        9.0774684210399634        16.580601905951873     
 C   17.005269677805881        11.312260693356389        15.698450336218517     
 C   14.129522102713919        12.737574052790180        16.466743350069759     
 C   14.431148897249994        12.410714171383722        18.863907067086046     
 H   16.954300312738685        10.115282264990560        19.421903585972604     
 C   16.186661498341351        8.7092700424001617        20.859692772493599     
 C   14.089824559150802        7.6347427348582242        20.296861336428279     
 H   13.196755459789511        8.2198377350684009        18.427389039561525     
 H   15.108780660702299        7.7709429441504749        15.577060384035557     
 C   13.082193861094060        7.4063852212527976        14.949912904769558     
 C   11.434835872827005        9.0846320126134774        15.559237601797538     
 H   12.179155717095135        10.771456510455719        16.664643697594560     
 H   17.095363521871310        8.2295011191524292        17.184158168144460     
 C   18.639565036098205        9.0497309955744569        15.919154978208859     
 C   18.239200904287483        11.268157150867498        15.048736811462716     
 H   16.389272880556788        12.203473510965487        15.605455278299218     
 H   14.091391861088692        12.345469409883982        15.451946962146511     
 C   13.859875914407109        14.090073501641150        16.689120189962225     
 C   14.157038286275188        13.764847428174805        19.073032616453229     
 H   14.634093994361223        11.760778633981003        19.711556737209083     
 H   17.003583307592613        8.8701824939511962        21.560023691282975     
 C   15.171761906856201        7.7963729988536539        21.163995005123780     
 H   13.289344649715586        6.9375927324844984        20.538144157137793     
 H   13.331727182998046        6.4635130284547575        14.461794773004909     
 C   11.758311567173287        7.8641100213456134        14.960886188714843     
 H   10.414966280303199        9.4656934740696190        15.517853123212664     
 H   19.276479508970610        8.1699624710142924        15.991832401946475     
 C   19.058187438295743        10.141307808964681        15.151566811172614     
 H   18.552733831707382        12.123091620718148        14.453031419582233     
 H   13.650832021348521        14.741342469690759        15.839491516013648     
 C   13.880826876723562        14.602610968210616        17.989996282035076     
 H   14.157709358374872        14.163963459189253        20.084904776814845     
 H   15.234490912021895        7.2176520175493524        22.083612132702044     
 H   10.978685559873588        7.2807833065274679        14.474745241790801     
 H   20.028713971043839        10.110018884150128        14.650324089999351     
 H   13.690899016122318        15.662437213499429        18.154402982753609     
 Co   6.9708958470170668        10.608457060212213        12.633985564313386     
 S   7.5242869775605312        12.793761751319455        13.001326842390791     
 S   9.0419619760639467        9.6738622185315268        12.562616540328488     
 S   5.8269997696475544        10.211872960358740        10.705320563503790     
 S   5.4372272056444375        9.8282679403639150        14.132278660472698     
 C   6.0719953728764686        13.797577644349959        13.089449110160231     
 C   8.9153536710121504        7.9176045459015807        12.439041410197456     
 C   6.6088810443942254        11.062230753794706        9.3725234617283331     
 C   6.1259607041379374        9.1450076271792131        15.604602256390784     
 C   6.1881612833458632        15.207971380707233        13.013290967082067     
 C   4.7763472490775127        13.262696121938966        13.273888046182849     
 C   10.090681716088090        7.1516198496350079        12.243657682989177     
 C   7.7006673684995901        7.2122338552835306        12.606334104632273     
 C   7.8262424346548736        11.765493075707232        9.5237019508184577     
 C   6.0140365799158388        11.062745796001648        8.0857270231817555     
 C   5.3362862576088332        9.0509129544281492        16.776019439796531     
 C   7.4384410789617776        8.6281528331630284        15.656602124486092     
 H   7.1726853508982371        15.651210055275255        12.874339281939434     
 C   5.0674689514702118        16.033084219560351        13.131792323285499     
 C   3.6672320727848664        14.099337436846612        13.411178391153177     
 H   4.6621194404255952        12.183122814193567        13.343569327561523     
 H   11.037179774341295        7.6754155449637604        12.114351471613180     
 C   10.060057789312607        5.7552526868258180        12.246448921202324     
 C   7.6780596453255159        5.8142272728439908        12.610850800827142     
 H   6.7812096631257965        7.7767166715951701        12.761429958936031     
 H   8.2970169359358010        11.795143823361654        10.503254907484704     
 C   8.4055238186106127        12.438412008510157        8.4483657989655931     
 C   6.6174512019141583        11.713059183627038        7.0056106880262261     
 H   5.0580618696705919        10.556857973039968        7.9477461145319745     
 H   4.3248246414834011        9.4547159433601582        16.765217621346363     
 C   5.8303602768454228        8.4392634386171821        17.930832123259851     
 C   7.9209351834635262        8.0190729589040579        16.813431699138093     
 H   8.0758058249735427        8.7327990618615967        14.781290132780283     
 H   5.1878049665809032        17.113950930532599        13.072737288965225     
 C   3.7944029741538481        15.490115539688079        13.341045088817060     
 H   2.6803190942687816        13.661458006041691        13.562726754378994     
 H   10.987032917453615        5.1981977362280984        12.114757262308011     
 C   8.8515030951099423        5.0721908345427602        12.434573096744664     
 H   6.7290410703723786        5.3007045610776578        12.764346269043967     
 H   9.3260742638827558        12.995375865412344        8.6100077304223639     
 C   7.8205142858369312        12.409724376113775        7.1770207521330960     
 H   6.1433833674846561        11.686280997074038        6.0251505102422991     
 H   5.1938194224122061        8.3704988654431158        18.812178163534497     
 C   7.1263230301916085        7.9064591882355613        17.960054916002818     
 H   8.9383336759934426        7.6330281510549245        16.816395060609441     
 H   2.9207778115097072        16.135061146204297        13.418427727997857     
 H   8.8308093167347241        3.9851616183411034        12.448007961123517     
 H   8.2884679403384247        12.922888028574516        6.3407108362541207     
 H   7.5078585244450124        7.4133558640822299        18.852182810481125     
 P   9.9957592696542612        10.632715911849250        20.424148172316741     
 C   11.472572071571609        11.297358653036815        21.203711300723725     
 C   8.5425708114448664        10.881633359684706        21.471361575901145     
 C   10.205017090225123        8.8529592835769364        20.235461631258843     
 C   9.7572946779700196        11.376996519079086        18.793973649006162     
 C   11.571475224071559        12.680941437567583        21.436438029238825     
 C   12.516948041913192        10.439237991406378        21.597916803062649     
 C   8.5482940835400871        11.813611845378603        22.522166515894948     
 C   7.3879945218326055        10.111029348820196        21.220248012508868     
 C   10.553363645072894        8.3052586492896037        18.993201191335157     
 C   10.119918523808014        8.0316062612945434        21.376280088349294     
 C   10.765737057553096        12.163127961033236        18.208850781990417     
 C   8.5686075594987106        11.121183107742615        18.083679346078693     
 H   10.782675974450751        13.359396650963028        21.122129916129452     
 C   12.700005976309098        13.193278458251777        22.075984829788677     
 C   13.654404361459211        10.967244891603780        22.209855477952928     
 H   12.448148405937223        9.3705739676794675        21.422720353568476     
 H   9.4297822761376064        12.407703557574060        22.753804357750813     
 C   7.4044768511359642        11.975880670371639        23.309870239421908     
 C   6.2490264914487517        10.293610196566116        22.004921354147978     
 H   7.3868579950200424        9.3567502572141663        20.434254676249747     
 H   10.619119318355622        8.9412647005228028        18.114192863230361     
 C   10.813093278331475        6.9354518947661035        18.890493624069510     
 C   10.403566087705496        6.6702724809557337        21.268241482888040     
 H   9.8295198335402265        8.4445965064048192        22.341837773493712     
 H   11.678910956493826        12.386929248848412        18.754474903937094     
 C   10.586952694243932        12.669538631855644        16.917807649253643     
 C   8.4141628686388064        11.615336321832299        16.787647122724298     
 H   7.7721460394466533        10.521567454994980        18.517154628156522     
 H   12.745298786067366        14.261231451537610        22.281771063003962     
 C   13.743500974667551        12.341686700874128        22.447346301445659     
 H   14.465768317273202        10.310738317502905        22.522337217759215     
 H   7.4478463577876877        12.695587159918526        24.127585355882474     
 C   6.2562615087430089        11.223314829436472        23.052640977330100     
 H   5.3465586039611699        9.7089824131785445        21.827841508172970     
 H   11.091061913169248        6.5128418252683602        17.925950962427024     
 C   10.741078122907966        6.1214795647037255        20.023760687705654     
 H   10.362473732597387        6.0294075026093275        22.149622504961908     
 H   11.368742229239826        13.278496518961362        16.470519815277051     
 C   9.4246321516796208        12.380551026597869        16.200717713569979     
 H   7.5117565263312960        11.396256269274115        16.222550867859471     
 H   14.628298620026705        12.744762533696466        22.935518350144772     
 H   5.3576457521039567        11.339904842091194        23.659760014780172     
 H   10.934920517530367        5.0520102881188880        19.947054135133339     
 H   9.2782703933813693        12.740993120367596        15.181672192458038     
 P   6.4076385188306917        3.3739453718391852        17.250709465290459     
 C   6.5078657515480201        4.3102977277282282        18.788502494333944     
 C   5.1998735890739161        4.2146707243013122        16.214921018572696     
 C   8.0330307669393228        3.3591621323046970        16.467502621160712     
 C   5.8847876968899220        1.6731968476515686        17.555868992585449     
 C   7.5946943920595471        4.1418228689423859        19.666064401467519     
 C   5.4751656966629305        5.2057278746182885        19.110271049441369     
 C   5.5345514287168180        5.4237346597533262        15.577644706241147     
 C   3.8789545120609676        3.7423214101369986        16.192037499292137     
 C   8.8587923867106362        4.4935817554213831        16.581355045098952     
 C   8.4524662145768463        2.2586706867534776        15.699424063750698     
 C   5.5765212916439628       0.83362243705559091        16.467254350011139     
 C   5.8784543090643968        1.1601851682494564        18.864423261638578     
 H   8.4011228067073418        3.4551942717193813        19.422757458130928     
 C   7.6337991054483059        4.8614342839904259        20.860487777675594     
 C   5.5373875769312892        5.9366798391722773        20.297427290368709     
 H   4.6443195134007889        5.3518691396586009        18.427852375288904     
 H   6.5560091264732545        5.8004585148566985        15.578244582737451     
 C   4.5296013370836183        6.1647756935043319        14.950393436854583     
 C   2.8822371464239320        4.4862688982663563        15.558999714480736     
 H   3.6263733503140250        2.7994799859188073        16.664568653218879     
 H   8.5423895648864825        5.3416015527926781        17.184809965057006     
 C   10.086666085168725        4.5212942274148888        15.919950608818793     
 C   9.6864283748413236        2.3027453944737681        15.049772383722697     
 H   7.8365004083003758        1.3674285764273189        15.606478496165728     
 H   5.5382846074838605        1.2258520549103291        15.452508745525286     
 C   5.3069950640767347      -0.51892579177580134        16.689494011065264     
 C   5.6044500318233919      -0.19399117170791905        19.073413895081082     
 H   6.0815033006486905        1.8100146844082647        19.712126291136546     
 H   8.4505793727509708        4.7002452587751140        21.560918584306147     
 C   6.6191546242047039        5.7746470755841219        21.164697650022248     
 H   4.7371252812645785        6.6341059103985174        20.538627018701636     
 H   4.7792046861404520        7.1076981083380728        14.462406761508721     
 C   3.2057775161006488        5.7068597899280791        14.960824847434969     
 H   1.8624300735035357        4.1050790324535509        15.517174195236528     
 H   10.723541495290499        5.4010998493459672        15.992538375482042     
 C   10.505352773801214        3.4296453177711212        15.152499146396810     
 H   10.000013053591454        1.4477535477442833        14.454177288348911     
 H   5.0979351295664799       -1.1701068335335398        15.839803156903269     
 C   5.3281329882018182       -1.0316283379766782        17.990306165421909     
 H   5.6053104729842973      -0.59324637280034154        20.085235722942294     
 H   6.6819683599521955        6.3533378776609082        22.084332805454711     
 H   2.4262538452200175        6.2900823085087856        14.474392287123568     
 H   11.475882936380893        3.4609265453113376        14.651258700380284     
 H   5.1383015405560739       -2.0914908628932523        18.154601643266133     
 Co   10.134887995918561        2.9640834786604695       0.43087039606169081     
 S   9.5816364959129974       0.77879488077819548       0.79845079934802765     
 S   8.0638242420259072        3.8987220517766339       0.35946726891251912     
 S   11.278724853559952        3.3605266646470247       -1.4978359060622501     
 S   11.668574924863194        3.7444333498918021        1.9291011533292219     
 C   11.033950784438160      -0.22499487444704358       0.88646260674490907     
 C   8.1904421997685262        5.6549894959881408       0.23599698823991316     
 C   10.496773851377064        2.5101799469601014       -2.8305996134046709     
 C   10.979850039638350        4.4275919979948961        3.4014725947147006     
 C   10.917808412426192       -1.6353888827637004       0.81024358142550290     
 C   12.329591404320979       0.30990269126542591        1.0709119458919898     
 C   7.0151145649765398        6.4209875278143320        4.0655934576988899E-002
 C   9.4051325247763700        6.3603501843656902       0.40330335896124409     
 C   9.2794322060108403        1.8068938272292943       -2.6793706241424378     
 C   11.091563896323228        2.5096842046568133       -4.1174227775528749     
 C   11.769531331082222        4.5216612232905167        4.5728908005430497     
 C   9.6673532988250397        4.9444103312235423        3.4535080358186501     
 H   9.9332905998963170       -2.0786398212816648       0.67128645956569488     
 C   12.038515182974958       -2.4604872431267713       0.92869814255411631     
 C   13.438722370323580      -0.52672849683446332        1.2081420256493201     
 H   12.443803130701607        1.3894746996343286        1.1406639560994214     
 H   6.0686108149768989        5.8972052987936774       -8.8663731279946936E-002
 C   7.0457455210504323        7.8173541864859821        4.3495085763824416E-002
 C   9.4277453827685065        7.7583569343701893       0.40786884317948219     
 H   10.324590631289212        5.7958611135683027       0.55837327524935154     
 H   8.8087070740127160        1.7772134124684356       -1.6997935986046544     
 C   8.7001137463376121        1.1339771280752742       -3.7546903302533958     
 C   10.488119170283161        1.8593614655761634       -5.1975153914032859     
 H   12.047527040060867        3.0155847472106316       -4.2554406272751368     
 H   12.780998688637274        4.1178735592832991        4.5620733311915576     
 C   11.275458055822625        5.1332713076671279        5.7277246282240020     
 C   9.1848584324875766        5.5534416728946425        4.6103638204549915     
 H   9.0299773566478461        4.8397807921130260        2.5782024480136561     
 H   11.918198037192466       -3.5413539278523816       0.86959760404475328     
 C   13.311575453915589       -1.9175051373571728        1.1379527168370471     
 H   14.425630211225894       -8.8839503772481426E-002   1.3596907072653719     
 H   6.1187709357157960        8.3744149876967811       -8.8170197972880615E-002
 C   8.2543044869292999        8.5004049774485626       0.23162738008482206     
 H   10.376768822059038        8.2718693005545205       0.56137082986607534     
 H   7.7795781151392411       0.57699784166612778       -3.5930133801541686     
 C   9.2850740657698676        1.1626754198296705       -5.0260590941201508     
 H   10.962149679368849        1.8861459881820855       -6.1779941016205564     
 H   11.912007909945027        5.2020229722763007        6.6090656358460880     
 C   9.9794836728783167        5.6660511502449360        5.7569788032599858     
 H   8.1674466217514006        5.9394523695018044        4.6133531801706678     
 H   14.185208959581125       -2.5624435975136124        1.2152983977629317     
 H   8.2750050858762503        9.5874335791568726       0.24508942832617933     
 H   8.8171008641356501       0.64950036090129026       -5.8623514813082442     
 H   9.5979503176841021        6.1591298529919438        6.6491215429464692     
 P   7.1099966748102723        2.9397851546398002        8.2211047087439724     
 C   5.6332043782807197        2.2751531588703622        9.0007231101705170     
 C   8.5632394492446569        2.6909191486211368        9.2682578570201191     
 C   6.9007253957520556        4.7195379645588584        8.0323930235647207     
 C   7.3484099979769555        2.1954803609352735        6.5909336260785540     
 C   5.5343024021330329       0.89157785981238546        9.2334981876620752     
 C   4.5888193719597581        3.1332818607267665        9.3948899364255407     
 C   8.5576148609372886        1.7589374568919436        10.319058376887510     
 C   9.7177554920851072        3.4616006209487917        9.0171062823385260     
 C   6.5523762593304768        5.2672273329607702        6.7901284903084891     
 C   6.9858364743228512        5.5409034976766351        9.1732028255934885     
 C   6.3399917828570818        1.4092590527699882        6.0058877387987089     
 C   8.5370415088248333        2.4513671717873597        5.8805671466663698     
 H   6.3231070316370239       0.21311181366504423        8.9192275032360087     
 C   4.4057619358304860       0.37925740597717000        9.8730405669483012     
 C   3.4513657422577042        2.6052923609124541        10.006850338033981     
 H   4.6576103785293093        4.2019392294357321        9.2196481647404074     
 H   7.6761785718602926        1.1647815965229384        10.550731029117633     
 C   9.7014683457734670        1.5967551398329607        11.106728210979021     
 C   10.856757617650642        3.2791079567437973        9.8017497358194472     
 H   9.7188148376750654        4.2158785456630712        8.2311141095205329     
 H   6.4866094041518547        4.6312149548993320        5.9111251345687679     
 C   6.2926522847594732        6.6370350201261994        6.6874092933887930     
 C   6.7021877587937118        6.9022359993739535        9.0651530199986770     
 H   7.2762440759310580        5.1279245469296661        10.138762445934383     
 H   5.4268557863800986        1.1854173443633842        6.5515601612916923     
 C   6.5187478937389622       0.90281679390363268        4.7148529351789659     
 C   8.6914530348039101        1.9571926982688559        4.5845391882417106     
 H   9.3334810279645435        3.0510602466842052        6.3139818830363046     
 H   4.3604602157452925      -0.68868998087404310        10.078850505423757     
 C   3.3622664277510923        1.2308579504586215        10.244380525369037     
 H   2.6400006637730078        3.2618054764127087        10.319311981510934     
 H   9.6581785134404132       0.87705309831315470        11.924450365885523     
 C   10.849619279763502        2.3494080145564293        10.849471422631973     
 H   11.759167123410426        3.8638180284266692        9.6246525200971220     
 H   6.0146839106525150        7.0596363390380672        5.7228630221753320     
 C   6.3646704556028002        7.4510173943744418        7.8206686002745993     
 H   6.7432759335114394        7.5431059133418037        9.9465307024860117     
 H   5.7369788858733646       0.29378238564808817        4.2676271112698645     
 C   7.6810097752416659        1.1918744454331853        3.9976922863205600     
 H   9.5938114403920771        2.1763305788060308        4.0193838407748892     
 H   2.4774678904094039       0.82779696843876638        10.732564656531787     
 H   11.748254209975480        2.2329013961527120        11.456578824312569     
 H   6.1708198827836664        8.5204843577289999        7.7439570311925401     
 H   7.8273477167159768       0.83140668708455245        2.9786534310087207     
 P   10.698106234118239        10.198591328875990        5.0476244336666465     
 C   10.597907419168360        9.2622109957455159        6.5854050861286906     
 C   11.905937865687411        9.3579406399356611        4.0118468172271502     
 C   9.0727105224256981        10.213332916670105        4.2644080735385979     
 C   11.220896006126221        11.899357340811976        5.3528188587734222     
 C   9.5110761383649098        9.4306311424435716        7.4629747083619860     
 C   11.630648271901540        8.3668229753354399        6.9071653116643565     
 C   11.571362124756304        8.1488446521916558        3.3745725163917455     
 C   13.226824212679414        9.8303901287739972        3.9889809756226144     
 C   8.2469718486740575        9.0788951866256120        4.3782550490404546     
 C   8.6532321716598641        11.313830029475998        3.4963585533378234     
 C   11.529124617817850        12.738964228238915        4.2642186473770201     
 C   11.227246278870808        12.412341261830019        6.6613840474546997     
 H   8.7046161016368675        10.117225356335586        7.2196761666557077     
 C   9.4720110333408734        8.7110120818751522        8.6573960202347333     
 C   11.568464955204714        7.6358620750940123        8.0943179733664881     
 H   12.461498336781707        8.2207226562208486        6.2247423938518924     
 H   10.549934769706857        7.7720301843671997        3.3751773496499418     
 C   12.576376453823793        7.4078864702399629        2.7473190481682246     
 C   14.223604591038685        9.0865226717799228        3.3559462218774514     
 H   13.479332754344698        10.773247270354362        4.4615219930136600     
 H   8.5634091124039529        8.2308635886999593        4.9816756904406612     
 C   7.0190745207514906        9.0511767345263721        3.7168914943779439     
 C   7.4192491949094030        11.269746491281120        2.8467449069982016     
 H   9.2691790146226758        12.205085288982229        3.4034046693194226     
 H   11.567356349067309        12.346758871848758        3.2494630188934015     
 C   11.798616340340894        14.091516298397307        4.4864810873917254     
 C   11.501214670628148        13.766522714877459        6.8703994156916073     
 H   11.024241903567335        11.762486294117757        7.5090781015749677     
 H   8.6552284747039305        8.8721582894138624        9.3578336984125414     
 C   10.486695725387051        7.7978401858824578        8.9615956824341065     
 H   12.368760278725173        6.9384711253971751        8.3355091749871004     
 H   12.326846142325163        6.4649412979529055        2.2593325783660410     
 C   13.900165189405797        7.8659150226793937        2.7577498774971669     
 H   15.243386377403908        9.4677853460991930        3.3141513444840793     
 H   6.3822226352753288        8.1713533912589202        3.7894747017429080     
 C   6.6003390525787964        10.142836330268057        2.9494812826877039     
 H   7.1056347101410058        12.124741168824514        2.2511701027099797     
 H   12.007650315018312        14.742715893546007        3.6367980678423968     
 C   11.777482380108721        14.604193728502976        5.7873040164758374     
 H   11.500364116138675        14.165754440591915        7.8822310997456340     
 H   10.423910824515614        7.2191415834960582        9.8812287579277029     
 H   14.679741140025762        7.2827611550263818        2.2713117573415773     
 H   5.6297975776563671        10.111545760439995        2.4482610188380662     
 H   11.967279933582695        15.664060789854354        5.9516170611065826     
         556

 Co   1.5779362278534612        10.610353854068666       0.43067913005329961     
 S   1.0241338002694040        12.795677497076069       0.79702246987348790     
 S -0.49334524772947252        9.6764479747762824       0.35894304950459149     
 S   2.7241438155321069        10.213121432444952       -1.4965541124535586     
 S   3.1102858717645478        9.8308361509938607        1.9303849949010083     
 C   2.4764010370897278        13.799528493318078       0.88547748990500874     
 C -0.36728988789516442        7.9201860919323428       0.23505436038028368     
 C   1.9443035215408291        11.063868643958482       -2.8302777696658987     
 C   2.4207532629470734        9.1462450640665676        3.4016641344434828     
 C   2.3601396239579522        15.209935505568552       0.80986614356800934     
 C   3.7721019676443328        13.264645951923214        1.0695011326528119     
 C  -1.5429032633696940        7.1544697252443843        4.0385294493978457E-002
 C  0.84739130527129203        7.2145820810537931       0.40119349974709928     
 C  0.72697117001102851        11.767399210194922       -2.6805019349483605     
 C   2.5406928001411782        11.064365654587808       -4.1163041852101543     
 C   3.2098701477030183        9.0513710938363516        4.5733648926492174     
 C   1.1083540359183395        8.6291389723743208        3.4525957150553590     
 H   1.3755715360438312        15.653169066658924       0.67123714265122614     
 C   3.4808201155060896        16.035065283985677       0.92846298883355605     
 C   4.8811840356543215        14.101289519683458        1.2070113923466954     
 H   3.8864768844084461        12.185059188256284        1.1383779610469098     
 H  -2.4893375769283153        7.6784735839047258       -8.8524616391422284E-002
 C  -1.5125120600507682        5.7580816720004515        4.2868496391586262E-002
 C  0.86977652978849163        5.8165698945658999       0.40531405423304723     
 H   1.7670318881068274        7.7789092551469707       0.55569186763694656     
 H  0.25510663962447028        11.797133600759295       -1.7014951357958925     
 C  0.14907875906552109        12.440432395471387       -3.7564649145489359     
 C   1.9386341393515938        11.714746754694691       -5.1971157956316345     
 H   3.4967860105719240        10.558429363258643       -4.2531175816167179     
 H   4.2212594005866100        9.4553502092342558        4.5633463224737385     
 C   2.7153899382948845        8.4386460862923602        5.7273781955978036     
 C  0.62542873861437631        8.0190085252457521        4.6086689941556340     
 H  0.47140316166121787        8.7344025254529534        2.5770764370317272     
 H   3.3604150993981192        17.115943637397034       0.86981731626498415     
 C   4.7539180895500852        15.492085246716893        1.1374229158700953     
 H   5.8681744539024541        13.663417909751027        1.3580644318804369     
 H  -2.4396561821308564        5.2011883336448586       -8.8366845517440784E-002
 C -0.30392507168369387        5.0747745988072213       0.22985985632423656     
 H   1.8188121715819130        5.3028313465122938       0.55795057689341487     
 H -0.77145398122597730        12.997667426331509       -3.5958595519330130     
 C  0.73547839467718812        12.411537793809069       -5.0271272872389590     
 H   2.4138165367114022        11.687928222271637       -6.1770049062999055     
 H   3.3515264712670856        8.3692704842798449        6.6089444535260133     
 C   1.4195385520598771        7.9055614526025728        5.7555369271426988     
 H -0.39187575052493656        7.6327207043637229        4.6108011412768963     
 H   5.6275391662445999        16.137025170801060        1.2149150929385388     
 H -0.28336264974628844        3.9877364651787102       0.24296565404544707     
 H  0.26853912026242471        12.924696527512744       -5.8639806091544235     
 H   1.0377208540780283        7.4116566094094889        6.6470804204977254     
 P   15.660441111170863        10.631387945050484        8.2205644178487312     
 C   14.184170638426075        11.296468434641382        9.0008169625025189     
 C   17.114517063537910        10.879265745497245        9.2667748908806598     
 C   15.449595626534261        8.8518770920782686        8.0314361887114902     
 C   15.898349606570445        11.376072556257128        6.5905068397337896     
 C   14.085772347261281        12.680049928652165        9.2337487798011946     
 C   13.139367378729474        10.438731531530630        9.3947193550096362     
 C   17.110385885831878        11.811742437402724        10.317112447079694     
 C   18.268383848648021        10.107859123109325        9.0149135363357882     
 C   15.099556916661610        8.3051020322500282        6.7892908592043417     
 C   15.534468766667347        8.0300439526741698        9.1719088971140259     
 C   14.888952451243529        12.160978917609555        6.0054574516676951     
 C   17.087273156699698        11.121733657578091        5.8801625508029050     
 H   14.874837418044709        13.358245705132809        8.9195930719960295     
 C   12.957356440984029        13.192729102868315        9.8732059766917715     
 C   12.002081165785320        10.967069658955634        10.006677801529817     
 H   13.207664449344215        9.3700816785120864        9.2192763534567312     
 H   16.229456119586292        12.406395121184950        10.549400291253871     
 C   18.255117596851772        11.973795640079162        11.103488880983333     
 C   19.408265205677615        10.290240513874151        9.7982841837078212     
 H   18.268274021029445        9.3532526598981782        8.2292791556271521     
 H   15.033967654192441        8.9415097264293664        5.9105630761133776     
 C   14.837919699645370        6.9357246559428862        6.6863296046368852     
 C   15.248856121919523        6.6691763862416007        9.0636738760562654     
 H   15.826184748065778        8.4423438105307529        10.137329608582593     
 H   13.975648375599649        12.383782010412075        6.5512345287026585     
 C   15.066972180420585        12.667530572820848        4.7143741007307387     
 C   17.240978725544835        11.616037676620467        4.5840993463773820     
 H   17.884514175302840        10.523221916947358        6.3136530780370466     
 H   12.912468562065630        14.260666282786541        10.079115523365646     
 C   11.913515465695349        12.341493519399259        10.244406436690705     
 H   11.190457153136556        10.310848887387227        10.319099155955998     
 H   18.212938721172449        12.693823413237878        11.920955825669557     
 C   19.402678997450977        11.220538942681008        10.845431778836712     
 H   20.310089589325873        9.7048453530149441        9.6205988315633064     
 H   14.558668405026619        6.5138637495117511        5.7218633008662358     
 C   14.909658727068823        6.1213012550437789        7.8192903821453976     
 H   15.289824905917209        6.0278605688351226        9.9447440980378783     
 H   14.284461784257354        13.275568772434310        4.2671488453355222     
 C   16.229532526546066        12.379892536057099        3.9971782264511027     
 H   18.143598858854517        11.398129266354859        4.0189523857685332     
 H   11.028822501693499        12.744786599520687        10.732618105306482     
 H   20.302030771188644        11.336894057939984        11.451485338017532     
 H   14.714393414665281        5.0521411895644617        7.7423828361449933     
 H   16.375313653238884        12.740420809207123        2.9780863654384415     
 P   2.1389947241400193        3.3745318361041066        5.0469475344751320     
 C   2.0387982601758008        4.3106364187971513        6.5848761756917336     
 C   3.3459234442857912        4.2160883360947459        4.0108946923501874     
 C  0.51343095490680435        3.3590339884074361        4.2640969026001310     
 C   2.6632327123444370        1.6741972226981185        5.3519172969417266     
 C  0.95199924161734240        4.1420089717751472        7.4624353871158311     
 C   3.0715111376218998        5.2060234710130437        6.9067609624801545     
 C   3.0101145663779860        5.4245072332070547        3.3730881304805322     
 C   4.6673408079540915        3.7451911908453850        3.9885330262673988     
 C -0.31278003517179609        4.4931064827629035        4.3781804686745556     
 C   9.4398212049264588E-002   2.2585384803875317        3.4958075190231011     
 C   2.9710517033346640       0.83459097484932210        4.2632067053182698     
 C   2.6716337769126914        1.1616297238854492        6.6605903113157270     
 H  0.14565028627058993        3.4553054575821416        7.2190984377789853     
 C  0.91279836369987255        4.8616184236043258        8.6568501893388614     
 C   3.0091608142436592        5.9369576146846965        8.0939098138239256     
 H   3.9024150573976177        5.3521794435125321        6.2244055427628258     
 H   1.9882493063327997        5.8000195057842907        3.3731385047706635     
 C   4.0144420290562381        6.1664977818201185        2.7460156546875147     
 C   5.6634354834491871        4.4900459499121741        3.3556255951739704     
 H   4.9207687371275730        2.8027540071172110        4.4613762203218679     
 H   3.2989407705206752E-003   5.3411385017136688        4.9817848516719287     
 C  -1.5406771283603102        4.5204750921139052        3.7167910618586903     
 C  -1.1395986940750389        2.3022457408177326        2.8461840631032902     
 H  0.71069651581690607        1.3675522418413293        3.4026466582775452     
 H   3.0079465784377510        1.2265776919232383        3.2483440289803429     
 C   3.2419586672414793      -0.51765314412875429        4.4854709137400723     
 C   2.9471111648625197      -0.19222026824959274        6.8696234372543037     
 H   2.4690310857822437        1.8115429389374043        7.5083466418855984     
 H   9.6020592991119993E-002   4.7003099753750810        9.3572513228419592     
 C   1.9272858513000171        5.7749832204769671        8.9610566846189226     
 H   3.8094212633987383        6.6343551691394422        8.3352127185888758     
 H   3.7640251859121405        7.1090208668210977        2.2577402646550540     
 C   5.3387586450104001        5.7101532368414327        2.7571041937460761     
 H   6.6836395020701653        4.1099047666260908        3.3142601389889847     
 H  -2.1778792778670297        5.4000316482084081        3.7895514835664010     
 C  -1.9589670495004992        3.4288036156535378        2.9491512621392397     
 H  -1.4528561536990212        1.4472231729734237        2.2504587964535223     
 H   3.4506542019777133       -1.1688911214423989        3.6357288869100928     
 C   3.2227346472742795       -1.0299712586072982        5.7864278615030909     
 H   2.9479635270117743      -0.59110083558946624        7.8815558421928387     
 H   1.8645075658911268        6.3536349343147123        9.8807133112614771     
 H   6.1177954701031911        6.2942254021672666        2.2709510010809573     
 H  -2.9295540017791013        3.4598389741547293        2.4480146585738085     
 H   3.4136247839082436       -2.0896135670087999        5.9508074831539650     
 Co   15.527750633982743        2.9620139538975829        12.633939425742035     
 S   16.081472959803772       0.77659596248325191        12.999779325081580     
 S   17.599188430988669        3.8955968497534572        12.562651521338577     
 S   14.381727075563164        3.3597405925285093        10.706699547728764     
 S   13.995319671791675        3.7412018193276899        14.133700051773095     
 C   14.629205010941854      -0.22723773823215343        13.088461232843539     
 C   17.473264569814319        5.6518429732454978        12.438293436138597     
 C   15.161426331847526        2.5088363508129436        9.3729784640957128     
 C   14.684826091221661        4.4260362944921523        15.604897350743972     
 C   14.745469146516447       -1.6376504338778126        13.012948514821701     
 C   13.333507909689637       0.30765551116414114        13.272465140493901     
 C   18.648919458864668        6.4174354838782577        12.243392075804787     
 C   16.258647645891685        6.3575698682625603        12.604394998611259     
 C   16.378786797160050        1.8053452075577263        9.5226959609612436     
 C   14.564933337247149        2.5082486444062040        8.0870043180533759     
 C   13.895691568072266        4.5210019893312259        16.776574364084855     
 C   15.997198217893517        4.9431993964623135        15.655792672438666     
 H   15.730037090803116       -2.0808886592081461        12.874325149327785     
 C   13.624790827434015       -2.4627734029391810        13.131617243582484     
 C   12.224429726242390      -0.52897740496333556        13.410068662050952     
 H   13.219133094686859        1.3872473904665441        13.341216315612517     
 H   19.595302521053952        5.8933341444355287        12.114501017114952     
 C   18.618638347033631        7.8138304111755401        12.245648775866114     
 C   16.236369374034947        7.7555847065144077        12.608299713524781     
 H   15.338970663489619        5.7933362840796283        12.759035261672745     
 H   16.850760192098438        1.7757320545836488        10.501650983617408     
 C   16.956602152969396        1.1322491609137202        8.4467322421526667     
 C   15.166925998441725        1.8578268082487832        7.0061794528951431     
 H   13.608824764551784        3.0141664198941589        7.9502331363588032     
 H   12.884310891202521        4.1170012159889575        16.766580117819345     
 C   14.390149493576256        5.1338284381099744        17.930544175769001     
 C   16.480101438200236        5.5534420505255380        16.811813515056521     
 H   16.634167563034797        4.8378626257927433        14.780297440339503     
 H   13.745194654918748       -3.5436557675722282        13.073040397796005     
 C   12.351698410284493       -1.9197771394149685        13.340570738285065     
 H   11.237437833328396       -9.1099985020648311E-002   13.561101449121495     
 H   19.545813849970443        8.3706374712792186        12.114241749371853     
 C   17.410120148898699        8.4972613455065762        12.432641259558906     
 H   15.287386367454133        8.2694226072320607        12.760936277194586     
 H   17.877163416155774       0.57504951303386864        8.6072967078842577     
 C   16.370107048792995        1.1610673726808314        7.1761135949538275     
 H   14.691671373193431        1.8845915332463659        6.0263253498364424     
 H   13.754007075605537        5.2032524169692111        18.812101833024396     
 C   15.685987044249085        5.6669442273241417        17.958669543470094     
 H   17.497393666968396        5.9397618993912165        16.813917689705988     
 H   11.478076377252950       -2.5647091518655341        13.418112145964109     
 H   17.389643699461068        9.5843047474813421        12.445588069945522     
 H   16.837001880969289       0.64788924610727350        6.3392484652721679     
 H   16.067792672214992        6.1609174808957476        18.850179004002186     
 P   1.4453001012355653        2.9411983135879738        20.423499844173168     
 C   2.9215856364942496        2.2761263446002751        21.203740754623762     
 C  -8.7575634095601942E-003   2.6933091382302012        21.469727752740120     
 C   1.6561452089707513        4.7207101886504068        20.234367484305462     
 C   1.2073542913850970        2.1964960472759953        18.793452677021975     
 C   3.0200096827495546       0.89254109358959044        21.436635705812904     
 C   3.9663556189944629        3.1338744759325459        21.597709138705106     
 C  -4.6205862571524906E-003   1.7608023763016849        22.520036809261633     
 C  -1.1626259712775928        3.4647184000922686        21.217884997329357     
 C   2.0062109421295955        5.2674657629244344        18.992222418949535     
 C   1.5712830973516130        5.5425567331601240        21.374832733958357     
 C   2.2167733626213622        1.4116678446222970        18.208339593554648     
 C   1.8370483782784601E-002   2.4507370370836816        18.083178983653394     
 H   2.2309731558698633       0.21433853540371689        21.122425012221072     
 C   4.1484079020851166       0.37986844075818033        22.076131062892554     
 C   5.1036322021640119        2.6055442143263363        22.209692688762875     
 H   3.8980402180680409        4.2025284490338972        21.422298379619932     
 H  0.87631713476553363        1.1661527708905897        22.752299987403255     
 C  -1.1493521041376999        1.5987174787699430        23.306405283926868     
 C  -2.3025093386471727        3.2823027212400562        22.001242338641564     
 H  -1.1625175783795012        4.2193455468861343        20.432271761354649     
 H   2.0717906534779340        4.6310498024808915        18.113500864466836     
 C   2.2679013519496416        6.6368304868913954        18.889253335987050     
 C   1.8569559419376795        6.9034109021907684        21.266590143700913     
 H   1.2795421677542138        5.1302792131649495        22.340255761436723     
 H   3.1301232895786746        1.1889292418171535        18.754064463647079     
 C   2.0387220392515655       0.90511557073891435        16.917259677525454     
 C -0.13537083226963556        1.9564253521292159        16.787122876089207     
 H -0.77889555966833923        3.0491741216416983        18.516722098967094     
 H   4.1933122091774928      -0.68807217280399036        22.282023015095213     
 C   5.1922170265589314        1.2311164729629909        22.447393244323315     
 H   5.9152345496863976        3.2617722924138639        22.522155309039245     
 H  -1.1071830655939967       0.87866868104124751        24.123855332924705     
 C  -2.2969188024007416        2.3519699570619741        23.048357970274104     
 H  -3.2043388511721282        3.8676935144882179        21.823569541460522     
 H   2.5471823417610286        7.0586673028563407        17.924786534224712     
 C   2.1961901332190457        7.4512638115985066        20.022209182471467     
 H   1.8160152739050084        7.5447284158782999        22.147659370530587     
 H   2.8212552569130058       0.29714715282477955        16.469984290603243     
 C  0.87610187592374211        1.1926661043957525        16.200129992105854     
 H  -1.0380418378904426        2.1742581214845149        16.222033349467527     
 H   6.0768993257173554       0.82782679086197908        22.935628348476495     
 H  -3.1962781393814050        2.2355763900752810        23.654391528728297     
 H   2.3915114895052332        8.5204119562497844        19.945303732196894     
 H  0.73029713922649475       0.83214444477822813        15.181038195690752     
 P   14.966774169637914        10.197930006477222        17.250040198939992     
 C   15.066965826723290        9.2618546608211201        18.787985733527020     
 C   13.759926017952280        9.3562985650786512        16.213957035170036     
 C   16.592339687200020        10.213470572994648        16.467196019919648     
 C   14.442462108986485        11.898244147887683        17.554966863031776     
 C   16.153758587852096        9.4304903784129781        19.665552041578842     
 C   14.034244998423885        8.3664788020120131        19.109875045745870     
 C   14.095877459372392        8.1479639446273673        15.576073269402148     
 C   12.438454108184452        9.8270370080437246        16.191632242749403     
 C   17.418597445284085        9.0794346903287586        16.581297893260654     
 C   17.011309478179019        11.313954572244230        15.698856632665052     
 C   14.134590571584370        12.737803476524897        16.466235002105016     
 C   14.434073573901468        12.410851498757872        18.863624487427806     
 H   16.960113629719302        10.117185415498517        19.422212159911474     
 C   16.192949908256956        8.7108910055431910        20.859973590019276     
 C   14.096580854748956        7.6355618307417821        20.297035354494238     
 H   13.203348091267262        8.2203123421049327        18.427513082126065     
 H   15.117788230326742        7.7725859780630051        15.576090489238803     
 C   13.091640908155439        7.4058871377746138        14.948964209040033     
 C   11.442451634238358        9.0821027892144262        15.558675075342347     
 H   12.184914916536572        10.769414810440688        16.664534378926593     
 H   17.102570302192234        8.2314135322048241        17.184945111837084     
 C   18.646475650532064        9.0520901317746656        15.919870959159185     
 C   18.245288952291141        11.270273331788845        15.049197862879625     
 H   16.394970667618370        12.204911114716092        15.605681456448266     
 H   14.097690480991901        12.345781728918594        15.451386248566225     
 C   13.863639557963916        14.090043785311810        16.688461498700644     
 C   14.158554693162284        13.764697563918153        19.072618953074169     
 H   14.636721662086137        11.760972759592441        19.711396691422660     
 H   17.009717449959254        8.8722021443582477        21.560385434713009     
 C   15.178452150713769        7.7975375849579409        21.164185369881970     
 H   13.296315044321389        6.9381704586850477        20.538337761153464     
 H   13.342161260603824        6.4634162857445583        14.460648828692159     
 C   11.767273433023618        7.8620733194797578        14.960077631421576     
 H   10.422204754591982        9.4621270681553504        15.517331545498045     
 H   19.283716277585246        8.1725634484979608        15.992645836245122     
 C   19.064701688155775        10.143748202023637        15.152177099683929     
 H   18.558494893110673        12.125288793703868        14.453434816545998     
 H   13.654907588159066        14.741253694584358        15.838705663776420     
 C   13.882874559086844        14.602401669104303        17.989402397094949     
 H   14.157713461323754        14.163614156519284        20.084536931481278     
 H   15.241227015309091        7.2188865862106804        22.083843847272632     
 H   10.988307632313701        7.2779394477387500        14.473888428071700     
 H   20.035277418474688        10.112728233611190        14.651017792731226     
 H   13.691950476672890        15.662041102612491        18.153753310303550     
 Co   6.9756018006633713        10.609940149433202        12.634028672288494     
 S   7.5296647498328433        12.795069561933660        13.001409539730776     
 S   9.0465448834137518        9.6754968801801962        12.561308072678660     
 S   5.8287246089302442        10.214298414881394        10.706900215263204     
 S   5.4433444187982749        9.8297780828067332        14.133558198159605     
 C   6.0773181280462989        13.798847008524838        13.089187975636765     
 C   8.9202607264879532        7.9192140342837165        12.438206956993643     
 C   6.6085193536789717        11.065242555842781        9.3732952738407906     
 C   6.1327701656144873        9.1451682577317648        15.604848080158170     
 C   6.1934863441105552        15.209262149935549        13.013696722415476     
 C   4.7815954831825573        13.263845966405787        13.272702919544066     
 C   10.095795547684743        7.1533117014431546        12.243807999490087     
 C   7.7055076273926764        7.2138022239062485        12.604613465818600     
 C   7.8257705247029286        11.768901608239807        9.5231631077330423     
 C   6.0121789214700430        11.065749819174313        8.0872401991595559     
 C   5.3435481814031931        9.0501813799536777        16.776475102823365     
 C   7.4451952043588765        8.6281134263900974        15.655864956166072     
 H   7.1780654081653710        15.652588167848799        12.875497782200929     
 C   5.0726974080414964        16.034293055272379        13.131937846512971     
 C   3.6724022407228571        14.100387922057973        13.409872939254488     
 H   4.6672775126944197        12.184250981094904        13.341492559152329     
 H   11.042288599946787        7.6771747989334349        12.114752258122735     
 C   10.065267279296458        5.7569364291446981        12.246865895801813     
 C   7.6829904164906475        5.8157963835131401        12.609315295497280     
 H   6.7859313978648910        7.7782836270879807        12.758920595626156     
 H   8.2975155824768407        11.798760133573229        10.502230224561073     
 C   8.4036922762600401        12.441960290081800        8.4472259854667069     
 C   6.6142466387327987        11.716196141524817        7.0064763904907910     
 H   5.0561333969747508        10.559738599450720        7.9503624718873764     
 H   4.3321307668245055        9.4540965470340250        16.766369491590766     
 C   5.8379571010116438        8.4374270779324334        17.930500908355139     
 C   7.9280307770130758        8.0179147141061069        16.811943406082786     
 H   8.0821979004441662        8.7334243592055945        14.780388413395720     
 H   5.1930331998286556        17.115183631717958        13.073418620679215     
 C   3.7995790746197109        15.491198113682993        13.340423685646002     
 H   2.6854065454304710        13.662421046220249        13.560585986552997     
 H   10.992358505320615        5.1999088583251689        12.115871467428089     
 C   8.8566185345819619        5.0738250451886158        12.434180857149956     
 H   6.7339074841154138        5.3022082728180271        12.762156354693435     
 H   9.3241935149336879        12.999239064016848        8.6078746873655732     
 C   7.8173671169306411        12.413035480533459        7.1765293819489866     
 H   6.1391150994873422        11.689366230413254        6.0265615603827918     
 H   5.2017496089779653        8.3679761217516226        18.812010111855180     
 C   7.1338302649938434        7.9043911150869217        17.958744044963989     
 H   8.9453323914565690        7.6316168018771506        16.814140158785289     
 H   2.9258808429730161        16.136060273424373        13.417696991616808     
 H   8.8359502224707551        3.9868015061600706        12.447765305292844     
 H   8.2843276383739788        12.926217467150522        6.3397013378553515     
 H   7.5155875580536469        7.4104616235488372        18.850300195319619     
 P   9.9981763956892866        10.629829215160807        20.424449322654198     
 C   11.474583521015497        11.294825973764903        21.204534426118830     
 C   8.5441563608989686        10.877990959520389        21.470655084778659     
 C   10.208849694585021        8.8503047576049543        20.235283377275920     
 C   9.7602345832573967        11.374508533543443        18.794404210723666     
 C   11.573183233728091        12.678430228764736        21.437273749765577     
 C   12.519377786083183        10.437027847240447        21.598333590567549     
 C   8.5484119213768182        11.810679570131365        22.520800794674102     
 C   7.3901320985491168        10.106808836072993        21.218826519435549     
 C   10.558913501326545        8.3035714239603067        18.993119470597190     
 C   10.123837018144073        8.0284159115350082        21.375701883629997     
 C   10.769749120435799        12.159134217068139        18.209210495836420     
 C   8.5711572499519590        11.120466028732467        18.084229778638683     
 H   10.784148029078027        13.356680158222353        21.123146907241694     
 C   12.701771551107891        13.191070543813968        22.076458317668560     
 C   13.656852212466124        10.965327823889124        22.209968618925739     
 H   12.450921718521997        9.3683628340385035        21.423029447217942     
 H   9.4294977821528612        12.405124375610281        22.753010031741876     
 C   7.4036422501851433        11.973199764925752        23.307018275457057     
 C   6.2502103197371497        10.289650842183821        22.002020916112333     
 H   7.3901432510005662        9.3520355082301183        20.433350639346315     
 H   10.624599672447591        8.9400314289776972        18.114433439033117     
 C   10.820423207445897        6.9341748764211921        18.890090116512887     
 C   10.409346008832898        6.6675275932201199        21.267395539832570     
 H   9.8321067407178298        8.4406786953573256        22.341139276250892     
 H   11.683162510337642        12.381724364559524        18.754874463702475     
 C   10.591699213979654        12.665702047967438        16.918139855602533     
 C   8.4174122736850308        11.614784835766971        16.788179137076543     
 H   7.7738210602307589        10.522190405642050        18.517850090197740     
 H   12.746813250934485        14.259025852566863        22.282242920161327     
 C   13.745602169130708        12.339768295830121        22.447549335023329     
 H   14.468501984269800        10.309090493606332        22.522276013012210     
 H   7.4458784356654286        12.693396133750417        24.124339063868490     
 C   6.2559183877839866        11.220182366452226        23.048959185939175     
 H   5.3482490011642101        9.7044459926276883        21.824375336990251     
 H   11.099672914509245        6.5123366757755177        17.925613937304490     
 C   10.748552576245078        6.1196904268465184        20.023002127794257     
 H   10.368297842454901        6.0261636329512003        22.148422824556501     
 H   11.374291603465309        13.273544929391404        16.470803909943200     
 C   9.4289784174652880        12.378352488931574        16.201106526003482     
 H   7.5146578996858375        11.397129059365867        16.223164434082758     
 H   14.630438658185538        12.743018109981350        22.935544923347695     
 H   5.3565389744104737        11.336891648661506        23.654895123070151     
 H   10.943729141553183        5.0505157811444388        19.946049558221290     
 H   9.2831473060586802        12.738917613684325        15.182035416842206     
 P   6.4138702713000297        3.3732301567141110        17.250694496961920     
 C   6.5141259843009554        4.3092845465782812        18.788636145584025     
 C   5.2071412962198940        4.2149233852609793        16.214511708401371     
 C   8.0394786487619339        3.3576117460892974        16.467964868854146     
 C   5.8895472811505751        1.6729012905491145        17.555513925616680     
 C   7.6007941884652377        4.1403261857687959        19.666294458158053     
 C   5.4816752306584116        5.2050054505965404        19.110399399284486     
 C   5.5431573141386261        5.4233503260688005        15.576830388477868     
 C   3.8857291068204667        3.7440339729223671        16.191711082172837     
 C   8.8656950680523163        4.4916852554185676        16.582007478970464     
 C   8.4585144443157638        2.2570532283755007        15.699774332224212     
 C   5.5816096900259007       0.83345379822974641        16.466716095433188     
 C   5.8813800273349051        1.1601260246925609        18.864110581487623     
 H   8.4069654839265873        3.4533945089342040        19.423016630925034     
 C   7.6400984753881138        4.8599040637753124        20.860721988818714     
 C   5.5441298384695337        5.9359090744402723        20.297567734180518     
 H   4.6508980990121698        5.3514255384498686        18.427949055542122     
 H   6.5650226515732504        5.7988641277353690        15.577205400684019     
 C   4.5390438886242706        6.1653363105718677        14.949416448473352     
 C   2.8898488193333716        4.4888758403551794        15.558451002198986     
 H   3.6321392677938582        2.8015974045634136        16.664463693146541     
 H   8.5496137006300224        5.3397559065953306        17.185559025393236     
 C   10.093590158089075        4.5190064173840057        15.920620882630185     
 C   9.6925232289833883        2.3007073957128297        15.050174153761718     
 H   7.8422050266301913        1.3660689546909244        15.606645857579947     
 H   5.5446097909361356        1.2255931928213495        15.451915143305065     
 C   5.3107715371784794      -0.51883243391692513        16.688813332774682     
 C   5.6059611491915105      -0.19376059994129641        19.072977916002266     
 H   6.0841255954012210        1.8099049607232252        19.711933096317079     
 H   8.4567328308549055        4.6983329055430421        21.561227882337135     
 C   6.6258409014416824        5.7735548987612786        21.164846417219835     
 H   4.7440688385045053        6.6335603662339730        20.538791688298108     
 H   4.7896301300167279        7.1078544155705234        14.461224748661483     
 C   3.2147314804933163        5.7089701665649111        14.960019720137462     
 H   1.8696608082705350        4.1087306469098532        15.516692265950516     
 H   10.730793791212800        5.3985681868463065        15.993311311441460     
 C   10.511877189629518        3.4272803617763703        15.153056141806626     
 H   10.005778319518678        1.4456378160851984        14.454515308392084     
 H   5.1020248094815743       -1.1699595563090890        15.838998873674058     
 C   5.3301820048723325       -1.0313457260346466        17.989694035256143     
 H   5.6052977639967940      -0.59280820724770933        20.084848503170427     
 H   6.6886955175777381        6.3521778695269671        22.084521622083091     
 H   2.4358620235908570        6.2930059014908064        14.473555917646236     
 H   11.482456479322984        3.4582931178876914        14.651899239652504     
 H   5.1393485848404961       -2.0910193095109957        18.153940157108707     
 Co   10.130177798043819        2.9625807296987396       0.43091857593757410     
 S   9.5762473732844899       0.77746645206918763       0.79852488277293243     
 S   8.0592368886471402        3.8970653373860178       0.35816552952917624     
 S   11.276998114722591        3.3580910363410337       -1.4962492311571314     
 S   11.662452355527698        3.7428951045873036        1.9303892649595853     
 C   11.028615720917259      -0.22628587336059666       0.88619884708362640     
 C   8.1855304300128147        5.6533573568239817       0.23516315663812154     
 C   10.497136798401078        2.5071583116727485       -2.8298227942316774     
 C   10.973035010031349        4.4274098490321219        3.4017239680294100     
 C   10.912470138410875       -1.6367012927730504       0.81064988676321137     
 C   12.324331094447709       0.30873068455322172        1.0697238684827035     
 C   7.0099960649191031        6.4192724165625181        4.0804626112767584E-002
 C   9.4002874318379863        6.3587596236323654       0.40158235851373147     
 C   9.2799042993022223        1.8034767680692914       -2.6799070877405353     
 C   11.093425345578208        2.5066697232813424       -4.1159033505031726     
 C   11.762263596513545        4.5223732864772765        4.5733518148531038     
 C   9.6605945125623389        4.9444303152289120        3.4527743677675669     
 H   9.9278971625077421       -2.0800391602162285       0.67244538456042757     
 C   12.033272913921696       -2.4617182062650049       0.92884712245189094     
 C   13.433539427192084      -0.52780141716511986        1.2068372916949885     
 H   12.438633565277696        1.3883244821019807        1.1385802680375090     
 H   6.0634975285294423        5.8954221256597465       -8.8263421877041962E-002
 C   7.0405311674435742        7.8156472157448187        4.3907506812275968E-002
 C   9.4228096737763067        7.7567656259937383       0.40633004613394408     
 H   10.319863988211591        5.7942722254895385       0.55586500338875955     
 H   8.8082061377748424        1.7735899929829397       -1.7008171098377305     
 C   8.7019472235985766        1.1304204458132270       -3.7558286790528617     
 C   10.491328928646997        1.8562147535294544       -5.1966447238070721     
 H   12.049459867623144        3.0126930687325295       -4.2528161371556079     
 H   12.773686457241345        4.1184726483221672        4.5632314782050925     
 C   11.267855519123342        5.1350908513304825        5.7273973668272378     
 C   9.1777583797452102        5.5545837169056300        4.6088773618963685     
 H   9.0235811152171443        4.8391347481823122        2.5773040004350527     
 H   11.912955301200673       -3.5426087904571784       0.87028478988111324     
 C   13.306385633037239       -1.9186102521733230        1.1373351806424148     
 H   14.420530124303474       -8.9825274066128169E-002   1.3575509124763898     
 H   6.1134405007198014        8.3726804008813573       -8.7061951093310885E-002
 C   8.2491840371872378        8.4987480571433114       0.23122982989093468     
 H   10.371897301953828        8.2703438477690518       0.55917703604319513     
 H   7.7814600447073756       0.57312702888052858       -3.5951467541436029     
 C   9.2882255520548291        1.1593555852455764       -5.0265478501425740     
 H   10.966424954192693        1.8830508651993310       -6.1765771822337161     
 H   11.904071618775667        5.2045300288418472        6.6089016962550309     
 C   9.9719713828526224        5.6681037532078555        5.7556700661536171     
 H   8.1604442042636780        5.9408494455278342        4.6110986241025991     
 H   14.180091874774940       -2.5634654457870396        1.2145739459036764     
 H   8.2698589190931262        9.5857710186567822       0.24483963174734125     
 H   8.8212464139461098       0.64616289607557909       -5.8633592927526692     
 H   9.5902162154741468        6.1620102941747019        6.6472400815166477     
 P   7.1075778380051791        2.9426566462211938        8.2214065202020112     
 C   5.6311899508257666        2.2776702390807841        9.0015438536009036     
 C   8.5616492257888055        2.6945432496400068        9.2675552391874252     
 C   6.8968918330192723        4.7221775169592499        8.0322171128128161     
 C   7.3454711562251624        2.1979544993237492        6.5913646357043865     
 C   5.5325911248674000       0.89407311552437774        9.2343291391582571     
 C   4.5863871994823464        3.1354761565998208        9.3953062233087579     
 C   8.5574869156857183        1.7618513444585997        10.317696526937322     
 C   9.7156166605494096        3.4657984244603557        9.0156907707649481     
 C   6.5468253694563030        5.2689005036987240        6.7900495303399220     
 C   6.9819161804927896        5.5440778047568662        9.1726277238672775     
 C   6.3359793894602632        1.4132439394767897        6.0062437220325959     
 C   8.5344960219925543        2.4520660803066132        5.8811220426489088     
 H   6.3216312893421946       0.21581274251831631        8.9202377707956462     
 C   4.4039935398615366       0.38144875436268932        9.8735096307130128     
 C   3.4489152042004689        2.6071929248209460        10.006961832040243     
 H   4.6548352064953606        4.2041348308394868        9.2199590005960399     
 H   7.6764499628615361        1.1673461449351692        10.549938670332949     
 C   9.7022909754790714        1.5994123923891281        11.103881692084656     
 C   10.855570761503898        3.2830392780005559        9.7988566498773775     
 H   9.7155325771685472        4.2205709086786651        8.2302162399718348     
 H   6.4811287637084547        4.6324347800929626        5.9113679967228103     
 C   6.2853205253818833        6.6382978751617534        6.6870096830081511     
 C   6.6964054905266952        6.9049648019528265        9.0643113210741664     
 H   7.2736551076611100        5.1318254379775983        10.138066768871498     
 H   5.4226018109086818        1.1906157098210997        6.5519533567164938     
 C   6.5140025718260857       0.90664608625317955        4.7151810167746193     
 C   8.6882096258669907        1.9577270070567867        4.5850754936893372     
 H   9.3318115052811894        3.0504147710184850        6.3146851158307031     
 H   4.3589432858994028      -0.68650120917679036        10.079316845626554     
 C   3.3601625261260524        1.2327595142477841        10.244580117702299     
 H   2.6372643976060002        3.2634365797925429        10.319250023029953     
 H   9.6601300597386999       0.87921999531900097        11.921208936245169     
 C   10.849954097433619        2.3525118356419457        10.845796551291178     
 H   11.757476976537152        3.8683218000647486        9.6211946854873940     
 H   6.0060709580080607        7.0601281002366925        5.7225302458223561     
 C   6.3571936507901103        7.4527913879446110        7.8199147032837990     
 H   6.7374495963721142        7.5463331945760572        9.9453356267401318     
 H   5.7314295304198035       0.29873090902344535        4.2679037291800146     
 C   7.6766679749795124        1.1940616247266433        3.9980808631699936     
 H   9.5909187687450324        2.1754371819761116        4.0200049784090677     
 H   2.4753251313146256       0.82952399150883183        10.732587242026810     
 H   11.749351718153910        2.2358810080168259        11.451721281114546     
 H   6.1620088902333894        8.5219637924632714        7.7429578416417479     
 H   7.8224765521233888       0.83347213256314856        2.9790160890279860     
 P   10.691872704203481        10.199288685823085        5.0476120950185663     
 C   10.591643142773028        9.2632082854591697        6.5855422283553011     
 C   11.898664850234207        9.3576656311880804        4.0114399686759885     
 C   9.0662612298773642        10.214867971227038        4.2648731237997186     
 C   11.216138310085180        11.899633997259890        5.3524644697110535     
 C   9.5049720368123634        9.4321152766737999        7.4632072650121666     
 C   11.624132312070790        8.3675273170830380        6.9072983968107957     
 C   11.562745465406184        8.1492084919824475        3.3737602925522250     
 C   13.220046123589217        9.8286496739396476        3.9886563451048511     
 C   8.2400663906080585        9.0807774128706242        4.3789105104730002     
 C   8.6471850809189785        11.315431846584696        3.4967099262545163     
 C   11.524040177352525        12.739112202594132        4.2636802955723327     
 C   11.224321780042622        12.412382950241710        6.6610714690210484     
 H   8.6987709812725633        10.119014384499490        7.2199367555554073     
 C   9.4657046654858217        8.7125306642590257        8.6576331128326167     
 C   11.561713506429131        7.6366155751466804        8.0944635208791222     
 H   12.454913458118567        8.2211457413039195        6.2248444965722518     
 H   10.540908803931272        7.7736090445216774        3.3741397255461254     
 C   12.566919723114443        7.4073009309331379        2.7463442939624065     
 C   14.215986093316475        9.0838835881661737        3.3553991500181461     
 H   13.473567249181698        10.771101015833446        4.4614184805565884     
 H   8.5561801774334096        8.2326956099115218        4.9824297242286102     
 C   7.0121490562236337        9.0534506645976318        3.7175624074131894     
 C   7.4131567165719385        11.271769384332922        2.8471455077589161     
 H   9.2634766453936503        12.206428501011475        3.4035735986887881     
 H   11.561035208131115        12.346995785971918        3.2488698529278683     
 C   11.794845959599900        14.091402005185675        4.4857990869420838     
 C   11.499707025181335        13.766274344757287        6.8699622109204359     
 H   11.021618323248381        11.762579961952953        7.5088854906102123     
 H   8.6490678981509568        8.8740617223608371        9.3581451190371308     
 C   10.480000030042559        7.7989185084992245        8.9617486386567453     
 H   12.361805524245144        6.9389974389986095        8.3356799755656095     
 H   12.316402559719446        6.4647614062841656        2.2581525943951335     
 C   13.891198964598738        7.8637735642257258        2.7569472361446690     
 H   15.236150190520796        9.4640976524603655        3.3136695328500614     
 H   6.3749675695012131        8.1738722107506518        3.7902485226692142     
 C   6.5938161539178939        10.145186807231712        2.9500365060659433     
 H   7.0998736762772268        12.126841623649790        2.2515057087642636     
 H   12.003568148199546        14.742546685880081        3.6359920497314882     
 C   11.775439516111112        14.603891486726447        5.7866899983012257     
 H   11.500379967030764        14.165299694348993        7.8818421337734952     
 H   10.417172271955479        7.2202884965644989        9.8814220573603002     
 H   14.670117897543195        7.2798028791442038        2.2704780845813484     
 H   5.6232262310702543        10.114165265353241        2.4488985794190929     
 H   11.966241100418127        15.663569314054422        5.9509527557083626     
         556

 Co   1.5731987241683316        10.611811058993672       0.43074205757388506     
 S   1.0187083691972556        12.796947152978325       0.79719052904305199     
 S -0.49793812797244985        9.6780221295104578       0.35759261206045362     
 S   2.7224283698669334        10.215620671016541       -1.4949486466851021     
 S   3.1041316391063898        9.8322800944133171        1.9316732331307542     
 C   2.4710356433375700        13.800755050817203       0.88525903124457272     
 C -0.37219116679076297        7.9217338276879108       0.23422756562492786     
 C   1.9446766318767386        11.066966250291005       -2.8294724252156667     
 C   2.4139135684152624        9.1463383630429913        3.4019193542347823     
 C   2.3547777856028063        15.211183972181313       0.81032190945452254     
 C   3.7668124352936458        13.265745571301142        1.0683269911628825     
 C  -1.5480057749958818        7.1560872169061378        4.0560178323727616E-002
 C  0.84256185150415719        7.2161016833788043       0.39949749277088625     
 C  0.72745972326499786        11.770901738845600       -2.6810009548882583     
 C   2.5425581308356402        11.067455846944991       -4.1147596088235376     
 C   3.2025846216550362        9.0505651187663556        4.5738253052868769     
 C   1.1015679884520517        8.6290355769455154        3.4518734246319900     
 H   1.3701540446741862        15.654510658088741       0.67247237449471553     
 C   3.4755616676654069        16.036225620960849       0.92863633846075122     
 C   4.8759795002165811        14.102283427914456        1.2056957735265128     
 H   3.8812739384777943        12.186136621339021        1.1363068326103454     
 H  -2.4944391910627655        7.6801488879003319       -8.8108396279488951E-002
 C  -1.5177005111029005        5.7596918880925134        4.3346043167471753E-002
 C  0.86486595077053618        5.8180906528557106       0.40383962864653467     
 H   1.7623164841376955        7.7804377921816448       0.55319529417514990     
 H  0.25463260299276408        11.800851854292796       -1.7024759752824246     
 C  0.15092469263331326        12.444076266496698       -3.7575630817872723     
 C   1.9418453909076314        11.717973976807887       -5.1962154634850810     
 H   3.4987190157874219        10.561391282316016       -4.2504742853132882     
 H   4.2139314485598778        9.4546523709494874        4.5644974220377179     
 C   2.7077740396747259        8.4367335560699086        5.7270525659171012     
 C  0.61830691365343371        8.0177820902120427        4.6071959728684595     
 H  0.46497580244534059        8.7349668901646922        2.5761923539646405     
 H   3.3551612316091100        17.117128597088133       0.87053423141746955     
 C   4.7487132286164533        15.493112143833033        1.1367999878806689     
 H   5.8630529326293912        13.664318418979201        1.3558924766896263     
 H  -2.4449569597665586        5.2028167994796339       -8.7177062635266436E-002
 C -0.30901510181442171        5.0763484820009905       0.22954856337870527     
 H   1.8139693382720843        5.3042969384876608       0.55583459788560663     
 H -0.76955671412069426        13.001629093133458       -3.5979478184797018     
 C  0.73863468728738735        12.414942436456172       -5.0275794460258707     
 H   2.4180878040180400        11.691102841296395       -6.1755610846909947     
 H   3.3435817105961072        8.3666668583490491        6.6087783706509606     
 C   1.4120108680093444        7.9034202977305199        5.7542370261758506     
 H -0.39890056495744985        7.6312406683422687        4.6085656711984946     
 H   5.6224121816417183        16.137963767903486        1.2141693030956306     
 H -0.28847068958756161        3.9893169540472129       0.24283383753701421     
 H  0.27268692272943074        12.928121032497444       -5.8649491098742184     
 H   1.0299751900600711        7.4086877855197715        6.6452095933993034     
 P   15.658009971021237        10.628403931885909        8.2209192812597838     
 C   14.182136560042711        11.293832965265159        9.0016834796601035     
 C   17.112914210072837        10.875543774002884        9.2661215446647560     
 C   15.445759648761561        8.8491244220223955        8.0313092111923137     
 C   15.895397541004781        11.373486949991518        6.5909918765580819     
 C   14.084028905889697        12.677437270276416        9.2346162879307325     
 C   13.136915557297291        10.436414559331906        9.3951726174861783     
 C   17.110243253145590        11.808743886587616        10.315787830190857     
 C   18.266238754111818        10.103573080460558        9.0135469594797648     
 C   15.094001888041744        8.3033193231685072        6.7892592956435660     
 C   15.530555464776107        8.0267520183562606        9.1713786166944029     
 C   14.884920795519307        12.156870058309856        6.0058628647845760     
 C   17.084720748748037        11.120937424444833        5.8807778084744839     
 H   14.873328034620947        13.355431366567098        8.9206440351624234     
 C   12.955544409313076        13.190416984102688        9.8736940374639186     
 C   11.999599303440332        10.965043044740687        10.006807168925965     
 H   13.204879072005122        9.3677628438298566        9.2196301969734726     
 H   16.229706129090616        12.403736675599506        10.548642401115650     
 C   18.255930010769315        11.971077693723323        11.100667744158873     
 C   19.407076592360607        10.286244458643909        9.7954273217205454     
 H   18.264987200774758        9.3484619086352314        8.2284399898347615     
 H   15.028476219642974        8.9401842203977591        5.9108563897325510     
 C   14.830592100681159        6.9343510408271269        6.6859720896989172     
 C   15.243087292046587        6.6663287452069593        9.0628715284376078     
 H   15.823604177357350        8.4383220672393726        10.136680009686371     
 H   13.971370560022960        12.378448772874924        6.5516729543035837     
 C   15.062207666392283        12.663579865065701        4.7147527542571419     
 C   17.237728773898983        11.615407936976281        4.5846969246031870     
 H   17.882842455116617        10.523780422349553        6.3144212869474208     
 H   12.910897831720108        14.258357552824798        10.079594363086908     
 C   11.911368508044696        12.339466519970879        10.244616834457110     
 H   11.187687907996258        10.309090302715145        10.319046787575184     
 H   18.214881037556378        12.691605901419827        11.917731217747590     
 C   19.403010013362564        11.217384378296963        10.841780443958980     
 H   20.308402871050120        9.7002840439372928        9.6171785332820914     
 H   14.550059755552144        6.5132634136386249        5.7215716714942406     
 C   14.902194497313953        6.1194117956525984        7.8185748576626750     
 H   15.284016728601049        6.0245109418000551        9.9435853433871344     
 H   14.278889196753726        13.270490876634362        4.2674726562552570     
 C   16.225178098785026        12.377597821274055        3.9976233651574882     
 H   18.140705190890216        11.398939563764266        4.0196395646262015     
 H   11.026627567681572        12.742930594411195        10.732638485519674     
 H   20.303127302085226        11.333880859960653        11.446643354995338     
 H   14.705600118508755        5.0505455304567004        7.7414185934499278     
 H   16.370431483393386        12.738251387366009        2.9785071680384783     
 P   2.1327744919096929        3.3737358273514015        5.0469766374501672     
 C   2.0325451882663064        4.3095391150923481        6.5850547788102327     
 C   3.3386556450230724        4.2162685401946103        4.0105220820907963     
 C  0.50699197112518291        3.3573954194906848        4.2646103974094691     
 C   2.6584897743998650        1.6738211789860120        5.3515971604224406     
 C  0.94591432545731802        4.1404073843565348        7.4627160167176161     
 C   3.0649923623792095        5.2052375526158645        6.9069274061188874     
 C   3.0014971383543196        5.4240516567495289        3.3723188145919520     
 C   4.6605653647402381        3.7468305017754386        3.9882160933608959     
 C -0.31967360744474432        4.4911223501645843        4.3788808742806600     
 C   8.8358002907768365E-002   2.2568284964531329        3.4962161562066822     
 C   2.9659870991478754       0.83435146849394948        4.2626980888692323     
 C   2.6687105597839014        1.1614774854578414        6.6603079191871499     
 H  0.13983360774524070        3.4533867184641096        7.2194112946436091     
 C  0.90650697457521168        4.8599809522610178        8.6571359742563647     
 C   3.0024021774509388        5.9361213015910863        8.0940896277344354     
 H   3.8958197146304658        5.3516888330166896        6.2245348678571899     
 H   1.9792246182300177        5.7983551149774808        3.3721644472156656     
 C   4.0049755840891255        6.1669861086741165        2.7450629687118986     
 C   5.6558106255985932        4.4925781481848857        3.3550651569634593     
 H   4.9150109744472008        2.8047977111524856        4.4612746882127023     
 H  -3.9154269398453817E-003   5.3392079241055805        4.9825779076836438     
 C  -1.5475920527665474        4.5180968190111539        3.7175096701577202     
 C  -1.1456864285628283        2.3001119795739329        2.8466459447209771     
 H  0.70500019245219714        1.3660998645268536        3.4028749426451719     
 H   3.0016513765341939        1.2262571982247292        3.2477838036168865     
 C   3.2382019205411479      -0.51763318430585503        4.4848097325340817     
 C   2.9455990287613902      -0.19208501252975296        6.8692076794237860     
 H   2.4664025857733463        1.8113319565577808        7.5081877491866704     
 H   8.9883828844777539E-002   4.6982737340735197        9.3576183901343004     
 C   1.9205930524432442        5.7738015920596020        8.9612525385749269     
 H   3.8024487345882698        6.6337599209830449        8.3354123082965490     
 H   3.7535662964525875        7.1091049961505934        2.2565880042694424     
 C   5.3297801120507780        5.7121886650814391        2.7562933675202221     
 H   6.6763942355997079        4.1134803771891146        3.3137422798572569     
 H  -2.1851219994383499        5.3974102789588194        3.7903677743475317     
 C  -1.9654828240448603        3.4263443655005088        2.9497622482948311     
 H  -1.4586147617541618        1.4450083922794204        2.2508619038985653     
 H   3.4465873621307148       -1.1688104969130442        3.6349396942498875     
 C   3.2206940902311292       -1.0297738919115695        5.7858306007699740     
 H   2.9479636897176480      -0.59076813074395873        7.8811850884983636     
 H   1.8577687470183728        6.3523834850501517        9.8809504669243342     
 H   6.1081530429807875        6.2970711846812728        2.2700900330080094     
 H  -2.9361184889048904        3.4571098969643050        2.4487080471802476     
 H   3.4125827687382984       -2.0892291579196440        5.9501527606090754     
 Co   15.532489196070744        2.9605463511730550        12.633988662918760     
 S   16.086903791670952       0.77532150882587791        12.999963689117662     
 S   17.603773171669925        3.8940312591890702        12.561259836494607     
 S   14.383431556070756        3.3572019461813958        10.708292398612873     
 S   14.001480828375412        3.7397680454563718        14.134971860354403     
 C   14.634575499992240      -0.22846963788807159        13.088245419742359     
 C   17.478150806052053        5.6503048178355710        12.437453633429929     
 C   15.161050406948618        2.5057093443909531        9.3737705083583034     
 C   14.691674367572164        4.4259392729436664        15.605140677624252     
 C   14.750835449266242       -1.6389039273568899        13.013400825089821     
 C   13.338802511526685       0.30655035635452332        13.271294962335862     
 C   18.654004889135756        6.4158343738908981        12.243568134904349     
 C   16.263458531264945        6.3560531288181270        12.602687875602808     
 C   16.378293908362338        1.8018110920597787        9.5221866132530302     
 C   14.563071001557017        2.5051346525306526        8.0885326643391267     
 C   13.902986888089400        4.5217989735103981        16.777024395782625     
 C   16.003994329187904        4.9432960039499161        15.655060241909375     
 H   15.735458899976500       -2.0822353074786326        12.875556402909536     
 C   13.630053344808266       -2.4639387957834442        13.131782827163303     
 C   12.229638796656843      -0.52997711781855039        13.408751281185809     
 H   13.224341445972716        1.3861641473605655        13.339156787748234     
 H   19.600389862412580        5.8916805712624472        12.114917377811585     
 C   18.623803870727386        7.8122361964341520        12.246140994476349     
 C   16.241255725791209        7.7540666676492656        12.606827083506641     
 H   15.343669371426291        5.7918054465475892        12.756518811107908     
 H   16.851223659172771        1.7719747834343604        10.500662765429533     
 C   16.954756283380448        1.1285777817848781        8.4456234993928909     
 C   15.163721448200977        1.8545784885137322        7.0070640529628356     
 H   13.606895531880582        3.0111816486619243        7.9528581025084399     
 H   12.891648184781054        4.1176912183145866        16.767719661636924     
 C   14.397776623776782        5.1357262892183355        17.930210515937283     
 C   16.487234763326377        5.5546553572415789        16.810333240217304     
 H   16.640603682617904        4.8372958621736517        14.779401655310874     
 H   13.750452288366668       -3.5448455831932080        13.073745286866041     
 C   12.356907201690460       -1.9208096326539266        13.339940504601124     
 H   11.242564100675130       -9.2006330507846401E-002   13.558928830950434     
 H   19.551090134619365        8.3690297086376564        12.115456626660215     
 C   17.415183423018178        8.4956966820495516        12.432344218719722     
 H   15.292202078655315        8.2679543214457780        12.758821929932035     
 H   17.875264619818466       0.57105831003266316        8.6051999300863820     
 C   16.366956113751524        1.1576399126774062        7.1756484548586537     
 H   14.687410788369045        1.8813991097630745        6.0277515177070917     
 H   13.761963548134595        5.2058386280722377        18.811928320275907     
 C   15.693526729288452        5.6690690148134610        17.957363265678989     
 H   17.504430617240075        5.9412271460864918        16.811676313526995     
 H   11.483207141869704       -2.5656535481109648        13.417355969650526     
 H   17.394720353718803        9.5827331827755646        12.445480017471734     
 H   16.832861883342574       0.64444327580579142        6.3382674624503617     
 H   16.075551145004738        6.1638660383686039        18.848303706498083     
 P   1.4477303010012887        2.9441599819616546        20.423859763992464     
 C   2.9236179115634822        2.2787390854448111        21.204613054492164     
 C  -7.1564256549931440E-003   2.6970090444671375        21.469078780979139     
 C   1.6599796565074754        4.7234405391174121        20.234246060500350     
 C   1.2103076746039008        2.1990605317553200        18.793942053700587     
 C   3.0217498136793055       0.89513124961189650        21.437511193994570     
 C   3.9688073636735361        3.1361681593172470        21.598164705521850     
 C  -4.4792552845917761E-003   1.7637810366100899        22.518718623602233     
 C  -1.1604828560762315        3.4689817758460668        21.216521924083970     
 C   2.0117625644438819        5.2692276581042785        18.992196463272389     
 C   1.5751936636506845        5.5458253821873607        21.374308536260603     
 C   2.2208047448169110        1.4157504024708649        18.208753317527904     
 C   2.0927985408187924E-002   2.4515184728330350        18.083794197988727     
 H   2.2324777093215289       0.21713072945969686        21.123486882988672     
 C   4.1502174189078032       0.38215774838316491        22.076625361775644     
 C   5.1061143866587697        2.6075471418717107        22.209823255228969     
 H   3.9008265204438466        4.2048237595066498        21.422652682611620     
 H  0.87606568498024684        1.1687915742152624        22.751549820836267     
 C  -1.1501654012716538        1.6014173245117080        23.303591668459362     
 C  -2.3013221834116191        3.2862780438631547        21.998390361227226     
 H  -1.1592332399179286        4.2241121800191719        20.431434600639300     
 H   2.0772796472596169        4.6323551173420938        18.113799349011455     
 C   2.2752215072318438        6.6381842373204885        18.888902041910910     
 C   1.8627175356227093        6.9062362710664233        21.265794455239444     
 H   1.2821217312512152        5.1342760702253658        22.339612075365924     
 H   3.1343979647996938        1.1942319853636623        18.754514407067820     
 C   2.0434880597531451       0.90903993545088180        16.917646480997128     
 C -0.13211378404961477        1.9570406205273649        16.787720051774045     
 H -0.77721702030464268        3.0486057566944953        18.517486926856105     
 H   4.1948794234254896      -0.68578603823079431        22.282509255046513     
 C   5.1943631792494251        1.2331200089538235        22.447606538386481     
 H   5.9180052830805181        3.2635067835732356        22.522101948153736     
 H  -1.1091251027759832       0.88086960457546692        24.120639475459534     
 C  -2.2972507558686521        2.3551061784665523        23.044713762486637     
 H  -3.2026536040408624        3.8722339378093307        21.820153567830420     
 H   2.5557816067840733        7.0592494729316941        17.924501214240678     
 C   2.2036446082503200        7.4531326836105212        20.021500222818322     
 H   1.8218141703070927        7.5480555216168179        22.146507419397192     
 H   2.8268277524998098       0.30219412090342934        16.470319388006381     
 C  0.88046153450744025        1.1949400871790130        16.200579212989485     
 H  -1.0351379164177759        2.1734381644185388        16.222716594337509     
 H   6.0790939425838966       0.82965920066495213        22.935650563971144     
 H  -3.1973748579534549        2.2385734055557589        23.649558300820850     
 H   2.4002909834736910        8.5219878907202418        19.944346021869062     
 H  0.73518587366031807       0.83429259739954553        15.181463144909499     
 P   14.972991371211638        10.198712094895175        17.250065637689847     
 C   15.073215829771865        9.2629362440124119        18.788159656682385     
 C   13.767186515809920        9.3561086801627855        16.213582204676637     
 C   16.598775523752249        10.215092852759328        16.467705460830018     
 C   14.447206367988656        11.898607447505706        17.554645667014508     
 C   16.159840433768878        9.4320758769380326        19.665827979195559     
 C   14.040761128693633        8.3672482755457942        19.110036195505330     
 C   14.104480182758296        8.1484052903430779        15.575306063823572     
 C   12.445225172544804        9.8253965046118221        16.191310783194844     
 C   17.425485804201486        9.0814009596175538        16.581993880569435     
 C   17.017349278552160        11.315648451132072        15.699262929111589     
 C   14.139659040454822        12.738032900259615        16.465726654140273     
 C   14.436998250552943        12.410988826132021        18.863341907769566     
 H   16.965926946699923        10.119088566006473        19.422520733850341     
 C   16.199238318172565        8.7125119686862202        20.860254407544950     
 C   14.103337150347109        7.6363809266253400        20.297209372560197     
 H   13.209940722745012        8.2207869491414645        18.427637124690605     
 H   15.126795799951184        7.7742290119755353        15.575120594442049     
 C   13.101087955216816        7.4053890542964291        14.948015513310510     
 C   11.450067395649709        9.0795735658153749        15.558112548887156     
 H   12.190674115978009        10.767373110425655        16.664425060258623     
 H   17.109777082513162        8.2333259452572189        17.185732055529709     
 C   18.653386264965924        9.0544492679748743        15.920586940109514     
 C   18.251377000294802        11.272389512710189        15.049658914296534     
 H   16.400668454679952        12.206348718466694        15.605907634597317     
 H   14.103989100895109        12.346094047953203        15.450825534985936     
 C   13.867403201520723        14.090014068982471        16.687802807439063     
 C   14.160071100049381        13.764547699661499        19.072205289695109     
 H   14.639349329811049        11.761166885203878        19.711236645636237     
 H   17.015851592325898        8.8742217947652993        21.560747178143043     
 C   15.185142394571338        7.7987021710622288        21.164375734640164     
 H   13.303285438927192        6.9387481848855970        20.538531365169131     
 H   13.352595338209600        6.4633195430343591        14.459502884379409     
 C   11.776235298873949        7.8600366176139014        14.959269074128308     
 H   10.429443228880766        9.4585606622410818        15.516809967783427     
 H   19.290953046199885        8.1751644259816292        15.993459270543770     
 C   19.071215938015808        10.146188595082592        15.152787388195245     
 H   18.564255954513964        12.127485966689591        14.453838213509764     
 H   13.658983154969611        14.741164919477960        15.837919811539189     
 C   13.884922241450125        14.602192369997990        17.988808512154822     
 H   14.157717564272636        14.163264853849315        20.084169086147710     
 H   15.247963118596287        7.2201211548720083        22.084075561843221     
 H   10.997929704753812        7.2750955889500313        14.473031614352598     
 H   20.041840865905538        10.115437583072254        14.651711495463102     
 H   13.693001937223464        15.661644991725552        18.153103637853494     
 Co   6.9803077543096759        10.611423238654190        12.634071780263604     
 S   7.5350425221051545        12.796377372547864        13.001492237070762     
 S   9.0511277907635570        9.6771315418288637        12.559999605028830     
 S   5.8304494482129332        10.216723869404051        10.708479867022618     
 S   5.4494616319521114        9.8312882252495530        14.134837735846510     
 C   6.0826408832161283        13.800116372699717        13.088926841113297     
 C   8.9251677819637543        7.9208235226658532        12.437372503789828     
 C   6.6081576629637189        11.068254357890856        9.3740670859532482     
 C   6.1395796270910381        9.1453288882843164        15.605093903925557     
 C   6.1988114048752481        15.210552919163867        13.014102477748885     
 C   4.7868437172876011        13.264995810872609        13.271517792905286     
 C   10.100909379281395        7.1550035532513006        12.243958315990996     
 C   7.7103478862857626        7.2153705925289655        12.602892827004926     
 C   7.8252986147509844        11.772310140772380        9.5226242646476287     
 C   6.0103212630242471        11.068753842346979        8.0887533751373564     
 C   5.3508101051975530        9.0494498054792061        16.776930765850199     
 C   7.4519493297559753        8.6280740196171664        15.655127787846050     
 H   7.1834454654325048        15.653966280422344        12.876656282462424     
 C   5.0779258646127801        16.035501890984406        13.132083369740442     
 C   3.6775724086608479        14.101438407269333        13.408567487355800     
 H   4.6724355849632442        12.185379147996240        13.339415790743136     
 H   11.047397425552278        7.6789340529031094        12.115153044632290     
 C   10.070476769280308        5.7586201714635781        12.247282870401301     
 C   7.6879211876557791        5.8173654941822885        12.607779790167420     
 H   6.7906531326039863        7.7798505825807922        12.756411232316282     
 H   8.2980142290178804        11.802376443784803        10.501205541637443     
 C   8.4018607339094675        12.445508571653441        8.4460861719678189     
 C   6.6110420755514392        11.719333099422593        7.0073420929553558     
 H   5.0542049242789089        10.562619225861470        7.9529788292427774     
 H   4.3394368921656099        9.4534771507078936        16.767521361835172     
 C   5.8455539251778639        8.4355907172476847        17.930169693450431     
 C   7.9351263705626263        8.0167564693081577        16.810455113027480     
 H   8.0885899759147879        8.7340496565495922        14.779486694011156     
 H   5.1982614330764090        17.116416332903317        13.074099952393205     
 C   3.8047551750855737        15.492280687677907        13.339802282474945     
 H   2.6904939965921608        13.663384086398805        13.558445218727002     
 H   10.997684093187615        5.2016199804222403        12.116985672548168     
 C   8.8617339740539833        5.0754592558344704        12.433788617555246     
 H   6.7387738978584490        5.3037119845583964        12.759966440342904     
 H   9.3223127659846181        13.003102262621351        8.6057416443087842     
 C   7.8142199480243519        12.416346584953141        7.1760380117648763     
 H   6.1348468314900284        11.692451463752473        6.0279726105232854     
 H   5.2096797955437255        8.3654533780601312        18.811842060175859     
 C   7.1413374997960792        7.9023230419382822        17.957433173925160     
 H   8.9523311069196954        7.6302054526993777        16.811885256961137     
 H   2.9309838744363246        16.137059400644453        13.416966255235760     
 H   8.8410911282067879        3.9884413939790377        12.447522649462172     
 H   8.2801873364095329        12.929546905726527        6.3386918394565814     
 H   7.5233165916622822        7.4075673830154436        18.848417580158110     
 P   10.000593521724314        10.626942518472363        20.424750472991654     
 C   11.476594970459386        11.292293294492991        21.205357551513938     
 C   8.5457419103530707        10.874348559356074        21.469948593656174     
 C   10.212682298944921        8.8476502316329722        20.235105123292996     
 C   9.7631744885447755        11.372020548007800        18.794834772441170     
 C   11.574891243384622        12.675919019961889        21.438109470292328     
 C   12.521807530253174        10.434817703074518        21.598750378072452     
 C   8.5485297592135492        11.807747294884127        22.519435073453256     
 C   7.3922696752656272        10.102588323325790        21.217405026362226     
 C   10.564463357580198        8.3018841986310097        18.993037749859223     
 C   10.127755512480132        8.0252255617754749        21.375123678910700     
 C   10.773761183318500        12.155140473103044        18.209570209682422     
 C   8.5737069404052075        11.119748949722322        18.084780211198670     
 H   10.785620083705304        13.353963665481679        21.124163898353935     
 C   12.703537125906681        13.188862629376160        22.076931805548440     
 C   13.659300063473037        10.963410756174468        22.210081759898550     
 H   12.453695031106770        9.3661517003975376        21.423338540867409     
 H   9.4292132881681159        12.402545193646503        22.752215705732940     
 C   7.4028076492343224        11.970518859479865        23.304166311492210     
 C   6.2513941480255486        10.285691487801527        21.999120478076687     
 H   7.3934285069810910        9.3473207592460721        20.432446602442884     
 H   10.630080026539561        8.9387981574325934        18.114674014835877     
 C   10.827753136560318        6.9328978580762808        18.889686608956264     
 C   10.415125929960299        6.6647827054845061        21.266549596777100     
 H   9.8346936478954348        8.4367608843098321        22.340440779008073     
 H   11.687414064181457        12.376519480270638        18.755274023467855     
 C   10.596445733715377        12.661865464079231        16.918472061951427     
 C   8.4206616787312552        11.614233349701642        16.788711151428785     
 H   7.7754960810148646        10.522813356289118        18.518545552238962     
 H   12.748327715801603        14.256820253596118        22.282714777318695     
 C   13.747703363593866        12.337849890786112        22.447752368600998     
 H   14.471235651266399        10.307442669709761        22.522214808265204     
 H   7.4439105135431687        12.691205107582306        24.121092771854507     
 C   6.2555752668249651        11.217049903467981        23.045277394548251     
 H   5.3499393983672503        9.6999095720768338        21.820909165807532     
 H   11.108283915849242        6.5118315262826751        17.925276912181960     
 C   10.756027029582190        6.1179012889893105        20.022243567882860     
 H   10.374121952312414        6.0229197632930731        22.147223144151095     
 H   11.379840977690792        13.268593339821447        16.471088004609346     
 C   9.4333246832509534        12.376153951265277        16.201495338436981     
 H   7.5175592730403791        11.398001849457620        16.223778000306048     
 H   14.632578696344369        12.741273686266233        22.935571496550615     
 H   5.3554321967169907        11.333878455231819        23.650030231360134     
 H   10.952537765576000        5.0490212741699896        19.945044981309241     
 H   9.2880242187359912        12.736842107001054        15.182398641226376     
 P   6.4201020237693687        3.3725149415890372        17.250679528633380     
 C   6.5203862170538907        4.3082713654283342        18.788769796834107     
 C   5.2144090033658728        4.2151760462206456        16.214102398230043     
 C   8.0459265305845449        3.3560613598738978        16.468427116547581     
 C   5.8943068654112274        1.6726057334466606        17.555158858647911     
 C   7.6068939848709274        4.1388295025952067        19.666524514848589     
 C   5.4881847646538926        5.2042830265747924        19.110527749127598     
 C   5.5517631995604351        5.4229659923842748        15.576016070714591     
 C   3.8925037015799653        3.7457465357077351        16.191384665053540     
 C   8.8725977493939983        4.4897887554157530        16.582659912841976     
 C   8.4645626740546795        2.2554357699975238        15.700124600697725     
 C   5.5866980884078377       0.83328515940390191        16.466177840855241     
 C   5.8843057456054142        1.1600668811356654        18.863797901336667     
 H   8.4128081611458310        3.4515947461490271        19.423275803719136     
 C   7.6463978453279218        4.8583738435601997        20.860956199961834     
 C   5.5508721000077790        5.9351383097082682        20.297708177992327     
 H   4.6574766846235498        5.3509819372411362        18.428045735795340     
 H   6.5740361766732462        5.7972697406140403        15.576166218630586     
 C   4.5484864401649219        6.1658969276394027        14.948439460092120     
 C   2.8974604922428111        4.4914827824440033        15.557902289917235     
 H   3.6379051852736914        2.8037148232080198        16.664358733074202     
 H   8.5568378363735622        5.3379102603979831        17.186308085729461     
 C   10.100514231009427        4.5167186073531225        15.921291156441576     
 C   9.6986180831254529        2.2986693969518912        15.050575923800741     
 H   7.8479096449600068        1.3647093329545297        15.606813218994166     
 H   5.5509349743884107        1.2253343307323699        15.451321541084843     
 C   5.3145480102802232      -0.51873907605804881        16.688132654484097     
 C   5.6074722665596282      -0.19353002817467377        19.072541936923454     
 H   6.0867478901537506        1.8097952370381853        19.711739901497609     
 H   8.4628862889588401        4.6964205523109701        21.561537180368127     
 C   6.6325271786786608        5.7724627219384361        21.164995184417425     
 H   4.7510123957444312        6.6330148220694278        20.538956357894580     
 H   4.8000555738930029        7.1080107228029741        14.460042735814245     
 C   3.2236854448859837        5.7110805432017431        14.959214592839954     
 H   1.8768915430375346        4.1123822613661547        15.516210336664503     
 H   10.738046087135102        5.3960365243466457        15.994084247400879     
 C   10.518401605457822        3.4249154057816198        15.153613137216443     
 H   10.011543585445901        1.4435220844261132        14.454853328435259     
 H   5.1061144893966688       -1.1698122790846384        15.838194590444846     
 C   5.3322310215428477       -1.0310631140926150        17.989081905090377     
 H   5.6052850550092899      -0.59237004169507712        20.084461283398561     
 H   6.6954226752032806        6.3510178613930259        22.084710438711475     
 H   2.4454702019616961        6.2959294944728281        14.472719548168904     
 H   11.489030022265075        3.4556596904640453        14.652539778924726     
 H   5.1403956291249173       -2.0905477561287391        18.153278670951281     
 Co   10.125467600169079        2.9610779807370093       0.43096675581345734     
 S   9.5708582506559825       0.77613802336017979       0.79859896619783721     
 S   8.0546495352683731        3.8954086229954017       0.35686379014583347     
 S   11.275271375885231        3.3556554080350427       -1.4946625562520128     
 S   11.656329786192204        3.7413568592828055        1.9316773765899484     
 C   11.023280657396356      -0.22757687227414974       0.88593508742234361     
 C   8.1806186602571014        5.6517252176598225       0.23432932503632989     
 C   10.497499745425092        2.5041366763853961       -2.8290459750586838     
 C   10.966219980424349        4.4272277000693476        3.4019753413441194     
 C   10.907131864395556       -1.6380137027824004       0.81105619210091995     
 C   12.319070784574439       0.30755867784101759        1.0685357910734175     
 C   7.0048775648616672        6.4175573053107042        4.0953317648546275E-002
 C   9.3954423388996009        6.3571690628990414       0.39986135806621892     
 C   9.2803763925936043        1.8000597089092882       -2.6804435513386329     
 C   11.095286794833187        2.5036552419058711       -4.1143839234534694     
 C   11.754995861944867        4.5230853496640364        4.5738128291631570     
 C   9.6538357262996399        4.9444502992342825        3.4520406997164832     
 H   9.9225037251191655       -2.0814384991507922       0.67360430955516037     
 C   12.028030644868434       -2.4629491694032390       0.92899610234966568     
 C   13.428356484060588      -0.52887433749577650        1.2055325577406568     
 H   12.433463999853785        1.3871742645696328        1.1364965799755966     
 H   6.0583842420819867        5.8936389525258166       -8.7863112474137001E-002
 C   7.0353168138367161        7.8139402450036552        4.4319927860727526E-002
 C   9.4178739647841052        7.7551743176172865       0.40479124908840602     
 H   10.315137345133971        5.7926833374107733       0.55335673152816756     
 H   8.8077052015369706        1.7699665734974439       -1.7018406210708066     
 C   8.7037807008595411        1.1268637635511798       -3.7569670278523271     
 C   10.494538687010833        1.8530680414827454       -5.1957740562108583     
 H   12.051392695185420        3.0098013902544274       -4.2501916470360790     
 H   12.766374225845418        4.1190717373610362        4.5643896252186273     
 C   11.260252982424060        5.1369103949938362        5.7270701054304727     
 C   9.1706583270028439        5.5557257609166175        4.6073909033377465     
 H   9.0171848737864444        4.8384887042515992        2.5764055528564498     
 H   11.907712565208881       -3.5438636530619756       0.87097197571747309     
 C   13.301195812158889       -1.9197153669894735        1.1367176444477822     
 H   14.415430037381054       -9.0811044359774912E-002   1.3554111176874080     
 H   6.1081100657238077        8.3709458140659336       -8.5953704213741142E-002
 C   8.2440635874451758        8.4970911368380602       0.23083227969704728     
 H   10.367025781848618        8.2688183949835832       0.55698324222031503     
 H   7.7833419742755101       0.56925621609492949       -3.5972801281330367     
 C   9.2913770383397924        1.1560357506614822       -5.0270366061649980     
 H   10.970700229016536        1.8799557422165765       -6.1751602628468767     
 H   11.896135327606306        5.2070370854073946        6.6087377566639738     
 C   9.9644590928269299        5.6701563561707751        5.7543613290472484     
 H   8.1534417867759554        5.9422465215538640        4.6088440680345313     
 H   14.174974789968756       -2.5644872940604668        1.2138494940444211     
 H   8.2647127523100021        9.5841084581566935       0.24458983516850319     
 H   8.8253919637565694       0.64282543124986780       -5.8643671041970942     
 H   9.5824821132641897        6.1648907353574609        6.6453586200868262     
 P   7.1051590012000849        2.9455281378025875        8.2217083316600519     
 C   5.6291755233708134        2.2801873192912065        9.0023645970312902     
 C   8.5600590023329541        2.6981673506588764        9.2668526213547295     
 C   6.8930582702864891        4.7248170693596414        8.0320412020609115     
 C   7.3425323144733694        2.2004286377122244        6.5917956453302189     
 C   5.5308798476017680       0.89656837123637001        9.2351600906544391     
 C   4.5839550270049347        3.1376704524728756        9.3957225101919768     
 C   8.5573589704341497        1.7647652320252558        10.316334676987136     
 C   9.7134778290137103        3.4699962279719201        9.0142752591913702     
 C   6.5412744795821292        5.2705736744366778        6.7899705703713540     
 C   6.9779958866627290        5.5472521118370972        9.1720526221410665     
 C   6.3319669960634446        1.4172288261835910        6.0065997052664821     
 C   8.5319505351602736        2.4527649888258667        5.8816769386314487     
 H   6.3201555470473645       0.21851367137158842        8.9212480383552855     
 C   4.4022251438925872       0.38364010274820864        9.8739786944777226     
 C   3.4464646661432332        2.6090934887294375        10.007073326046505     
 H   4.6520600344614111        4.2063304322432424        9.2202698364516724     
 H   7.6767213538627788        1.1699106933473999        10.549146311548263     
 C   9.7031136051846776        1.6020696449452956        11.101035173190290     
 C   10.854383905357155        3.2869705992573146        9.7959635639353060     
 H   9.7122503166620291        4.2252632716942582        8.2293183704231367     
 H   6.4756481232650547        4.6336546052865941        5.9116108588768519     
 C   6.2779887660042935        6.6395607301973065        6.6866100726275093     
 C   6.6906232222596786        6.9076936045317003        9.0634696221496576     
 H   7.2710661393911629        5.1357263290255304        10.137371091808614     
 H   5.4183478354372641        1.1958140752788151        6.5523465521412954     
 C   6.5092572499132091       0.91047537860272643        4.7155090983702728     
 C   8.6849662169300732        1.9582613158447177        4.5856117991369647     
 H   9.3301419825978353        3.0497692953527653        6.3153883486251008     
 H   4.3574263560535140      -0.68431243747953752        10.079783185829349     
 C   3.3580586245010124        1.2346610780369467        10.244779710035560     
 H   2.6345281314389921        3.2650676831723771        10.319188064548973     
 H   9.6620816060369865       0.88138689232484713        11.917967506604812     
 C   10.850288915103736        2.3556156567274620        10.842121679950381     
 H   11.755786829663878        3.8728255717028275        9.6177368508776677     
 H   5.9974580053636064        7.0606198614353177        5.7221974694693802     
 C   6.3497168459774214        7.4545653815147803        7.8191608062929987     
 H   6.7316232592327880        7.5495604758103099        9.9441405509942520     
 H   5.7258801749662425       0.30367943239880246        4.2681803470901656     
 C   7.6723261747173597        1.1962488040201011        3.9984694400194267     
 H   9.5880260970979894        2.1745437851461924        4.0206261160432453     
 H   2.4731823722198474       0.83125101457889727        10.732609827521832     
 H   11.750449226332339        2.2388606198809398        11.446863737916523     
 H   6.1531978976831123        8.5234432271975447        7.7419586520909549     
 H   7.8176053875308007       0.83553757804174467        2.9793787470472517     
 P   10.685639174288724        10.199986042770179        5.0475997563704862     
 C   10.585378866377695        9.2642055751728254        6.5856793705819117     
 C   11.891391834781002        9.3573906224404997        4.0110331201248268     
 C   9.0598119373290302        10.216403025783974        4.2653381740608385     
 C   11.211380614044137        11.899910653707803        5.3521100806486848     
 C   9.4988679352598151        9.4335994109040282        7.4634398216623472     
 C   11.617616352240040        8.3682316588306360        6.9074314819572349     
 C   11.554128806056065        8.1495723317732374        3.3729480687127045     
 C   13.213268034499018        9.8269092191052998        3.9883317145870878     
 C   8.2331609325420594        9.0826596391156365        4.3795659719055458     
 C   8.6411379901780929        11.317033663693394        3.4970612991712087     
 C   11.518955736887200        12.739260176949349        4.2631419437676463     
 C   11.221397281214436        12.412424638653402        6.6607588905873980     
 H   8.6929258609082574        10.120803412663392        7.2201973444551069     
 C   9.4593982976307700        8.7140492466429009        8.6578702054305001     
 C   11.554962057653549        7.6373690751993495        8.0946090683917564     
 H   12.448328579455424        8.2215688263869922        6.2249465992926103     
 H   10.531882838155687        7.7751879046761552        3.3731021014423090     
 C   12.557462992405094        7.4067153916263138        2.7453695397565880     
 C   14.208367595594268        9.0812445045524228        3.3548520781588405     
 H   13.467801744018701        10.768954761312528        4.4613149680995177     
 H   8.5489512424628646        8.2345276311230844        4.9831837580165601     
 C   7.0052235916957777        9.0557245946688916        3.7182333204484346     
 C   7.4070642382344740        11.273792277384722        2.8475461085196305     
 H   9.2577742761646249        12.207771713040721        3.4037425280581530     
 H   11.554714067194920        12.347232700095079        3.2482766869623352     
 C   11.791075578858905        14.091287711974042        4.4851170864924423     
 C   11.498199379734523        13.766025974637113        6.8695250061492636     
 H   11.018994742929426        11.762673629788150        7.5086928796454577     
 H   8.6429073215979848        8.8759651553078136        9.3584565396617201     
 C   10.473304334698069        7.7999968311159913        8.9619015948793859     
 H   12.354850769765115        6.9395237526000439        8.3358507761441203     
 H   12.305958977113729        6.4645815146154266        2.2569726104242265     
 C   13.882232739791679        7.8616321057720580        2.7561445947921710     
 H   15.228914003637682        9.4604099588215362        3.3131877212160434     
 H   6.3677125037270965        8.1763910302423835        3.7910223435955199     
 C   6.5872932552569923        10.147537284195366        2.9505917294441826     
 H   7.0941126424134477        12.128942078475069        2.2518413148185474     
 H   11.999485981380783        14.742377478214154        3.6351860316205800     
 C   11.773396652113503        14.603589244949918        5.7860759801266131     
 H   11.500395817922852        14.164844948106072        7.8814531678013555     
 H   10.410433719395344        7.2214354096329387        9.8816153567928957     
 H   14.660494655060626        7.2768446032620258        2.2696444118211194     
 H   5.6166548844841415        10.116784770266486        2.4495361400001197     
 H   11.965202267253558        15.663077838254491        5.9502884503101425     
         556

 Co   1.5684612204832020        10.613268263918675       0.43080498509447052     
 S   1.0132829381251072        12.798216808880580       0.79735858821261596     
 S -0.50253100821542718        9.6795962842446315       0.35624217461631569     
 S   2.7207129242017603        10.218119909588133       -1.4933431809166455     
 S   3.0979774064482313        9.8337240378327717        1.9329614713604999     
 C   2.4656702495854121        13.801981608316328       0.88504057258413660     
 C -0.37709244568636158        7.9232815634434788       0.23340077086957201     
 C   1.9450497422126480        11.070063856623527       -2.8286670807654346     
 C   2.4070738738834510        9.1464316620194150        3.4021745740260814     
 C   2.3494159472476603        15.212432438794076       0.81077767534103562     
 C   3.7615229029429589        13.266845190679069        1.0671528496729532     
 C  -1.5531082866220698        7.1577047085678913        4.0735062153476775E-002
 C  0.83773239773702235        7.2176212857038156       0.39780148579467317     
 C  0.72794827651896721        11.774404267496276       -2.6814999748281565     
 C   2.5444234615301027        11.070546039302174       -4.1132150324369219     
 C   3.1952990956070537        9.0497591436963596        4.5742857179245364     
 C   1.0947819409857640        8.6289321815167099        3.4511511342086214     
 H   1.3647365533045412        15.655852249518558       0.67370760633820481     
 C   3.4703032198247241        16.037385957936021       0.92880968808794639     
 C   4.8707749647788416        14.103277336145453        1.2043801547063302     
 H   3.8760709925471426        12.187214054421755        1.1342357041737809     
 H  -2.4995408051972152        7.6818241918959380       -8.7692176167555605E-002
 C  -1.5228889621550326        5.7613021041845744        4.3823589943357243E-002
 C  0.85995537175258085        5.8196114111455213       0.40236520306002205     
 H   1.7576010801685635        7.7819663292163188       0.55069872071335313     
 H  0.25415856636105782        11.804570107826299       -1.7034568147689566     
 C  0.15277062620110543        12.447720137522008       -3.7586612490256086     
 C   1.9450566424636690        11.721201198921085       -5.1953151313385266     
 H   3.5006520210029204        10.564353201373390       -4.2478309890098576     
 H   4.2066034965331447        9.4539545326647190        4.5656485216016982     
 C   2.7001581410545676        8.4348210258474570        5.7267269362363997     
 C  0.61118508869249111        8.0165556551783332        4.6057229515812841     
 H  0.45854844322946331        8.7355312548764310        2.5753082708975543     
 H   3.3499073638201007        17.118313556779231       0.87125114656995495     
 C   4.7435083676828222        15.494139040949172        1.1361770598912428     
 H   5.8579314113563292        13.665218928207375        1.3537205214988157     
 H  -2.4502577374022612        5.2044452653144102       -8.5987279753092088E-002
 C -0.31410513194514955        5.0779223651947589       0.22923727043317402     
 H   1.8091265049622556        5.3057625304630287       0.55371861887779827     
 H -0.76765944701541133        13.005590759935405       -3.6000360850263911     
 C  0.74179097989758669        12.418347079103276       -5.0280316048127816     
 H   2.4223590713246774        11.694277460321151       -6.1741172630820831     
 H   3.3356369499251288        8.3640632324182533        6.6086122877759070     
 C   1.4044831839588119        7.9012791428584661        5.7529371252090025     
 H -0.40592537938996309        7.6297606323208136        4.6063302011200928     
 H   5.6172851970388358        16.138902365005912        1.2134235132527225     
 H -0.29357872942883489        3.9908974429157151       0.24270202102858132     
 H  0.27683472519643681        12.931545537482142       -5.8659176105940132     
 H   1.0222295260421139        7.4057189616300541        6.6433387663008814     
 P   15.655578830871612        10.625419918721335        8.2212741446708364     
 C   14.180102481659347        11.291197495888934        9.0025499968176881     
 C   17.111311356607768        10.871821802508524        9.2654681984488523     
 C   15.441923670988860        8.8463717519665224        8.0311822336731371     
 C   15.892445475439116        11.370901343725908        6.5914769133823752     
 C   14.082285464518115        12.674824611900666        9.2354837960602723     
 C   13.134463735865110        10.434097587133184        9.3956258799627204     
 C   17.110100620459303        11.805745335772507        10.314463213302021     
 C   18.264093659575611        10.099287037811793        9.0121803826237432     
 C   15.088446859421877        8.3015366140869880        6.7892277320827894     
 C   15.526642162884867        8.0234600840383514        9.1708483362747781     
 C   14.880889139795086        12.152761199010156        6.0062682779014560     
 C   17.082168340796379        11.120141191311577        5.8813930661460629     
 H   14.871818651197184        13.352617028001387        8.9216949983288156     
 C   12.953732377642124        13.188104865337060        9.8741820982360675     
 C   11.997117441095346        10.963016430525739        10.006936536322113     
 H   13.202093694666029        9.3654440091476268        9.2199840404902140     
 H   16.229956138594940        12.401078230014061        10.547884510977431     
 C   18.256742424686863        11.968359747367483        11.097846607334414     
 C   19.405887979043598        10.282248403413668        9.7925704597332714     
 H   18.261700380520072        9.3436711573722864        8.2276008240423710     
 H   15.022984785093508        8.9388587143661518        5.9111497033517244     
 C   14.823264501716947        6.9329774257113677        6.6856145747609501     
 C   15.237318462173649        6.6634811041723179        9.0620691808189502     
 H   15.821023606648920        8.4343003239479923        10.136030410790147     
 H   13.967092744446271        12.373115535337773        6.5521113799045088     
 C   15.057443152363982        12.659629157310553        4.7151314077835442     
 C   17.234478822253131        11.614778197332097        4.5852945028289920     
 H   17.881170734930389        10.524338927751748        6.3151894958577950     
 H   12.909327101374588        14.256048822863052        10.080073202808171     
 C   11.909221550394042        12.337439520542496        10.244827232223516     
 H   11.184918662855960        10.307331718043063        10.318994419194372     
 H   18.216823353940306        12.689388389601778        11.914506609825624     
 C   19.403341029274149        11.214229813912917        10.838129109081247     
 H   20.306716152774367        9.6957227348596415        9.6137582350008763     
 H   14.541451106077668        6.5126630777654979        5.7212800421222445     
 C   14.894730267559083        6.1175223362614188        7.8178593331799524     
 H   15.278208551284887        6.0211613147649876        9.9424265887363923     
 H   14.273316609250095        13.265412980834416        4.2677964671749926     
 C   16.220823671023986        12.375303106491010        3.9980685038638741     
 H   18.137811522925915        11.399749861173673        4.0203267434838699     
 H   11.024432633669644        12.741074589301704        10.732658865732866     
 H   20.304223832981805        11.330867661981319        11.441801371973142     
 H   14.696806822352231        5.0489498713489391        7.7404543507548631     
 H   16.365549313547888        12.736081965524894        2.9789279706385150     
 P   2.1265542596793670        3.3729398185986970        5.0470057404252024     
 C   2.0262921163568115        4.3084418113875440        6.5852333819287319     
 C   3.3313878457603541        4.2164487442944738        4.0101494718314061     
 C  0.50055298734356146        3.3557568505739339        4.2651238922188073     
 C   2.6537468364552930        1.6734451352739055        5.3512770239031537     
 C  0.93982940929729364        4.1388057969379215        7.4629966463194002     
 C   3.0584735871365196        5.2044516342186853        6.9070938497576213     
 C   2.9928797103306537        5.4235960802920031        3.3715494987033723     
 C   4.6537899215263838        3.7484698127054927        3.9878991604543934     
 C -0.32656717971769256        4.4891382175662642        4.3795812798867644     
 C   8.2317793766272129E-002   2.2551185125187341        3.4966247933902634     
 C   2.9609224949610868       0.83411196213857686        4.2621894724201956     
 C   2.6657873426551109        1.1613252470302335        6.6600255270585738     
 H  0.13401692921989150        3.4514679793460772        7.2197241515082338     
 C  0.90021558545055080        4.8583434809177088        8.6574217591738662     
 C   2.9956435406582189        5.9352849884974752        8.0942694416449434     
 H   3.8892243718633135        5.3511982225208472        6.2246641929515532     
 H   1.9701999301272355        5.7966907241706709        3.3711903896606676     
 C   3.9955091391220137        6.1674744355281144        2.7441102827362829     
 C   5.6481857677479992        4.4951103464575963        3.3545047187529482     
 H   4.9092532117668286        2.8068414151877601        4.4611731561035359     
 H  -1.1129794650211425E-002   5.3372773464974923        4.9833709636953589     
 C  -1.5545069771727849        4.5157185459084035        3.7182282784567500     
 C  -1.1517741630506177        2.2979782183301332        2.8471078263386635     
 H  0.69930386908748821        1.3646474872123777        3.4031032270127990     
 H   2.9953561746306363        1.2259367045262204        3.2472235782534300     
 C   3.2344451738408164      -0.51761322448295566        4.4841485513280910     
 C   2.9440868926602608      -0.19194975680991319        6.8687919215932682     
 H   2.4637740857644492        1.8111209741781571        7.5080288564877424     
 H   8.3747064698435070E-002   4.6962374927719583        9.3579854574266417     
 C   1.9139002535864713        5.7726199636422368        8.9614483925309312     
 H   3.7954762057778013        6.6331646728266476        8.3356118980042222     
 H   3.7431074069930346        7.1091891254800901        2.2554357438838313     
 C   5.3208015790911549        5.7142240933214463        2.7554825412943686     
 H   6.6691489691292514        4.1170559877521375        3.3132244207255290     
 H  -2.1923647210096702        5.3947889097092308        3.7911840651286619     
 C  -1.9719985985892214        3.4238851153474799        2.9503732344504225     
 H  -1.4643733698093024        1.4427936115854170        2.2512650113436083     
 H   3.4425205222837163       -1.1687298723836892        3.6341505015896818     
 C   3.2186535331879789       -1.0295765252158406        5.7852333400368572     
 H   2.9479638524235217      -0.59043542589845133        7.8808143348038895     
 H   1.8510299281456191        6.3511320357855912        9.8811876225871913     
 H   6.0985106158583848        6.2999169671952799        2.2692290649350610     
 H  -2.9426829760306790        3.4543808197738808        2.4494014357866867     
 H   3.4115407535683531       -2.0888447488304882        5.9494980380641866     
 Co   15.537227758158744        2.9590787484485275        12.634037900095484     
 S   16.092334623538136       0.77404705516850392        13.000148053153746     
 S   17.608357912351178        3.8924656686246837        12.559868151650637     
 S   14.385136036578345        3.3546632998342827        10.709885249496981     
 S   14.007641984959147        3.7383342715850536        14.136243668935711     
 C   14.639945989042625      -0.22970153754398973        13.088029606641181     
 C   17.483037042289787        5.6487666624256443        12.436613830721260     
 C   15.160674482049709        2.5025823379689620        9.3745625526208922     
 C   14.698522643922669        4.4258422513951805        15.605384004504534     
 C   14.756201752016038       -1.6401574208359675        13.013853135357941     
 C   13.344097113363734       0.30544520154490556        13.270124784177822     
 C   18.659090319406843        6.4142332639035384        12.243744194003913     
 C   16.268269416638205        6.3545363893736928        12.600980752594355     
 C   16.377801019564625        1.7982769765618312        9.5216772655448150     
 C   14.561208665866884        2.5020206606551008        8.0900610106248774     
 C   13.910282208106533        4.5225959576895711        16.777474427480392     
 C   16.010790440482292        4.9433926114375177        15.654327811380083     
 H   15.740880709149884       -2.0835819557491186        12.876787656491288     
 C   13.635315862182518       -2.4651041886277074        13.131948410744123     
 C   12.234847867071297      -0.53097683067376522        13.407433900320669     
 H   13.229549797258572        1.3850809042545869        13.337097259883949     
 H   19.605477203771205        5.8900269980893647        12.115333738508216     
 C   18.628969394421137        7.8106419816927648        12.246633213086584     
 C   16.246142077547468        7.7525486287841243        12.605354453488500     
 H   15.348368079362963        5.7902746090155501        12.754002360543073     
 H   16.851687126247100        1.7682175122850721        10.499674547241659     
 C   16.952910413791496        1.1249064026560363        8.4445147566331151     
 C   15.160516897960230        1.8513301687786814        7.0079486530305282     
 H   13.604966299209382        3.0081968774296901        7.9554830686580766     
 H   12.898985478359590        4.1183812206402166        16.768859205454504     
 C   14.405403753977307        5.1376241403266967        17.929876856105565     
 C   16.494368088452521        5.5558686639576198        16.808852965378087     
 H   16.647039802201007        4.8367290985545610        14.778505870282244     
 H   13.755709921814587       -3.5460353988141882        13.074450175936077     
 C   12.362115993096426       -1.9218421258928846        13.339310270917181     
 H   11.247690368021866       -9.2912675995044491E-002   13.556756212779371     
 H   19.556366419268286        8.3674219459960941        12.116671503948577     
 C   17.420246697137660        8.4941320185925253        12.432047177880538     
 H   15.297017789856495        8.2664860356594954        12.756707582669483     
 H   17.873365823481159       0.56706710703145757        8.6031031522885062     
 C   16.363805178710052        1.1542124526739808        7.1751833147634807     
 H   14.683150203544660        1.8782066862797828        6.0291776855777419     
 H   13.769920020663653        5.2084248391752643        18.811754807527421     
 C   15.701066414327821        5.6711938023027795        17.956056987887887     
 H   17.511467567511758        5.9426923927817672        16.809434937348001     
 H   11.488337906486459       -2.5665979443563951        13.416599793336944     
 H   17.399797007976538        9.5811616180697872        12.445371964997946     
 H   16.828721885715858       0.64099730550430944        6.3372864596285554     
 H   16.083309617794484        6.1668145958414602        18.846428408993980     
 P   1.4501605007670122        2.9471216503353359        20.424219683811756     
 C   2.9256501866327147        2.2813518262893471        21.205485354360565     
 C  -5.5552879004260938E-003   2.7007089507040738        21.468429809218158     
 C   1.6638141040441992        4.7261708895844166        20.234124636695238     
 C   1.2132610578227045        2.2016250162346442        18.794431430379202     
 C   3.0234899446090564       0.89772140563420266        21.438386682176240     
 C   3.9712591083526090        3.1384618427019477        21.598620272338589     
 C  -4.3379243120310615E-003   1.7667596969184951        22.517400437942833     
 C  -1.1583397408748701        3.4732451515998650        21.215158850838584     
 C   2.0173141867581688        5.2709895532841227        18.992170507595244     
 C   1.5791042299497562        5.5490940312145973        21.373784338562853     
 C   2.2248361270124604        1.4198329603194328        18.209167041501157     
 C   2.3485487033591247E-002   2.4522999085823884        18.084409412324057     
 H   2.2339822627731949       0.21992292351567688        21.124548753756272     
 C   4.1520269357304889       0.38444705600814955        22.077119660658738     
 C   5.1085965711535275        2.6095500694170846        22.209953821695063     
 H   3.9036128228196518        4.2071190699794023        21.423006985603308     
 H  0.87581423519496016        1.1714303775399351        22.750799654269279     
 C  -1.1509786984056076        1.6041171702534729        23.300778052991856     
 C  -2.3001350281760660        3.2902533664862532        21.995538383812889     
 H  -1.1559489014563562        4.2288788131522095        20.430597439923947     
 H   2.0827686410412998        4.6336604322032953        18.114097833556077     
 C   2.2825416625140456        6.6395379877495815        18.888550747834771     
 C   1.8684791293077392        6.9090616399420783        21.264998766777975     
 H   1.2847012947482164        5.1382729272857821        22.338968389295122     
 H   3.1386726400207130        1.1995347289101708        18.754964350488564     
 C   2.0482540802547242       0.91296430016284935        16.918033284468805     
 C -0.12885673582959395        1.9576558889255140        16.788317227458879     
 H -0.77553848094094602        3.0480373917472923        18.518251754745112     
 H   4.1964466376734864      -0.68349990365759827        22.282995494997813     
 C   5.1965093319399189        1.2351235449446558        22.447819832449646     
 H   5.9207760164746377        3.2652412747326078        22.522048587268227     
 H  -1.1110671399579695       0.88307052810968623        24.117423617994358     
 C  -2.2975827093365631        2.3582423998711310        23.041069554699170     
 H  -3.2009683569095966        3.8767743611304430        21.816737594200323     
 H   2.5643808718071179        7.0598316430070485        17.924215894256641     
 C   2.2110990832815944        7.4550015556225357        20.020791263165176     
 H   1.8276130667091770        7.5513826273553351        22.145355468263794     
 H   2.8324002480866142       0.30724108898207919        16.470654485409518     
 C  0.88482119309113838        1.1972140699622735        16.201028433873120     
 H  -1.0322339949451094        2.1726182073525626        16.223399839207488     
 H   6.0812885594504387       0.83149161046792519        22.935672779465794     
 H  -3.1984715765255047        2.2415704210362373        23.644725072913403     
 H   2.4090704774421483        8.5235638251906973        19.943388311541231     
 H  0.74007460809414138       0.83644075002086293        15.181888094128245     
 P   14.979208572785362        10.199494183313130        17.250091076439706     
 C   15.079465832820437        9.2640178272037019        18.788333579837751     
 C   13.774447013667562        9.3559187952469198        16.213207374183238     
 C   16.605211360304477        10.216715132524008        16.468214901740389     
 C   14.451950626990827        11.898970747123728        17.554324470997241     
 C   16.165922279685656        9.4336613754630871        19.666103916812279     
 C   14.047277258963382        8.3680177490795753        19.110197345264787     
 C   14.113082906144200        8.1488466360587903        15.574538858244996     
 C   12.451996236905158        9.8237560011799214        16.190989323640284     
 C   17.432374163118890        9.0833672289063507        16.582689867878212     
 C   17.023389078925298        11.317342330019912        15.699669225558123     
 C   14.144727509325271        12.738262323994332        16.465218306175530     
 C   14.439922927204416        12.411126153506171        18.863059328111326     
 H   16.971740263680545        10.120991716514430        19.422829307789211     
 C   16.205526728088170        8.7141329318292495        20.860535225070628     
 C   14.110093445945260        7.6372000225088970        20.297383390626155     
 H   13.216533354222761        8.2212615561779963        18.427761167255145     
 H   15.135803369575626        7.7758720458880646        15.574150699645296     
 C   13.110535002278192        7.4048909708182453        14.947066817580987     
 C   11.457683157061062        9.0770443424163254        15.557550022431965     
 H   12.196433315419446        10.765331410410623        16.664315741590652     
 H   17.116983862834086        8.2352383583096138        17.186518999222333     
 C   18.660296879399784        9.0568084041750847        15.921302921059841     
 C   18.257465048298460        11.274505693631534        15.050119965713442     
 H   16.406366241741534        12.207786322217297        15.606133812746368     
 H   14.110287720798320        12.346406366987814        15.450264821405648     
 C   13.871166845077530        14.089984352653131        16.687144116177482     
 C   14.161587506936478        13.764397835404845        19.071791626316049     
 H   14.641976997535963        11.761361010815316        19.711076599849815     
 H   17.021985734692542        8.8762414451723526        21.561108921573076     
 C   15.191832638428906        7.7998667571665159        21.164566099398353     
 H   13.310255833532995        6.9393259110861454        20.538724969184798     
 H   13.363029415815376        6.4632228003241590        14.458356940066658     
 C   11.785197164724279        7.8579999157480458        14.958460516835041     
 H   10.436681703169549        9.4549942563268132        15.516288390068810     
 H   19.298189814814521        8.1777654034652976        15.994272704842416     
 C   19.077730187875837        10.148628988141548        15.153397676706559     
 H   18.570017015917252        12.129683139675313        14.454241610473527     
 H   13.663058721780157        14.741076144371560        15.837133959301960     
 C   13.886969923813407        14.601983070891679        17.988214627214695     
 H   14.157721667221518        14.162915551179346        20.083801240814140     
 H   15.254699221883483        7.2213557235333363        22.084307276413810     
 H   11.007551777193925        7.2722517301613134        14.472174800633494     
 H   20.048404313336391        10.118146932533316        14.652405198194979     
 H   13.694053397774038        15.661248880838613        18.152453965403438     
 Co   6.9850137079559795        10.612906327875178        12.634114888238713     
 S   7.5404202943774665        12.797685183162070        13.001574934410748     
 S   9.0557106981133639        9.6787662034775312        12.558691137379002     
 S   5.8321742874956222        10.219149323926706        10.710059518782032     
 S   5.4555788451059479        9.8327983676923711        14.136117273533417     
 C   6.0879636383859586        13.801385736874598        13.088665706589829     
 C   8.9300748374395553        7.9224330110479890        12.436538050586012     
 C   6.6077959722484652        11.071266159938929        9.3748388980657058     
 C   6.1463890885675889        9.1454895188368681        15.605339727692943     
 C   6.2041364656399400        15.211843688392182        13.014508233082294     
 C   4.7920919513926457        13.266145655339431        13.270332666266503     
 C   10.106023210878048        7.1566954050594473        12.244108632491907     
 C   7.7151881451788498        7.2169389611516834        12.601172188191251     
 C   7.8248267047990394        11.775718673304954        9.5220854215622150     
 C   6.0084636045784521        11.071757865519643        8.0902665511151568     
 C   5.3580720289919128        9.0487182310047363        16.777386428877037     
 C   7.4587034551530742        8.6280346128442336        15.654390619526030     
 H   7.1888255226996387        15.655344392995888        12.877814782723920     
 C   5.0831543211840646        16.036710726696437        13.132228892967916     
 C   3.6827425765988386        14.102488892480693        13.407262035457112     
 H   4.6775936572320687        12.186507314897577        13.337339022333941     
 H   11.052506251157769        7.6806933068727838        12.115553831141844     
 C   10.075686259264160        5.7603039137824581        12.247699845000788     
 C   7.6928519588209117        5.8189346048514379        12.606244284837558     
 H   6.7953748673430807        7.7814175380736028        12.753901869006407     
 H   8.2985128755589201        11.805992753996378        10.500180858713811     
 C   8.4000291915588949        12.449056853225084        8.4449463584689308     
 C   6.6078375123700797        11.722470057320372        7.0082077954199198     
 H   5.0522764515830678        10.565499852272222        7.9555951865981793     
 H   4.3467430175067143        9.4528577543817605        16.768673232079578     
 C   5.8531507493440849        8.4337543565629360        17.929838478545719     
 C   7.9422219641121758        8.0155982245102066        16.808966819972174     
 H   8.0949820513854114        8.7346749538935899        14.778584974626593     
 H   5.2034896663241614        17.117649034088675        13.074781284107194     
 C   3.8099312755514365        15.493363261672819        13.339180879303889     
 H   2.6955814477538502        13.664347126577361        13.556304450901004     
 H   11.003009681054616        5.2033311025193107        12.118099877668246     
 C   8.8668494135260030        5.0770934664803260        12.433396377960538     
 H   6.7436403116014842        5.3052156962987658        12.757776525992371     
 H   9.3204320170355484        13.006965461225855        8.6036086012519952     
 C   7.8110727791180619        12.419657689372825        7.1755466415807660     
 H   6.1305785634927146        11.695536697091692        6.0293836606637790     
 H   5.2176099821094848        8.3629306343686380        18.811674008496542     
 C   7.1488447345983142        7.9002549687896426        17.956122302886332     
 H   8.9593298223828235        7.6287941035216038        16.809630355136985     
 H   2.9360869058996335        16.138058527864530        13.416235518854711     
 H   8.8462320339428206        3.9900812817980049        12.447279993631501     
 H   8.2760470344450852        12.932876344302533        6.3376823410578123     
 H   7.5310456252709175        7.4046731424820500        18.846534964996604     
 P   10.003010647759339        10.624055821783921        20.425051623329111     
 C   11.478606419903276        11.289760615221079        21.206180676909042     
 C   8.5473274598071729        10.870706159191757        21.469242102533688     
 C   10.216514903304819        8.8449957056609882        20.234926869310073     
 C   9.7661143938321526        11.369532562472157        18.795265334158678     
 C   11.576599253041154        12.673407811159041        21.438945190819080     
 C   12.524237274423164        10.432607558908588        21.599167165577356     
 C   8.5486475970502784        11.804815019636891        22.518069352232406     
 C   7.3944072519821376        10.098367810578585        21.215983533288906     
 C   10.570013213833850        8.3001969733017145        18.992956029121256     
 C   10.131674006816191        8.0220352120159397        21.374545474191404     
 C   10.777773246201203        12.151146729137947        18.209929923528424     
 C   8.5762566308584578        11.119031870712174        18.085330643758660     
 H   10.787092138332580        13.351247172741004        21.125180889466176     
 C   12.705302700705474        13.186654714938353        22.077405293428324     
 C   13.661747914479950        10.961493688459814        22.210194900871361     
 H   12.456468343691546        9.3639405667565736        21.423647634516875     
 H   9.4289287941833706        12.399966011682725        22.751421379724004     
 C   7.4019730482835007        11.967837954033978        23.301314347527363     
 C   6.2525779763139466        10.281732133419233        21.996220040041042     
 H   7.3967137629616158        9.3426060102620259        20.431542565539452     
 H   10.635560380631530        8.9375648858874879        18.114914590638634     
 C   10.835083065674738        6.9316208397313694        18.889283101399645     
 C   10.420905851087701        6.6620378177488924        21.265703653721630     
 H   9.8372805550730398        8.4328430732623385        22.339742281765254     
 H   11.691665618025272        12.371314595981751        18.755673583233236     
 C   10.601192253451099        12.658028880191022        16.918804268300317     
 C   8.4239110837774795        11.613681863636316        16.789243165781027     
 H   7.7771711017989693        10.523436306936189        18.519241014280183     
 H   12.749842180668722        14.254614654625371        22.283186634476060     
 C   13.749804558057024        12.335931485742105        22.447955402178668     
 H   14.473969318262997        10.305794845813189        22.522153603518198     
 H   7.4419425914209096        12.689014081414197        24.117846479840527     
 C   6.2552321458659428        11.213917440483735        23.041595603157326     
 H   5.3516297955702914        9.6953731515259776        21.817442994624813     
 H   11.116894917189240        6.5113263767898326        17.924939887059427     
 C   10.763501482919303        6.1161121511321035        20.021485007971460     
 H   10.379946062169928        6.0196758936349468        22.146023463745685     
 H   11.385390351916275        13.263641750251487        16.471372099275495     
 C   9.4376709490366206        12.373955413598981        16.201884150870480     
 H   7.5204606463949215        11.398874639549373        16.224391566529338     
 H   14.634718734503201        12.739529262551116        22.935598069753539     
 H   5.3543254190235077        11.330865261802133        23.645165339650113     
 H   10.961346389598816        5.0475267671955395        19.944040404397192     
 H   9.2929011314133039        12.734766600317782        15.182761865610546     
 P   6.4263337762387076        3.3717997264639630        17.250664560304841     
 C   6.5266464498068251        4.3072581842783864        18.788903448084188     
 C   5.2216767105118507        4.2154287071803127        16.213693088058719     
 C   8.0523744124071559        3.3545109736584986        16.468889364241019     
 C   5.8990664496718805        1.6723101763442065        17.554803791679142     
 C   7.6129937812766180        4.1373328194216166        19.666754571539126     
 C   5.4946942986493728        5.2035606025530434        19.110656098970711     
 C   5.5603690849822440        5.4225816586997491        15.575201752951312     
 C   3.8992782963394639        3.7474590984931035        16.191058247934244     
 C   8.8795004307356802        4.4878922554129375        16.583312346713488     
 C   8.4706109037935970        2.2538183116195469        15.700474869171240     
 C   5.5917864867897755       0.83311652057805741        16.465639586277291     
 C   5.8872314638759224        1.1600077375787696        18.863485221185712     
 H   8.4186508383650764        3.4497949833638497        19.423534976513242     
 C   7.6526972152677297        4.8568436233450862        20.861190411104957     
 C   5.5576143615460243        5.9343675449762641        20.297848621804132     
 H   4.6640552702349307        5.3505383360324030        18.428142416048559     
 H   6.5830497017732421        5.7956753534927117        15.575127036577154     
 C   4.5579289917055741        6.1664575447069385        14.947462471710887     
 C   2.9050721651522502        4.4940897245328264        15.557353577635485     
 H   3.6436711027535247        2.8058322418526265        16.664253773001860     
 H   8.5640619721171021        5.3360646142006356        17.187057146065687     
 C   10.107438303929779        4.5144307973222384        15.921961430252967     
 C   9.7047129372675176        2.2966313981909527        15.050977693839762     
 H   7.8536142632898223        1.3633497112181350        15.606980580408385     
 H   5.5572601578406857        1.2250754686433900        15.450727938864620     
 C   5.3183244833819669      -0.51864571819917249        16.687451976193511     
 C   5.6089833839277459      -0.19329945640805113        19.072105957844638     
 H   6.0893701849062811        1.8096855133531458        19.711546706678142     
 H   8.4690397470627747        4.6945081990788973        21.561846478399115     
 C   6.6392134559156393        5.7713705451155928        21.165143951615015     
 H   4.7579559529843580        6.6324692779048826        20.539121027491053     
 H   4.8104810177692787        7.1081670300354238        14.458860722967007     
 C   3.2326394092786508        5.7131909198385751        14.958409465542445     
 H   1.8841222778045339        4.1160338758224562        15.515728407378491     
 H   10.745298383057403        5.3935048618469850        15.994857183360299     
 C   10.524926021286126        3.4225504497868688        15.154170132626259     
 H   10.017308851373127        1.4414063527670282        14.455191348478433     
 H   5.1102041693117632       -1.1696650018601877        15.837390307215633     
 C   5.3342800382133628       -1.0307805021505834        17.988469774924610     
 H   5.6052723460217857      -0.59193187614244491        20.084074063626698     
 H   6.7021498328288232        6.3498578532590848        22.084899255339856     
 H   2.4550783803325356        6.2988530874548490        14.471883178691572     
 H   11.495603565207166        3.4530262630403992        14.653180318196947     
 H   5.1414426734093386       -2.0900762027464825        18.152617184793854     
 Co   10.120757402294338        2.9595752317752795       0.43101493568934063     
 S   9.5654691280274768       0.77480959465117194       0.79867304962274199     
 S   8.0500621818896061        3.8937519086047856       0.35556205076249064     
 S   11.273544637047870        3.3532197797290513       -1.4930758813468941     
 S   11.650207216856710        3.7398186139783074        1.9329654882203116     
 C   11.017945593875455      -0.22886787118770283       0.88567132776106094     
 C   8.1757068905013899        5.6500930784956633       0.23349549343453826     
 C   10.497862692449106        2.5011150410980436       -2.8282691558856903     
 C   10.959404950817348        4.4270455511065734        3.4022267146588288     
 C   10.901793590380239       -1.6393261127917504       0.81146249743862842     
 C   12.313810474701169       0.30638667112881340        1.0673477136641312     
 C   6.9997590648042305        6.4158421940588894        4.1102009184324960E-002
 C   9.3905972459612155        6.3555785021657174       0.39814035761870625     
 C   9.2808484858849862        1.7966426497492853       -2.6809800149367300     
 C   11.097148244088167        2.5006407605304002       -4.1128644964037671     
 C   11.747728127376190        4.5237974128507963        4.5742738434732111     
 C   9.6470769400369409        4.9444702832396521        3.4513070316654000     
 H   9.9171102877305906       -2.0828378380853563       0.67476323454989318     
 C   12.022788375815171       -2.4641801325414732       0.92914508224744030     
 C   13.423173540929094      -0.52994725782643304        1.2042278237863253     
 H   12.428294434429874        1.3860240470372847        1.1344128919136840     
 H   6.0532709556345301        5.8918557793918858       -8.7462803071232026E-002
 C   7.0301024602298581        7.8122332742624918        4.4732348909179077E-002
 C   9.4129382557919055        7.7535830092408355       0.40325245204286791     
 H   10.310410702056352        5.7910944493320082       0.55084845966757556     
 H   8.8072042652990969        1.7663431540119481       -1.7028641323038824     
 C   8.7056141781205056        1.1233070812891326       -3.7581053766517929     
 C   10.497748445374668        1.8499213294360364       -5.1949033886146436     
 H   12.053325522747697        3.0069097117763253       -4.2475671569165501     
 H   12.759061994449489        4.1196708263999051        4.5655477722321622     
 C   11.252650445724775        5.1387299386571907        5.7267428440337085     
 C   9.1635582742604793        5.5568678049276050        4.6059044447791235     
 H   9.0107886323557427        4.8378426603208853        2.5755071052778464     
 H   11.902469829217088       -3.5451185156667724       0.87165916155383294     
 C   13.296005991280540       -1.9208204818056238        1.1361001082531499     
 H   14.410329950458634       -9.1796814653421654E-002   1.3532713228984259     
 H   6.1027796307278130        8.3692112272505099       -8.4845457334171398E-002
 C   8.2389431377031137        8.4954342165328089       0.23043472950315991     
 H   10.362154261743409        8.2672929421981145       0.55478944839743483     
 H   7.7852239038436446       0.56538540330933029       -3.5994135021224709     
 C   9.2945285246247540        1.1527159160773879       -5.0275253621874221     
 H   10.974975503840380        1.8768606192338220       -6.1737433434600364     
 H   11.888199036436946        5.2095441419729411        6.6085738170729167     
 C   9.9569468028012356        5.6722089591336946        5.7530525919408797     
 H   8.1464393692882329        5.9436435975798947        4.6065895119664626     
 H   14.169857705162570       -2.5655091423338936        1.2131250421851658     
 H   8.2595665855268781        9.5824458976566049       0.24434003858966513     
 H   8.8295375135670309       0.63948796642415662       -5.8653749156415191     
 H   9.5747480110542345        6.1677711765402199        6.6434771586570047     
 P   7.1027401643949917        2.9483996293839811        8.2220101431180925     
 C   5.6271610959158602        2.2827043995016285        9.0031853404616768     
 C   8.5584687788771046        2.7017914516777464        9.2661500035220339     
 C   6.8892247075537068        4.7274566217600329        8.0318652913090069     
 C   7.3395934727215772        2.2029027761007001        6.5922266549560522     
 C   5.5291685703361351       0.89906362694836228        9.2359910421506211     
 C   4.5815228545275231        3.1398647483459299        9.3961387970751957     
 C   8.5572310251825794        1.7676791195919119        10.314972827036948     
 C   9.7113389974780109        3.4741940314834840        9.0128597476177923     
 C   6.5357235897079562        5.2722468451746316        6.7898916104027869     
 C   6.9740755928326674        5.5504264189173291        9.1714775204148555     
 C   6.3279546026666260        1.4212137128903926        6.0069556885003692     
 C   8.5294050483279928        2.4534638973451197        5.8822318346139877     
 H   6.3186798047525343       0.22121460022486050        8.9222583059149230     
 C   4.4004567479236378       0.38583145113372797        9.8744477582424341     
 C   3.4440141280859979        2.6109940526379294        10.007184820052768     
 H   4.6492848624274625        4.2085260336469972        9.2205806723073049     
 H   7.6769927448640223        1.1724752417596307        10.548353952763579     
 C   9.7039362348902820        1.6047268975014628        11.098188654295924     
 C   10.853197049210412        3.2909019205140733        9.7930704779932363     
 H   9.7089680561555110        4.2299556347098521        8.2284205008744387     
 H   6.4701674828216547        4.6348744304802256        5.9118537210308935     
 C   6.2706570066267036        6.6408235852328605        6.6862104622468683     
 C   6.6848409539926621        6.9104224071105733        9.0626279232251470     
 H   7.2684771711212148        5.1396272200734625        10.136675414745730     
 H   5.4140938599658472        1.2010124407365306        6.5527397475660969     
 C   6.5045119280003325       0.91430467095227319        4.7158371799659253     
 C   8.6817228079931539        1.9587956246326486        4.5861481045845922     
 H   9.3284724599144813        3.0491238196870452        6.3160915814194993     
 H   4.3559094262076243      -0.68212366578228478        10.080249526032146     
 C   3.3559547228759721        1.2365626418261095        10.244979302368822     
 H   2.6317918652719845        3.2666987865522117        10.319126106067994     
 H   9.6640331523352732       0.88355378933069340        11.914726076964458     
 C   10.850623732773853        2.3587194778129779        10.838446808609586     
 H   11.754096682790603        3.8773293433409064        9.6142790162679397     
 H   5.9888450527191530        7.0611116226339439        5.7218646931164043     
 C   6.3422400411647315        7.4563393750849496        7.8184069093021984     
 H   6.7257969220934619        7.5527877570445634        9.9429454752483721     
 H   5.7203308195126814       0.30862795577415958        4.2684569650003157     
 C   7.6679843744552070        1.1984359833135589        3.9988580168688603     
 H   9.5851334254509446        2.1736503883162728        4.0212472536774237     
 H   2.4710396131250691       0.83297803764896261        10.732632413016857     
 H   11.751546734510768        2.2418402317450541        11.442006194718500     
 H   6.1443869051328344        8.5249226619318161        7.7409594625401628     
 H   7.8127342229382126       0.83760302352034088        2.9797414050665170     
 P   10.679405644373967        10.200683399717274        5.0475874177224060     
 C   10.579114589982364        9.2652028648864793        6.5858165128085222     
 C   11.884118819327799        9.3571156136929190        4.0106262715736651     
 C   9.0533626447806963        10.217938080340909        4.2658032243219592     
 C   11.206622918003095        11.900187310155717        5.3517556915863151     
 C   9.4927638337072686        9.4350835451342565        7.4636723783125278     
 C   11.611100392409288        8.3689360005782323        6.9075645671036732     
 C   11.545512146705946        8.1499361715640273        3.3721358448731840     
 C   13.206489945408821        9.8251687642709502        3.9880070840693240     
 C   8.2262554744760621        9.0845418653606487        4.3802214333380913     
 C   8.6350908994372073        11.318635480802092        3.4974126720879015     
 C   11.513871296421874        12.739408151304566        4.2626035919629599     
 C   11.218472782386250        12.412466327065093        6.6604463121537476     
 H   8.6870807405439532        10.122592440827294        7.2204579333548065     
 C   9.4530919297757183        8.7155678290267744        8.6581072980283853     
 C   11.548210608877968        7.6381225752520185        8.0947546159043906     
 H   12.441743700792282        8.2219919114700630        6.2250487020129697     
 H   10.522856872380100        7.7767667648306338        3.3720644773384927     
 C   12.548006261695743        7.4061298523194896        2.7443947855507700     
 C   14.200749097872061        9.0786054209386720        3.3543050062995348     
 H   13.462036238855701        10.766808506791612        4.4612114556424469     
 H   8.5417223074923214        8.2363596523346470        4.9839377918045100     
 C   6.9982981271679208        9.0579985247401513        3.7189042334836802     
 C   7.4009717598970095        11.275815170436523        2.8479467092803450     
 H   9.2520719069355994        12.209114925069965        3.4039114574275180     
 H   11.548392926258726        12.347469614218239        3.2476835209968020     
 C   11.787305198117911        14.091173418762407        4.4844350860428008     
 C   11.496691734287710        13.765777604516940        6.8690878013780923     
 H   11.016371162610472        11.762767297623347        7.5085002686807023     
 H   8.6367467450450111        8.8778685882547883        9.3587679602863076     
 C   10.466608639353577        7.8010751537327581        8.9620545511020246     
 H   12.347896015285086        6.9400500662014792        8.3360215767226311     
 H   12.295515394508012        6.4644016229466867        2.2557926264533190     
 C   13.873266514984619        7.8594906473183901        2.7553419534396730     
 H   15.221677816754569        9.4567222651827088        3.3127059095820250     
 H   6.3604574379529808        8.1789098497341151        3.7917961645218261     
 C   6.5807703565960898        10.149887761159020        2.9511469528224215     
 H   7.0883516085496687        12.131042533300345        2.2521769208728313     
 H   11.995403814562017        14.742208270548227        3.6343800135096713     
 C   11.771353788115894        14.603287003173389        5.7854619619520014     
 H   11.500411668814941        14.164390201863151        7.8810642018292159     
 H   10.403695166835211        7.2225823227013795        9.8818086562254930     
 H   14.650871412578057        7.2738863273798477        2.2688107390608905     
 H   5.6100835378980287        10.119404275179733        2.4501737005811464     
 H   11.964163434088990        15.662586362454560        5.9496241449119225     
         556

 Co   1.5637237167980722        10.614725468843679       0.43086791261505597     
 S   1.0078575070529587        12.799486464782838       0.79752664738218004     
 S -0.50712388845840439        9.6811704389788069       0.35489173717217781     
 S   2.7189974785365867        10.220619148159724       -1.4917377151481890     
 S   3.0918231737900732        9.8351679812522281        1.9342497095902456     
 C   2.4603048558332543        13.803208165815455       0.88482211392370058     
 C -0.38199372458196013        7.9248292991990468       0.23257397611421618     
 C   1.9454228525485575        11.073161462956051       -2.8278617363152025     
 C   2.4002341793516400        9.1465249609958406        3.4024297938173809     
 C   2.3440541088925144        15.213680905406838       0.81123344122754870     
 C   3.7562333705922719        13.267944810056996        1.0659787081830241     
 C  -1.5582107982482578        7.1593222002296448        4.0909945983225934E-002
 C  0.83290294396988751        7.2191408880288268       0.39610547881846014     
 C  0.72843682977293656        11.777906796146953       -2.6819989947680543     
 C   2.5462887922245647        11.073636231659355       -4.1116704560503052     
 C   3.1880135695590717        9.0489531686263636        4.5747461305621968     
 C   1.0879958935194762        8.6288287860879045        3.4504288437852528     
 H   1.3593190619348965        15.657193840948374       0.67494283818169409     
 C   3.4650447719840414        16.038546294911193       0.92898303771514168     
 C   4.8655704293411013        14.104271244376452        1.2030645358861474     
 H   3.8708680466164913        12.188291487504491        1.1321645757372165     
 H  -2.5046424193316650        7.6834994958915450       -8.7275956055622272E-002
 C  -1.5280774132071646        5.7629123202766355        4.4301136719242733E-002
 C  0.85504479273462541        5.8211321694353320       0.40089077747350949     
 H   1.7528856761994314        7.7834948662509920       0.54820214725155647     
 H  0.25368452972935163        11.808288361359800       -1.7044376542554884     
 C  0.15461655976889760        12.451364008547321       -3.7597594162639449     
 C   1.9482678940197065        11.724428421034281       -5.1944147991919731     
 H   3.5025850262184188        10.567315120430763       -4.2451876927064278     
 H   4.1992755445064116        9.4532566943799505        4.5667996211656785     
 C   2.6925422424344090        8.4329084956250053        5.7264013065556982     
 C  0.60406326373154851        8.0153292201446256        4.6042499302941087     
 H  0.45212108401358603        8.7360956195881716        2.5744241878304681     
 H   3.3446534960310914        17.119498516470330       0.87196806172244024     
 C   4.7383035067491912        15.495165938065311        1.1355541319018165     
 H   5.8528098900832672        13.666119437435549        1.3515485663080051     
 H  -2.4555585150379633        5.2060737311491856       -8.4797496870917727E-002
 C -0.31919516207587739        5.0794962483885282       0.22892597748764276     
 H   1.8042836716524271        5.3072281224383957       0.55160263986999003     
 H -0.76576217991012840        13.009552426737354       -3.6021243515730799     
 C  0.74494727250778603        12.421751721750379       -5.0284837635996924     
 H   2.4266303386313153        11.697452079345908       -6.1726734414731723     
 H   3.3276921892541504        8.3614596064874576        6.6084462049008534     
 C   1.3969554999082792        7.8991379879864132        5.7516372242421534     
 H -0.41295019382247633        7.6282805962993594        4.6040947310416920     
 H   5.6121582124359533        16.139840962108337        1.2126777234098143     
 H -0.29868676927010807        3.9924779317842174       0.24257020452014846     
 H  0.28098252766344284        12.934970042466842       -5.8668861113138080     
 H   1.0144838620241567        7.4027501377403366        6.6414679392024594     
 P   15.653147690721987        10.622435905556758        8.2216290080818890     
 C   14.178068403275981        11.288562026512711        9.0034165139752727     
 C   17.109708503142699        10.868099831014165        9.2648148522329485     
 C   15.438087693216161        8.8436190819106493        8.0310552561539623     
 C   15.889493409873452        11.368315737460296        6.5919619502066675     
 C   14.080542023146531        12.672211953524915        9.2363513041898102     
 C   13.132011914432926        10.431780614934462        9.3960791424392642     
 C   17.109957987773015        11.802746784957398        10.313138596413184     
 C   18.261948565039408        10.095000995163028        9.0108138057677198     
 C   15.082891830802010        8.2997539050054687        6.7891961685220137     
 C   15.522728860993626        8.0201681497204440        9.1703180558551534     
 C   14.876857484070863        12.148652339710457        6.0066736910183360     
 C   17.079615932844721        11.119344958178321        5.8820083238176419     
 H   14.870309267773424        13.349802689435673        8.9227459614952078     
 C   12.951920345971171        13.185792746571433        9.8746701590082164     
 C   11.994635578750358        10.960989816310793        10.007065903718260     
 H   13.199308317326937        9.3631251744653969        9.2203378840069572     
 H   16.230206148099263        12.398419784428615        10.547126620839212     
 C   18.257554838604406        11.965641801011644        11.095025470509954     
 C   19.404699365726593        10.278252348183425        9.7897135977459975     
 H   18.258413560265385        9.3388804061093396        8.2267616582499805     
 H   15.017493350544042        8.9375332083345445        5.9114430169708978     
 C   14.815936902752735        6.9316038105956084        6.6852570598229821     
 C   15.231549632300711        6.6606334631376765        9.0612668332002926     
 H   15.818443035940492        8.4302785806566121        10.135380811893924     
 H   13.962814928869584        12.367782297800622        6.5525498055054339     
 C   15.052678638335680        12.655678449555406        4.7155100613099474     
 C   17.231228870607278        11.614148457687911        4.5858920810547970     
 H   17.879499014744166        10.524897433153942        6.3159577047681683     
 H   12.907756371029068        14.253740092901307        10.080552042529433     
 C   11.907074592743390        12.335412521114115        10.245037629989920     
 H   11.182149417715662        10.305573133370983        10.318942050813558     
 H   18.218765670324235        12.687170877783727        11.911282001903659     
 C   19.403672045185736        11.211075249528871        10.834477774203513     
 H   20.305029434498614        9.6911614257819920        9.6103379367196613     
 H   14.532842456603191        6.5120627418923718        5.7209884127502484     
 C   14.887266037804215        6.1156328768702384        7.8171438086972307     
 H   15.272400373968727        6.0178116877299201        9.9412678340856484     
 H   14.267744021746466        13.260335085034470        4.2681202780947274     
 C   16.216469243262946        12.373008391707966        3.9985136425702597     
 H   18.134917854961611        11.400560158583080        4.0210139223415382     
 H   11.022237699657717        12.739218584192210        10.732679245946057     
 H   20.305320363878387        11.327854464001987        11.436959388950948     
 H   14.688013526195705        5.0473542122411788        7.7394901080597975     
 H   16.360667143702386        12.733912543683781        2.9793487732385517     
 P   2.1203340274490410        3.3721438098459924        5.0470348434002386     
 C   2.0200390444473171        4.3073445076827399        6.5854119850472310     
 C   3.3241200464976357        4.2166289483943382        4.0097768615720151     
 C  0.49411400356194007        3.3541182816571831        4.2656373870281454     
 C   2.6490038985107209        1.6730690915617992        5.3509568873838678     
 C  0.93374449313726937        4.1372042095193091        7.4632772759211852     
 C   3.0519548118938293        5.2036657158215069        6.9072602933963543     
 C   2.9842622823069873        5.4231405038344782        3.3707801828147921     
 C   4.6470144783125304        3.7501091236355464        3.9875822275478905     
 C -0.33346075199064085        4.4871540849679441        4.3802816854928697     
 C   7.6277584624775907E-002   2.2534085285843353        3.4970334305738446     
 C   2.9558578907742983       0.83387245578320424        4.2616808559711581     
 C   2.6628641255263208        1.1611730086026257        6.6597431349299967     
 H  0.12820025069454227        3.4495492402280452        7.2200370083728576     
 C  0.89392419632588993        4.8567060095743999        8.6577075440913678     
 C   2.9888849038654985        5.9344486754038650        8.0944492555554532     
 H   3.8826290290961611        5.3507076120250039        6.2247935180459164     
 H   1.9611752420244535        5.7950263333638610        3.3702163321056697     
 C   3.9860426941549014        6.1679627623821132        2.7431575967606667     
 C   5.6405609098974052        4.4976425447303079        3.3539442805424371     
 H   4.9034954490864564        2.8088851192230342        4.4610716239943704     
 H  -1.8344162360577482E-002   5.3353467688894041        4.9841640197070749     
 C  -1.5614219015790221        4.5133402728056531        3.7189468867557798     
 C  -1.1578618975384072        2.2958444570863334        2.8475697079563504     
 H  0.69360754572277938        1.3631951098979020        3.4033315113804257     
 H   2.9890609727270792        1.2256162108277115        3.2466633528899740     
 C   3.2306884271404854      -0.51759326466005640        4.4834873701221003     
 C   2.9425747565591314      -0.19181450109007342        6.8683761637627505     
 H   2.4611455857555518        1.8109099917985334        7.5078699637888144     
 H   7.7610300552092601E-002   4.6942012514703970        9.3583525247189829     
 C   1.9072074547296987        5.7714383352248717        8.9616442464869355     
 H   3.7885036769673328        6.6325694246702502        8.3358114877118954     
 H   3.7326485175334816        7.1092732548095867        2.2542834834982202     
 C   5.3118230461315328        5.7162595215614536        2.7546717150685147     
 H   6.6619037026587939        4.1206315983151613        3.3127065615938012     
 H  -2.1996074425809904        5.3921675404596412        3.7920003559097926     
 C  -1.9785143731335828        3.4214258651944505        2.9509842206060140     
 H  -1.4701319778644431        1.4405788308914134        2.2516681187886514     
 H   3.4384536824367178       -1.1686492478543344        3.6333613089294765     
 C   3.2166129761448286       -1.0293791585201117        5.7846360793037404     
 H   2.9479640151293953      -0.59010272105294381        7.8804435811094145     
 H   1.8442911092728651        6.3498805865210315        9.8814247782500484     
 H   6.0888681887359821        6.3027627497092871        2.2683680968621132     
 H  -2.9492474631564680        3.4516517425834565        2.4500948243931258     
 H   3.4104987383984082       -2.0884603397413324        5.9488433155192970     
 Co   15.541966320246745        2.9576111457239995        12.634087137272207     
 S   16.097765455405320       0.77277260151112981        13.000332417189830     
 S   17.612942653032434        3.8909000780602967        12.558476466806665     
 S   14.386840517085934        3.3521246534871691        10.711478100381090     
 S   14.013803141542883        3.7369004977137354        14.137515477517018     
 C   14.645316478093010      -0.23093343719990789        13.087813793540001     
 C   17.487923278527525        5.6472285070157167        12.435774028012592     
 C   15.160298557150801        2.4994553315469710        9.3753545968834828     
 C   14.705370920273173        4.4257452298466937        15.605627331384815     
 C   14.761568054765833       -1.6414109143150448        13.014305445626061     
 C   13.349391715200783       0.30434004673528775        13.268954606019783     
 C   18.664175749677931        6.4126321539161788        12.243920253103477     
 C   16.273080302011465        6.3530196499292595        12.599273629585904     
 C   16.377308130766913        1.7947428610638834        9.5211679178366015     
 C   14.559346330176751        2.4989066687795494        8.0915893569106281     
 C   13.917577528123667        4.5233929418687433        16.777924459178163     
 C   16.017586551776677        4.9434892189251194        15.653595380850790     
 H   15.746302518323271       -2.0849286040196051        12.878018910073038     
 C   13.640578379556770       -2.4662695814719711        13.132113994324943     
 C   12.240056937485752      -0.53197654352898005        13.406116519455527     
 H   13.234758148544429        1.3839976611486082        13.335037732019666     
 H   19.610564545129833        5.8883734249162822        12.115750099204849     
 C   18.634134918114889        7.8090477669513767        12.247125431696819     
 C   16.251028429303730        7.7510305899189831        12.603881823470360     
 H   15.353066787299635        5.7887437714835110        12.751485909978236     
 H   16.852150593321433        1.7644602411357837        10.498686329053784     
 C   16.951064544202545        1.1212350235271942        8.4434060138733376     
 C   15.157312347719483        1.8480818490436304        7.0088332530982207     
 H   13.603037066538180        3.0052121061974559        7.9581080348077124     
 H   12.906322771938125        4.1190712229658466        16.769998749272084     
 C   14.413030884177831        5.1395219914350578        17.929543196273848     
 C   16.501501413578662        5.5570819706736607        16.807372690538866     
 H   16.653475921784111        4.8361623349354694        14.777610085253615     
 H   13.760967555262507       -3.5472252144351684        13.075155065006113     
 C   12.367324784502394       -1.9228746191318424        13.338680037233241     
 H   11.252816635368601       -9.3819021482242582E-002   13.554583594608310     
 H   19.561642703917208        8.3658141833545319        12.117886381236939     
 C   17.425309971257139        8.4925673551355008        12.431750137041353     
 H   15.301833501057676        8.2650177498732127        12.754593235406931     
 H   17.871467027143851       0.56307590403025209        8.6010063744906304     
 C   16.360654243668581        1.1507849926705553        7.1747181746683069     
 H   14.678889618720273        1.8750142627964914        6.0306038534483912     
 H   13.777876493192711        5.2110110502782909        18.811581294778932     
 C   15.708606099367188        5.6733185897920988        17.954750710096786     
 H   17.518504517783441        5.9441576394770426        16.807193561169008     
 H   11.493468671103212       -2.5675423406018258        13.415843617023361     
 H   17.404873662234273        9.5795900533640097        12.445263912524158     
 H   16.824581888089142       0.63755133520282736        6.3363054568067492     
 H   16.091068090584230        6.1697631533143173        18.844553111489876     
 P   1.4525907005327356        2.9500833187090167        20.424579603631049     
 C   2.9276824617019468        2.2839645671338831        21.206357654228967     
 C  -3.9541501458590436E-003   2.7044088569410105        21.467780837457177     
 C   1.6676485515809232        4.7289012400514219        20.234003212890123     
 C   1.2162144410415083        2.2041895007139685        18.794920807057817     
 C   3.0252300755388073       0.90031156165650883        21.439262170357907     
 C   3.9737108530316818        3.1407555260866489        21.599075839155333     
 C  -4.1965933394703470E-003   1.7697383572269001        22.516082252283429     
 C  -1.1561966256735088        3.4775085273536637        21.213795777593202     
 C   2.0228658090724552        5.2727514484639668        18.992144551918098     
 C   1.5830147962488279        5.5523626802418349        21.373260140865099     
 C   2.2288675092080092        1.4239155181680005        18.209580765474410     
 C   2.6042988658994570E-002   2.4530813443317414        18.085024626659386     
 H   2.2354868162248605       0.22271511757165685        21.125610624523873     
 C   4.1538364525531746       0.38673636363313413        22.077613959541829     
 C   5.1110787556482844        2.6115529969624585        22.210084388161153     
 H   3.9063991251954571        4.2094143804521540        21.423361288594997     
 H  0.87556278540967336        1.1740691808646078        22.750049487702292     
 C  -1.1517919955395615        1.6068170159952380        23.297964437524350     
 C  -2.2989478729405124        3.2942286891093517        21.992686406398551     
 H  -1.1526645629947836        4.2336454462852471        20.429760279208597     
 H   2.0882576348229827        4.6349657470644976        18.114396318100699     
 C   2.2898618177962478        6.6408917381786736        18.888199453758627     
 C   1.8742407229927689        6.9118870088177333        21.264203078316502     
 H   1.2872808582452178        5.1422697843461984        22.338324703224323     
 H   3.1429473152417322        1.2048374724566793        18.755414293909308     
 C   2.0530201007563038       0.91688866487481679        16.918420087940479     
 C -0.12559968760957316        1.9582711573236631        16.788914403143718     
 H -0.77385994157724947        3.0474690268000892        18.519016582634119     
 H   4.1980138519214831      -0.68121376908440223        22.283481734949113     
 C   5.1986554846304127        1.2371270809354884        22.448033126512811     
 H   5.9235467498687573        3.2669757658919796        22.521995226382717     
 H  -1.1130091771399560       0.88527145164390553        24.114207760529183     
 C  -2.2979146628044735        2.3613786212757097        23.037425346911704     
 H  -3.1992831097783307        3.8813147844515559        21.813321620570221     
 H   2.5729801368301626        7.0604138130824019        17.923930574272607     
 C   2.2185535583128693        7.4568704276345494        20.020082303512030     
 H   1.8334119631112615        7.5547097330938531        22.144203517130400     
 H   2.8379727436734181       0.31228805706072904        16.470989582812656     
 C  0.88918085167483651        1.1994880527455343        16.201477654756751     
 H  -1.0293300734724427        2.1717982502865865        16.224083084077471     
 H   6.0834831763169799       0.83332402027089825        22.935694994960443     
 H  -3.1995682950975546        2.2445674365167152        23.639891845005955     
 H   2.4178499714106061        8.5251397596611547        19.942430601213399     
 H  0.74496334252796470       0.83858890264218033        15.182313043346992     
 P   14.985425774359086        10.200276271731084        17.250116515189564     
 C   15.085715835869010        9.2650994103949937        18.788507502993117     
 C   13.781707511525202        9.3557289103310524        16.212832543689839     
 C   16.611647196856705        10.218337412288687        16.468724342650756     
 C   14.456694885992999        11.899334046741751        17.554003274979973     
 C   16.172004125602434        9.4352468739881399        19.666379854428996     
 C   14.053793389233128        8.3687872226133546        19.110358495024244     
 C   14.121685629530106        8.1492879817745028        15.573771652666419     
 C   12.458767301265510        9.8221154977480190        16.190667864085722     
 C   17.439262522036291        9.0853334981951459        16.583385855186993     
 C   17.029428879298440        11.319036208907754        15.700075522004658     
 C   14.149795978195723        12.738491747729050        16.464709958210786     
 C   14.442847603855890        12.411263480880320        18.862776748453086     
 H   16.977553580661162        10.122894867022389        19.423137881728081     
 C   16.211815138003775        8.7157538949722770        20.860816042596301     
 C   14.116849741543414        7.6380191183924548        20.297557408692114     
 H   13.223125985700511        8.2217361632145280        18.427885209819681     
 H   15.144810939200068        7.7775150798005948        15.573180804848542     
 C   13.119982049339571        7.4043928873400615        14.946118121851464     
 C   11.465298918472413        9.0745151190172741        15.556987495976774     
 H   12.202192514860883        10.763289710395590        16.664206422922685     
 H   17.124190643155014        8.2371507713620105        17.187305942914954     
 C   18.667207493833644        9.0591675403752934        15.922018902010167     
 C   18.263553096302122        11.276621874552880        15.050581017130352     
 H   16.412064028803119        12.209223925967899        15.606359990895417     
 H   14.116586340701529        12.346718686022424        15.449704107825362     
 C   13.874930488634336        14.089954636323791        16.686485424915901     
 C   14.163103913823575        13.764247971148190        19.071377962936985     
 H   14.644604665260877        11.761555136426752        19.710916554063392     
 H   17.028119877059183        8.8782610955794041        21.561470665003110     
 C   15.198522882286476        7.8010313432708029        21.164756464156547     
 H   13.317226228138798        6.9399036372866947        20.538918573200466     
 H   13.373463493421152        6.4631260576139598        14.457210995753908     
 C   11.794159030574610        7.8559632138821893        14.957651959541774     
 H   10.443920177458331        9.4514278504125429        15.515766812354192     
 H   19.305426583429160        8.1803663809489677        15.995086139141064     
 C   19.084244437735869        10.151069381200502        15.154007965217874     
 H   18.575778077320543        12.131880312661036        14.454645007437293     
 H   13.667134288590701        14.740987369265161        15.836348107064731     
 C   13.889017606176688        14.601773771785366        17.987620742274572     
 H   14.157725770170398        14.162566248509377        20.083433395480572     
 H   15.261435325170678        7.2225902921946643        22.084538990984399     
 H   11.017173849634036        7.2694078713725947        14.471317986914393     
 H   20.054967760767241        10.120856281994380        14.653098900926855     
 H   13.695104858324610        15.660852769951674        18.151804292953383     
 Co   6.9897196616022841        10.614389417096167        12.634157996213823     
 S   7.5457980666497786        12.798992993776276        13.001657631750733     
 S   9.0602936054631691        9.6804008651261988        12.557382669729174     
 S   5.8338991267783120        10.221574778449362        10.711639170541446     
 S   5.4616960582597844        9.8343085101351893        14.137396811220324     
 C   6.0932863935557888        13.802655101049478        13.088404572066361     
 C   8.9349818929153582        7.9240424994301248        12.435703597382197     
 C   6.6074342815332123        11.074277961987004        9.3756107101781652     
 C   6.1531985500441397        9.1456501493894180        15.605585551460329     
 C   6.2094615264046329        15.213134457620498        13.014913988415703     
 C   4.7973401854976894        13.267295499806252        13.269147539627722     
 C   10.111137042474700        7.1583872568675941        12.244258948992817     
 C   7.7200284040719360        7.2185073297744005        12.599451549377578     
 C   7.8243547948470953        11.779127205837527        9.5215465784768014     
 C   6.0066059461326562        11.074761888692308        8.0917797270929572     
 C   5.3653339527862727        9.0479866565302647        16.777842091903871     
 C   7.4654575805501722        8.6279952060713025        15.653653451206010     
 H   7.1942055799667726        15.656722505569432        12.878973282985415     
 C   5.0883827777553492        16.037919562408465        13.132374416195388     
 C   3.6879127445368294        14.103539377692053        13.405956583558424     
 H   4.6827517295008931        12.187635481798914        13.335262253924748     
 H   11.057615076763263        7.6824525608424583        12.115954617651399     
 C   10.080895749248009        5.7619876561013381        12.248116819600277     
 C   7.6977827299860433        5.8205037155205863        12.604708779507698     
 H   6.8000966020821760        7.7829844935664143        12.751392505696533     
 H   8.2990115220999598        11.809609064207953        10.499156175790180     
 C   8.3981976492083223        12.452605134796727        8.4438065449700428     
 C   6.6046329491887210        11.725607015218149        7.0090734978844846     
 H   5.0503479788872259        10.568380478682974        7.9582115439535812     
 H   4.3540491428478187        9.4522383580556291        16.769825102323985     
 C   5.8607475735103050        8.4319179958781874        17.929507263641007     
 C   7.9493175576617254        8.0144399797122556        16.807478526916871     
 H   8.1013741268560331        8.7353002512375877        14.777683255242032     
 H   5.2087178995719139        17.118881735274034        13.075462615821184     
 C   3.8151073760172998        15.494445835667733        13.338559476132831     
 H   2.7006688989155396        13.665310166755919        13.554163683075009     
 H   11.008335268921616        5.2050422246163821        12.119214082788325     
 C   8.8719648529980244        5.0787276771261807        12.433004138365828     
 H   6.7485067253445203        5.3067194080391360        12.755586611641839     
 H   9.3185512680864804        13.010828659830359        8.6014755581952063     
 C   7.8079256102117718        12.422968793792506        7.1750552713966567     
 H   6.1263102954954007        11.698621930430908        6.0307947108042717     
 H   5.2255401686752450        8.3604078906771466        18.811505956817221     
 C   7.1563519694005500        7.8981868956410031        17.954811431847503     
 H   8.9663285378459499        7.6273827543438308        16.807375453312833     
 H   2.9411899373629420        16.139057655084606        13.415504782473663     
 H   8.8513729396788516        3.9917211696169725        12.447037337800829     
 H   8.2719067324806392        12.936205782878538        6.3366728426590431     
 H   7.5387746588795519        7.4017789019486573        18.844652349835098     
 P   10.005427773794365        10.621169125095477        20.425352773666567     
 C   11.480617869347165        11.287227935949167        21.207003802304147     
 C   8.5489130092612751        10.867063759027440        21.468535611411202     
 C   10.220347507664719        8.8423411796890061        20.234748615327149     
 C   9.7690542991195297        11.367044576936514        18.795695895876182     
 C   11.578307262697686        12.670896602356196        21.439780911345835     
 C   12.526667018593155        10.430397414742659        21.599583953082259     
 C   8.5487654348870095        11.801882744389653        22.516703631011559     
 C   7.3965448286986488        10.094147297831382        21.214562040215586     
 C   10.575563070087503        8.2985097479724175        18.992874308383293     
 C   10.135592501152249        8.0188448622564046        21.373967269472111     
 C   10.781785309083906        12.147152985172852        18.210289637374427     
 C   8.5788063213117063        11.118314791702028        18.085881076318646     
 H   10.788564192959855        13.348530680000330        21.126197880578417     
 C   12.707068275504266        13.184446800500545        22.077878781308204     
 C   13.664195765486863        10.959576620745159        22.210308041844172     
 H   12.459241656276319        9.3617294331156078        21.423956728166342     
 H   9.4286443001986235        12.397386829718947        22.750627053715064     
 C   7.4011384473326798        11.965157048588091        23.298462383562516     
 C   6.2537618046023455        10.277772779036939        21.993319602005396     
 H   7.3999990189421405        9.3378912612779779        20.430638528636020     
 H   10.641040734723500        8.9363316143423823        18.115155166441390     
 C   10.842412994789159        6.9303438213864581        18.888879593843022     
 C   10.426685772215102        6.6592929300132786        21.264857710666160     
 H   9.8398674622506430        8.4289252622148449        22.339043784522435     
 H   11.695917171869086        12.366109711692863        18.756073142998613     
 C   10.605938773186823        12.654192296302815        16.919136474649211     
 C   8.4271604888237039        11.613130377570988        16.789775180133269     
 H   7.7788461225830750        10.524059257583257        18.519936476321401     
 H   12.751356645535841        14.252409055654624        22.283658491633428     
 C   13.751905752520182        12.334013080698096        22.448158435756337     
 H   14.476702985259596        10.304147021916616        22.522092398771193     
 H   7.4399746692986497        12.686823055246085        24.114600187826543     
 C   6.2548890249069213        11.210784977499491        23.037913811766401     
 H   5.3533201927733316        9.6908367309751213        21.813976823442093     
 H   11.125505918529237        6.5108212272969901        17.924602861936897     
 C   10.770975936256415        6.1143230132748956        20.020726448060064     
 H   10.385770172027442        6.0164320239768196        22.144823783340279     
 H   11.390939726141758        13.258690160681530        16.471656193941641     
 C   9.4420172148222878        12.371756875932686        16.202272963303983     
 H   7.5233620197494631        11.399747429641126        16.225005132752628     
 H   14.636858772662034        12.737784838835999        22.935624642956462     
 H   5.3532186413300256        11.327852068372446        23.640300447940092     
 H   10.970155013621632        5.0460322602210903        19.943035827485144     
 H   9.2977780440906148        12.732691093634511        15.183125089994716     
 P   6.4325655287080465        3.3710845113388888        17.250649591976302     
 C   6.5329066825597604        4.3062450031284394        18.789037099334269     
 C   5.2289444176578286        4.2156813681399798        16.213283777887394     
 C   8.0588222942297669        3.3529605874430990        16.469351611934453     
 C   5.9038260339325328        1.6720146192417524        17.554448724710372     
 C   7.6190935776823077        4.1358361362480274        19.666984628229660     
 C   5.5012038326448538        5.2028381785312954        19.110784448813824     
 C   5.5689749704040530        5.4221973250152224        15.574387435188033     
 C   3.9060528910989629        3.7491716612784720        16.190731830814943     
 C   8.8864031120773621        4.4859957554101220        16.583964780584999     
 C   8.4766591335325128        2.2522008532415700        15.700825137644754     
 C   5.5968748851717125       0.83294788175221279        16.465101331699341     
 C   5.8901571821464307        1.1599485940218741        18.863172541034761     
 H   8.4244935155843219        3.4479952205786728        19.423794149307344     
 C   7.6589965852075377        4.8553134031299727        20.861424622248077     
 C   5.5643566230842687        5.9335967802442600        20.297989065615941     
 H   4.6706338558463107        5.3500947348236707        18.428239096301777     
 H   6.5920632268732389        5.7940809663713821        15.574087854523722     
 C   4.5673715432462263        6.1670181617744735        14.946485483329655     
 C   2.9126838380616897        4.4966966666216504        15.556804865353733     
 H   3.6494370202333579        2.8079496604972327        16.664148812929522     
 H   8.5712861078606419        5.3342189680032881        17.187806206401916     
 C   10.114362376850130        4.5121429872913552        15.922631704064358     
 C   9.7108077914095823        2.2945933994300147        15.051379463878785     
 H   7.8593188816196378        1.3619900894817403        15.607147941822603     
 H   5.5635853412929608        1.2248166065544104        15.450134336644398     
 C   5.3221009564837116      -0.51855236034029617        16.686771297902926     
 C   5.6104945012958645      -0.19306888464142849        19.071669978765826     
 H   6.0919924796588116        1.8095757896681059        19.711353511858675     
 H   8.4751932051667094        4.6925958458468253        21.562155776430103     
 C   6.6458997331526186        5.7702783682927494        21.165292718812605     
 H   4.7648995102242839        6.6319237337403383        20.539285697087525     
 H   4.8209064616455537        7.1083233372678745        14.457678710119771     
 C   3.2415933736713183        5.7153012964754080        14.957604338244938     
 H   1.8913530125715334        4.1196854902787585        15.515246478092479     
 H   10.752550678979704        5.3909731993473242        15.995630119319719     
 C   10.531450437114430        3.4201854937921179        15.154727128036075     
 H   10.023074117300350        1.4392906211079430        14.455529368521606     
 H   5.1142938492268577       -1.1695177246357371        15.836586023986422     
 C   5.3363290548838771       -1.0304978902085518        17.987857644758844     
 H   5.6052596370342815      -0.59149371058981259        20.083686843854831     
 H   6.7088769904543657        6.3486978451251437        22.085088071968237     
 H   2.4646865587033746        6.3017766804368707        14.471046809214238     
 H   11.502177108149256        3.4503928356167535        14.653820857469169     
 H   5.1424897176937607       -2.0896046493642260        18.151955698636428     
 Co   10.116047204419596        2.9580724828135492       0.43106311556522386     
 S   9.5600800053989694       0.77348116594216421       0.79874713304764677     
 S   8.0454748285108408        3.8920951942141695       0.35426031137914782     
 S   11.271817898210509        3.3507841514230603       -1.4914892064417753     
 S   11.644084647521215        3.7382803686738093        1.9342535998506747     
 C   11.012610530354552      -0.23015887010125591       0.88540756809977827     
 C   8.1707951207456766        5.6484609393315042       0.23266166183274661     
 C   10.498225639473119        2.4980934058106912       -2.8274923367126967     
 C   10.952589921210349        4.4268634021437991        3.4024780879735381     
 C   10.896455316364921       -1.6406385228011005       0.81186880277633700     
 C   12.308550164827899       0.30521466441660922        1.0661596362548451     
 C   6.9946405647467946        6.4141270828070756        4.1250700720103652E-002
 C   9.3857521530228318        6.3539879414323934       0.39641935717119370     
 C   9.2813205791763682        1.7932255905892822       -2.6815164785348276     
 C   11.099009693343149        2.4976262791549293       -4.1113450693540639     
 C   11.740460392807513        4.5245094760375562        4.5747348577832643     
 C   9.6403181537742402        4.9444902672450226        3.4505733636143168     
 H   9.9117168503420157       -2.0842371770199200       0.67592215954462587     
 C   12.017546106761909       -2.4654110956797068       0.92929406214521504     
 C   13.417990597797598      -0.53102017815708968        1.2029230898319936     
 H   12.423124869005964        1.3848738295049368        1.1323292038517716     
 H   6.0481576691870735        5.8900726062579549       -8.7062493668327065E-002
 C   7.0248881066230000        7.8105263035213284        4.5144769957630629E-002
 C   9.4080025467997039        7.7519917008643837       0.40171365499732981     
 H   10.305684058978731        5.7895055612532440       0.54834018780698357     
 H   8.8067033290612251        1.7627197345264525       -1.7038876435369585     
 C   8.7074476553814719        1.1197503990270854       -3.7592437254512583     
 C   10.500958203738504        1.8467746173893271       -5.1940327210184298     
 H   12.055258350309973        3.0040180332982227       -4.2449426667970211     
 H   12.751749763053562        4.1202699154387732        4.5667059192456971     
 C   11.245047909025493        5.1405494823205453        5.7264155826369434     
 C   9.1564582215181129        5.5580098489385925        4.6044179862205006     
 H   9.0043923909250427        4.8371966163901714        2.5746086576992435     
 H   11.897227093225295       -3.5463733782715692       0.87234634739019290     
 C   13.290816170402190       -1.9219255966217741        1.1354825720585175     
 H   14.405229863536215       -9.2782584947068397E-002   1.3511315281094440     
 H   6.0974491957318193        8.3674766404350862       -8.3737210454601654E-002
 C   8.2338226879610517        8.4937772962275577       0.23003717930927253     
 H   10.357282741638199        8.2657674894126458       0.55259565457455473     
 H   7.7871058334117791       0.56151459052373121       -3.6015468761119047     
 C   9.2976800109097173        1.1493960814932938       -5.0280141182098461     
 H   10.979250778664223        1.8737654962510675       -6.1723264240731970     
 H   11.880262745267586        5.2120511985384885        6.6084098774818587     
 C   9.9494345127755430        5.6742615620966150        5.7517438548345110     
 H   8.1394369518005121        5.9450406736059245        4.6043349558983939     
 H   14.164740620356385       -2.5665309906073208        1.2124005903259105     
 H   8.2544204187437522        9.5807833371565145       0.24409024201082705     
 H   8.8336830633774905       0.63615050159844544       -5.8663827270859441     
 H   9.5670139088442792        6.1706516177229780        6.6415956972271841     
 P   7.1003213275898984        2.9512711209653748        8.2223119545761332     
 C   5.6251466684609071        2.2852214797120509        9.0040060838920652     
 C   8.5568785554212532        2.7054155526966159        9.2654473856893400     
 C   6.8853911448209235        4.7300961741604244        8.0316893805571024     
 C   7.3366546309697842        2.2053769144891757        6.5926576645818846     
 C   5.5274572930705030       0.90155888266035467        9.2368219936468030     
 C   4.5790906820501114        3.1420590442189842        9.3965550839584129     
 C   8.5571030799310090        1.7705930071585680        10.313610977086762     
 C   9.7092001659423133        3.4783918349950484        9.0114442360442162     
 C   6.5301726998337823        5.2739200159125863        6.7898126504342189     
 C   6.9701552990026059        5.5536007259975602        9.1709024186886445     
 C   6.3239422092698083        1.4251985995971939        6.0073116717342554     
 C   8.5268595614957121        2.4541628058643732        5.8827867305965276     
 H   6.3172040624577050       0.22391552907813261        8.9232685734745623     
 C   4.3986883519546884       0.38802279951924734        9.8749168220071457     
 C   3.4415635900287622        2.6128946165464213        10.007296314059030     
 H   4.6465096903935130        4.2107216350507528        9.2208915081629375     
 H   7.6772641358652658        1.1750397901718614        10.547561593978894     
 C   9.7047588645958864        1.6073841500576302        11.095342135401559     
 C   10.852010193063670        3.2948332417708315        9.7901773920511665     
 H   9.7056857956489928        4.2346479977254452        8.2275226313257406     
 H   6.4646868423782546        4.6360942556738562        5.9120965831849359     
 C   6.2633252472491137        6.6420864402684137        6.6858108518662265     
 C   6.6790586857256455        6.9131512096894472        9.0617862243006364     
 H   7.2658882028512677        5.1435281111213946        10.135979737682845     
 H   5.4098398844944295        1.2062108061942460        6.5531329429908984     
 C   6.4997666060874559       0.91813396330182007        4.7161652615615788     
 C   8.6784793990562363        1.9593299334205796        4.5866844100322188     
 H   9.3268029372311254        3.0484783440213250        6.3167948142138979     
 H   4.3543924963617346      -0.67993489408503205        10.080715866234943     
 C   3.3538508212509321        1.2384642056152722        10.245178894702084     
 H   2.6290555991049764        3.2683298899320459        10.319064147587014     
 H   9.6659846986335598       0.88572068633653955        11.911484647324102     
 C   10.850958550443970        2.3618232988984942        10.834771937268791     
 H   11.752406535917329        3.8818331149789853        9.6108211816582116     
 H   5.9802321000746987        7.0616033838325691        5.7215319167634293     
 C   6.3347632363520425        7.4581133686551198        7.8176530123113981     
 H   6.7199705849541367        7.5560150382788160        9.9417503995024905     
 H   5.7147814640591204       0.31357647914951670        4.2687335829104667     
 C   7.6636425741930534        1.2006231626070167        3.9992465937182935     
 H   9.5822407538039016        2.1727569914863536        4.0218683913116022     
 H   2.4688968540302909       0.83470506071902806        10.732654998511880     
 H   11.752644242689197        2.2448198436091680        11.437148651520477     
 H   6.1355759125825573        8.5264020966660894        7.7399602729893697     
 H   7.8078630583456246       0.83966846899893699        2.9801040630857827     
 P   10.673172114459209        10.201380756664369        5.0475750790743268     
 C   10.572850313587031        9.2662001546001331        6.5859536550351327     
 C   11.876845803874595        9.3568406049453401        4.0102194230225034     
 C   9.0469133522323624        10.219473134897843        4.2662682745830791     
 C   11.201865221962054        11.900463966603629        5.3514013025239464     
 C   9.4866597321547221        9.4365676793644848        7.4639049349627085     
 C   11.604584432578537        8.3696403423258303        6.9076976522501123     
 C   11.536895487355826        8.1503000113548172        3.3713236210336635     
 C   13.199711856318624        9.8234283094366024        3.9876824535515607     
 C   8.2193500164100630        9.0864240916056609        4.3808768947706378     
 C   8.6290438086963217        11.320237297910790        3.4977640450045944     
 C   11.508786855956549        12.739556125659783        4.2620652401582726     
 C   11.215548283558064        12.412508015476783        6.6601337337200972     
 H   8.6812356201796472        10.124381468991196        7.2207185222545052     
 C   9.4467855619206667        8.7170864114106479        8.6583443906262687     
 C   11.541459160102384        7.6388760753046876        8.0949001634170230     
 H   12.435158822129141        8.2224149965531339        6.2251508047333282     
 H   10.513830906604515        7.7783456249851115        3.3710268532346763     
 C   12.538549530986394        7.4055443130126655        2.7434200313449515     
 C   14.193130600149853        9.0759663373249229        3.3537579344402291     
 H   13.456270733692701        10.764662252270695        4.4611079431853762     
 H   8.5344933725217764        8.2381916735462095        4.9846918255924590     
 C   6.9913726626400647        9.0602724548114111        3.7195751465189257     
 C   7.3948792815595450        11.277838063488325        2.8483473100410595     
 H   9.2463695377065740        12.210458137099211        3.4040803867968830     
 H   11.542071785322532        12.347706528341400        3.2470903550312689     
 C   11.783534817376918        14.091059125550775        4.4837530855931593     
 C   11.495184088840897        13.765529234396768        6.8686505966069200     
 H   11.013747582291517        11.762860965458543        7.5083076577159478     
 H   8.6305861684920373        8.8797720212017648        9.3590793809108970     
 C   10.459912944009085        7.8021534763495248        8.9622075073246634     
 H   12.340941260805058        6.9405763798029136        8.3361923773011402     
 H   12.285071811902295        6.4642217312779469        2.2546126424824120     
 C   13.864300290177560        7.8573491888647231        2.7545393120871755     
 H   15.214441629871457        9.4530345715438795        3.3122240979480071     
 H   6.3532023721788642        8.1814286692258467        3.7925699854481318     
 C   6.5742474579351873        10.152238238122674        2.9517021762006608     
 H   7.0825905746858897        12.133142988125623        2.2525125269271151     
 H   11.991321647743254        14.742039062882300        3.6335739953987627     
 C   11.769310924118285        14.602984761396860        5.7848479437773896     
 H   11.500427519707030        14.163935455620232        7.8806752358570771     
 H   10.396956614275076        7.2237292357698193        9.8820019556580885     
 H   14.641248170095489        7.2709280514976697        2.2679770663006611     
 H   5.6035121913119159        10.122023780092979        2.4508112611621735     
 H   11.963124600924422        15.662094886654630        5.9489598395137024     
         556

 Co   1.5589862131129426        10.616182673768684       0.43093084013564142     
 S   1.0024320759808103        12.800756120685094       0.79769470655174401     
 S -0.51171676870138172        9.6827445937129806       0.35354129972803988     
 S   2.7172820328714131        10.223118386731315       -1.4901322493797324     
 S   3.0856689411319151        9.8366119246716828        1.9355379478199914     
 C   2.4549394620810969        13.804434723314580       0.88460365526326445     
 C -0.38689500347755867        7.9263770349546148       0.23174718135886035     
 C   1.9457959628844670        11.076259069288573       -2.8270563918649705     
 C   2.3933944848198290        9.1466182599722643        3.4026850136086799     
 C   2.3386922705373681        15.214929372019601       0.81168920711406189     
 C   3.7509438382415849        13.269044429434922        1.0648045666930948     
 C  -1.5633133098744458        7.1609396918913983        4.1084829812975093E-002
 C  0.82807349020275267        7.2206604903538381       0.39440947184224706     
 C  0.72892538302690590        11.781409324797629       -2.6824980147079520     
 C   2.5481541229190272        11.076726424016538       -4.1101258796636886     
 C   3.1807280435110896        9.0481471935563675        4.5752065431998563     
 C   1.0812098460531885        8.6287253906590990        3.4497065533618838     
 H   1.3539015705652515        15.658535432378191       0.67617807002518338     
 C   3.4597863241433586        16.039706631886364       0.92915638734233685     
 C   4.8603658939033609        14.105265152607450        1.2017489170659648     
 H   3.8656651006858396        12.189368920587226        1.1300934473006523     
 H  -2.5097440334661147        7.6851747998871511       -8.6859735943688940E-002
 C  -1.5332658642592969        5.7645225363686974        4.4778683495128223E-002
 C  0.85013421371667008        5.8226529277251426       0.39941635188699687     
 H   1.7481702722302994        7.7850234032856660       0.54570557378975981     
 H  0.25321049309764543        11.812006614893303       -1.7054184937420205     
 C  0.15646249333668977        12.455007879572632       -3.7608575835022808     
 C   1.9514791455757441        11.727655643147479       -5.1935144670454196     
 H   3.5045180314339173        10.570277039488136       -4.2425443964029981     
 H   4.1919475924796794        9.4525588560951821        4.5679507207296579     
 C   2.6849263438142508        8.4309959654025537        5.7260756768749959     
 C  0.59694143877060590        8.0141027851109161        4.6027769090069341     
 H  0.44569372479770875        8.7366599842999104        2.5735401047633819     
 H   3.3393996282420821        17.120683476161428       0.87268497687492563     
 C   4.7330986458155602        15.496192835181450        1.1349312039123904     
 H   5.8476883688102044        13.667019946663723        1.3493766111171945     
 H  -2.4608592926736659        5.2077021969839619       -8.3607713988743365E-002
 C -0.32428519220660518        5.0810701315822975       0.22861468454211148     
 H   1.7994408383425984        5.3086937144137636       0.54948666086218179     
 H -0.76386491280484536        13.013514093539303       -3.6042126181197687     
 C  0.74810356511798537        12.425156364397482       -5.0289359223866033     
 H   2.4309016059379531        11.700626698370666       -6.1712296198642607     
 H   3.3197474285831721        8.3588559805566618        6.6082801220257998     
 C   1.3894278158577467        7.8969968331143594        5.7503373232753052     
 H -0.41997500825498957        7.6268005602779043        4.6018592609632902     
 H   5.6070312278330716        16.140779559210763        1.2119319335669059     
 H -0.30379480911138129        3.9940584206527201       0.24243838801171558     
 H  0.28513033013044886        12.938394547451541       -5.8678546120336019     
 H   1.0067381980061996        7.3997813138506192        6.6395971121040374     
 P   15.650716550572362        10.619451892392183        8.2219838714929434     
 C   14.176034324892617        11.285926557136488        9.0042830311328590     
 C   17.108105649677626        10.864377859519806        9.2641615060170448     
 C   15.434251715443461        8.8408664118547762        8.0309282786347858     
 C   15.886541344307789        11.365730131194686        6.5924469870309608     
 C   14.078798581774947        12.669599295149165        9.2372188123193482     
 C   13.129560093000745        10.429463642735740        9.3965324049158063     
 C   17.109815355086727        11.799748234142289        10.311813979524347     
 C   18.259803470503204        10.090714952514261        9.0094472289116982     
 C   15.077336802182142        8.2979711959239477        6.7891646049612371     
 C   15.518815559102386        8.0168762154025348        9.1697877754355286     
 C   14.872825828346642        12.144543480410759        6.0070791041352161     
 C   17.077063524893060        11.118548725045065        5.8826235814892209     
 H   14.868799884349661        13.346988350869962        8.9237969246616018     
 C   12.950108314300218        13.183480627805805        9.8751582197803636     
 C   11.992153716405372        10.958963202095847        10.007195271114409     
 H   13.196522939987844        9.3608063397831689        9.2206917275236986     
 H   16.230456157603587        12.395761338843171        10.546368730700991     
 C   18.258367252521953        11.962923854655806        11.092204333685494     
 C   19.403510752409584        10.274256292953183        9.7868567357587217     
 H   18.255126740010695        9.3340896548463945        8.2259224924575900     
 H   15.012001915994576        8.9362077023029389        5.9117363305900712     
 C   14.808609303788522        6.9302301954798491        6.6848995448850150     
 C   15.225780802427774        6.6577858221030342        9.0604644855816350     
 H   15.815862465232062        8.4262568373652300        10.134731212997700     
 H   13.958537113292895        12.362449060263470        6.5529882311063590     
 C   15.047914124307377        12.651727741800258        4.7158887148363497     
 C   17.227978918961426        11.613518718043725        4.5864896592806019     
 H   17.877827294557942        10.525455938556137        6.3167259136785425     
 H   12.906185640683548        14.251431362939563        10.081030882250696     
 C   11.904927635092736        12.333385521685734        10.245248027756325     
 H   11.179380172575364        10.303814548698901        10.318889682432745     
 H   18.220707986708163        12.684953365965677        11.908057393981693     
 C   19.404003061097324        11.207920685144826        10.830826439325781     
 H   20.303342716222861        9.6866001167043407        9.6069176384384463     
 H   14.524233807128716        6.5114624060192456        5.7206967833782532     
 C   14.879801808049345        6.1137434174790579        7.8164282842145081     
 H   15.266592196652566        6.0144620606948527        9.9401090794349063     
 H   14.262171434242836        13.255257189234522        4.2684440890144622     
 C   16.212114815501906        12.370713676924922        3.9989587812766452     
 H   18.132024186997310        11.401370455992486        4.0217011011992065     
 H   11.020042765645789        12.737362579082719        10.732699626159249     
 H   20.306416894774966        11.324841266022656        11.432117405928754     
 H   14.679220230039180        5.0457585531334175        7.7385258653647320     
 H   16.355784973856888        12.731743121842666        2.9797695758385885     
 P   2.1141137952187150        3.3713478010932874        5.0470639463752738     
 C   2.0137859725378227        4.3062472039779367        6.5855905881657293     
 C   3.3168522472349169        4.2168091524942017        4.0094042513126249     
 C  0.48767501978031863        3.3524797127404322        4.2661508818374827     
 C   2.6442609605661493        1.6726930478496926        5.3506367508645809     
 C  0.92765957697724499        4.1356026221006967        7.4635579055229693     
 C   3.0454360366511395        5.2028797974243277        6.9074267370350872     
 C   2.9756448542833209        5.4226849273769524        3.3700108669262123     
 C   4.6402390350986762        3.7517484345656005        3.9872652946413876     
 C -0.34035432426358903        4.4851699523696249        4.3809820910989741     
 C   7.0237375483279685E-002   2.2516985446499365        3.4974420677574263     
 C   2.9507932865875097       0.83363294942783173        4.2611722395221214     
 C   2.6599409083975303        1.1610207701750179        6.6594607428014205     
 H  0.12238357216919304        3.4476305011100132        7.2203498652374813     
 C  0.88763280720122906        4.8550685382310910        8.6579933290088693     
 C   2.9821262670727782        5.9336123623102548        8.0946290694659631     
 H   3.8760336863290088        5.3502170015291615        6.2249228431402797     
 H   1.9521505539216715        5.7933619425570502        3.3692422745506714     
 C   3.9765762491877892        6.1684510892361111        2.7422049107850506     
 C   5.6329360520468112        4.5001747430030195        3.3533838423319255     
 H   4.8977376864060842        2.8109288232583087        4.4609700918852040     
 H  -2.5558530070943525E-002   5.3334161912813158        4.9849570757187900     
 C  -1.5683368259852593        4.5109619997029018        3.7196654950548096     
 C  -1.1639496320261966        2.2937106958425337        2.8480315895740369     
 H  0.68791122235807045        1.3617427325834264        3.4035597957480528     
 H   2.9827657708235220        1.2252957171292027        3.2461031275265175     
 C   3.2269316804401540      -0.51757330483715702        4.4828261889161096     
 C   2.9410626204580019      -0.19167924537023365        6.8679604059322328     
 H   2.4585170857466543        1.8106990094189099        7.5077110710898864     
 H   7.1473536405750146E-002   4.6921650101688357        9.3587195920113242     
 C   1.9005146558729258        5.7702567068075075        8.9618401004429398     
 H   3.7815311481568643        6.6319741765138529        8.3360110774195704     
 H   3.7221896280739286        7.1093573841390825        2.2531312231126090     
 C   5.3028445131719097        5.7182949498014599        2.7538608888426612     
 H   6.6546584361883374        4.1242072088781851        3.3121887024620733     
 H  -2.2068501641523106        5.3895461712100525        3.7928166466909232     
 C  -1.9850301476779439        3.4189666150414215        2.9515952067616054     
 H  -1.4758905859195837        1.4383640501974100        2.2520712262336944     
 H   3.4343868425897193       -1.1685686233249795        3.6325721162692712     
 C   3.2145724191016782       -1.0291817918243831        5.7840388185706235     
 H   2.9479641778352685      -0.58977001620743630        7.8800728274149394     
 H   1.8375522904001111        6.3486291372564709        9.8816619339129073     
 H   6.0792257616135794        6.3056085322232933        2.2675071287891648     
 H  -2.9558119502822566        3.4489226653930323        2.4507882129995648     
 H   3.4094567232284629       -2.0880759306521761        5.9481885929744083     
 Co   15.546704882334746        2.9561435429994720        12.634136374448930     
 S   16.103196287272503       0.77149814785375581        13.000516781225912     
 S   17.617527393713686        3.8893344874959102        12.557084781962695     
 S   14.388544997593526        3.3495860071400561        10.713070951265198     
 S   14.019964298126620        3.7354667238424173        14.138787286098324     
 C   14.650686967143395      -0.23216533685582605        13.087597980438820     
 C   17.492809514765259        5.6456903516057899        12.434934225303923     
 C   15.159922632251892        2.4963283251249804        9.3761466411460717     
 C   14.712219196623677        4.4256482082982078        15.605870658265097     
 C   14.766934357515630       -1.6426644077941224        13.014757755894179     
 C   13.354686317037833       0.30323489192566999        13.267784427861743     
 C   18.669261179949018        6.4110310439288183        12.244096312203041     
 C   16.277891187384725        6.3515029104848262        12.597566506577452     
 C   16.376815241969201        1.7912087455659358        9.5206585701283863     
 C   14.557483994486619        2.4957926769039980        8.0931177031963788     
 C   13.924872848140801        4.5241899260479164        16.778374490875933     
 C   16.024382663071062        4.9435858264127210        15.652862950321499     
 H   15.751724327496655       -2.0862752522900916        12.879250163654790     
 C   13.645840896931020       -2.4674349743162343        13.132279577905761     
 C   12.245266007900206      -0.53297625638419488        13.404799138590384     
 H   13.239966499830286        1.3829144180426296        13.332978204155383     
 H   19.615651886488461        5.8867198517431998        12.116166459901482     
 C   18.639300441808640        7.8074535522099895        12.247617650307054     
 C   16.255914781059989        7.7495125510538410        12.602409193452219     
 H   15.357765495236308        5.7872129339514720        12.748969459413400     
 H   16.852614060395766        1.7607029699864953        10.497698110865910     
 C   16.949218674613597        1.1175636443983521        8.4422972711135618     
 C   15.154107797478737        1.8448335293085796        7.0097178531659132     
 H   13.601107833866980        3.0022273349652213        7.9607330009573491     
 H   12.913660065516661        4.1197612252914757        16.771138293089663     
 C   14.420658014378356        5.1414198425434190        17.929209536442134     
 C   16.508634738704803        5.5582952773897016        16.805892415699649     
 H   16.659912041367214        4.8355955713163778        14.776714300224986     
 H   13.766225188710427       -3.5484150300561481        13.075859954076149     
 C   12.372533575908360       -1.9239071123708005        13.338049803549300     
 H   11.257942902715337       -9.4725366969440672E-002   13.552410976437249     
 H   19.566918988566130        8.3642064207129696        12.119101258525301     
 C   17.430373245376618        8.4910026916784744        12.431453096202169     
 H   15.306649212258858        8.2635494640869300        12.752478888144379     
 H   17.869568230806546       0.55908470102904650        8.5989095966927547     
 C   16.357503308627109        1.1473575326671299        7.1742530345731330     
 H   14.674629033895886        1.8718218393131998        6.0320300213190414     
 H   13.785832965721768        5.2135972613813175        18.811407782030443     
 C   15.716145784406555        5.6754433772814181        17.953444432305684     
 H   17.525541468055120        5.9456228861723179        16.804952184990011     
 H   11.498599435719967       -2.5684867368472566        13.415087440709778     
 H   17.409950316492008        9.5780184886582322        12.445155860050370     
 H   16.820441890462426       0.63410536490134539        6.3353244539849429     
 H   16.098826563373976        6.1727117107871736        18.842677813985773     
 P   1.4550209002984591        2.9530449870826980        20.424939523450345     
 C   2.9297147367711793        2.2865773079784191        21.207229954097372     
 C  -2.3530123912919934E-003   2.7081087631779468        21.467131865696196     
 C   1.6714829991176472        4.7316315905184263        20.233881789085011     
 C   1.2191678242603121        2.2067539851932931        18.795410183736429     
 C   3.0269702064685582       0.90290171767881489        21.440137658539577     
 C   3.9761625977107551        3.1430492094713500        21.599531405972076     
 C  -4.0552623669096333E-003   1.7727170175353051        22.514764066624029     
 C  -1.1540535104721474        3.4817719031074619        21.212432704347815     
 C   2.0284174313867416        5.2745133436438101        18.992118596240953     
 C   1.5869253625478996        5.5556313292690715        21.372735943167349     
 C   2.2328988914035586        1.4279980760165685        18.209994489447663     
 C   2.8600490284397893E-002   2.4538627800810948        18.085639840994716     
 H   2.2369913696765260       0.22550731162763687        21.126672495291473     
 C   4.1556459693758603       0.38902567125811871        22.078108258424919     
 C   5.1135609401430422        2.6135559245078328        22.210214954627247     
 H   3.9091854275712627        4.2117096909249065        21.423715591586681     
 H  0.87531133562438657        1.1767079841892805        22.749299321135304     
 C  -1.1526052926735151        1.6095168617370028        23.295150822056844     
 C  -2.2977607177049588        3.2982040117324498        21.989834428984214     
 H  -1.1493802245332112        4.2384120794182847        20.428923118493248     
 H   2.0937466286046655        4.6362710619256990        18.114694802645321     
 C   2.2971819730784495        6.6422454886077666        18.887848159682488     
 C   1.8800023166777986        6.9147123776933874        21.263407389855033     
 H   1.2898604217422192        5.1462666414066147        22.337681017153525     
 H   3.1472219904627514        1.2101402160031880        18.755864237330048     
 C   2.0577861212578830       0.92081302958678424        16.918806891412157     
 C -0.12234263938955237        1.9588864257218122        16.789511578828556     
 H -0.77218140221355280        3.0469006618528867        18.519781410523130     
 H   4.1995810661694799      -0.67892763451120619        22.283967974900413     
 C   5.2008016373209065        1.2391306169263210        22.448246420575973     
 H   5.9263174832628769        3.2687102570513518        22.521941865497208     
 H  -1.1149512143219424       0.88747237517812483        24.110991903064008     
 C  -2.2982466162723840        2.3645148426802880        23.033781139124237     
 H  -3.1975978626470649        3.8858552077726687        21.809905646940123     
 H   2.5815794018532072        7.0609959831577562        17.923645254288569     
 C   2.2260080333441437        7.4587392996465640        20.019373343858884     
 H   1.8392108595133458        7.5580368388323711        22.143051565997006     
 H   2.8435452392602225       0.31733502513937889        16.471324680215794     
 C  0.89354051025853476        1.2017620355287948        16.201926875640382     
 H  -1.0264261519997759        2.1709782932206103        16.224766328947453     
 H   6.0856777931835211       0.83515643007387130        22.935717210455092     
 H  -3.2006650136696040        2.2475644519971931        23.635058617098508     
 H   2.4266294653790634        8.5267156941316102        19.941472890885571     
 H  0.74985207696178802       0.84073705526349773        15.182737992565739     
 P   14.991642975932812        10.201058360149039        17.250141953939423     
 C   15.091965838917584        9.2661809935862838        18.788681426148482     
 C   13.788968009382842        9.3555390254151867        16.212457713196443     
 C   16.618083033408933        10.219959692053367        16.469233783561126     
 C   14.461439144995168        11.899697346359774        17.553682078962705     
 C   16.178085971519216        9.4368323725131944        19.666655792045713     
 C   14.060309519502876        8.3695566961471357        19.110519644783704     
 C   14.130288352916009        8.1497293274902134        15.573004447087843     
 C   12.465538365625862        9.8204749943161183        16.190346404531162     
 C   17.446150880953692        9.0872997674839411        16.584081842495770     
 C   17.035468679671578        11.320730087795594        15.700481818451193     
 C   14.154864447066174        12.738721171463766        16.464201610246043     
 C   14.445772280507363        12.411400808254470        18.862494168794846     
 H   16.983366897641783        10.124798017530345        19.423446455666951     
 C   16.218103547919384        8.7173748581153063        20.861096860121979     
 C   14.123606037141567        7.6388382142760118        20.297731426758077     
 H   13.229718617178261        8.2222107702510598        18.428009252384221     
 H   15.153818508824511        7.7791581137131249        15.572210910051789     
 C   13.129429096400948        7.4038948038618777        14.945169426121939     
 C   11.472914679883766        9.0719858956182229        15.556424969521583     
 H   12.207951714302320        10.761248010380559        16.664097104254715     
 H   17.131397423475939        8.2390631844144053        17.188092886607578     
 C   18.674118108267500        9.0615266765755020        15.922734882960496     
 C   18.269641144305783        11.278738055474225        15.051042068547261     
 H   16.417761815864701        12.210661529718504        15.606586169044467     
 H   14.122884960604738        12.347031005057033        15.449143394245073     
 C   13.878694132191143        14.089924919994450        16.685826733654320     
 C   14.164620320710672        13.764098106891536        19.070964299557925     
 H   14.647232332985789        11.761749262038190        19.710756508276969     
 H   17.034254019425827        8.8802807459864557        21.561832408433144     
 C   15.205213126144045        7.8021959293750900        21.164946828914736     
 H   13.324196622744601        6.9404813634872440        20.539112177216133     
 H   13.383897571026930        6.4630293149037605        14.456065051441158     
 C   11.803120896424941        7.8539265120163337        14.956843402248508     
 H   10.451158651747114        9.4478614444982743        15.515245234639574     
 H   19.312663352043796        8.1829673584326361        15.995899573439711     
 C   19.090758687595901        10.153509774259458        15.154618253729188     
 H   18.581539138723834        12.134077485646756        14.455048404401058     
 H   13.671209855401246        14.740898594158761        15.835562254827503     
 C   13.891065288539970        14.601564472679053        17.987026857334445     
 H   14.157729873119280        14.162216945839408        20.083065550147005     
 H   15.268171428457874        7.2238248608559923        22.084770705554984     
 H   11.026795922074148        7.2665640125838769        14.470461173195291     
 H   20.061531208198090        10.123565631455442        14.653792603658731     
 H   13.696156318875184        15.660456659064737        18.151154620503327     
 Co   6.9944256152485877        10.615872506317155        12.634201104188930     
 S   7.5511758389220898        12.800300804390480        13.001740329090719     
 S   9.0648765128129742        9.6820355267748681        12.556074202079344     
 S   5.8356239660610010        10.224000232972017        10.713218822300858     
 S   5.4678132714136209        9.8358186525780091        14.138676348907229     
 C   6.0986091487256191        13.803924465224357        13.088143437542893     
 C   8.9398889483911592        7.9256519878122607        12.434869144178382     
 C   6.6070725908179586        11.077289764035079        9.3763825222906227     
 C   6.1600080115206906        9.1458107799419697        15.605831375227718     
 C   6.2147865871693249        15.214425226848814        13.015319743749112     
 C   4.8025884196027340        13.268445344273076        13.267962412988942     
 C   10.116250874071353        7.1600791086757409        12.244409265493726     
 C   7.7248686629650223        7.2200756983971184        12.597730910563904     
 C   7.8238828848951503        11.782535738370102        9.5210077353913878     
 C   6.0047482876868612        11.077765911864972        8.0932929030707577     
 C   5.3725958765806334        9.0472550820557931        16.778297754930705     
 C   7.4722117059472710        8.6279557992983715        15.652916282885988     
 H   7.1995856372339064        15.658100618142976        12.880131783246910     
 C   5.0936112343266329        16.039128398120493        13.132519939422860     
 C   3.6930829124748201        14.104589862903413        13.404651131659735     
 H   4.6879098017697176        12.188763648700251        13.333185485515553     
 H   11.062723902368754        7.6842118148121319        12.116355404160954     
 C   10.086105239231861        5.7636713984202181        12.248533794199766     
 C   7.7027135011511749        5.8220728261897348        12.603173274177836     
 H   6.8048183368212705        7.7845514490592249        12.748883142386658     
 H   8.2995101686409996        11.813225374419527        10.498131492866550     
 C   8.3963661068577498        12.456153416368370        8.4426667314711565     
 C   6.6014283860073615        11.728743973115927        7.0099392003490495     
 H   5.0484195061913848        10.571261105093726        7.9608279013089822     
 H   4.3613552681889232        9.4516189617294977        16.770976972568391     
 C   5.8683443976765259        8.4300816351934369        17.929176048736299     
 C   7.9564131512112759        8.0132817349143046        16.805990233861564     
 H   8.1077662023266566        8.7359255485815854        14.776781535857468     
 H   5.2139461328196663        17.120114436459389        13.076143947535174     
 C   3.8202834764831626        15.495528409662647        13.337938072961775     
 H   2.7057563500772290        13.666273206934475        13.552022915249012     
 H   11.013660856788619        5.2067533467134526        12.120328287908404     
 C   8.8770802924700440        5.0803618877720362        12.432611898771119     
 H   6.7533731390875555        5.3082231197795053        12.753396697291308     
 H   9.3166705191374106        13.014691858434862        8.5993425151384173     
 C   7.8047784413054817        12.426279898212190        7.1745639012125464     
 H   6.1220420274980869        11.701707163770127        6.0322057609447652     
 H   5.2334703552410051        8.3578851469856534        18.811337905137904     
 C   7.1638592042027858        7.8961188224923635        17.953500560808674     
 H   8.9733272533090762        7.6259714051660570        16.805120551488681     
 H   2.9462929688262509        16.140056782304683        13.414774046092614     
 H   8.8565138454148844        3.9933610574359397        12.446794681970157     
 H   8.2677664305161915        12.939535221454543        6.3356633442602730     
 H   7.5465036924881872        7.3988846614152637        18.842769734673588     
 P   10.007844899829392        10.618282428407035        20.425653924004020     
 C   11.482629318791053        11.284695256677253        21.207826927699251     
 C   8.5504985587153755        10.863421358863125        21.467829120288716     
 C   10.224180112024618        8.8396866537170240        20.234570361344225     
 C   9.7719942044069086        11.364556591400872        18.796126457593687     
 C   11.580015272354217        12.668385393553349        21.440616631872587     
 C   12.529096762763146        10.428187270576728        21.600000740587159     
 C   8.5488832727237387        11.798950469142415        22.515337909790713     
 C   7.3986824054151592        10.089926785084179        21.213140547142263     
 C   10.581112926341154        8.2968225226431205        18.992792587645326     
 C   10.139510995488308        8.0156545124968712        21.373389064752814     
 C   10.785797371966607        12.143159241207755        18.210649351220432     
 C   8.5813560117649548        11.117597712691881        18.086431508878633     
 H   10.790036247587132        13.345814187259656        21.127214871690654     
 C   12.708833850303057        13.182238886062736        22.078352269188088     
 C   13.666643616493777        10.957659553030503        22.210421182816983     
 H   12.462014968861094        9.3595182994746438        21.424265821815808     
 H   9.4283598062138783        12.394807647755169        22.749832727706128     
 C   7.4003038463818589        11.962476143142206        23.295610419597669     
 C   6.2549456328907436        10.273813424654644        21.990419163969747     
 H   7.4032842749226653        9.3331765122939316        20.429734491732589     
 H   10.646521088815469        8.9350983427972785        18.115395742244147     
 C   10.849742923903580        6.9290668030415468        18.888476086286399     
 C   10.432465693342504        6.6565480422776648        21.264011767610690     
 H   9.8424543694282480        8.4250074511673496        22.338345287279616     
 H   11.700168725712901        12.360904827403976        18.756472702763993     
 C   10.610685292922545        12.650355712414608        16.919468680998101     
 C   8.4304098938699301        11.612578891505660        16.790307194485514     
 H   7.7805211433671806        10.524682208230328        18.520631938362623     
 H   12.752871110402960        14.250203456683877        22.284130348790793     
 C   13.754006946983340        12.332094675654089        22.448361469334010     
 H   14.479436652256194        10.302499198020044        22.522031194024187     
 H   7.4380067471763907        12.684632029077974        24.111353895812563     
 C   6.2545459039478990        11.207652514515246        23.034232020375480     
 H   5.3550105899763718        9.6863003104242669        21.810510652259374     
 H   11.134116919869234        6.5103160778041476        17.924265836814364     
 C   10.778450389593527        6.1125338754176886        20.019967888148667     
 H   10.391594281884956        6.0131881543186925        22.143624102934872     
 H   11.396489100367241        13.253738571111572        16.471940288607790     
 C   9.4463634806079533        12.369558338266391        16.202661775737482     
 H   7.5262633931040046        11.400620219732879        16.225618698975918     
 H   14.638998810820866        12.736040415120883        22.935651216159382     
 H   5.3521118636365426        11.324838874942758        23.635435556230075     
 H   10.978963637644449        5.0445377532466411        19.942031250573098     
 H   9.3026549567679275        12.730615586951240        15.183488314378884     
 P   6.4387972811773855        3.3703692962138145        17.250634623647763     
 C   6.5391669153126957        4.3052318219784924        18.789170750584351     
 C   5.2362121248038074        4.2159340290996461        16.212874467716070     
 C   8.0652701760523779        3.3514102012276994        16.469813859627891     
 C   5.9085856181931860        1.6717190621392983        17.554093657741603     
 C   7.6251933740879982        4.1343394530744373        19.667214684920197     
 C   5.5077133666403348        5.2021157545095473        19.110912798656937     
 C   5.5775808558258611        5.4218129913306967        15.573573117424754     
 C   3.9128274858584615        3.7508842240638405        16.190405413695647     
 C   8.8933057934190440        4.4840992554073065        16.584617214456507     
 C   8.4827073632714303        2.2505833948635936        15.701175406118269     
 C   5.6019632835536504       0.83277924292636829        16.464563077121390     
 C   5.8930829004169389        1.1598894504649786        18.862859860883805     
 H   8.4303361928035674        3.4461954577934955        19.424053322101450     
 C   7.6652959551473447        4.8537831829148601        20.861658833391196     
 C   5.5710988846225140        5.9328260155122559        20.298129509427749     
 H   4.6772124414576917        5.3496511336149384        18.428335776554995     
 H   6.6010767519732347        5.7924865792500535        15.573048672470291     
 C   4.5768140947868776        6.1675787788420084        14.945508494948422     
 C   2.9202955109711288        4.4993036087104734        15.556256153071983     
 H   3.6552029377131912        2.8100670791418394        16.664043852857183     
 H   8.5785102436041818        5.3323733218059415        17.188555266738142     
 C   10.121286449770482        4.5098551772604720        15.923301977875749     
 C   9.7169026455516470        2.2925554006690763        15.051781233917806     
 H   7.8650234999494533        1.3606304677453456        15.607315303236822     
 H   5.5699105247452358        1.2245577444654305        15.449540734424176     
 C   5.3258774295854554      -0.51845900248141996        16.686090619612340     
 C   5.6120056186639822      -0.19283831287480585        19.071233999687010     
 H   6.0946147744113421        1.8094660659830664        19.711160317039209     
 H   8.4813466632706440        4.6906834926147534        21.562465074461095     
 C   6.6525860103895971        5.7691861914699061        21.165441486010192     
 H   4.7718430674642107        6.6313781895757931        20.539450366683997     
 H   4.8313319055218296        7.1084796445003251        14.456496697272533     
 C   3.2505473380639858        5.7174116731122400        14.956799210947430     
 H   1.8985837473385327        4.1233371047350600        15.514764548806466     
 H   10.759802974902005        5.3884415368476635        15.996403055279139     
 C   10.537974852942734        3.4178205377973669        15.155284123445892     
 H   10.028839383227576        1.4371748894488581        14.455867388564782     
 H   5.1183835291419513       -1.1693704474112865        15.835781740757211     
 C   5.3383780715543923       -1.0302152782665199        17.987245514593077     
 H   5.6052469280467774      -0.59105554503718039        20.083299624082965     
 H   6.7156041480799082        6.3475378369912026        22.085276888596621     
 H   2.4742947370742141        6.3047002734188915        14.470210439736906     
 H   11.508750651091347        3.4477594081931073        14.654461396741389     
 H   5.1435367619781820       -2.0891330959819694        18.151294212478998     
 Co   10.111337006544854        2.9565697338518193       0.43111129544110710     
 S   9.5546908827704620       0.77215273723315636       0.79882121647255167     
 S   8.0408874751320738        3.8904384798235534       0.35295857199580499     
 S   11.270091159373148        3.3483485231170693       -1.4899025315366565     
 S   11.637962078185721        3.7367421233693108        1.9355417114810378     
 C   11.007275466833651      -0.23144986901480902       0.88514380843849561     
 C   8.1658833509899651        5.6468288001673450       0.23182783023095499     
 C   10.498588586497133        2.4950717705233383       -2.8267155175397032     
 C   10.945774891603348        4.4266812531810258        3.4027294612882475     
 C   10.891117042349602       -1.6419509328104505       0.81227510811404557     
 C   12.303289854954629       0.30404265770440503        1.0649715588455588     
 C   6.9895220646893579        6.4124119715552617        4.1399392255882336E-002
 C   9.3809070600844464        6.3523973806990695       0.39469835672368109     
 C   9.2817926724677502        1.7898085314292793       -2.6820529421329251     
 C   11.100871142598129        2.4946117977794584       -4.1098256423043615     
 C   11.733192658238835        4.5252215392243169        4.5751958720933183     
 C   9.6335593675115412        4.9445102512503922        3.4498396955632336     
 H   9.9063234129534390       -2.0856365159544836       0.67708108453935867     
 C   12.012303837708645       -2.4666420588179410       0.92944304204298966     
 C   13.412807654666102      -0.53209309848774622        1.2016183558776621     
 H   12.417955303582053        1.3837236119725889        1.1302455157898592     
 H   6.0430443827396170        5.8882894331240241       -8.6662184265422090E-002
 C   7.0196737530161419        7.8088193327801649        4.5557191006082187E-002
 C   9.4030668378075042        7.7504003924879328       0.40017485795179175     
 H   10.300957415901111        5.7879166731744789       0.54583191594639147     
 H   8.8062023928233515        1.7590963150409566       -1.7049111547700346     
 C   8.7092811326424364        1.1161937167650384       -3.7603820742507241     
 C   10.504167962102340        1.8436279053426181       -5.1931620534222152     
 H   12.057191177872250        3.0011263548201206       -4.2423181766774922     
 H   12.744437531657633        4.1208690044776422        4.5678640662592320     
 C   11.237445372326210        5.1423690259838999        5.7260883212401792     
 C   9.1493581687757466        5.5591518929495800        4.6029315276618785     
 H   8.9979961494943410        4.8365505724594575        2.5737102101206402     
 H   11.891984357233502       -3.5476282408763660       0.87303353322655275     
 C   13.285626349523840       -1.9230307114379246        1.1348650358638852     
 H   14.400129776613795       -9.3768355240715154E-002   1.3489917333204620     
 H   6.0921187607358247        8.3657420536196625       -8.2628963575031911E-002
 C   8.2287022382189896        8.4921203759223065       0.22963962911538516     
 H   10.352411221532989        8.2642420366271772       0.55040186075167452     
 H   7.7889877629799136       0.55764377773813201       -3.6036802501013390     
 C   9.3008314971946806        1.1460762469091996       -5.0285028742322693     
 H   10.983526053488067        1.8706703732683130       -6.1709095046863576     
 H   11.872326454098225        5.2145582551040359        6.6082459378908016     
 C   9.9419222227498487        5.6763141650595346        5.7504351177281423     
 H   8.1324345343127895        5.9464377496319543        4.6020803998303252     
 H   14.159623535550200       -2.5675528388807480        1.2116761384666552     
 H   8.2492742519606281        9.5791207766564259       0.24384044543198899     
 H   8.8378286131879520       0.63281303677273426       -5.8673905385303691     
 H   9.5592798066343239        6.1735320589057370        6.6397142357973626     
 P   7.0979024907848052        2.9541426125467685        8.2226137660341738     
 C   5.6231322410059539        2.2877385599224729        9.0048268273224519     
 C   8.5552883319654018        2.7090396537154859        9.2647447678566444     
 C   6.8815575820881403        4.7327357265608159        8.0315134698051978     
 C   7.3337157892179912        2.2078510528776514        6.5930886742077170     
 C   5.5257460158048701       0.90405413837234694        9.2376529451429850     
 C   4.5766585095726997        3.1442533400920385        9.3969713708416318     
 C   8.5569751346794387        1.7735068947252244        10.312249127136575     
 C   9.7070613344066139        3.4825896385066124        9.0100287244706383     
 C   6.5246218099596085        5.2755931866505401        6.7897336904656518     
 C   6.9662350051725443        5.5567750330777921        9.1703273169624335     
 C   6.3199298158729897        1.4291834863039954        6.0076676549681425     
 C   8.5243140746634332        2.4548617143836267        5.8833416265790666     
 H   6.3157283201628749       0.22661645793140472        8.9242788410341998     
 C   4.3969199559857381       0.39021414790476666        9.8753858857718555     
 C   3.4391130519715269        2.6147951804549128        10.007407808065292     
 H   4.6437345183595635        4.2129172364545084        9.2212023440185700     
 H   7.6775355268665093        1.1776043385840920        10.546769235194208     
 C   9.7055814943014909        1.6100414026137977        11.092495616507192     
 C   10.850823336916926        3.2987645630275901        9.7872843061090951     
 H   9.7024035351424747        4.2393403607410391        8.2266247617770425     
 H   6.4592062019348546        4.6373140808674878        5.9123394453389775
[truncated: 3,249,397 more chars]
