# Supplementary material for: Unraveling the Contributions to Spin–Lattice Relaxation in Kramers Single-Molecule Magnets
Source: J Am Chem Soc. 2022 Dec 9;144(50):22965–75. doi: 10.1021/jacs.2c08876 (PMC9782788; doi:10.1021/jacs.2c08876)
Supplement: Supplementary file 2 — ja2c08876_si_002.zip [file ja2c08876_si_002.zip › phonon_Co/mol-2/mode-1-10/5/Cart_disp.xyz]

         556

 Co   1.5278297949911490        10.663176505990608       0.39700642531316671     
 S  0.97272564070510337        12.854706689678038       0.70708277929742169     
 S -0.55744107597596304        9.7568713597964862       0.34842300923108555     
 S   2.6916147082054365        10.186377718647803       -1.5060233841118593     
 S   3.0360407196132142        9.9216657298320481        1.9336730217087499     
 C   2.4171117669854389        13.867414486775607       0.83571649375519474     
 C -0.44866740443064429        8.0008876972568945       0.20202480025229264     
 C   1.9399765003314247        11.021187905966721       -2.8662457054647970     
 C   2.3245328333137318        9.2237007460663598        3.3879552996388940     
 C   2.2903068099321180        15.277313043829009       0.76570962191015168     
 C   3.7140566724756678        13.341977418582131        1.0387552616465940     
 C  -1.6314490372843600        7.2454637628047855        1.0938332485726128E-002
 C  0.76347002323871471        7.2854939142837631       0.34293209622192211     
 C  0.71962994928633306        11.724176224802715       -2.7460673987440476     
 C   2.5619309497511455        11.013041621143177       -4.1393053025061182     
 C   3.0967971613673786        9.1241034422218465        4.5699459555611295     
 C   1.0139933836549926        8.7013824827503825        3.4157986494225225     
 H   1.3043324015256128        15.712936395528780       0.61063696555256297     
 C   3.4026391660141693        16.110889714308271       0.90776778976400563     
 C   4.8142183705080903        14.186900679191796        1.2003208093559523     
 H   3.8366704869222579        12.262757024019882        1.0968835493338331     
 H  -2.5744830729224493        7.7775330737750785      -0.10979394849565555     
 C  -1.6090361179589008        5.8482678877925958       -1.0488896617665000E-002
 C  0.77816483631215860        5.8872299500602754       0.32151730251285560     
 H   1.6879910319824036        7.8423864401187577       0.49449722879342206     
 H  0.22658789374410904        11.756582500762903       -1.7779027842385591     
 C  0.16504899153936009        12.392653796659522       -3.8362541705381701     
 C   1.9814389910919417        11.655976736191127       -5.2364716192441181     
 H   3.5218957932115345        10.508870011400509       -4.2524430420161616     
 H   4.1055684887724517        9.5341342135032026        4.5782976595782063     
 C   2.5902367876119530        8.4965311935571535        5.7099728041193396     
 C  0.51776130326105008        8.0788084580810366        4.5591624685974477     
 H  0.38832915231456389        8.8131424371495424        2.5331764046574277     
 H   3.2743234320286856        17.191119914411733       0.85287919112936728     
 C   4.6765896038820074        15.577053181797185        1.1365510645012027     
 H   5.8035357361744815        13.756878498799299        1.3605933655750047     
 H  -2.5403439797152410        5.2980088448786962      -0.14324567450387687     
 C -0.40172034337287060        5.1547574877199640       0.14721437634375872     
 H   1.7260385213738867        5.3656080348846498       0.45463347784785857     
 H -0.75560529014538969        12.954366052752444       -3.6963131456857270     
 C  0.77612181121676616        12.354738038369749       -5.0947082957228069     
 H   2.4757461555110551        11.623092760620242       -6.2064518043963552     
 H   3.2147053799835685        8.4218907058840955        6.5991381710876524     
 C   1.2974354906829382        7.9559721524733238        5.7147039598334004     
 H -0.49796928954811392        7.6886621737067404        4.5431309655727423     
 H   5.5444439945377182        16.227905169306823        1.2304441933536006     
 H -0.38660782676358202        4.0670240315942285       0.13841242503968776     
 H  0.32665372854471914        12.863745804893199       -5.9434078563473642     
 H  0.90703358241523335        7.4500865298393348        6.5956371452520388     
 P   15.631996125346127        10.684677216093577        8.1643168024466490     
 C   14.172381963243748        11.364104426688277        8.9634641092699354     
 C   17.103493374205875        10.900617460098816        9.1942075192872270     
 C   15.383812361248003        8.9099487786732929        7.9705083386382531     
 C   15.861466681271335        11.436465820661375        6.5360574661184847     
 C   14.091868451245034        12.748091591689178        9.1992399192794441     
 C   13.123116863848793        10.517487230054277        9.3693182156194439     
 C   17.132910418400428        11.834718411889202        10.242753427507106     
 C   18.236829797353124        10.102687402956773        8.9308394524453139     
 C   15.005052851837995        8.3778112668673383        6.7311041590529692     
 C   15.458708647593980        8.0817813570338402        9.1071357048728281     
 C   14.838631977969769        12.205039292579727        5.9522799225519325     
 C   17.052543582938466        11.201042860927444        5.8235099700177697     
 H   14.884227446822027        13.417444035771368        8.8757123035165204     
 C   12.977720891331273        13.271898890400571        9.8548406177665040     
 C   12.000333216387562        11.056710618233767        9.9989035484120450     
 H   13.175957409492447        9.4485416277989547        9.1911483177715283     
 H   16.268658617923453        12.449567050283976        10.486778572764335     
 C   18.291355923535800        11.972429475224924        11.013773517802388     
 C   19.390464717022031        10.261115751629497        9.6999137500080774     
 H   18.209981394236891        9.3480888091429115        8.1461416447908412     
 H   14.946983241170877        9.0194049762209669        5.8557748491901336     
 C   14.704873014977718        7.0168093143452284        6.6261099972136570     
 C   15.134311659100245        6.7298335440538377        8.9979566723092983     
 H   15.772637493466387        8.4830355470389502        10.069865436468056     
 H   13.924440887798621        12.416288123171055        6.5013980960579785     
 C   15.004763525595434        12.710780819244892        4.6592507595267376     
 C   17.194518512064459        11.695078993965906        4.5258384795502469     
 H   17.860951344437201        10.618096295243033        6.2570242673013352     
 H   12.948158761036851        14.339965229891366        10.063341472403797     
 C   11.930195213396917        12.431444875473701        10.239872302242286     
 H   11.187340996167780        10.407522274245236        10.323155798054749     
 H   18.273938550760061        12.692072028444150        11.832092804464276     
 C   19.419494365217066        11.194213743088223        10.743830461551331     
 H   20.274081771581859        9.6515291538769183        9.5126732524715454     
 H   14.403359206047730        6.6069418085236506        5.6634180443407098     
 C   14.766674499857116        6.1966530603119727        7.7554943160485639     
 H   15.169843853544783        6.0829329327367745        9.8755200154794860     
 H   14.211964521004179        13.305456686396301        4.2127240859384933     
 C   16.169284436169175        12.439578558428739        3.9389686855063735     
 H   18.098923385976725        11.490997949418908        3.9589080294877999     
 H   11.056983271944036        12.843114038849313        10.742065781347327     
 H   20.330167634450053        11.291341030389354        11.336821004039519     
 H   14.543735110826161        5.1333889588195651        7.6763610574002721     
 H   16.305228039232162        12.798459530484818        2.9178605267765070     
 P   2.0359611581266948        3.4584627103871250        5.0058343071661300     
 C   1.9347970547142042        4.3920194210508825        6.5456074895571712     
 C   3.2392183275483020        4.3096776621965551        3.9747529172134928     
 C  0.41096058821814130        3.4374642796597641        4.2217982615597620     
 C   2.5787151824364596        1.7640732502582153        5.3117968752325124     
 C  0.84154450403577441        4.2318540749426035        7.4166481426978894     
 C   2.9738003075437707        5.2780614460735977        6.8748880811958335     
 C   2.8955111037783841        5.5084548446377095        3.3242436413145864     
 C   4.5692532518982860        3.8627822382698480        3.9838596422393913     
 C -0.41760067757026859        4.5698033669371068        4.3365307879840040     
 C  -5.1225596504706223E-003   2.3380888769247168        3.4500918893646140     
 C   2.8714901204614010       0.91817460063218104        4.2237012246802959     
 C   2.6322330446065649        1.2660478159847639        6.6248431254420845     
 H   3.2585105939644629E-002   3.5496360660344544        7.1696124883929961     
 C  0.79850586027268100        4.9555641136337130        8.6083502569075634     
 C   2.9072366151766853        6.0127552352571874        8.0591530360182411     
 H   3.8120512920146918        5.4153482015867684        6.1992735025559345     
 H   1.8667010072334860        5.8633137735760954        3.2976588725858895     
 C   3.9013326788331670        6.2686209391226360        2.7214639532028166     
 C   5.5669131096529680        4.6255767188903683        3.3753248511828513     
 H   4.8276906561510584        2.9256662038206200        4.4641905735401108     
 H -0.10390957991955396        5.4169982070833056        4.9423249107899778     
 C  -1.6446055547014515        4.5965984385442988        3.6732820588806128     
 C  -1.2383539242319204        2.3807564226670657        2.7986574799014714     
 H  0.61269829786905339        1.4483390225925201        3.3568278706495196     
 H   2.8807388085886738        1.3009461654325345        3.2048193502471665     
 C   3.1667076943865444      -0.42788697825654959        4.4514956309289735     
 C   2.9336099851622661       -8.1406912557490496E-002   6.8395948076453692     
 H   2.4437295301348949        1.9220487058046316        7.4716091962248328     
 H  -2.4514611562266746E-002   4.8004245725469161        9.3028216170153684     
 C   1.8150900205565308        5.8650095533558293        8.9162119211230255     
 H   3.7122122508160262        6.7030453317768517        8.3059427722082457     
 H   3.6462667518453662        7.2053529399450591        2.2249688065387798     
 C   5.2342785360831856        5.8404247548097423        2.7703145198982839     
 H   6.5944720520064530        4.2631685972537632        3.3607878098447808     
 H  -2.2834448118592943        5.4749026643756533        3.7472849017959033     
 C  -2.0601578336433288        3.5056829654469488        2.9031694348340085     
 H  -1.5503312692828837        1.5260570692407769        2.2016087796647921     
 H   3.3650438534017058       -1.0839231948909818        3.6029280120614704     
 C   3.1886155529615006      -0.92710872818628431        5.7574171414760702     
 H   2.9716994125238960      -0.46825350583235692        7.8554371639381300     
 H   1.7509040908982865        6.4465372698974530        9.8336555643651344     
 H   6.0142366411667947        6.4420501723332899        2.3076555408291375     
 H  -3.0318642880987938        3.5351270554583309        2.4045608673284606     
 H   3.3983818511206225       -1.9822430318887279        5.9272973927018962     
 Co   15.577982285808570        2.9088853270214643        12.599546757180793     
 S   16.132959930560080       0.71743612293071712        12.910356861499643     
 S   17.663293578004406        3.8151225786731606        12.550855181725060     
 S   14.414206690067633        3.3851648713023184        10.696418884009290     
 S   14.069657871709149        3.6508764872282646        14.135886527100993     
 C   14.688553624049300      -0.29525252327049856        13.038898738499890     
 C   17.554939434721124        5.5711487368318844        12.404736690231134     
 C   15.165976095309011        2.5503923894250069        9.3362565618537445     
 C   14.781117160311894        4.3484281534735301        15.590383911470685     
 C   14.815311173644181       -1.7051583657963130        12.968902012984303     
 C   13.391627798373250       0.23023130885174636        13.241945148368547     
 C   18.737904818831794        6.3263288905408990        12.213770900084244     
 C   16.342951138114692        6.2867934578667093        12.545650419970793     
 C   16.386280084333443        1.8473471877874512        9.4565378487394067     
 C   14.544137300243428        2.5585930446105278        8.0631384478932198     
 C   14.008779473812719        4.4479219778341257        16.772336423644724     
 C   16.091695076932041        4.8706461609036840        15.618389210932882     
 H   15.801267861035640       -2.1408247946511558        12.813837720716313     
 C   13.702947642659154       -2.5386936315475892        13.110986430862802     
 C   12.291433517876849      -0.61465119403854807        13.403476675777341     
 H   13.269065136300119        1.3094565610078328        13.300140801100191     
 H   19.680843540978724        5.7940682044111256        12.093107839499110     
 C   18.715783510401618        7.7235322210324524        12.192364844432035     
 C   16.328557125780488        7.6850624477388303        12.524312390651001     
 H   15.418320530715832        5.7300608901211945        12.697139247909337     
 H   16.879202033993888        1.8148715101993944        10.424764138751922     
 C   16.940943154565375        1.1788799538832626        8.3663820346165387     
 C   15.124680978336228        1.9156212961213241        6.9660236156317836     
 H   13.584207387139470        3.0628113225770814        7.9499150982631424     
 H   12.999983785314548        4.0379525458736696        16.780579066695278     
 C   14.515301292720730        5.0753423093114520        17.912466572056363     
 C   16.587875060219854        5.4930972749040246        16.761841543506797     
 H   16.717407844189669        4.7589570756622113        14.735793479986768     
 H   13.831217540022925       -3.6189339927780462        13.056185687866236     
 C   12.429013020907304       -2.0048072328947049        13.339728002419433     
 H   11.302128355764731      -0.18459511898881026        13.563723073199377     
 H   19.647211146817668        8.2736038027920440        12.059641986623760     
 C   17.508601808723537        8.4172853620581538        12.350041079885582     
 H   15.380801947308070        8.2069058770095999        12.657434406736549     
 H   17.861566306814211       0.61713135060975677        8.5063870916670066     
 C   16.329959823106357        1.2168132231113193        7.1078841421072196     
 H   14.630439931923362        1.9485126369605603        5.9960103017305206     
 H   13.890785848287544        5.1499014790956581        18.801606803314421     
 C   15.808120682378707        5.6158567363365677        17.917336405695139     
 H   17.603613463336497        5.8832240567834742        16.745916187744534     
 H   11.561135635513306       -2.6556272092547997        13.433621587666998     
 H   17.493699055680981        9.5050206060390217        12.341243916127304     
 H   16.779453912130183       0.70776143125891511        6.2592236244437398     
 H   16.198485761619903        6.1216419716658077        18.798343787428617     
 P   1.4734798503711297        2.8872407055329239        20.367245637772481     
 C   2.9330974134388939        2.2079648034303960        21.166535745729149     
 C   1.8869397629021345E-003   2.6714447196186777        21.397039905435754     
 C   1.7216754079902861        4.6619597018014778        20.173351489605864     
 C   1.2442145770153146        2.1353301416470827        18.739010741043678     
 C   3.0136942228389092       0.82403335461759408        21.402608787591539     
 C   3.9824058125389223        3.0546967303642552        21.572022087752551     
 C  -2.7689089522994207E-002   1.7374652684645198        22.445691570690325     
 C  -1.1313045547679201        3.4695744470472731        21.133604337043142     
 C   2.1004709329297473        5.1940266710544449        18.933933536715546     
 C   1.6468800383081341        5.4901678491893078        21.309963522230522     
 C   2.2670213879756749        1.3665047063491447        18.155510204113099     
 C   5.3312448675361321E-002   2.3708893309401060        18.026211298003094     
 H   2.2213149864344990       0.15456684607586213        21.079375808291289     
 C   4.1279808897678123       0.30041358761638248        22.058108138047380     
 C   5.1052924659664258        2.5156603775209474        22.201574195193494     
 H   3.9295206359192241        4.1235971962742015        21.393601758126763     
 H  0.83640894012924716        1.1224045759967729        22.689757770951900     
 C  -1.1861120067830353        1.6001609155781877        23.216835779880224     
 C  -2.2849269119506945        3.3115304764851943        21.902790608669399     
 H  -1.1043323952635542        4.2240545183111564        20.348794552492908     
 H   2.1584925442123213        4.5524053543008378        18.058621988435331     
 C   2.4007971271553528        6.5549951252411658        18.828905690319687     
 C   1.9714743886957034        6.8420687719136586        21.200758227454568     
 H   1.3329253621087382        5.0889704232705792        22.272708894884445     
 H   3.1810866915983054        1.1551790588237434        18.704808413900057     
 C   2.1010214533367044       0.86060710958146802        16.862526660115023     
 C  -8.8510688520086075E-002   1.8767437625463035        16.728564111747236     
 H -0.75506828845143570        2.9540336951116193        18.459514811053008     
 H   4.1576529769899064      -0.76760633974928216        22.266791940114675     
 C   5.1755252278795059        1.1409834338164684        22.442818865363996     
 H   5.9183025957084592        3.1649484544698252        22.525565719824932     
 H  -1.1688113015829658       0.88065425189735491        24.035284376373824     
 C  -2.3140810844235040        2.3786263069441711        22.946882893619520     
 H  -3.1684189498790243        3.9212919355564546        21.715514456078100     
 H   2.7023463973318638        6.9647916459994228        17.866197053417338     
 C   2.3391519921807431        7.3751814305429519        19.958277568525965     
 H   1.9361377794997925        7.4889766248643372        22.078326447254813     
 H   2.8937861045004731       0.26571287093016371        16.416222637754444     
 C  0.93668375185084152        1.1319496362769850        16.141993394545430     
 H -0.99275736286506400        2.0809580883676984        16.161420646810353     
 H   6.0488290256736184       0.72945230856499088        22.944958290795494     
 H  -3.2247205130832892        2.2818211359465010        23.539995190816732     
 H   2.5622840077744353        8.4384066511772584        19.879148112465398     
 H  0.80086283099145439       0.77296668850064321        15.120909271573812     
 P   15.070128543490133        10.113525112957999        17.209191353156704     
 C   15.171062576859310        9.1798543166025155        18.748914520276330     
 C   13.867102829238972        9.2623843200735116        16.177789994958545     
 C   16.695163978201048        10.134483785670774        16.425249017780100     
 C   14.527366344064959        11.807924383626338        17.515085717264657     
 C   16.264186928578635        9.3398835287745214        19.620140007057500     
 C   14.132024705991720        8.2937474291278583        19.077907754553227     
 C   14.211189567972847        8.0639468822371079        15.526866521694542     
 C   12.536971981845449        9.7090019006064168        16.186848805937306     
 C   17.523833857689183        9.0022518044088624        16.540231512067894     
 C   17.111014202328260        11.233631905125014        15.653088538877636     
 C   14.234523062363261        12.653738431685277        16.426941776319378     
 C   14.473992126181741        12.306071524570589        18.828090098293693     
 H   17.073196951735849        10.022109639694051        19.373303296087833     
 C   16.307062619289390        8.6159834939788595        20.811739271540429     
 C   14.198421111867537        7.5588724453938498        20.262068147456787     
 H   13.293888056509857        8.1565407172666013        18.402137464015123     
 H   15.240083410827880        7.7093350602952553        15.500321238093694     
 C   13.205658673065621        7.3038218825497339        14.923587704065644     
 C   11.539613416455557        8.9462805035074435        15.577755081473770     
 H   12.278245279033998        10.645869727104380        16.667515030560757     
 H   17.210318037592113        8.1552377868922452        17.146370382000374     
 C   18.750695077749118        8.9753246279984946        15.876721739142196     
 C   18.344089571259588        11.190814681332334        15.001370982826135     
 H   16.493102107171296        12.123300077320568        15.559653655916392     
 H   14.225145720246426        12.270879493925637        15.408093963406921     
 C   13.939394542763326        13.999834113649262        16.654648661676841     
 C   14.172697171117793        13.653560045444024        19.042752974436659     
 H   14.662530147853539        11.650127089692401        19.674890460732151     
 H   17.130004766721484        8.7709885090660880        21.506335986798316     
 C   15.290443763947026        7.7064784761697105        21.119308609246673     
 H   13.393423700866293        6.8685301866695836        20.508615646147032     
 H   13.460989392339824        6.3673166523592473        14.426807545268129     
 C   11.872635479892994        7.7317687232616699        14.972288391614219     
 H   10.511994911485239        9.3085078441641507        15.563061814135262     
 H   19.389632096266801        8.0971104080271470        15.950899935514686     
 C   19.165972544772718        10.065966915985115        15.106079272495265     
 H   18.655866719816061        12.045309254572798        14.403924603838783     
 H   13.740993077969087        14.655790088747992        15.806038441882409     
 C   13.917631873935365        14.499175668109743        17.960522274486078     
 H   14.134725274360907        14.040522922685401        20.058555639373434     
 H   15.354529023845622        7.1247759248616953        22.036650589219473     
 H   11.092905915757584        7.1302166044372983        14.509173308932189     
 H   20.137556958668021        10.036384438856647        14.607250345299324     
 H   13.707929951595620        15.554335628333243        18.130324802585104     
 Co   7.0778628418624976        10.604446576657551        12.669282773796290     
 S   7.6527162946969165        12.777550644790120        13.094663841724879     
 S   9.1304746483956567        9.6466209304691013        12.529190183286307     
 S   5.8517918123999086        10.319988083659291        10.767656756083085     
 S   5.5670714517984097        9.7871152156673809        14.171825993484832     
 C   6.1906482894109160        13.771166730450682        13.130745174811366     
 C   8.9966008939470417        7.8892743607926210        12.444292926669174     
 C   6.5923361092697172        11.206170949492613        9.4346508927763626     
 C   6.2568128721199558        9.0719612193028478        15.626586632767076     
 C   6.2962877432587208        15.182788333002758        13.071389698775802     
 C   4.8937308517766835        13.222767514067055        13.264882094454064     
 C   10.171306251427989        7.1152272673850252        12.278109326390490     
 C   7.7768892388512025        7.1928474335529424        12.607647671949945     
 C   7.8029384515359750        11.923289995612013        9.5719171938130945     
 C   5.9733010696955491        11.215161051379331        8.1595430804001978     
 C   5.4652963860071520        8.9526714549903801        16.794649686664478     
 C   7.5693245217787286        8.5536871485978576        15.668927074739440     
 H   7.2812621155999411        15.636611350927440        12.974399204040507     
 C   5.1639387285582208        15.996647304867269        13.157424796120260     
 C   3.7730054997638476        14.047734778712734        13.373839901218906     
 H   4.7847586665971304        12.142100239341385        13.315424200617583     
 H   11.121218616447036        7.6328074925635399        12.148682653903016     
 C   10.135352866529495        5.7194195818103788        12.314116593778117     
 C   7.7490622542305552        5.7951292338201297        12.644263165938359     
 H   6.8585948123242275        7.7650927754292391        12.739431512446457     
 H   8.2847530244613097        11.957219856513927        10.546185283610143     
 C   8.3602959844675055        12.605505568734863        8.4908624990277293     
 C   6.5534726217991546        11.877430346156121        7.0742951534983707     
 H   5.0188855821920075        10.703333619422196        8.0345341276392794     
 H   4.4526639086829496        9.3541031017857765        16.788647938273463     
 C   5.9584189738648181        8.3189675150361673        17.937193009660696     
 C   8.0498523450558110        7.9196694933770813        16.813399134594587     
 H   8.2059511328362209        8.6741073486083451        14.795277797849398     
 H   5.2763058144150543        17.078966018081928        13.112552617011584     
 C   3.8899510864856199        15.440238003252846        13.320836643101341     
 H   2.7856436575897958        13.599015884124357        13.487985691708097     
 H   11.061791519452292        5.1562492373541176        12.207198242675217     
 C   8.9221619132493704        5.0454341336443234        12.504993734697505     
 H   6.7965483993908542        5.2877450382813835        12.795745151424791     
 H   9.2790650341171386        13.168495469281041        8.6401822239909087     
 C   7.7562539984621770        12.577957055795030        7.2288522183789015     
 H   6.0631962461173821        11.854998583701963        6.1020400393507863     
 H   5.3212793133119689        8.2324637255187998        18.816336889699951     
 C   7.2544763998446262        7.7859876538265107        17.957216838156249     
 H   9.0656048058474656        7.5290733677949380        16.808988588694174     
 H   3.0080521371531659        16.076429490376142        13.377917925591461     
 H   8.8964674586549091        3.9593056621501548        12.545695961011084     
 H   8.2086740049889482        13.095894660018262        6.3871773948936168     
 H   7.6347932329873620        7.2772712012903495        18.840879534264058     
 P   10.048353240587897        10.481749846332518        20.490638212781182     
 C   11.528388681962896        11.143790725763816        21.268599693903163     
 C   8.5848888330128208        10.737664798256123        21.520548757350696     
 C   10.267262193773135        8.7049313218573072        20.290585703176760     
 C   9.8188285719493411        11.232179842962823        18.862971910147799     
 C   11.635228714949259        12.527719185835558        21.498655765643388     
 C   12.582157895295083        10.285252355213649        21.637455871325290     
 C   8.5752875435369766        11.691949470772636        22.550937615125047     
 C   7.4280544694710455        9.9745097273610188        21.257105888853054     
 C   10.643915674188719        8.1748481296059676        19.048724842986413     
 C   10.174933447542648        7.8719772888181598        21.421853727435632     
 C   10.849696307100118        11.984119945471040        18.274011751019348     
 C   8.6191237757334385        11.016749159065290        18.159069967762900     
 H   10.841936286452130        13.208212141489936        21.199627349241247     
 C   12.780005026736362        13.039029356364660        22.109894749299084     
 C   13.734789723712669        10.812141519979473        22.221514276998931     
 H   12.509214268668201        9.2168242397163418        21.461594892991702     
 H   9.4601916359612144        12.277401894598730        22.789864337335505     
 C   7.4133166547617995        11.887476556812402        23.304161504927951     
 C   6.2709404717135060        10.190236087415672        22.006496290894230     
 H   7.4384062345260080        9.2035323730340561        20.487634715341564     
 H   10.714927946659349        8.8208610752068299        18.177108873198229     
 C   10.924077982074646        6.8102760911242974        18.937179584116492     
 C   10.481487928020115        6.5165017432696057        21.305682881422857     
 H   9.8625180476584262        8.2717461760822442        22.386156318060845     
 H   11.770080406492315        12.178916357699944        18.817493989489932     
 C   10.683473204407155        12.496507571632264        16.983974710959181     
 C   8.4762210980450750        11.516642608522575        16.864019846193155     
 H   7.8045773225187363        10.446504165557755        18.597530694281780     
 H   12.832365706563321        14.106957229726380        22.312880606605074     
 C   13.830924140561208        12.186260316531238        22.458547592802301     
 H   14.554265591787759        10.157562777680758        22.516416385265604     
 H   7.4436496763879418        12.624128976163059        24.107680029716672     
 C   6.2619200816561458        11.145044297205921        23.031095613603576     
 H   5.3670471509109774        9.6106903937410681        21.820159772000107     
 H   11.222267548564876        6.4013866775707289        17.973017438457646     
 C   10.846790360719790        5.9848808694786086        20.062117141803945     
 H   10.436341877886495        5.8645122735662616        22.178715617794825     
 H   11.481819472703236        13.081415341752695        16.534215699504102     
 C   9.5095921897127944        12.245963213776415        16.272054163865349     
 H   7.5638525307856277        11.331460493025386        16.303575890760619     
 H   14.728551427782463        12.586726317044663        22.926798218140149     
 H   5.3491034925830432        11.285240624029546        23.611647768079116     
 H   11.057103738044406        4.9192786660911674        19.979318502095399     
 H   9.3710218511728183        12.612142470222707        15.254174627395789     
 P   6.5116931482866169        3.2648943803132853        17.291677852660179     
 C   6.6120655792556375        4.1937814724301745        18.832602427070348     
 C   5.3346934397991976        4.1282473464850629        16.237870975674856     
 C   8.1448293128647098        3.2278841721896172        16.525554575952480     
 C   5.9584426498910954        1.5721163162281453        17.584357827169512     
 C   7.6870874329042573        4.0004337906838350        19.719847159219821     
 C   5.5942377871434719        5.1085460564984402        19.146811961807895     
 C   5.7057841061931933        5.3260747984782588        15.600279341566715     
 C   4.0061515427326615        3.6800127642711367        16.185683667095674     
 C   8.9829962255363753        4.3528446066405033        16.644669085129877     
 C   8.5542842107691062        2.1238664024241976        15.757621634335200     
 C   5.6462108158783799       0.74312555766457100        16.488941467279215     
 C   5.9362274665411663        1.0523063937973745        18.889895020892343     
 H   8.4821453610052320        3.2990101481514942        19.481164776459131     
 C   7.7292432925040373        4.7147993052754282        20.917125279032401     
 C   5.6602472003959434        5.8341136578739565        20.337255839195166     
 H   4.7730683963904008        5.2730661998267099        18.456612460974398     
 H   6.7337289232810109        5.6835718800185022        15.620454001186234     
 C   4.7301085810514198        6.0801942028064273        14.943177692550044     
 C   3.0388035682028898        4.4355717456993089        15.520703285406462     
 H   3.7251893040230675        2.7450957016606021        16.657737951060248     
 H   8.6746182949405437        5.2035056436221367        17.248845482192142     
 C   10.212436183692581        4.3682934341672608        15.985674695295865     
 C   9.7905667313759217        2.1551494025812450        15.111508509933953     
 H   7.9286780609386591        1.2397410823960886        15.659017362791543     
 H   5.6215585159833417        1.1416481035638080        15.476402490890761     
 C   5.3574505409764051      -0.60693271361517021        16.700775950898979     
 C   5.6411827509560162      -0.29867239754639735        19.088931930874431     
 H   6.1432194903094075        1.6942959031173115        19.742626865216337     
 H   8.5348655318750595        4.5344634468917349        21.625992682795978     
 C   6.7298452109865377        5.6468049208259998        21.214866308720215     
 H   4.8716253419075795        6.5463864280474047        20.573822817247745     
 H   5.0076338397618638        7.0156645043072166        14.456917094016932     
 C   3.3988188850036547        5.6451772749754872        14.920920930199784     
 H   2.0138348315069496        4.0710297489807754        15.453749271284028     
 H   10.858263559605035        5.2415187334855853        16.060022196726248     
 C   10.620938777771313        3.2731491535073980        15.217373115835770     
 H   10.094782511905320        1.2971202743773418        14.515460593343532     
 H   5.1485747158356947       -1.2514790301106493        15.845730652998382     
 C   5.3622484081775559       -1.1265502180886200        17.998862970895537     
 H   5.6286312460238337      -0.70313940734450597        20.098432282357177     
 H   6.7927944889050629        6.2203481176505520        22.138045594076203     
 H   2.6419436990939547        6.2376916658821191        14.409760096913908     
 H   11.591966875356821        3.2972147273915602        14.716343647535611     
 H   5.1580815674762208       -2.1846741489095103        18.155911786831524     
 Co   10.027713959783480        2.9675459157829920       0.46617295833953920     
 S   9.4528980653201629       0.79439193452725254       0.89126780641629988     
 S   7.9749123734410796        3.9249611325637508       0.32618032032131894     
 S   11.253788522350110        3.2524766798124425       -1.4354082243711452     
 S   11.538484894544458        3.7849864216894127        1.9686559101708980     
 C   10.914955879351471      -0.19923020452962426       0.92747548933053103     
 C   8.1083371332513590        5.6823131171082304       0.24107221958824931     
 C   10.513491437312965        2.3662850384708234       -2.7685425811788638     
 C   10.848861181721110        4.5003241763912571        3.4233897025277646     
 C   10.809313199637510       -1.6108526823816034       0.86813587583297602     
 C   12.211864752321006       0.34916815870770146        1.0616818114441589     
 C   6.9334086028228423        6.4560790608874719        7.5123460163336556E-002
 C   9.3279323045188374        6.3790281773837121       0.40404329840045072     
 C   9.3028968557243346        1.6491233446276934       -2.6314451405924113     
 C   11.132691767951814        2.3573309559771158       -4.0435701309962298     
 C   11.640452551749565        4.6196594553744390        4.5913962920336262     
 C   9.5363980589153634        5.0187224518135833        3.4657456243529747     
 H   9.8243499006402111       -2.0646768185697995       0.77105109045764941     
 C   11.941648562119585       -2.4247156086488233       0.95428333963048917     
 C   13.332576108868922      -0.47580286772513047        1.1707437848425699     
 H   12.320839898869876        1.4298388873450880        1.1121805447312318     
 H   5.9835769222524231        5.9382803407403042       -5.3996146937430142E-002
 C   6.9690564537349742        7.8518983871568491       0.11099197561513827     
 C   9.3554480589607287        7.7767513989388695       0.44054007217722452     
 H   10.246383787233595        5.8069886356893425       0.53562059280392671     
 H   8.8209429506966810        1.6151828899795033       -1.6572474085612736     
 C   8.7457034523049391       0.96690996396060569       -3.7125824616616354     
 C   10.552669022527381        1.6950787149887023       -5.1289102045032706     
 H   12.087116014597054        2.8691712304257813       -4.1684471717437148     
 H   12.653065246263713        4.2181775361670883        4.5853628053207798     
 C   11.147430718448756        5.2534700425920091        5.7339245457442338     
 C   9.0559751165608908        5.6528633121750200        4.6101998324211797     
 H   8.8997362824780524        4.8983125360155775        2.5921196576973689     
 H   11.829274150589846       -3.5070346394168466       0.90943358561908794     
 C   13.215625351868207       -1.8683087235754734        1.1177899545811429     
 H   14.319934330886287       -2.7087842978864907E-002   1.2849283867378969     
 H   6.0424611542566904        8.4148532294992133        4.2458505817655617E-003
 C   8.1821409121519846        8.5261696639464706       0.30150232714264263     
 H   10.307877856871933        8.2843689825494522       0.59175909170490271     
 H   7.8269431240015797       0.40387824670745465       -3.5633930826844593     
 C   9.3498879279657050       0.99451802996019700       -4.9745215283983768     
 H   11.043065836203503        1.7175418098940431       -6.1011035303893424     
 H   11.784623538693122        5.3399908605539155        6.6130293531247135     
 C   9.8514087882061219        5.7865351866873036        5.7539796716746823     
 H   8.0402596029132507        6.0435595701502285        4.6058112624964931     
 H   14.097512209582865       -2.5045036092101665        1.1749845194781035     
 H   8.2076115382114203        9.6123042742188378       0.34208142494202443     
 H   8.8975834307276145       0.47658103401801444       -5.8162581763225356     
 H   9.4711670398552155        6.2953030332530764        6.6376434563383278     
 P   7.0577205199162449        3.0906193132118598        8.2877041910957381     
 C   5.5776505909470977        2.4285845065016858        9.0656016220903446     
 C   8.5210651608309327        2.8345211787935263        9.3177388007040687     
 C   6.8388857967670997        4.8674547537232229        8.0877874790192497     
 C   7.2872680234457654        2.3402302872532710        6.6600194999464826     
 C   5.4707955464107760        1.0446462131293179        9.2955960069694310     
 C   4.5238980744430100        3.2871132490179624        9.4345169536079645     
 C   8.5303126548571395        1.8803967683148108        10.348278105736734     
 C   9.6781156417235259        3.5973665118276119        9.0543347168731589     
 C   6.4620453315978654        5.3976274903123658        6.8460192350262794     
 C   6.9313151399389117        5.7003005406288922        9.2191207569742541     
 C   6.2564894434525993        1.5881041864742496        6.0711463810847945     
 C   8.4869205322316468        2.5557661789205652        5.9560594262668083     
 H   6.2640765948745694       0.36416618949040286        8.9965141642087492     
 C   4.3260333248644676       0.53331217091631278        9.9068427937819052     
 C   3.3712482460477231        2.7601979950740638        10.018515170934954     
 H   4.5968675437595170        4.3555521883557882        9.2587395280387312     
 H   7.6452191398249632        1.2952126552360732        10.587158574935698     
 C   9.6921323311772003        1.6847070829835566        11.101692324241720     
 C   10.835084566265097        3.3814709315498410        9.8039052502380297     
 H   9.6680578575887672        4.3682391604232196        8.2847494617485573     
 H   6.3909541913938455        4.7516921057763701        5.9743502085700797     
 C   6.1817775317163983        6.7621895348814665        6.7346474631745012     
 C   6.6246826007763620        7.0557726168149966        9.1031165073729969     
 H   7.2438418354598060        5.3004553776493646        10.183356331715189     
 H   5.3361478664821700        1.3932285501558963        6.6146671170932327     
 C   6.4227408751778841        1.0756289164720920        4.7811471907148846     
 C   8.6298545883485502        2.0557722611457527        4.6610517054206033     
 H   9.3014031175194862        3.1261730207953242        6.3944233440901517     
 H   4.2737011812858245      -0.53462545210870749        10.109800030834332     
 C   3.2751078448406026        1.3860711369515764        10.255502117259743     
 H   2.5517577313952877        3.4147564522385969        10.313418745196147     
 H   9.6615057689199872       0.94816287129112009        11.905296566328119     
 C   10.843746672243796        2.4268245565120692        10.828661640597556     
 H   11.739170469607862        3.9607306763243417        9.6175761530669224     
 H   5.8834249983562845        7.1711467237652169        5.7705648620603043     
 C   6.2591703782524686        7.5874845368805559        7.8596542558449718     
 H   6.6699586419475514        7.7076738620700853        9.9762070387286510     
 H   5.6244544929068354       0.49057511419858169        4.3314695907043461     
 C   7.5965685524601403        1.3262606667858388        4.0691719811535796     
 H   9.5421885076184356        2.2410296980762650        4.1005790221099234     
 H   2.3774710338140017       0.98559678701239273        10.723726536809174     
 H   11.756460675876898        2.2864791264339983        11.409339754758264     
 H   6.0488052653987339        8.6530849472576303        7.7769707983103364     
 H   7.7351589647982379       0.96001500844645360        3.0513173244887972     
 P   10.593879582053301        10.307465982648363        5.0887057129054725     
 C   10.493670001436545        9.3786310305422038        6.6296666342480197     
 C   11.770489684954693        9.4439119156096201        4.0346457249888337     
 C   8.9606632884818982        10.344654925438617        4.3227823686975917     
 C   11.147403865311581        12.000171397305367        5.3812645187158621     
 C   9.4187943667869458        9.5720782712550676        7.5170712463630247     
 C   11.511477213562086        8.4637936581388846        6.9437303169381801     
 C   11.398799266507941        8.2465051443061572        3.3966190525048843     
 C   13.099263795020869        9.8914726415660734        3.9826763245906283     
 C   8.1222121851944440        9.2199434545927144        4.4422702053950998     
 C   8.5515215998329914        11.448502806860418        3.5544381117601440     
 C   11.459776168783590        12.829032606150458        4.2857904704399399     
 C   11.169592714231014        12.520090284085812        6.6867627426482121     
 H   8.6237502274897562        10.273551552161614        7.2784897036632046     
 C   9.3767671857662052        8.8577496334545014        8.7143731285311841     
 C   11.445605687601097        7.7382724783576844        8.1342119424038302     
 H   12.332512162753597        8.2991677941828144        6.2533888660857082     
 H   10.370661890555184        7.8895742515744907        3.4166114886981465     
 C   12.374105959414740        7.4920803045601829        2.7393121592107064     
 C   14.066244867656064        9.1356188472164828        3.3174800351766538     
 H   13.380673898160540        10.826098565226344        4.4550567966375088     
 H   8.4303676157427478        8.3694090308765396        5.0467398974770150     
 C   6.8927924044346067        9.2045798676283628        3.7832343411310347     
 C   7.3152690241178915        11.417298962805749        2.9082698174959156     
 H   9.1773586785516468        12.332434610556700        3.4555349959211181     
 H   11.484481807875854        12.430405328729110        3.2732923423364015     
 C   11.748628179532838        14.179089312249481        4.4975242241501805     
 C   11.464754622789577        13.871056549014998        6.8856969212670354     
 H   10.962497357106793        11.878185941099710        7.5395376749934844     
 H   8.5712627261336642        9.0381634604384740        9.4233600596965523     
 C   10.376166149508633        7.9257078084792809        9.0119954018681163     
 H   12.234209763839882        7.0259411359274138        8.3706716226610585     
 H   12.096147159665966        6.5568939034105860        2.2527539410339577     
 C   13.705616841891024        7.9263927164091426        2.7172750168463429     
 H   15.091400611531940        9.4996532052011382        3.2506661146671614     
 H   6.2467220278887581        8.3315591960524085        3.8578809369804383     
 C   6.4846128543492094        10.299543963065870        3.0145034699709301     
 H   7.0113208130421523        12.275188652892496        2.3118819908015276     
 H   11.957582764642508        14.823553666789731        3.6424371671599611     
 C   11.743814194530950        14.698816764305464        5.7955664545683838     
 H   11.477306955953900        14.275604646600232        7.8951644819568578     
 H   10.313310626721098        7.3522035536174357        9.9352045073889830     
 H   14.462210561845511        7.3336289587591184        2.2059772311954453     
 H   5.5135951610342318        10.275523335043786        2.5134576409937002     
 H   11.948077657407701        15.756935430636636        5.9525302950091428     
         556

 Co   1.5265451136861610        10.661701137334514       0.39874040256664173     
 S  0.97095570382559970        12.852770954769744       0.71171421116187628     
 S -0.55791058875802035        9.7541095143328143       0.34786866128945054     
 S   2.6918688070396315        10.189714295194934       -1.5042655479141789     
 S   3.0348295910942547        9.9182794056257020        1.9345392109521593     
 C   2.4157839154889271        13.865001433102030       0.83802977663433664     
 C -0.44851955172034919        7.9980908055951208       0.20301484245440751     
 C   1.9404913396606225        11.025800027932327       -2.8638030331146664     
 C   2.3238720991699502        9.2199026011475098        3.3888449172121629     
 C   2.2895089799492929        15.274942940206197       0.76828206070225502     
 C   3.7127273113535515        13.338990540751526        1.0393532420049614     
 C  -1.6311037578895771        7.2422080542561682        1.2550587649938071E-002
 C  0.76380252432663576        7.2831640044822734       0.34448836081721057     
 C  0.72038785292574337        11.729139396992865       -2.7431883415061815     
 C   2.5623613068262170        11.018079976701154       -4.1369195855320271     
 C   3.0966223898457752        9.1198220447465737        4.5704852325256615     
 C   1.0132825782951298        8.6976875908885347        3.4170606703654696     
 H   1.3035603651558079        15.711021302229140       0.61465515988228758     
 C   3.4023414552162192        16.108026762372280       0.90894122941923927     
 C   4.8134030254152096        14.183415247801177        1.1996028434493433     
 H   3.8349984500520460        12.259734078697889        1.0973013671702354     
 H  -2.5743070894303024        7.7739203424780463      -0.10839750580089721     
 C  -1.6083606759051998        5.8450467498766372       -7.4389895464940445E-003
 C  0.77881695777161086        5.8849135539174053       0.32452759962965511     
 H   1.6881707516133191        7.8404354104979070       0.49555970196616095     
 H  0.22763460173276212        11.761584658589525       -1.7748670734056513     
 C  0.16572722676990187        12.397957823420365       -3.8331432415293771     
 C   1.9818677497497543        11.661497014806862       -5.2337835623462512     
 H   3.5221867082519527        10.513717514239316       -4.2503621319534455     
 H   4.1054906727417739        9.5296367426619391        4.5784709723741672     
 C   2.5904017262499726        8.4921069140159524        5.7105825699487021     
 C  0.51744721505996227        8.0748373134123046        4.5604593778456168     
 H  0.38734096540919477        8.8096569333341037        2.5346641398224734     
 H   3.2744249211659500        17.188309068313878       0.85429962950813643     
 C   4.6762921394185062        15.573626302736082        1.1360963146781062     
 H   5.8026704550424304        13.752925876729424        1.3587293547376278     
 H  -2.5395502119445834        5.2944705919848252      -0.13954990674881559     
 C -0.40090260389299404        5.1520174498293416       0.15109761598635757     
 H   1.7268029372364251        5.3636416740463257       0.45810654959388980     
 H -0.75487991101519269        12.959700454872957       -3.6929610792354426     
 C  0.77661467447794674        12.360301740259397       -5.0916909723281432     
 H   2.4760666884163824        11.628874228922617       -6.2038244022044040     
 H   3.2151906260109619        8.4171767940592463        6.5994956189095282     
 C   1.2975184965113591        7.9517386935821435        5.7157056874253858     
 H -0.49828446414296562        7.6846810714224256        4.5447260982952287     
 H   5.5444971654407560        16.224112047063478        1.2290711064585209     
 H -0.38553199978573593        4.0643240443682549       0.14353463328322943     
 H  0.32706624010420926        12.869532945011935       -5.9402112945635528     
 H  0.90737141478400740        7.4457899747060683        6.5967126473355853     
 P   15.631473462517663        10.679625542009763        8.1674130739455961     
 C   14.171344134296174        11.358614251584953        8.9660249656576330     
 C   17.102762275900421        10.896572297173250        9.1973132108941762     
 C   15.384032742294156        8.9048430582988427        7.9734531491265743     
 C   15.860949175083759        11.431377672428674        6.5391679642586835     
 C   14.090168892948579        12.742599381836728        9.2016593688091621     
 C   13.121967932447081        10.511695867369117        9.3709508825701882     
 C   17.131670085622972        11.831170772512792        10.245411684974666     
 C   18.236691424288907        10.099517154845389        8.9339498951550187     
 C   15.005334032183283        8.3727496378712569        6.7339882432119165     
 C   15.459366012034655        8.0765609393615296        9.1099501401491896     
 C   14.837922677054078        12.199549186391458        5.9552631295012244     
 C   17.052238135265199        11.196440414253372        5.8268348051942898     
 H   14.882550438644152        13.412232648386871        8.8787471124736115     
 C   12.975253043477149        13.266090706011457        9.8561493343304871     
 C   11.998435123981460        11.050607278897903        9.9993957549848513     
 H   13.175314459613762        9.4427635625888264        9.1928377943691828     
 H   16.266898500610054        12.445281697360668        10.489303346578236     
 C   18.290193938335637        11.970323426382965        11.016002376501868     
 C   19.390403850801203        10.259375145557536        9.7025467821032461     
 H   18.210266569372770        9.3445144006703167        8.1496271876987443     
 H   14.946939314182382        9.0144498089061020        5.8587489114316345     
 C   14.705663270039731        7.0116561893325038        6.6288349656344447     
 C   15.135423818342860        6.7245225733355127        9.0006006544017207     
 H   15.773250399629614        8.4777835655804363        10.072718965956804     
 H   13.923579009727321        12.410396227503385        6.5042406581709526     
 C   15.004062347114051        12.705457740719572        4.6623098494080599     
 C   17.194241561421798        11.690623136383286        4.5292295854722475     
 H   17.860792109831504        10.613799380650006        6.2604702749664201     
 H   12.945117666811873        14.334153298566729        10.064513246728900     
 C   11.927643659891316        12.425325708127275        10.240267327177833     
 H   11.185281407903981        10.401281737164672        10.322911071245160     
 H   18.272442412387822        12.690385588229395        11.833956269186967     
 C   19.418918409558032        11.193006351560626        10.745989459513414     
 H   20.274532787848457        9.6505459165716996        9.5153332928011611     
 H   14.404237746417094        6.6018076368745549        5.6661070036693895     
 C   14.767852327413806        6.1913739025356191        7.7581116997672277     
 H   15.171196364310477        6.0774996129136376        9.8780542158868112     
 H   14.211131314163932        13.299899974058244        4.2157043726441321     
 C   16.168813298479190        12.434758485483721        3.9422352735187185     
 H   18.098842225249172        11.487002753193231        3.9624599903879711     
 H   11.053819286221968        12.836712862795288        10.741609701715838     
 H   20.329638016004246        11.291208123383420        11.338680634320665     
 H   14.545233389092896        5.1280500430706013        7.6788907521814567     
 H   16.304826584056098        12.793822056948041        2.9212084607896331     
 P   2.0361366506431002        3.4536293596708103        5.0079132509116082     
 C   1.9349946574596883        4.3870724279743527        6.5477138063586988     
 C   3.2387393439750016        4.3051423591713558        3.9762619177628151     
 C  0.41093291952727728        3.4322319099637468        4.2243239894592506     
 C   2.5791467085762010        1.7592786139105252        5.3135467871025437     
 C  0.84219930798683329        4.2260805498493408        7.4191620086002139     
 C   2.9734708288535252        5.2738308126028270        6.8766148801710365     
 C   2.8943473344894310        5.5038930029001563        3.3260704130620193     
 C   4.5687372751299931        3.8582141346426679        3.9838397651155892     
 C -0.41787450326870357        4.5643812166497408        4.3391735965034153     
 C  -4.9786883786808421E-003   2.3327433699503386        3.4527045805944034     
 C   2.8724165162556332       0.91380381425874002        4.2252696055529650     
 C   2.6318645075188387        1.2607051206377120        6.6264045710329054     
 H   3.3585022135912516E-002   3.5433845443174130        7.1723370713539945     
 C  0.79918737414431185        4.9495568520575963        8.6110038814631302     
 C   2.9069259156958580        6.0082963037536743        8.0610347260369331     
 H   3.8112932060701161        5.4117972752863821        6.2006335646417696     
 H   1.8655586717062260        5.8588175475410571        3.3006536081511295     
 C   3.8994149903706306        6.2639054427407084        2.7219293894965588     
 C   5.5656393420623038        4.6208259390596274        3.3738915378139982     
 H   4.8277383500555864        2.9211555572136692        4.4639686301918662     
 H -0.10432064805334307        5.4116607597283535        4.9449323526434474     
 C  -1.6449410729093843        4.5908896527405787        3.6760323956687402     
 C  -1.2382863503143078        2.3751238795795588        2.8014033143557118     
 H  0.61304115007467896        1.4431377817033799        3.3593014375250223     
 H   2.8820630355582821        1.2969713467982626        3.2065474038930604     
 C   3.1674648456690262      -0.43235931869184041        4.4526654501047354     
 C   2.9330753352663752       -8.6839375766223789E-002   6.8407636328614023     
 H   2.4428918079101445        1.9163546315575712        7.4733189543487288     
 H  -2.3397262651671379E-002   4.7937898496470748        9.3058367561405699     
 C   1.8153455730082868        5.8595629339779940        8.9186108424626234     
 H   3.7114946783967873        6.6991346251198634        8.3075659412934169     
 H   3.6437875619810627        7.2006036397524582        2.2256855711361045     
 C   5.2323197151618484        5.8355395215033328        2.7690053426099905     
 H   6.5931342113332736        4.2583658941727984        3.3580471389966089     
 H  -2.2839607124167371        5.4690620181676195        3.7500512635093326     
 C  -2.0603109140716760        3.4998715978348551        2.9059573151237430     
 H  -1.5500643999478030        1.5203435498722064        2.2043737664602632     
 H   3.3660708989529073       -1.0881070915950688        3.6039367016757371     
 C   3.1886890620426191      -0.93209396135075195        5.7583898688909274     
 H   2.9705127484129887      -0.47412970844380642        7.8564464948952857     
 H   1.7511932095497256        6.4408909937066676        9.8361981762402380     
 H   6.0117006409156923        6.4369355598361944        2.3051315393833702     
 H  -3.0320003634834403        3.5291793896408112        2.4072882677758791     
 H   3.3983103856240473       -1.9873040313734065        5.9279491191885878     
 Co   15.579261552887679        2.9103676761856478        12.601305780350234     
 S   16.134730247516011       0.71937455198244460        12.914975475907607     
 S   17.663756113198623        3.8178938197756658        12.550331650830559     
 S   14.413946293748483        3.3818627402859374        10.698207197902551     
 S   14.070869886980264        3.6542457347361816        14.136794650199645     
 C   14.689882584634235      -0.29283730374331585        13.041204212736130     
 C   17.554764680465972        5.5739529243246233        12.405742685359572     
 C   15.165447867216811        2.5458129823568112        9.3387262923759149     
 C   14.781781227937785        4.3522309432856723        15.591304244938573     
 C   14.816112114487632       -1.7027857639836499        12.971466186290669     
 C   13.392957485408708       0.23321839511967188        13.242535005448383     
 C   18.737523895050309        6.3296033322178786        12.215392806149922     
 C   16.342584671802147        6.2891188868309555        12.547221950496056     
 C   16.385511108936601        1.8424197963776070        9.4594382761839277     
 C   14.543687233541506        2.5535846310998704        8.0655544184298282     
 C   14.008961334539404        4.4522135657523192        16.772908346024945     
 C   16.092407123015622        4.8743511086716964        15.619673439584737     
 H   15.802043769862722       -2.1389053064953947        12.817847095012288     
 C   13.703249815797298       -2.5358299343925794        13.112150438363443     
 C   12.292250584626689      -0.61116727486895939        13.402752370398909     
 H   13.270735215248141        1.3124795079959855        13.300546954534381     
 H   19.680636363069389        5.7977086428738795        12.094510586937208     
 C   18.715058671188217        7.7267717587464970        12.195422815891927     
 C   16.327856819598217        7.6873741295854963        12.527333652780177     
 H   15.418112003703859        5.7319999897934846        12.698220888145638     
 H   16.878150715558583        1.8099087204991764        10.427817906444895     
 C   16.940249408814417        1.1736113109317119        8.3695125507855241     
 C   15.124229589148905        1.9101329159396565        6.9687390875491051     
 H   13.583894869873125        3.0579912604571478        7.9520309730876351     
 H   13.000069975471774        4.0424569812399378        16.780790754305546     
 C   14.515145406923926        5.0797848966380670        17.913103524376623     
 C   16.588193039219789        5.4970851590579333        16.763155922212910     
 H   16.718394725798408        4.7624489422734646        14.737302049981501     
 H   13.831122502526052       -3.6161219340145392        13.057592334618754     
 C   12.429314323500938       -2.0013817228118844        13.339265952265562     
 H   11.302994843520302      -0.18064543868016064        13.561853897458635     
 H   19.646362309694442        8.2771692761031535        12.063343876591855     
 C   17.507728345027878        8.4200324304649552        12.353933456197900     
 H   15.379983737276318        8.2088570848916973        12.660918022449408     
 H   17.860827125211443       0.61183429632999797        8.5097551502395685     
 C   16.329446436357511        1.2112839625870546        7.1109235026734110     
 H   14.630093036127358        1.9427626429882174        5.9986669884323360     
 H   13.890312087676691        5.1546379948717576        18.801992744601129     
 C   15.808045748503721        5.6201109408774013        17.918358040351002     
 H   17.603932033735440        5.8872231462700819        16.747523161899409     
 H   11.561087284293691       -2.6518368233816809        13.432241174530986     
 H   17.492557611276172        9.5077275613465169        12.346374681839185     
 H   16.779019312470762       0.70201104576014739        6.2624400642277163     
 H   16.198157885381455        6.1259645931055902        18.799435310254012     
 P   1.4740150227269304        2.8923079206346212        20.370346283947949     
 C   2.9341476446470476        2.2134630731645188        21.169093836068601     
 C   2.6356248079326579E-003   2.6754978655388033        21.400155120392188     
 C   1.7214664560686885        4.6670815065175280        20.176305150296752     
 C   1.2447342693088466        2.1404400245119879        18.742124339185484     
 C   3.0154021005782421       0.82953086638403883        21.405010524047942     
 C   3.9835646986049578        3.0604905643504305        21.573670893753572     
 C  -2.6422599581653550E-002   1.7410150521031020        22.448354284091369     
 C  -1.1311561334323148        3.4727423453025619        21.136727911461143     
 C   2.1001992312411688        5.1991081417918190        18.936827216285529     
 C   1.6462286442995653        5.4954022126096378        21.312787624658711     
 C   2.2677340924643987        1.3720289095416565        18.158482652763780     
 C   5.3611351731055149E-002   2.3755068648467677        18.029551853753876     
 H   2.2230015376675993       0.15978918578703888        21.082377765101860     
 C   4.1304498538418271       0.30621777637346004        22.059404723396113     
 C   5.1071952003721117        2.5217569113975160        22.202084573044839     
 H   3.9301756569273092        4.1293800072903881        21.395320031594771     
 H  0.83820319003283206        1.1267030284012018        22.692284748520876     
 C  -1.1849246493579317        1.6022486203311876        23.219063362708553     
 C  -2.2848563090970755        3.3132493468214159        21.905431613236537     
 H  -1.1046141836500936        4.2276323762463353        20.352298684363717     
 H   2.1585486447009483        4.5573818285988015        18.061604719872605     
 C   2.4000084626208289        6.5601698936669521        18.831642037342142     
 C   1.9703577413058260        6.8473961735280380        21.203413272497709     
 H   1.3323198531886129        5.0942333484136313        22.275571289355419     
 H   3.1819582616741395        1.1611087628106207        18.707631171124003     
 C   2.1017192990337108       0.86597202440891430        16.865572753762887     
 C  -8.8248057131546903E-002   1.8812200567439683        16.731969790512206     
 H -0.75491682052132358        2.9583360244803609        18.462987037759920     
 H   4.1606897099976834      -0.76180072374346075        22.267942485824744     
 C   5.1780767399658725        1.1470929145664606        22.443218219562496     
 H   5.9203657801226521        3.1711772392945248        22.525352510577239     
 H  -1.1672835195291065       0.88231571218192495        24.037140238229227     
 C  -2.3134885330966943        2.3798024665737239        22.949041281222275     
 H  -3.1688667472386669        3.9222443531599329        21.718184431443142     
 H   2.7014676065717578        6.9699511649025521        17.868898271470478     
 C   2.3379674792576779        7.3804806472053412        19.960906981500724     
 H   1.9347707713417208        7.4944258990058499        22.080871532511885     
 H   2.8946175585905429       0.27132215948781435        16.419178798319393     
 C  0.93714238492144508        1.1368046459095318        16.145259601130356     
 H -0.99269844943819951        2.0849671243707579        16.164997877839198     
 H   6.0519882341690385       0.73583696052221881        22.944509566075265     
 H  -3.2241757692558348        2.2819065110373224        23.541848425386352     
 H   2.5607689770357416        8.4437676640072503        19.881689725189709     
 H  0.80124553395026510       0.77764409841157645        15.124255677154656     
 P   15.069934586056501        10.118371028368324        17.211254146445754     
 C   15.170857741791368        9.1848196003664793        18.751007219463155     
 C   13.867552386960751        9.2669281243910753        16.179298482574399     
 C   16.695171432892781        10.139730948848710        16.427753920615373     
 C   14.526916539512770        11.812731011533824        17.516822817739200     
 C   16.263530988275733        9.3456822700764874        19.622631358876944     
 C   14.132348624829127        8.2979995765990910        19.079635038920426     
 C   14.212306141251547        8.0685008119291908        15.528713094617061     
 C   12.537462939650680        9.7135912532327620        16.186830810134264     
 C   17.524082724202849        9.0076839641358930        16.542841620974553     
 C   17.110860806419311        11.239003141591247        15.655701980724235     
 C   14.233581212920676        12.658125222915031        16.428499759236868     
 C   14.474335939888908        12.311420385179273        18.829640754023806     
 H   17.072193439219518        10.028385948890641        19.375995598430112     
 C   16.306387711670254        8.6220256400714987        20.814375641484911     
 C   14.198734135490131        7.5633621913680926        20.263955722261429     
 H   13.294635163429927        8.1601089841377430        18.403505478972303     
 H   15.241174707502378        7.7138120333136673        15.503333784813547     
 C   13.207515422469212        7.3085266785284313        14.924097572730744     
 C   11.540847936473778        8.9510482390735522        15.576351060003045     
 H   12.278186120462275        10.650413621259169        16.667278543044677     
 H   17.210696075078861        8.1605765045997902        17.148928673446306     
 C   18.751012597935354        8.9810502121474691        15.879451984903307     
 C   18.344019978714094        11.196480558592235        15.004131167962337     
 H   16.492753764842917        12.128530712190827        15.562135988462227     
 H   14.223811854206266        12.274874460902973        15.409810006800656     
 C   13.938617708368801        14.004320824168918        16.655812350518765     
 C   14.173203172729695        13.658997029962407        19.043915342665287     
 H   14.663341857745101        11.655824673676552        19.676587735637536     
 H   17.128897714776688        8.7776649111563376        21.509327853938078     
 C   15.290196378371418        7.7119631004925520        21.121704739084990     
 H   13.394144583723691        6.8724743812307958        20.510256635109887     
 H   13.463395247837646        6.3720442398603536        14.427582853989131     
 C   11.874536870229788        7.7366545915798888        14.971031007769973     
 H   10.513296183071603        9.3133356806322958        15.560358038531707     
 H   19.390125720224432        8.1029638420376227        15.953637977990125     
 C   19.166120401829897        10.071808294734206        15.108872394663749     
 H   18.655606977603423        12.051065969917929        14.406722832045157     
 H   13.739949256927021        14.659992248954691        15.807043121187325     
 C   13.917532154083565        14.504169528874421        17.961491172664420     
 H   14.135877966068156        14.046398042241119        20.059560427711972     
 H   15.354252806048551        7.1304691128582069        22.039195623778603     
 H   11.095373659537479        7.1353276595713959        14.506723613913882     
 H   20.137693739603034        10.042369108163225        14.609993679856419     
 H   13.707972146289942        15.559404013337653        18.130976490010980     
 Co   7.0765145527195843        10.605907726673125        12.667554555100988     
 S   7.6508659352715620        12.779472839138661        13.090067284497163     
 S   9.1299444860264050        9.6493724572735911        12.529749303636061     
 S   5.8520183236525769        10.316643963838521        10.765882650449621     
 S   5.5657788706714726        9.7904564729786046        14.170936233868096     
 C   6.1892399854785491        13.773566235694293        13.128458407233863     
 C   8.9967095299547282        7.8920589351728845        12.443321065622346     
 C   6.5928559189179774        11.201533971448580        9.4322005615195490     
 C   6.2560583059759232        9.0757500756663347        15.625696364150539     
 C   6.2954077219130671        15.185144639232050        13.068829654224512     
 C   4.8923226706310130        13.225741312257449        13.264325034397539     
 C   10.171621781518148        7.1184849705344488        12.276514513246198     
 C   7.7771923653927448        7.1951498679687811        12.606119450592438     
 C   7.8037025272327671        11.918297402269461        9.5690484150407613     
 C   5.9737588355276374        11.210093708307213        8.1571384771204070     
 C   5.4650185148124413        8.9569616916589680        16.794105487893891     
 C   7.5685213562254150        8.5573769370691242        15.667684234154754     
 H   7.2804063260419198        15.638512681832344        12.970380933157724     
 C   5.1635594277894112        15.999496660957147        13.156266867221873     
 C   3.7721114711621908        14.051207824049083        13.374597191601735     
 H   4.7830110667170542        12.145110309950130        13.315066203816967     
 H   11.121359176106417        7.6364332610577739        12.147306763321646     
 C   10.136016179154922        5.7226424180321995        12.311087638558893     
 C   7.7497032792756650        5.7974178798400997        12.641287368152415     
 H   6.8587390293925363        7.7670058824064245        12.738398475957542     
 H   8.2857900695949187        11.952189918536153        10.543167784318785     
 C   8.3610005651766741        12.600166930059522        8.4877688225505690     
 C   6.5539476721007492        11.871878202242778        7.0715967773196438     
 H   5.0192051947744716        10.698458369552224        8.0324186307360055     
 H   4.4524821518629105        9.3586072569872840        16.788455512134853     
 C   5.9584733395551357        8.3234214046331818        17.936593432671650     
 C   8.0494377414933140        7.9236551585751727        16.812135713724750     
 H   8.2048771315931148        8.6775734370134057        14.793811953119063     
 H   5.2763247702839360        17.081763059712014        13.111140982566157     
 C   3.8895733662650147        15.443652067970284        13.321318872691728     
 H   2.7847017629111810        13.602956574371998        13.489903092189545     
 H   11.062580339039307        5.1598011160803265        12.203523268008922     
 C   8.9229770958936161        5.0481610477382217        12.501139299144361     
 H   6.7973094846215112        5.2896711694005107        12.792313780107797     
 H   9.2798168589987107        13.163123207901434        8.6368604127142099     
 C   7.7567919192605679        12.572359860567698        7.2258429804101176     
 H   6.0635775743880291        11.849185152708902        6.0993949555147813     
 H   5.3216469773478758        8.2372211503772466        18.815986109464259     
 C   7.2544498809438753        7.7902533683706192        17.956244501665573     
 H   9.0651901574984226        7.5330714601568305        16.807442245739409     
 H   3.0080259976148054        16.080210331304617        13.379322289787890     
 H   8.8975543214345265        3.9619923646058242        12.540605303560634     
 H   8.2091444450866433        13.090074351235678        6.3839959933226877     
 H   7.6350161761275848        7.2816153299765594        18.839844475187629     
 P   10.047778099170987        10.486844457423178        20.487569688544799     
 C   11.527307583470638        11.149316344746341        21.266054930830030     
 C   8.5841206489704103        10.741767186187882        21.517488880824107     
 C   10.267407652301648        8.7100763728671033        20.287677983695378     
 C   9.8182507967446462        11.237305889063341        18.859887974550595     
 C   11.633492848613425        12.533245770939740        21.496255241270902     
 C   12.580962685170480        10.291073014482244        21.635833187291325     
 C   8.5740380326983523        11.695540155542782        22.548338197125823     
 C   7.4278684122981575        9.9777482725988556        21.254054725923524     
 C   10.644105450548532        8.1799345140602480        19.045879197776578     
 C   10.175513421541567        7.8772469401463745        21.419083571469912     
 C   10.848908598073063        11.989675663878819        18.271059459337003     
 C   8.6187652018069638        11.021361339340531        18.155768304354680     
 H   10.840224517285247        13.213462348134017        21.196616920031062     
 C   12.777505812793972        13.044865084186879        22.108601718021465     
 C   13.732851128955874        10.818267181003232        22.221027506873522     
 H   12.508518291228709        9.2226322625196779        21.459913895622588     
 H   9.4584293480829995        12.281724673078285        22.787386161248673     
 C   7.4121652537723097        11.889617992861359        23.302022772282527     
 C   6.2708510267454072        10.192039341648243        22.003952171726617     
 H   7.4386212901341562        9.2071857306066214        20.484197282019057     
 H   10.714795816222338        8.8258329756592886        18.174167562132180     
 C   10.924759186634745        6.8154494157132133        18.934502304691016     
 C   10.482504768962675        6.5218571255786406        21.303091759898965     
 H   9.8630670080534806        8.2770585532080023        22.383346668176092     
 H   11.769135754759635        12.184892850611813        18.814682661012863     
 C   10.682681720674360        12.501898028338458        16.980948733270463     
 C   8.4758801808640527        11.521108531032533        16.860653422219119     
 H   7.8043795260316218        10.450786838079624        18.594103033710553     
 H   12.829299655675573        14.112796181691806        22.311726208008778     
 C   13.828338997560209        12.192400991460975        22.458160106775491     
 H   14.552164345009141        10.163820904359779        22.516660402855329     
 H   7.4421867766540082        12.625839513107938        24.105915947813077     
 C   6.2613455001953202        11.146295230280840        23.029043359107614     
 H   5.3674595611860711        9.6117490372447154        21.817597613303441     
 H   11.223026617934092        6.4065300578866946        17.970377643301962     
 C   10.847858034165744        5.9901900370612386        20.059554543174343     
 H   10.437598964000927        5.8699997458090074        22.176241233808582     
 H   11.480882578621728        13.087060549478664        16.531272385758975     
 C   9.5090385137289530        12.250823847401136        16.268817831919058     
 H   7.5637138979142717        11.335442153415812        16.300046170905357     
 H   14.725357819829682        12.593145367719403        22.927256811962863     
 H   5.3485898445196289        11.285412620517395        23.609918222460653     
 H   11.058481907438098        4.9246449162642714        19.976851393372055     
 H   9.3705296540589611        12.616820822049171        15.250858246375447     
 P   6.5117874064127585        3.2697389970332673        17.289616710212435     
 C   6.6121767857102514        4.1987460812176227        18.830511033996100     
 C   5.3341299983370147        4.1327832771915913        16.236375564174121     
 C   8.1447200851176600        3.2331302419122818        16.523044888752313     
 C   5.9588055488625917        1.5769191192622305        17.582631578516857     
 C   7.6876526078068581        4.0062310638992109        19.717353569519158     
 C   5.5938172865156028        5.1127910869859461        19.145094013556214     
 C   5.7045374749279114        5.3306311079101647        15.598455439701651     
 C   4.0055500967446509        3.6845838749319930        16.185723904154095     
 C   8.9826533127355184        4.3582694390771550        16.642057951919117     
 C   8.5543343062375730        2.1292317770193812        15.755009484008461     
 C   5.6470514782913055       0.74750705863215416        16.487399595024552     
 C   5.9358256691972606        1.0576500604966173        18.888355654801344     
 H   8.4830605089266946        3.3052895559624882        19.478464707417711     
 C   7.7298255476000879        4.7208303670283316        20.914492483436213     
 C   5.6598351415302188        5.8385868169166688        20.335383788993877     
 H   4.7722227500105943        5.2766292857908823        18.455256634905357     
 H   6.7325044297756200        5.6880609827072819        15.617460225518377     
 C   4.7281093876625837        6.0848998018487270        14.942708039641225     
 C   3.0374451690869653        4.4403225041031611        15.522151701420688     
 H   3.7251495361954738        2.7496147217214277        16.657990270106694     
 H   8.6741473738198493        5.2088416398129187        17.246280407621178     
 C   10.212033140748687        4.3739988353033912        15.982958223711695     
 C   9.7905404395699467        2.1607969032290733        15.108763208156558     
 H   7.9289181038870886        1.2449697786217147        15.656532676662337     
 H   5.6227712264928007        1.1456382683555013        15.474703241735298     
 C   5.3581377692679037      -0.60245301334315693        16.699633277360295     
 C   5.6406305647622847      -0.29324235025284417        19.087785446867773     
 H   6.1423626313660220        1.6999885770495755        19.740937620915798     
 H   8.5358816633071992        4.5411270372386427        21.623001881197826     
 C   6.7299940172988775        5.6522686782644893        21.212484327903269     
 H   4.8708023625293668        6.5503086896250977        20.572202996477440     
 H   5.0050740093756270        7.0203990456563421        14.456186866471370     
 C   3.3967776862922721        5.6500552208644237        14.922231767858662     
 H   2.0124107181587285        4.0758360854422708        15.456510877588542     
 H   10.857691907923265        5.2473458761538927        16.057305001229544     
 C   10.620705231026866        3.2789637491250456        15.214602863462165     
 H   10.094944515027768        1.3028535661354668        14.512683745130499     
 H   5.1495189644500634       -1.2472852346410108        15.844750637448797     
 C   5.3622843013487067       -1.1215639039322960        17.997914819980952     
 H   5.6274544047324788      -0.69727231489756036        20.097443317580346     
 H   6.7929712664391309        6.2260115987372195        22.135520448779253     
 H   2.6393261580154714        6.2427962520481701        14.412280792368659     
 H   11.591750189908801        3.3031619049774497        14.713633858559234     
 H   5.1579825537719719       -2.1796141642337794        18.155284016419444     
 Co   10.029068993396702        2.9660954573093954       0.46444878312014753     
 S   9.4547542326155725       0.79248291743714305       0.88668992697405535     
 S   7.9754587164983688        3.9222409712923714       0.32673818927503750     
 S   11.253567610898846        3.2558088949940789       -1.4371809347863496     
 S   11.539785212125224        3.7816512595907086        1.9677730672146230     
 C   10.916370820613038      -0.20161578710201533       0.92520064948915970     
 C   8.1082673822848612        5.6795596177626910       0.24010970115930960     
 C   10.512964062986581        2.3709113939010376       -2.7709851364931097     
 C   10.849617849451022        4.4965327408530813        3.4225075144546144     
 C   10.810200427363924       -1.6131950409086557       0.86558662064965453     
 C   12.213279821528724       0.34620867963021412        1.0611334523686571     
 C   6.9331431758817068        6.4528666396697734        7.3526471689431050E-002
 C   9.3276739865340872        6.3767423011094859       0.40254345104810468     
 C   9.3021249025363346        1.6541073684717709       -2.6342974088282953     
 C   11.132217606237118        2.3623863092419501       -4.0459712503318146     
 C   11.640728916332822        4.6153647974789882        4.5908628796226427     
 C   9.5372008525875529        5.0150238321886462        3.4645101270828378     
 H   9.8252125138227271       -2.0665644067997717       0.76704794515857455     
 C   11.942035964467081       -2.4275505090402194       0.95313071268977900     
 C   13.333477920279885      -0.47926113146165517        1.1715046730217256     
 H   12.322593929851138        1.4268429930570543        1.1118335804470159     
 H   5.9834823234083094        5.9347108914791313       -5.5389263162086755E-002
 C   6.9684587065349177        7.8487202519933170       0.10796768901375639     
 C   9.3548675725077466        7.7744790635904515       0.43759853323863002     
 H   10.246276482820399        5.8050817047163408       0.53462619584469473     
 H   8.8199053610602896        1.6202045095412785       -1.6602447026115574     
 C   8.7449824226783921       0.97224014224359900       -3.7156554515707696     
 C   10.552169824524428        1.7006181472783726       -5.1316003963914891     
 H   12.086779469298179        2.8740339795586367       -4.1705660279186869     
 H   12.653246521695854        4.2136715630059376        4.5851827565758230     
 C   11.147369929123059        5.2490067179596158        5.7333363776809723     
 C   9.0563842375262134        5.6488629676203406        4.6089445420480404     
 H   8.9008115309704472        4.8948368114793439        2.5906601167713705     
 H   11.829264019326954       -3.5098172370527010       0.90802589450127713     
 C   13.216011509223978       -1.8717078918582863        1.1182731869285008     
 H   14.320884051019211       -3.1013330768145470E-002   1.2868476771936359     
 H   6.0417457735830506        8.4113569186159811        5.6705800166753639E-004
 C   8.1813967086100980        8.5234730473621116       0.29767066212494731     
 H   10.307181613041859        8.2824473635820564       0.58837495386351313     
 H   7.8261745136913774       0.40924403558762906       -3.5666874654489638     
 C   9.3493259981981325        1.0001040400571906       -4.9775138493035254     
 H   11.042654011962037        1.7233411642731040       -6.1037436774720897     
 H   11.784246909761762        5.3352234642207499        6.6126918186083836     
 C   9.8514270859178925        5.7822556973836674        5.7530172017135346     
 H   8.0406668989905938        6.0395417247399328        4.6042719857223435     
 H   14.097547524997522       -2.5082691796577516        1.1763844293119778     
 H   8.2066069738290057        9.6096475630406637       0.33701949801921982     
 H   8.8970830197369075       0.48239015526032369       -5.8194194812995823     
 H   9.4709322168681975        6.2909427492453647        6.6366181184533870     
 P   7.0582783163766170        3.0855183731274414        8.2846307567174833     
 C   5.5787160169770686        2.4230524572989784        9.0630553284101829     
 C   8.5218221853141465        2.8304215631509462        9.3146675283620795     
 C   6.8387192483934820        4.8623025338053374        8.0848682321074037     
 C   7.2878271066833014        2.3350958085675755        6.6569315644350437     
 C   5.4725163035211013        1.0391137628186649        9.2931974247758191     
 C   4.5250767927130475        3.2812868310954992        9.4328894465995798     
 C   8.5315690116973126        1.8768006071753252        10.345659546836613     
 C   9.6782796274362610        3.5941463502685003        9.0512701103088862     
 C   6.4618436215914477        5.3925296775720470        6.8431575818171080     
 C   6.9307089569025564        5.6950288494994759        9.2163360239379362     
 C   6.2572540260355280        1.5825490834898177        6.0681860347192940     
 C   8.4872629172538669        2.5511403008052702        5.9527564738719452     
 H   6.2657737357620871       0.35890926022441622        8.9935085585858037     
 C   4.3285166188391608       0.52747207879704716        9.9055513866402283     
 C   3.3731711635095718        2.7540681926882011        10.018026699195227     
 H   4.5975457892691498        4.3497378016029771        9.2570491703511024     
 H   7.6469977937777864        1.2908709684508124        10.584663692677811     
 C   9.6932983671567783        1.6825681504987691        11.099524577518373     
 C   10.835159391109643        3.3796944058777836        9.8013383514663417     
 H   9.6678057851625407        4.3646096382484671        8.2813045050207634     
 H   6.3910784076548559        4.7467050996471043        5.9713953877009489     
 C   6.1810892738976007        6.7570052359239234        6.7319458858616699     
 C   6.6236429306502655        7.0504152681349863        9.1005028889184469     
 H   7.2432613244539130        5.2951445935041219        10.180535311922696     
 H   5.3370673833263611        1.3872566005053288        6.6118459854142371     
 C   6.4235077024799931        1.0702432088407841        4.7781113472943941     
 C   8.6301776130749364        2.0512974454716493        4.6576819391921420     
 H   9.3015879187608874        3.1218687277739061        6.3909990189126979     
 H   4.2767497426397920      -0.54046822260430938        10.108648943736181     
 C   3.2776774576048426        1.3799268068477168        10.255115691148481     
 H   2.5538440517722170        3.4084953413201617        10.313660742303053     
 H   9.6629982204995528       0.94644924509719108        11.903499041111687     
 C   10.844324897639380        2.4255919773369761        10.826578489059600     
 H   11.738733677455706        3.9597132498218248        9.6149908120001637     
 H   5.8826669342233098        7.1659892015476911        5.7678969101660256     
 C   6.2580900980291991        7.5821690742898937        7.8570641606242724     
 H   6.6686721199573187        7.7021886536827866        9.9737074075325207     
 H   5.6253637604196358       0.48494172264011060        4.3285125919562502     
 C   7.5971000833763869        1.3214004581176453        4.0659282867339464     
 H   9.5423108833571302        2.2370353548073219        4.0970472300322225     
 H   2.3806495314132103       0.97917476569326700        10.724187640466074     
 H   11.756983234533493        2.2863329100044307        11.407572796517659     
 H   6.0474166526002451        8.6477124373053300        7.7744707988362736     
 H   7.7356279124904255       0.95534022103516525        3.0479923891311693     
 P   10.593792414229005        10.302615003364776        5.0866411610926630     
 C   10.493557237387103        9.3736577250589761        6.6275701277346721     
 C   11.771080030856107        9.4393795943904788        4.0331599583322619     
 C   8.9607837515130058        10.339393621373587        4.3202589466615935     
 C   11.147034430717428        11.995365852461424        5.3795410050157271     
 C   9.4182199690461790        9.5662674289101872        7.5145640926156263     
 C   11.511897200622920        8.4595438144841708        6.9420151890489619     
 C   11.400103248972757        8.2419313835226031        3.3948263354356349     
 C   13.099880440177129        9.8869391293172733        3.9827156212021286     
 C   8.1225805290123265        9.2144909335026188        4.4396265897950311     
 C   8.5514671012945822        11.443130712533589        3.5518328008182167     
 C   11.458921816839776        12.824654965456816        4.2842542802528101     
 C   11.169989568459044        12.514738268122960        6.6852281162199336     
 H   8.6228251688874522        10.267255916309630        7.2757705273775741     
 C   9.3761689654681444        8.8517035509018260        8.7117258018245618     
 C   11.446009919522032        7.7337924332392696        8.1323409593377018     
 H   12.333364324591333        8.2956051596053264        6.2520433297863223     
 H   10.371953463603520        7.8850390793454324        3.4136578012574925     
 C   12.376181263032246        7.4873729044333714        2.7388839625836368     
 C   14.067637130761318        9.1309208173729672        3.3189383334312836     
 H   13.380706161581198        10.821631684139964        4.4552920708678059     
 H   8.4308750958508458        8.3640389767975378        5.0441276158449542     
 C   6.8932198654017727        9.1988425515338346        3.7804874748733388     
 C   7.3152894260706223        11.411640798323548        2.9055340826176370     
 H   9.1771026815105277        12.327208874702835        3.4530720695549939     
 H   11.483252565139662        12.426424382889779        3.2715966850935483     
 C   11.747922763943397        14.174613512326983        4.4963923669300625     
 C   11.465296126551715        13.865618742705974        6.8845604219327674     
 H   10.963354541158710        11.872480576410529        7.5378509770025168     
 H   8.5702245234921506        9.0314811198921738        9.4203484491632512     
 C   10.376001287259736        7.9202310015736916        9.0096054286856582     
 H   12.235025748276122        7.0220150019621208        8.3690586807690934     
 H   12.098805063584066        6.5521433652192735        2.2520798865252902     
 C   13.707722968180763        7.9215485920370377        2.7186165147292609     
 H   15.092849140974891        9.4949252726530364        3.2534308362690920     
 H   6.2473302523500873        8.3256899023807041        3.8551183730059218     
 C   6.4848547003989223        10.293706486845085        3.0117243004782721     
 H   7.0111396291128827        12.269451665290582        2.3091316615430912     
 H   11.956616300365347        14.819367951611506        3.6414700967998104     
 C   11.743761169411870        14.693828707005290        5.7946314172153359     
 H   11.478473287221414        14.269725601993335        7.8941871917699782     
 H   10.313112866934709        7.3465253312195413        9.9326700244336248     
 H   14.464907334644341        7.3285710340726302        2.2085353356565571     
 H   5.5138196372671429        10.269551035489856        2.5107397363797914     
 H   11.948154763026567        15.751873944167581        5.9519199737255279     
         556

 Co   1.5252604323811727        10.660225768678419       0.40047437982011674     
 S  0.96918576694609593        12.850835219861450       0.71634564302633086     
 S -0.55838010154007767        9.7513476688691441       0.34731431334781548     
 S   2.6921229058738261        10.193050871742063       -1.5025077117164987     
 S   3.0336184625752947        9.9148930814193577        1.9354054001955689     
 C   2.4144560639924153        13.862588379428454       0.84034305951347843     
 C -0.44837169901005403        7.9952939139333479       0.20400488465652239     
 C   1.9410061789898203        11.030412149897934       -2.8613603607645359     
 C   2.3232113650261685        9.2161044562286598        3.3897345347854313     
 C   2.2887111499664679        15.272572836583384       0.77085449949435847     
 C   3.7113979502314351        13.336003662920922        1.0399512223633289     
 C  -1.6307584784947942        7.2389523457075509        1.4162842814150013E-002
 C  0.76413502541455669        7.2808340946807837       0.34604462541249897     
 C  0.72114575656515356        11.734102569183017       -2.7403092842683154     
 C   2.5627916639012884        11.023118332259132       -4.1345338685579360     
 C   3.0964476183241714        9.1155406472713025        4.5710245094901936     
 C   1.0125717729352670        8.6939926990266869        3.4183226913084162     
 H   1.3027883287860027        15.709106208929501       0.61867335421201219     
 C   3.4020437444182687        16.105163810436288       0.91011466907447303     
 C   4.8125876803223289        14.179929816410558        1.1988848775427343     
 H   3.8333264131818341        12.256711133375898        1.0977191850066379     
 H  -2.5741311059381555        7.7703076111810132      -0.10700106310613888     
 C  -1.6076852338514989        5.8418256119606795       -4.3890824753230889E-003
 C  0.77946907923106323        5.8825971577745353       0.32753789674645462     
 H   1.6883504712442348        7.8384843808770563       0.49662217513889984     
 H  0.22868130972141520        11.766586816416146       -1.7718313625727435     
 C  0.16640546200044365        12.403261850181206       -3.8300323125205846     
 C   1.9822965084075670        11.667017293422598       -5.2310955054483834     
 H   3.5224776232923709        10.518565017078121       -4.2482812218907293     
 H   4.1054128567110952        9.5251392718206773        4.5786442851701272     
 C   2.5905666648879926        8.4876826344747514        5.7111923357780636     
 C  0.51713312685887447        8.0708661687435725        4.5617562870937860     
 H  0.38635277850382560        8.8061714295186668        2.5361518749875196     
 H   3.2745264103032139        17.185498222216019       0.85572006788690558     
 C   4.6759946749550050        15.570199423674978        1.1356415648550100     
 H   5.8018051739103793        13.748973254659550        1.3568653439002509     
 H  -2.5387564441739263        5.2909323390909533      -0.13585413899375431     
 C -0.40008486441311747        5.1492774119387201       0.15498085562895647     
 H   1.7275673530989635        5.3616753132080017       0.46157962133992098     
 H -0.75415453188499570        12.965034856993469       -3.6896090127851582     
 C  0.77710753773912722        12.365865442149046       -5.0886736489334794     
 H   2.4763872213217102        11.634655697224993       -6.2011970000124528     
 H   3.2156758720383549        8.4124628822343972        6.5998530667314030     
 C   1.2976015023397798        7.9475052346909631        5.7167074150173720     
 H -0.49859963873781737        7.6806999691381108        4.5463212310177159     
 H   5.5445503363437947        16.220318924820130        1.2276980195634413     
 H -0.38445617280788980        4.0616240571422804       0.14865684152677111     
 H  0.32747875166369933        12.875320085130673       -5.9370147327797413     
 H  0.90770924715278145        7.4414934195728017        6.5977881494191317     
 P   15.630950799689201        10.674573867925949        8.1705093454445432     
 C   14.170306305348598        11.353124076481629        8.9685858220453287     
 C   17.102031177594966        10.892527134247683        9.2004189025011236     
 C   15.384253123340308        8.8997373379243925        7.9763979596148946     
 C   15.860431668896183        11.426289524195974        6.5422784623988832     
 C   14.088469334652125        12.737107171984277        9.2040788183388802     
 C   13.120819001045369        10.505904504683958        9.3725835495209306     
 C   17.130429752845512        11.827623133136381        10.248069942442225     
 C   18.236553051224689        10.096346906734004        8.9370603378647253     
 C   15.005615212528570        8.3676880088751755        6.7368723273708646     
 C   15.460023376475332        8.0713405216892191        9.1127645754255493     
 C   14.837213376138388        12.194059080203191        5.9582463364505172     
 C   17.051932687591933        11.191837967579298        5.8301596403708089     
 H   14.880873430466277        13.407021261002374        8.8817819214307008     
 C   12.972785195623025        13.260282521622342        9.8574580508944685     
 C   11.996537031575357        11.044503939562039        9.9998879615576577     
 H   13.174671509735077        9.4369854973787000        9.1945272709668355     
 H   16.265138383296655        12.440996344437361        10.491828120392137     
 C   18.289031953135471        11.968217377541006        11.018231235201348     
 C   19.390342984580375        10.257634539485576        9.7051798141984129     
 H   18.210551744508649        9.3409399921977236        8.1531127306066473     
 H   14.946895387193887        9.0094946415912354        5.8617229736731353     
 C   14.706453525101743        7.0065030643197792        6.6315599340552316     
 C   15.136535977585472        6.7192116026171878        9.0032446364941432     
 H   15.773863305792840        8.4725315841219224        10.075572495445552     
 H   13.922717131656022        12.404504331835716        6.5070832202839268     
 C   15.003361168632667        12.700134662194252        4.6653689392893822     
 C   17.193964610779133        11.686167278800665        4.5326206913942482     
 H   17.860632875225804        10.609502466056977        6.2639162826315049     
 H   12.942076572586895        14.328341367242093        10.065685021054003     
 C   11.925092106385716        12.419206540780847        10.240662352113377     
 H   11.183221819640181        10.395041200084105        10.322666344435573     
 H   18.270946274015582        12.688699148014642        11.835819733909657     
 C   19.418342453898994        11.191798960033029        10.748148457475496     
 H   20.274983804115056        9.6495626792664790        9.5179933331307769     
 H   14.405116286786457        6.5966734652254591        5.6687959629980691     
 C   14.769030154970496        6.1860947447592647        7.7607290834858915     
 H   15.172548875076169        6.0720662930905016        9.8805884162941364     
 H   14.210298107323688        13.294343261720186        4.2186846593497718     
 C   16.168342160789202        12.429938412538705        3.9455018615310635     
 H   18.098761064521621        11.483007556967554        3.9660119512881424     
 H   11.050655300499898        12.830311686741263        10.741153622084349     
 H   20.329108397558439        11.291075216377486        11.340540264601810     
 H   14.546731667359634        5.1227111273216375        7.6814204469626404     
 H   16.304425128880034        12.789184583411267        2.9245563948027593     
 P   2.0363121431595057        3.4487960089544956        5.0099921946570873     
 C   1.9351922602051725        4.3821254348978229        6.5498201231602264     
 C   3.2382603604017008        4.3006070561461565        3.9777709183121375     
 C  0.41090525083641333        3.4269995402677300        4.2268497173587400     
 C   2.5795782347159424        1.7544839775628351        5.3152966989725758     
 C  0.84285411193789228        4.2203070247560781        7.4216758745025384     
 C   2.9731413501632793        5.2696001791320564        6.8783416791462386     
 C   2.8931835652004780        5.4993311611626030        3.3278971848094527     
 C   4.5682212983617001        3.8536460310154879        3.9838198879917877     
 C -0.41814832896713855        4.5589590663623749        4.3418164050228265     
 C  -4.8348171068910636E-003   2.3273978629759604        3.4553172718241929     
 C   2.8733429120498655       0.90943302788529889        4.2268379864256334     
 C   2.6314959704311129        1.2553624252906599        6.6279660166237262     
 H   3.4584938332180404E-002   3.5371330226003717        7.1750616543149937     
 C  0.79986888801594269        4.9435495904814797        8.6136575060186971     
 C   2.9066152162150303        6.0038373722501621        8.0629164160556250     
 H   3.8105351201255409        5.4082463489859958        6.2019936267276057     
 H   1.8644163361789661        5.8543213215060188        3.3036483437163700     
 C   3.8974973019080945        6.2591899463587808        2.7223948257903010     
 C   5.5643655744716405        4.6160751592288873        3.3724582244451451     
 H   4.8277860439601143        2.9166449106067183        4.4637466868436206     
 H -0.10473171618713217        5.4063233123734014        4.9475397944969171     
 C  -1.6452765911173171        4.5851808669368586        3.6787827324568680     
 C  -1.2382187763966952        2.3694913364920525        2.8041491488099521     
 H  0.61338400228030443        1.4379365408142397        3.3617750044005250     
 H   2.8833872625278900        1.2929965281639908        3.2082754575389543     
 C   3.1682219969515080      -0.43683165912713118        4.4538352692804981     
 C   2.9325406853704847       -9.2271838974957082E-002   6.8419324580774346     
 H   2.4420540856853941        1.9106605573105111        7.4750287124726249     
 H  -2.2279913741076011E-002   4.7871551267472343        9.3088518952657733     
 C   1.8156011254600428        5.8541163146001587        8.9210097638022212     
 H   3.7107771059775478        6.6952239184628750        8.3091891103785862     
 H   3.6413083721167592        7.1958543395598573        2.2264023357334293     
 C   5.2303608942405111        5.8306542881969223        2.7676961653216972     
 H   6.5917963706600933        4.2535631910918337        3.3553064681484366     
 H  -2.2844766129741805        5.4632213719595866        3.7528176252227619     
 C  -2.0604639945000236        3.4940602302227615        2.9087451954134780     
 H  -1.5497975306127225        1.5146300305036360        2.2071387532557343     
 H   3.3670979445041089       -1.0922909882991558        3.6049453912900038     
 C   3.1887625711237382      -0.93707919451521959        5.7593625963057855     
 H   2.9693260843020814      -0.48000591105525586        7.8574558258524414     
 H   1.7514823282011645        6.4352447175158822        9.8387407881153415     
 H   6.0091646406645900        6.4318209473390988        2.3026075379376025     
 H  -3.0321364388680867        3.5232317238232920        2.4100156682232980     
 H   3.3982389201274721       -1.9923650308580854        5.9286008456752803     
 Co   15.580540819966789        2.9118500253498318        12.603064803519676     
 S   16.136500564471941       0.72131298103417207        12.919594090315570     
 S   17.664218648392840        3.8206650608781714        12.549808119936060     
 S   14.413685897429330        3.3785606092695559        10.699995511795811     
 S   14.072081902251378        3.6576149822440982        14.137702773298296     
 C   14.691211545219172      -0.29042208421613308        13.043509686972367     
 C   17.554589926210820        5.5767571118173631        12.406748680488011     
 C   15.164919639124610        2.5412335752886150        9.3411960228980853     
 C   14.782445295563678        4.3560337330978145        15.592224578406462     
 C   14.816913055331081       -1.7004131621709868        12.974030359597034     
 C   13.394287172444168       0.23620548138759739        13.243124862528219     
 C   18.737142971268824        6.3328777738948592        12.217014712215599     
 C   16.342218205489605        6.2914443157952009        12.548793481021317     
 C   16.384742133539763        1.8374924049677626        9.4623387036284488     
 C   14.543237166839587        2.5485762175892130        8.0679703889664367     
 C   14.009143195266088        4.4565051536705127        16.773480268405166     
 C   16.093119169099207        4.8780560564397097        15.620957668236594     
 H   15.802819678689804       -2.1369858183396331        12.821856469308262     
 C   13.703551988935443       -2.5329662372375696        13.113314445864082     
 C   12.293067651376530      -0.60768335569937060        13.402028065020476     
 H   13.272405294196163        1.3155024549841381        13.300953107968571     
 H   19.680429185160051        5.8013490813366335        12.095913334375307     
 C   18.714333831974820        7.7300112964605407        12.198480787351819     
 C   16.327156513415950        7.6896858114321613        12.530354914909354     
 H   15.417903476691887        5.7339390894657756        12.699302528381940     
 H   16.877099397123274        1.8049459307989586        10.430871674137871     
 C   16.939555663063459        1.1683426679801610        8.3726430669545095     
 C   15.123778199961583        1.9046445357579886        6.9714545594664274     
 H   13.583582352606781        3.0531711983372145        7.9541468479121269     
 H   13.000156165629003        4.0469614166062060        16.781002441915813     
 C   14.514989521127124        5.0842274839646819        17.913740476696880     
 C   16.588511018219720        5.5010730432118411        16.764470300919022     
 H   16.719381607407151        4.7659408088847179        14.738810619976235     
 H   13.831027465029178       -3.6133098752510326        13.058998981371269     
 C   12.429615626094570       -1.9979562127290640        13.338803902111689     
 H   11.303861331275874      -0.17669575837151102        13.559984721717891     
 H   19.645513472571221        8.2807347494142611        12.067045766559948     
 C   17.506854881332224        8.4227794988717566        12.357825832510219     
 H   15.379165527244567        8.2108082927737929        12.664401638162269     
 H   17.860087943608676       0.60653724205023907        8.5131232088121305     
 C   16.328933049608665        1.2057547020627899        7.1139628632396024     
 H   14.629746140331351        1.9370126490158746        6.0013236751341523     
 H   13.889838327065837        5.1593745106478561        18.802378685887838     
 C   15.807970814628733        5.6243651454182357        17.919379675006869     
 H   17.604250604134378        5.8912222357566897        16.749130136054287     
 H   11.561038933074077       -2.6480464375085622        13.430860761394976     
 H   17.491416166871364        9.5104345166540103        12.351505447551066     
 H   16.778584712811345       0.69626066026137978        6.2656565040116927     
 H   16.197830009143008        6.1302872145453726        18.800526833079410     
 P   1.4745501950827309        2.8973751357363184        20.373446930123421     
 C   2.9351978758552013        2.2189613428986417        21.171651926408053     
 C   3.3843098529631813E-003   2.6795510114589285        21.403270335348623     
 C   1.7212575041470910        4.6722033112335790        20.179258810987641     
 C   1.2452539616023788        2.1455499073768931        18.745237937327293     
 C   3.0171099783175750       0.83502837815048347        21.407412260504344     
 C   3.9847235846709932        3.0662843983366059        21.575319699754594     
 C  -2.5156109640312892E-002   1.7445648357416843        22.451016997492413     
 C  -1.1310077120967093        3.4759102435578502        21.139851485879145     
 C   2.0999275295525903        5.2041896125291940        18.939720895855512     
 C   1.6455772502909967        5.5006365760299678        21.315611727086903     
 C   2.2684467969531226        1.3775531127341685        18.161455101414461     
 C   5.3910254786748969E-002   2.3801243987534288        18.032892409504655     
 H   2.2246880889007001       0.16501152549821563        21.085379721912428     
 C   4.1329188179158409       0.31202196513053759        22.060701308744846     
 C   5.1090979347777967        2.5278534452740846        22.202594950896181     
 H   3.9308306779353943        4.1351628183065747        21.397038305062782     
 H  0.83999743993641696        1.1310014808056308        22.694811726089856     
 C  -1.1837372919328280        1.6043363250841873        23.221290945536882     
 C  -2.2847857062434569        3.3149682171576380        21.908072617803672     
 H  -1.1048959720366329        4.2312102341815141        20.355802816234522     
 H   2.1586047451895749        4.5623583028967660        18.064587451309876     
 C   2.3992197980863050        6.5653446620927376        18.834378384364598     
 C   1.9692410939159486        6.8527235751424174        21.206068317540851     
 H   1.3317143442684878        5.0994962735566824        22.278433683826393     
 H   3.1828298317499732        1.1670384667974980        18.710453928347949     
 C   2.1024171447307176       0.87133693923636057        16.868618847410747     
 C  -8.7985425743007745E-002   1.8856963509416331        16.735375469277173     
 H -0.75476535259121147        2.9626383538491026        18.466459264466831     
 H   4.1637264430054604      -0.75599510773763934        22.269093031534812     
 C   5.1806282520522382        1.1532023953164527        22.443617573760992     
 H   5.9224289645368451        3.1774060241192239        22.525139301329549     
 H  -1.1657557374752472       0.88397717246649510        24.038996100084631     
 C  -2.3128959817698846        2.3809786262032770        22.951199668825033     
 H  -3.1693145445983095        3.9231967707634112        21.720854406808183     
 H   2.7005888158116518        6.9751106838056804        17.871599489523618     
 C   2.3367829663346122        7.3857798638677306        19.963536394475483     
 H   1.9334037631836491        7.4998751731473616        22.083416617768957     
 H   2.8954490126806127       0.27693144804546499        16.422134958884342     
 C  0.93760101799204865        1.1416596555420786        16.148525807715284     
 H -0.99263953601133514        2.0889761603738179        16.168575108868041     
 H   6.0551474426644587       0.74222161247944662        22.944060841355032     
 H  -3.2236310254283804        2.2819918861281439        23.543701659955975     
 H   2.5592539462970474        8.4491286768372422        19.884231337914017     
 H  0.80162823690907581       0.78232150832250957        15.127602082735502     
 P   15.069740628622871        10.123216943778649        17.213316939734806     
 C   15.170652906723426        9.1897848841304413        18.753099918649983     
 C   13.868001944682529        9.2714719287086389        16.180806970190257     
 C   16.695178887584511        10.144978112026648        16.430258823450647     
 C   14.526466734960584        11.817537639441309        17.518559918213743     
 C   16.262875047972830        9.3514810113784534        19.625122710696385     
 C   14.132672543666533        8.3022517240703220        19.081362323287625     
 C   14.213422714530248        8.0730547416212737        15.530559667539581     
 C   12.537953897455914        9.7181806058591054        16.186812814331219     
 C   17.524331590716514        9.0131161238629254        16.545451729881215     
 C   17.110707410510358        11.244374378057481        15.658315422570835     
 C   14.232639363478093        12.662512014144786        16.430057742154354     
 C   14.474679753596073        12.316769245787956        18.831191409753920     
 H   17.071189926703187        10.034662258087229        19.378687900772391     
 C   16.305712804051115        8.6280677861641379        20.817012011429394     
 C   14.199047159112723        7.5678519373423354        20.265843297066070     
 H   13.295382270349997        8.1636772510088864        18.404873493929479     
 H   15.242266004176875        7.7182890063320784        15.506346331533399     
 C   13.209372171872806        7.3132314745071278        14.924607441395846     
 C   11.542082456492000        8.9558159746396608        15.574947038532322     
 H   12.278126961890553        10.654957515413958        16.667042055528594     
 H   17.211074112565608        8.1659152223073352        17.151486964892243     
 C   18.751330118121590        8.9867757962964454        15.882182230664419     
 C   18.343950386168601        11.202146435852137        15.006891353098538     
 H   16.492405422514537        12.133761347061085        15.564618321008060     
 H   14.222477988166107        12.278869427880309        15.411526050194391     
 C   13.937840873974276        14.008807534688573        16.656976039360689     
 C   14.173709174341598        13.664434014480792        19.045077710893914     
 H   14.664153567636660        11.661522257660703        19.678285010542922     
 H   17.127790662831892        8.7843413132465873        21.512319721077837     
 C   15.289948992795811        7.7174477248153934        21.124100868923307     
 H   13.394865466581088        6.8764185757920080        20.511897624072741     
 H   13.465801103335467        6.3767718273614591        14.428358162710131     
 C   11.876438260566584        7.7415404598981086        14.969773623925727     
 H   10.514597454657965        9.3181635171004391        15.557654262928152     
 H   19.390619344182067        8.1088172760480983        15.956376020465566     
 C   19.166268258887072        10.077649673483295        15.111665516832234     
 H   18.655347235390785        12.056822685263059        14.409521060251528     
 H   13.738905435884957        14.664194409161389        15.808047800492243     
 C   13.917432434231763        14.509163389639099        17.962460070842763     
 H   14.137030657775403        14.052273161796839        20.060565216050509     
 H   15.353976588251482        7.1361623008547186        22.041740658337730     
 H   11.097841403317375        7.1404387147054944        14.504273918895576     
 H   20.137830520538049        10.048353777469803        14.612737014413517     
 H   13.708014340984265        15.564472398342065        18.131628177436859     
 Co   7.0751662635766719        10.607368876688698        12.665826336405686     
 S   7.6490155758462075        12.781395033487202        13.085470727269445     
 S   9.1294143236571550        9.6521239840780790        12.530308423985817     
 S   5.8522448349052452        10.313299844017751        10.764108544816159     
 S   5.5644862895445355        9.7937977302898265        14.170046474251359     
 C   6.1878316815461822        13.775965740937904        13.126171639656357     
 C   8.9968181659624165        7.8948435095531488        12.442349204575516     
 C   6.5933757285662375        11.196896993404549        9.4297502302627372     
 C   6.2553037398318905        9.0795389320298217        15.624806095534003     
 C   6.2945277005674125        15.187500945461343        13.066269609673222     
 C   4.8909144894853416        13.228715110447844        13.263767974341015     
 C   10.171937311608307        7.1217426736838725        12.274919700101906     
 C   7.7774954919342880        7.1974523023846206        12.604591229234931     
 C   7.8044666029295593        11.913304808926910        9.5661796362684282     
 C   5.9742166013597258        11.205026365235094        8.1547338738406143     
 C   5.4647406436177315        8.9612519283275560        16.793561289123303     
 C   7.5677181906721014        8.5610667255403907        15.666441393570070     
 H   7.2795505364838986        15.640414012737248        12.966362662274941     
 C   5.1631801270206026        16.002346017047024        13.155108938323487     
 C   3.7712174425605340        14.054680869385434        13.375354481984562     
 H   4.7812634668369780        12.148120380558876        13.314708207016348     
 H   11.121499735765799        7.6400590295520079        12.145930872740276     
 C   10.136679491780351        5.7258652542540194        12.308058683339668     
 C   7.7503443043207749        5.7997065258600689        12.638311570366472     
 H   6.8588832464608460        7.7689189893836108        12.737365439468627     
 H   8.2868271147285277        11.947159980558377        10.540150285027426     
 C   8.3617051458858427        12.594828291384184        8.4846751460734069     
 C   6.5544227224023439        11.866326058329435        7.0688984011409159     
 H   5.0195248073569356        10.693583119682252        8.0303031338327315     
 H   4.4523003950428723        9.3631114121887897        16.788263085996242     
 C   5.9585277052454533        8.3278752942301946        17.935993855682604     
 C   8.0490231379308170        7.9276408237732632        16.810872292854917     
 H   8.2038031303500105        8.6810395254184662        14.792346108388729     
 H   5.2763437261528185        17.084560101342102        13.109729348120730     
 C   3.8891956460444095        15.447066132687722        13.321801102282116     
 H   2.7837598682325666        13.606897264619636        13.491820492670993     
 H   11.063369158626324        5.1633529948065364        12.199848293342630     
 C   8.9237922785378618        5.0508879618321210        12.497284863591217     
 H   6.7980705698521673        5.2915973005196388        12.788882408790805     
 H   9.2805686838802828        13.157750946521828        8.6335386014375128     
 C   7.7573298400589596        12.566762665340365        7.2228337424413338     
 H   6.0639589026586762        11.843371721715840        6.0967498716787762     
 H   5.3220146413837837        8.2419785752356951        18.815635329228567     
 C   7.2544233620431244        7.7945190829147286        17.955272165174897     
 H   9.0647755091493796        7.5370695525187221        16.805895902784641     
 H   3.0079998580764449        16.083991172233091        13.380726653984318     
 H   8.8986411842141440        3.9646790670614940        12.535514646110185     
 H   8.2096148851843367        13.084254042453097        6.3808145917517587     
 H   7.6352391192678066        7.2859594586627692        18.838809416111204     
 P   10.047202957754077        10.491939068513839        20.484501164308412     
 C   11.526226484978379        11.154841963728865        21.263510167756898     
 C   8.5833524649279997        10.745869574119643        21.514429004297515     
 C   10.267553110830161        8.7152214238768995        20.284770264213996     
 C   9.8176730215399513        11.242431935163857        18.856804038953392     
 C   11.631756982277592        12.538772356043921        21.493854716898412     
 C   12.579767475045879        10.296893673750841        21.634210503257361     
 C   8.5727885218597297        11.699130840312929        22.545738779126598     
 C   7.4276823551252695        9.9809868178366905        21.251003562993990     
 C   10.644295226908344        8.1850208985145283        19.043033552566747     
 C   10.176093395540486        7.8825165914745892        21.416313415504195     
 C   10.848120889046010        11.995231382286596        18.268107167654659     
 C   8.6184066278804892        11.025973519615773        18.152466640946457     
 H   10.838512748118363        13.218712554778099        21.193606490820876     
 C   12.775006598851581        13.050700812009099        22.107308686743846     
 C   13.730912534199076        10.824392842026990        22.220540736748109     
 H   12.507822313789218        9.2284402853230141        21.458232898253474     
 H   9.4566670602047864        12.286047451557840        22.784907985161844     
 C   7.4110138527828200        11.891759428910317        23.299884039637107     
 C   6.2707615817773084        10.193842595880815        22.001408052559007     
 H   7.4388363457423035        9.2108390881791866        20.480759848696547     
 H   10.714663685785325        8.8308048761117490        18.171226251066130     
 C   10.925440391194844        6.8206227403021282        18.931825025265535     
 C   10.483521609905235        6.5272125078876755        21.300500638375077     
 H   9.8636159684485332        8.2823709303337605        22.380537018291339     
 H   11.768191103026952        12.190869343523683        18.811871332535794     
 C   10.681890236941562        12.507288485044651        16.977922755581744     
 C   8.4755392636830287        11.525574453542491        16.857286998245083     
 H   7.8041817295445073        10.455069510601495        18.590675373139330     
 H   12.826233604787827        14.118635133657234        22.310571809412487     
 C   13.825753854559212        12.198541666390712        22.457772620748678     
 H   14.550063098230522        10.170079031038801        22.516904420445055     
 H   7.4407238769200754        12.627550050052818        24.104151865909483     
 C   6.2607709187344946        11.147546163355759        23.026991104611657     
 H   5.3678719714611649        9.6128076807483609        21.815035454606772     
 H   11.223785687303309        6.4116734382026603        17.967737848146278     
 C   10.848925707611698        5.9954992046438678        20.056991944544741     
 H   10.438856050115357        5.8754872180517523        22.173766849822339     
 H   11.479945684540217        13.092705757204634        16.528329072013847     
 C   9.5084848377451099        12.255684481025858        16.265581499972765     
 H   7.5635752650429158        11.339423813806238        16.296516451050095     
 H   14.722164211876901        12.599564418394145        22.927715405785580     
 H   5.3480761964562138        11.285584617005243        23.608188676842190     
 H   11.059860076831791        4.9300111664373754        19.974384284648711     
 H   9.3700374569451022        12.621499173875636        15.247541865355103     
 P   6.5118816645389002        3.2745836137532494        17.287555567764691     
 C   6.6122879921648652        4.2037106900050700        18.828419640921847     
 C   5.3335665568748318        4.1373192078981207        16.234880152673387     
 C   8.1446108573706102        3.2383763116349464        16.520535201552143     
 C   5.9591684478340881        1.5817219222963157        17.580905329864201     
 C   7.6882177827094598        4.0120283371145877        19.714859979818499     
 C   5.5933967858877347        5.1170361174734529        19.143376065304537     
 C   5.7032908436626304        5.3351874173420715        15.596631537836585     
 C   4.0049486507566403        3.6891549855928494        16.185764141212516     
 C   8.9823103999346596        4.3636942715138058        16.639446818708354     
 C   8.5543844017060380        2.1345971516145648        15.752397333681724     
 C   5.6478921407042320       0.75188855959973722        16.485857722769893     
 C   5.9354238718533541        1.0629937271958600        18.886816288710342     
 H   8.4839756568481590        3.3115689637734818        19.475764638376290     
 C   7.7304078026961376        4.7268614287812358        20.911859687840025     
 C   5.6594230826644942        5.8430599759593811        20.333511738792591     
 H   4.7713771036307868        5.2801923717550538        18.453900808836320     
 H   6.7312799362702282        5.6925500853960624        15.614466449850521     
 C   4.7261101942737485        6.0896054008910276        14.942238386732404     
 C   3.0360867699710412        4.4450732625070133        15.523600117434913     
 H   3.7251097683678798        2.7541337417822538        16.658242589153136     
 H   8.6736764526991550        5.2141776360037007        17.243715333050211     
 C   10.211630097804793        4.3797042364395216        15.980241752127522     
 C   9.7905141477639717        2.1664444038769020        15.106017906379165     
 H   7.9291581468355172        1.2501984748473407        15.654047990533133     
 H   5.6239839370022606        1.1496284331471944        15.473003992579835     
 C   5.3588249975594024      -0.59797331307114365        16.698490603821615     
 C   5.6400783785685542      -0.28781230295929106        19.086638962861112     
 H   6.1415057724226374        1.7056812509818393        19.739248376615262     
 H   8.5368977947393390        4.5477906275855506        21.620011079599674     
 C   6.7301428236112182        5.6577324357029788        21.210102347086320     
 H   4.8699793831511542        6.5542309512027899        20.570583175707135     
 H   5.0025141789893910        7.0251335870054676        14.455456638925808     
 C   3.3947364875808890        5.6549331667533611        14.923542605517540     
 H   2.0109866048105074        4.0806424219037662        15.459272483893058     
 H   10.857120256241492        5.2531730188222001        16.054587805732840     
 C   10.620471684282419        3.2847783447426937        15.211832611088562     
 H   10.095106518150216        1.3085868578935915        14.509906896917466     
 H   5.1504632130644330       -1.2430914391713723        15.843770621899210     
 C   5.3623201945198575       -1.1165775897759720        17.996966669066371     
 H   5.6262775634411240      -0.69140522245061475        20.096454352803516     
 H   6.7931480439731988        6.2316750798238871        22.132995303482303     
 H   2.6367086169369878        6.2479008382142212        14.414801487823409     
 H   11.591533504460783        3.3091090825633396        14.710924069582855     
 H   5.1578835400677230       -2.1745541795580485        18.154656246007359     
 Co   10.030424027009927        2.9646449988357988       0.46272460790075587     
 S   9.4566103999109838       0.79057390034703356       0.88211204753181083     
 S   7.9760050595556589        3.9195208100209920       0.32729605822875613     
 S   11.253346699447581        3.2591411101757157       -1.4389536452015539     
 S   11.541085529705992        3.7783160974920045        1.9668902242583479     
 C   10.917785761874606      -0.20400136967440644       0.92292580964778836     
 C   8.1081976313183635        5.6768061184171508       0.23914718273036992     
 C   10.512436688660198        2.3755377493312517       -2.7734276918073557     
 C   10.850374517180933        4.4927413053149055        3.4216253263814642     
 C   10.811087655090338       -1.6155373994357081       0.86303736546633314     
 C   12.214694890736444       0.34324920055272679        1.0605850932931555     
 C   6.9328777489405704        6.4496542184520740        7.1929483215525558E-002
 C   9.3274156685493370        6.3744564248352589       0.40104360369575864     
 C   9.3013529493483347        1.6590913923158483       -2.6371496770641794     
 C   11.131743444522423        2.3674416625067849       -4.0483723696674003     
 C   11.641005280916080        4.6110701395835383        4.5903294672116601     
 C   9.5380036462597424        5.0113252125637091        3.4632746298127008     
 H   9.8260751270052431       -2.0684519950297444       0.76304479985949958     
 C   11.942423366814577       -2.4303854094316160       0.95197808574906884     
 C   13.334379731690845      -0.48271939519817991        1.1722655612008812     
 H   12.324347960832400        1.4238470987690204        1.1114866161627996     
 H   5.9833877245641949        5.9311414422179594       -5.6782379386743367E-002
 C   6.9678609593348613        7.8455421168297850       0.10494340241237451     
 C   9.3542870860547644        7.7722067282420344       0.43465699430003552     
 H   10.246169178407202        5.8031747737433390       0.53363179888546275     
 H   8.8188677714238999        1.6252261291030536       -1.6632419966618410     
 C   8.7442613930518451       0.97757032052659243       -3.7187284414799033     
 C   10.551670626521478        1.7061575795680430       -5.1342905882797085     
 H   12.086442923999305        2.8788967286914926       -4.1726848840936581     
 H   12.653427797127993        4.2091655898447859        4.5850027078308671     
 C   11.147309139797363        5.2445433933272234        5.7327482096177107     
 C   9.0567933584915377        5.6448626230656611        4.6076892516749020     
 H   8.9018867794628402        4.8913610869431094        2.5892005758453722     
 H   11.829253888064061       -3.5125998346885550       0.90661820338346621     
 C   13.216397666579750       -1.8751070601410991        1.1187564192758583     
 H   14.321833771152134       -3.4938818557426018E-002   1.2887669676493749     
 H   6.0410303929094109        8.4078606077327507       -3.1117345784305028E-003
 C   8.1806525050682097        8.5207764307777527       0.29383899710725203     
 H   10.306485369211787        8.2805257446146623       0.58499081602212366     
 H   7.8254059033811751       0.41460982446780342       -3.5699818482134682     
 C   9.3487640684305582        1.0056900501541841       -4.9805061702086748     
 H   11.042242187720571        1.7291405186521649       -6.1063838245548361     
 H   11.783870280830401        5.3304560678875834        6.6123542840920537     
 C   9.8514453836296632        5.7779762080800303        5.7520547317523860     
 H   8.0410741950679370        6.0355238793296371        4.6027327089481940     
 H   14.097582840412176       -2.5120347501053368        1.1777843391458522     
 H   8.2056024094465929        9.6069908518624896       0.33195757109641516     
 H   8.8965826087462005       0.48819927650263295       -5.8225807862766290     
 H   9.4706973938811796        6.2865824652376530        6.6355927805684463     
 P   7.0588361128369890        3.0804174330430230        8.2815573223392303     
 C   5.5797814430070396        2.4175204080962711        9.0605090347300212     
 C   8.5225792097973585        2.8263219475083661        9.3115962560200920     
 C   6.8385527000198643        4.8571503138874519        8.0819489851955595     
 C   7.2883861899208364        2.3299613298818800        6.6538436289236058     
 C   5.4742370606314266        1.0335813125080116        9.2907988425822055     
 C   4.5262555109830842        3.2754604131730356        9.4312619395911934     
 C   8.5328253685374857        1.8732044460358395        10.343040987936494     
 C   9.6784436131489961        3.5909261887093891        9.0482055037446134     
 C   6.4616419115850308        5.3874318648317283        6.8402959286079357     
 C   6.9301027738662011        5.6897571583700595        9.2135512909016182     
 C   6.2580186086184559        1.5769939805053859        6.0652256883537934     
 C   8.4876053022760889        2.5465144226899752        5.9494535214770821     
 H   6.2674708766496048       0.35365233095842957        8.9905029529628600     
 C   4.3309999128138550       0.52163198667778143        9.9042599794985531     
 C   3.3750940809714209        2.7479383903023389        10.017538227455502     
 H   4.5982240347787826        4.3439234148501669        9.2553588126634736     
 H   7.6487764477306097        1.2865292816655518        10.582168810419926     
 C   9.6944644031363563        1.6804292180139817        11.097356830795029     
 C   10.835234215954188        3.3779178802057266        9.7987714526946519     
 H   9.6675537127363160        4.3609801160737138        8.2778595482929695     
 H   6.3912026239158664        4.7417180935178393        5.9684405668318190     
 C   6.1804010160788030        6.7518209369663804        6.7292443085488394     
 C   6.6226032605241683        7.0450579194549769        9.0978892704638969     
 H   7.2426808134480201        5.2898338093588793        10.177714292130204     
 H   5.3379869001705531        1.3812846508547614        6.6090248537352414     
 C   6.4242745297821022        1.0648575012094759        4.7750755038739037     
 C   8.6305006378013243        2.0468226297975458        4.6543121729636807     
 H   9.3017727200022886        3.1175644347524880        6.3875746937352442     
 H   4.2797983039937586      -0.54631099309991127        10.107497856638028     
 C   3.2802470703690831        1.3737824767438573        10.254729265037218     
 H   2.5559303721491462        3.4022342304017261        10.313902739409960     
 H   9.6644906720791166       0.94473561890326208        11.901701515895255     
 C   10.844903123034966        2.4243593981618830        10.824495337521643     
 H   11.738296885303551        3.9586958233193084        9.6124054709334068     
 H   5.8819088700903350        7.1608316793301654        5.7652289582717478     
 C   6.2570098178059297        7.5768536116992324        7.8544740654035738     
 H   6.6673855979670860        7.6967034452954879        9.9712077763363922     
 H   5.6262730279324353       0.47930833108163945        4.3255555932081533     
 C   7.5976316142926335        1.3165402494494518        4.0626845923143140     
 H   9.5424332590958247        2.2330410115383788        4.0935154379545224     
 H   2.3838280290124190       0.97275274437414128        10.724648744122973     
 H   11.757505793190086        2.2861866935748631        11.405805838277054     
 H   6.0460280398017563        8.6423399273530297        7.7719707993622098     
 H   7.7360968601826121       0.95066543362387690        3.0446674537735410     
 P   10.593705246404708        10.297764024081188        5.0845766092798534     
 C   10.493444473337661        9.3686844195757484        6.6254736212213245     
 C   11.771670376757518        9.4348472731713375        4.0316741916756902     
 C   8.9609042145441116        10.334132317308555        4.3177355246255962     
 C   11.146664996123274        11.990560307617480        5.3778174913155912     
 C   9.4176455713054121        9.5604565865653068        7.5120569388682279     
 C   11.512317187683756        8.4552939708294570        6.9403000611597445     
 C   11.401407231437574        8.2373576227390508        3.3930336183663856     
 C   13.100497085333387        9.8824056170684731        3.9827549178136290     
 C   8.1229488728302073        9.2090384124125251        4.4369829741949633     
 C   8.5514126027561730        11.437758618206763        3.5492274898762894     
 C   11.458067464895963        12.820277324763174        4.2827180900656803     
 C   11.170386422687075        12.509386252160107        6.6836934897916551     
 H   8.6219001102851482        10.260960280457645        7.2730513510919437     
 C   9.3755707451700836        8.8456574683491525        8.7090784751179413     
 C   11.446414151442969        7.7293123881208547        8.1304699762715735     
 H   12.334216486429067        8.2920425250278385        6.2506977934869363     
 H   10.373245036651856        7.8805039071163741        3.4107041138168381     
 C   12.378256566649751        7.4826655043065591        2.7384557659565671     
 C   14.069029393866572        9.1262227875294517        3.3203966316859139     
 H   13.380738425001857        10.817164803053586        4.4555273450981030     
 H   8.4313825759589438        8.3586689227185378        5.0415153342128933     
 C   6.8936473263689386        9.1931052354393064        3.7777406086156429     
 C   7.3153098280233531        11.405982633841347        2.9027983477393589     
 H   9.1768466844694068        12.321983138848971        3.4506091431888692     
 H   11.482023322403469        12.422443437050449        3.2699010278506950     
 C   11.747217348353955        14.170137712404488        4.4952605097099445     
 C   11.465837630313853        13.860180936396949        6.8834239225985003     
 H   10.964211725210625        11.866775211721349        7.5361642790115493     
 H   8.5691863208506369        9.0247987793458719        9.4173368386299519     
 C   10.375836425010839        7.9147541946681024        9.0072154555032018     
 H   12.235841732712363        7.0180888679968287        8.3674457388771302     
 H   12.101462967502167        6.5473928270279602        2.2514058320166233     
 C   13.709829094470500        7.9167044676649327        2.7199580126121790     
 H   15.094297670417845        9.4901973401049347        3.2561955578710227     
 H   6.2479384768114175        8.3198206087090014        3.8523558090314056     
 C   6.4850965464486343        10.287869010624302        3.0089451309856141     
 H   7.0109584451836131        12.263714677688670        2.3063813322846549     
 H   11.955649836088188        14.815182236433282        3.6405030264396601     
 C   11.743708144292791        14.688840649705115        5.7936963798622889     
 H   11.479639618488928        14.263846557386435        7.8932099015830985     
 H   10.312915107148321        7.3408471088216460        9.9301355414782684     
 H   14.467604107443169        7.3235131093861421        2.2110934401176690     
 H   5.5140441135000540        10.263578735935925        2.5080218317658822     
 H   11.948231868645435        15.746812457698525        5.9513096524419122     
         556

 Co   1.5239757510761847        10.658750400022326       0.40220835707359170     
 S  0.96741583006659226        12.848899484953158       0.72097707489078533     
 S -0.55884961432213498        9.7485858234054739       0.34675996540618048     
 S   2.6923770047080211        10.196387448289194       -1.5007498755188184     
 S   3.0324073340563351        9.9115067572130133        1.9362715894389784     
 C   2.4131282124959035        13.860175325754879       0.84265634239262033     
 C -0.44822384629975887        7.9924970222715750       0.20499492685863727     
 C   1.9415210183190181        11.035024271863540       -2.8589176884144054     
 C   2.3225506308823864        9.2123063113098098        3.3906241523587002     
 C   2.2879133199836428        15.270202732960570       0.77342693828646181     
 C   3.7100685891093188        13.333016785090319        1.0405492027216963     
 C  -1.6304131991000113        7.2356966371589335        1.5775097978361959E-002
 C  0.76446752650247773        7.2785041848792940       0.34760089000778738     
 C  0.72190366020456376        11.739065741373169       -2.7374302270304494     
 C   2.5632220209763599        11.028156687817109       -4.1321481515838441     
 C   3.0962728468025675        9.1112592497960314        4.5715637864547256     
 C   1.0118609675754040        8.6902978071648391        3.4195847122513632     
 H   1.3020162924161978        15.707191115629861       0.62269154854173681     
 C   3.4017460336203187        16.102300858500296       0.91128810872970667     
 C   4.8117723352294490        14.176444385019940        1.1981669116361255     
 H   3.8316543763116222        12.253688188053905        1.0981370028430402     
 H  -2.5739551224460087        7.7666948798839810      -0.10560462041138055     
 C  -1.6070097917977981        5.8386044740447209       -1.3391754041521334E-003
 C  0.78012120069051560        5.8802807616316644       0.33054819386325418     
 H   1.6885301908751502        7.8365333512562065       0.49768464831163872     
 H  0.22972801771006829        11.771588974242768       -1.7687956517398358     
 C  0.16708369723098546        12.408565876942049       -3.8269213835117917     
 C   1.9827252670653797        11.672537572038335       -5.2284074485505165     
 H   3.5227685383327891        10.523412519916926       -4.2462003118280132     
 H   4.1053350406804165        9.5206418009794156        4.5788175979660881     
 C   2.5907316035260122        8.4832583549335503        5.7118021016074252     
 C  0.51681903865778678        8.0668950240748423        4.5630531963419552     
 H  0.38536459159845649        8.8026859257032282        2.5376396101525653     
 H   3.2746278994404783        17.182687376118164       0.85714050626567473     
 C   4.6756972104915038        15.566772544613874        1.1351868150319138     
 H   5.8009398927783282        13.745020632589675        1.3550013330628741     
 H  -2.5379626764032688        5.2873940861970823      -0.13215837123869301     
 C -0.39926712493324085        5.1465373740480986       0.15886409527155534     
 H   1.7283317689615019        5.3597089523696777       0.46505269308595221     
 H -0.75342915275479871        12.970369259113982       -3.6862569463348733     
 C  0.77760040100030781        12.371429144038695       -5.0856563255388156     
 H   2.4767077542270379        11.640437165527368       -6.1985695978205015     
 H   3.2161611180657483        8.4077489704095481        6.6002105145532788     
 C   1.2976845081682007        7.9432717757997828        5.7177091426093583     
 H -0.49891481333266907        7.6767188668537969        4.5479163637402023     
 H   5.5446035072468334        16.216525802576783        1.2263249326683616     
 H -0.38338034583004371        4.0589240699163067       0.15377904977031276     
 H  0.32789126322318946        12.881107225249409       -5.9338181709959299     
 H  0.90804707952155539        7.4371968644395352        6.5988636515026791     
 P   15.630428136860736        10.669522193842132        8.1736056169434885     
 C   14.169268476401022        11.347633901378307        8.9711466784330263     
 C   17.101300079289512        10.888481971322117        9.2035245941080728     
 C   15.384473504386461        8.8946316175499440        7.9793427701032158     
 C   15.859914162708607        11.421201375963273        6.5453889605390829     
 C   14.086769776355670        12.731614962131827        9.2064982678685983     
 C   13.119670069643657        10.500113141998797        9.3742162164716749     
 C   17.129189420068055        11.824075493759969        10.250728199909785     
 C   18.236414678160468        10.093176658622619        8.9401707805744302     
 C   15.005896392873858        8.3626263798790941        6.7397564115298119     
 C   15.460680740916008        8.0661201040169086        9.1155790107019108     
 C   14.836504075222699        12.188568974014922        5.9612295433998090     
 C   17.051627239918666        11.187235520905226        5.8334844755473290     
 H   14.879196422288402        13.401809873617877        8.8848167303877901     
 C   12.970317347768901        13.254474337233228        9.8587667674584498     
 C   11.994638939169256        11.038400600226176        10.000380168130464     
 H   13.174028559856390        9.4312074321685735        9.1962167475644900     
 H   16.263378265983253        12.436710991514055        10.494352894206036     
 C   18.287869967935304        11.966111328699046        11.020460093900827     
 C   19.390282118359551        10.255893933413613        9.7078128462935798     
 H   18.210836919644525        9.3373655837251306        8.1565982735145504     
 H   14.946851460205393        9.0045394742763705        5.8646970359146362     
 C   14.707243780163756        7.0013499393070546        6.6342849024760193     
 C   15.137648136828087        6.7139006318988628        9.0058886185865656     
 H   15.774476211956067        8.4672796026634085        10.078426024934302     
 H   13.921855253584722        12.398612436168046        6.5099257823969010     
 C   15.002659990151283        12.694811583668931        4.6684280291707045     
 C   17.193687660136469        11.681711421218045        4.5360117973162488     
 H   17.860473640620107        10.605205551463950        6.2673622902965898     
 H   12.939035478361918        14.322529435917456        10.066856795379104     
 C   11.922540552880113        12.413087373434420        10.241057377048921     
 H   11.181162231376382        10.388800663003540        10.322421617625984     
 H   18.269450135643346        12.687012707799887        11.837683198632350     
 C   19.417766498239960        11.190591568505432        10.750307455437579     
 H   20.275434820381655        9.6485794419612603        9.5206533734603926     
 H   14.405994827155821        6.5915392935763624        5.6714849223267487     
 C   14.770207982527186        6.1808155869829111        7.7633464672045553     
 H   15.173901385841862        6.0666329732673647        9.8831226167014616     
 H   14.209464900483443        13.288786549382129        4.2216649460554114     
 C   16.167871023099213        12.425118339593688        3.9487684495434086     
 H   18.098679903794068        11.479012360741876        3.9695639121883137     
 H   11.047491314777830        12.823910510687238        10.740697542452860     
 H   20.328578779112632        11.290942309371552        11.342399894882954     
 H   14.548229945626369        5.1173722115726727        7.6839501417438241     
 H   16.304023673703973        12.784547109874490        2.9279043288158855     
 P   2.0364876356759112        3.4439626582381808        5.0120711384025656     
 C   1.9353898629506567        4.3771784418212940        6.5519264399617532     
 C   3.2377813768284005        4.2960717531209571        3.9792799188614594     
 C  0.41087758214554931        3.4217671705717128        4.2293754452582286     
 C   2.5800097608556833        1.7496893412151453        5.3170466108426071     
 C  0.84350891588895116        4.2145334996628154        7.4241897404048638     
 C   2.9728118714730338        5.2653695456612857        6.8800684781214416     
 C   2.8920197959115255        5.4947693194250498        3.3297239565568861     
 C   4.5677053215934080        3.8490779273883078        3.9838000108679856     
 C -0.41842215466557348        4.5535369160750090        4.3444592135422377     
 C  -4.6909458351012834E-003   2.3220523560015818        3.4579299630539824     
 C   2.8742693078440982       0.90506224151185788        4.2284063672983025     
 C   2.6311274333433867        1.2500197299436080        6.6295274622145470     
 H   3.5584854528448298E-002   3.5308815008833303        7.1777862372759920     
 C  0.80055040188757365        4.9375423289053639        8.6163111305742621     
 C   2.9063045167342030        5.9993784407466491        8.0647981060743170     
 H   3.8097770341809651        5.4046954226856103        6.2033536888134408     
 H   1.8632740006517061        5.8498250954709805        3.3066430792816104     
 C   3.8955796134455580        6.2544744499768541        2.7228602620840432     
 C   5.5630918068809763        4.6113243793981464        3.3710249110762924     
 H   4.8278337378646423        2.9121342639997674        4.4635247434953760     
 H -0.10514278432092129        5.4009858650184492        4.9501472363503876     
 C  -1.6456121093252498        4.5794720811331375        3.6815330692449959     
 C  -1.2381512024790826        2.3638587934045461        2.8068949832641921     
 H  0.61372685448593001        1.4327352999250995        3.3642485712760282     
 H   2.8847114894974983        1.2890217095297187        3.2100035111848477     
 C   3.1689791482339897      -0.44130399956242194        4.4550050884562600     
 C   2.9320060354745938       -9.7704302183690375E-002   6.8431012832934677     
 H   2.4412163634606436        1.9049664830634507        7.4767384705965201     
 H  -2.1162564830480644E-002   4.7805204038473939        9.3118670343909766     
 C   1.8158566779117988        5.8486696952223243        8.9234086851418208     
 H   3.7100595335583089        6.6913132118058867        8.3108122794637573     
 H   3.6388291822524552        7.1911050393672564        2.2271191003307540     
 C   5.2284020733191729        5.8257690548905128        2.7663869880334038     
 H   6.5904585299869138        4.2487604880108689        3.3525657973002647     
 H  -2.2849925135316234        5.4573807257515528        3.7555839869361911     
 C  -2.0606170749283712        3.4882488626106674        2.9115330757032125     
 H  -1.5495306612776418        1.5089165111350658        2.2099037400512054     
 H   3.3681249900553105       -1.0964748850032426        3.6059540809042709     
 C   3.1888360802048568      -0.94206442767968723        5.7603353237206427     
 H   2.9681394201911742      -0.48588211366670536        7.8584651568095962     
 H   1.7517714468526033        6.4295984413250968        9.8412833999904432     
 H   6.0066286404134877        6.4267063348420033        2.3000835364918348     
 H  -3.0322725142527331        3.5172840580057723        2.4127430686707165     
 H   3.3981674546308969       -1.9974260303427642        5.9292525721619720     
 Co   15.581820087045898        2.9133323745140154        12.604823826689117     
 S   16.138270881427871       0.72325141008589966        12.924212704723534     
 S   17.664681183587057        3.8234363019806770        12.549284589041559     
 S   14.413425501110179        3.3752584782531749        10.701783825689072     
 S   14.073293917522495        3.6609842297520148        14.138610896396946     
 C   14.692540505804107      -0.28800686468895037        13.045815161208607     
 C   17.554415171955668        5.5795612993101020        12.407754675616449     
 C   15.164391411032408        2.5366541682204193        9.3436657534202556     
 C   14.783109363189569        4.3598365229099567        15.593144911874353     
 C   14.817713996174531       -1.6980405603583237        12.976594532903400     
 C   13.395616859479626       0.23919256765552288        13.243714719608056     
 C   18.736762047487336        6.3361522155718388        12.218636618281279     
 C   16.341851739177063        6.2937697447594463        12.550365011546578     
 C   16.383973158142926        1.8325650135579183        9.4652391310729680     
 C   14.542787100137666        2.5435678040785556        8.0703863595030452     
 C   14.009325055992772        4.4607967415887053        16.774052190785390     
 C   16.093831215182789        4.8817610042077222        15.622241896888449     
 H   15.803595587516886       -2.1350663301838715        12.825865843604237     
 C   13.703854162073586       -2.5301025400825599        13.114478453364722     
 C   12.293884718126371      -0.60419943652978181        13.401303759642042     
 H   13.274075373144186        1.3185254019722910        13.301359261402760     
 H   19.680222007250716        5.8049895197993884        12.097316081813405     
 C   18.713608992761422        7.7332508341745854        12.201538758811710     
 C   16.326456207233679        7.6919974932788273        12.533376177038530     
 H   15.417694949679912        5.7358781891380657        12.700384168618241     
 H   16.876048078687965        1.7999831410987406        10.433925441830844     
 C   16.938861917312501        1.1630740250286102        8.3757735831234950     
 C   15.123326810774259        1.8991561555763208        6.9741700313837498     
 H   13.583269835340435        3.0483511362172808        7.9562627227366196     
 H   13.000242355786229        4.0514658519724742        16.781214129526081     
 C   14.514833635330319        5.0886700712912969        17.914377429017140     
 C   16.588828997219654        5.5050609273657498        16.765784679625135     
 H   16.720368489015890        4.7694326754959713        14.740319189970968     
 H   13.830932427532305       -3.6104978164875257        13.060405628123787     
 C   12.429916928688204       -1.9945307026462435        13.338341851957818     
 H   11.304727819031445      -0.17274607806286141        13.558115545977147     
 H   19.644664635447995        8.2843002227253706        12.070747656528043     
 C   17.505981417636566        8.4255265672785562        12.361718208822538     
 H   15.378347317212814        8.2127595006558902        12.667885253875129     
 H   17.859348762005908       0.60124018777048027        8.5164912673846924     
 C   16.328419662859819        1.2002254415385254        7.1170022238057946     
 H   14.629399244535346        1.9312626550435315        6.0039803618359677     
 H   13.889364566454981        5.1641110264239547        18.802764627174547     
 C   15.807895880753746        5.6286193499590693        17.920401309662736     
 H   17.604569174533317        5.8952213252432966        16.750737110209165     
 H   11.560990581854464       -2.6442560516354434        13.429480348258966     
 H   17.490274722466559        9.5131414719615037        12.356636213262947     
 H   16.778150113151927       0.69051027476261206        6.2688729437956692     
 H   16.197502132904557        6.1346098359851551        18.801618355904804     
 P   1.4750853674385314        2.9024423508380157        20.376547576298890     
 C   2.9362481070633550        2.2244596126327640        21.174210016747505     
 C   4.1329948979937064E-003   2.6836041573790537        21.406385550305057     
 C   1.7210485522254932        4.6773251159496292        20.182212471678532     
 C   1.2457736538959110        2.1506597902417983        18.748351535469098     
 C   3.0188178560569083       0.84052588991692823        21.409813996960747     
 C   3.9858824707370286        3.0720782323227813        21.576968505755616     
 C  -2.3889619698972235E-002   1.7481146193802668        22.453679710893457     
 C  -1.1308592907611039        3.4790781418131385        21.142975060297147     
 C   2.0996558278640118        5.2092710832665690        18.942614575425498     
 C   1.6449258562824278        5.5058709394502987        21.318435829515092     
 C   2.2691595014418460        1.3830773159266803        18.164427550065142     
 C   5.4209157842442790E-002   2.3847419326600905        18.036232965255433     
 H   2.2263746401338009       0.17023386520939235        21.088381678723000     
 C   4.1353877819898548       0.31782615388761515        22.061997894093579     
 C   5.1110006691834826        2.5339499791506532        22.203105328747526     
 H   3.9314856989434794        4.1409456293227613        21.398756578530790     
 H  0.84179168984000197        1.1352999332100597        22.697338703658833     
 C  -1.1825499345077242        1.6064240298371870        23.223518528365208     
 C  -2.2847151033898379        3.3166870874938597        21.910713622370810     
 H  -1.1051777604231723        4.2347880921166929        20.359306948105328     
 H   2.1586608456782019        4.5673347771947306        18.067570182747147     
 C   2.3984311335517812        6.5705194305185231        18.837114731387054     
 C   1.9681244465260714        6.8580509767567968        21.208723362583992     
 H   1.3311088353483627        5.1047591986997345        22.281296078297366     
 H   3.1837014018258070        1.1729681707843755        18.713276685571895     
 C   2.1031149904277240       0.87670185406380685        16.871664941058611     
 C  -8.7722794354468586E-002   1.8901726451392982        16.738781148042143     
 H -0.75461388466109935        2.9669406832178438        18.469931491173742     
 H   4.1667631760132373      -0.75018949173181793        22.270243577244877     
 C   5.1831797641386048        1.1593118760664449        22.444016927959492     
 H   5.9244921489510372        3.1836348089439235        22.524926092081856     
 H  -1.1642279554213877       0.88563863275106514        24.040851961940035     
 C  -2.3123034304430750        2.3821547858328302        22.953358056427788     
 H  -3.1697623419579521        3.9241491883668895        21.723524382173224     
 H   2.6997100250515458        6.9802702027088097        17.874300707576761     
 C   2.3355984534115470        7.3910790805301199        19.966165807450238     
 H   1.9320367550255775        7.5053244472888743        22.085961703026030     
 H   2.8962804667706830       0.28254073660311568        16.425091119449291     
 C  0.93805965106265210        1.1465146651746256        16.151792014300209     
 H -0.99258062258447077        2.0929851963768780        16.172152339896886     
 H   6.0583066511598789       0.74860626443667455        22.943612116634803     
 H  -3.2230862816009260        2.2820772612189653        23.545554894525594     
 H   2.5577389155583536        8.4544896896672324        19.886772950638328     
 H  0.80201093986788641       0.78699891823344270        15.130948488316346     
 P   15.069546671189238        10.128062859188974        17.215379733023855     
 C   15.170448071655484        9.1947501678944050        18.755192617836812     
 C   13.868451502404307        9.2760157330262025        16.182315457806112     
 C   16.695186342276244        10.150225275204585        16.432763726285920     
 C   14.526016930408398        11.822344267348795        17.520297018688282     
 C   16.262219107669928        9.3572797526804194        19.627614062515825     
 C   14.132996462503939        8.3065038715415547        19.083089607654824     
 C   14.214539287808948        8.0776086713133548        15.532406240462100     
 C   12.538444855261146        9.7227699584854506        16.186794818528178     
 C   17.524580457230179        9.0185482835899560        16.548061838787877     
 C   17.110554014601409        11.249745614523714        15.660928864417434     
 C   14.231697514035508        12.666898805374540        16.431615725071840     
 C   14.475023567303239        12.322118106396641        18.832742065484034     
 H   17.070186414186853        10.040938567283817        19.381380203114666     
 C   16.305037896431980        8.6341099322567789        20.819648381373877     
 C   14.199360182735317        7.5723416833165773        20.267730871870707     
 H   13.296129377270068        8.1672455178800281        18.406241508886659     
 H   15.243357300851372        7.7227659793504904        15.509358878253252     
 C   13.211228921276399        7.3179362704858244        14.925117310060946     
 C   11.543316976510223        8.9605837102057695        15.573543017061597     
 H   12.278067803318832        10.659501409568749        16.666805568012510     
 H   17.211452150052356        8.1712539400148803        17.154045256338176     
 C   18.751647638307823        8.9925013804454217        15.884912476425530     
 C   18.343880793623107        11.207812313112038        15.009651538234740     
 H   16.492057080186157        12.138991981931344        15.567100653553894     
 H   14.221144122125949        12.282864394857645        15.413242093588126     
 C   13.937064039579752        14.013294245208229        16.658139728202617     
 C   14.174215175953499        13.669870998999174        19.046240079122541     
 H   14.664965277528221        11.667219841644856        19.679982285448311     
 H   17.126683610887095        8.7910177153368370        21.515311588217600     
 C   15.289701607220202        7.7229323491382340        21.126496998761628     
 H   13.395586349438485        6.8803627703532211        20.513538613035596     
 H   13.468206958833289        6.3814994148625654        14.429133471431133     
 C   11.878339650903380        7.7464263282163284        14.968516240081481     
 H   10.515898726244329        9.3229913535685842        15.554950487324597     
 H   19.391112968139698        8.1146707100585740        15.959114062941005     
 C   19.166416115944251        10.083491052232386        15.114458639000720     
 H   18.655087493178147        12.062579400608191        14.412319288457901     
 H   13.737861614842892        14.668396569368088        15.809052479797160     
 C   13.917332714379963        14.514157250403777        17.963428969021106     
 H   14.138183349482651        14.058148281352558        20.061570004389047     
 H   15.353700370454412        7.1418554888512302        22.044285692896860     
 H   11.100309147097271        7.1455497698395920        14.501824223877270     
 H   20.137967301473061        10.054338446776379        14.615480348970612     
 H   13.708056535678587        15.569540783346477        18.132279864862735     
 Co   7.0738179744337586        10.608830026704272        12.664098117710383     
 S   7.6471652164208539        12.783317227835743        13.080874170041730     
 S   9.1288841612879050        9.6548755108825688        12.530867544335571     
 S   5.8524713461579134        10.309955724196980        10.762334439182695     
 S   5.5631937084175975        9.7971389876010484        14.169156714634623     
 C   6.1864233776138153        13.778365246181517        13.123884872078854     
 C   8.9969268019701030        7.8976280839334123        12.441377343528687     
 C   6.5938955382144977        11.192260015360517        9.4272998990059254     
 C   6.2545491736878578        9.0833277883933086        15.623915826917466     
 C   6.2936476792217579        15.189857251690636        13.063709565121934     
 C   4.8895063083396710        13.231688908638239        13.263210914284489     
 C   10.172252841698468        7.1250003768332970        12.273324886957614     
 C   7.7777986184758312        7.1997547368004602        12.603063007877426     
 C   7.8052306786263514        11.908312215584358        9.5633108574960932     
 C   5.9746743671918141        11.199959022162975        8.1523292705608235     
 C   5.4644627724230217        8.9655421649961440        16.793017090352716     
 C   7.5669150251187878        8.5647565140116573        15.665198552985384     
 H   7.2786947469258774        15.642315343642151        12.962344391392158     
 C   5.1628008262517939        16.005195373136903        13.153951009425100     
 C   3.7703234139588768        14.058153914721784        13.376111772367391     
 H   4.7795158669569027        12.151130451167621        13.314350210215730     
 H   11.121640295425179        7.6436847980462419        12.144554982158906     
 C   10.137342804405780        5.7290880904758392        12.305029728120445     
 C   7.7509853293658848        5.8019951718800389        12.635335772580531     
 H   6.8590274635291548        7.7708320963607962        12.736332402979713     
 H   8.2878641598621350        11.942130042580601        10.537132785736068     
 C   8.3624097265950130        12.589489652708846        8.4815814695962466     
 C   6.5548977727039395        11.860773914416091        7.0662000249621890     
 H   5.0198444199393997        10.688707869812278        8.0281876369294576     
 H   4.4521186382228333        9.3676155673902972        16.788070659857635     
 C   5.9585820709357709        8.3323291838272091        17.935394278693558     
 C   8.0486085343683200        7.9316264889713546        16.809608871985080     
 H   8.2027291291069062        8.6845056138235268        14.790880263658394     
 H   5.2763626820217002        17.087357142972191        13.108317713675305     
 C   3.8888179258238043        15.450480197405161        13.322283331872503     
 H   2.7828179735539518        13.610837954867277        13.493737893152440     
 H   11.064157978213341        5.1669048735327454        12.196173318676335     
 C   8.9246074611821076        5.0536148759260193        12.493430428038073     
 H   6.7988316550828234        5.2935234316387669        12.785451037473811     
 H   9.2813205087618549        13.152378685142221        8.6302167901608140     
 C   7.7578677608573505        12.561165470113032        7.2198245044725500     
 H   6.0643402309293233        11.837558290722781        6.0941047878427712     
 H   5.3223823054196915        8.2467360000941419        18.815284548992871     
 C   7.2543968431423735        7.7987847974588371        17.954299828684221     
 H   9.0643608608003365        7.5410676448806138        16.804349559829877     
 H   3.0079737185380844        16.087772013161562        13.382131018180747     
 H   8.8997280469937632        3.9673657695171634        12.530423988659736     
 H   8.2100853252820318        13.078433733670513        6.3776331901808296     
 H   7.6354620624080294        7.2903035873489790        18.837774357034775     
 P   10.046627816337169        10.497033679604497        20.481432640072029     
 C   11.525145386486122        11.160367582711389        21.260965404683766     
 C   8.5825842808855874        10.749971962051404        21.511369127770926     
 C   10.267698569358675        8.7203664748866974        20.281862544732618     
 C   9.8170952463352563        11.247557981264373        18.853720103356192     
 C   11.630021115941759        12.544298941148103        21.491454192525925     
 C   12.578572264921275        10.302714333019438        21.632587819223396     
 C   8.5715390110211054        11.702721525083076        22.543139361127373     
 C   7.4274962979523815        9.9842253630745272        21.247952400064460     
 C   10.644485003268157        8.1901072829688069        19.040187907356913     
 C   10.176673369539403        7.8877862428028038        21.413543259538475     
 C   10.847333180018955        12.000787100694374        18.265154875972318     
 C   8.6180480539540127        11.030585699891013        18.149164977538238     
 H   10.836800978951478        13.223962761422179        21.190596061610691     
 C   12.772507384909192        13.056536539831317        22.106015655466223     
 C   13.728973939442280        10.830518503050747        22.220053966622700     
 H   12.507126336349728        9.2342483081263502        21.456551900884357     
 H   9.4549047723265716        12.290370230037395        22.782429809075012     
 C   7.4098624517933303        11.893900864959276        23.297745306991683     
 C   6.2706721368092087        10.195645850113387        21.998863933391394     
 H   7.4390514013504516        9.2144924457517536        20.477322415374040     
 H   10.714531555348312        8.8357767765642077        18.168284940000081     
 C   10.926121595754942        6.8257960648910441        18.929147745840059     
 C   10.484538450847797        6.5325678901967095        21.297909516851185     
 H   9.8641649288435875        8.2876833074595204        22.377727368406585     
 H   11.767246451294271        12.196845836435552        18.809060004058725     
 C   10.681098753208765        12.512678941750844        16.974896777893026     
 C   8.4751983465020064        11.530040376052447        16.853920574271047     
 H   7.8039839330573928        10.459352183123366        18.587247712568104     
 H   12.823167553900081        14.124474085622660        22.309417410816192     
 C   13.823168711558212        12.204682341320451        22.457385134721864     
 H   14.547961851451902        10.176337157717821        22.517148438034781     
 H   7.4392609771861418        12.629260586997697        24.102387784005888     
 C   6.2601963372736691        11.148797096430679        23.024938850115696     
 H   5.3682843817362595        9.6138663242520082        21.812473295910102     
 H   11.224544756672524        6.4168168185186252        17.965098052990594     
 C   10.849993381057653        6.0008083722264978        20.054429345915139     
 H   10.440113136229789        5.8809746902944982        22.171292465836100     
 H   11.479008790458707        13.098350964930603        16.525385758268719     
 C   9.5079311617612685        12.260545114650579        16.262345168026471     
 H   7.5634366321715589        11.343405474196665        16.292986731194834     
 H   14.718970603924120        12.605983469068885        22.928173999608294     
 H   5.3475625483927995        11.285756613493092        23.606459131223726     
 H   11.061238246225482        4.9353774166104794        19.971917175925366     
 H   9.3695452598312450        12.626177525702099        15.244225484334759     
 P   6.5119759226650418        3.2794282304732314        17.285494425316944     
 C   6.6123991986194799        4.2086752987925173        18.826328247847599     
 C   5.3330031154126498        4.1418551386046500        16.233384741172653     
 C   8.1445016296235604        3.2436223813576106        16.518025514351976     
 C   5.9595313468055844        1.5865247253304009        17.579179081211542     
 C   7.6887829576120605        4.0178256103299637        19.712366390117840     
 C   5.5929762852598666        5.1212811479609588        19.141658117052856     
 C   5.7020442123973485        5.3397437267739782        15.594807635971520     
 C   4.0043472047686297        3.6937260962537053        16.185804378270934     
 C   8.9819674871338027        4.3691191039504567        16.636835685497594     
 C   8.5544344971745048        2.1399625262097488        15.749785183354986     
 C   5.6487328031171575       0.75627006056732038        16.484315850515230     
 C   5.9350220745094475        1.0683373938951031        18.885276922619344     
 H   8.4848908047696234        3.3178483715844758        19.473064569334866     
 C   7.7309900577921882        4.7328924905341392        20.909226892243836     
 C   5.6590110237987696        5.8475331350020934        20.331639688591306     
 H   4.7705314572509794        5.2837554577192254        18.452544982767279     
 H   6.7300554427648374        5.6970391880848430        15.611472674182664     
 C   4.7241110008849123        6.0943109999333283        14.941768733823583     
 C   3.0347283708551167        4.4498240209108655        15.525048533449139     
 H   3.7250700005402861        2.7586527618430794        16.658494908199579     
 H   8.6732055315784606        5.2195136321944826        17.241150258479248     
 C   10.211227054860899        4.3854096375756519        15.977525280543352     
 C   9.7904878559579966        2.1720919045247302        15.103272604601770     
 H   7.9293981897839467        1.2554271710729668        15.651563304403927     
 H   5.6251966475117205        1.1536185979388878        15.471304743424373     
 C   5.3595122258509020      -0.59349361279913038        16.697347930282930     
 C   5.6395261923748228      -0.28238225566573788        19.085492478854452     
 H   6.1406489134792519        1.7113739249141033        19.737559132314725     
 H   8.5379139261714787        4.5544542179324576        21.617020278001526     
 C   6.7302916299235580        5.6631961931414683        21.207720366269374     
 H   4.8691564037729416        6.5581532127804820        20.568963354936830     
 H   4.9999543486031541        7.0298681283545941        14.454726411380244     
 C   3.3926952888695059        5.6598111126422976        14.924853443176419     
 H   2.0095624914622863        4.0854487583652617        15.462034090197571     
 H   10.856548604559721        5.2590001614905075        16.051870610236136     
 C   10.620238137537973        3.2905929403603418        15.209062358714958     
 H   10.095268521272663        1.3143201496517163        14.507130048704433     
 H   5.1514074616788026       -1.2388976437017338        15.842790606349626     
 C   5.3623560876910075       -1.1115912756196480        17.996018518151789     
 H   5.6251007221497682      -0.68553813000366914        20.095465388026685     
 H   6.7933248215072668        6.2373385609105547        22.130470158185354     
 H   2.6340910758585045        6.2530054243802731        14.417322183278159     
 H   11.591316819012762        3.3150562601492295        14.708214280606477     
 H   5.1577845263634741       -2.1694941948823172        18.154028475595275     
 Co   10.031779060623151        2.9631945403622022       0.46100043268136426     
 S   9.4584665672063952       0.78866488325692397       0.87753416808956630     
 S   7.9765514026129489        3.9168006487496121       0.32785392718247475     
 S   11.253125787996318        3.2624733253573526       -1.4407263556167582     
 S   11.542385847286758        3.7749809353933004        1.9660073813020726     
 C   10.919200703136173      -0.20638695224679751       0.92065096980641692     
 C   8.1081278803518675        5.6740526190716114       0.23818466430143020     
 C   10.511909314333815        2.3801641047614659       -2.7758702471216012     
 C   10.851131184910844        4.4889498697767287        3.4207431383083140     
 C   10.811974882816752       -1.6178797579627604       0.86048811028301175     
 C   12.216109959944163       0.34028972147523945        1.0600367342176538     
 C   6.9326123219994340        6.4464417972343746        7.0332494741620066E-002
 C   9.3271573505645851        6.3721705485610327       0.39954375634341260     
 C   9.3005809961603347        1.6640754161599258       -2.6400019453000638     
 C   11.131269282807725        2.3724970157716192       -4.0507734890029852     
 C   11.641281645499335        4.6067754816880884        4.5897960548006767     
 C   9.5388064399319301        5.0076265929387711        3.4620391325425639     
 H   9.8269377401877591       -2.0703395832597167       0.75904165456042472     
 C   11.942810769162072       -2.4332203098230121       0.95082545880835867     
 C   13.335281543101807      -0.48617765893470466        1.1730264493800369     
 H   12.326101991813664        1.4208512044809867        1.1111396518785837     
 H   5.9832931257200812        5.9275719929567865       -5.8175495611399987E-002
 C   6.9672632121348048        7.8423639816662520       0.10191911581099264     
 C   9.3537065996017841        7.7699343928936164       0.43171545536144101     
 H   10.246061873994005        5.8012678427703364       0.53263740192623077     
 H   8.8178301817875102        1.6302477486648288       -1.6662392907121246     
 C   8.7435403634252982       0.98290049880958574       -3.7218014313890371     
 C   10.551171428518527        1.7116970118577133       -5.1369807801679270     
 H   12.086106378700430        2.8837594778243480       -4.1748037402686293     
 H   12.653609072560132        4.2046596166836352        4.5848226590859102     
 C   11.147248350471665        5.2400800686948310        5.7321600415544491     
 C   9.0572024794568602        5.6408622785109817        4.6064339613017635     
 H   8.9029620279552351        4.8878853624068750        2.5877410349193739     
 H   11.829243756801167       -3.5153824323244089       0.90521051226565541     
 C   13.216783823935522       -1.8785062284239118        1.1192396516232159     
 H   14.322783491285058       -3.8864306346706581E-002   1.2906862581051142     
 H   6.0403150122357712        8.4043642968495185       -6.7905271585285282E-003
 C   8.1799083015263232        8.5180798141933938       0.29000733208955676     
 H   10.305789125381713        8.2786041256472664       0.58160667818073408     
 H   7.8246372930709720       0.41997561334797778       -3.5732762309779726     
 C   9.3482021386629839        1.0112760602511779       -4.9834984911138234     
 H   11.041830363479106        1.7349398730312255       -6.1090239716375834     
 H   11.783493651899040        5.3256886715544178        6.6120167495757229     
 C   9.8514636813414338        5.7736967187763941        5.7510922617912383     
 H   8.0414814911452819        6.0315060339193414        4.6011934321740444     
 H   14.097618155826831       -2.5158003205529225        1.1791842489797266     
 H   8.2045978450641783        9.6043341406843155       0.32689564417361056     
 H   8.8960821977554936       0.49400839774494221       -5.8257420912536757     
 H   9.4704625708941617        6.2822221812299412        6.6345674426835055     
 P   7.0593939092973601        3.0753164929586050        8.2784838879609755     
 C   5.5808468690370105        2.4119883588935638        9.0579627410498578     
 C   8.5233362342805723        2.8222223318657860        9.3085249836781028     
 C   6.8383861516462465        4.8519980939695664        8.0790297382837135     
 C   7.2889452731583724        2.3248268511961840        6.6507556934121670     
 C   5.4759578177417518        1.0280488621973585        9.2884002603885918     
 C   4.5274342292531218        3.2696339952505720        9.4296344325828088     
 C   8.5340817253776589        1.8696082848963538        10.340422429036373     
 C   9.6786075988617313        3.5877060271502774        9.0451408971803406     
 C   6.4614402015786139        5.3823340520914096        6.8374342753987634     
 C   6.9294965908298458        5.6844854672406440        9.2107665578653002     
 C   6.2587831912013847        1.5714388775209540        6.0622653419882928     
 C   8.4879476872983108        2.5418885445746806        5.9461505690822181     
 H   6.2691680175371216       0.34839540169244293        8.9874973473399145     
 C   4.3334832067885491       0.51579189455851571        9.9029685723568779     
 C   3.3770169984332696        2.7418085879164762        10.017049755715776     
 H   4.5989022802884154        4.3381090280973558        9.2536684549758448     
 H   7.6505551016834330        1.2821875948802912        10.579673928162041     
 C   9.6956304391159325        1.6782902855291941        11.095189084071682     
 C   10.835309040798734        3.3761413545336691        9.7962045539229639     
 H   9.6673016403100913        4.3573505938989614        8.2744145915651739     
 H   6.3913268401768768        4.7367310873885735        5.9654857459626891     
 C   6.1797127582600053        6.7466366380088383        6.7265427312360089     
 C   6.6215635903980719        7.0397005707749676        9.0952756520093487     
 H   7.2421003024421271        5.2845230252136366        10.174893272337712     
 H   5.3389064170147451        1.3753127012041941        6.6062037220562457     
 C   6.4250413570842104        1.0594717935781677        4.7720396604534123     
 C   8.6308236625277122        2.0423478141234419        4.6509424067352185     
 H   9.3019575212436916        3.1132601417310699        6.3841503685577905     
 H   4.2828468653477261      -0.55215376359551327        10.106346769539877     
 C   3.2828166831333236        1.3676381466399978        10.254342838925954     
 H   2.5580166925260759        3.3959731194832909        10.314144736516868     
 H   9.6659831236586822       0.94302199270933307        11.899903990678823     
 C   10.845481348430550        2.4231268189867894        10.822412185983689     
 H   11.737860093151395        3.9576783968167919        9.6098201298666481     
 H   5.8811508059573612        7.1556741571126397        5.7625610063774699     
 C   6.2559295375826593        7.5715381491085711        7.8518839701828753     
 H   6.6660990759768532        7.6912182369081883        9.9687081451402619     
 H   5.6271822954452348       0.47367493952316836        4.3225985944600573     
 C   7.5981631452088791        1.3116800407812583        4.0594408978946817     
 H   9.5425556348345211        2.2290466682694356        4.0899836458768224     
 H   2.3870065266116276       0.96633072305501555        10.725109847779875     
 H   11.758028351846679        2.2860404771452960        11.404038880036451     
 H   6.0446394270032666        8.6369674174007294        7.7694707998881460     
 H   7.7365658078747988       0.94599064621258855        3.0413425184159131     
 P   10.593618078580413        10.292913044797599        5.0825120574670448     
 C   10.493331709288219        9.3637111140925207        6.6233771147079770     
 C   11.772260722658931        9.4303149519521963        4.0301884250191184     
 C   8.9610246775752174        10.328871013243525        4.3152121025895989     
 C   11.146295561529120        11.985754762773537        5.3760939776154553     
 C   9.4170711735646453        9.5546457442204265        7.5095497851208295     
 C   11.512737174744590        8.4510441271747414        6.9385849332705263     
 C   11.402711213902391        8.2327838619554967        3.3912409012971363     
 C   13.101113730489647        9.8778721048196729        3.9827942144251294     
 C   8.1233172166480898        9.2035858913224295        4.4343393585948947     
 C   8.5513581042177655        11.432386523879934        3.5466221789343622     
 C   11.457213112952150        12.815899684069532        4.2811818998785505     
 C   11.170783276915108        12.504034236197256        6.6821588633633766     
 H   8.6209750516828443        10.254664644605660        7.2703321748063132     
 C   9.3749725248720228        8.8396113857964771        8.7064311484113208     
 C   11.446818383363905        7.7248323430024390        8.1285989932054452     
 H   12.335068648266802        8.2884798904503505        6.2493522571875513     
 H   10.374536609700192        7.8759687348873157        3.4077504263761842     
 C   12.380331870267257        7.4779581041797476        2.7380275693294975     
 C   14.070421656971828        9.1215247576859362        3.3218549299405442     
 H   13.380770688422515        10.812697921967208        4.4557626193284010     
 H   8.4318900560670418        8.3532988686395377        5.0389030525808334     
 C   6.8940747873361055        9.1873679193447764        3.7749937423579469     
 C   7.3153302299760838        11.400324469359147        2.9000626128610802     
 H   9.1765906874282859        12.316757402995105        3.4481462168227446     
 H   11.480794079667277        12.418462491211118        3.2682053706078422     
 C   11.746511932764511        14.165661912481990        4.4941286524898265     
 C   11.466379134075991        13.854743130087925        6.8822874232642324     
 H   10.965068909262541        11.861069847032168        7.5344775810205817     
 H   8.5681481182091233        9.0181164387995700        9.4143252280966525     
 C   10.375671562761942        7.9092773877625131        9.0048254823207454     
 H   12.236657717148603        7.0141627340315358        8.3658327969851651     
 H   12.104120871420267        6.5426422888366478        2.2507317775079563     
 C   13.711935220760239        7.9118603432928278        2.7212995104950970     
 H   15.095746199860796        9.4854694075568329        3.2589602794729533     
 H   6.2485467012727476        8.3139513150372988        3.8495932450568890     
 C   6.4853383924983472        10.282031534403517        3.0061659614929561     
 H   7.0107772612543435        12.257977690086756        2.3036310030262190     
 H   11.954683371811029        14.810996521255058        3.6395359560795097     
 C   11.743655119173713        14.683852592404943        5.7927613425092410     
 H   11.480805949756443        14.257967512779537        7.8922326113962189     
 H   10.312717347361932        7.3351688864237516        9.9276010585229120     
 H   14.470300880241998        7.3184551846996539        2.2136515445787812     
 H   5.5142685897329642        10.257606436381995        2.5053039271519735     
 H   11.948308974264302        15.741750971229470        5.9506993311582974     
         556

 Co   1.5226910697711966        10.657275031366233       0.40394233432706672     
 S  0.96564589318708849        12.846963750044864       0.72560850675523991     
 S -0.55931912710419229        9.7458239779418037       0.34620561746454548     
 S   2.6926311035422157        10.199724024836325       -1.4989920393211382     
 S   3.0311962055373751        9.9081204330066672        1.9371377786823880     
 C   2.4118003609993921        13.857762272081303       0.84496962527176211     
 C -0.44807599358946371        7.9897001306098012       0.20598496906075217     
 C   1.9420358576482160        11.039636393829147       -2.8564750160642749     
 C   2.3218898967386048        9.2085081663909580        3.3915137699319691     
 C   2.2871154900008177        15.267832629337757       0.77599937707856526     
 C   3.7087392279872025        13.330029907259714        1.0411471830800638     
 C  -1.6300679197052284        7.2324409286103162        1.7387353142573902E-002
 C  0.76480002759039867        7.2761742750778042       0.34915715460307584     
 C  0.72266156384397406        11.744028913563321       -2.7345511697925833     
 C   2.5636523780514313        11.033195043375088       -4.1297624346097530     
 C   3.0960980752809637        9.1069778523207585        4.5721030634192577     
 C   1.0111501622155412        8.6866029153029931        3.4208467331943098     
 H   1.3012442560463928        15.705276022330223       0.62670974287146142     
 C   3.4014483228223686        16.099437906564301       0.91246154838494031     
 C   4.8109569901365683        14.172958953629321        1.1974489457295165     
 H   3.8299823394414103        12.250665242731914        1.0985548206794424     
 H  -2.5737791389538618        7.7630821485869488      -0.10420817771662222     
 C  -1.6063343497440972        5.8353833361287633        1.7107316670188222E-003
 C  0.78077332214996797        5.8779643654887943       0.33355849098005363     
 H   1.6887099105060659        7.8345823216353558       0.49874712148437761     
 H  0.23077472569872137        11.776591132069388       -1.7657599409069282     
 C  0.16776193246152724        12.413869903702892       -3.8238104545029992     
 C   1.9831540257231923        11.678057850654071       -5.2257193916526496     
 H   3.5230594533732074        10.528260022755731       -4.2441194017652970     
 H   4.1052572246497387        9.5161443301381539        4.5789909107620490     
 C   2.5908965421640322        8.4788340753923492        5.7124118674367867     
 C  0.51650495045669897        8.0629238794061102        4.5643501055901243     
 H  0.38437640469308737        8.7992004218877913        2.5391273453176115     
 H   3.2747293885777427        17.179876530020309       0.85856094464444388     
 C   4.6753997460280026        15.563345665552772        1.1347320652088173     
 H   5.8000746116462762        13.741068010519800        1.3531373222254972     
 H  -2.5371689086326117        5.2838558333032113      -0.12846260348363173     
 C -0.39844938545336428        5.1437973361574763       0.16274733491415422     
 H   1.7290961848240403        5.3577425915313546       0.46852576483198338     
 H -0.75270377362460172        12.975703661234492       -3.6829048798845889     
 C  0.77809326426148839        12.376992845928342       -5.0826390021441528     
 H   2.4770282871323652        11.646218633829744       -6.1959421956285494     
 H   3.2166463640931413        8.4030350585846989        6.6005679623751545     
 C   1.2977675139966216        7.9390383169086025        5.7187108702013445     
 H -0.49922998792752082        7.6727377645694821        4.5495114964626886     
 H   5.5446566781498712        16.212732680333435        1.2249518457732820     
 H -0.38230451885219757        4.0562240826903331       0.15890125801385444     
 H  0.32830377478267958        12.886894365368146       -5.9306216092121185     
 H  0.90838491189032944        7.4329003093062695        6.5999391535862255     
 P   15.629905474032272        10.664470519758318        8.1767018884424356     
 C   14.168230647453449        11.342143726274983        8.9737075348207238     
 C   17.100568980984058        10.884436808396551        9.2066302857150220     
 C   15.384693885432615        8.8895258971754938        7.9822875805915370     
 C   15.859396656521032        11.416113227730573        6.5484994586792826     
 C   14.085070218059215        12.726122752279377        9.2089177173983163     
 C   13.118521138241945        10.494321779313637        9.3758488834224174     
 C   17.127949087290595        11.820527854383558        10.253386457377346     
 C   18.236276305096251        10.090006410511235        8.9432812232841368     
 C   15.006177573219144        8.3575647508830126        6.7426404956887600     
 C   15.461338105356685        8.0608996863445981        9.1183934459782705     
 C   14.835794774307010        12.183078867826655        5.9642127503491018     
 C   17.051321792245400        11.182633074231154        5.8368093107238490     
 H   14.877519414110525        13.396598486233378        8.8878515393448794     
 C   12.967849499914777        13.248666152844113        9.8600754840224329     
 C   11.992740846763155        11.032297260890310        10.000872374703272     
 H   13.173385609977705        9.4254293669584470        9.1979062241621428     
 H   16.261618148669854        12.432425638590747        10.496877668019938     
 C   18.286707982735141        11.964005279857087        11.022688952600307     
 C   19.390221252138723        10.254153327341653        9.7104458783887484     
 H   18.211122094780404        9.3337911752525375        8.1600838164224534     
 H   14.946807533216898        8.9995843069615038        5.8676710981561371     
 C   14.708034035225770        6.9961968142943300        6.6370098708968062     
 C   15.138760296070702        6.7085896611805378        9.0085326006789881     
 H   15.775089118119293        8.4620276212048928        10.081279554423050     
 H   13.920993375513424        12.392720540500376        6.5127683445098752     
 C   15.001958811669899        12.689488505143609        4.6714871190520268     
 C   17.193410709493808        11.677255563635425        4.5394029032382495     
 H   17.860314406014410        10.600908636870923        6.2708082979616746     
 H   12.935994384136940        14.316717504592818        10.068028569704207     
 C   11.919988999374512        12.406968206087994        10.241452401984468     
 H   11.179102643112582        10.382560125922973        10.322176890816397     
 H   18.267953997271107        12.685326267585134        11.839546663355041     
 C   19.417190542580926        11.189384176977835        10.752466453399661     
 H   20.275885836648254        9.6475962046560397        9.5233134137900084     
 H   14.406873367525185        6.5864051219272666        5.6741738816554284     
 C   14.771385810083876        6.1755364292065567        7.7659638509232192     
 H   15.175253896607554        6.0611996534442278        9.8856568171087869     
 H   14.208631693643198        13.283229837044072        4.2246452327610511     
 C   16.167399885409225        12.420298266648670        3.9520350375557536     
 H   18.098598743066518        11.475017164516199        3.9731158730884850     
 H   11.044327329055760        12.817509334633213        10.740241462821372     
 H   20.328049160666826        11.290809402365618        11.344259525164100     
 H   14.549728223893105        5.1120332958237089        7.6864798365250078     
 H   16.303622218527909        12.779909636337713        2.9312522628290116     
 P   2.0366631281923167        3.4391293075218661        5.0141500821480438     
 C   1.9355874656961409        4.3722314487447642        6.5540327567632808     
 C   3.2373023932551002        4.2915364500957578        3.9807889194107817     
 C  0.41084991345468536        3.4165348008756955        4.2319011731577172     
 C   2.5804412869954247        1.7448947048674552        5.3187965227126384     
 C  0.84416371984001004        4.2087599745695519        7.4267036063071883     
 C   2.9724823927827884        5.2611389121905141        6.8817952770966437     
 C   2.8908560266225725        5.4902074776874965        3.3315507283043195     
 C   4.5671893448251151        3.8445098237611277        3.9837801337441836     
 C -0.41869598036400846        4.5481147657876431        4.3471020220616490     
 C  -4.5470745633115050E-003   2.3167068490272036        3.4605426542837714     
 C   2.8751957036383304       0.90069145513841686        4.2299747481709717     
 C   2.6307588962556610        1.2446770345965561        6.6310889078053679     
 H   3.6584770724716192E-002   3.5246299791662890        7.1805108202369912     
 C  0.80123191575920449        4.9315350673292473        8.6189647551298290     
 C   2.9059938172533752        5.9949195092431360        8.0666797960930090     
 H   3.8090189482363899        5.4011444963852240        6.2047137508992760     
 H   1.8621316651244462        5.8453288694359422        3.3096378148468508     
 C   3.8936619249830220        6.2497589535949265        2.7233256983777854     
 C   5.5618180392903120        4.6065735995674055        3.3695915977074393     
 H   4.8278814317691703        2.9076236173928165        4.4633028001471313     
 H -0.10555385245471040        5.3956484176634971        4.9527546782038572     
 C  -1.6459476275331826        4.5737632953294174        3.6842834060331233     
 C  -1.2380836285614700        2.3582262503170397        2.8096408177184324     
 H  0.61406970669155547        1.4275340590359595        3.3667221381515309     
 H   2.8860357164671062        1.2850468908954469        3.2117315648307416     
 C   3.1697362995164715      -0.44577633999771277        4.4561749076320227     
 C   2.9314713855787029      -0.10313676539242367        6.8442701085094999     
 H   2.4403786412358928        1.8992724088163906        7.4784482287204161     
 H  -2.0045215919885277E-002   4.7738856809475525        9.3148821735161782     
 C   1.8161122303635551        5.8432230758444890        8.9258076064814187     
 H   3.7093419611390694        6.6874025051488983        8.3124354485489267     
 H   3.6363499923881517        7.1863557391746546        2.2278358649280787     
 C   5.2264432523978357        5.8208838215841023        2.7650778107451104     
 H   6.5891206893137335        4.2439577849299042        3.3498251264520924     
 H  -2.2855084140890662        5.4515400795435198        3.7583503486496204     
 C  -2.0607701553567184        3.4824374949985737        2.9143209559929470     
 H  -1.5492637919425611        1.5032029917664953        2.2126687268466760     
 H   3.3691520356065121       -1.1006587817073297        3.6069627705185376     
 C   3.1889095892859753      -0.94704966084415487        5.7613080511354999     
 H   2.9669527560802669      -0.49175831627815481        7.8594744877667519     
 H   1.7520605655040422        6.4239521651343114        9.8438260118655467     
 H   6.0040926401623844        6.4215917223449077        2.2975595350460676     
 H  -3.0324085896373796        3.5113363921882530        2.4154704691181355     
 H   3.3980959891343221       -2.0024870298274431        5.9299042986486645     
 Co   15.583099354125007        2.9148147236781989        12.606582849858558     
 S   16.140041198383802       0.72518983913762713        12.928831319131497     
 S   17.665143718781273        3.8262075430831821        12.548761058147058     
 S   14.413165104791027        3.3719563472367939        10.703572139582333     
 S   14.074505932793610        3.6643534772599313        14.139519019495598     
 C   14.693869466389044      -0.28559164516176760        13.048120635444846     
 C   17.554240417700512        5.5823654868028409        12.408760670744888     
 C   15.163863182940208        2.5320747611522236        9.3461354839424242     
 C   14.783773430815462        4.3636393127220989        15.594065245342241     
 C   14.818514937017982       -1.6956679585456607        12.979158706209764     
 C   13.396946546515084       0.24217965392344840        13.244304576687892     
 C   18.736381123705851        6.3394266572488194        12.220258524346956     
 C   16.341485272864521        6.2960951737236925        12.551936542071839     
 C   16.383204182746084        1.8276376221480739        9.4681395585174890     
 C   14.542337033435746        2.5385593905678983        8.0728023300396536     
 C   14.009506916719458        4.4650883295068988        16.774624113165611     
 C   16.094543261266374        4.8854659519757355        15.623526125540305     
 H   15.804371496343968       -2.1331468420281103        12.829875217900211     
 C   13.704156335211731       -2.5272388429275501        13.115642460865361     
 C   12.294701784876210      -0.60071551736019302        13.400579454263610     
 H   13.275745452092208        1.3215483489604436        13.301765414836950     
 H   19.680014829341378        5.8086299582621423        12.098718829251503     
 C   18.712884153548025        7.7364903718886300        12.204596730271602     
 C   16.325755901051412        7.6943091751254933        12.536397439167708     
 H   15.417486422667940        5.7378172888103567        12.701465808854541     
 H   16.874996760252660        1.7950203513985226        10.436979209523820     
 C   16.938168171561539        1.1578053820770595        8.3789040992924804     
 C   15.122875421586937        1.8936677753946531        6.9768855033010713     
 H   13.582957318074090        3.0435310740973471        7.9583785975611114     
 H   13.000328545943455        4.0559702873387424        16.781425817136348     
 C   14.514677749533515        5.0931126586179118        17.915014381337397     
 C   16.589146976219585        5.5090488115196585        16.767099058331244     
 H   16.721355370624629        4.7729245421072255        14.741827759965702     
 H   13.830837390035432       -3.6076857577240187        13.061812274876305     
 C   12.430218231281836       -1.9911051925634233        13.337879801803947     
 H   11.305594306787016      -0.16879639775421179        13.556246370236403     
 H   19.643815798324770        8.2878656960364800        12.074449546496137     
 C   17.505107953940907        8.4282736356853576        12.365610585134858     
 H   15.377529107181061        8.2147107085379876        12.671368869587990     
 H   17.858609580403140       0.59594313349072148        8.5198593259572544     
 C   16.327906276110973        1.1946961810142607        7.1200415843719860     
 H   14.629052348739341        1.9255126610711886        6.0066370485377840     
 H   13.888890805844127        5.1688475422000542        18.803150568461255     
 C   15.807820946878760        5.6328735544999038        17.921422944318600     
 H   17.604887744932260        5.8992204147299043        16.752344084364044     
 H   11.560942230634849       -2.6404656657623247        13.428099935122955     
 H   17.489133278061750        9.5158484272689989        12.361766978974828     
 H   16.777715513492510       0.68475988926384435        6.2720893835796456     
 H   16.197174256666109        6.1389324574249367        18.802709878730202     
 P   1.4756205397943321        2.9075095659397130        20.379648222474358     
 C   2.9372983382715088        2.2299578823668869        21.176768107086957     
 C   4.8816799430242298E-003   2.6876573032991793        21.409500765261487     
 C   1.7208396003038957        4.6824469206656794        20.185166132369421     
 C   1.2462933461894430        2.1557696731067031        18.751465133610903     
 C   3.0205257337962412       0.84602340168337298        21.412215733417149     
 C   3.9870413568030640        3.0778720663089567        21.578617311756638     
 C  -2.2623129757631578E-002   1.7516644030188491        22.456342424294505     
 C  -1.1307108694254984        3.4822460400684268        21.146098634715152     
 C   2.0993841261754338        5.2143525540039430        18.945508254995481     
 C   1.6442744622738592        5.5111053028706287        21.321259931943281     
 C   2.2698722059305698        1.3886015191191923        18.167399998715823     
 C   5.4508060898136611E-002   2.3893594665667517        18.039573521006211     
 H   2.2280611913669017       0.17545620492056907        21.091383635533568     
 C   4.1378567460638687       0.32363034264469276        22.063294479442309     
 C   5.1129034035891676        2.5400465130272223        22.203615706598868     
 H   3.9321407199515646        4.1467284403389479        21.400474851998798     
 H  0.84358593974358687        1.1395983856144889        22.699865681227809     
 C  -1.1813625770826206        1.6085117345901867        23.225746111193537     
 C  -2.2846445005362193        3.3184059578300817        21.913354626937949     
 H  -1.1054595488097116        4.2383659500518718        20.362811079976137     
 H   2.1587169461668290        4.5723112514926942        18.070552914184422     
 C   2.3976424690172569        6.5756941989443094        18.839851078409509     
 C   1.9670077991361941        6.8633783783711761        21.211378407627134     
 H   1.3305033264282375        5.1100221238427856        22.284158472768343     
 H   3.1845729719016407        1.1788978747712529        18.716099442795841     
 C   2.1038128361247308       0.88206676889125313        16.874711034706472     
 C  -8.7460162965929414E-002   1.8946489393369630        16.742186826807110     
 H -0.75446241673098724        2.9712430125865854        18.473403717880654     
 H   4.1697999090210134      -0.74438387572599651        22.271394122954945     
 C   5.1857312762249714        1.1654213568164371        22.444416282157988     
 H   5.9265553333652301        3.1898635937686231        22.524712882834166     
 H  -1.1627001733675284       0.88730009303563528        24.042707823795439     
 C  -2.3117108791162653        2.3833309454623830        22.955516444030543     
 H  -3.1702101393175943        3.9251016059703678        21.726194357538265     
 H   2.6988312342914393        6.9854297216119381        17.877001925629902     
 C   2.3344139404884818        7.3963782971925092        19.968795220424997     
 H   1.9306697468675058        7.5107737214303869        22.088506788283102     
 H   2.8971119208607528       0.28815002516076632        16.428047280014241     
 C  0.93851828413325566        1.1513696748071724        16.155058220885138     
 H -0.99252170915760640        2.0969942323799380        16.175729570925728     
 H   6.0614658596552990       0.75499091639390237        22.943163391914570     
 H  -3.2225415377734716        2.2821626363097867        23.547408129095214     
 H   2.5562238848196595        8.4598507024972243        19.889314563362639     
 H  0.80239364282669712       0.79167632814437594        15.134294893897190     
 P   15.069352713755608        10.132908774599299        17.217442526312908     
 C   15.170243236587540        9.1997154516583670        18.757285317023641     
 C   13.868901060126085        9.2805595373437679        16.183823945421967     
 C   16.695193796967974        10.155472438382523        16.435268629121190     
 C   14.525567125856211        11.827150895256281        17.522034119162825     
 C   16.261563167367022        9.3630784939823855        19.630105414335265     
 C   14.133320381341347        8.3107560190127874        19.084816892022022     
 C   14.215655861087649        8.0821626010054377        15.534252813384620     
 C   12.538935813066377        9.7273593111117940        16.186776822725133     
 C   17.524829323743848        9.0239804433169883        16.550671947694539     
 C   17.110400618692459        11.255116850989948        15.663542306264032     
 C   14.230755664592925        12.671285596604296        16.433173707989329     
 C   14.475367381010404        12.327466967005323        18.834292721214148     
 H   17.069182901670523        10.047214876480407        19.384072505456945     
 C   16.304362988812844        8.6401520783494181        20.822284751318360     
 C   14.199673206357909        7.5768314292908201        20.269618446675349     
 H   13.296876484190138        8.1708137847511697        18.407609523843838     
 H   15.244448597525869        7.7272429523689015        15.512371424973104     
 C   13.213085670679991        7.3226410664645210        14.925627178726048     
 C   11.544551496528443        8.9653514457718764        15.572138995590874     
 H   12.278008644747111        10.664045303723539        16.666569080496426     
 H   17.211830187539103        8.1765926577224253        17.156603547784112     
 C   18.751965158494059        8.9982269645943980        15.887642722186641     
 C   18.343811201077610        11.213478190371941        15.012411723370942     
 H   16.491708737857774        12.144222616801603        15.569582986099729     
 H   14.219810256085790        12.286859361834981        15.414958136981861     
 C   13.936287205185227        14.017780955727885        16.659303417044541     
 C   14.174721177565402        13.675307983517557        19.047402447351168     
 H   14.665776987419781        11.672917425629008        19.681679560353697     
 H   17.125576558942296        8.7976941174270866        21.518303455357362     
 C   15.289454221644595        7.7284169734610755        21.128893128599945     
 H   13.396307232295882        6.8843069649144333        20.515179601998454     
 H   13.470612814331110        6.3862270023636718        14.429908780152134     
 C   11.880241041240176        7.7513121965345482        14.967258856237235     
 H   10.517199997830692        9.3278191900367293        15.552246711721041     
 H   19.391606592097332        8.1205241440690497        15.961852105416444     
 C   19.166563973001431        10.089332430981477        15.117251761169204     
 H   18.654827750965513        12.068336115953322        14.415117516664274     
 H   13.736817793800826        14.672598729574787        15.810057159102078     
 C   13.917232994528161        14.519151111168455        17.964397867199448     
 H   14.139336041189898        14.064023400908276        20.062574792727585     
 H   15.353424152657343        7.1475486768477419        22.046830727455987     
 H   11.102776890877166        7.1506608249736905        14.499374528858963     
 H   20.138104082408077        10.060323116082957        14.618223683527708     
 H   13.708098730372908        15.574609168350889        18.132931552288611     
 Co   7.0724696852908453        10.610291176719844        12.662369899015081     
 S   7.6453148569954994        12.785239422184285        13.076277612814012     
 S   9.1283539989186533        9.6576270376870585        12.531426664685325     
 S   5.8526978574105817        10.306611604376210        10.760560333549233     
 S   5.5619011272906604        9.8004802449122721        14.168266955017888     
 C   6.1850150736814493        13.780764751425128        13.121598104501350     
 C   8.9970354379777895        7.9004126583136758        12.440405482481859     
 C   6.5944153478627578        11.187623037316484        9.4248495677491135     
 C   6.2537946075438251        9.0871166447567955        15.623025558300931     
 C   6.2927676578761034        15.192213557919928        13.061149520570645     
 C   4.8880981271939996        13.234662706828631        13.262653854227963     
 C   10.172568371788627        7.1282580799827207        12.271730073813321     
 C   7.7781017450173744        7.2020571712162988        12.601534786519919     
 C   7.8059947543231436        11.903319622241808        9.5604420787237601     
 C   5.9751321330239024        11.194891679090855        8.1499246672810308     
 C   5.4641849012283119        8.9698324016647319        16.792472891582129     
 C   7.5661118595654742        8.5684463024829238        15.663955712400700     
 H   7.2778389573678561        15.644216674547053        12.958326120509376     
 C   5.1624215254829853        16.008044729226782        13.152793080526713     
 C   3.7694293853572201        14.061626960058135        13.376869062750220     
 H   4.7777682670768264        12.154140521776366        13.313992213415112     
 H   11.121780855084561        7.6473105665404768        12.143179091577537     
 C   10.138006117031209        5.7323109266976591        12.302000772901220     
 C   7.7516263544109947        5.8042838179000080        12.632359974794587     
 H   6.8591716805974636        7.7727452033379825        12.735299366490798     
 H   8.2889012049957440        11.937100104602827        10.534115286444710     
 C   8.3631143073041816        12.584151014033505        8.4784877931190845     
 C   6.5553728230055341        11.855221770502748        7.0635016487834612     
 H   5.0201640325218637        10.683832619942306        8.0260721400261836     
 H   4.4519368814027951        9.3721197225918047        16.787878233719024     
 C   5.9586364366260893        8.3367830734242236        17.934794701704512     
 C   8.0481939308058230        7.9356121541694451        16.808345451115247     
 H   8.2016551278638019        8.6879717022285874        14.789414418928061     
 H   5.2763816378905828        17.090154184602280        13.106906079229878     
 C   3.8884402056031995        15.453894262122599        13.322765561462891     
 H   2.7818760788753374        13.614778645114917        13.495655293633888     
 H   11.064946797800358        5.1704567522589553        12.192498344010042     
 C   8.9254226438263533        5.0563417900199177        12.489575992484927     
 H   6.7995927403134795        5.2954495627578941        12.782019666156817     
 H   9.2820723336434288        13.147006423762614        8.6268949788841169     
 C   7.7584056816557423        12.555568274885701        7.2168152665037661     
 H   6.0647215591999704        11.831744859729719        6.0914597040067662     
 H   5.3227499694555993        8.2514934249525886        18.814933768757179     
 C   7.2543703242416226        7.8030505120029465        17.953327492193544     
 H   9.0639462124512935        7.5450657372425063        16.802803216875112     
 H   3.0079475789997239        16.091552854090036        13.383535382377175     
 H   8.9008149097733806        3.9700524719728332        12.525333331209286     
 H   8.2105557653797252        13.072613424887932        6.3744517886099015     
 H   7.6356850055482512        7.2946477160351888        18.836739297958346     
 P   10.046052674920260        10.502128290695158        20.478364115835642     
 C   11.524064287993863        11.165893201693914        21.258420641610634     
 C   8.5818160968431769        10.754074349983163        21.508309251244334     
 C   10.267844027887188        8.7255115258964935        20.278954825251237     
 C   9.8165174711305614        11.252684027364891        18.850636167758989     
 C   11.628285249605927        12.549825526252285        21.489053668153435     
 C   12.577377054796674        10.308534992288033        21.630965135189431     
 C   8.5702895001824810        11.706312209853222        22.540539943128149     
 C   7.4273102407794935        9.9874639083123640        21.244901237134926     
 C   10.644674779627969        8.1951936674230872        19.037342262147078     
 C   10.177253343538322        7.8930558941310194        21.410773103572758     
 C   10.846545470991900        12.006342819102152        18.262202584289973     
 C   8.6176894800275381        11.035197880166255        18.145863314130018     
 H   10.835089209784595        13.229212968066260        21.187585632400506     
 C   12.770008170966801        13.062372267653537        22.104722624188604     
 C   13.727035344685483        10.836644164074507        22.219567196497287     
 H   12.506430358910237        9.2400563309296864        21.454870903515243     
 H   9.4531424844483567        12.294693008516951        22.779951632988180     
 C   7.4087110508038414        11.896042301008233        23.295606574346259     
 C   6.2705826918411098        10.197449104345960        21.996319814223781     
 H   7.4392664569585989        9.2181458033243189        20.473884982051533     
 H   10.714399424911299        8.8407486770166681        18.165343628934032     
 C   10.926802800315043        6.8309693894799599        18.926470466414582     
 C   10.485555291790357        6.5379232725057443        21.295318395327296     
 H   9.8647138892386419        8.2929956845852786        22.374917718521832     
 H   11.766301799561589        12.202822329347422        18.806248675581656     
 C   10.680307269475970        12.518069398457035        16.971870800204307     
 C   8.4748574293209842        11.534506298562405        16.850554150297008     
 H   7.8037861365702783        10.463634855645235        18.583820051996877     
 H   12.820101503012333        14.130313037588088        22.308263012219896     
 C   13.820583568557213        12.210823016250188        22.456997648695051     
 H   14.545860604673283        10.182595284396843        22.517392455624506     
 H   7.4377980774522090        12.630971123942578        24.100623702102293     
 C   6.2596217558128444        11.150048029505598        23.022886595619738     
 H   5.3686967920113533        9.6149249677556536        21.809911137213437     
 H   11.225303826041740        6.4219601988345909        17.962458257834911     
 C   10.851061054503607        6.0061175398091269        20.051866747285537     
 H   10.441370222344219        5.8864621625372440        22.168818081849857     
 H   11.478071896377196        13.103996172656572        16.522442444523591     
 C   9.5073774857774271        12.265405748275301        16.259108836080177     
 H   7.5632979993002030        11.347387134587091        16.289457011339572     
 H   14.715776995971341        12.612402519743627        22.928632593431008     
 H   5.3470489003293844        11.285928609980941        23.604729585605259     
 H   11.062616415619175        4.9407436667835833        19.969450067202022     
 H   9.3690530627173878        12.630855877528562        15.240909103314417     
 P   6.5120701807911834        3.2842728471932134        17.283433282869201     
 C   6.6125104050740937        4.2136399075799646        18.824236854773346     
 C   5.3324396739504669        4.1463910693111794        16.231889329671919     
 C   8.1443924018765106        3.2488684510802752        16.515515827151809     
 C   5.9598942457770807        1.5913275283644861        17.577452832558887     
 C   7.6893481325146622        4.0236228835453405        19.709872800417180     
 C   5.5925557846319975        5.1255261784484656        19.139940168801175     
 C   5.7007975811320675        5.3443000362058841        15.592983734106454     
 C   4.0037457587806191        3.6982972069145617        16.185844615329355     
 C   8.9816245743329457        4.3745439363871075        16.634224552286831     
 C   8.5544845926429698        2.1453279008049324        15.747173033028247     
 C   5.6495734655300840       0.76065156153490354        16.482773978260571     
 C   5.9346202771655419        1.0736810605943459        18.883737556528345     
 H   8.4858059526910861        3.3241277793954693        19.470364500293446     
 C   7.7315723128882379        4.7389235522870425        20.906594096647648     
 C   5.6585989649330450        5.8520062940448065        20.329767638390020     
 H   4.7696858108711728        5.2873185436833978        18.451189156698241     
 H   6.7288309492594465        5.7015282907736227        15.608478898514807     
 C   4.7221118074960762        6.0990165989756280        14.941299080914762     
 C   3.0333699717391922        4.4545747793147186        15.526496949463365     
 H   3.7250302327126921        2.7631717819039050        16.658747227246021     
 H   8.6727346104577681        5.2248496283852637        17.238585183908285     
 C   10.210824011917005        4.3911150387117823        15.974808808959180     
 C   9.7904615641520216        2.1777394051725589        15.100527302824377     
 H   7.9296382327323753        1.2606558672985928        15.649078618274723     
 H   5.6264093580211805        1.1576087627305811        15.469605494268912     
 C   5.3601994541424007      -0.58901391252711699        16.696205256744246     
 C   5.6389740061810922      -0.27695220837218470        19.084345994847794     
 H   6.1397920545358673        1.7170665988463674        19.735869888014189     
 H   8.5389300576036202        4.5611178082793655        21.614029476403374     
 C   6.7304404362358978        5.6686599505799578        21.205338385452425     
 H   4.8683334243947289        6.5620754743581751        20.567343534166529     
 H   4.9973945182169182        7.0346026697037196        14.453996183834683     
 C   3.3906540901581228        5.6646890585312351        14.926164280835296     
 H   2.0081383781140647        4.0902550948267571        15.464795696502087     
 H   10.855976952877951        5.2648273041588149        16.049153414739433     
 C   10.620004590793526        3.2964075359779894        15.206292106341353     
 H   10.095430524395109        1.3200534414098410        14.504353200491400     
 H   5.1523517102931722       -1.2347038482320951        15.841810590800041     
 C   5.3623919808621583       -1.1066049614633240        17.995070367237204     
 H   5.6239238808584133      -0.67967103755672353        20.094476423249858     
 H   6.7935015990413339        6.2430020419972232        22.127945012888404     
 H   2.6314735347800209        6.2581100105463241        14.419842878732910     
 H   11.591100133564744        3.3210034377351190        14.705504491630098     
 H   5.1576855126592251       -2.1644342102065863        18.153400705183195     
 Co   10.033134094236374        2.9617440818886056       0.45927625746197259     
 S   9.4603227345018048       0.78675586616681448       0.87295628864732178     
 S   7.9770977456702381        3.9140804874782327       0.32841179613619337     
 S   11.252904876545053        3.2658055405389894       -1.4424990660319625     
 S   11.543686164867523        3.7716457732945967        1.9651245383457976     
 C   10.920615644397742      -0.20877253481918862       0.91837612996504558     
 C   8.1080581293853697        5.6712991197260711       0.23722214587249052     
 C   10.511381940007432        2.3847904601916801       -2.7783128024358472     
 C   10.851887852640756        4.4851584342385529        3.4198609502351638     
 C   10.812862110543167       -1.6202221164898127       0.85793885509969037     
 C   12.217525029151883       0.33733024239775211        1.0594883751421520     
 C   6.9323468950582985        6.4432293760166761        6.8735506267714561E-002
 C   9.3268990325798349        6.3698846722868057       0.39804390899106656     
 C   9.2998090429723348        1.6690594400040033       -2.6428542135359478     
 C   11.130795121093030        2.3775523690364539       -4.0531746083385700     
 C   11.641558010082592        4.6024808237926385        4.5892626423896932     
 C   9.5396092336041196        5.0039279733138340        3.4608036352724270     
 H   9.8278003533702751       -2.0722271714896894       0.75503850926134985     
 C   11.943198171509568       -2.4360552102144082       0.94967283186764850     
 C   13.336183354512769      -0.48963592267122941        1.1737873375591925     
 H   12.327856022794926        1.4178553101929530        1.1107926875943677     
 H   5.9831985268759666        5.9240025436956145       -5.9568611836056606E-002
 C   6.9666654649347475        7.8391858465027200        9.8894829209610763E-002
 C   9.3531261131488019        7.7676620575451985       0.42877391642284657     
 H   10.245954569580810        5.7993609117973346       0.53164300496699890     
 H   8.8167925921511188        1.6352693682266040       -1.6692365847624084     
 C   8.7428193337987530       0.98823067709257906       -3.7248744212981708     
 C   10.550672230515577        1.7172364441473835       -5.1396709720561455     
 H   12.085769833401557        2.8886222269572039       -4.1769225964436014     
 H   12.653790347992270        4.2001536435224835        4.5846426103409543     
 C   11.147187561145968        5.2356167440624377        5.7315718734911885     
 C   9.0576116004221845        5.6368619339563022        4.6051786709286251     
 H   8.9040372764476281        4.8844096378706405        2.5862814939933756     
 H   11.829233625538276       -3.5181650299602634       0.90380282114784460     
 C   13.217169981291294       -1.8819053967067245        1.1197228839705737     
 H   14.323733211417983       -4.2789794135987144E-002   1.2926055485608532     
 H   6.0395996315621314        8.4008679859662863       -1.0469319738626554E-002
 C   8.1791640979844367        8.5153831976090348       0.28617566707186143     
 H   10.305092881551641        8.2766825066798724       0.57822254033934462     
 H   7.8238686827607697       0.42534140222815220       -3.5765706137424766     
 C   9.3476402088954114        1.0168620703481714       -4.9864908120189728     
 H   11.041418539237640        1.7407392274102864       -6.1116641187203298     
 H   11.783117022967678        5.3209212752212522        6.6116792150593930     
 C   9.8514819790532027        5.7694172294727570        5.7501297918300898     
 H   8.0418887872226250        6.0274881885090457        4.5996541553998949     
 H   14.097653471241488       -2.5195658910005077        1.1805841588136010     
 H   8.2035932806817637        9.6016774295061413       0.32183371725080595     
 H   8.8955817867647866       0.49981751898725146       -5.8289033962307224     
 H   9.4702277479071437        6.2778618972222286        6.6335421047985639     
 P   7.0599517057577321        3.0702155528741866        8.2754104535827224     
 C   5.5819122950669815        2.4064563096908564        9.0554164473696961     
 C   8.5240932587637843        2.8181227162232059        9.3054537113361153     
 C   6.8382196032726288        4.8468458740516809        8.0761104913718675     
 C   7.2895043563959083        2.3196923725104885        6.6476677579007282     
 C   5.4776785748520771        1.0225164118867052        9.2860016781949799     
 C   4.5286129475231593        3.2638075773281083        9.4280069255744223     
 C   8.5353380822178320        1.8660121237568681        10.337803870136254     
 C   9.6787715845744664        3.5844858655911662        9.0420762906160679     
 C   6.4612384915721970        5.3772362393510909        6.8345726221895919     
 C   6.9288904077934905        5.6792137761112276        9.2079818248289822     
 C   6.2595477737843135        1.5658837745365222        6.0593049956227922     
 C   8.4882900723205310        2.5372626664593856        5.9428476166873550     
 H   6.2708651584246393       0.34313847242645629        8.9844917417169707     
 C   4.3359665007632424       0.50995180243924998        9.9016771652152009     
 C   3.3789399158951188        2.7356787855306139        10.016561283976049     
 H   4.5995805257980491        4.3322946413445447        9.2519780972882160     
 H   7.6523337556362563        1.2778459080950306        10.577179045904156     
 C   9.6967964750955105        1.6761513530444065        11.093021337348336     
 C   10.835383865643280        3.3743648288616117        9.7936376551512758     
 H   9.6670495678838648        4.3537210717242081        8.2709696348373800     
 H   6.3914510564378864        4.7317440812593086        5.9625309250935592     
 C   6.1790245004412077        6.7414523390512953        6.7238411539231784     
 C   6.6205239202719754        7.0343432220949573        9.0926620335547987     
 H   7.2415197914362350        5.2792122410683939        10.172072252545220     
 H   5.3398259338589371        1.3693407515536267        6.6033825903772501     
 C   6.4258081843863195        1.0540860859468595        4.7690038170329219     
 C   8.6311466872540983        2.0378729984493384        4.6475726405067572     
 H   9.3021423224850928        3.1089558487096522        6.3807260433803359     
 H   4.2858954267016935      -0.55799653409111516        10.105195682441725     
 C   3.2853862958975641        1.3614938165361385        10.253956412814691     
 H   2.5601030129030051        3.3897120085648558        10.314386733623774     
 H   9.6674755752382460       0.94130836651540417        11.898106465462391     
 C   10.846059573826134        2.4218942398116963        10.820329034445733     
 H   11.737423300999241        3.9566609703142754        9.6072347887998895     
 H   5.8803927418243864        7.1505166348951139        5.7598930544831921     
 C   6.2548492573593899        7.5662226865179090        7.8492938749621759     
 H   6.6648125539866214        7.6857330285208896        9.9662085139441317     
 H   5.6280915629580344       0.46804154796469721        4.3196415957119614     
 C   7.5986946761251257        1.3068198321130648        4.0561972034750493     
 H   9.5426780105732156        2.2250523250004925        4.0864518537991223     
 H   2.3901850242108362       0.95990870173588982        10.725570951436774     
 H   11.758550910503274        2.2858942607157284        11.402271921795846     
 H   6.0432508142047778        8.6315949074484291        7.7669708004140823     
 H   7.7370347555669863       0.94131585880130020        3.0380175830582847     
 P   10.593530910756115        10.288062065514010        5.0804475056542353     
 C   10.493218945238777        9.3587378086092912        6.6212806081946294     
 C   11.772851068560342        9.4257826307330550        4.0287026583625467     
 C   8.9611451406063232        10.323609709178493        4.3126886805536016     
 C   11.145926126934967        11.980949217929593        5.3743704639153203     
 C   9.4164967758238785        9.5488349018755461        7.5070426313734311     
 C   11.513157161805426        8.4467942835200276        6.9368698053813080     
 C   11.404015196367206        8.2282101011719444        3.3894481842278865     
 C   13.101730375645905        9.8733385925708728        3.9828335110366297     
 C   8.1236855604659723        9.1981333702323340        4.4316957429948269     
 C   8.5513036056793563        11.427014429553106        3.5440168679924349     
 C   11.456358761008335        12.811522043375888        4.2796457096914207     
 C   11.171180131143139        12.498682220234404        6.6806242369350981     
 H   8.6200499930805403        10.248369008753675        7.2676129985206828     
 C   9.3743743045739620        8.8335653032438035        8.7037838217047003     
 C   11.447222615284840        7.7203522978840242        8.1267280101393187     
 H   12.335920810104538        8.2849172558728643        6.2480067208881653     
 H   10.375828182748528        7.8714335626582574        3.4047967389355298     
 C   12.382407173884763        7.4732507040529361        2.7375993727024279     
 C   14.071813920077082        9.1168267278424189        3.3233132281951741     
 H   13.380802951843174        10.808231040880830        4.4559978935586981     
 H   8.4323975361751398        8.3479288145605359        5.0362907709487725     
 C   6.8945022483032714        9.1816306032502482        3.7722468761002510     
 C   7.3153506319288146        11.394666304876946        2.8973268779828016     
 H   9.1763346903871668        12.311531667141240        3.4456832904566204     
 H   11.479564836931084        12.414481545371785        3.2665097133649890     
 C   11.745806517175069        14.161186112559493        4.4929967952697085     
 C   11.466920637838129        13.849305323778902        6.8811509239299653     
 H   10.965926093314458        11.855364482342988        7.5327908830296142     
 H   8.5671099155676096        9.0114340982532699        9.4113136175633532     
 C   10.375506700513046        7.9038005808569238        9.0024355091382873     
 H   12.237473701584843        7.0102366000662437        8.3642198550932001     
 H   12.106778775338370        6.5378917506453353        2.2500577229992893     
 C   13.714041347049976        7.9070162189207229        2.7226410083780150     
 H   15.097194729303750        9.4807414750087311        3.2617250010748835     
 H   6.2491549257340768        8.3080820213655961        3.8468306810823725     
 C   6.4855802385480592        10.276194058182732        3.0033867920002981     
 H   7.0105960773250739        12.252240702484842        2.3008806737677827     
 H   11.953716907533869        14.806810806076834        3.6385688857193590     
 C   11.743602094054634        14.678864535104768        5.7918263051561940     
 H   11.481972281023957        14.252088468172639        7.8912553212093393     
 H   10.312519587575544        7.3294906640258572        9.9250665755675556     
 H   14.472997653040828        7.3133972600131658        2.2162096490398930     
 H   5.5144930659658753        10.251634136828065        2.5025860225380643     
 H   11.948386079883168        15.736689484760415        5.9500890098746826     
         556

 Co   1.5214063884662083        10.655799662710139       0.40567631158054174     
 S  0.96387595630758482        12.845028015136570       0.73023993861969438     
 S -0.55978863988624961        9.7430621324781335       0.34565126952291042     
 S   2.6928852023764107        10.203060601383454       -1.4972342031234578     
 S   3.0299850770184151        9.9047341088003229        1.9380039679257974     
 C   2.4104725095028803        13.855349218407726       0.84728290815090401     
 C -0.44792814087916860        7.9869032389480283       0.20697501126286705     
 C   1.9425506969774136        11.044248515794752       -2.8540323437141444     
 C   2.3212291625948231        9.2047100214721080        3.3924033875052380     
 C   2.2863176600179926        15.265462525714945       0.77857181587066859     
 C   3.7074098668650861        13.327043029429110        1.0417451634384314     
 C  -1.6297226403104454        7.2291852200616988        1.8999608306785844E-002
 C  0.76513252867831971        7.2738443652763154       0.35071341919836424     
 C  0.72341946748338426        11.748992085753473       -2.7316721125547172     
 C   2.5640827351265028        11.038233398933066       -4.1273767176356619     
 C   3.0959233037593603        9.1026964548454874        4.5726423403837906     
 C   1.0104393568556782        8.6829080234411453        3.4221087541372568     
 H   1.3004722196765877        15.703360929030582       0.63072793720118603     
 C   3.4011506120244182        16.096574954628309       0.91363498804017407     
 C   4.8101416450436876        14.169473522238704        1.1967309798229075     
 H   3.8283103025711984        12.247642297409923        1.0989726385158449     
 H  -2.5736031554617154        7.7594694172899166      -0.10281173502186389     
 C  -1.6056589076903962        5.8321621982128047        4.7606387381897777E-003
 C  0.78142544360942023        5.8756479693459243       0.33656878809685320     
 H   1.6888896301369813        7.8326312920145051       0.49980959465711650     
 H  0.23182143368737446        11.781593289896010       -1.7627242300740205     
 C  0.16844016769206901        12.419173930463733       -3.8206995254942062     
 C   1.9835827843810050        11.683578129269806       -5.2230313347547828     
 H   3.5233503684136256        10.533107525594536       -4.2420384917025800     
 H   4.1051794086190601        9.5116468592968921        4.5791642235580090     
 C   2.5910614808020518        8.4744097958511482        5.7130216332661483     
 C  0.51619086225561117        8.0589527347373782        4.5656470148382944     
 H  0.38338821778771820        8.7957149180723526        2.5406150804826573     
 H   3.2748308777150070        17.177065683922450       0.85998138302321303     
 C   4.6751022815645014        15.559918786491668        1.1342773153857211     
 H   5.7992093305142252        13.737115388449926        1.3512733113881203     
 H  -2.5363751408619541        5.2803175804093394      -0.12476683572857045     
 C -0.39763164597348771        5.1410572982668548       0.16663057455675312     
 H   1.7298606006865787        5.3557762306930305       0.47199883657801456     
 H -0.75197839449440473        12.981038063355005       -3.6795528134343045     
 C  0.77858612752266887        12.382556547817991       -5.0796216787494890     
 H   2.4773488200376930        11.652000102132119       -6.1933147934365982     
 H   3.2171316101205347        8.3983211467598498        6.6009254101970294     
 C   1.2978505198250425        7.9348048580174222        5.7197125977933307     
 H -0.49954516252237258        7.6687566622851673        4.5511066291851749     
 H   5.5447098490529099        16.208939558090087        1.2235787588782023     
 H -0.38122869187435149        4.0535240954643585       0.16402346625739611     
 H  0.32871628634216965        12.892681505486882       -5.9274250474283079     
 H  0.90872274425910349        7.4286037541730030        6.6010146556697720     
 P   15.629382811203810        10.659418845674503        8.1797981599413827     
 C   14.167192818505873        11.336653551171661        8.9762683912084213     
 C   17.099837882678603        10.880391645470985        9.2097359773219711     
 C   15.384914266478766        8.8844201768010453        7.9852323910798582     
 C   15.858879150333456        11.411025079497872        6.5516099568194823     
 C   14.083370659762760        12.720630542426926        9.2113371669280344     
 C   13.117372206840233        10.488530416628477        9.3774815503731617     
 C   17.126708754513139        11.816980215007147        10.256044714844904     
 C   18.236137932032033        10.086836162399850        8.9463916659938416     
 C   15.006458753564432        8.3525031218869312        6.7455245798477073     
 C   15.461995469797360        8.0556792686722876        9.1212078812546320     
 C   14.835085473391320        12.177588761638386        5.9671959572983937     
 C   17.051016344572137        11.178030627557080        5.8401341459003691     
 H   14.875842405932650        13.391387098848881        8.8908863483019704     
 C   12.965381652060653        13.242857968454997        9.8613842005864143     
 C   11.990842754357052        11.026193921554446        10.001364581276079     
 H   13.172742660099020        9.4196513017483188        9.1995957007597973     
 H   16.259858031356455        12.428140285667439        10.499402441833839     
 C   18.285545997534975        11.961899231015126        11.024917811299787     
 C   19.390160385917895        10.252412721269692        9.7130789104839153     
 H   18.211407269916283        9.3302167667799427        8.1635693593303564     
 H   14.946763606228403        8.9946291396466389        5.8706451603976380     
 C   14.708824290287783        6.9910436892816055        6.6397348393175939     
 C   15.139872455313315        6.7032786904622119        9.0111765827714105     
 H   15.775702024282520        8.4567756397463789        10.084133083911798     
 H   13.920131497442124        12.386828644832706        6.5156109066228494     
 C   15.001257633188516        12.684165426618289        4.6745462089333492     
 C   17.193133758851143        11.672799706052803        4.5427940091602501     
 H   17.860155171408710        10.596611722277894        6.2742543056267595     
 H   12.932953289911962        14.310905573268181        10.069200344029310     
 C   11.917437445868911        12.400849038741566        10.241847426920012     
 H   11.177043054848781        10.376319588842408        10.321932164006808     
 H   18.266457858898868        12.683639827370381        11.841410128077731     
 C   19.416614586921888        11.188176785450239        10.754625451361745     
 H   20.276336852914852        9.6466129673508210        9.5259734541196242     
 H   14.407751907894548        6.5812709502781699        5.6768628409841080     
 C   14.772563637640566        6.1702572714302031        7.7685812346418830     
 H   15.176606407373246        6.0557663336210918        9.8881910175161121     
 H   14.207798486802954        13.277673124706016        4.2276255194666907     
 C   16.166928747719240        12.415478193703652        3.9553016255680982     
 H   18.098517582338964        11.471021968290524        3.9766678339886568     
 H   11.041163343333691        12.811108158579188        10.739785383189883     
 H   20.327519542221022        11.290676495359683        11.346119155445244     
 H   14.551226502159841        5.1066943800747451        7.6890095313061915     
 H   16.303220763351845        12.775272162800936        2.9346001968421374     
 P   2.0368386207087217        3.4342959568055518        5.0162290258935220     
 C   1.9357850684416251        4.3672844556682344        6.5561390735648084     
 C   3.2368234096817998        4.2870011470705585        3.9822979199601041     
 C  0.41082224476382134        3.4113024311796787        4.2344269010572058     
 C   2.5808728131351661        1.7401000685197652        5.3205464345826705     
 C  0.84481852379106892        4.2029864494762892        7.4292174722095128     
 C   2.9721529140925425        5.2569082787197434        6.8835220760718467     
 C   2.8896922573336195        5.4856456359499433        3.3333775000517529     
 C   4.5666733680568221        3.8399417201339476        3.9837602566203820     
 C -0.41896980606244344        4.5426926155002771        4.3497448305810602     
 C  -4.4032032915217248E-003   2.3113613420528254        3.4631553455135609     
 C   2.8761220994325627       0.89632066876497585        4.2315431290436401     
 C   2.6303903591679352        1.2393343392495040        6.6326503533961887     
 H   3.7584686920984080E-002   3.5183784574492476        7.1832354031979895     
 C  0.80191342963083534        4.9255278057531315        8.6216183796853958     
 C   2.9056831177725480        5.9904605777396229        8.0685614861117010     
 H   3.8082608622918142        5.3975935700848385        6.2060738129851112     
 H   1.8609893295971862        5.8408326434009048        3.3126325504120908     
 C   3.8917442365204855        6.2450434572129989        2.7237911346715276     
 C   5.5605442716996478        4.6018228197366646        3.3681582843385862     
 H   4.8279291256736983        2.9031129707858656        4.4630808567988858     
 H -0.10596492058849950        5.3903109703085441        4.9553621200573268     
 C  -1.6462831457411153        4.5680545095256972        3.6870337428212512     
 C  -1.2380160546438577        2.3525937072295333        2.8123866521726728     
 H  0.61441255889718105        1.4223328181468193        3.3691957050270336     
 H   2.8873599434367145        1.2810720722611748        3.2134596184766355     
 C   3.1704934507989533      -0.45024868043300353        4.4573447268077846     
 C   2.9309367356828120      -0.10856922860115696        6.8454389337255321     
 H   2.4395409190111423        1.8935783345693304        7.4801579868443122     
 H  -1.8927867009289910E-002   4.7672509580477120        9.3178973126413815     
 C   1.8163677828153111        5.8377764564666537        8.9282065278210165     
 H   3.7086243887198305        6.6834917984919100        8.3140586176340978     
 H   3.6338708025238482        7.1816064389820538        2.2285526295254035     
 C   5.2244844314764984        5.8159985882776928        2.7637686334568170     
 H   6.5877828486405532        4.2391550818489394        3.3470844556039205     
 H  -2.2860243146465091        5.4456994333354869        3.7611167103630501     
 C  -2.0609232357850660        3.4766261273864800        2.9171088362826816     
 H  -1.5489969226074807        1.4974894723979248        2.2154337136421471     
 H   3.3701790811577133       -1.1048426784114167        3.6079714601328043     
 C   3.1889830983670939      -0.95203489400862251        5.7622807785503580     
 H   2.9657660919693596      -0.49763451888960430        7.8604838187239077     
 H   1.7523496841554811        6.4183058889435269        9.8463686237406502     
 H   6.0015566399112821        6.4164771098478113        2.2950355336002999     
 H  -3.0325446650220260        3.5053887263707333        2.4181978695655539     
 H   3.3980245236377469       -2.0075480293121220        5.9305560251353562     
 Co   15.584378621204117        2.9162970728423829        12.608341873027999     
 S   16.141811515339732       0.72712826818935472        12.933449933539460     
 S   17.665606253975490        3.8289787841856877        12.548237527252558     
 S   14.412904708471876        3.3686542162204129        10.705360453475594     
 S   14.075717948064725        3.6677227247678483        14.140427142594248     
 C   14.695198426973979      -0.28317642563458489        13.050426109681084     
 C   17.554065663445360        5.5851696742955799        12.409766665873326     
 C   15.163334954848006        2.5274953540840275        9.3486052144645946     
 C   14.784437498441353        4.3674421025342411        15.594985578810130     
 C   14.819315877861431       -1.6932953567329976        12.981722879516131     
 C   13.398276233550542       0.24516674019137391        13.244894433767728     
 C   18.736000199924366        6.3427010989257990        12.221880430412634     
 C   16.341118806551979        6.2984206026879379        12.553508072597102     
 C   16.382435207349246        1.8227102307382297        9.4710399859620082     
 C   14.541886966733825        2.5335509770572409        8.0752183005762621     
 C   14.009688777446142        4.4693799174250914        16.775196035545832     
 C   16.095255307349955        4.8891708997437489        15.624810354192160     
 H   15.805147405171050       -2.1312273538723487        12.833884592196187     
 C   13.704458508349875       -2.5243751457725403        13.116806468366001     
 C   12.295518851626051      -0.59723159819060423        13.399855148885177     
 H   13.277415531040230        1.3245712959485962        13.302171568271140     
 H   19.679807651432039        5.8122703967248972        12.100121576689602     
 C   18.712159314334627        7.7397299096026737        12.207654701731494     
 C   16.325055594869145        7.6966208569721584        12.539418701296883     
 H   15.417277895655968        5.7397563884826468        12.702547449090844     
 H   16.873945441817352        1.7900575616983045        10.440032977216795     
 C   16.937474425810581        1.1525367391255088        8.3820346154614658     
 C   15.122424032399614        1.8881793952129853        6.9796009752183936     
 H   13.582644800807744        3.0387110119774134        7.9604944723856041     
 H   13.000414736100682        4.0604747227050106        16.781637504746616     
 C   14.514521863736713        5.0975552459445277        17.915651333657657     
 C   16.589464955219519        5.5130366956735672        16.768413437037356     
 H   16.722342252233368        4.7764164087184788        14.743336329960435     
 H   13.830742352538559       -3.6048736989605117        13.063218921628822     
 C   12.430519533875469       -1.9876796824806029        13.337417751650074     
 H   11.306460794542588      -0.16484671744556215        13.554377194495661     
 H   19.642966961201548        8.2914311693475895        12.078151436464232     
 C   17.504234490245249        8.4310207040921590        12.369502961447177     
 H   15.376710897149310        8.2166619164200849        12.674852485300852     
 H   17.857870398800372       0.59064607921096268        8.5232273845298163     
 C   16.327392889362130        1.1891669204899959        7.1230809449381773     
 H   14.628705452943334        1.9197626670988457        6.0092937352395994     
 H   13.888417045233274        5.1735840579761527        18.803536509747964     
 C   15.807746013003772        5.6371277590407374        17.922444578974467     
 H   17.605206315331198        5.9032195042165121        16.753951058518918     
 H   11.560893879415234       -2.6366752798892055        13.426719521986945     
 H   17.487991833656942        9.5185553825764924        12.366897744686707     
 H   16.777280913833092       0.67900950376507663        6.2753058233636221     
 H   16.196846380427662        6.1432550788647191        18.803801401555596     
 P   1.4761557121501325        2.9125767810414103        20.382748868649827     
 C   2.9383485694796625        2.2354561521010097        21.179326197426413     
 C   5.6303649880547531E-003   2.6917104492193045        21.412615980217922     
 C   1.7206306483822982        4.6875687253817295        20.188119793060313     
 C   1.2468130384829752        2.1608795559716083        18.754578731752709     
 C   3.0222336115355741       0.85152091344981762        21.414617469873555     
 C   3.9882002428690995        3.0836659002951321        21.580266117757663     
 C  -2.1356639816290920E-002   1.7552141866574313        22.459005137695549     
 C  -1.1305624480898930        3.4854139383237150        21.149222209133153     
 C   2.0991124244868553        5.2194340247413180        18.948401934565464     
 C   1.6436230682652904        5.5163396662909596        21.324084034371474     
 C   2.2705849104192932        1.3941257223117041        18.170372447366503     
 C   5.4806963953830432E-002   2.3939770004734133        18.042914076756993     
 H   2.2297477426000025       0.18067854463174582        21.094385592344135     
 C   4.1403257101378825       0.32943453140177031        22.064591064791042     
 C   5.1148061379948535        2.5461430469037909        22.204126084450213     
 H   3.9327957409596497        4.1525112513551354        21.402193125466805     
 H  0.84538018964717176        1.1438968380189178        22.702392658796786     
 C  -1.1801752196575168        1.6105994393431866        23.227973694021866     
 C  -2.2845738976826002        3.3201248281663034        21.915995631505087     
 H  -1.1057413371962510        4.2419438079870506        20.366315211846942     
 H   2.1587730466554560        4.5772877257906588        18.073535645621693     
 C   2.3968538044827330        6.5808689673700949        18.842587425431965     
 C   1.9658911517463167        6.8687057799855555        21.214033452670275     
 H   1.3298978175081124        5.1152850489858368        22.287020867239317     
 H   3.1854445419774744        1.1848275787581302        18.718922200019783     
 C   2.1045106818217372       0.88743168371869940        16.877757128354336     
 C  -8.7197531577390255E-002   1.8991252335346278        16.745592505572080     
 H -0.75431094880087513        2.9755453419553270        18.476875944587565     
 H   4.1728366420287903      -0.73857825972017510        22.272544668665013     
 C   5.1882827883113372        1.1715308375664291        22.444815636356488     
 H   5.9286185177794231        3.1960923785933226        22.524499673586472     
 H  -1.1611723913136691       0.88896155332020532        24.044563685650843     
 C  -2.3111183277894556        2.3845071050919362        22.957674831633298     
 H  -3.1706579366772369        3.9260540235738461        21.728864332903306     
 H   2.6979524435313333        6.9905892405150674        17.879703143683042     
 C   2.3332294275654166        7.4016775138548976        19.971424633399756     
 H   1.9293027387094341        7.5162229955718995        22.091051873540174     
 H   2.8979433749508225       0.29375931371841701        16.431003440579193     
 C  0.93897691720385923        1.1562246844397193        16.158324427470063     
 H -0.99246279573074203        2.1010032683829976        16.179306801954571     
 H   6.0646250681507192       0.76137556835113029        22.942714667194341     
 H  -3.2219967939460172        2.2822480114006085        23.549261363664836     
 H   2.5547088540809653        8.4652117153272162        19.891856176086947     
 H  0.80277634578550772       0.79635373805530907        15.137641299478034     
 P   15.069158756321977        10.137754690009622        17.219505319601957     
 C   15.170038401519598        9.2046807354223308        18.759378016210466     
 C   13.869350617847862        9.2851033416613316        16.185332433037821     
 C   16.695201251659707        10.160719601560460        16.437773531956463     
 C   14.525117321304023        11.831957523163766        17.523771219637368     
 C   16.260907227064120        9.3688772352843515        19.632596766154705     
 C   14.133644300178753        8.3150081664840201        19.086544176389221     
 C   14.216772434366350        8.0867165306975206        15.536099386307139     
 C   12.539426770871611        9.7319486637381374        16.186758826922087     
 C   17.525078190257513        9.0294126030440189        16.553282056601201     
 C   17.110247222783507        11.260488087456181        15.666155748110631     
 C   14.229813815150342        12.675672387834052        16.434731690906816     
 C   14.475711194717569        12.332815827614008        18.835843376944261     
 H   17.068179389154192        10.053491185676995        19.386764807799221     
 C   16.303688081193705        8.6461942244420573        20.824921121262843     
 C   14.199986229980503        7.5813211752650629        20.271506021479990     
 H   13.297623591110208        8.1743820516223114        18.408977538801015     
 H   15.245539894200366        7.7317199253873135        15.515383971692957     
 C   13.214942420083585        7.3273458624432184        14.926137047391148     
 C   11.545786016546666        8.9701191813379850        15.570734974120150     
 H   12.277949486175389        10.668589197878328        16.666332592980343     
 H   17.212208225025851        8.1819313754299703        17.159161839230045     
 C   18.752282678680292        9.0039525487433743        15.890372967947753     
 C   18.343741608532117        11.219144067631841        15.015171908507144     
 H   16.491360395529394        12.149453251671861        15.572065318645562     
 H   14.218476390045630        12.290854328812317        15.416674180375596     
 C   13.935510370790702        14.022267666247540        16.660467105886465     
 C   14.175227179177304        13.680744968035940        19.048564815579795     
 H   14.666588697311342        11.678615009613159        19.683376835259086     
 H   17.124469506997499        8.8043705195173363        21.521295322497124     
 C   15.289206836068987        7.7339015977839169        21.131289258438262     
 H   13.397028115153280        6.8882511594756455        20.516820590961309     
 H   13.473018669828930        6.3909545898647782        14.430684088873134     
 C   11.882142431576971        7.7561980648527671        14.966001472392989     
 H   10.518501269417056        9.3326470265048744        15.549542936117486     
 H   19.392100216054963        8.1263775780795253        15.964590147891885     
 C   19.166711830058606        10.095173809730568        15.120044883337689     
 H   18.654568008752875        12.074092831298453        14.417915744870646     
 H   13.735773972758762        14.676800889781486        15.811061838406996     
 C   13.917133274676361        14.524144971933133        17.965366765377791     
 H   14.140488732897147        14.069898520463996        20.063579581066122     
 H   15.353147934860273        7.1532418648442535        22.049375762015117     
 H   11.105244634657062        7.1557718801077881        14.496924833840657     
 H   20.138240863343089        10.066307785389535        14.620967018084805     
 H   13.708140925067232        15.579677553355300        18.133583239714490     
 Co   7.0711213961479329        10.611752326735418        12.660641680319777     
 S   7.6434644975701449        12.787161616532824        13.071681055586296     
 S   9.1278238365494033        9.6603785644915465        12.531985785035081     
 S   5.8529243686632491        10.303267484555439        10.758786227915769     
 S   5.5606085461637225        9.8038215022234940        14.167377195401151     
 C   6.1836067697490824        13.783164256668739        13.119311336923845     
 C   8.9971440739854760        7.9031972326939393        12.439433621435031     
 C   6.5949351575110180        11.182986059272453        9.4223992364922999     
 C   6.2530400413997924        9.0909055011202824        15.622135289684396     
 C   6.2918876365304488        15.194569864149221        13.058589476019355     
 C   4.8866899460483291        13.237636505019026        13.262096794171439     
 C   10.172883901878786        7.1315157831321443        12.270135260669029     
 C   7.7784048715589167        7.2043596056321384        12.600006565162412     
 C   7.8067588300199349        11.898327028899256        9.5575732999514269     
 C   5.9755898988559908        11.189824336018736        8.1475200640012400     
 C   5.4639070300336021        8.9741226383333199        16.791928692811542     
 C   7.5653086940121606        8.5721360909541904        15.662712871816014     
 H   7.2769831678098349        15.646118005451957        12.954307849626593     
 C   5.1620422247141766        16.010894085316657        13.151635151628327     
 C   3.7685353567555633        14.065100005394484        13.377626353133049     
 H   4.7760206671967502        12.157150592385111        13.313634216614496     
 H   11.121921414743941        7.6509363350347108        12.141803200996165     
 C   10.138669429656638        5.7355337629194789        12.298971817681995     
 C   7.7522673794561054        5.8065724639199781        12.629384177008644     
 H   6.8593158976657724        7.7746583103151687        12.734266330001883     
 H   8.2899382501293530        11.932070166625051        10.531097787153351     
 C   8.3638188880133502        12.578812375358167        8.4753941166419242     
 C   6.5558478733071288        11.849669626589405        7.0608032726047343     
 H   5.0204836451043278        10.678957370072334        8.0239566431229097     
 H   4.4517551245827560        9.3766238777933104        16.787685807580413     
 C   5.9586908023164069        8.3412369630212382        17.934195124715465     
 C   8.0477793272433260        7.9395978193675356        16.807082030245411     
 H   8.2005811266206976        8.6914377906336480        14.787948574197726     
 H   5.2764005937594645        17.092951226232369        13.105494444784451     
 C   3.8880624853825942        15.457308326840037        13.323247791053278     
 H   2.7809341841967226        13.618719335362556        13.497572694115336     
 H   11.065735617387375        5.1740086309851643        12.188823369343750     
 C   8.9262378264706008        5.0590687041138169        12.485721556931782     
 H   6.8003538255441356        5.2973756938770222        12.778588294839825     
 H   9.2828241585250009        13.141634162383008        8.6235731676074181     
 C   7.7589436024541332        12.549971079658368        7.2138060285349832     
 H   6.0651028874706165        11.825931428736657        6.0888146201707611     
 H   5.3231176334915071        8.2562508498110354        18.814582988521483     
 C   7.2543438053408726        7.8073162265470550        17.952355155702872     
 H   9.0635315641022505        7.5490638296043979        16.801256873920345     
 H   3.0079214394613634        16.095333695018510        13.384939746573604     
 H   8.9019017725529981        3.9727391744285030        12.520242673758837     
 H   8.2110262054774203        13.066793116105348        6.3712703870389724     
 H   7.6359079486884740        7.2989918447213977        18.835704238881920     
 P   10.045477533503350        10.507222901785818        20.475295591599259     
 C   11.522983189501604        11.171418820676438        21.255875878537502     
 C   8.5810479128007664        10.758176737914924        21.505249374717746     
 C   10.267989486415702        8.7306565769062896        20.276047105769855     
 C   9.8159396959258665        11.257810073465407        18.847552232161785     
 C   11.626549383270094        12.555352111356465        21.486653143780945     
 C   12.576181844672071        10.314355651556630        21.629342451155463     
 C   8.5690399893438585        11.709902894623369        22.537940525128924     
 C   7.4271241836066064        9.9907024535501989        21.241850074205395     
 C   10.644864555987784        8.2002800518773675        19.034496616937243     
 C   10.177833317537241        7.8983255454592340        21.408002947607041     
 C   10.845757761964848        12.011898537509930        18.259250292607629     
 C   8.6173309061010634        11.039810060441496        18.142561650721795     
 H   10.833377440617710        13.234463174710342        21.184575203190324     
 C   12.767508957024411        13.068207995475756        22.103429592910981     
 C   13.725096749928687        10.842769825098264        22.219080426371878     
 H   12.505734381470745        9.2458643537330225        21.453189906146125     
 H   9.4513801965701436        12.299015786996506        22.777473456901351     
 C   7.4075596498143517        11.898183737057192        23.293467841700835     
 C   6.2704932468730110        10.199252358578532        21.993775695056172     
 H   7.4394815125667462        9.2217991608968841        20.470447548729027     
 H   10.714267294474288        8.8457205774691268        18.162402317867979     
 C   10.927484004875142        6.8361427140688757        18.923793186989105     
 C   10.486572132732917        6.5432786548147792        21.292727273803404     
 H   9.8652628496336945        8.2983080617110385        22.372108068637079     
 H   11.765357147828906        12.208798822259292        18.803437347104587     
 C   10.679515785743172        12.523459855163228        16.968844822515585     
 C   8.4745165121399619        11.538972221072363        16.847187726322971     
 H   7.8035883400831638        10.467917528167106        18.580392391425651     
 H   12.817035452124587        14.136151989553515        22.307108613623605     
 C   13.817998425556215        12.216963691179926        22.456610162668241     
 H   14.543759357894665        10.188853411075865        22.517636473214232     
 H   7.4363351777182753        12.632681660887457        24.098859620198699     
 C   6.2590471743520188        11.151298962580517        23.020834341123777     
 H   5.3691092022864471        9.6159836112593009        21.807348978516767     
 H   11.226062895410957        6.4271035791505566        17.959818462679230     
 C   10.852128727949561        6.0114267073917569        20.049304148655935     
 H   10.442627308458651        5.8919496347799889        22.166343697863613     
 H   11.477135002295686        13.109641380382541        16.519499130778467     
 C   9.5068238097935840        12.270266381900022        16.255872504133883     
 H   7.5631593664288470        11.351368794977517        16.285927291484313     
 H   14.712583388018560        12.618821570418367        22.929091187253725     
 H   5.3465352522659702        11.286100606468789        23.603000039986796     
 H   11.063994585012868        4.9461099169566873        19.966982958478678     
 H   9.3685608656035306        12.635534229355025        15.237592722294073     
 P   6.5121644389173250        3.2891174639131955        17.281372140421457     
 C   6.6126216115287075        4.2186045163674128        18.822145461699098     
 C   5.3318762324882840        4.1509270000177088        16.230393918171185     
 C   8.1442831741294608        3.2541145208029394        16.513006139951639     
 C   5.9602571447485762        1.5961303313985715        17.575726583906231     
 C   7.6899133074172630        4.0294201567607164        19.707379210716521     
 C   5.5921352840041294        5.1297712089359724        19.138222220549498     
 C   5.6995509498667865        5.3488563456377909        15.591159832241390     
 C   4.0031443127926076        3.7028683175754180        16.185884852387773     
 C   8.9812816615320870        4.3799687688237592        16.631613419076068     
 C   8.5545346881114366        2.1506932754001160        15.744560882701510     
 C   5.6504141279430096       0.76503306250248670        16.481232106005908     
 C   5.9342184798216353        1.0790247272935887        18.882198190437347     
 H   8.4867211006125505        3.3304071872064633        19.467664431252025     
 C   7.7321545679842876        4.7449546140399459        20.903961301051460     
 C   5.6581869060673204        5.8564794530875188        20.327895588188735     
 H   4.7688401644913654        5.2908816296475694        18.449833330629200     
 H   6.7276064557540547        5.7060173934624032        15.605485122846952     
 C   4.7201126141072400        6.1037221980179286        14.940829428005943     
 C   3.0320115726232677        4.4593255377185708        15.527945365477592     
 H   3.7249904648850980        2.7676908019647306        16.658999546292463     
 H   8.6722636893370737        5.2301856245760456        17.236020109337321     
 C   10.210420968973112        4.3968204398479127        15.972092337375010     
 C   9.7904352723460466        2.1833869058203872        15.097782001046982     
 H   7.9298782756808048        1.2658845635242189        15.646593932145517     
 H   5.6276220685306404        1.1615989275222744        15.467906245113449     
 C   5.3608866824338994      -0.58453421225510371        16.695062583205566     
 C   5.6384218199873617      -0.27152216107863159        19.083199510841133     
 H   6.1389351955924818        1.7227592727786312        19.734180643713650     
 H   8.5399461890357600        4.5677813986262734        21.611038674805222     
 C   6.7305892425482385        5.6741237080184472        21.202956404635479     
 H   4.8675104450165163        6.5659977359358672        20.565723713396224     
 H   4.9948346878306813        7.0393372110528452        14.453265956289119     
 C   3.3886128914467397        5.6695670044201716        14.927475118494174     
 H   2.0067142647658436        4.0950614312882516        15.467557302806600     
 H   10.855405301196180        5.2706544468271224        16.046436219242729     
 C   10.619771044049079        3.3022221315956375        15.203521853967748     
 H   10.095592527517557        1.3257867331679658        14.501576352278366     
 H   5.1532959589075418       -1.2305100527624566        15.840830575250454     
 C   5.3624278740333091       -1.1016186473070000        17.994122216322623     
 H   5.6227470395670576      -0.67380394510977792        20.093487458473028     
 H   6.7936783765754019        6.2486655230838908        22.125419867591454     
 H   2.6288559937015377        6.2632145967123760        14.422363574187660     
 H   11.590883448116724        3.3269506153210089        14.702794702653719     
 H   5.1575864989549762       -2.1593742255308555        18.152772934771111     
 Co   10.034489127849598        2.9602936234150086       0.45755208224258093     
 S   9.4621789017972162       0.78484684907670499       0.86837840920507725     
 S   7.9776440887275282        3.9113603262068533       0.32896966508991193     
 S   11.252683965093787        3.2691377557206263       -1.4442717764471669     
 S   11.544986482448291        3.7683106111958926        1.9642416953895225     
 C   10.922030585659309      -0.21115811739157969       0.91610129012367414     
 C   8.1079883784188720        5.6685456203805318       0.23625962744355081     
 C   10.510854565681049        2.3894168156218942       -2.7807553577500932     
 C   10.852644520370667        4.4813669987003770        3.4189787621620136     
 C   10.813749338269581       -1.6225644750168651       0.85538959991636898     
 C   12.218940098359601       0.33437076332026483        1.0589400160666504     
 C   6.9320814681171621        6.4400169547989767        6.7138517793809069E-002
 C   9.3266407145950847        6.3675987960125795       0.39654406163872052     
 C   9.2990370897843349        1.6740434638480808       -2.6457064817718319     
 C   11.130320959378333        2.3826077223012883       -4.0555757276741549     
 C   11.641834374665850        4.5981861658971876        4.5887292299787106     
 C   9.5404120272763091        5.0002293536888960        3.4595681380022896     
 H   9.8286629665527911       -2.0741147597196616       0.75103536396227499     
 C   11.943585573857062       -2.4388901106058047       0.94852020492693834     
 C   13.337085165923732      -0.49309418640775415        1.1745482257383482     
 H   12.329610053776188        1.4148594159049193        1.1104457233101515     
 H   5.9831039280318530        5.9204330944344417       -6.0961728060713219E-002
 C   6.9660677177346910        7.8360077113391879        9.5870542608228901E-002
 C   9.3525456266958198        7.7653897221967814       0.42583237748425207     
 H   10.245847265167614        5.7974539808243328       0.53064860800776692     
 H   8.8157550025147291        1.6402909877883793       -1.6722338788126920     
 C   8.7420983041722060       0.99356085537557237       -3.7279474112073046     
 C   10.550173032512626        1.7227758764370540       -5.1423611639443640     
 H   12.085433288102681        2.8934849760900594       -4.1790414526185726     
 H   12.653971623424409        4.1956476703613328        4.5844625615959975     
 C   11.147126771820272        5.2311534194300453        5.7309837054279269     
 C   9.0580207213875070        5.6328615894016227        4.6039233805554867     
 H   8.9051125249400229        4.8809339133344061        2.5848219530673773     
 H   11.829223494275382       -3.5209476275961173       0.90239513003003380     
 C   13.217556138647065       -1.8853045649895375        1.1202061163179313     
 H   14.324682931550905       -4.6715281925267707E-002   1.2945248390165922     
 H   6.0388842508884917        8.3973716750830558       -1.4148112318724579E-002
 C   8.1784198944425501        8.5126865810246759       0.28234400205416610     
 H   10.304396637721567        8.2747608877124765       0.57483840249795515     
 H   7.8231000724505666       0.43070719110832656       -3.5798649965069811     
 C   9.3470782791278371        1.0224480804451652       -4.9894831329241214     
 H   11.041006714996174        1.7465385817893473       -6.1143042658030771     
 H   11.782740394036317        5.3161538788880867        6.6113416805430631     
 C   9.8515002767649733        5.7651377401691208        5.7491673218689412     
 H   8.0422960832999681        6.0234703430987500        4.5981148786257453     
 H   14.097688786656143       -2.5233314614480928        1.1819840686474754     
 H   8.2025887162993492        9.5990207183279672       0.31677179032800135     
 H   8.8950813757740796       0.50562664022956072       -5.8320647012077691     
 H   9.4699929249201258        6.2735016132145169        6.6325167669136231     
 P   7.0605095022181041        3.0651146127897682        8.2723370192044676     
 C   5.5829777210969525        2.4009242604881491        9.0528701536895326     
 C   8.5248502832469963        2.8140231005806258        9.3023824389941279     
 C   6.8380530548990111        4.8416936541337954        8.0731912444600233     
 C   7.2900634396334434        2.3145578938247930        6.6445798223892893     
 C   5.4793993319624024        1.0169839615760521        9.2836030960013662     
 C   4.5297916657931969        3.2579811594056447        9.4263794185660359     
 C   8.5365944390580051        1.8624159626173826        10.335185311236133     
 C   9.6789355702872015        3.5812657040320546        9.0390116840517969     
 C   6.4610367815657801        5.3721384266107712        6.8317109689804196     
 C   6.9282842247571361        5.6739420849818112        9.2051970917926642     
 C   6.2603123563672414        1.5603286715520903        6.0563446492572917     
 C   8.4886324573427530        2.5326367883440906        5.9395446642924918     
 H   6.2725622993121570       0.33788154316046964        8.9814861360940270     
 C   4.3384497947379366       0.50411171031998425        9.9003857580735257     
 C   3.3808628333569675        2.7295489831447513        10.016072812236324     
 H   4.6002587713076819        4.3264802545917345        9.2502877396005889     
 H   7.6541124095890796        1.2735042213097700        10.574684163646269     
 C   9.6979625110750867        1.6740124205596192        11.090853590624990     
 C   10.835458690487826        3.3725883031895543        9.7910707563795860     
 H   9.6667974954576401        4.3500915495494548        8.2675246781095861     
 H   6.3915752726988968        4.7267570751300427        5.9595761042244293     
 C   6.1783362426224100        6.7362680400937522        6.7211395766103479     
 C   6.6194842501458790        7.0289858734149480        9.0900484151002487     
 H   7.2409392804303421        5.2739014569231513        10.169251232752728     
 H   5.3407454507031282        1.3633688019030592        6.6005614586982544     
 C   6.4265750116884286        1.0487003783155515        4.7659679736124314     
 C   8.6314697119804862        2.0333981827752350        4.6442028742782959     
 H   9.3023271237264940        3.1046515556882341        6.3773017182028822     
 H   4.2889439880556610      -0.56383930458671705        10.104044595343574     
 C   3.2879559086618046        1.3553494864322790        10.253569986703429     
 H   2.5621893332799344        3.3834508976464206        10.314628730730680     
 H   9.6689680268178115       0.93959474032147516        11.896308940245959     
 C   10.846637799221719        2.4206616606366032        10.818245882907776     
 H   11.736986508847085        3.9556435438117590        9.6046494477331308     
 H   5.8796346776914117        7.1453591126775882        5.7572251025889143     
 C   6.2537689771361205        7.5609072239272477        7.8467037797414774     
 H   6.6635260319963887        7.6802478201335909        9.9637088827480014     
 H   5.6290008304708339       0.46240815640622612        4.3166845969638654     
 C   7.5992262070413714        1.3019596234448714        4.0529535090554161     
 H   9.5428003863119102        2.2210579817315494        4.0829200617214214     
 H   2.3933635218100449       0.95348668041676410        10.726032055093675     
 H   11.759073469159867        2.2857480442861609        11.400504963555242     
 H   6.0418622014062890        8.6262223974961287        7.7644708009400194     
 H   7.7375037032591729       0.93664107139001185        3.0346926477006568     
 P   10.593443742931818        10.283211086230422        5.0783829538414258     
 C   10.493106181189336        9.3537645031260634        6.6191841016812827     
 C   11.773441414461756        9.4212503095139137        4.0272168917059750     
 C   8.9612656036374307        10.318348405113461        4.3101652585176042     
 C   11.145556692340813        11.976143673085652        5.3726469502151843     
 C   9.4159223780831116        9.5430240595306657        7.5045354776260327     
 C   11.513577148866259        8.4425444398653138        6.9351546774920898     
 C   11.405319178832023        8.2236363403883903        3.3876554671586372     
 C   13.102347020802165        9.8688050803220726        3.9828728076481301     
 C   8.1240539042838531        9.1926808491422403        4.4290521273947583     
 C   8.5512491071409471        11.421642335226279        3.5414115570505076     
 C   11.455504409064522        12.807144402682246        4.2781095195042909     
 C   11.171576985371171        12.493330204271551        6.6790896105068187     
 H   8.6191249344782381        10.242073372901691        7.2648938222350523     
 C   9.3737760842759013        8.8275192206911282        8.7011364949980781     
 C   11.447626847205777        7.7158722527656094        8.1248570270731904     
 H   12.336772971942272        8.2813546212953764        6.2466611845887794     
 H   10.377119755796862        7.8668983904291983        3.4018430514948759     
 C   12.384482477502269        7.4685433039261246        2.7371711760753583     
 C   14.073206183182336        9.1121286979989033        3.3247715264498043     
 H   13.380835215263833        10.803764159794451        4.4562331677889953     
 H   8.4329050162832377        8.3425587604815359        5.0336784893167117     
 C   6.8949297092704374        9.1758932871557199        3.7695000098425551     
 C   7.3153710338815454        11.389008140394747        2.8945911431045235     
 H   9.1760786933460459        12.306305931287376        3.4432203640904957     
 H   11.478335594194892        12.410500599532455        3.2648140561221357     
 C   11.745101101585627        14.156710312636996        4.4918649380495905     
 C   11.467462141600267        13.843867517469878        6.8800144245956973     
 H   10.966783277366373        11.849659117653808        7.5311041850386466     
 H   8.5660717129260959        9.0047517577069680        9.4083020070300520     
 C   10.375341838264148        7.8983237739513337        9.0000455359558309     
 H   12.238289686021083        7.0063104661009508        8.3626069132012368     
 H   12.109436679256470        6.5331412124540229        2.2493836684906223     
 C   13.716147473339715        7.9021720945486180        2.7239825062609331     
 H   15.098643258746701        9.4760135424606311        3.2644897226768141     
 H   6.2497631501954070        8.3022127276938935        3.8440681171078559     
 C   6.4858220845977721        10.270356581961947        3.0006076225076401     
 H   7.0104148933958044        12.246503714882930        2.2981303445093468     
 H   11.952750443256710        14.802625090898610        3.6376018153592087     
 C   11.743549068935554        14.673876477804594        5.7908912678031461     
 H   11.483138612291469        14.246209423565739        7.8902780310224596     
 H   10.312321827789155        7.3238124416279620        9.9225320926121974     
 H   14.475694425839658        7.3083393353266786        2.2187677535010049     
 H   5.5147175421987864        10.245661837274135        2.4998681179241555     
 H   11.948463185502035        15.731627998291358        5.9494786885910669     
         556

 Co   1.5201217071612203        10.654324294054044       0.40741028883401675     
 S  0.96210601942808105        12.843092280228277       0.73487137048414897     
 S -0.56025815266830692        9.7403002870144615       0.34509692158127542     
 S   2.6931393012106053        10.206397177930585       -1.4954763669257776     
 S   3.0287739484994556        9.9013477845939786        1.9388701571692069     
 C   2.4091446580063685        13.852936164734150       0.84959619103004591     
 C -0.44778028816887344        7.9841063472862555       0.20796505346498192     
 C   1.9430655363066114        11.048860637760358       -2.8515896713640139     
 C   2.3205684284510415        9.2009118765532580        3.3932930050785068     
 C   2.2855198300351676        15.263092422092130       0.78114425466277204     
 C   3.7060805057429698        13.324056151598505        1.0423431437967987     
 C  -1.6293773609156625        7.2259295115130815        2.0611863470997790E-002
 C  0.76546502976624065        7.2715144554748257       0.35226968379365264     
 C  0.72417737112279457        11.753955257943623       -2.7287930553168511     
 C   2.5645130922015742        11.043271754491043       -4.1249910006615709     
 C   3.0957485322377565        9.0984150573702145        4.5731816173483226     
 C   1.0097285514958154        8.6792131315792975        3.4233707750802034     
 H   1.2997001833067827        15.701445835730944       0.63474613153091064     
 C   3.4008529012264681        16.093712002692317       0.91480842769540771     
 C   4.8093262999508068        14.165988090848085        1.1960130139162986     
 H   3.8266382657009865        12.244619352087931        1.0993904563522472     
 H  -2.5734271719695685        7.7558566859928835      -0.10141529232710556     
 C  -1.6049834656366953        5.8289410602968470        7.8105458093607333E-003
 C  0.78207756506887260        5.8733315732030533       0.33957908521365265     
 H   1.6890693497678970        7.8306802623936553       0.50087206782985538     
 H  0.23286814167602754        11.786595447722631       -1.7596885192411127     
 C  0.16911840292261079        12.424477957224576       -3.8175885964854137     
 C   1.9840115430388177        11.689098407885542       -5.2203432778569150     
 H   3.5236412834540434        10.537955028433341       -4.2399575816398638     
 H   4.1051015925883823        9.5071493884556286        4.5793375363539699     
 C   2.5912264194400718        8.4699855163099489        5.7136313990955108     
 C  0.51587677405452337        8.0549815900686479        4.5669439240864635     
 H  0.38240003088234908        8.7922294142569140        2.5421028156477035     
 H   3.2749323668522710        17.174254837824595       0.86140182140198218     
 C   4.6748048171010010        15.556491907430566        1.1338225655626248     
 H   5.7983440493821741        13.733162766380051        1.3494093005507435     
 H  -2.5355813730912971        5.2767793275154684      -0.12107106797350915     
 C -0.39681390649361115        5.1383172603762324       0.17051381419935197     
 H   1.7306250165491168        5.3538098698547065       0.47547190832404579     
 H -0.75125301536420774        12.986372465475517       -3.6762007469840197     
 C  0.77907899078384946        12.388120249707640       -5.0766043553548252     
 H   2.4776693529430203        11.657781570434494       -6.1906873912446470     
 H   3.2176168561479277        8.3936072349350006        6.6012828580189051     
 C   1.2979335256534632        7.9305713991262419        5.7207143253853170     
 H -0.49986033711722427        7.6647755600008534        4.5527017619076613     
 H   5.5447630199559477        16.205146435846739        1.2222056719831225     
 H -0.38015286489650540        4.0508241082383849       0.16914567450093776     
 H  0.32912879790165978        12.898468645605620       -5.9242284856444964     
 H  0.90906057662787754        7.4243071990397365        6.6020901577533193     
 P   15.628860148375345        10.654367171590689        8.1828944314403280     
 C   14.166154989558299        11.331163376068337        8.9788292475961189     
 C   17.099106784373145        10.876346482545417        9.2128416689289185     
 C   15.385134647524920        8.8793144564265951        7.9881772015681793     
 C   15.858361644145880        11.405936931265172        6.5547204549596811     
 C   14.081671101466306        12.715138332574474        9.2137566164577525     
 C   13.116223275438522        10.482739053943316        9.3791142173239042     
 C   17.125468421735683        11.813432575630737        10.258702972312465     
 C   18.235999558967816        10.083665914288463        8.9495021087035465     
 C   15.006739933909719        8.3474414928908498        6.7484086640066554     
 C   15.462652834238037        8.0504588509999770        9.1240223165309917     
 C   14.834376172475631        12.172098655450119        5.9701791642476865     
 C   17.050710896898870        11.173428180883008        5.8434589810768891     
 H   14.874165397754775        13.386175711464384        8.8939211572590597     
 C   12.962913804206529        13.237049784065883        9.8626929171503956     
 C   11.988944661950951        11.020090582218582        10.001856787848885     
 H   13.172099710220333        9.4138732365381923        9.2012851773574500     
 H   16.258097914043056        12.423854932744131        10.501927215647740     
 C   18.284384012334808        11.959793182173167        11.027146669999265     
 C   19.390099519697067        10.250672115197732        9.7157119425790839     
 H   18.211692445052158        9.3266423583073497        8.1670549022382595     
 H   14.946719679239909        8.9896739723317740        5.8736192226391388     
 C   14.709614545349796        6.9858905642688809        6.6424598077383816     
 C   15.140984614555929        6.6979677197438869        9.0138205648638330     
 H   15.776314930445745        8.4515236582878650        10.086986613400546     
 H   13.919269619370825        12.380936749165036        6.5184534687358235     
 C   15.000556454707132        12.678842348092969        4.6776052988146715     
 C   17.192856808208482        11.668343848470183        4.5461851150822508     
 H   17.859995936803013        10.592314807684867        6.2777003132918443     
 H   12.929912195686985        14.305093641943545        10.070372118354411     
 C   11.914885892363310        12.394729871395139        10.242242451855557     
 H   11.174983466584981        10.370079051761842        10.321687437197221     
 H   18.264961720526632        12.681953387155627        11.843273592800424     
 C   19.416038631262854        11.186969393922642        10.756784449323828     
 H   20.276787869181451        9.6456297300456004        9.5286334944492399     
 H   14.408630448263912        6.5761367786290741        5.6795518003127876     
 C   14.773741465197256        6.1649781136538486        7.7711986183605459     
 H   15.177958918138939        6.0503330137979550        9.8907252179234373     
 H   14.206965279962709        13.272116412367959        4.2306058061723304     
 C   16.166457610029251        12.410658120758635        3.9585682135804432     
 H   18.098436421611414        11.467026772064846        3.9802197948888280     
 H   11.037999357611623        12.804706982525163        10.739329303558394     
 H   20.326989923775216        11.290543588353749        11.347978785726388     
 H   14.552724780426576        5.1013554643257812        7.6915392260873752     
 H   16.302819308175785        12.770634689264162        2.9379481308552635     
 P   2.0370141132251272        3.4294626060892370        5.0183079696390003     
 C   1.9359826711871091        4.3623374625917046        6.5582453903663351     
 C   3.2363444261084995        4.2824658440453591        3.9838069205094264     
 C  0.41079457607295738        3.4060700614836614        4.2369526289566952     
 C   2.5813043392749075        1.7353054321720753        5.3222963464527018     
 C  0.84547332774212791        4.1972129243830265        7.4317313381118373     
 C   2.9718234354022970        5.2526776452489727        6.8852488750470497     
 C   2.8885284880446664        5.4810837942123900        3.3352042717991859     
 C   4.5661573912885300        3.8353736165067676        3.9837403794965800     
 C -0.41924363176087837        4.5372704652129112        4.3523876391004714     
 C  -4.2593320197319463E-003   2.3060158350784472        3.4657680367433503     
 C   2.8770484952267950       0.89194988239153483        4.2331115099163092     
 C   2.6300218220802090        1.2339916439024521        6.6342117989870095     
 H   3.8584603117251967E-002   3.5121269357322067        7.1859599861589887     
 C  0.80259494350246630        4.9195205441770149        8.6242720042409626     
 C   2.9053724182917207        5.9860016462361099        8.0704431761303912     
 H   3.8075027763472389        5.3940426437844522        6.2074338750709463     
 H   1.8598469940699263        5.8363364173658665        3.3156272859773313     
 C   3.8898265480579495        6.2403279608310713        2.7242565709652693     
 C   5.5592705041089836        4.5970720399059246        3.3667249709697331     
 H   4.8279768195782262        2.8986023241789147        4.4628589134506411     
 H -0.10637598872228861        5.3849735229535920        4.9579695619107973     
 C  -1.6466186639490481        4.5623457237219771        3.6897840796093790     
 C  -1.2379484807262451        2.3469611641420269        2.8151324866269132     
 H  0.61475541110280651        1.4171315772576791        3.3716692719025363     
 H   2.8886841704063224        1.2770972536269030        3.2151876721225294     
 C   3.1712506020814351      -0.45472102086829436        4.4585145459835474     
 C   2.9304020857869211      -0.11400169180989025        6.8466077589415653     
 H   2.4387031967863919        1.8878842603222701        7.4818677449682083     
 H  -1.7810518098694543E-002   4.7606162351478716        9.3209124517665831     
 C   1.8166233352670671        5.8323298370888192        8.9306054491606162     
 H   3.7079068163005910        6.6795810918349217        8.3156817867192672     
 H   3.6313916126595442        7.1768571387894529        2.2292693941227282     
 C   5.2225256105551612        5.8111133549712823        2.7624594561685236     
 H   6.5864450079673738        4.2343523787679747        3.3443437847557482     
 H  -2.2865402152039520        5.4398587871274531        3.7638830720764793     
 C  -2.0610763162134136        3.4708147597743859        2.9198967165724166     
 H  -1.5487300532724000        1.4917759530293544        2.2181987004376182     
 H   3.3712061267089148       -1.1090265751155037        3.6089801497470715     
 C   3.1890566074482125      -0.95702012717309015        5.7632535059652152     
 H   2.9645794278584523      -0.50351072150105380        7.8614931496810634     
 H   1.7526388028069200        6.4126596127527415        9.8489112356157538     
 H   5.9990206396601797        6.4113624973507157        2.2925115321545326     
 H  -3.0326807404066725        3.4994410605532140        2.4209252700129724     
 H   3.3979530581411717       -2.0126090287968008        5.9312077516220487     
 Co   15.585657888283226        2.9177794220065665        12.610100896197441     
 S   16.143581832295663       0.72906669724108220        12.938068547947424     
 S   17.666068789169707        3.8317500252881929        12.547713996358057     
 S   14.412644312152725        3.3653520852040315        10.707148767368853     
 S   14.076929963335839        3.6710919722757649        14.141335265692900     
 C   14.696527387558916      -0.28076120610740218        13.052731583917323     
 C   17.553890909190208        5.5879738617883188        12.410772661001765     
 C   15.162806726755806        2.5229159470158318        9.3510749449867649     
 C   14.785101566067244        4.3712448923463834        15.595905912278020     
 C   14.820116818704880       -1.6909227549203345        12.984287052822497     
 C   13.399605920586001       0.24815382645929943        13.245484290847564     
 C   18.735619276142877        6.3459755406027796        12.223502336478314     
 C   16.340752340239437        6.3007460316521833        12.555079603122364     
 C   16.381666231952405        1.8177828393283852        9.4739404134065293     
 C   14.541436900031906        2.5285425635465835        8.0776342711128706     
 C   14.009870638172826        4.4736715053432849        16.775767957926053     
 C   16.095967353433540        4.8928758475117613        15.626094582844017     
 H   15.805923313998132       -2.1293078657165876        12.837893966492160     
 C   13.704760681488018       -2.5215114486175305        13.117970475866640     
 C   12.296335918375892      -0.59374767902101555        13.399130843506745     
 H   13.279085609988254        1.3275942429367489        13.302577721705330     
 H   19.679600473522704        5.8159108351876512        12.101524324127700     
 C   18.711434475121230        7.7429694473167183        12.210712673191386     
 C   16.324355288686874        7.6989325388188243        12.542439963426061     
 H   15.417069368643995        5.7416954881549378        12.703629089327144     
 H   16.872894123382043        1.7850947719980865        10.443086744909769     
 C   16.936780680059623        1.1472680961739581        8.3851651316304530     
 C   15.121972643212292        1.8826910150313174        6.9823164471357160     
 H   13.582332283541399        3.0338909498574798        7.9626103472100960     
 H   13.000500926257908        4.0649791580712789        16.781849192356884     
 C   14.514365977939908        5.1019978332711426        17.916288285977913     
 C   16.589782934219450        5.5170245798274760        16.769727815743469     
 H   16.723329133842110        4.7799082753297322        14.744844899955169     
 H   13.830647315041686       -3.6020616401970047        13.064625568381340     
 C   12.430820836469103       -1.9842541723977825        13.336955701496203     
 H   11.307327282298159      -0.16089703713691253        13.552508018754917     
 H   19.642118124078323        8.2949966426586990        12.081853326432325     
 C   17.503361026549591        8.4337677724989586        12.373395337759495     
 H   15.375892687117558        8.2186131243021823        12.678336101013711     
 H   17.857131217197605       0.58534902493120378        8.5265954431023783     
 C   16.326879502613284        1.1836376599657312        7.1261203055043687     
 H   14.628358557147330        1.9140126731265028        6.0119504219414157     
 H   13.887943284622420        5.1783205737522513        18.803922451034673     
 C   15.807671079128784        5.6413819635815710        17.923466213630334     
 H   17.605524885730141        5.9072185937031190        16.755558032673797     
 H   11.560845528195619       -2.6328848940160867        13.425339108850935     
 H   17.486850389252137        9.5212623378839876        12.372028510398588     
 H   16.776846314173675       0.67325911826630891        6.2785222631475985     
 H   16.196518504189214        6.1475777003045016        18.804892924380994     
 P   1.4766908845059330        2.9176439961431080        20.385849514825296     
 C   2.9393988006878162        2.2409544218351320        21.181884287765865     
 C   6.3790500330852783E-003   2.6957635951394296        21.415731195174356     
 C   1.7204216964607006        4.6926905300977797        20.191073453751201     
 C   1.2473327307765074        2.1659894388365135        18.757692329894514     
 C   3.0239414892749070       0.85701842521626237        21.417019206329957     
 C   3.9893591289351349        3.0894597342813075        21.581914923758685     
 C  -2.0090149874950263E-002   1.7587639702960136        22.461667851096593     
 C  -1.1304140267542875        3.4885818365790038        21.152345783551155     
 C   2.0988407227982768        5.2245154954786930        18.951295614135446     
 C   1.6429716742567217        5.5215740297112896        21.326908136799663     
 C   2.2712976149080171        1.3996499255042161        18.173344896017184     
 C   5.5105867009524259E-002   2.3985945343800745        18.046254632507772     
 H   2.2314342938331033       0.18590088434292257        21.097387549154707     
 C   4.1427946742118964       0.33523872015884787        22.065887650139775     
 C   5.1167088724005385        2.5522395807803595        22.204636462301554     
 H   3.9334507619677348        4.1582940623713220        21.403911398934817     
 H  0.84717443955075666        1.1481952904233468        22.704919636365766     
 C  -1.1789878622324130        1.6126871440961863        23.230201276850192     
 C  -2.2845032948289816        3.3218436985025255        21.918636636072225     
 H  -1.1060231255827904        4.2455216659222295        20.369819343717751     
 H   2.1588291471440830        4.5822642000886233        18.076518377058964     
 C   2.3960651399482091        6.5860437357958803        18.845323772454424     
 C   1.9647745043564393        6.8740331815999349        21.216688497713417     
 H   1.3292923085879873        5.1205479741288888        22.289883261710290     
 H   3.1863161120533081        1.1907572827450075        18.721744957243729     
 C   2.1052085275187440       0.89279659854614568        16.880803222002196     
 C  -8.6934900188851083E-002   1.9036015277322926        16.748998184337047     
 H -0.75415948087076312        2.9798476713240687        18.480348171294477     
 H   4.1758733750365673      -0.73277264371435358        22.273695214375081     
 C   5.1908343003977038        1.1776403183164212        22.445214990554984     
 H   5.9306817021936160        3.2023211634180222        22.524286464338783     
 H  -1.1596446092598098       0.89062301360477547        24.046419547506250     
 C  -2.3105257764626463        2.3856832647214889        22.959833219236057     
 H  -3.1711057340368796        3.9270064411773244        21.731534308268348     
 H   2.6970736527712273        6.9957487594181966        17.882404361736182     
 C   2.3320449146423514        7.4069767305172869        19.974054046374516     
 H   1.9279357305513622        7.5216722697134113        22.093596958797246     
 H   2.8987748290408928       0.29936860227606765        16.433959601144142     
 C  0.93943555027446279        1.1610796940722663        16.161590634054992     
 H -0.99240388230387766        2.1050123043860576        16.182884032983416     
 H   6.0677842766461394       0.76776022030835811        22.942265942474112     
 H  -3.2214520501185628        2.2823333864914299        23.551114598234456     
 H   2.5531938233422715        8.4705727281572063        19.894397788811258     
 H  0.80315904874431843       0.80103114796624231        15.140987705058878     
 P   15.068964798888345        10.142600605419947        17.221568112891010     
 C   15.169833566451656        9.2096460191862928        18.761470715397294     
 C   13.869800175569640        9.2896471459788952        16.186840920653680     
 C   16.695208706351437        10.165966764738398        16.440278434791736     
 C   14.524667516751837        11.836764151071252        17.525508320111907     
 C   16.260251286761218        9.3746759765863175        19.635088117974146     
 C   14.133968219016159        8.3192603139552510        19.088271460756420     
 C   14.217889007645052        8.0912704603896017        15.537945959229658     
 C   12.539917728676842        9.7365380163644826        16.186740831119046     
 C   17.525327056771179        9.0348447627710513        16.555892165507863     
 C   17.110093826874557        11.265859323922417        15.668769189957230     
 C   14.228871965707757        12.680059179063806        16.436289673824302     
 C   14.476055008424735        12.338164688222692        18.837394032674375     
 H   17.067175876637862        10.059767494873585        19.389457110141500     
 C   16.303013173574570        8.6522363705346983        20.827557491207326     
 C   14.200299253603095        7.5858109212393057        20.273393596284627     
 H   13.298370698030277        8.1779503184934530        18.410345553758194     
 H   15.246631190874862        7.7361968984057246        15.518396518412809     
 C   13.216799169487178        7.3320506584219149        14.926646916056248     
 C   11.547020536564888        8.9748869169040937        15.569330952649427     
 H   12.277890327603666        10.673133092033117        16.666096105464259     
 H   17.212586262512598        8.1872700931375153        17.161720130675981     
 C   18.752600198866528        9.0096781328923488        15.893103213708864     
 C   18.343672015986623        11.224809944891744        15.017932093643346     
 H   16.491012053201015        12.154683886542120        15.574547651191395     
 H   14.217142524005473        12.294849295789653        15.418390223769331     
 C   13.934733536396177        14.026754376767196        16.661630794728392     
 C   14.175733180789205        13.686181952554325        19.049727183808422     
 H   14.667400407202901        11.684312593597310        19.685074110164472     
 H   17.123362455052703        8.8110469216075860        21.524287189636883     
 C   15.288959450493380        7.7393862221067584        21.133685388276582     
 H   13.397748998010677        6.8921953540368577        20.518461579924164     
 H   13.475424525326751        6.3956821773658836        14.431459397594136     
 C   11.884043821913767        7.7610839331709869        14.964744088548743     
 H   10.519802541003420        9.3374748629730195        15.546839160513931     
 H   19.392593840012594        8.1322310120900010        15.967328190367324     
 C   19.166859687115785        10.101015188479657        15.122838005506175     
 H   18.654308266540237        12.079849546643583        14.420713973077019     
 H   13.734730151716697        14.681003049988185        15.812066517711912     
 C   13.917033554824560        14.529138832697811        17.966335663556134     
 H   14.141641424604394        14.075773640019715        20.064584369404663     
 H   15.352871717063202        7.1589350528407651        22.051920796574244     
 H   11.107712378436956        7.1608829352418857        14.494475138822351     
 H   20.138377644278105        10.072292454696113        14.623710352641901     
 H   13.708183119761554        15.584745938359712        18.134234927140366     
 Co   7.0697731070050196        10.613213476750991        12.658913461624476     
 S   7.6416141381447904        12.789083810881365        13.067084498358579     
 S   9.1272936741801516        9.6631300912960363        12.532544905384835     
 S   5.8531508799159173        10.299923364734669        10.757012122282307     
 S   5.5593159650367854        9.8071627595347177        14.166487435784415     
 C   6.1821984658167155        13.785563761912350        13.117024569346341     
 C   8.9972527099931643        7.9059818070742027        12.438461760388202     
 C   6.5954549671592781        11.178349081228422        9.4199489052354881     
 C   6.2522854752557597        9.0946943574837693        15.621245021067859     
 C   6.2910076151847942        15.196926170378513        13.056029431468065     
 C   4.8852817649026576        13.240610303209420        13.261539734114914     
 C   10.173199431968946        7.1347734862815679        12.268540447524737     
 C   7.7787079981004599        7.2066620400479779        12.598478343804906     
 C   7.8075229057167270        11.893334435556705        9.5547045211790920     
 C   5.9760476646880791        11.184756992946618        8.1451154607214473     
 C   5.4636291588388923        8.9784128750019079        16.791384494040955     
 C   7.5645055284588469        8.5758258794254587        15.661470031231330     
 H   7.2761273782518128        15.648019336356860        12.950289578743810     
 C   5.1616629239453671        16.013743441406536        13.150477222729940     
 C   3.7676413281539061        14.068573050730834        13.378383643515876     
 H   4.7742730673166749        12.160160662993857        13.313276219813877     
 H   11.122061974403321        7.6545621035289448        12.140427310414795     
 C   10.139332742282066        5.7387565991412988        12.295942862462772     
 C   7.7529084045012153        5.8088611099399472        12.626408379222703     
 H   6.8594601147340821        7.7765714172923541        12.733233293512969     
 H   8.2909752952629603        11.927040228647275        10.528080287861993     
 C   8.3645234687225187        12.573473736682828        8.4723004401647621     
 C   6.5563229236087235        11.844117482676062        7.0581048964260074     
 H   5.0208032576867909        10.674082120202360        8.0218411462196357     
 H   4.4515733677627178        9.3811280329948179        16.787493381441802     
 C   5.9587451680067245        8.3456908526182509        17.933595547726419     
 C   8.0473647236808290        7.9435834845656270        16.805818609375578     
 H   8.1995071253775933        8.6949038790387085        14.786482729467391     
 H   5.2764195496283470        17.095748267862454        13.104082810339024     
 C   3.8876847651619890        15.460722391557477        13.323730020643666     
 H   2.7799922895181082        13.622660025610196        13.499490094596784     
 H   11.066524436974392        5.1775605097113733        12.185148394677455     
 C   8.9270530091148466        5.0617956182077153        12.481867121378638     
 H   6.8011149107747917        5.2993018249961494        12.775156923522831     
 H   9.2835759834065730        13.136261901003401        8.6202513563307210     
 C   7.7594815232525249        12.544373884431035        7.2107967905661994     
 H   6.0654842157412636        11.820117997743596        6.0861695363347561     
 H   5.3234852975274150        8.2610082746694840        18.814232208285791     
 C   7.2543172864401217        7.8115819410911644        17.951382819212196     
 H   9.0631169157532074        7.5530619219662896        16.799710530965580     
 H   3.0078952999230029        16.099114535946981        13.386344110770033     
 H   8.9029886353326173        3.9754258768841724        12.515152016308386     
 H   8.2114966455751137        13.060972807322766        6.3680889854680434     
 H   7.6361308918286959        7.3033359734076075        18.834669179805491     
 P   10.044902392086440        10.512317512876479        20.472227067362876     
 C   11.521902091009345        11.176944439658962        21.253331115464370     
 C   8.5802797287583541        10.762279125846684        21.502189498191154     
 C   10.268134944944215        8.7358016279160857        20.273139386288474     
 C   9.8153619207211715        11.262936119565925        18.844468296564582     
 C   11.624813516934260        12.560878696460646        21.484252619408458     
 C   12.574986634547470        10.320176310825225        21.627719767121498     
 C   8.5677904785052341        11.713493579393516        22.535341107129700     
 C   7.4269381264337184        9.9939409987880357        21.238798911275865     
 C   10.645054332347597        8.2053664363316461        19.031650971727409     
 C   10.178413291536158        7.9035951967874487        21.405232791641321     
 C   10.844970052937793        12.017454255917707        18.256298000925284     
 C   8.6169723321745888        11.044422240716738        18.139259987313576     
 H   10.831665671450827        13.239713381354424        21.181564773980138     
 C   12.765009743082020        13.074043723297974        22.102136561633362     
 C   13.723158155171889        10.848895486122023        22.218593656246465     
 H   12.505038404031255        9.2516723765363587        21.451508908777011     
 H   9.4496179086919287        12.303338565476061        22.774995280814519     
 C   7.4064082488248619        11.900325173106150        23.291329109055415     
 C   6.2704038019049122        10.201055612811103        21.991231575888559     
 H   7.4396965681748943        9.2254525184694494        20.467010115406516     
 H   10.714135164037275        8.8506924779215872        18.159461006801930     
 C   10.928165209435241        6.8413160386577916        18.921115907563625     
 C   10.487588973675477        6.5486340371238141        21.290136152279516     
 H   9.8658118100287489        8.3036204388367967        22.369298418752326     
 H   11.764412496096226        12.214775315171160        18.800626018627518     
 C   10.678724302010375        12.528850311869421        16.965818844826867     
 C   8.4741755949589397        11.543438143582321        16.843821302348935     
 H   7.8033905435960493        10.472200200688976        18.576964730854428     
 H   12.813969401236841        14.141990941518943        22.305954215027310     
 C   13.815413282555216        12.223104366109665        22.456222676641428     
 H   14.541658111116044        10.195111537754885        22.517880490803957     
 H   7.4348722779843417        12.634392197832335        24.097095538295104     
 C   6.2584725928911933        11.152549895655435        23.018782086627819     
 H   5.3695216125615417        9.6170422547629464        21.804786819820098     
 H   11.226821964780173        6.4322469594665215        17.957178667523547     
 C   10.853196401395515        6.0167358749743860        20.046741550026333     
 H   10.443884394573082        5.8974371070227347        22.163869313877374     
 H   11.476198108214176        13.115286588108511        16.516555817033339     
 C   9.5062701338097426        12.275127015524742        16.252636172187589     
 H   7.5630207335574910        11.355350455367944        16.282397571629051     
 H   14.709389780065779        12.625240621093109        22.929549781076439     
 H   5.3460216042025550        11.286272602956638        23.601270494368332     
 H   11.065372754406559        4.9514761671297922        19.964515849755333     
 H   9.3680686684896717        12.640212581181490        15.234276341273729     
 P   6.5122586970434675        3.2939620806331771        17.279310997973713     
 C   6.6127328179833214        4.2235691251548602        18.820054068624845     
 C   5.3313127910261020        4.1554629307242381        16.228898506670451     
 C   8.1441739463824092        3.2593605905256040        16.510496452751472     
 C   5.9606200437200725        1.6009331344326567        17.574000335253572     
 C   7.6904784823198638        4.0352174299760932        19.704885621015862     
 C   5.5917147833762613        5.1340162394234783        19.136504272297817     
 C   5.6983043186015045        5.3534126550696968        15.589335930376324     
 C   4.0025428668045970        3.7074394282362739        16.185925089446194     
 C   8.9809387487312300        4.3853936012604100        16.629002285865308     
 C   8.5545847835799034        2.1560586499952996        15.741948732374771     
 C   5.6512547903559360       0.76941456347006987        16.479690233751249     
 C   5.9338166824777288        1.0843683939928315        18.880658824346344     
 H   8.4876362485340149        3.3366865950174569        19.464964362210601     
 C   7.7327368230803382        4.7509856757928501        20.901328505455272     
 C   5.6577748472015958        5.8609526121302311        20.326023537987449     
 H   4.7679945181115579        5.2944447156117409        18.448477504560163     
 H   6.7263819622486638        5.7105064961511838        15.602491347179095     
 C   4.7181134207184039        6.1084277970602292        14.940359775097122     
 C   3.0306531735073432        4.4640762961224230        15.529393781491818     
 H   3.7249506970575044        2.7722098220255562        16.659251865338906     
 H   8.6717927682163793        5.2355216207668276        17.233455034766358     
 C   10.210017926029218        4.4025258409840431        15.969375865790838     
 C   9.7904089805400716        2.1890344064682159        15.095036699269588     
 H   7.9301183186292334        1.2711132597498449        15.644109246016313     
 H   5.6288347790400994        1.1655890923139678        15.466206995957986     
 C   5.3615739107253990      -0.58005451198309044        16.693919909666882     
 C   5.6378696337936303      -0.26609211378507841        19.082053026834476     
 H   6.1380783366490972        1.7284519467108952        19.732491399413114     
 H   8.5409623204678997        4.5744449889731804        21.608047873207074     
 C   6.7307380488605784        5.6795874654569367        21.200574423818530     
 H   4.8666874656383037        6.5699199975135594        20.564103892625919     
 H   4.9922748574444453        7.0440717524019707        14.452535728743557     
 C   3.3865716927353566        5.6744449503091090        14.928785956153051     
 H   2.0052901514176225        4.0998677677497470        15.470318909111116     
 H   10.854833649514410        5.2764815894954298        16.043719023746025     
 C   10.619537497304632        3.3080367272132856        15.200751601594146     
 H   10.095754530640004        1.3315200249260906        14.498799504065333     
 H   5.1542402075219114       -1.2263162572928181        15.839850559700869     
 C   5.3624637672044599       -1.0966323331506760        17.993174065408038     
 H   5.6215701982757027      -0.66793685266283220        20.092498493696198     
 H   6.7938551541094698        6.2543290041705584        22.122894722294504     
 H   2.6262384526230540        6.2683191828784270        14.424884269642410     
 H   11.590666762668706        3.3328977929068984        14.700084913677340     
 H   5.1574874852507273       -2.1543142408551241        18.152145164359030     
 Co   10.035844161462823        2.9588431649414120       0.45582790702318926     
 S   9.4640350690926276       0.78293783198659550       0.86380052976283261     
 S   7.9781904317848173        3.9086401649354738       0.32952753404363055     
 S   11.252463053642524        3.2724699709022631       -1.4460444868623712     
 S   11.546286800029057        3.7649754490971885        1.9633588524332475     
 C   10.923445526920878      -0.21354369996397080       0.91382645028230280     
 C   8.1079186274523760        5.6657921210349915       0.23529710901461112     
 C   10.510327191354666        2.3940431710521084       -2.7831979130643392     
 C   10.853401188100579        4.4775755631622012        3.4180965740888634     
 C   10.814636565995993       -1.6249068335439174       0.85284034473304760     
 C   12.220355167567321       0.33141128424277749        1.0583916569911487     
 C   6.9318160411760257        6.4368045335812782        6.5541529319903563E-002
 C   9.3263823966103345        6.3653129197383524       0.39504421428637443     
 C   9.2982651365963349        1.6790274876921583       -2.6485587500077163     
 C   11.129846797663637        2.3876630755661230       -4.0579768470097397     
 C   11.642110739249107        4.5938915080017377        4.5881958175677271     
 C   9.5412148209484986        4.9965307340639589        3.4583326407321526     
 H   9.8295255797353072       -2.0760023479496343       0.74703221866320013     
 C   11.943972976204558       -2.4417250109972009       0.94736757798622817     
 C   13.337986977334692      -0.49655245014427890        1.1753091139175038     
 H   12.331364084757451        1.4118635216168856        1.1100987590259355     
 H   5.9830093291877384        5.9168636451732697       -6.2354844285369831E-002
 C   6.9654699705346346        7.8328295761756550        9.2846256006847025E-002
 C   9.3519651402428376        7.7631173868483634       0.42289083854565757     
 H   10.245739960754417        5.7955470498513302       0.52965421104853494     
 H   8.8147174128783394        1.6453126073501545       -1.6752311728629756     
 C   8.7413772745456590       0.99889103365856569       -3.7310204011164383     
 C   10.549673834509676        1.7283153087267242       -5.1450513558325834     
 H   12.085096742803808        2.8983477252229153       -4.1811603087935447     
 H   12.654152898856550        4.1911416972001820        4.5842825128510407     
 C   11.147065982494574        5.2266900947976520        5.7303955373646653     
 C   9.0584298423528296        5.6288612448469424        4.6026680901823473     
 H   8.9061877734324160        4.8774581887981716        2.5833624121413790     
 H   11.829213363012489       -3.5237302252319713       0.90098743891222299     
 C   13.217942296002837       -1.8887037332723502        1.1206893486652889     
 H   14.325632651683829       -5.0640769714548263E-002   1.2964441294723312     
 H   6.0381688702148519        8.3938753641998236       -1.7826904898822611E-002
 C   8.1776756909006636        8.5099899644403170       0.27851233703647083     
 H   10.303700393891493        8.2728392687450825       0.57145426465656557     
 H   7.8223314621403643       0.43607297998850092       -3.5831593792714855     
 C   9.3465163493602628        1.0280340905421588       -4.9924754538292699     
 H   11.040594890754708        1.7523379361684079       -6.1169444128858235     
 H   11.782363765104956        5.3113864825549202        6.6110041460267333     
 C   9.8515185744767440        5.7608582508654838        5.7482048519077935     
 H   8.0427033793773131        6.0194524976884543        4.5965756018515966     
 H   14.097724102070799       -2.5270970318956780        1.1833839784813498     
 H   8.2015841519169346        9.5963640071497931       0.31170986340519674     
 H   8.8945809647833727       0.51143576147186998       -5.8352260061848158     
 H   9.4697581019331079        6.2691413292068052        6.6314914290286824     
 P   7.0610672986784762        3.0600136727053497        8.2692635848262128     
 C   5.5840431471269234        2.3953922112854418        9.0503238600093709     
 C   8.5256073077302101        2.8099234849380457        9.2993111666521386     
 C   6.8378865065253933        4.8365414342159099        8.0702719975481774     
 C   7.2906225228709793        2.3094234151390975        6.6414918868778505     
 C   5.4811200890727276        1.0114515112653990        9.2812045138077526     
 C   4.5309703840632345        3.2521547414831811        9.4247519115576512     
 C   8.5378507958981782        1.8588198014778969        10.332566752336014     
 C   9.6790995559999367        3.5780455424729434        9.0359470774875241     
 C   6.4608350715593623        5.3670406138704525        6.8288493157712473     
 C   6.9276780417207808        5.6686703938523948        9.2024123587563480     
 C   6.2610769389501701        1.5547735685676585        6.0533843028917911     
 C   8.4889748423649731        2.5280109102287955        5.9362417118976278     
 H   6.2742594401996739       0.33262461389448300        8.9784805304710815     
 C   4.3409330887126298       0.49827161820071858        9.8990943509318505     
 C   3.3827857508188162        2.7234191807588886        10.015584340496599     
 H   4.6009370168173147        4.3206658678389234        9.2485973819129601     
 H   7.6558910635419029        1.2691625345245094        10.572189281388384     
 C   9.6991285470546647        1.6718734880748316        11.088685843901645     
 C   10.835533515332370        3.3708117775174968        9.7885038576078980     
 H   9.6665454230314136        4.3464620273747023        8.2640797213817905     
 H   6.3916994889599072        4.7217700690007778        5.9566212833552994     
 C   6.1776479848036123        6.7310837411362092        6.7184379992975174     
 C   6.6184445800197818        7.0236285247349386        9.0874347966456988     
 H   7.2403587694244491        5.2685906727779086        10.166430212960236     
 H   5.3416649675473202        1.3573968522524917        6.5977403270192587     
 C   6.4273418389905377        1.0433146706842433        4.7629321301919401     
 C   8.6317927367068741        2.0289233671011315        4.6408331080498337     
 H   9.3025119249678951        3.1003472626668160        6.3738773930254284     
 H   4.2919925494096285      -0.56968207508231894        10.102893508245421     
 C   3.2905255214260452        1.3492051563284195        10.253183560592166     
 H   2.5642756536568636        3.3771897867279854        10.314870727837587     
 H   9.6704604783973753       0.93788111412754616        11.894511415029527     
 C   10.847216024617303        2.4194290814615100        10.816162731369822     
 H   11.736549716694931        3.9546261173092425        9.6020641066663721     
 H   5.8788766135584369        7.1402015904600624        5.7545571506946365     
 C   6.2526886969128510        7.5555917613365855        7.8441136845207788     
 H   6.6622395100061560        7.6747626117462922        9.9612092515518711     
 H   5.6299100979836334       0.45677476484775498        4.3137275982157695     
 C   7.5997577379576180        1.2970994147766777        4.0497098146357837     
 H   9.5429227620506047        2.2170636384626063        4.0793882696437214     
 H   2.3965420194092535       0.94706465909763837        10.726493158750575     
 H   11.759596027816460        2.2856018278565937        11.398738005314637     
 H   6.0404735886077994        8.6208498875438302        7.7619708014659556     
 H   7.7379726509513604       0.93196628397872350        3.0313677123430285     
 P   10.593356575107522        10.278360106946833        5.0763184020286172     
 C   10.492993417139894        9.3487911976428357        6.6170875951679351     
 C   11.774031760363169        9.4167179882947725        4.0257311250494041     
 C   8.9613860666685365        10.313087101048431        4.3076418364816069     
 C   11.145187257746660        11.971338128241708        5.3709234365150484     
 C   9.4153479803423448        9.5372132171857853        7.5020283238786343     
 C   11.513997135927095        8.4382945962106000        6.9334395496028725     
 C   11.406623161296841        8.2190625796048380        3.3858627500893879     
 C   13.102963665958425        9.8642715680732724        3.9829121042596305     
 C   8.1244222481017356        9.1872283280521447        4.4264085117946896     
 C   8.5511946086025379        11.416270240899451        3.5388062461085803     
 C   11.454650057120709        12.802766761988604        4.2765733293171619     
 C   11.171973839599202        12.487978188308698        6.6775549840785402     
 H   8.6181998758759342        10.235777737049707        7.2621746459494227     
 C   9.3731778639778405        8.8214731381384546        8.6984891682914576     
 C   11.448031079126713        7.7113922076471946        8.1229860440070620     
 H   12.337625133780007        8.2777919867178884        6.2453156482893943     
 H   10.378411328845198        7.8623632182001399        3.3988893640542215     
 C   12.386557781119775        7.4638359037993123        2.7367429794482887     
 C   14.074598446287590        9.1074306681553878        3.3262298247044346     
 H   13.380867478684491        10.799297278708073        4.4564684420192933     
 H   8.4334124963913357        8.3371887064025341        5.0310662076846517     
 C   6.8953571702376033        9.1701559710611900        3.7667531435848591     
 C   7.3153914358342762        11.383349975912546        2.8918554082262449     
 H   9.1758226963049268        12.301080195433510        3.4407574377243715     
 H   11.477106351458701        12.406519653693124        3.2631183988792825     
 C   11.744395685996185        14.152234512714500        4.4907330808294716     
 C   11.468003645362405        13.838429711160854        6.8788779252614303     
 H   10.967640461418290        11.843953752964627        7.5294174870476791     
 H   8.5650335102845805        8.9980694171606679        9.4052903964967527     
 C   10.375176976015252        7.8928469670457444        8.9976555627733745     
 H   12.239105670457324        7.0023843321356587        8.3609939713092718     
 H   12.112094583174571        6.5283906742627096        2.2487096139819553     
 C   13.718253599629453        7.8973279701765131        2.7253240041438511     
 H   15.100091788189655        9.4712856099125293        3.2672544442787448     
 H   6.2503713746567371        8.2963434340221909        3.8413055531333398     
 C   6.4860639306474841        10.264519105741163        2.9978284530149821     
 H   7.0102337094665348        12.240766727281017        2.2953800152509105     
 H   11.951783978979549        14.798439375720386        3.6366347449990579     
 C   11.743496043816474        14.668888420504420        5.7899562304500991     
 H   11.484304943558984        14.240330378958841        7.8893007408355800     
 H   10.312124068002767        7.3181342192300676        9.9199976096568410     
 H   14.478391198638487        7.3032814106401904        2.2213258579621167     
 H   5.5149420184316975        10.239689537720205        2.4971502133102463     
 H   11.948540291120903        15.726566511822304        5.9488683673074521     
         556

 Co   1.5188370258562323        10.652848925397951       0.40914426608749177     
 S  0.96033608254857739        12.841156545319983       0.73950280234860344     
 S -0.56072766545036423        9.7375384415507913       0.34454257363964036     
 S   2.6933934000448003        10.209733754477714       -1.4937185307280973     
 S   3.0275628199804956        9.8979614603876325        1.9397363464126165     
 C   2.4078168065098566        13.850523111060575       0.85190947390918770     
 C -0.44763243545857828        7.9813094556244817       0.20895509566709683     
 C   1.9435803756358092        11.053472759725965       -2.8491469990138834     
 C   2.3199076943072594        9.1971137316344080        3.3941826226517757     
 C   2.2847220000523425        15.260722318469318       0.78371669345487538     
 C   3.7047511446208534        13.321069273767902        1.0429411241551663     
 C  -1.6290320815208796        7.2226738029644642        2.2224118635209733E-002
 C  0.76579753085416169        7.2691845456733359       0.35382594838894105     
 C  0.72493527476220476        11.758918430133775       -2.7259139980789850     
 C   2.5649434492766456        11.048310110049021       -4.1226052836874789     
 C   3.0955737607161526        9.0941336598949434        4.5737208943128547     
 C   1.0090177461359524        8.6755182397174497        3.4246327960231504     
 H   1.2989281469369778        15.699530742431303       0.63876432586063525     
 C   3.4005551904285181        16.090849050756326       0.91598186735064147     
 C   4.8085109548579270        14.162502659457466        1.1952950480096896     
 H   3.8249662288307746        12.241596406765940        1.0998082741886495     
 H  -2.5732511884774216        7.7522439546958513      -0.10001884963234722     
 C  -1.6043080235829943        5.8257199223808884        1.0860452880531689E-002
 C  0.78272968652832497        5.8710151770601833       0.34258938233045222     
 H   1.6892490693988127        7.8287292327728046       0.50193454100259427     
 H  0.23391484966468065        11.791597605549251       -1.7566528084082049     
 C  0.16979663815315260        12.429781983985418       -3.8144776674766208     
 C   1.9844403016966303        11.694618686501277       -5.2176552209590481     
 H   3.5239321984944616        10.542802531272146       -4.2378766715771476     
 H   4.1050237765577036        9.5026519176143669        4.5795108491499308     
 C   2.5913913580780918        8.4655612367687478        5.7142411649248723     
 C  0.51556268585343568        8.0510104453999158        4.5682408333346327     
 H  0.38141184397697991        8.7887439104414771        2.5435905508127492     
 H   3.2750338559895353        17.171443991726736       0.86282225978075133     
 C   4.6745073526374998        15.553065028369462        1.1333678157395284     
 H   5.7974787682501230        13.729210144310176        1.3475452897133666     
 H  -2.5347876053206395        5.2732410746215974      -0.11737530021844786     
 C -0.39599616701373458        5.1355772224856109       0.17439705384195087     
 H   1.7313894324116552        5.3518435090163825       0.47894498007007696     
 H -0.75052763623401075        12.991706867596028       -3.6728486805337353     
 C  0.77957185404503004        12.393683951597289       -5.0735870319601615     
 H   2.4779898858483480        11.663563038736870       -6.1880599890526948     
 H   3.2181021021753211        8.3888933231101515        6.6016403058407800     
 C   1.2980165314818841        7.9263379402350616        5.7217160529773032     
 H -0.50017551171207597        7.6607944577165386        4.5542968946301485     
 H   5.5448161908589864        16.201353313603395        1.2208325850880428     
 H -0.37907703791865927        4.0481241210124104       0.17426788274447944     
 H  0.32954130946114985        12.904255785724356       -5.9210319238606850     
 H  0.90939840899665148        7.4200106439064708        6.6031656598368658     
 P   15.628337485546883        10.649315497506874        8.1859907029392751     
 C   14.165117160610723        11.325673200965014        8.9813901039838164     
 C   17.098375686067691        10.872301319619851        9.2159473605358677     
 C   15.385355028571071        8.8742087360521449        7.9911220120565005     
 C   15.857844137958304        11.400848783032471        6.5578309530998808     
 C   14.079971543169851        12.709646122722024        9.2161760659874705     
 C   13.115074344036810        10.476947691258156        9.3807468842746484     
 C   17.124228088958223        11.809884936254324        10.261361229780025     
 C   18.235861185903595        10.080495666177079        8.9526125514132531     
 C   15.007021114255005        8.3423798638947684        6.7512927481656027     
 C   15.463310198678712        8.0452384333276665        9.1268367518073514     
 C   14.833666871559940        12.166608549261852        5.9731623711969783     
 C   17.050405449225604        11.168825734208934        5.8467838162534091     
 H   14.872488389576899        13.380964324079887        8.8969559662161490     
 C   12.960445956352403        13.231241599676768        9.8640016337143788     
 C   11.987046569544850        11.013987242882719        10.002348994421691     
 H   13.171456760341648        9.4080951713280658        9.2029746539551045     
 H   16.256337796729657        12.419569579820825        10.504451989461641     
 C   18.283222027134645        11.957687133331207        11.029375528698745     
 C   19.390038653476243        10.248931509125770        9.7183449746742507     
 H   18.211977620188037        9.3230679498347566        8.1705404451461625     
 H   14.946675752251414        8.9847188050169073        5.8765932848806397     
 C   14.710404800411808        6.9807374392561563        6.6451847761591685     
 C   15.142096773798544        6.6926567490255620        9.0164645469562554     
 H   15.776927836608971        8.4462716768293511        10.089840142889294     
 H   13.918407741299525        12.375044853497366        6.5212960308487977     
 C   14.999855276225748        12.673519269567649        4.6806643886959938     
 C   17.192579857565818        11.663887990887563        4.5495762210042514     
 H   17.859836702197317        10.588017893091838        6.2811463209569292     
 H   12.926871101462009        14.299281710618908        10.071543892679514     
 C   11.912334338857709        12.388610704048713        10.242637476791103     
 H   11.172923878321182        10.363838514681277        10.321442710387633     
 H   18.263465582154392        12.680266946940874        11.845137057523115     
 C   19.415462675603820        11.185762002395045        10.758943447285910     
 H   20.277238885448050        9.6446464927403817        9.5312935347788574     
 H   14.409508988633275        6.5710026069799783        5.6822407596414681     
 C   14.774919292753944        6.1596989558774951        7.7738160020792098     
 H   15.179311428904631        6.0448996939748181        9.8932594183307625     
 H   14.206132073122465        13.266559700029902        4.2335860928779701     
 C   16.165986472339263        12.405838047813619        3.9618348015927882     
 H   18.098355260883860        11.463031575839169        3.9837717557889993     
 H   11.034835371889553        12.798305806471138        10.738873223926905     
 H   20.326460305329409        11.290410681347815        11.349838416007534     
 H   14.554223058693312        5.0960165485768174        7.6940689208685589     
 H   16.302417852999721        12.765997215727385        2.9412960648683897     
 P   2.0371896057415326        3.4246292553729223        5.0203869133844794     
 C   1.9361802739325933        4.3573904695151748        6.5603517071678628     
 C   3.2358654425351991        4.2779305410201598        3.9853159210587483     
 C  0.41076690738209337        3.4008376917876442        4.2394783568561838     
 C   2.5817358654146485        1.7305107958243853        5.3240462583227330     
 C  0.84612813169318679        4.1914393992897638        7.4342452040141627     
 C   2.9714939567120515        5.2484470117782021        6.8869756740222519     
 C   2.8873647187557139        5.4765219524748368        3.3370310435466193     
 C   4.5656414145202371        3.8308055128795875        3.9837205023727784     
 C -0.41951745745931335        4.5318483149255453        4.3550304476198827     
 C  -4.1154607479421661E-003   2.3006703281040690        3.4683807279731398     
 C   2.8779748910210272       0.88757909601809382        4.2346798907889784     
 C   2.6296532849924832        1.2286489485554000        6.6357732445778304     
 H   3.9584519313519861E-002   3.5058754140151653        7.1886845691199870     
 C  0.80327645737409714        4.9135132826008983        8.6269256287965295     
 C   2.9050617188108929        5.9815427147325968        8.0723248661490832     
 H   3.8067446904026632        5.3904917174840667        6.2087939371567824     
 H   1.8587046585426663        5.8318401913308282        3.3186220215425717     
 C   3.8879088595954130        6.2356124644491437        2.7247220072590115     
 C   5.5579967365183194        4.5923212600751837        3.3652916576008804     
 H   4.8280245134827542        2.8940916775719638        4.4626369701023965     
 H -0.10678705685607773        5.3796360755986399        4.9605770037642669     
 C  -1.6469541821569809        4.5566369379182570        3.6925344163975065     
 C  -1.2378809068086325        2.3413286210545206        2.8178783210811531     
 H  0.61509826330843209        1.4119303363685389        3.3741428387780390     
 H   2.8900083973759303        1.2731224349926311        3.2169157257684229     
 C   3.1720077533639168      -0.45919336130358512        4.4596843651593092     
 C   2.9298674358910302      -0.11943415501862355        6.8477765841575975     
 H   2.4378654745616415        1.8821901860752099        7.4835775030921035     
 H  -1.6693169188099176E-002   4.7539815122480302        9.3239275908917865     
 C   1.8168788877188231        5.8268832177109839        8.9330043705002140     
 H   3.7071892438813521        6.6756703851779333        8.3173049558044383     
 H   3.6289124227952407        7.1721078385968520        2.2299861587200529     
 C   5.2205667896338239        5.8062281216648728        2.7611502788802302     
 H   6.5851071672941934        4.2295496756870090        3.3416031139075764     
 H  -2.2870561157613949        5.4340181409194201        3.7666494337899086     
 C  -2.0612293966417607        3.4650033921622923        2.9226845968621511     
 H  -1.5484631839373193        1.4860624336607839        2.2209636872330893     
 H   3.3722331722601164       -1.1132104718195905        3.6099888393613382     
 C   3.1891301165293315      -0.96200536033755779        5.7642262333800725     
 H   2.9633927637475455      -0.50938692411250319        7.8625024806382191     
 H   1.7529279214583589        6.4070133365619562        9.8514538474908573     
 H   5.9964846394090774        6.4062478848536202        2.2899875307087649     
 H  -3.0328168157913189        3.4934933947356943        2.4236526704603913     
 H   3.3978815926445969       -2.0176700282814797        5.9318594781087404     
 Co   15.586937155362333        2.9192617711707500        12.611859919366882     
 S   16.145352149251593       0.73100512629280967        12.942687162355387     
 S   17.666531324363923        3.8345212663906985        12.547190465463556     
 S   14.412383915833573        3.3620499541876505        10.708937081262114     
 S   14.078141978606956        3.6744612197836815        14.142243388791551     
 C   14.697856348143851      -0.27834598658021942        13.055037058153562     
 C   17.553716154935056        5.5907780492810577        12.411778656130203     
 C   15.162278498663603        2.5183365399476356        9.3535446755089353     
 C   14.785765633693137        4.3750476821585256        15.596826245745909     
 C   14.820917759548331       -1.6885501531076714        12.986851226128861     
 C   13.400935607621459       0.25114091272722494        13.246074147927400     
 C   18.735238352361392        6.3492499822797592        12.225124242543991     
 C   16.340385873926891        6.3030714606164295        12.556651133647625     
 C   16.380897256555567        1.8128554479185408        9.4768408408510485     
 C   14.540986833329987        2.5235341500359261        8.0800502416494790     
 C   14.010052498899510        4.4779630932614785        16.776339880306278     
 C   16.096679399517122        4.8965807952797746        15.627378811495872     
 H   15.806699222825214       -2.1273883775608260        12.841903340788136     
 C   13.705062854626163       -2.5186477514625207        13.119134483367279     
 C   12.297152985125731      -0.59026375985142676        13.398406538128311     
 H   13.280755688936276        1.3306171899249015        13.302983875139519     
 H   19.679393295613366        5.8195512736504051        12.102927071565798     
 C   18.710709635907833        7.7462089850307629        12.213770644651278     
 C   16.323654982504607        7.7012442206654903        12.545461225555236     
 H   15.416860841632023        5.7436345878272279        12.704710729563446     
 H   16.871842804946738        1.7801319822978685        10.446140512602744     
 C   16.936086934308662        1.1419994532224074        8.3882956477994384     
 C   15.121521254024969        1.8772026348496498        6.9850319190530374     
 H   13.582019766275055        3.0290708877375461        7.9647262220345878     
 H   13.000587116415135        4.0694835934375471        16.782060879967151     
 C   14.514210092143104        5.1064404205977576        17.916925238298173     
 C   16.590100913219384        5.5210124639813838        16.771042194449581     
 H   16.724316015450849        4.7834001419409855        14.746353469949902     
 H   13.830552277544813       -3.5992495814334982        13.066032215133857     
 C   12.431122139062735       -1.9808286623149620        13.336493651342332     
 H   11.308193770053730      -0.15694735682826291        13.550638843014173     
 H   19.641269286955101        8.2985621159698066        12.085555216400419     
 C   17.502487562853933        8.4365148409057600        12.377287714071814     
 H   15.375074477085805        8.2205643321842796        12.681819716726572     
 H   17.856392035594837       0.58005197065144498        8.5299635016749402     
 C   16.326366115864438        1.1781083994414665        7.1291596660705601     
 H   14.628011661351325        1.9082626791541597        6.0146071086432320     
 H   13.887469524011564        5.1830570895283499        18.804308392321381     
 C   15.807596145253799        5.6456361681224054        17.924487848286198     
 H   17.605843456129080        5.9112176831897267        16.757165006828675     
 H   11.560797176976006       -2.6290945081429680        13.423958695714923     
 H   17.485708944847328        9.5239692931914810        12.377159276110469     
 H   16.776411714514257       0.66750873276754130        6.2817387029315750     
 H   16.196190627950767        6.1519003217442831        18.805984447206388     
 P   1.4772260568617337        2.9227112112448053        20.388950161000764     
 C   2.9404490318959704        2.2464526915692549        21.184442378105317     
 C   7.1277350781158016E-003   2.6998167410595548        21.418846410130790     
 C   1.7202127445391029        4.6978123348138299        20.194027114442093     
 C   1.2478524230700394        2.1710993217014187        18.760805928036323     
 C   3.0256493670142404       0.86251593698270712        21.419420942786360     
 C   3.9905180150011703        3.0952535682674829        21.583563729759707     
 C  -1.8823659933609606E-002   1.7623137539345961        22.464330564497637     
 C  -1.1302656054186819        3.4917497348342921        21.155469357969157     
 C   2.0985690211096983        5.2295969662160671        18.954189293705429     
 C   1.6423202802481531        5.5268083931316196        21.329732239227852     
 C   2.2720103193967405        1.4051741286967279        18.176317344667865     
 C   5.5404770065218080E-002   2.4032120682867362        18.049595188258550     
 H   2.2331208450662041       0.19112322405409929        21.100389505965275     
 C   4.1452636382859103       0.34104290891592542        22.067184235488508     
 C   5.1186116068062235        2.5583361146569281        22.205146840152899     
 H   3.9341057829758199        4.1640768733875086        21.405629672402824     
 H  0.84896868945434156        1.1524937428277757        22.707446613934742     
 C  -1.1778005048073095        1.6147748488491860        23.232428859678521     
 C  -2.2844326919753626        3.3235625688387471        21.921277640639364     
 H  -1.1063049139693297        4.2490995238574083        20.373323475588556     
 H   2.1588852476327101        4.5872406743865870        18.079501108496238     
 C   2.3952764754136848        6.5912185042216658        18.848060119476880     
 C   1.9636578569665619        6.8793605832143143        21.219343542756558     
 H   1.3286867996678620        5.1258108992719400        22.292745656181264     
 H   3.1871876821291418        1.1966869867318850        18.724567714467675     
 C   2.1059063732157504       0.89816151337359196        16.883849315650060     
 C  -8.6672268800311925E-002   1.9080778219299577        16.752403863102018     
 H -0.75400801294065101        2.9841500006928103        18.483820398001388     
 H   4.1789101080443443      -0.72696702770853217        22.274845760085146     
 C   5.1933858124840704        1.1837497990664134        22.445614344753483     
 H   5.9327448866078090        3.2085499482427213        22.524073255091089     
 H  -1.1581168272059505       0.89228447388934551        24.048275409361654     
 C  -2.3099332251358367        2.3868594243510421        22.961991606838811     
 H  -3.1715535313965222        3.9279588587808028        21.734204283633389     
 H   2.6961948620111214        7.0009082783213250        17.885105579789322     
 C   2.3308604017192862        7.4122759471796762        19.976683459349275     
 H   1.9265687223932906        7.5271215438549239        22.096142044054321     
 H   2.8996062831309626       0.30497789083371829        16.436915761709091     
 C  0.93989418334506636        1.1659347037048131        16.164856840639917     
 H -0.99234496887701318        2.1090213403891176        16.186461264012259     
 H   6.0709434851415596       0.77414487226558593        22.941817217753879     
 H  -3.2209073062911084        2.2824187615822513        23.552967832804075     
 H   2.5516787926035773        8.4759337409871982        19.896939401535569     
 H  0.80354175170312903       0.80570855787717544        15.144334110639722     
 P   15.068770841454715        10.147446520830272        17.223630906180059     
 C   15.169628731383712        9.2146113029502565        18.763563414584123     
 C   13.870249733291418        9.2941909502964588        16.188349408269534     
 C   16.695216161043167        10.171213927916334        16.442783337627009     
 C   14.524217712199651        11.841570778978738        17.527245420586450     
 C   16.259595346458315        9.3804747178882835        19.637579469793589     
 C   14.134292137853567        8.3235124614264837        19.089998745123619     
 C   14.219005580923753        8.0958243900816846        15.539792532152179     
 C   12.540408686482074        9.7411273689908260        16.186722835316001     
 C   17.525575923284848        9.0402769224980819        16.558502274414522     
 C   17.109940430965608        11.271230560388650        15.671382631803830     
 C   14.227930116265174        12.684445970293561        16.437847656741791     
 C   14.476398822131900        12.343513548831375        18.838944688404489     
 H   17.066172364121527        10.066043804070173        19.392149412483779     
 C   16.302338265955434        8.6582785166273375        20.830193861151809     
 C   14.200612277225689        7.5903006672135485        20.275281171089269     
 H   13.299117804950349        8.1815185853645964        18.411713568715374     
 H   15.247722487549359        7.7406738714241365        15.521409065132660     
 C   13.218655918890770        7.3367554544006115        14.927156784721349     
 C   11.548255056583109        8.9796546524702023        15.567926931178702     
 H   12.277831169031945        10.677676986187906        16.665859617948175     
 H   17.212964299999342        8.1926088108450603        17.164278422121914     
 C   18.752917719052761        9.0154037170413250        15.895833459469976     
 C   18.343602423441130        11.230475822151647        15.020692278779547     
 H   16.490663710872635        12.159914521412379        15.577029983737230     
 H   14.215808657965313        12.298844262766989        15.420106267163066     
 C   13.933956702001652        14.031241087286851        16.662794483570316     
 C   14.176239182401108        13.691618937072707        19.050889552037049     
 H   14.668212117094463        11.690010177581463        19.686771385069861     
 H   17.122255403107907        8.8177233236978356        21.527279056776646     
 C   15.288712064917771        7.7448708464295999        21.136081518114899     
 H   13.398469880868074        6.8961395485980708        20.520102568887022     
 H   13.477830380824573        6.4004097648669900        14.432234706315137     
 C   11.885945212250563        7.7659698014892067        14.963486704704497     
 H   10.521103812589782        9.3423026994411629        15.544135384910376     
 H   19.393087463970229        8.1380844461004767        15.970066232842763     
 C   19.167007544172961        10.106856567228748        15.125631127674660     
 H   18.654048524327600        12.085606261988715        14.423512201283392     
 H   13.733686330674631        14.685205210194885        15.813071197016830     
 C   13.916933834972760        14.534132693462489        17.967304561734476     
 H   14.142794116311642        14.081648759575433        20.065589157743201     
 H   15.352595499266133        7.1646282408372768        22.054465831133374     
 H   11.110180122216851        7.1659939903759842        14.492025443804046     
 H   20.138514425213117        10.078277124002691        14.626453687198996     
 H   13.708225314455875        15.589814323364124        18.134886614566245     
 Co   7.0684248178621072        10.614674626766563        12.657185242929174     
 S   7.6397637787194368        12.791006005229907        13.062487941130863     
 S   9.1267635118109016        9.6658816181005260        12.533104025734589     
 S   5.8533773911685856        10.296579244913898        10.755238016648843     
 S   5.5580233839098483        9.8105040168459396        14.165597676167678     
 C   6.1807901618843495        13.787963267155963        13.114737801768838     
 C   8.9973613460008508        7.9087663814544662        12.437489899341374     
 C   6.5959747768075383        11.173712103184389        9.4174985739786763     
 C   6.2515309091117270        9.0984832138472562        15.620354752451323     
 C   6.2901275938391406        15.199282476607806        13.053469386916777     
 C   4.8838735837569871        13.243584101399815        13.260982674058388     
 C   10.173514962059105        7.1380311894309916        12.266945634380445     
 C   7.7790111246420031        7.2089644744638175        12.596950122447399     
 C   7.8082869814135192        11.888341842214153        9.5518357424067588     
 C   5.9765054305201675        11.179689649874499        8.1427108574416565     
 C   5.4633512876441817        8.9827031116704958        16.790840295270364     
 C   7.5637023629055333        8.5795156678967253        15.660227190646644     
 H   7.2752715886937915        15.649920667261764        12.946271307861027     
 C   5.1612836231765584        16.016592797496415        13.149319293831553     
 C   3.7667472995522493        14.072046096067185        13.379140933898706     
 H   4.7725254674365987        12.163170733602602        13.312918223013259     
 H   11.122202534062703        7.6581878720231797        12.139051419833425     
 C   10.139996054907494        5.7419794353631186        12.292913907243546     
 C   7.7535494295463252        5.8111497559599172        12.623432581436759     
 H   6.8596043318023909        7.7784845242695404        12.732200257024054     
 H   8.2920123403965693        11.922010290669501        10.525062788570635     
 C   8.3652280494316873        12.568135098007488        8.4692067636876001     
 C   6.5567979739103182        11.838565338762718        7.0554065202472795     
 H   5.0211228702692550        10.669206870332388        8.0197256493163618     
 H   4.4513916109426788        9.3856321881963236        16.787300955303191     
 C   5.9587995336970421        8.3501447422152655        17.932995970737373     
 C   8.0469501201183320        7.9475691497637175        16.804555188505741     
 H   8.1984331241344872        8.6983699674437691        14.785016884737058     
 H   5.2764385054972287        17.098545309492543        13.102671175893597     
 C   3.8873070449413838        15.464136456274915        13.324212250234053     
 H   2.7790503948394933        13.626600715857837        13.501407495078231     
 H   11.067313256561409        5.1811123884375831        12.181473420011162     
 C   8.9278681917590923        5.0645225323016136        12.478012685825494     
 H   6.8018759960054487        5.3012279561152775        12.771725552205837     
 H   9.2843278082881451        13.130889639623794        8.6169295450540222     
 C   7.7600194440509158        12.538776689203702        7.2077875525974155     
 H   6.0658655440119107        11.814304566750534        6.0835244524987502     
 H   5.3238529615633228        8.2657656995279307        18.813881428050099     
 C   7.2542907675393709        7.8158476556352730        17.950410482721519     
 H   9.0627022674041626        7.5570600143281821        16.798164188010812     
 H   3.0078691603846424        16.102895376875455        13.387748474966461     
 H   8.9040754981122348        3.9781125793398422        12.510061358857937     
 H   8.2119670856728071        13.055152498540183        6.3649075838971152     
 H   7.6363538349689186        7.3076801020938174        18.833634120729066     
 P   10.044327250669530        10.517412123967139        20.469158543126490     
 C   11.520820992517086        11.182470058641487        21.250786352391238     
 C   8.5795115447159436        10.766381513778445        21.499129621664565     
 C   10.268280403472730        8.7409466789258818        20.270231666807092     
 C   9.8147841455164766        11.268062165666441        18.841384360967382     
 C   11.623077650598427        12.566405281564828        21.481852095035968     
 C   12.573791424422867        10.325996970093822        21.626097083087533     
 C   8.5665409676666098        11.717084264163661        22.532741689130471     
 C   7.4267520692608304        9.9971795440258706        21.235747748346331     
 C   10.645244108707409        8.2104528207859264        19.028805326517574     
 C   10.178993265535077        7.9088648481156634        21.402462635675604     
 C   10.844182343910738        12.023009974325486        18.253345709242939     
 C   8.6166137582481142        11.049034420991980        18.135958323905356     
 H   10.829953902283942        13.244963587998505        21.178554344769953     
 C   12.762510529139631        13.079879451120194        22.100843530355739     
 C   13.721219560415093        10.855021147145781        22.218106886121056     
 H   12.504342426591764        9.2574803993396948        21.449827911407898     
 H   9.4478556208137139        12.307661343955616        22.772517104727690     
 C   7.4052568478353722        11.902466609155107        23.289190376409991     
 C   6.2703143569368125        10.202858867043675        21.988687456720950     
 H   7.4399116237830416        9.2291058760420146        20.463572682084010     
 H   10.714003033600262        8.8556643783740459        18.156519695735881     
 C   10.928846413995339        6.8464893632467065        18.918438628138148     
 C   10.488605814618037        6.5539894194328490        21.287545030755627     
 H   9.8663607704238032        8.3089328159625566        22.366488768867573     
 H   11.763467844363543        12.220751808083030        18.797814690150449     
 C   10.677932818277579        12.534240768575614        16.962792867138148     
 C   8.4738346777779174        11.547904066092277        16.840454878374899     
 H   7.8031927471089348        10.476482873210847        18.573537070283201     
 H   12.810903350349093        14.147829893484369        22.304799816431014     
 C   13.812828139554217        12.229245041039402        22.455835190614614     
 H   14.539556864337426        10.201369664433907        22.518124508393687     
 H   7.4334093782504089        12.636102734777216        24.095331456391509     
 C   6.2578980114303677        11.153800828730354        23.016729832131858     
 H   5.3699340228366355        9.6181008982665936        21.802224661123432     
 H   11.227581034149390        6.4373903397824872        17.954538872367863     
 C   10.854264074841469        6.0220450425570151        20.044178951396731     
 H   10.445141480687512        5.9029245792654796        22.161394929891131     
 H   11.475261214132665        13.120931795834480        16.513612503288211     
 C   9.5057164578258995        12.279987649149463        16.249399840241299     
 H   7.5628821006861351        11.359332115758370        16.278867851773789     
 H   14.706196172113000        12.631659671767849        22.930008374899153     
 H   5.3455079561391399        11.286444599444486        23.599540948749869     
 H   11.066750923800251        4.9568424173028962        19.962048741031989     
 H   9.3675764713758145        12.644890933007954        15.230959960253385     
 P   6.5123529551696091        3.2988066973531591        17.277249855525969     
 C   6.6128440244379352        4.2285337339423075        18.817962675550593     
 C   5.3307493495639191        4.1599988614307675        16.227403095169713     
 C   8.1440647186353594        3.2646066602482682        16.507986765551305     
 C   5.9609829426915688        1.6057359374667419        17.572274086600917     
 C   7.6910436572224654        4.0410147031914692        19.702392031315199     
 C   5.5912942827483922        5.1382612699109851        19.134786324046136     
 C   5.6970576873362235        5.3579689645016035        15.587512028511259     
 C   4.0019414208165864        3.7120105388971303        16.185965326504611     
 C   8.9805958359303730        4.3908184336970608        16.626391152654545     
 C   8.5546348790483684        2.1614240245904832        15.739336582048034     
 C   5.6520954527688616       0.77379606443765292        16.478148361496590     
 C   5.9334148851338222        1.0897120606920745        18.879119458255346     
 H   8.4885513964554775        3.3429660028284509        19.462264293169181     
 C   7.7333190781763879        4.7570167375457535        20.898695709859084     
 C   5.6573627883358721        5.8654257711729434        20.324151487786160     
 H   4.7671488717317505        5.2980078015759133        18.447121678491126     
 H   6.7251574687432729        5.7149955988399634        15.599497571511240     
 C   4.7161142273295686        6.1131333961025289        14.939890122188300     
 C   3.0292947743914191        4.4688270545262752        15.530842197506043     
 H   3.7249109292299103        2.7767288420863823        16.659504184385352     
 H   8.6713218470956850        5.2408576169576095        17.230889960195395     
 C   10.209614883085324        4.4082312421201735        15.966659394206667     
 C   9.7903826887340966        2.1946819071160446        15.092291397492193     
 H   7.9303583615776629        1.2763419559754710        15.641624559887108     
 H   5.6300474895495594        1.1695792571056611        15.464507746802523     
 C   5.3622611390168977      -0.57557481171107716        16.692777236128201     
 C   5.6373174475998997      -0.26066206649152524        19.080906542827815     
 H   6.1372214777057117        1.7341446206431590        19.730802155112578     
 H   8.5419784519000395        4.5811085793200883        21.605057071608922     
 C   6.7308868551729191        5.6850512228954262        21.198192443001581     
 H   4.8658644862600910        6.5738422590912524        20.562484071855614     
 H   4.9897150270582085        7.0488062937510962        14.451805501197995     
 C   3.3845304940239735        5.6793228961980455        14.930096793811929     
 H   2.0038660380694013        4.1046741042112425        15.473080515415631     
 H   10.854261997832639        5.2823087321637372        16.041001828249321     
 C   10.619303950560186        3.3138513228309332        15.197981349220541     
 H   10.095916533762452        1.3372533166842153        14.496022655852300     
 H   5.1551844561362810       -1.2221224618231794        15.838870544151284     
 C   5.3624996603756108       -1.0916460189943520        17.992225914493456     
 H   5.6203933569843478      -0.66206976021588659        20.091509528919367     
 H   6.7940319316435369        6.2599924852572260        22.120369576997554     
 H   2.6236209115445708        6.2734237690444790        14.427404965097161     
 H   11.590450077220686        3.3388449704927883        14.697375124700963     
 H   5.1573884715464784       -2.1492542561793933        18.151517393946946     
 Co   10.037199195076045        2.9573927064678154       0.45410373180379765     
 S   9.4658912363880390       0.78102881489648601       0.85922265032058809     
 S   7.9787367748421074        3.9059200036640940       0.33008540299734918     
 S   11.252242142191259        3.2758021860838995       -1.4478171972775755     
 S   11.547587117609822        3.7616402869984844        1.9624760094769724     
 C   10.924860468182445      -0.21592928253636187       0.91155161044093136     
 C   8.1078488764858783        5.6630386216894522       0.23433459058567141     
 C   10.509799817028282        2.3986695264823226       -2.7856404683785847     
 C   10.854157855830490        4.4737841276240253        3.4172143860157131     
 C   10.815523793722408       -1.6272491920709697       0.85029108954972621     
 C   12.221770236775040       0.32845180516529016        1.0578432979156469     
 C   6.9315506142348902        6.4335921123635789        6.3944540845998071E-002
 C   9.3261240786255843        6.3630270434641263       0.39354436693402839     
 C   9.2974931834083350        1.6840115115362357       -2.6514110182436004     
 C   11.129372635948940        2.3927184288309578       -4.0603779663453246     
 C   11.642387103832364        4.5895968501062878        4.5876624051567436     
 C   9.5420176146206863        4.9928321144390209        3.4570971434620157     
 H   9.8303881929178232       -2.0778899361796066       0.74302907336412527     
 C   11.944360378552053       -2.4445599113885970       0.94621495104551800     
 C   13.338888788745654      -0.50001071388080365        1.1760700020966595     
 H   12.333118115738714        1.4088676273288518        1.1097517947417193     
 H   5.9829147303436239        5.9132941959120968       -6.3747960510026458E-002
 C   6.9648722233345781        7.8296514410121230        8.9821969405465163E-002
 C   9.3513846537898573        7.7608450514999454       0.41994929960706306     
 H   10.245632656341220        5.7936401188783284       0.52865981408930296     
 H   8.8136798232419480        1.6503342269119297       -1.6782284669132594     
 C   8.7406562449191139        1.0042212119415590       -3.7340933910255725     
 C   10.549174636506725        1.7338547410163947       -5.1477415477208019     
 H   12.084760197504933        2.9032104743557707       -4.1832791649685159     
 H   12.654334174288689        4.1866357240390304        4.5841024641060848     
 C   11.147005193168877        5.2222267701652596        5.7298073693014038     
 C   9.0588389633181539        5.6248609002922629        4.6014127998092089     
 H   8.9072630219248108        4.8739824642619380        2.5819028712153806     
 H   11.829203231749595       -3.5265128228678253       0.89957974779441219     
 C   13.218328453358609       -1.8921029015551629        1.1211725810126467     
 H   14.326582371816752       -5.4566257503828826E-002   1.2983634199280705     
 H   6.0374534895412122        8.3903790533165914       -2.1505697478920643E-002
 C   8.1769314873587753        8.5072933478559580       0.27468067201877550     
 H   10.303004150061421        8.2709176497776866       0.56807012681517610     
 H   7.8215628518301621       0.44143876886867528       -3.5864537620359900     
 C   9.3459544195926902        1.0336201006391523       -4.9954677747344194     
 H   11.040183066513242        1.7581372905474688       -6.1195845599685708     
 H   11.781987136173596        5.3066190862217546        6.6106666115104034     
 C   9.8515368721885146        5.7565787615618476        5.7472423819466449     
 H   8.0431106754546562        6.0154346522781585        4.5950363250774471     
 H   14.097759417485454       -2.5308626023432637        1.1847838883152242     
 H   8.2005795875345200        9.5937072959716190       0.30664793648239208     
 H   8.8940805537926657       0.51724488271417923       -5.8383873111618625     
 H   9.4695232789460899        6.2647810451990935        6.6304660911437407     
 P   7.0616250951388482        3.0549127326209313        8.2661901504479598     
 C   5.5851085731568944        2.3898601620827344        9.0477775663292093     
 C   8.5263643322134222        2.8058238692954656        9.2962398943101512     
 C   6.8377199581517756        4.8313892142980244        8.0673527506363314     
 C   7.2911816061085153        2.3042889364534016        6.6384039513664117     
 C   5.4828408461830529        1.0059190609547457        9.2788059316141389     
 C   4.5321491023332712        3.2463283235607174        9.4231244045492648     
 C   8.5391071527383513        1.8552236403384113        10.329948193435893     
 C   9.6792635417126718        3.5748253809138317        9.0328824709232514     
 C   6.4606333615529454        5.3619428011301338        6.8259876625620759     
 C   6.9270718586844255        5.6633987027229784        9.1996276257200300     
 C   6.2618415215330980        1.5492184655832268        6.0504239565262905     
 C   8.4893172273871951        2.5233850321135005        5.9329387595027647     
 H   6.2759565810871916       0.32736768462849630        8.9754749248481378     
 C   4.3434163826873240       0.49243152608145285        9.8978029437901736     
 C   3.3847086682806653        2.7172893783730263        10.015095868756871     
 H   4.6016152623269475        4.3148514810861123        9.2469070242253313     
 H   7.6576697174947261        1.2648208477392486        10.569694399130499     
 C   9.7002945830342426        1.6697345555900440        11.086518097178299     
 C   10.835608340176917        3.3690352518454394        9.7859369588362082     
 H   9.6662933506051889        4.3428325051999490        8.2606347646539966     
 H   6.3918237052209177        4.7167830628715119        5.9536664624861695     
 C   6.1769597269848147        6.7258994421786662        6.7157364219846860     
 C   6.6174049098936853        7.0182711760549283        9.0848211781911505     
 H   7.2397782584185562        5.2632798886326659        10.163609193167744     
 H   5.3425844843915122        1.3514249026019243        6.5949191953402631     
 C   6.4281086662926468        1.0379289630529351        4.7598962867714496     
 C   8.6321157614332602        2.0244485514270276        4.6374633418213724     
 H   9.3026967262092981        3.0960429696453984        6.3704530678479747     
 H   4.2950411107635951      -0.57552484557792094        10.101742421147270     
 C   3.2930951341902857        1.3430608262245600        10.252797134480902     
 H   2.5663619740337928        3.3709286758095502        10.315112724944493     
 H   9.6719529299769409       0.93616748793361715        11.892713889813095     
 C   10.847794250012887        2.4181965022864169        10.814079579831866     
 H   11.736112924542775        3.9536086908067261        9.5994787655996134     
 H   5.8781185494254631        7.1350440682425367        5.7518891988003586     
 C   6.2516084166895816        7.5502762987459242        7.8415235893000794     
 H   6.6609529880159233        7.6692774033589926        9.9587096203557408     
 H   5.6308193654964329       0.45114137328928389        4.3107705994676735     
 C   7.6002892688738646        1.2922392061084842        4.0464661202161514     
 H   9.5430451377892993        2.2130692951936632        4.0758564775660213     
 H   2.3997205170084621       0.94064263777851265        10.726954262407476     
 H   11.760118586473055        2.2854556114270261        11.396971047074034     
 H   6.0390849758093106        8.6154773775915299        7.7594708019918919     
 H   7.7384415986435471       0.92729149656743526        3.0280427769854001     
 P   10.593269407283225        10.273509127663246        5.0742538502158077     
 C   10.492880653090452        9.3438178921596080        6.6149910886545875     
 C   11.774622106264580        9.4121856670756312        4.0242453583928324     
 C   8.9615065296996423        10.307825796983400        4.3051184144456096     
 C   11.144817823152506        11.966532583397765        5.3691999228149134     
 C   9.4147735826015779        9.5314023748409049        7.4995211701312359     
 C   11.514417122987929        8.4340447525558861        6.9317244217136542     
 C   11.407927143761656        8.2144888188212839        3.3840700330201385     
 C   13.103580311114683        9.8597380558244740        3.9829514008711309     
 C   8.1247905919196182        9.1817758069620510        4.4237648961946219     
 C   8.5511401100641287        11.410898146572622        3.5362009351666530     
 C   11.453795705176896        12.798389121294962        4.2750371391300321     
 C   11.172370693827233        12.482626172345846        6.6760203576502617     
 H   8.6172748172736302        10.229482101197723        7.2594554696637923     
 C   9.3725796436797797        8.8154270555857792        8.6958418415848371     
 C   11.448435311047648        7.7069121625287798        8.1211150609409337     
 H   12.338477295617743        8.2742293521404022        6.2439701119900084     
 H   10.379702901893534        7.8578280459710816        3.3959356766135675     
 C   12.388633084737281        7.4591285036725008        2.7363147828212191     
 C   14.075990709392846        9.1027326383118723        3.3276881229590645     
 H   13.380899742105152        10.794830397621695        4.4567037162495904     
 H   8.4339199764994337        8.3318186523235340        5.0284539260525909     
 C   6.8957846312047701        9.1644186549666617        3.7640062773271632     
 C   7.3154118377870070        11.377691811430346        2.8891196733479663     
 H   9.1755666992638059        12.295854459579646        3.4382945113582468     
 H   11.475877108722509        12.402538707853791        3.2614227416364292     
 C   11.743690270406743        14.147758712792003        4.4896012236093537     
 C   11.468545149124543        13.832991904851831        6.8777414259271632     
 H   10.968497645470205        11.838248388275446        7.5277307890567116     
 H   8.5639953076430668        8.9913870766143660        9.4022787859634533     
 C   10.375012113766356        7.8873701601401551        8.9952655895909164     
 H   12.239921654893564        6.9984581981703657        8.3593810294173085     
 H   12.114752487092671        6.5236401360713971        2.2480355594732884     
 C   13.720359725919192        7.8924838458044082        2.7266655020267692     
 H   15.101540317632606        9.4665576773644275        3.2700191658806750     
 H   6.2509795991180663        8.2904741403504882        3.8385429891588232     
 C   6.4863057766971970        10.258681629520378        2.9950492835223241     
 H   7.0100525255372652        12.235029739679103        2.2926296859924742     
 H   11.950817514702390        14.794253660542163        3.6356676746389076     
 C   11.743443018697397        14.663900363204247        5.7890211930970512     
 H   11.485471274826498        14.234451334351943        7.8883234506487003     
 H   10.311926308216378        7.3124559968321732        9.9174631267014846     
 H   14.481087971437315        7.2982234859537023        2.2238839624232289     
 H   5.5151664946646086        10.233717238166275        2.4944323086963376     
 H   11.948617396739769        15.721505025353249        5.9482580460238372     
         556

 Co   1.5175523445512440        10.651373556741857       0.41087824334096673     
 S  0.95856614566907361        12.839220810411689       0.74413423421305802     
 S -0.56119717823242155        9.7347765960871211       0.34398822569800536     
 S   2.6936474988789949        10.213070331024845       -1.4919606945304171     
 S   3.0263516914615356        9.8945751361812881        1.9406025356560259     
 C   2.4064889550133448        13.848110057386998       0.85422275678832960     
 C -0.44748458274828312        7.9785125639627088       0.20994513786921171     
 C   1.9440952149650070        11.058084881691570       -2.8467043266637528     
 C   2.3192469601634778        9.1933155867155580        3.3950722402250446     
 C   2.2839241700695174        15.258352214846504       0.78628913224697883     
 C   3.7034217834987371        13.318082395937298        1.0435391045135336     
 C  -1.6286868021260965        7.2194180944158468        2.3836373799421679E-002
 C  0.76613003194208262        7.2668546358718462       0.35538221298422951     
 C  0.72569317840161507        11.763881602323927       -2.7230349408411190     
 C   2.5653738063517171        11.053348465606998       -4.1202195667133878     
 C   3.0953989891945493        9.0898522624196723        4.5742601712773867     
 C   1.0083069407760896        8.6718233478556019        3.4258948169660970     
 H   1.2981561105671726        15.697615649131665       0.64278252019035986     
 C   3.4002574796305676        16.087986098820334       0.91715530700587511     
 C   4.8076956097650463        14.159017228066848        1.1945770821030806     
 H   3.8232941919605627        12.238573461443949        1.1002260920250517     
 H  -2.5730752049852748        7.7486312233988190       -9.8622406937588891E-002
 C  -1.6036325815292936        5.8224987844649307        1.3910359951702644E-002
 C  0.78338180798777735        5.8686987809173132       0.34559967944725173     
 H   1.6894287890297282        7.8267782031519539       0.50299701417533316     
 H  0.23496155765333374        11.796599763375873       -1.7536170975752972     
 C  0.17047487338369438        12.435086010746261       -3.8113667384678283     
 C   1.9848690603544428        11.700138965117013       -5.2149671640611812     
 H   3.5242231135348798        10.547650034110951       -4.2357957615144315     
 H   4.1049459605270258        9.4981544467731052        4.5796841619458908     
 C   2.5915562967161114        8.4611369572275468        5.7148509307542339     
 C  0.51524859765234787        8.0470393007311838        4.5695377425828019     
 H  0.38042365707161080        8.7852584066260384        2.5450782859777954     
 H   3.2751353451267997        17.168633145628881       0.86424269815952048     
 C   4.6742098881739986        15.549638149308359        1.1329130659164321     
 H   5.7966134871180719        13.725257522240302        1.3456812788759898     
 H  -2.5339938375499820        5.2697028217277255      -0.11367953246338658     
 C -0.39517842753385801        5.1328371845949885       0.17828029348454974     
 H   1.7321538482741936        5.3498771481780585       0.48241805181610814     
 H -0.74980225710381376        12.997041269716540       -3.6694966140834504     
 C  0.78006471730621052        12.399247653486936       -5.0705697085654977     
 H   2.4783104187536753        11.669344507039245       -6.1854325868607436     
 H   3.2185873482027141        8.3841794112853023        6.6019977536626557     
 C   1.2980995373103050        7.9221044813438812        5.7227177805692895     
 H -0.50049068630692772        7.6568133554322237        4.5558920273526349     
 H   5.5448693617620251        16.197560191360047        1.2194594981929632     
 H -0.37800121094081318        4.0454241337864367       0.17939009098802111     
 H  0.32995382102063997        12.910042925843094       -5.9178353620768736     
 H  0.90973624136542552        7.4157140887732043        6.6042411619204131     
 P   15.627814822718419        10.644263823423058        8.1890869744382222     
 C   14.164079331663148        11.320183025861692        8.9839509603715122     
 C   17.097644587762236        10.868256156694285        9.2190530521428169     
 C   15.385575409617225        8.8691030156776964        7.9940668225448217     
 C   15.857326631770729        11.395760634799771        6.5609414512400805     
 C   14.078271984873398        12.704153912869574        9.2185955155171886     
 C   13.113925412635098        10.471156328572995        9.3823795512253909     
 C   17.122987756180766        11.806337296877913        10.264019487247586     
 C   18.235722812839377        10.077325418065694        8.9557229941229579     
 C   15.007302294600294        8.3373182348986870        6.7541768323245508     
 C   15.463967563119390        8.0400180156553560        9.1296511870837129     
 C   14.832957570644250        12.161118443073583        5.9761455781462711     
 C   17.050100001552337        11.164223287534861        5.8501086514299292     
 H   14.870811381399024        13.375752936695390        8.8999907751732383     
 C   12.957978108498279        13.225433415287654        9.8653103502783601     
 C   11.985148477138749        11.007883903546855        10.002841200994499     
 H   13.170813810462962        9.4023171061179376        9.2046641305527572     
 H   16.254577679416258        12.415284226897517        10.506976763275542     
 C   18.282060041934479        11.955581084489248        11.031604387398225     
 C   19.389977787255415        10.247190903053809        9.7209780067694176     
 H   18.212262795323916        9.3194935413621636        8.1740259880540656     
 H   14.946631825262919        8.9797636377020424        5.8795673471221406     
 C   14.711195055473821        6.9755843142434317        6.6479097445799562     
 C   15.143208933041157        6.6873457783072370        9.0191085290486779     
 H   15.777540742772198        8.4410196953708354        10.092693672378044     
 H   13.917545863228227        12.369152957829698        6.5241385929617719     
 C   14.999154097744363        12.668196191042329        4.6837234785773161     
 C   17.192302906923153        11.659432133304943        4.5529673269262521     
 H   17.859677467591620        10.583720978498810        6.2845923286220140     
 H   12.923830007237031        14.293469779294270        10.072715667004616     
 C   11.909782785352109        12.382491536702284        10.243032501726647     
 H   11.170864290057382        10.357597977600710        10.321197983578045     
 H   18.261969443782153        12.678580506726119        11.847000522245805     
 C   19.414886719944782        11.184554610867448        10.761102445247992     
 H   20.277689901714648        9.6436632554351611        9.5339535751084732     
 H   14.410387529002639        6.5658684353308816        5.6849297189701478     
 C   14.776097120310634        6.1544197981011406        7.7764333857978736     
 H   15.180663939670325        6.0394663741516812        9.8957936187380877     
 H   14.205298866282220        13.261002987691844        4.2365663795836097     
 C   16.165515334649278        12.401017974868601        3.9651013896051333     
 H   18.098274100156310        11.459036379613492        3.9873237166891706     
 H   11.031671386167485        12.791904630417113        10.738417144295415     
 H   20.325930686883602        11.290277774341881        11.351698046288679     
 H   14.555721336960048        5.0906776328278527        7.6965986156497426     
 H   16.302016397823657        12.761359742190608        2.9446439988815158     
 P   2.0373650982579381        3.4197959046566075        5.0224658571299576     
 C   1.9363778766780775        4.3524434764386459        6.5624580239693904     
 C   3.2353864589618988        4.2733952379949605        3.9868249216080707     
 C  0.41073923869122941        3.3956053220916269        4.2420040847556724     
 C   2.5821673915543899        1.7257161594766952        5.3257961701927652     
 C  0.84678293564424567        4.1856658741965003        7.4367590699164872     
 C   2.9711644780218061        5.2442163783074314        6.8887024729974549     
 C   2.8862009494667609        5.4719601107372835        3.3388578152940527     
 C   4.5651254377519441        3.8262374092524074        3.9837006252489764     
 C -0.41979128315774833        4.5264261646381794        4.3576732561392939     
 C  -3.9715894761523877E-003   2.2953248211296904        3.4709934192029293     
 C   2.8789012868152595       0.88320830964465280        4.2362482716616476     
 C   2.6292847479047574        1.2233062532083481        6.6373346901686521     
 H   4.0584435509787756E-002   3.4996238922981240        7.1914091520809862     
 C  0.80395797124572799        4.9075060210247825        8.6295792533520945     
 C   2.9047510193300656        5.9770837832290837        8.0742065561677752     
 H   3.8059866044580879        5.3869407911836804        6.2101539992426176     
 H   1.8575623230154064        5.8273439652957899        3.3216167571078117     
 C   3.8859911711328770        6.2308969680672170        2.7251874435527537     
 C   5.5567229689276552        4.5875704802444428        3.3638583442320273     
 H   4.8280722073872822        2.8895810309650130        4.4624150267541518     
 H -0.10719812498986683        5.3742986282436878        4.9631844456177374     
 C  -1.6472897003649136        4.5509281521145359        3.6952847531856343     
 C  -1.2378133328910199        2.3356960779670142        2.8206241555353935     
 H  0.61544111551405756        1.4067290954793989        3.3766164056535422     
 H   2.8913326243455386        1.2691476163583590        3.2186437794143168     
 C   3.1727649046463986      -0.46366570173887589        4.4608541843350720     
 C   2.9293327859951392      -0.12486661822735684        6.8489454093736297     
 H   2.4370277523368911        1.8764961118281496        7.4852872612159995     
 H  -1.5575820277503809E-002   4.7473467893481898        9.3269427300169880     
 C   1.8171344401705791        5.8214365983331486        8.9354032918398136     
 H   3.7064716714621126        6.6717596785209450        8.3189281248896076     
 H   3.6264332329309372        7.1673585384042511        2.2307029233173776     
 C   5.2186079687124867        5.8013428883584632        2.7598411015919373     
 H   6.5837693266210140        4.2247469726060443        3.3388624430594041     
 H  -2.2875720163188378        5.4281774947113863        3.7694157955033378     
 C  -2.0613824770701084        3.4591920245501981        2.9254724771518856     
 H  -1.5481963146022386        1.4803489142922137        2.2237286740285600     
 H   3.3732602178113180       -1.1173943685236776        3.6109975289756049     
 C   3.1892036256104501      -0.96699059350202543        5.7651989607949297     
 H   2.9622060996366382      -0.51526312672395269        7.8635118115953748     
 H   1.7532170401097977        6.4013670603711708        9.8539964593659590     
 H   5.9939486391579750        6.4011332723565246        2.2874635292629972     
 H  -3.0329528911759653        3.4875457289181750        2.4263800709078098     
 H   3.3978101271480217       -2.0227310277661585        5.9325112045954329     
 Co   15.588216422441443        2.9207441203349340        12.613618942536322     
 S   16.147122466207527       0.73294355534453726        12.947305776763351     
 S   17.666993859558140        3.8372925074932036        12.546666934569057     
 S   14.412123519514422        3.3587478231712695        10.710725395155375     
 S   14.079353993878071        3.6778304672915985        14.143151511890201     
 C   14.699185308728788      -0.27593076705303671        13.057342532389802     
 C   17.553541400679904        5.5935822367737966        12.412784651258642     
 C   15.161750270571403        2.5137571328794399        9.3560144060311057     
 C   14.786429701319028        4.3788504719706678        15.597746579213799     
 C   14.821718700391781       -1.6861775512950083        12.989415399435227     
 C   13.402265294656917       0.25412799899515043        13.246664005007236     
 C   18.734857428579904        6.3525244239567389        12.226746148609669     
 C   16.340019407614349        6.3053968895806749        12.558222664172888     
 C   16.380128281158729        1.8079280565086966        9.4797412682955695     
 C   14.540536766628065        2.5185257365252687        8.0824662121860875     
 C   14.010234359626194        4.4822546811796711        16.776911802686499     
 C   16.097391445600707        4.9002857430477880        15.628663040147728     
 H   15.807475131652296       -2.1254688894050644        12.845912715084109     
 C   13.705365027764307       -2.5157840543075110        13.120298490867919     
 C   12.297970051875572      -0.58677984068183797        13.397682232749878     
 H   13.282425767884298        1.3336401369130542        13.303390028573709     
 H   19.679186117704027        5.8231917121131600        12.104329819003897     
 C   18.709984796694435        7.7494485227448067        12.216828616111171     
 C   16.322954676322336        7.7035559025121554        12.548482487684412     
 H   15.416652314620048        5.7455736874995189        12.705792369799747     
 H   16.870791486511429        1.7751691925976505        10.449194280295719     
 C   16.935393188557704        1.1367308102708567        8.3914261639684238     
 C   15.121069864837645        1.8717142546679819        6.9877473909703598     
 H   13.581707249008709        3.0242508256176124        7.9668420968590805     
 H   13.000673306572363        4.0739880288038153        16.782272567577419     
 C   14.514054206346302        5.1108830079243726        17.917562190618430     
 C   16.590418892219315        5.5250003481352925        16.772356573155694     
 H   16.725302897059589        4.7868920085522388        14.747862039944636     
 H   13.830457240047940       -3.5964375226699912        13.067438861886375     
 C   12.431423441656367       -1.9774031522321416        13.336031601188459     
 H   11.309060257809303      -0.15299767651961327        13.548769667273429     
 H   19.640420449831876        8.3021275892809161        12.089257106368514     
 C   17.501614099158274        8.4392619093125596        12.381180090384133     
 H   15.374256267054054        8.2225155400663770        12.685303332439432     
 H   17.855652853992069       0.57475491637168619        8.5333315602475022     
 C   16.325852729115592        1.1725791389172018        7.1321990266367523     
 H   14.627664765555318        1.9025126851818168        6.0172637953450474     
 H   13.886995763400710        5.1877936053044493        18.804694333608090     
 C   15.807521211378811        5.6498903726632390        17.925509482942065     
 H   17.606162026528018        5.9152167726763336        16.758771980983553     
 H   11.560748825756392       -2.6253041222698492        13.422578282578913     
 H   17.484567500442523        9.5266762484989744        12.382290041822349     
 H   16.775977114854840       0.66175834726877358        6.2849551427155514     
 H   16.195862751712315        6.1562229431840656        18.807075970031786     
 P   1.4777612292175342        2.9277784263465025        20.392050807176233     
 C   2.9414992631041241        2.2519509613033777        21.187000468444769     
 C   7.8764201231463250E-003   2.7038698869796804        21.421961625087224     
 C   1.7200037926175054        4.7029341395298809        20.196980775132982     
 C   1.2483721153635716        2.1762092045663239        18.763919526178128     
 C   3.0273572447535733       0.86801344874915176        21.421822679242762     
 C   3.9916769010672057        3.1010474022536578        21.585212535760729     
 C  -1.7557169992268949E-002   1.7658635375731784        22.466993277898681     
 C  -1.1301171840830766        3.4949176330895804        21.158592932387158     
 C   2.0982973194211203        5.2346784369534420        18.957082973275412     
 C   1.6416688862395843        5.5320427565519505        21.332556341656044     
 C   2.2727230238854643        1.4106983318892399        18.179289793318542     
 C   5.5703673120911901E-002   2.4078296021933978        18.052935744009332     
 H   2.2348073962993049       0.19634556376527601        21.103391462775843     
 C   4.1477326023599241       0.34684709767300304        22.068480820837237     
 C   5.1205143412119094        2.5644326485334972        22.205657218004241     
 H   3.9347608039839050        4.1698596844036953        21.407347945870832     
 H  0.85076293935792646        1.1567921952322047        22.709973591503719     
 C  -1.1766131473822057        1.6168625536021857        23.234656442506846     
 C  -2.2843620891217440        3.3252814391749692        21.923918645206502     
 H  -1.1065867023558691        4.2526773817925871        20.376827607459365     
 H   2.1589413481213371        4.5922171486845516        18.082483839933509     
 C   2.3944878108791610        6.5963932726474521        18.850796466499336     
 C   1.9625412095766845        6.8846879848286937        21.221998587799700     
 H   1.3280812907477368        5.1310738244149920        22.295608050652238     
 H   3.1880592522049755        1.2026166907187623        18.727390471691621     
 C   2.1066042189127572       0.90352642820103823        16.886895409297921     
 C  -8.6409637411772766E-002   1.9125541161276225        16.755809541866984     
 H -0.75385654501053889        2.9884523300615520        18.487292624708296     
 H   4.1819468410521212      -0.72116141170271075        22.275996305795214     
 C   5.1959373245704361        1.1898592798164056        22.446013698951980     
 H   5.9348080710220010        3.2147787330674209        22.523860045843399     
 H  -1.1565890451520910       0.89394593417391555        24.050131271217058     
 C  -2.3093406738090270        2.3880355839805949        22.964149994441566     
 H  -3.1720013287561648        3.9289112763842811        21.736874258998430     
 H   2.6953160712510154        7.0060677972244543        17.887806797842462     
 C   2.3296758887962210        7.4175751638420655        19.979312872324030     
 H   1.9252017142352189        7.5325708179964366        22.098687129311394     
 H   2.9004377372210324       0.31058717939136898        16.439871922274040     
 C  0.94035281641566992        1.1707897133373599        16.168123047224846     
 H -0.99228605545014881        2.1130303763921776        16.190038495041101     
 H   6.0741026936369789       0.78052952422281385        22.941368493033650     
 H  -3.2203625624636540        2.2825041366730727        23.554821067373698     
 H   2.5501637618648831        8.4812947538171883        19.899481014259877     
 H  0.80392445466193974       0.81038596778810856        15.147680516220566     
 P   15.068576884021084        10.152292436240597        17.225693699469108     
 C   15.169423896315770        9.2195765867142185        18.765656113770948     
 C   13.870699291013196        9.2987347546140224        16.189857895885389     
 C   16.695223615734900        10.176461091094271        16.445288240462283     
 C   14.523767907647462        11.846377406886223        17.528982521060993     
 C   16.258939406155410        9.3862734591902495        19.640070821613030     
 C   14.134616056690973        8.3277646088977164        19.091726029490818     
 C   14.220122154202453        8.1003783197737658        15.541639105074697     
 C   12.540899644287308        9.7457167216171694        16.186704839512956     
 C   17.525824789798513        9.0457090822251143        16.561112383321184     
 C   17.109787035056659        11.276601796854884        15.673996073650429     
 C   14.226988266822591        12.688832761523315        16.439405639659277     
 C   14.476742635839065        12.348862409440059        18.840495344134602     
 H   17.065168851605197        10.072320113266761        19.394841714826054     
 C   16.301663358336299        8.6643206627199767        20.832830231096292     
 C   14.200925300848281        7.5947904131877904        20.277168745893906     
 H   13.299864911870419        8.1850868522357381        18.413081583672550     
 H   15.248813784223856        7.7451508444425476        15.524421611852514     
 C   13.220512668294363        7.3414602503793081        14.927666653386449     
 C   11.549489576601331        8.9844223880363110        15.566522909707979     
 H   12.277772010460223        10.682220880342696        16.665623130432092     
 H   17.213342337486090        8.1979475285526053        17.166836713567850     
 C   18.753235239238997        9.0211293011903013        15.898563705231087     
 C   18.343532830895636        11.236141699411547        15.023452463915749     
 H   16.490315368544255        12.165145156282637        15.579512316283063     
 H   14.214474791925154        12.302839229744325        15.421822310556800     
 C   13.933179867607127        14.035727797806505        16.663958172412240     
 C   14.176745184013010        13.697055921591090        19.052051920265676     
 H   14.669023826986024        11.695707761565615        19.688468659975246     
 H   17.121148351163107        8.8243997257880853        21.530270923916408     
 C   15.288464679342164        7.7503554707524405        21.138477647953216     
 H   13.399190763725469        6.9000837431592830        20.521743557849877     
 H   13.480236236322394        6.4051373523680963        14.433010015036137     
 C   11.887846602587359        7.7708556698074265        14.962229320860251     
 H   10.522405084176146        9.3471305359093080        15.541431609306821     
 H   19.393581087927860        8.1439378801109523        15.972804275318204     
 C   19.167155401230140        10.112697945977839        15.128424249843144     
 H   18.653788782114962        12.091362977333846        14.426310429489764     
 H   13.732642509632567        14.689407370401584        15.814075876321747     
 C   13.916834115120958        14.539126554227167        17.968273459912819     
 H   14.143946808018889        14.087523879131153        20.066593946081738     
 H   15.352319281469063        7.1703214288337884        22.057010865692501     
 H   11.112647865996747        7.1711050455100818        14.489575748785740     
 H   20.138651206148133        10.084261793309267        14.629197021756093     
 H   13.708267509150197        15.594882708368536        18.135538301992121     
 Co   7.0670765287191939        10.616135776782137        12.655457024233870     
 S   7.6379134192940823        12.792928199578448        13.057891383903145     
 S   9.1262333494416517        9.6686331449050140        12.533663146084345     
 S   5.8536039024212538        10.293235125093128        10.753463911015380     
 S   5.5567308027829103        9.8138452741571616        14.164707916550942     
 C   6.1793818579519826        13.790362772399574        13.112451034191333     
 C   8.9974699820085373        7.9115509558347297        12.436518038294546     
 C   6.5964945864557984        11.169075125140358        9.4150482427218627     
 C   6.2507763429676935        9.1022720702107431        15.619464483834788     
 C   6.2892475724934860        15.201638782837097        13.050909342365488     
 C   4.8824654026113157        13.246557899590208        13.260425614001864     
 C   10.173830492149266        7.1412888925804152        12.265350821236153     
 C   7.7793142511835462        7.2112669088796562        12.595421901089892     
 C   7.8090510571103113        11.883349248871601        9.5489669636344257     
 C   5.9769631963522558        11.174622306802378        8.1403062541618638     
 C   5.4630734164494719        8.9869933483390838        16.790296096499777     
 C   7.5628991973522197        8.5832054563679918        15.658984350061960     
 H   7.2744157991357703        15.651821998166668        12.942253036978244     
 C   5.1609043224077498        16.019442153586294        13.148161364933166     
 C   3.7658532709505921        14.075519141403534        13.379898224281535     
 H   4.7707778675565233        12.166180804211347        13.312560226212641     
 H   11.122343093722083        7.6618136405174138        12.137675529252055     
 C   10.140659367532923        5.7452022715849385        12.289884952024321     
 C   7.7541904545914351        5.8134384019798864        12.620456783650816     
 H   6.8597485488706997        7.7803976312467267        12.731167220535140     
 H   8.2930493855301766        11.916980352691725        10.522045289279276     
 C   8.3659326301408559        12.562796459332150        8.4661130872104398     
 C   6.5572730242119128        11.833013194849375        7.0527081440685526     
 H   5.0214424828517190        10.664331620462415        8.0176101524130878     
 H   4.4512098541226406        9.3901363433978311        16.787108529164581     
 C   5.9588538993873597        8.3545986318122800        17.932396393748327     
 C   8.0465355165558368        7.9515548149618080        16.803291767635908     
 H   8.1973591228913829        8.7018360558488297        14.783551040006722     
 H   5.2764574613661113        17.101342351122632        13.101259541448171     
 C   3.8869293247207790        15.467550520992353        13.324694479824441     
 H   2.7781085001608785        13.630541406105477        13.503324895559679     
 H   11.068102076148426        5.1846642671637921        12.177798445344868     
 C   8.9286833744033380        5.0672494463955129        12.474158250272350     
 H   6.8026370812361048        5.3031540872344056        12.768294180888844     
 H   9.2850796331697172        13.125517378244187        8.6136077337773251     
 C   7.7605573648493076        12.533179493976370        7.2047783146286317     
 H   6.0662468722825578        11.808491135757475        6.0808793686627451     
 H   5.3242206255992306        8.2705231243863775        18.813530647814403     
 C   7.2542642486386200        7.8201133701793824        17.949438146230843     
 H   9.0622876190551196        7.5610581066900737        16.796617845056048     
 H   3.0078430208462819        16.106676217803930        13.389152839162890     
 H   8.9051623608918540        3.9807992817955120        12.504970701407489     
 H   8.2124375257705022        13.049332189757601        6.3617261823261861     
 H   7.6365767781091405        7.3120242307800272        18.832599061652637     
 P   10.043752109252621        10.522506735057798        20.466090018890107     
 C   11.519739894024827        11.187995677624011        21.248241589318106     
 C   8.5787433606735313        10.770483901710206        21.496069745137973     
 C   10.268425862001243        8.7460917299356797        20.267323947325714     
 C   9.8142063703117799        11.273188211766959        18.838300425370178     
 C   11.621341784262594        12.571931866669010        21.479451570663478     
 C   12.572596214298263        10.331817629362419        21.624474399053568     
 C   8.5652914568279872        11.720674948933809        22.530142271131247     
 C   7.4265660120879424        10.000418089263707        21.232696585416800     
 C   10.645433885067222        8.2155392052402068        19.025959681307743     
 C   10.179573239533996        7.9141344994438780        21.399692479709884     
 C   10.843394634883685        12.028565692733263        18.250393417560595     
 C   8.6162551843216395        11.053646601267221        18.132656660497137     
 H   10.828242133117058        13.250213794642585        21.175543915559768     
 C   12.760011315197239        13.085715178942412        22.099550499078120     
 C   13.719280965658298        10.861146808169540        22.217620115995647     
 H   12.503646449152274        9.2632884221430309        21.448146914038780     
 H   9.4460933329355008        12.311984122435170        22.770038928640858     
 C   7.4041054468458825        11.904608045204066        23.287051643764567     
 C   6.2702249119687137        10.204662121276247        21.986143337553337     
 H   7.4401266793911898        9.2327592336145798        20.460135248761503     
 H   10.713870903163249        8.8606362788265063        18.153578384669832     
 C   10.929527618555438        6.8516626878356224        18.915761348712671     
 C   10.489622655560597        6.5593448017418829        21.284953909231735     
 H   9.8669097308188558        8.3142451930883148        22.363679118982819     
 H   11.762523192630860        12.226728300994898        18.795003361673380     
 C   10.677141334544782        12.539631225281806        16.959766889449430     
 C   8.4734937605968952        11.552369988602235        16.837088454400863     
 H   7.8029949506218204        10.480765545732718        18.570109409711975     
 H   12.807837299461347        14.153668845449797        22.303645417834723     
 C   13.810242996553219        12.235385715969139        22.455447704587801     
 H   14.537455617558807        10.207627791112927        22.518368525983412     
 H   7.4319464785164753        12.637813271722095        24.093567374487915     
 C   6.2573234299695422        11.155051761805273        23.014677577635901     
 H   5.3703464331117292        9.6191595417702391        21.799662502426763     
 H   11.228340103518605        6.4425337200984529        17.951899077212179     
 C   10.855331748287423        6.0273542101396451        20.041616352767125     
 H   10.446398566801944        5.9084120515082255        22.158920545904888     
 H   11.474324320051155        13.126577003560449        16.510669189543083     
 C   9.5051627818420581        12.284848282774185        16.246163508295005     
 H   7.5627434678147782        11.363313776148797        16.275338131918527     
 H   14.703002564160219        12.638078722442591        22.930466968721870     
 H   5.3449943080757256        11.286616595932333        23.597811403131406     
 H   11.068129093193942        4.9622086674760002        19.959581632308645     
 H   9.3670842742619573        12.649569284834417        15.227643579233042     
 P   6.5124472132957507        3.3036513140731412        17.275188713078226     
 C   6.6129552308925499        4.2334983427297548        18.815871282476344     
 C   5.3301859081017362        4.1645347921372968        16.225907683668979     
 C   8.1439554908883096        3.2698527299709328        16.505477078351138     
 C   5.9613458416630651        1.6105387405008271        17.570547837948261     
 C   7.6916088321250662        4.0468119764068451        19.699898441614540     
 C   5.5908737821205241        5.1425063003984910        19.133068375794458     
 C   5.6958110560709425        5.3625252739335094        15.585688126646193     
 C   4.0013399748285758        3.7165816495579862        16.186005563563032     
 C   8.9802529231295143        4.3962432661337116        16.623780019443785     
 C   8.5546849745168352        2.1667893991856673        15.736724431721296     
 C   5.6529361151817881       0.77817756540523608        16.476606489241927     
 C   5.9330130877899165        1.0950557273913173        18.877580092164347     
 H   8.4894665443769419        3.3492454106394445        19.459564224127760     
 C   7.7339013332724384        4.7630477992986568        20.896062914262895     
 C   5.6569507294701475        5.8698989302156557        20.322279437584875     
 H   4.7663032253519440        5.3015708875400849        18.445765852422085     
 H   6.7239329752378811        5.7194847015287440        15.596503795843383     
 C   4.7141150339407325        6.1178389951448295        14.939420469279479     
 C   3.0279363752754946        4.4735778129301274        15.532290613520269     
 H   3.7248711614023167        2.7812478621472079        16.659756503431794     
 H   8.6708509259749906        5.2461936131483915        17.228324885624431     
 C   10.209211840141430        4.4139366432563039        15.963942922622495     
 C   9.7903563969281215        2.2003294077638729        15.089546095714800     
 H   7.9305984045260915        1.2815706522010970        15.639139873757903     
 H   5.6312602000590193        1.1735694218973542        15.462808497647060     
 C   5.3629483673083964      -0.57109511143906388        16.691634562589517     
 C   5.6367652614061692      -0.25523201919797212        19.079760058821154     
 H   6.1363646187623262        1.7398372945754230        19.729112910812042     
 H   8.5429945833321792        4.5877721696669962        21.602066270010770     
 C   6.7310356614852589        5.6905149803339157        21.195810462184635     
 H   4.8650415068818784        6.5777645206689446        20.560864251085309     
 H   4.9871551966719716        7.0535408351002227        14.451075273652432     
 C   3.3824892953125905        5.6842008420869830        14.931407631470806     
 H   2.0024419247211802        4.1094804406727379        15.475842121720145     
 H   10.853690346150868        5.2881358748320446        16.038284632752617     
 C   10.619070403815739        3.3196659184485813        15.195211096846936     
 H   10.096078536884900        1.3429866084423401        14.493245807639267     
 H   5.1561287047506505       -1.2179286663535409        15.837890528601697     
 C   5.3625355535467616       -1.0866597048380280        17.991277763578871     
 H   5.6192165156929921      -0.65620266776894098        20.090520564142537     
 H   6.7942087091776049        6.2656559663438944        22.117844431700604     
 H   2.6210033704660871        6.2785283552105300        14.429925660551911     
 H   11.590233391772667        3.3447921480786782        14.694665335724585     
 H   5.1572894578422295       -2.1441942715036624        18.150889623534866     
 Co   10.038554228689270        2.9559422479942188       0.45237955658440598     
 S   9.4677474036834486       0.77911979780637652       0.85464477087834356     
 S   7.9792831178993975        3.9031998423927146       0.33064327195106780     
 S   11.252021230739993        3.2791344012655363       -1.4495899076927798     
 S   11.548887435190590        3.7583051248997803        1.9615931665206972     
 C   10.926275409444013      -0.21831486510875298       0.90927677059956002     
 C   8.1077791255193823        5.6602851223439119       0.23337207215673172     
 C   10.509272442701899        2.4032958819125367       -2.7880830236928307     
 C   10.854914523560401        4.4699926920858486        3.4163321979425629     
 C   10.816411021448822       -1.6295915505980223       0.84774183436640482     
 C   12.223185305982760       0.32549232608780282        1.0572949388401454     
 C   6.9312851872937538        6.4303796911458804        6.2347552372092573E-002
 C   9.3258657606408342        6.3607411671898992       0.39204451958168235     
 C   9.2967212302203350        1.6889955353803132       -2.6542632864794844     
 C   11.128898474234244        2.3977737820957921       -4.0627790856809094     
 C   11.642663468415622        4.5853021922108379        4.5871289927457601     
 C   9.5428204082928758        4.9891334948140837        3.4558616461918787     
 H   9.8312508061003392       -2.0797775244095793       0.73902592806505041     
 C   11.944747780899549       -2.4473948117799935       0.94506232410480784     
 C   13.339790600156617      -0.50346897761732834        1.1768308902758151     
 H   12.334872146719976        1.4058717330408181        1.1094048304575033     
 H   5.9828201314995102        5.9097247466509248       -6.5141076734683070E-002
 C   6.9642744761345217        7.8264733058485909        8.6797682804083287E-002
 C   9.3508041673368751        7.7585727161515274       0.41700776066846856     
 H   10.245525351928025        5.7917331879053258       0.52766541713007098     
 H   8.8126422336055583        1.6553558464737048       -1.6812257609635430     
 C   8.7399352152925669        1.0095513902245523       -3.7371663809347062     
 C   10.548675438503775        1.7393941733060649       -5.1504317396090205     
 H   12.084423652206059        2.9080732234886266       -4.1853980211434880     
 H   12.654515449720828        4.1821297508778796        4.5839224153611280     
 C   11.146944403843181        5.2177634455328663        5.7292192012381422     
 C   9.0592480842834764        5.6208605557375835        4.6001575094360705     
 H   8.9083382704172038        4.8705067397257036        2.5804433302893823     
 H   11.829193100486703       -3.5292954205036797       0.89817205667660138     
 C   13.218714610714381       -1.8955020698379756        1.1216558133600043     
 H   14.327532091949676       -5.8491745293109382E-002   1.3002827103838095     
 H   6.0367381088675724        8.3868827424333592       -2.5184490059018669E-002
 C   8.1761872838168888        8.5045967312715991       0.27084900700108022     
 H   10.302307906231347        8.2689960308102926       0.56468598897378663     
 H   7.8207942415199589       0.44680455774884964       -3.5897481448004944     
 C   9.3453924898251159        1.0392061107361461       -4.9984600956395679     
 H   11.039771242271776        1.7639366449265297       -6.1222247070513172     
 H   11.781610507242235        5.3018516898885890        6.6103290769940735     
 C   9.8515551699002852        5.7522992722582105        5.7462799119854964     
 H   8.0435179715319993        6.0114168068678628        4.5934970483032975     
 H   14.097794732900109       -2.5346281727908488        1.1861837981490986     
 H   8.1995750231521054        9.5910505847934449       0.30158600955958748     
 H   8.8935801428019587       0.52305400395648849       -5.8415486161389092     
 H   9.4692884559590720        6.2604207611913818        6.6294407532588000     
 P   7.0621828915992202        3.0498117925365134        8.2631167160697050     
 C   5.5861739991868653        2.3843281128800271        9.0452312726490458     
 C   8.5271213566966360        2.8017242536528850        9.2931686219681620     
 C   6.8375534097781578        4.8262369943801389        8.0644335037244872     
 C   7.2917406893460504        2.2991544577677061        6.6353160158549729     
 C   5.4845616032933782        1.0003866106440926        9.2764073494205270     
 C   4.5333278206033087        3.2405019056382538        9.4214968975408784     
 C   8.5403635095785226        1.8516274791989256        10.327329634535772     
 C   9.6794275274254069        3.5716052193547201        9.0298178643589786     
 C   6.4604316515465285        5.3568449883898150        6.8231260093529036     
 C   6.9264656756480703        5.6581270115935629        9.1968428926837120     
 C   6.2626061041160268        1.5436633625987950        6.0474636101607899     
 C   8.4896596124094152        2.5187591539982059        5.9296358071079016     
 H   6.2776537219747093       0.32211075536250966        8.9724693192251941     
 C   4.3458996766620182       0.48659143396218718        9.8965115366484984     
 C   3.3866315857425140        2.7111595759871636        10.014607397017146     
 H   4.6022935078365803        4.3090370943333012        9.2452166665377025     
 H   7.6594483714475494        1.2604791609539880        10.567199516872613     
 C   9.7014606190138188        1.6675956231052567        11.084350350454953     
 C   10.835683165021463        3.3672587261733820        9.7833700600645201     
 H   9.6660412781789642        4.3392029830251966        8.2571898079262009     
 H   6.3919479214819281        4.7117960567422470        5.9507116416170396
[truncated: 3,249,397 more chars]
