# Supplementary material for: Unraveling the Contributions to Spin–Lattice Relaxation in Kramers Single-Molecule Magnets
Source: J Am Chem Soc. 2022 Dec 9;144(50):22965–75. doi: 10.1021/jacs.2c08876 (PMC9782788; doi:10.1021/jacs.2c08876)
Supplement: Supplementary file 2 — ja2c08876_si_002.zip [file ja2c08876_si_002.zip › phonon_Co/mol-2/mode-1-10/6/Cart_disp.xyz]

         556

 Co   1.5109954637269385        10.755132995781794       0.45663428776790732     
 S  0.96563229213166224        12.948450287280489       0.78846331752492804     
 S -0.56472783892031919        9.8395456087091429       0.36405211718392144     
 S   2.7036314784396400        10.340018446385024       -1.4408651450760199     
 S   3.0077479118104211        9.9678725691031715        1.9845443286515370     
 C   2.4319335320624660        13.932890934549775       0.86576446209225066     
 C -0.44122137177179249        8.0852899580560074       0.20886557557025717     
 C   1.9512366953650913        11.179973538196283       -2.7972377019515147     
 C   2.3160379757513581        9.1850511772410659        3.4065895905190584     
 C   2.3336046187612034        15.345085309520289       0.80043079318732824     
 C   3.7218427982173985        13.379281676925013        1.0355106627440072     
 C  -1.6229809888759801        7.3193661058991486        5.7646766850707652E-002
 C  0.78242969262917728        7.3809197303416738       0.30826828437917275     
 C  0.73322162244184008        11.886865227414674       -2.6753360241452899     
 C   2.5697751832036051        11.167587148920468       -4.0718982311380927     
 C   3.0989151013651148        9.0367110193800766        4.5773942959739902     
 C   1.0098658639876108        8.6506010845566692        3.4211646359334313     
 H   1.3541962883964886        15.802017496476918       0.66907958041059434     
 C   3.4653994559082126        16.154378773607903       0.92330488899952468     
 C   4.8422083146575350        14.199913767885414        1.1786469538771500     
 H   3.8249211369482783        12.297797234546238        1.0849252651621151     
 H  -2.5748515605314370        7.8427418500582879       -3.1977627829468711E-002
 C  -1.5896610666558471        5.9225557685507173        4.9041530564397445E-002
 C  0.80843738692379208        5.9829351678823457       0.29896861313894302     
 H   1.7066719834046360        7.9465755057999212       0.42539898401844134     
 H  0.24605769172318476        11.928385470278124       -1.7044350851340764     
 C  0.17307837290430941        12.547031176851025       -3.7681005100730713     
 C   1.9853584108288072        11.804526771796247       -5.1702743731568779     
 H   3.5289651847391346        10.662047726335382       -4.1852093915572812     
 H   4.1072859875449854        9.4480584148839952        4.5940782821593711     
 C   2.6022926798363857        8.3629481442877136        5.6961579301095862     
 C  0.52469316153022560        7.9782807886459288        4.5421987789514819     
 H  0.37857772390953781        8.7933506212806929        2.5471271338572934     
 H   3.3587187075972631        17.237248965910954       0.87518116002242130     
 C   4.7314750010776807        15.592947135462289        1.1260596313405962     
 H   5.8250201124940837        13.748137406175069        1.3172069017384596     
 H  -2.5210019077341030        5.3645367461304057       -4.7178549752492527E-002
 C -0.37186001532003782        5.2401286773024447       0.17636804249447435     
 H   1.7650572870186989        5.4690732846051189       0.40237988250808943     
 H -0.74835578700710126        13.108028515987224       -3.6285214410578610     
 C  0.77867792967751992        12.501097563376012       -5.0289071071027225     
 H   2.4768933839591991        11.767512786148970       -6.1415280861245991     
 H   3.2326715423886547        8.2568089090890560        6.5782337447426391     
 C   1.3108361175245327        7.8183052518789946        5.6892943872757664     
 H -0.48780508094786840        7.5800598627259363        4.5158772955076474     
 H   5.6128590571533321        16.226735563849150        1.2089448044147741     
 H -0.34808728805552785        4.1529460370111870       0.18112739676695300     
 H  0.32430780206435117        13.002556922655037       -5.8795212167473512     
 H  0.92708444115083199        7.2819543806307552        6.5556565967967320     
 P   15.633569455040050        10.507927966360548        8.1918587355993218     
 C   14.169342822151728        11.173044709248915        8.9949379351037742     
 C   17.100080493010044        10.720959680755753        9.2276556626709336     
 C   15.389477877807407        8.7363478127148024        7.9627140266334679     
 C   15.862165199599124        11.292099419944284        6.5781672323916025     
 C   14.077319819911898        12.555922846361366        9.2353561022127550     
 C   13.121237787764562        10.318551607510301        9.3863883936253689     
 C   17.121056131094779        11.654021493164089        10.277644435186316     
 C   18.240671793960917        9.9354932857733544        8.9602903167976695     
 C   15.003922320955418        8.2346193592848191        6.7121297416860868     
 C   15.464550015572174        7.8811704064969126        9.0793920704984199     
 C   14.837158316800394        12.071036144627630        6.0124550204030927     
 C   17.055117019157947        11.079336582490741        5.8612325568490382     
 H   14.868569646793310        13.232718516526337        8.9235726866419363     
 C   12.950647328615823        13.070204907413681        9.8763107387385460     
 C   11.985775679493994        10.848537375262463        9.9998638275012279     
 H   13.184512071112493        9.2506436352494745        9.2060936075929156     
 H   16.249639032684779        12.257953517332083        10.522020284754786     
 C   18.279037349053453        11.804322316612703        11.046374973005481     
 C   19.393457262623826        10.105420287864694        9.7279395381301335     
 H   18.220898201992718        9.1834177443132443        8.1726835762932630     
 H   14.943739637453506        8.8965509758708965        5.8517578421793655     
 C   14.696543343994977        6.8778986420263974        6.5767047099542149     
 C   15.133063704725039        6.5328728727374958        8.9398052339849734     
 H   15.782425010512561        8.2585465687569766        10.050959369615249     
 H   13.921214546320474        12.263358135684234        6.5650146546577908     
 C   15.001694034288503        12.611937387498433        4.7331582184601100     
 C   17.196489090164601        11.609475547632698        4.5773110030223982     
 H   17.864928328838019        10.487004885595185        6.2803718131924287     
 H   12.910948396539700        14.137134960856113        10.087635523769716     
 C   11.902225754672644        12.222253632911597        10.242167793282839     
 H   11.171515851082203        10.194762690439976        10.310618832887316     
 H   18.257415335353564        12.524304925606261        11.864467214097346     
 C   19.414504399544708        11.038166140902655        10.772395913833018     
 H   20.284117649846991        9.5072718807866305        9.5380530222545730     
 H   14.385264050550647        6.4943191777363785        5.6061149013770946     
 C   14.759059092317646        6.0302679552162237        7.6860425112151667     
 H   15.163612412549009        5.8668976389952530        9.8037100640749433     
 H   14.206862108510007        13.216192954630765        4.3017939411549753     
 C   16.168627585139845        12.365022136244889        4.0082653697923760     
 H   18.103214268075689        11.426770480630669        4.0066701574581849     
 H   11.017630613614102        12.626796876119647        10.729762394749304     
 H   20.325156879735559        11.145055866428370        11.363325081449124     
 H   14.530049200583491        4.9701633560922307        7.5816797313786157     
 H   16.304627167246842        12.752990588645789        2.9978968540938906     
 P   2.0344173270238142        3.3615849971407559        5.0426185595069066     
 C   1.9327785851149215        4.2781317433522030        6.5908694198328526     
 C   3.2113322258477490        4.2356617454051868        3.9995468988953640     
 C  0.40827366048591290        3.3241998910994903        4.2607120346075451     
 C   2.5928207819415823        1.6707074710136731        5.3324767382355880     
 C  0.85366081445822173        4.0875897791010081        7.4732557346902970     
 C   2.9613650545684838        5.1768811843511573        6.9179719877521455     
 C   2.8203231645559672        5.4046884087816007        3.3202551339353050     
 C   4.5561865519849851        3.8317359129484210        4.0052037429538672     
 C -0.44668735111796343        4.4353669083376053        4.3923289701355408     
 C   2.6940510677302919E-002   2.2353919028004516        3.4555565552871759     
 C   2.9106193969887739       0.84675533282694271        4.2352157335079603     
 C   2.6130800920783441        1.1468745179509101        6.6366254904074395     
 H   5.3751778668570054E-002   3.3938608942804191        7.2280940655004695     
 C  0.81411306156032059        4.7948376188909583        8.6750804249441469     
 C   2.8983844463613422        5.8941703705627706        8.1131061232570314     
 H   3.7877940604421374        5.3368901643104092        6.2327841136745894     
 H   1.7795918951334042        5.7244333066560102        3.2964340309673306     
 C   3.7911360120368531        6.1778487437590357        2.6783825998131414     
 C   5.5175411006177759        4.6044764179547526        3.3517307791049120     
 H   4.8524143958401877        2.9169751289159440        4.5099072869923162     
 H -0.15972145120646775        5.2751278336170424        5.0225445656651528     
 C  -1.6644672365014865        4.4512987814287186        3.7108062577296410     
 C  -1.1975323767833952        2.2670465783453713        2.7872080773420733     
 H  0.66515289697180735        1.3616466257050228        3.3431379108014725     
 H   2.9428865609851127        1.2508548729860265        3.2250047838662703     
 C   3.1975694010493254      -0.50431474073952920        4.4425848443920817     
 C   2.9099444657018987      -0.20431561568091808        6.8317042970167670     
 H   2.4032281361172689        1.7856376061303467        7.4912249481347652     
 H   3.4944066777868868E-003   4.6175689618431397        9.3788651263304512     
 C   1.8203912186619109        5.7159198681061598        8.9820275991959040     
 H   3.6950088303367994        6.5937961030133421        8.3604557869651952     
 H   3.4991217534267962        7.0945630325989262        2.1647990521417482     
 C   5.1361768211375480        5.7870107025837907        2.7090284655976382     
 H   6.5554229114825864        4.2722313592485062        3.3261074421992349     
 H  -2.3233970519989184        5.3139037958294928        3.7946292745001173     
 C  -2.0457382691018524        3.3705397454680113        2.9076073191735046     
 H  -1.4762183733971594        1.4201522521444048        2.1621587678664067     
 H   3.4087241721197064       -1.1472682406401327        3.5866554856168782     
 C   3.1897854248205961       -1.0285069393486763        5.7389680953365803     
 H   2.9240488294211331      -0.61144865633283485        7.8401696739698217     
 H   1.7591131213867399        6.2844400271099907        9.9078629826875666     
 H   5.8883069256024081        6.3917050813422280        2.2053419541742927     
 H  -3.0105711618626660        3.3959063410888679        2.3955034980910330     
 H   3.3940601029120381       -2.0871168958921187        5.8928272856666872     
 Co   15.594770129830122        2.8172629687135236        12.659058999858786     
 S   16.140149581747064       0.62408589042334062        12.991692405253465     
 S   17.670448468305739        3.7329908467960693        12.566219514163267     
 S   14.402045916592987        3.2318115323647882        10.761519777259840     
 S   14.097939939846155        3.6049852522041554        14.186705340341831     
 C   14.673888854893496      -0.36041955639060519        13.068916532891322     
 C   17.547096645837119        5.4872804432109170        12.411516011607874     
 C   15.154568717787283        2.3919354752846429        9.4051860961375944     
 C   14.789650322320737        4.3873431547206359        15.608956322017471     
 C   14.772258094152011       -1.7726083530823169        13.003550663799984     
 C   13.383969003864971       0.19315172828500071        13.238710228980766     
 C   18.728941993067977        6.2531520890765071        12.260593291965208     
 C   16.323481545471491        6.1917091140159446        12.510909256885272     
 C   16.372528224953864        1.6849683450053923        9.5271955361484100     
 C   14.536154319523588        2.4043975592225473        8.1304657123131978     
 C   14.006742531704649        4.5355112744982273        16.779760012731192     
 C   16.095864746235566        4.9216932077010931        15.623679205635991     
 H   15.751675949252935       -2.2295144292516142        12.872184657308329     
 C   13.640486816283214       -2.5819357866564006        13.126423810126814     
 C   12.263627204595581      -0.62751624040036602        13.381814622130376     
 H   13.280875656828140        1.2746323122645595        13.288230275262507     
 H   19.680796539946265        5.7297338259482657        12.171020755065165     
 C   18.695719139692095        7.6499618405912457        12.252207184255393     
 C   16.297578467901921        7.5896937639086675        12.501851580497396     
 H   15.399189052880036        5.6260841219335420        12.627838027178347     
 H   16.859553293153290        1.6433326283734389        10.498165839488573     
 C   16.932757587981047        1.0248321054736922        8.4344558489899235     
 C   15.120637230900808        1.7674513357136918        7.0321319427016622     
 H   13.576996964497383        2.9099806674483100        8.0170807384086924     
 H   12.998355283866870        4.1242054401171515        16.796347071127272     
 C   14.503353402137792        5.2090727544028539        17.898640054778188     
 C   16.581020760915173        5.5938185362275172        16.744827522938110     
 H   16.727176449942803        4.7790648367748343        14.749643130669869     
 H   13.747196044534775       -3.6648022141173748        13.078298763084341     
 C   12.374396611240424       -2.0205443983733029        13.329190381859521     
 H   11.280807529417697      -0.17576830925035525        13.520405730656734     
 H   19.627114819723406        8.2079326348764390        12.156182619376851     
 C   17.477943376764912        8.3324418040697932        12.379498307524553     
 H   15.340982299776263        8.1036062930296797        12.605235922940224     
 H   17.854148178468236       0.46378142446692444        8.5741034354823729     
 C   16.327276633000281        1.0708297919107463        7.1735938885773143     
 H   14.629186312165656        1.8045034037074070        6.0608365905235502     
 H   13.872948698382807        5.3150967427476807        18.780709101797122     
 C   15.794829862824418        5.7536694028976543        17.891905127342973     
 H   17.593536268575821        5.9919996118458299        16.718610756900880     
 H   11.493031455413361       -2.6543576453948226        13.412080568905456     
 H   17.454234454622906        9.4196211134965999        12.384414941150704     
 H   16.781694905370916       0.56935964435514741        6.3230116861606485     
 H   16.178564127406535        6.2898840971015071        18.758352697904076     
 P   1.4721102611511552        3.0642047981982503        20.394993118234339     
 C   2.9363342621072794        2.3991077402819787        21.198093813507668     
 C   5.5593734492197979E-003   2.8512499502446453        21.430748259185656     
 C   1.7162202261974173        4.8357784957079177        20.165790633056194     
 C   1.2435510727146506        2.2799975161128341        18.781314109299803     
 C   3.0283656035138122        1.0162470361907436        21.438617527629393     
 C   3.9844985388685150        3.2536151860347848        21.589348555730844     
 C  -1.5503428095336126E-002   1.9182078650902445        22.480752514646536     
 C  -1.1349719870438562        3.6367952988765406        21.163344045860601     
 C   2.1017042311552365        5.3374742004962359        18.915171076093721     
 C   1.6412503905504201        5.6909810403392465        21.282459874342980     
 C   2.2684985475049864        1.5009122657324541        18.215691604579725     
 C   5.0677367924893982E-002   2.4929001303905953        18.064294168909615     
 H   2.2370696845849150       0.33942956804622276        21.126999465897914     
 C   4.1551249998940305       0.50200540198842425        22.079446781656937     
 C   5.1200276498391233        2.7236705449761991        22.202731831337545     
 H   3.9212182093340875        4.3215087292412111        21.408976250004322     
 H  0.85585105077374524        1.3141951725699399        22.725161005928339     
 C  -1.1735034781817641        1.7680285365749544        23.249480267110719     
 C  -2.2877822289651792        3.4669750552440264        21.930981019830742     
 H  -1.1151273559283219        4.3888546801753874        20.375722954506458     
 H   2.1618137442841960        4.6755286813432226        18.054804358590221     
 C   2.4091277305371168        6.6941822755753870        18.779706630614619     
 C   1.9727863963486005        7.0392651291666937        21.142833642931588     
 H   1.3234210120489720        5.3136338685298181        22.254053841539637     
 H   3.1843869170479726        1.3085000026336941        18.768309123749429     
 C   2.1039716300694833       0.95998171747726213        16.936405374432390     
 C  -9.0671287979427154E-002   1.9627655672025361        16.780368734987345     
 H -0.75908553509436894        3.0853472716700354        18.483367321191910     
 H   4.1948561910328408      -0.56490919407505236        22.290828203056694     
 C   5.2036018783915434        1.3499707578705997        22.445111287301476     
 H   5.9343225017698291        3.3774647570774730        22.513353150093348     
 H  -1.1519456724378416        1.0480725813354219        24.067597637554275     
 C  -2.3089072506566293        2.5342674981860371        22.975471761562527     
 H  -3.1784021948873580        4.0651708115177927        21.741053287240341     
 H   2.7203614236274527        7.0777278730270741        17.809089378084352     
 C   2.3467302953863860        7.5418345403414841        19.889036551299625     
 H   1.9423412910000395        7.7052505767369039        22.006738121581517     
 H   2.8987487527615978       0.35559548112987543        16.505113739752087     
 C  0.93712462246431383        1.2070479295473420        16.211422263271778     
 H -0.99732387570428915        2.1456045941229807        16.209656494051394     
 H   6.0882591167374072       0.94545306712548816        22.932614100337076     
 H  -3.2195758662641927        2.4274552955219368        23.566391877366307     
 H   2.5757917541997473        8.6019265381665413        19.784643031346246     
 H  0.80114432238807953       0.81907249291960216        15.201054134365144     
 P   15.071492755011175        10.210628478910772        17.245878147644120     
 C   15.173018614633122        9.2939721220418630        18.794074174743738     
 C   13.894716990834024        9.3366154247292474        16.202607386964022     
 C   16.697668605976542        10.248035627550255        16.464064681193651     
 C   14.513078095713210        11.901506081577002        17.535724150095714     
 C   16.252049294595508        9.4844674145230332        19.676577137828428     
 C   14.144473548985713        8.3950990398729086        19.120966159741776     
 C   14.285917562186606        8.1677907146242816        15.523054028884356     
 C   12.549809448835356        9.7403828585842938        16.208289310365299     
 C   17.552646891023581        9.1368854264488348        16.595712920780858     
 C   17.078942382567579        11.336807849209464        15.658829147960347     
 C   14.195255293623745        12.725426424315506        16.438442964546486     
 C   14.492881412054263        12.425388842830701        18.839855166456140     
 H   17.051940232872834        10.178269008445323        19.431566542197501     
 C   16.291550209704379        8.7770596002003582        20.878309362960817     
 C   14.207405424256846        7.6776554434138262        20.316007536557521     
 H   13.318122792589284        8.2351101909338258        18.435679301981963     
 H   15.326695555201962        7.8481871378720500        15.499200399787972     
 C   13.315239717309662        7.3946579911775272        14.880941128514719     
 C   11.588591830995057        8.9676795144233399        15.554562491657659     
 H   12.253442568522971        10.655000300771299        16.713194001740383     
 H   17.265717199233254        8.2971518503364123        17.225985941268387     
 C   18.770384461909956        9.1209348176036400        15.914116144978127     
 C   18.303370026396273        11.305127501740774        14.990401935546325     
 H   16.440705110996316        12.210534025028030        15.546401463125823     
 H   14.162938334053505        12.321292694587090        15.428244702554055     
 C   13.908346949964285        14.076511662309191        16.645779147279672     
 C   14.196060469594364        13.776595247505506        19.034898065064962     
 H   14.702735760392105        11.786643347419865        19.694467910833534     
 H   17.102112266154180        8.9542749878156123        21.582174250539278     
 C   15.285314372489989        7.8558601763103839        21.185043341549644     
 H   13.410813618372893        6.9779371673814579        20.563188771798711     
 H   13.607384815910155        6.4780872900920388        14.367157973715642     
 C   11.970150374663630        7.7853332126743462        14.911595148322196     
 H   10.550672554940334        9.2998172086599276        15.528912804196146     
 H   19.429337298554231        8.2583490574073881        15.997947258276557     
 C   19.151582774100621        10.201644014750586        15.110812233651940     
 H   18.582017300968836        12.151982210629100        14.365277928213246     
 H   13.697160452770103        14.719423965522029        15.789829293210298     
 C   13.916195646680107        14.600754340965265        17.942141705324069     
 H   14.182008020070068        14.183773709085028        20.043347716438774     
 H   15.346567515608978        7.2872115902161392        22.110799435341686     
 H   11.218127211312792        7.1806629740173369        14.407711269019924     
 H   20.116382830004586        10.176249690913881        14.598650762287123     
 H   13.711951451519884        15.659376508115246        18.095967217751195     
 Co   7.0551053124400713        10.509783590508562        12.611620810035861     
 S   7.6400167603293054        12.680712343087599        13.017255022038414     
 S   9.1168120078415562        9.5603680783920044        12.511727833410406     
 S   5.8540701063532223        10.164805484675421        10.706415708054136     
 S   5.5357064748393849        9.7375095328442125        14.124901384150315     
 C   6.1998838107793359        13.702787771620901        13.102653879269170     
 C   8.9968713684980326        7.8011960951677590        12.437832865718308     
 C   6.5934287165329026        11.044153725458290        9.3683159601138684     
 C   6.2472878754701933        9.1091812571068846        15.611743613965603     
 C   6.3340519280772050        15.112058779758371        13.037504577108750     
 C   4.8958443051091658        13.182739963420833        13.270088615445248     
 C   10.172185690355374        7.0369189473973455        12.232050045673738     
 C   7.7883813158099207        7.0944824328238276        12.643603199211828     
 C   7.8062535725237021        11.757759678302602        9.5029129299251487     
 C   5.9709476522544280        11.055734388791121        8.0947935838881087     
 C   5.4677987128868644        9.0392909626023847        16.792008224396422     
 C   7.5645721499254064        8.6039545443635870        15.666265242806796     
 H   7.3256505711197413        15.544454064542256        12.916882081804944     
 C   5.2211744830330185        15.950371716863870        13.141644767535762     
 C   3.7953074789983621        14.032187305288078        13.396111596214086     
 H   4.7672624117092983        12.104387536974818        13.330303980804866     
 H   11.113543111064413        7.5625720369167286        12.071032108994419     
 C   10.146345718344188        5.6407646944140799        12.255778681394244     
 C   7.7710997085722511        5.6965020956510122        12.668629161374390     
 H   6.8701825623911725        7.6585087687454694        12.809984193093634     
 H   8.2937877628790755        11.784237630455074        10.474480063799852     
 C   8.3581156680046487        12.446722586480362        8.4235322654742646     
 C   6.5472091242099539        11.722567306839268        7.0098883778809515     
 H   5.0157905632166422        10.545081202241002        7.9705407226708322     
 H   4.4544513428533969        9.4386754438115119        16.778417664097013     
 C   5.9727107709565841        8.4533643441638144        17.955870467077744     
 C   8.0580159182227842        8.0213479940427916        16.833194514847875     
 H   8.1943617991596849        8.6927257730124445        14.783054128971029     
 H   5.3552718009360500        17.030012508063692        13.089337410124399     
 C   3.9392056299129297        15.421750916982088        13.330835953290565     
 H   2.8013455924611912        13.605406183450064        13.531742154341506     
 H   11.072435104895646        5.0848528629747909        12.112295245467729     
 C   8.9432915193963325        4.9564353406829174        12.477465785801931     
 H   6.8270973450931711        5.1819662285677754        12.850378329076548     
 H   9.2760831250011400        13.010642845250336        8.5725025080810706     
 C   7.7486846957133029        12.425426336493205        7.1638823188042320     
 H   6.0540864671132786        11.703008133097660        6.0389685647222651     
 H   5.3425801945975717        8.3988494579300728        18.842924656788465     
 C   7.2705377845394601        7.9254186419249573        17.986516202058251     
 H   9.0773418513125215        7.6397452162615451        16.838328259664053     
 H   3.0708463354785325        16.075121003338822        13.398056821705701     
 H   8.9256523388702451        3.8697797134584504        12.504932160777290     
 H   8.1963373071119552        12.949666102742567        6.3234438908541888     
 H   7.6588982653686486        7.4482709965068983        18.884783413529522     
 P   10.058100752458529        10.661937492743537        20.462112488854128     
 C   11.533981003053244        11.337501096103846        21.235930228795777     
 C   8.5902186193152730        10.921684107847272        21.486826309302280     
 C   10.279221919163994        8.8816126699666391        20.298246643487783     
 C   9.8273681088999751        11.379833869418075        18.819770065138325     
 C   11.630192798475864        12.722475183393431        21.461409672106910     
 C   12.588039803889860        10.486069556393037        21.619845293562065     
 C   8.5732542378923657        11.876593408651505        22.516136334529765     
 C   7.4403161487985097        10.146250557511147        21.228259849945051     
 C   10.647075977738636        8.3197146254197385        19.067581105474879     
 C   10.186875650485620        8.0765164374775420        21.450122342217806     
 C   10.853929924073736        12.125071485015814        18.213721972302157     
 C   8.6305048090439378        11.138591082583428        18.119563755678993     
 H   10.836432366928976        13.396127088320814        21.150278815066535     
 C   12.762443736879909        13.242444435033034        22.087989050020678     
 C   13.728035003237913        11.021315137202164        22.220703973243175     
 H   12.524789845108327        9.4166466768580204        21.446165491823621     
 H   9.4512957516848175        12.472764111440492        22.754037111301837     
 C   7.4116667693658220        12.059155503422689        23.273035358013423     
 C   6.2832362059044566        10.350018844058528        21.980492950162798     
 H   7.4568317372465671        9.3730475113697054        20.461395891227422     
 H   10.716098125339965        8.9446576315245778        18.180479344108758     
 C   10.917995307497183        6.9503607593298700        18.987145849130261     
 C   10.484223188402773        6.7168456715168334        21.364979163777974     
 H   9.8798367664781637        8.5012275238399919        22.405613561441886     
 H   11.771940549868285        12.340933872549963        18.754025066471243     
 C   10.684806218585450        12.603059005549241        16.910398073343782     
 C   8.4857621290237439        11.603089583112325        16.811173619145148     
 H   7.8190962465043388        10.574608350514692        18.571503079767464     
 H   12.805330275057743        14.311468998921473        22.288160138930650     
 C   13.811592040920205        12.396380155743921        22.456495493745425     
 H   14.545535783797810        10.370680146185961        22.529662057852718     
 H   7.4387741302598567        12.795140118491988        24.077067424642333     
 C   6.2673870703004706        11.304625024611621        23.005068241069015     
 H   5.3862532359413295        9.7589873695319334        21.797616169123987     
 H   11.204929975348406        6.5140525717733473        18.030903776997224     
 C   10.841299267091896        6.1533012664837266        20.132732618718080     
 H   10.433885138439962        6.0846815368711002        22.252211862141742     
 H   11.479424799987669        13.181209491296185        16.446200177367921     
 C   9.5143017550760618        12.325370208770215        16.202561164689570     
 H   7.5765242430167339        11.394110450435942        16.253919601419156     
 H   14.697822812427290        12.803331494258302        22.939895142905197     
 H   5.3552868407206171        11.434616980130297        23.588922995453313     
 H   11.043996454196749        5.0841869864370910        20.075619185125202     
 H   9.3748992206031332        12.663210512846170        15.174362678291551     
 P   6.5105649681642648        3.3636309154602451        17.254988275938388     
 C   6.6121007500041777        4.3094040214054461        18.787387516910229     
 C   5.3047965477222103        4.2025430908585344        16.214512129093578     
 C   8.1416925254454409        3.3445044335922876        16.484904268640744     
 C   5.9760148448988524        1.6664885357011849        17.564538763656607     
 C   7.7022426943652658        4.1462763668244866        19.662075230720660     
 C   5.5841380948662938        5.2111944531448202        19.105188910856704     
 C   5.6257642853296375        5.4317412547523301        15.607067306262179     
 C   3.9923378471505715        3.7076580419110119        16.164180031182163     
 C   8.9531527028900513        4.4908158024984957        16.587409172216081     
 C   8.5859278778012378        2.2303613769508250        15.749788796120155     
 C   5.6878552960997375       0.81520661875595135        16.478798513351190     
 C   5.9249981987142233        1.1719742307818612        18.878907239599087     
 H   8.5062148505910979        3.4565796579065893        19.420429915767063     
 C   7.7489620428640213        4.8764852023446554        20.849552073605697     
 C   5.6547278147770141        5.9535393106034951        20.285125449803310     
 H   4.7505109520610143        5.3532110078835045        18.425404204240486     
 H   6.6407397255175882        5.8274550404596273        15.625956196525799     
 C   4.6135991128682905        6.1704169677229190        14.988412473488388     
 C   2.9872058289206920        4.4508860686111413        15.543540246248964     
 H   3.7512356186649516        2.7493383489056971        16.610959273625571     
 H   8.6179319348574861        5.3485495310280102        17.167589770385959     
 C   10.191735346676936        4.5176640644266222        15.946593609686401     
 C   9.8308141288420980        2.2732881159062748        15.120388570299369     
 H   7.9809534399467079        1.3300699276715200        15.670195815840474     
 H   5.6828746352011894        1.1926136259798426        15.457713472633500     
 C   5.3943399263594136      -0.53054688705868058        16.711380196509609     
 C   5.6288564821772757      -0.17596692479363102        19.097956801833259     
 H   6.1113996391127232        1.8313515195776990        19.723502551194418     
 H   8.5676933223588989        4.7180968793779403        21.548227011020071     
 C   6.7392876054863695        5.7963929178259663        21.149788977962277     
 H   4.8578524265230492        6.6562030966086612        20.522250976383511     
 H   4.8521404618880188        7.1270458160387022        14.520226652635426     
 C   3.2956662498285296        5.6940104989811369        14.982286744801785     
 H   1.9735650276662091        4.0534721565616492        15.486612110310661     
 H   10.817381748637084        5.4066194207395393        16.011477853990680     
 C   10.634610198444586        3.4127730717158622        15.210901781799771     
 H   10.168573580054733        1.4078465472341037        14.551930354199500     
 H   5.1975858320013284       -1.1884052874069311        15.864030375146219     
 C   5.3737902476794561       -1.0256032348509194        18.018879393626296     
 H   5.5958156367869556      -0.56058952717273791        20.114753375242554     
 H   6.8059269658028185        6.3824014380406346        22.064877608410331     
 H   2.5097627221226921        6.2813812332038923        14.511420768165571     
 H   11.612629872714219        3.4412031235427833        14.723666834940593     
 H   5.1668276041293648       -2.0807555812389746        18.192127149095043     
 Co   10.050433415913689        3.0624275538694654       0.40829830538913214     
 S   9.4653881202730386       0.89156486077326536       0.81421132373005167     
 S   7.9887949033247940        4.0119557266028965       0.30810612136711146     
 S   11.251660902464730        3.4071494035342247       -1.4968678947122573     
 S   11.569850155569474        3.8349358995625562        1.9214623884161961     
 C   10.905502499801734      -0.13054299880089693       0.89958782799461157     
 C   8.1086476072299281        5.7711422794832661       0.23450440285681645     
 C   10.512314552047453        2.5278967824443606       -2.8350204657423768     
 C   10.858334714350148        4.4631264185146815        3.4083913344789023     
 C   10.771317759861152       -1.5398110465476760       0.83442962403728327     
 C   12.209547735117598       0.38948487915391927        1.0670559111518563     
 C   6.9332655625802850        6.5354024277056926        2.9066914532816991E-002
 C   9.3171486520214515        6.4778709187563930       0.44009677920994655     
 C   9.2995195710482736        1.8142319503353432       -2.7004615796724889     
 C   11.134791766421598        2.5164151020438110       -4.1085469558225753     
 C   11.637859084303178        4.5329172657030812        4.5886432535437400     
 C   9.5410679076793130        4.9684049624080577        3.4629721274244121     
 H   9.7797191406004806       -1.9721965387732316       0.71377660758455741     
 C   11.884181377065225       -2.3781394161746841       0.93860210726571902     
 C   13.310070176470237      -0.45997869553097215        1.1930993790772302     
 H   12.338149177308869        1.4678338156003912        1.1273074573588506     
 H   5.9918953374800150        6.0097367286075212      -0.13180328493418020     
 C   6.9590663681747191        7.9315561566931683        5.2949945306515860E-002
 C   9.3343861713925556        7.8758509664796286       0.46527886266199403     
 H   10.235388325661887        5.9138473176390738       0.60622066308885680     
 H   8.8120188257371801        1.7876270378207628       -1.7288809252878474     
 C   8.7476664132410580        1.1253404764714274       -3.7798901162659169     
 C   10.558542356916039        1.8496422720768582       -5.1934924824104822     
 H   12.089940837373215        3.0270909417934324       -4.2327643461669116     
 H   12.651193980894510        4.1335013074642433        4.5749986877182822     
 C   11.133001826220772        5.1187981143908319        5.7525539685264206     
 C   9.0476809882593905        5.5509656128706357        4.6299538607285360     
 H   8.9112693489474406        4.8797461754528184        2.5797514081702282     
 H   11.750067183819434       -3.4577779643987321       0.88630171739628316     
 C   13.166155329346056       -1.8495413318387199        1.1278286612965605     
 H   14.304030440762091       -3.3204536825412495E-002   1.3287679541737387     
 H   6.0329340149140149        8.4874527811666969       -9.0279194193242526E-002
 C   8.1621382151273991        8.6159001457209765       0.27445528332877467     
 H   10.278402033685003        8.3904017877950245       0.64688313870988168     
 H   7.8297241211990229       0.56137283157951956       -3.6309537494257094     
 C   9.3570809564722826        1.1467487645289292       -5.0395440544176280     
 H   11.051666150095816        1.8692720260573286       -6.1644100842093286     
 H   11.763158724740755        5.1732418420915058        6.6395969521312210     
 C   9.8351947268603421        5.6467919411287193        5.7832641245499401     
 H   8.0283756753079629        5.9326255985597607        4.6351390862458102     
 H   14.034501276478419       -2.5029249604006494        1.1950989494651802     
 H   8.1797554465444158        9.7025534761482835       0.30202589740740265     
 H   8.9094363455249059       0.62255030749389062       -5.8800114171575482     
 H   9.4468775722581029        6.1238951352286888        6.6815748098621679     
 P   7.0477880598157912        2.9101818505154951        8.2592158259327384     
 C   5.5718987964352555        2.2346001207967130        9.0329894935026207     
 C   8.5156346269527692        2.6503789635370145        9.2839625723909514     
 C   6.8266928404129201        4.6905143380892538        8.0954260981253352     
 C   7.2785198481685756        2.1923497969768553        6.6168483869949366     
 C   5.4757029745387253       0.84962718271718451        9.2584794022499715     
 C   4.5177998190324784        3.0860124162605365        9.4168298907026688     
 C   8.5324809871654992        1.6955570842344372        10.313353103237292     
 C   9.6656111305210679        3.4256972209076464        9.0253779962781717     
 C   6.4588258161137686        5.2524818740115835        6.8647937693329153     
 C   6.9190433203476429        5.4955392683070396        9.2473502801143699     
 C   6.2519922043675136        1.4470432528891446        6.0108320644105406     
 C   8.4753404205669760        2.4336888513079944        5.9166022135836425     
 H   6.2695002895961149       0.17599007495814459        8.9474139681468330     
 C   4.3434170564762820       0.32964026308299466        9.8849808430297621     
 C   3.3777652100606259        2.5507494597247549        10.017596492534750     
 H   4.5810484491243884        4.1554354901811301        9.2431591961446067     
 H   7.6543818455281407        1.0994756580424179        10.551261631048492     
 C   9.6940208646341421        1.5129676049750511        11.070317143293719     
 C   10.822649065472049        3.2218881093241216        9.7776640213922299     
 H   9.6491894177834414        4.1988471204744595        8.2584576625579054     
 H   6.3898031125266463        4.6275916790148006        5.9776521060172456     
 C   6.1878848017662493        6.6218380917135571        6.7844509873588938     
 C   6.6216918364007435        6.8552156376009794        9.1622954317799437     
 H   7.2260830503276194        5.0707648334943256        10.202813458188512     
 H   5.3340144224600134        1.2311165511939302        6.5511633752434584     
 C   6.4211134227909410       0.96906412502588413        4.7075055755910258     
 C   8.6200749585312320        1.9692068138751566        4.6082055247361176     
 H   9.2867206612679887        2.9977340828467347        6.3685085464739490     
 H   4.3005451111371471      -0.73938457570768801        10.085155295227528     
 C   3.2942175743142772        1.1756842756667567        10.253386253837208     
 H   2.5602282062932047        3.2013713895221390        10.326489607091622     
 H   9.6668197218102332       0.77704635341926953        11.874400576714660     
 C   10.838376986515824        2.2673743313735271        10.802327325868104     
 H   11.719709296729295        3.8127926201364937        9.5947507484253336     
 H   5.9009282847561950        7.0582013405257342        5.8282395471314654     
 C   6.2645873378249926        7.4188296095347752        7.9300874580260547     
 H   6.6720559914552355        7.4873285869687685        10.049564888397207     
 H   5.6265273251595156       0.39084472115853580        4.2433400268051882     
 C   7.5915741187774035        1.2468422461892901        3.9996296434791736     
 H   9.5292794518157162        2.1782609524836629        4.0509244750944777     
 H   2.4079540050991488       0.76871718526968769        10.736711143409853     
 H   11.750447890453543        2.1373364569717381        11.386216020914530     
 H   6.0618823079671103        8.4879472938020175        7.8730373679818273     
 H   7.7309759613123434       0.90900926264685022        2.9714273728448850     
 P   10.595036071501649        10.208656721517082        5.0520520205638233     
 C   10.493628044398260        9.2628413214868566        6.5844347475819811     
 C   11.800602495491530        9.3696951510113244        4.0114047347057182     
 C   8.9638480355238030        10.227875044492752        4.2821195337967275     
 C   11.129697196799727        11.905766944189811        5.3615680793223888     
 C   9.4035743796130955        9.4259553665311930        7.4592330187750271     
 C   11.521586460624151        8.3609914936707792        6.9020855401250092     
 C   11.479351211942259        8.1407010022166872        3.4037470410331112     
 C   13.113166449491573        9.8642739859465216        3.9611610255462169     
 C   8.1522703295695198        9.0816682934804902        4.3847924081792344     
 C   8.5197196258945755        11.341966530281486        3.5468730727194235     
 C   11.417890265871863        12.757008624898427        4.2758068368839597     
 C   11.180714917296864        12.400314678122905        6.6759240194989458     
 H   8.5996006178707436        10.115688210206395        7.2176984342966408     
 C   9.3569388790971306        8.6956783163621409        8.6466714763081765     
 C   11.451083891456284        7.6185837359225914        8.0819872453399633     
 H   12.355137064386861        8.2189729593829171        6.2222079332387450     
 H   10.464286186739418        7.7452518250504570        3.4225506155324625     
 C   12.491341548370224        7.4018925684272379        2.7849815511134497     
 C   14.118125372992779        9.1209179634044073        3.3404068166193972     
 H   13.354477031852817        10.822454658540378        4.4080979925268267     
 H   8.4874204098732786        8.2239730404291418        4.9650639203416356     
 C   6.9136673253341350        9.0548805562200503        3.7440148571298564     
 C   7.2748208331810655        11.299093220954521        2.9174984995006574     
 H   9.1247925256225138        12.242175134950953        3.4671540285656048     
 H   11.422873096633706        12.379570674536792        3.2547335463807716     
 C   11.711443554323891        14.102759726566029        4.5083587330878796     
 C   11.476896181600278        13.748251234174303        6.8949409313400558     
 H   10.994288758095353        11.740960875789289        7.5205321382925163     
 H   8.5382651720367253        8.8540467394252449        9.3454194146870222     
 C   10.366611583736884        7.7757225529838045        8.9467612138726000     
 H   12.247954345234152        6.9158750590098927        8.3189972389196001     
 H   12.252596405519702        6.4454056246111779        2.3166403803195976     
 C   13.809376073147877        7.8779701857814901        2.7789574698793085     
 H   15.131850020982242        9.5181018912829263        3.2835206317491110     
 H   6.2879104136851005        8.1660187385383658        3.8090388159050885     
 C   6.4709053351585748        10.159713803192487        3.0081815856493912     
 H   6.9371476193079813        12.164489511155191        2.3489293961286744     
 H   11.908224661419972        14.760585404762869        3.6609926460142428     
 C   11.732002070105860        14.597849358126316        5.8158432865749354     
 H   11.509939827606763        14.132900938648433        7.9117262070693259     
 H   10.300029459841660        7.1896594817101001        9.8618172804654094     
 H   14.595145298283899        7.2904866020914074        2.3080209961865847     
 H   5.4928617077511568        10.131326076586385        2.5209934621454142     
 H   11.939005866876071        15.652997713326119        5.9890646051016523     
         556

 Co   1.5105524989851609        10.749059802636141       0.45538687189864530     
 S  0.96421702268083065        12.941827372492073       0.78902572247800729     
 S -0.56483301355515869        9.8326500507998382       0.36271631384464459     
 S   2.7032847387621244        10.335672986545294       -1.4423652208301316     
 S   3.0079514236816012        9.9621759029332697        1.9828669525478071     
 C   2.4298645923121027        13.927204058487490       0.86657534655453972     
 C -0.44144582069443994        8.0782729533542792       0.20951357900647383     
 C   1.9511885249426058        11.176646378550410       -2.7982454297770483     
 C   2.3158019844856952        9.1831855107634812        3.4065474935483189     
 C   2.3306418983369239        15.339326592612911       0.80126717341557274     
 C   3.7201241308081956        13.374429586177266        1.0362708730475039     
 C  -1.6230591119016162        7.3124152801958129        5.6923600296670519E-002
 C  0.78181421024757514        7.3738185297372887       0.31155773956659860     
 C  0.73329994242347496        11.883693949474228       -2.6759935356373616     
 C   2.5698133286060534        11.164898228089580       -4.0728828677324023     
 C   3.0986344328436242        9.0367992430468931        4.5775611559178797     
 C   1.0093614346111170        8.6494452626045071        3.4221583575508330     
 H   1.3509310576831399        15.795648348129872       0.67017564399741736     
 C   3.4619637306155604        16.149341368706928       0.92370147369298250     
 C   4.8399934723571825        14.195777682060115        1.1790126807444812     
 H   3.8238365675767652        12.293022278697929        1.0859409972071035     
 H  -2.5746571526588409        7.8358686799470947       -3.4472001168019725E-002
 C  -1.5899543771672988        5.9156202365968529        4.9114916276465276E-002
 C  0.80757588085266274        5.9758335108483722       0.30310634472443815     
 H   1.7059176554644400        7.9394150228950133       0.42991636942992928     
 H  0.24613090981288405        11.924797479628985       -1.7050727592563928     
 C  0.17335513906660374        12.544616334602292       -3.7683972640875338     
 C   1.9855911984997765        11.802619548631727       -5.1708961785633729     
 H   3.5289026302031727        10.659236343427443       -4.1864901640175090     
 H   4.1071222965756800        9.4478647339736934        4.5934625638262734     
 C   2.6018548238631838        8.3652030172099856        5.6974584396394352     
 C  0.52403248041567907        7.9793360274489524        4.5443438726819494     
 H  0.37807710842441999        8.7908547082586974        2.5479173325623461     
 H   3.3546004329560986        17.232131667238136       0.87548649995653771     
 C   4.7284332667543962        15.588725558717931        1.1261294531755301     
 H   5.8230806125460521        13.744621838736405        1.3175122140929099     
 H  -2.5211752435625026        5.3576720981739490       -4.8286138235000456E-002
 C -0.37253529224280285        5.2331200799326991       0.17879359882953744     
 H   1.7638707645989966        5.4619336612807716       0.40846563402110908     
 H -0.74799288303381872        13.105679794945996       -3.6285589598389696     
 C  0.77904298701566288        12.499343289015348       -5.0291798431390626     
 H   2.4771565554421193        11.766073253174909       -6.1421468698462354     
 H   3.2322584802957937        8.2603490871039575        6.5796364138817651     
 C   1.3102490920108738        7.8209551380175313        5.6915665934956339     
 H -0.48862846597273241        7.5815088759906617        4.5188351117333880     
 H   5.6094914749255897        16.223000921878686        1.2086466869666359     
 H -0.34893748801308450        4.1459499495143648       0.18411385642413139     
 H  0.32483760994785965        13.001403506885682       -5.8795189869435411     
 H  0.92641973058282601        7.2860644329579181        6.5587311263030443     
 P   15.632968125726890        10.511713754763385        8.1935779104406343     
 C   14.168456950258754        11.177107520017559        8.9959251001997789     
 C   17.099520038764378        10.725897406797340        9.2290889471086963     
 C   15.389414983025588        8.7399221406382779        7.9660485527220288     
 C   15.861612767495160        11.294229591747438        6.5791722422181458     
 C   14.076347693182100        12.560039073775306        9.2359697425958078     
 C   13.120182810167062        10.322707025952340        9.3871675516758160     
 C   17.120408512682605        11.659508699723935        10.278558142269915     
 C   18.240341321066310        9.9406827435211405        8.9619282162897580     
 C   15.004260027844834        8.2367173256678630        6.7159625467133788     
 C   15.464915311613941        7.8859805363514486        9.0835936874935008     
 C   14.836522698943172        12.072246195836968        6.0124294724598277     
 C   17.054682899673708        11.080819449738504        5.8626712626839952     
 H   14.867675528616870        13.236743405104091        8.9242144764427547     
 C   12.949533158897470        13.074481422173911        9.8765459492539271     
 C   11.984605463932571        10.852842698075165        10.000308020119576     
 H   13.183441388152804        9.2547604696668220        9.2070358196994988     
 H   16.248829894633314        12.263248841056370        10.522782972969166     
 C   18.278491292577407        11.810621625701353        11.046973758944805     
 C   19.393246769122911        10.111464454980974        9.7291712808191981     
 H   18.220637536740803        9.1880768890821329        8.1748420226260450     
 H   14.943857890650881        8.8977385085735357        5.8549327547714052     
 C   14.697750082606126        6.8796910506296145        6.5818999427379747     
 C   15.134238261686413        6.5374099355849875        8.9453567879936120     
 H   15.782548540823479        8.2645190362125600        10.054758202446639     
 H   13.920513985323083        12.265112739390906        6.5646763888407751     
 C   15.001146330372466        12.611556480560436        4.7325219353947636     
 C   17.196113610616933        11.609299862366738        4.5781284827707909     
 H   17.864570245012281        10.489262541484550        6.2826504435629591     
 H   12.909767820539580        14.141464542983238        10.087592595526521     
 C   11.901072674103256        12.226594027693274        10.242448043666355     
 H   11.170247520072683        10.199160132549673        10.311000954336100     
 H   18.256745357751651        12.531006840533401        11.864711958338384     
 C   19.414177942169289        11.044761129484336        10.773126639181017     
 H   20.284066872200331        9.5135015071359241        9.5394440740950373     
 H   14.387047348694866        6.4948161376266453        5.6116690178539548     
 C   14.760617690251308        6.0333080526946574        7.6921324851755006     
 H   15.165276495364489        5.8722660838591931        9.8098347620524962     
 H   14.206284022294470        13.215099428880984        4.3003207350997910     
 C   16.168189290001322        12.363929884409064        4.0080671235904211     
 H   18.102918563243190        11.425986657844403        4.0078340119598375     
 H   11.016434260808529        12.631211558202105        10.729921484447717     
 H   20.324877799025476        11.152237217620485        11.363859507859788     
 H   14.532231774362360        4.9729857204796328        7.5889434924608823     
 H   16.304255755670045        12.750626562200964        2.9972429717411475     
 P   2.0346700110953635        3.3615955320867599        5.0428582906353467     
 C   1.9330771113403697        4.2788791341606078        6.5907126401205955     
 C   3.2122475473594765        4.2348272382195562        3.9998162003605926     
 C  0.40838033818166036        3.3246307408314868        4.2612920738546451     
 C   2.5925470281060674        1.6705811236282102        5.3331926569554655     
 C  0.85370980288815834        4.0890294687998257        7.4729392209930010     
 C   2.9616573385270026        5.1777095639665083        6.9175445913995333     
 C   2.8229187922281351        5.4053148888368527        3.3222813310517023     
 C   4.5563239102123578        3.8287201255873122        4.0041166607943417     
 C -0.44550684313901368        4.4366665809802148        4.3921818695473753     
 C   2.5481228432704024E-002   2.2351812445322867        3.4578960132208372     
 C   2.9095893289566375       0.84595550984376366        4.2362083889392457     
 C   2.6136692026170292        1.1474904875055507        6.6375978177499926     
 H   5.3693361228391676E-002   3.3953981311510795        7.2278945696060948     
 C  0.81401421536756946        4.7968666820519799        8.6743975410978855     
 C   2.8985163553212820        5.8956406822939780        8.1122901589137832     
 H   3.7882488360761895        5.3372621398738413        6.2324686452044915     
 H   1.7828050152111483        5.7268811039669760        3.2994900086134988     
 C   3.7947281569141329        6.1776718571452882        2.6810021037763669     
 C   5.5187359334788715        4.6007806531707924        3.3514771693399563     
 H   4.8512259027602589        2.9128990360542266        4.5073995079714608     
 H -0.15734192577591116        5.2768839049354028        5.0211410247748640     
 C  -1.6638096706194174        4.4528549784807776        3.7116803845753172     
 C  -1.1995058802382088        2.2670995274739494        2.7905263819242836     
 H  0.66287301922229513        1.3607800046602576        3.3462959756693778     
 H   2.9411034003348990        1.2493846189740800        3.2257235658312089     
 C   3.1967834669986681      -0.50496569305067096        4.4442002028946890     
 C   2.9105930917790261      -0.20360264373347997        6.8332676477642300     
 H   2.4044154835933997        1.7867640868670007        7.4919539186631638     
 H   3.2113046763795729E-003   4.6200770194784875        9.3780780899899003     
 C   1.8203817112083980        5.7179277329908080        8.9811357366318596     
 H   3.6951514289415215        6.5953478577945290        8.3593533053125171     
 H   3.5039998134834209        7.0953532277736322        2.1685243044589244     
 C   5.1391230859634929        5.7847961718886785        2.7107835910243772     
 H   6.5560375278356000        4.2669755180678042        3.3251007897333404     
 H  -2.3219153405493800        5.3161130930487683        3.7950284175783358     
 C  -2.0466123277572739        3.3714855388548641        2.9101733052462646     
 H  -1.4796571488563650        1.4197339736306531        2.1668962552517970     
 H   3.4075672017350080       -1.1482848850567622        3.5884778015533745     
 C   3.1898004403087601       -1.0284222619550243        5.7408632750584125     
 H   2.9252446944653641      -0.61016510141926039        7.8419423794253929     
 H   1.7589917885137563        6.2868986130585789        9.9066952236465493     
 H   5.8920674111295241        6.3891077233946847        2.2079336320612675     
 H  -3.0117718935591191        3.3969197109898213        2.3986837670003229     
 H   3.3942047248258920       -2.0869342021766277        5.8952025175051395     
 Co   15.595210004708154        2.8233264357931041        12.657842410894327     
 S   16.141560416143648       0.63069183110043703        12.992244242473737     
 S   17.670553258984889        3.7398686744924294        12.564927766646855     
 S   14.402393558947567        3.2361770682952837        10.760053046490574     
 S   14.097737851710420        3.6106490614632776        14.185072522778439     
 C   14.675951053936224      -0.35474598520741718        13.069721117407989     
 C   17.547314031026168        5.4942780453847044        12.412183040667477     
 C   15.154610858571168        2.3952789139234651        9.4042093499455728     
 C   14.789887731846187        4.3892001944704226        15.608948034958022     
 C   14.775211688970069       -1.7668632519053535        13.004382404565566     
 C   13.385681630625843       0.19799279358126348        13.239461832029992     
 C   18.729009210574681        6.2600853708267072        12.259874078436837     
 C   16.324088558791111        6.1987887601727287        12.514217845564810     
 C   16.372446842526003        1.6881598957346509        9.5265630792224787     
 C   14.536103401857661        2.4070989199812889        8.1295153196288084     
 C   14.007026239536737        4.5354233975832150        16.779960755657090     
 C   16.096368308853972        4.9228458031292357        15.624698934552692     
 H   15.754931453669153       -2.2231604593658298        12.873276684774703     
 C   13.643912030740156       -2.5769099817459504        13.126815948664253     
 C   12.265834587009484      -0.62338906891268642        13.382173419434292     
 H   13.281955209749762        1.2793964716898758        13.289231954988582     
 H   19.680591712088550        5.7365909833341631        12.168527856724960     
 C   18.695997519014174        7.6568798973273502        12.252273038724118     
 C   16.298427094613579        7.5967738799468414        12.505995883134254     
 H   15.399937099759851        5.6332220600152159        12.632384728451198     
 H   16.859484411760011        1.6469467827645186        10.497549522144716     
 C   16.932473120559305        1.0272658549426199        8.4341826744402404     
 C   15.120388029085257        1.7693714535524057        7.0315419982654905     
 H   13.577044968363142        2.9128021380848148        8.0158383312259076     
 H   12.998522899096482        4.1243972307712458        16.795770358515941     
 C   14.503794910870136        5.2068288194748993        17.899968332962356     
 C   16.581681454880339        5.5927703573152510        16.746992602672655     
 H   16.727674901263885        4.7815513153304563        14.750459218130446     
 H   13.751302081812311       -3.6596967442869013        13.078599756075953     
 C   12.377428734317402       -2.0163320300165526        13.329255212733644     
 H   11.282740058490621      -0.17225996942862837        13.520702422043122     
 H   19.627270798954896        8.2147816665833275        12.155057477707292     
 C   17.478602834667186        8.3394310503760121        12.381917822454925     
 H   15.342155072121102        8.1107224801107733        12.611329462842901     
 H   17.853779903282767       0.46615186649430723        8.5740856768641667     
 C   16.326897405756739        1.0725997029465102        7.1733477618200014     
 H   14.628902097357535        1.8059538713977217        6.0602519627857143     
 H   13.873366795267188        5.3115734953411780        18.782139928159697     
 C   15.795419469927145        5.7510329741104345        17.894198325916449     
 H   17.594358698712796        5.9905599235793190        16.721583002597939     
 H   11.496388313198743       -2.6506307377147027        13.411777206707523     
 H   17.455066240271002        9.4265980434312144        12.387387155611414     
 H   16.781148256049459       0.57052934820156809        6.3230387228587794     
 H   16.179232332878755        6.2857946122695036        18.761443775205699     
 P   1.4727139129679545        3.0604238086666813        20.396706390386715     
 C   2.9372226508820138        2.3950488631735221        21.199074000458193     
 C   6.1244368099344377E-003   2.8463128346334723        21.432178056454596     
 C   1.7162840333654632        4.8322093607286467        20.169122336574567     
 C   1.2441039402232159        2.2778740302544516        18.782312539028805     
 C   3.0293399122194002        1.0121338638785309        21.439218827083902     
 C   3.9855527886180711        3.2494630972374337        21.590131038332952     
 C  -1.4846221225378372E-002   1.9127205188975405        22.481662180849771     
 C  -1.1346401940944539        3.6316021545403658        21.164980634837729     
 C   2.1013708645553835        5.3353832947615212        18.919002878694794     
 C   1.6408804789297371        5.6861747442020798        21.286659159165549     
 C   2.2691373940172443        1.4997160909558005        18.215654983207074     
 C   5.1108025018111174E-002   2.4914171243247321        18.065730581115069     
 H   2.2379685009104948       0.33540877165888150        21.127620239828154     
 C   4.1562367584617341       0.49773000002689971        22.079676434825192     
 C   5.1211936250511734        2.7193665704800050        22.203184327381685     
 H   3.9222883516714298        4.3173959636090480        21.409925798878451     
 H  0.85667319514510532        1.3089040951457105        22.725917821748496     
 C  -1.1729465471867240        1.7617228602781156        23.250075625577523     
 C  -2.2875688602608362        3.4609216966423064        21.932212503839811     
 H  -1.1148693962816230        4.3841925300173550        20.377880666276589     
 H   2.1617037847692293        4.6743489892890677        18.057977971519747     
 C   2.4079225358335048        6.6923976864844619        18.784902930622330     
 C   1.9716041485760782        7.0347327129184212        21.148384917200879     
 H   1.3232907206318349        5.3076636214099082        22.257848988677850     
 H   3.1850934758513230        1.3067636594300740        18.767956845480906     
 C   2.1045219669298509       0.96037790190991867        16.935757532364384     
 C  -9.0300626617920932E-002   1.9629407711673894        16.781184182590309     
 H -0.75873320483211015        3.0830839222108564        18.485646922391876     
 H   4.1960327633384704      -0.56923843535294250        22.290776935619661     
 C   5.2047495579523080        1.3456308724178854        22.445396020403098     
 H   5.9355846908809538        3.3730677267717901        22.513750569332235     
 H  -1.1512611718412384        1.0413631251480888        24.067837836350655     
 C  -2.3085733910181632        2.5276615982534971        22.976200705768132     
 H  -3.1783508299965839        4.0589292853232042        21.742446321047272     
 H   2.7185818815525673        7.0772405805788203        17.814645979904142     
 C   2.3451668673030386        7.5388011015139460        19.895128015135700     
 H   1.9406641072669555        7.6998861532847878        22.012862623122256     
 H   2.8993320744386115       0.35671063917754053        16.503625345217156     
 C  0.93756121200424369        1.2081480245163709        16.211217026420389     
 H -0.99703663663546360        2.1463813048382763        16.210821932718186     
 H   6.0894468206796377       0.94103768115469111        22.932782585139766     
 H  -3.2192883547776932        2.4202589626339863        23.566925277608448     
 H   2.5736013361397876        8.5991115566470668        19.791909898126512     
 H  0.80151295077705897       0.82144461260958745        15.200393296806421     
 P   15.071230587001491        10.210619226023459        17.246106601208801     
 C   15.172715977676489        9.2932315155338596        18.793908891207195     
 C   13.893785840476049        9.3374476738140242        16.202875004979603     
 C   16.697550829279500        10.247605198634218        16.464628800858247     
 C   14.513342703578612        11.901633624586955        17.536429328928701     
 C   16.252000235991762        9.4830369615375734        19.676246633109322     
 C   14.144175025673420        8.3942836068068889        19.120540523849545     
 C   14.283297735754619        8.1671524526970067        15.525091226447385     
 C   12.549658533291094        9.7434031633117435        16.207199289340853     
 C   17.551455105870527        9.1355859050738673        16.595548959251872     
 C   17.080392577646663        11.337020288471475        15.661155559352810     
 C   14.196276832618137        12.726228815913750        16.439425888052618     
 C   14.492280761467802        12.424771837526379        18.840817568778132     
 H   17.051999556299652        10.176737349204348        19.431345682234294     
 C   16.291650922564493        8.7750479409819242        20.877617228334280     
 C   14.207269232259973        7.6762060394870701        20.315198141907125     
 H   13.317658162705383        8.2347499841216063        18.435370225040799     
 H   15.323456244657754        7.8457215070116213        15.502268988423111     
 C   13.311617414501054        7.3948209817248340        14.883583325957366     
 C   11.587377430286303        8.9713772994436525        15.554318099677742     
 H   12.254623545476800        10.659087666242742        16.710673565665321     
 H   17.263325278637943        8.2953948648717493        17.224563454750921     
 C   18.769717512888146        9.1193798922723595        15.914976670447443     
 C   18.305336411093943        11.305077737980254        14.993710573046517     
 H   16.442976618476685        12.211402962512915        15.549546405311185     
 H   14.164714837322993        12.322767001531354        15.428953208990434     
 C   13.909122495209711        14.077164495395849        16.647386311841455     
 C   14.195398306282438        13.775880471920814        19.036453178762173     
 H   14.701537189656737        11.785515118517644        19.695186313233854     
 H   17.102399839237748        8.9517870659683858        21.581374204491993     
 C   15.285323456487234        7.8538757156261916        21.184152734772812     
 H   13.410665005354961        6.9764110129070760        20.562101104478984     
 H   13.602470900229459        6.4772763457065050        14.370915761014269     
 C   11.967176020261894        7.7875408565219315        14.913372426642551     
 H   10.550039944353943        9.3050795769032835        15.527916479089548     
 H   19.427845662397491        8.2561405589488519        15.998332934613904     
 C   19.152450119691402        10.200701538561404        15.113368707762591     
 H   18.585450029698560        12.152405278171416        14.370008490200895     
 H   13.698308262987988        14.720444431890026        15.791644429948821     
 C   13.916167738191069        14.600669268087167        17.944029631960511     
 H   14.180796574491858        14.182486289320764        20.045112900924046     
 H   15.346689373223739        7.2847829949449281        22.109637027594705     
 H   11.214333890314926        7.1832517106724332        14.410334675997230     
 H   20.117578317372772        10.175241097617597        14.601824075994829     
 H   13.711792571217993        15.659192849130557        18.098336784418766     
 Co   7.0548948997682794        10.515977889831584        12.612775689528579     
 S   7.6388013776223316        12.687476452521265        13.016528905795020     
 S   9.1169649775000110        9.5674322478003493        12.513160071253957     
 S   5.8541827029082247        10.169220494803845        10.707703654822120     
 S   5.5359821425603988        9.7433310742965933        14.126357855000304     
 C   6.1980137307785483        13.708606224806001        13.101771676468775     
 C   8.9969664807781697        7.8083845828292660        12.437184007719024     
 C   6.5938938958180033        11.047617608615974        9.3691823754901815     
 C   6.2470095591586485        9.1111091115801699        15.611595496289139     
 C   6.3312836974906261        15.117951563649882        13.036638788640815     
 C   4.8943304512968711        13.187715139143538        13.269271229339164     
 C   10.172457248499164        7.0440920665461535        12.232758196565282     
 C   7.7881098385035274        7.1017031172761227        12.640277201491227     
 C   7.8068518921711076        11.761043600825520        9.5034943643472118     
 C   5.9715230889585724        11.058638378848412        8.0956264554339210     
 C   5.4673957253481689        9.0392502238903720        16.791596098739237     
 C   7.5640066029647590        8.6051309630465678        15.665155493818745     
 H   7.3225753587857296        15.550963259766419        12.915739667033939     
 C   5.2179333945404700        15.955534852353917        13.141275840066600     
 C   3.7932983514349794        14.036437724295661        13.395755301847155     
 H   4.7663896245736135        12.109283242701890        13.329201994994884     
 H   11.114067445992925        7.5697095781933035        12.073538745658480     
 C   10.146459388378881        5.6479202750057151        12.255666621794212     
 C   7.7706388609002763        5.7037220985794379        12.664435063816647     
 H   6.8697473919561345        7.6657510760568437        12.805423522572360     
 H   8.2943730710917958        11.787856803780242        10.475047825499010     
 C   8.3589292645369593        12.449323096917748        8.4238051006747767     
 C   6.5479973493910082        11.724758314891767        7.0104103404830953     
 H   5.0162649267478745        10.548118573230090        7.9716248960159808     
 H   4.4541802143248361        9.4389509819117325        16.778736751667225     
 C   5.9720505467923131        8.4510983923044449        17.954337017217846     
 C   8.0571931360019384        8.0202497342075958        16.830941324965377     
 H   8.1938672646004083        8.6952609401973007        14.782199467684613     
 H   5.3513424574788822        17.035257225194691        13.089086536023332     
 C   3.9363651825209591        15.426089336013064        13.330818217371490     
 H   2.7996186010390072        13.609027358731419        13.531471731691283     
 H   11.072691745210495        5.0919745604199669        12.113365420661809     
 C   8.9430502217332304        4.9636121944248863        12.474987747693566     
 H   6.8263309830387113        5.1891813001725842        12.844215298876966     
 H   9.2769840453385122        13.013163215072264        8.5725646825998645     
 C   7.7496010816491383        12.427455677230963        7.1641215758141819     
 H   6.0549232843341310        11.704794224634814        6.0394770546176852     
 H   5.3418828145691997        8.3952875961679556        18.841244488198345     
 C   7.2697081964039674        7.9227128070641442        17.984078897372473     
 H   9.0763403506902254        7.6382097162001061        16.835314933160792     
 H   3.0676804860239035        16.078967268619163        13.398454241096418     
 H   8.9252799576390967        3.8769427133487051        12.501879693338530     
 H   8.1974245821034994        12.951157221823768        6.3234491644852318     
 H   7.6579159568898065        7.4440651354322807        18.881553160489823     
 P   10.057038235448088        10.658022721513646        20.460470250814094     
 C   11.532620288506466        11.333341196569368        21.235018938978012     
 C   8.5891839459577408        10.916585530299475        21.485452555178110     
 C   10.278769391422964        8.8779236535709689        20.294955876990851     
 C   9.8263633568477484        11.377577214195830        18.818846221791599     
 C   11.628708727963701        12.718263968619718        21.460871452411244     
 C   12.586550498335518        10.481849355602664        21.619103138416264     
 C   8.5721063923359733        11.870951896527709        22.515276980560305     
 C   7.4395170076592487        10.140902061241476        21.226650988960920     
 C   10.647107738920953        8.3175576850833295        19.063792647140620     
 C   10.186858514337390        8.0715591313727888        21.445938755512980     
 C   10.852930534198000        12.123579626446354        18.213784169555673     
 C   8.6295771834519375        11.137111166682763        18.118237402874968     
 H   10.834995793738251        13.391981547623351        21.149735812565087     
 C   12.760822587430342        13.238109408921835        22.087791303706979     
 C   13.726434144504854        11.016982117364787        22.220257718305550     
 H   12.523315088846829        9.4124635778042727        21.445255964512910     
 H   9.4499782580204226        12.467318779077958        22.753350296516690     
 C   7.4105978626461306        12.052712992141133        23.272452932713726     
 C   6.2825319742268109        10.343832960458958        21.979248998031760     
 H   7.4561255177186867        9.3682251120254882        20.459270399110622     
 H   10.715907485968922        8.9434397041611504        18.177369509497183     
 C   10.918980645786155        6.9485298505085069        18.981970256454098     
 C   10.485103266326201        6.7121838574135069        21.359423228136329     
 H   9.8795197909322319        8.4950658335778630        22.401831049388083     
 H   11.770902890966804        12.338809489719331        18.754387184145109     
 C   10.683948084143738        12.603121890559585        16.911050927535832     
 C   8.4849441602937876        11.603233156892795        16.810449506523511     
 H   7.8181725038179444        10.572485813788717        18.569376799921951     
 H   12.803615995745275        14.307082362427145        22.288241763718077     
 C   13.809973502901256        12.392014838713026        22.456210612671455     
 H   14.543871027418689        10.366282404439723        22.529243791813087     
 H   7.4375550078323274        12.788300098320422        24.076833972992457     
 C   6.2665391394074286        11.297896921316257        23.004317355199781     
 H   5.3857053419649059        9.7526311642460364        21.796181190571126     
 H   11.206555923378446        6.5135626573791825        18.025369664914560     
 C   10.842641495219246        6.1501894142161007        20.126639246242771     
 H   10.435265061526719        6.0791605459486036        22.246062665938155     
 H   11.478607639541938        13.181864991544980        16.447657639729602     
 C   9.5135126008240558        12.326260492645245        16.202799482702066     
 H   7.5757520245338226        11.394959612955841        16.252872696030966     
 H   14.696165635242268        12.798920286072361        22.939698890489659     
 H   5.3544640252503237        11.427320158813108        23.588329688466139     
 H   11.046029987782825        5.0813078205928983        20.068337042250370     
 H   9.3742131550177596        12.665335462541460        15.175036894726420     
 P   6.5107156352965241        3.3635387054228794        17.254761612326732     
 C   6.6122101979213648        4.3085875027441300        18.787556869343984     
 C   5.3057279508638775        4.2033642343463899        16.214184659921909     
 C   8.1417401370693536        3.3439194902448186        16.484427096806165     
 C   5.9754991341199606        1.6665727277616182        17.563803468179596     
 C   7.7020501061948163        4.1447815112328303        19.662470237444957     
 C   5.5842225788522839        5.2103070638000073        19.105552115152584     
 C   5.6285186451075333        5.4310142413705336        15.604904006162341     
 C   3.9924270859416655        3.7108468886898742        16.165295450036258     
 C   8.9543019662215109        4.4893420751422468        16.587661034651006     
 C   8.5843957899180978        2.2304020028196772        15.747568287704169     
 C   5.6866137345015959       0.81598406666896539        16.477763788792931     
 C   5.9251578647616645        1.1713345056318798        18.877917262572751     
 H   8.5059265240332689        3.4549805902298285        19.420766589760245     
 C   7.7485583604420718        4.8744319692440978        20.850297938280846     
 C   5.6545917251922360        5.9520411870097307        20.285859919071616     
 H   4.7507931778976769        5.3527668534448365        18.425608791008145     
 H   6.6441646919003681        5.8247499851263509        15.622687311090964     
 C   4.6174253928886113        6.1706114285193951        14.985681081532650     
 C   2.9884273167688775        4.4548711108694024        15.543846814221066     
 H   3.7498935351052634        2.7536452366042683        16.613550526543747     
 H   8.6202953317409445        5.3466333328484978        17.169087481405306     
 C   10.192367345583824        4.5159009340497844        15.945831192382704     
 C   9.8287754671628154        2.2730286808878519        15.117199265503704     
 H   7.9785797139447343        1.3307821816333745        15.667152207058823     
 H   5.6810215397497563        1.1940555146507341        15.456948674390901     
 C   5.3931826853817615      -0.52988647811449174        16.709707310690394     
 C   5.6289206094224813      -0.17667215113771617        19.096359074278659     
 H   6.1121337727291731        1.8301914126869436        19.722769522594977     
 H   8.5670680642668469        4.7155787981005384        21.549124493010716     
 C   6.7389642920737183        5.7943772754144574        21.150660863683225     
 H   4.8577180929140633        6.6546345247582908        20.523209747656420     
 H   4.8573553003954748        7.1262112918012530        14.516330947158940     
 C   3.2987826828759026        5.6964467836697921        14.980529291730562     
 H   1.9741544045100250        4.0591563726441002        15.487730574663845     
 H   10.818854187503712        5.4041915290451490        16.011187875630753     
 C   10.633693080666475        3.4116064714230872        15.208455096127969     
 H   10.165046029769711        1.4080435253493904        14.547330017943668     
 H   5.1960795248074163       -1.1873651790724786        15.862135373489242     
 C   5.3732490488755120       -1.0256642698564804        18.016930421575175     
 H   5.5962795759574444      -0.56184992873438067        20.112948355821455     
 H   6.8054471194919985        6.3799622531077977        22.066010862396674     
 H   2.5137542298927720        6.2843013410038555        14.508858430057739     
 H   11.611380037398330        3.4399508813211117        14.720590886593966     
 H   5.1662912885924586       -2.0808915249467703        18.189688610569785     
 Co   10.050652476720403        3.0562330134915450       0.40946786281726083     
 S   9.4666197848208054       0.88479719737085527       0.81348626842211946     
 S   7.9886471198878981        4.0048858356295591       0.30956770026854041     
 S   11.251546372007734        3.4027479825297724       -1.4955676216104059     
 S   11.569582210098989        3.8291032635701949        1.9229392215476562     
 C   10.907390110040790      -0.13636294165972440       0.89870737122003608     
 C   8.1085623325645031        5.7639473220189750       0.23387027526444840     
 C   10.511846021984345        2.5244425506758978       -2.8341391268284473     
 C   10.858617705448609        4.4611948708703340        3.4082590648081950     
 C   10.774104759576383       -1.5457054868664246       0.83356568144374643     
 C   12.211078655185487       0.38450956405412107        1.0662388470909696     
 C   6.9330072876512761        6.5282238381470821        2.9772753340437469E-002
 C   9.3174295166615693        6.4706429054135324       0.43679425781712572     
 C   9.2989164820940768        1.8109605438940384       -2.6998630259543690     
 C   11.134212604783412        2.5135162480053106       -4.1076992339168426     
 C   11.638265122258755        4.5329597172911988        4.5882474930572510     
 C   9.5416372089133041        4.9672222172533971        3.4618753050007034     
 H   9.7828132917849828       -1.9787081409930325       0.71263718642913720     
 C   11.887442138665438       -2.3833031261897872       0.93823354194324737     
 C   13.312097284501133      -0.46422816787720483        1.1927424875446528     
 H   12.339037744368182        1.4629381748995924        1.1262041474432536     
 H   5.9913848178745219        6.0025944599529879      -0.12930604425899930     
 C   6.9589681252526754        7.9243951330528200        5.2827760220565109E-002
 C   9.3348587793179814        7.8686236527541729       0.46110038419916105     
 H   10.235830794327278        5.9065974525685849       0.60169626261537834     
 H   8.8114274423487657        1.7840264499904750       -1.7282965435018025     
 C   8.7468472355677047        1.1227491291288798       -3.7795977234448368     
 C   10.557749492193656        1.8474535265121208       -5.1929535604033399     
 H   12.089463050935532        3.0240577053579054       -4.2316673436207237     
 H   12.651468819595109        4.1332291457382349        4.5753368448534513     
 C   11.133662481506475        5.1210683861684974        5.7510343293240496     
 C   9.0485048156397880        5.5520601532811753        4.6277108689400288     
 H   8.9117679441163649        4.8771987689447220        2.5789102797205867     
 H   11.754017400895060       -3.4630233957854921       0.88605061968961263     
 C   13.169014987827936       -1.8538788697083703        1.1278099583081471     
 H   14.305775355401224       -3.6824189922365677E-002   1.3284952662576857     
 H   6.0326949912075092        8.4803264927000903       -8.9231734534590157E-002
 C   8.1623941464367427        8.6087170050478914       0.27197597050177275     
 H   10.279179581014276        8.3831785285653506       0.64074279851824323     
 H   7.8288164610289481       0.55886389121609070       -3.6308700988531513     
 C   9.3561593752793808        1.1447232378974863       -5.0392852490218143     
 H   11.050824310159735        1.8674848696282251       -6.1638849036010761     
 H   11.763855336507012        5.1768118966814605        6.6379310376645657     
 C   9.8360237276394020        5.6494996141030125        5.7808374319450291     
 H   8.0293771677655705        5.9341544517289879        4.6321334182841944     
 H   14.037687138548296       -2.5067694632887103        1.1954931377997007     
 H   8.1801436867453514        9.6953843048736363       0.29896674686132912     
 H   8.9083432887943346       0.62106096506240605       -5.8799850600928441     
 H   9.4478572226509403        6.1281052461221961        6.6783529043010343     
 P   7.0488424792811859        2.9141027835658946        8.2575668098126354     
 C   5.5732518121908186        2.2387672908792542        9.0320738062518444     
 C   8.5166631781298907        2.6554864586572600        9.2825801114646200     
 C   6.8271359398570119        4.6942091389530667        8.0921249202581862     
 C   7.2795163401699705        2.1946093428049807        6.6159190071310752     
 C   5.4771783602426529       0.85384568392713800        9.2579366502923310     
 C   4.5192834500730426        3.0902410399759441        9.4160867368395476     
 C   8.5336289273902537        1.7012029072989701        10.312480794462143     
 C   9.6664003417939259        3.4310605238945335        9.0237612257436481     
 C   6.4587850818815564        5.2546413420863036        6.8609933894084119     
 C   6.9190507282908511        5.5005056407937163        9.2431540709210473     
 C   6.2529816489046963        1.4485411965839678        6.0108874338787528     
 C   8.4762618111724315        2.4351668395733279        5.9152721218229374     
 H   6.2709262457475550       0.18014195141877087        8.9468633723269857     
 C   4.3450311638703845       0.33398376635539490        9.8847825334256925     
 C   3.3793622793218296        2.5550920841063580        10.017153954715033     
 H   4.5825176493657773        4.1596269383370519        9.2422478550516836     
 H   7.6557023641958057        1.1049208211168400        10.550561595984966     
 C   9.6950924739408730        1.5194156463906889        11.069718155617773     
 C   10.823345665356246        3.2280907247633501        9.7764091840628300     
 H   9.6498807673474829        4.2036872002971446        8.2563272957896423     
 H   6.3899848827310164        4.6288096942236132        5.9745321902757569     
 C   6.1868911804449596        6.6236713649144097        6.7792592338368438     
 C   6.6208017044934282        6.8598861378816709        9.1567228671050476     
 H   7.2263904785783355        5.0769385765568353        10.199019582072355     
 H   5.3350406115053124        1.2332502014914610        6.5515174306569515     
 C   6.4219616227123968       0.96900665696688637        4.7081518129267277     
 C   8.6208869647484843        1.9690602705645830        4.6074780675418809     
 H   9.2876395853219655        2.9998517367227464        6.3663799611773051     
 H   4.3022514759985482      -0.73498939002334085        10.085236444909716     
 C   3.2958317006048339        1.1800592886271382        10.253105620897072     
 H   2.5618910029252380        3.2057795317395268        10.326078061103756     
 H   9.6680464757452853       0.78388855311893302        11.874147850978900     
 C   10.839223696197806        2.2741142634553611        10.801560890066622     
 H   11.720245563221068        3.8191720964433693        9.5933066775906557     
 H   5.8992950563032247        7.0586910874701818        5.8226878609836294     
 C   6.2632362096230967        7.4219468933114028        7.9239757026963016     
 H   6.6706646019896185        7.4928606423365354        10.043397364717649     
 H   5.6273329510596817       0.39019784925206696        4.2447895062520500     
 C   7.5923553713777867        1.2459529585509241        3.9998630659432615     
 H   9.5300472803445473        2.1774050464943500        4.0498754103675489     
 H   2.4096083541341002       0.77313914403769723        10.736523016736719     
 H   11.751271088381305        2.1446473740152836        11.385605249366112     
 H   6.0598398430402023        8.4908316665224977        7.8657340400241891     
 H   7.7316540591788252       0.90688476252554207        2.9720969350694526     
 P   10.594891079204935        10.208746205290058        5.0518201533680962     
 C   10.493517378200734        9.2636575014563967        6.5845998354019359     
 C   11.799687200866101        9.3688736680220970        4.0110810175633027     
 C   8.9638092612028153        10.228452734475015        4.2816292535057734     
 C   11.130213095631165        11.905681622001646        5.3608293875919273     
 C   9.4037609812310201        9.4274506694225053        7.4596177764070282     
 C   11.521500985331883        8.3618817582394698        6.9024526510764490     
 C   11.476627597135359        8.1414174485376076        3.4015979245374504     
 C   13.113087961924297        9.8611004064786982        3.9622760871099381     
 C   8.1511357661686485        9.0831295304460067        4.3850226824399590     
 C   8.5212552260530874        11.341921249783605        3.5446460137295324     
 C   11.419130209073636        12.756232183267386        4.2747698283746285     
 C   11.180555661371603        12.400951442458199        6.6749313292281300     
 H   8.5998830397493897        10.117285741452172        7.2180188214793386     
 C   9.3573320741325237        8.6977357996640841        8.6474092322127074     
 C   11.451214213184461        7.6200881279259312        8.0827274971270278     
 H   12.354857981142933        8.2194200665454247        6.2224214435817080     
 H   10.460896544978542        7.7479327741475998        3.4192999717500925     
 C   12.487555072539957        7.4016945551070732        2.7822698848912428     
 C   14.116923610831197        9.1169549777514955        3.3407187758018901     
 H   13.355819138588862        10.818169972788299        4.4106812069626580     
 H   8.4850752502748499        8.2258747858725094        4.9665354375663444     
 C   6.9130510402563248        9.0566282056959366        3.7432289650722192     
 C   7.2768636446806374        11.299345343564882        2.9143013305221417     
 H   9.1271648362278501        12.241462372877375        3.4641101505672562     
 H   11.424724289459622        12.378131461407078        3.2539658289357001     
 C   11.712597369994896        14.102100405927706        4.5066851504208767     
 C   11.476830607421880        13.748953693607314        6.8933422315021371     
 H   10.993556372097840        11.742116764365630        7.5197957171365974     
 H   8.5388768471000596        8.8565702349296043        9.3463048364041992     
 C   10.366924449776574        7.7777450088529889        8.9476329500899201     
 H   12.248083100600679        6.9174522288904763        8.3199680162147089     
 H   12.247431847145116        6.4462295003598351        2.3127720038466486     
 C   13.806294237874774        7.8755471879407679        2.7772148451105783     
 H   15.131276079952679        9.5124515244307357        3.2846426274969440     
 H   6.2864592188566135        8.1684264677423659        3.8087183579843398     
 C   6.4718325571678195        10.160867834965371        3.0057185103728101     
 H   6.9406750950654201        12.164287480640143        2.3443266966038805     
 H   11.909726102303940        14.759548102685988        3.6590978017113782     
 C   11.732539651208036        14.597909671135101        5.8138944076215608     
 H   11.509474515291634        14.134157079439124        7.9099208306268229     
 H   10.300495758399244        7.1921084629075720        9.8629521588562312     
 H   14.591195334260808        7.2875857952383045        2.3054769123981398     
 H   5.4941228566482208        10.132563639955325        2.5178987664739192     
 H   11.939536562021519        15.653133112722589        5.9866275683134118     
         556

 Co   1.5101095342433832        10.742986609490487       0.45413945602938327     
 S  0.96280175322999895        12.935204457703657       0.78958812743108653     
 S -0.56493818818999819        9.8257544928905354       0.36138051050536779     
 S   2.7029379990846092        10.331327526705563       -1.4438652965842433     
 S   3.0081549355527808        9.9564792367633679        1.9811895764440772     
 C   2.4277956525617399        13.921517182425207       0.86738623101682877     
 C -0.44167026961708739        8.0712559486525493       0.21016158244269048     
 C   1.9511403545201202        11.173319218904538       -2.7992531576025819     
 C   2.3155659932200319        9.1813198442858948        3.4065053965775798     
 C   2.3276791779126444        15.333567875705535       0.80210355364381736     
 C   3.7184054633989927        13.369577495429517        1.0370310833510006     
 C  -1.6231372349272521        7.3054644544924772        5.6200433742633386E-002
 C  0.78119872786597300        7.3667173291329027       0.31484719475402451     
 C  0.73337826240510995        11.880522671533781       -2.6766510471294338     
 C   2.5698514740085021        11.162209307258694       -4.0738675043267127     
 C   3.0983537643221335        9.0368874667137096        4.5777280158617684     
 C   1.0088570052346233        8.6482894406523450        3.4231520791682342     
 H   1.3476658269697910        15.789279199782825       0.67127170758424037     
 C   3.4585280053229077        16.144303963805953       0.92409805838644021     
 C   4.8377786300568300        14.191641596234817        1.1793784076118123     
 H   3.8227519982052525        12.288247322849619        1.0869567292520916     
 H  -2.5744627447862447        7.8289955098359023       -3.6966374506570733E-002
 C  -1.5902476876787506        5.9086847046429885        4.9188301988533113E-002
 C  0.80671437478153352        5.9687318538143987       0.30724407630993328     
 H   1.7051633275242439        7.9322545399901045       0.43443375484141722     
 H  0.24620412790258336        11.921209488979844       -1.7057104333787092     
 C  0.17363190522889804        12.542201492353559       -3.7686940181019959     
 C   1.9858239861707458        11.800712325467208       -5.1715179839698671     
 H   3.5288400756672109        10.656424960519505       -4.1877709364777367     
 H   4.1069586056063754        9.4476710530633916        4.5928468454931757     
 C   2.6014169678899819        8.3674578901322558        5.6987589491692852     
 C  0.52337179930113253        7.9803912662519769        4.5464889664124168     
 H  0.37757649293930218        8.7883587952367019        2.5487075312673988     
 H   3.3504821583149340        17.227014368565317       0.87579183989065412     
 C   4.7253915324311118        15.584503981973571        1.1261992750104644     
 H   5.8211411125980206        13.741106271297742        1.3178175264473604     
 H  -2.5213485793909021        5.3508074502174923       -4.9393726717508385E-002
 C -0.37321056916556794        5.2261114825629527       0.18121915516460052     
 H   1.7626842421792943        5.4547940379564244       0.41455138553412874     
 H -0.74762997906053619        13.103331073904769       -3.6285964786200786     
 C  0.77940804435380573        12.497589014654684       -5.0294525791754037     
 H   2.4774197269250395        11.764633720200848       -6.1427656535678716     
 H   3.2318454182029326        8.2638892651188609        6.5810390830208911     
 C   1.3096620664972149        7.8236050241560671        5.6938387997155022     
 H -0.48945185099759642        7.5829578892553879        4.5217929279591296     
 H   5.6061238926978474        16.219266279908222        1.2083485695184975     
 H -0.34978768797064108        4.1389538620175435       0.18710031608130978     
 H  0.32536741783136813        13.000250091116326       -5.8795167571397302     
 H  0.92575502001482013        7.2901744852850801        6.5618056558093567     
 P   15.632366796413729        10.515499543166221        8.1952970852819469     
 C   14.167571078365780        11.181170330786204        8.9969122652957854     
 C   17.098959584518717        10.730835132838926        9.2305222315464590     
 C   15.389352088243772        8.7434964685617533        7.9693830788105888     
 C   15.861060335391194        11.296359763550592        6.5801772520446900     
 C   14.075375566452303        12.564155301189246        9.2365833829788606     
 C   13.119127832569561        10.326862444394378        9.3879467097262630     
 C   17.119760894270431        11.664995906283778        10.279471849353515     
 C   18.240010848171700        9.9458722012689265        8.9635661157818447     
 C   15.004597734734251        8.2388152920509086        6.7197953517406699     
 C   15.465280607655707        7.8907906662059846        9.0877953044885817     
 C   14.835887081085952        12.073456247046304        6.0124039245165619     
 C   17.054248780189464        11.082302316986267        5.8641099685189513     
 H   14.866781410440430        13.240768293681846        8.9248562662435731     
 C   12.948418989179119        13.078757936934140        9.8767811597693065     
 C   11.983435248371148        10.857148020887866        10.000752212737924     
 H   13.182370705193117        9.2588773040841694        9.2079780318060838     
 H   16.248020756581848        12.268544164780659        10.523545661183544     
 C   18.277945236101360        11.816920934790005        11.047572544884130     
 C   19.393036275621991        10.117508622097253        9.7304030235082628     
 H   18.220376871488888        9.1927360338510233        8.1770004689588269     
 H   14.943976143848253        8.8989260412761730        5.8581076673634440     
 C   14.698956821217276        6.8814834592328316        6.5870951755217337     
 C   15.135412818647788        6.5419469984324801        8.9509083420022506     
 H   15.782672071134396        8.2704915036681452        10.058557035278028     
 H   13.919813424325691        12.266867343097577        6.5643381230237585     
 C   15.000598626456430        12.611175573622438        4.7318856523294173     
 C   17.195738131069263        11.609124177100778        4.5789459625191844     
 H   17.864212161186543        10.491520197373916        6.2849290739334895     
 H   12.908587244539460        14.145794125110363        10.087549667283328     
 C   11.899919593533868        12.230934422474952        10.242728294049874     
 H   11.168979189063162        10.203557574659371        10.311383075784883     
 H   18.256075380149738        12.537708755460542        11.864956702579422     
 C   19.413851484793870        11.051356118066018        10.773857364529015     
 H   20.284016094553674        9.5197311334852195        9.5408351259355015     
 H   14.388830646839082        6.4953130975169131        5.6172231343308159     
 C   14.762176288184973        6.0363481501730911        7.6982224591358346     
 H   15.166940578179970        5.8776345287231324        9.8159594600300473     
 H   14.205705936078934        13.214005903131204        4.2988475290446067     
 C   16.167750994862804        12.362837632573239        4.0078688773884661     
 H   18.102622858410690        11.425202835058139        4.0089978664614891     
 H   11.015237908002957        12.635626240284564        10.730080574146129     
 H   20.324598718315396        11.159418568812599        11.364393934270453     
 H   14.534414348141230        4.9758080848670359        7.5962072535431489     
 H   16.303884344093248        12.748262535756139        2.9965890893884044     
 P   2.0349226951669128        3.3616060670327634        5.0430980217637860     
 C   1.9333756375658182        4.2796265249690117        6.5905558604083394     
 C   3.2131628688712035        4.2339927310339256        4.0000855018258212     
 C  0.40848701587740777        3.3250615905634833        4.2618721131017443     
 C   2.5922732742705525        1.6704547762427473        5.3339085756753439     
 C  0.85375879131809485        4.0904691584986423        7.4726227072957050     
 C   2.9619496224855211        5.1785379435818601        6.9171171950469201     
 C   2.8255144199003031        5.4059413688921047        3.3243075281681000     
 C   4.5564612684397297        3.8257043382262035        4.0030295786348153     
 C -0.44432633516006387        4.4379662536228235        4.3920347689592099     
 C   2.4021946188105124E-002   2.2349705862641218        3.4602354711544985     
 C   2.9085592609245010       0.84515568686058451        4.2372010443705319     
 C   2.6142583131557142        1.1481064570601915        6.6385701450925456     
 H   5.3634943788213291E-002   3.3969353680217398        7.2276950737117200     
 C  0.81391536917481833        4.7988957452130014        8.6737146572516224     
 C   2.8986482642812215        5.8971109940251862        8.1114741945705351     
 H   3.7887036117102419        5.3376341154372735        6.2321531767343945     
 H   1.7860181352888924        5.7293289012779418        3.3025459862596671     
 C   3.7983203017914122        6.1774949705315416        2.6836216077395929     
 C   5.5199307663399670        4.5970848883868323        3.3512235595750002     
 H   4.8500374096803300        2.9088229431925097        4.5048917289506054     
 H -0.15496240034535458        5.2786399762537641        5.0197374838845752     
 C  -1.6631521047373485        4.4544111755328357        3.7125545114209935     
 C  -1.2014793836930227        2.2671524766025275        2.7938446865064939     
 H  0.66059314147278292        1.3599133836154924        3.3494540405372830     
 H   2.9393202396846849        1.2479143649621334        3.2264423477961475     
 C   3.1959975329480108      -0.50561664536181283        4.4458155613972954     
 C   2.9112417178561536      -0.20288967178604189        6.8348309985116931     
 H   2.4056028310695305        1.7878905676036547        7.4926828891915633     
 H   2.9282026749722582E-003   4.6225850771138353        9.3772910536493495     
 C   1.8203722037548851        5.7199355978754562        8.9802438740678134     
 H   3.6952940275462436        6.5968996125757160        8.3582508236598407     
 H   3.5088778735400457        7.0961434229483382        2.1722495567761007     
 C   5.1420693507894368        5.7825816411935653        2.7125387164511161     
 H   6.5566521441886128        4.2617196768871022        3.3240941372674455     
 H  -2.3204336290998415        5.3183223902680430        3.7954275606565546     
 C  -2.0474863864126949        3.3724313322417174        2.9127392913190242     
 H  -1.4830959243155706        1.4193156951169013        2.1716337426371872     
 H   3.4064102313503093       -1.1493015294733915        3.5903001174898712     
 C   3.1898154557969240       -1.0283375845613723        5.7427584547802448     
 H   2.9264405595095950      -0.60888154650568593        7.8437150848809640     
 H   1.7588704556407724        6.2893571990071662        9.9055274646055302     
 H   5.8958278966566411        6.3865103654471422        2.2105253099482423     
 H  -3.0129726252555717        3.3979330808907751        2.4018640359096133     
 H   3.3943493467397463       -2.0867515084611372        5.8975777493435917     
 Co   15.595649879586185        2.8293899028726850        12.656625821929868     
 S   16.142971250540228       0.63729777177753333        12.992796079694010     
 S   17.670658049664041        3.7467465021887891        12.563636019130445     
 S   14.402741201302149        3.2405426042257792        10.758586315721306     
 S   14.097535763574685        3.6163128707223997        14.183439705215049     
 C   14.678013252978950      -0.34907241402422906        13.070525701924657     
 C   17.547531416215215        5.5012756475584919        12.412850069727078     
 C   15.154652999355053        2.3986223525622874        9.4032326037535494     
 C   14.790125141371636        4.3910572342202094        15.608939747898573     
 C   14.778165283788129       -1.7611181507283904        13.005214145331147     
 C   13.387394257386715       0.20283385887752631        13.240213435079218     
 C   18.729076428081388        6.2670186525769065        12.259154864908467     
 C   16.324695572110727        6.2058684063295129        12.517526434244347     
 C   16.372365460098145        1.6913514464639094        9.5259306222965492     
 C   14.536052484191732        2.4098002807400305        8.1285649269444171     
 C   14.007309947368825        4.5353355206682036        16.780161498582991     
 C   16.096871871472381        4.9239983985573783        15.625718663469392     
 H   15.758186958085370       -2.2168064894800454        12.874368712241077     
 C   13.647337245197097       -2.5718841768354999        13.127208087201693     
 C   12.268041969423388      -0.61926189742500670        13.382532216738205     
 H   13.283034762671383        1.2841606311151923        13.290233634714655     
 H   19.680386884230838        5.7434481407200604        12.166034958384754     
 C   18.696275898336250        7.6637979540634555        12.252338893192842     
 C   16.299275721325241        7.6038539959850153        12.510140185771110     
 H   15.400685146639669        5.6403599980968888        12.636931429724049     
 H   16.859415530366732        1.6505609371555985        10.496933204800857     
 C   16.932188653137562        1.0296996044115476        8.4339094998905555     
 C   15.120138827269706        1.7712915713911195        7.0309520538293180     
 H   13.577092972228900        2.9156236087213201        8.0145959240431228     
 H   12.998690514326093        4.1245890214253391        16.795193645904607     
 C   14.504236419602478        5.2045848845469438        17.901296611146524     
 C   16.582342148845505        5.5917221784029856        16.749157682407201     
 H   16.728173352584967        4.7840377938860783        14.751275305591024     
 H   13.755408119089845       -3.6545912744564282        13.078900749067564     
 C   12.380460857394379       -2.0121196616598023        13.329320043607767     
 H   11.284672587563543      -0.16875162960690149        13.520999113429511     
 H   19.627426778186386        8.2216306982902179        12.153932336037730     
 C   17.479262292569459        8.3464202966822310        12.384337337385295     
 H   15.343327844465939        8.1178386671918670        12.617423002745577     
 H   17.853411628097298       0.46852230852169002        8.5740679182459605     
 C   16.326518178513197        1.0743696139822740        7.1731016350626877     
 H   14.628617882549415        1.8074043390880365        6.0596673350478785     
 H   13.873784892151571        5.3080502479346761        18.783570754522270     
 C   15.796009077029872        5.7483965453232138        17.896491524489921     
 H   17.595181128849770        5.9891202353128090        16.724555248294998     
 H   11.499745170984125       -2.6469038300345824        13.411473844509588     
 H   17.455898025919097        9.4335749733658307        12.390359370072124     
 H   16.780601606728005       0.57169905204798876        6.3230657595569104     
 H   16.179900538350974        6.2817051274375011        18.764534852507321     
 P   1.4733175647847536        3.0566428191351123        20.398419662539091     
 C   2.9381110396567482        2.3909899860650659        21.200054187408721     
 C   6.6895001706490792E-003   2.8413757190222992        21.433607853723533     
 C   1.7163478405335089        4.8286402257493748        20.172454040092941     
 C   1.2446568077317812        2.2757505443960695        18.783310968757803     
 C   3.0303142209249883        1.0080206915663181        21.439820126538411     
 C   3.9866070383676266        3.2453110084400825        21.590913520935061     
 C  -1.4189014355420618E-002   1.9072331727048366        22.482571847053006     
 C  -1.1343084011450515        3.6264090102041906        21.166617223814857     
 C   2.1010374979555309        5.3332923890268065        18.922834681295871     
 C   1.6405105673090541        5.6813684480649131        21.290858443988114     
 C   2.2697762405295023        1.4985199161791469        18.215618361834423     
 C   5.1538682111328359E-002   2.4899341182588692        18.067166993320523     
 H   2.2388673172360747       0.33138797527154018        21.128241013758391     
 C   4.1573485170294369       0.49345459806537523        22.079906087993447     
 C   5.1223596002632243        2.7150625959838113        22.203636823425825     
 H   3.9233584940087716        4.3132831979768840        21.410875347752583     
 H  0.85749533951646528        1.3036130177214811        22.726674637568649     
 C  -1.1723896161916838        1.7554171839812771        23.250670984044326     
 C  -2.2873554915564931        3.4548683380405869        21.933443987848882     
 H  -1.1146114366349240        4.3795303798593217        20.380038378046716     
 H   2.1615938252542626        4.6731692972349128        18.061151584449277     
 C   2.4067173411298923        6.6906130973935367        18.790099230630037     
 C   1.9704219008035562        7.0302002966701496        21.153936191470169     
 H   1.3231604292146981        5.3016933742899974        22.261644135816066     
 H   3.1858000346546733        1.3050273162264538        18.767604567212384     
 C   2.1050723037902186       0.96077408634257533        16.935109690296379     
 C  -8.9929965256414710E-002   1.9631159751322427        16.781999630193273     
 H -0.75838087456985137        3.0808205727516773        18.487926523591842     
 H   4.1972093356441009      -0.57356767663083252        22.290725668182628     
 C   5.2058972375130725        1.3412909869651710        22.445680753504721     
 H   5.9368468799920775        3.3686706964661073        22.514147988571125     
 H  -1.1505766712446355        1.0346536689607555        24.068078035147039     
 C  -2.3082395313796975        2.5210556983209567        22.976929649973737     
 H  -3.1782994651058099        4.0526877591286157        21.743839354854199     
 H   2.7168023394776819        7.0767532881305666        17.820202581723930     
 C   2.3436034392196912        7.5357676626864087        19.901219478971775     
 H   1.9389869235338715        7.6945217298326716        22.018987124662992     
 H   2.8999153961156252       0.35782579722520558        16.502136950682225     
 C  0.93799780154417367        1.2092481194854001        16.211011789569000     
 H -0.99674939756663794        2.1471580155535723        16.211987371384978     
 H   6.0906345246218683       0.93662229518389417        22.932951069942458     
 H  -3.2190008432911936        2.4130626297460362        23.567458677850588     
 H   2.5714109180798284        8.5962965751275942        19.799176764906779     
 H  0.80188157916603831       0.82381673229957264        15.199732459247700     
 P   15.070968418991809        10.210609973136144        17.246335054773478     
 C   15.172413340719855        9.2924909090258545        18.793743607670653     
 C   13.892854690118075        9.3382799228988009        16.203142622995188     
 C   16.697433052582458        10.247174769718180        16.465192920522842     
 C   14.513607311444012        11.901761167596907        17.537134507761692     
 C   16.251951177388015        9.4816065085521153        19.675916128390220     
 C   14.143876502361126        8.3934681737408692        19.120114887957318     
 C   14.280677909322632        8.1665141907697301        15.527128424010414     
 C   12.549507617746830        9.7464234680391950        16.206109268316411     
 C   17.550263320717473        9.1342863836989014        16.595384997722885     
 C   17.081842772725746        11.337232727733486        15.663481970745273     
 C   14.197298371612529        12.727031207511994        16.440408811558751     
 C   14.491680110881342        12.424154832222056        18.841779971100124     
 H   17.052058879726474        10.175205689963374        19.431124822271091     
 C   16.291751635424607        8.7730362817634884        20.876925093707744     
 C   14.207133040263102        7.6747566355603141        20.314388747256725     
 H   13.317193532821481        8.2343897773093868        18.435061148099635     
 H   15.320216934113546        7.8432558761511935        15.505337577058249     
 C   13.307995111692444        7.3949839722721409        14.886225523400013     
 C   11.586163029577550        8.9750750844639668        15.554073707697823     
 H   12.255804522430630        10.663175031714186        16.708153129590254     
 H   17.260933358042635        8.2936378794070862        17.223140968233455     
 C   18.769050563866340        9.1178249669410771        15.915837195916758     
 C   18.307302795791614        11.305027974219733        14.997019210546709     
 H   16.445248125957054        12.212271899997802        15.552691347496548     
 H   14.166491340592479        12.324241308475617        15.429661715426812     
 C   13.909898040455138        14.077817328482508        16.648993476403238     
 C   14.194736142970511        13.775165696336124        19.038008292459388     
 H   14.700338618921370        11.784386889615423        19.695904715634171     
 H   17.102687412321316        8.9492991441211593        21.580574158444705     
 C   15.285332540484477        7.8518912549419992        21.183262127995981     
 H   13.410516392337028        6.9748848584326950        20.561013437159257     
 H   13.597556984548763        6.4764654013209721        14.374673548312893     
 C   11.964201665860157        7.7897485003695177        14.915149704962907     
 H   10.549407333767551        9.3103419451466394        15.526920153982948     
 H   19.426354026240752        8.2539320604903157        15.998718610951249     
 C   19.153317465282186        10.199759062372220        15.115925181873243     
 H   18.588882758428284        12.152828345713733        14.374739052188545     
 H   13.699456073205871        14.721464898258024        15.793459566687345     
 C   13.916139829702031        14.600584195209068        17.945917558596957     
 H   14.179585128913647        14.181198869556502        20.046878085409315     
 H   15.346811230838503        7.2823543996737179        22.108474619847723     
 H   11.210540569317061        7.1858404473275286        14.412958082974537     
 H   20.118773804740957        10.174232504321314        14.604997389702536     
 H   13.711633690916102        15.659009190145868        18.100706351086341     
 Co   7.0546844870964875        10.522172189154606        12.613930569021299     
 S   7.6375859949153577        12.694240561954933        13.015802789551627     
 S   9.1171179471584658        9.5744964172086924        12.514592309097507     
 S   5.8542952994632271        10.173635504932268        10.708991601590105     
 S   5.5362578102814126        9.7491526157489741        14.127814325850293     
 C   6.1961436507777607        13.714424677991103        13.100889473668381     
 C   8.9970615930583087        7.8155730704907729        12.436535149719738     
 C   6.5943590751031040        11.051081491773660        9.3700487908664929     
 C   6.2467312428471038        9.1130369660534551        15.611447378612677     
 C   6.3285154669040482        15.123844347541395        13.035773000172878     
 C   4.8928165974845763        13.192690314866244        13.268453843233081     
 C   10.172728806642954        7.0512651856949606        12.233466347456828     
 C   7.7878383611971342        7.1089238017284178        12.636951203770627     
 C   7.8074502118185132        11.764327523348440        9.5040757987692750     
 C   5.9720985256627168        11.061542368905704        8.0964593269797334     
 C   5.4669927378094734        9.0392094851783593        16.791183973082052     
 C   7.5634410560041108        8.6063073817295468        15.664045744830691     
 H   7.3195001464517189        15.557472454990581        12.914597252262935     
 C   5.2146923060479207        15.960697987843966        13.140906912597439     
 C   3.7912892238715967        14.040688143303244        13.395399007480224     
 H   4.7655168374379295        12.114178948428965        13.328100009184903     
 H   11.114591780921437        7.5768471194698783        12.076045382322539     
 C   10.146573058413574        5.6550758555973495        12.255554562194183     
 C   7.7701780132283016        5.7109421015078627        12.660240966258902     
 H   6.8693122215210964        7.6729933833682180        12.800862852051086     
 H   8.2949583793045161        11.791475977105410        10.475615587198165     
 C   8.3597428610692717        12.451923607355134        8.4240779358752889     
 C   6.5487855745720633        11.726949322944266        7.0109323030852391     
 H   5.0167392902791068        10.551155944219175        7.9727090693611293     
 H   4.4539090857962753        9.4392265200119532        16.779055839237440     
 C   5.9713903226280429        8.4488324404450772        17.952803567357950     
 C   8.0563703537810945        8.0191514743724017        16.828688135082878     
 H   8.1933727300411299        8.6977961073821550        14.781344806398197     
 H   5.3474131140217143        17.040501942325690        13.088835661922264     
 C   3.9335247351289886        15.430427755044041        13.330800481452417     
 H   2.7978916096168227        13.612648534012774        13.531201309041061     
 H   11.072948385525345        5.0990962578651429        12.114435595855891     
 C   8.9428089240701283        4.9707890481668553        12.472509709585200     
 H   6.8255646209842515        5.1963963717773920        12.838052268677385     
 H   9.2778849656758844        13.015683584894195        8.5726268571186584     
 C   7.7505174675849728        12.429485017968721        7.1643608328241308     
 H   6.0557601015549825        11.706580316171967        6.0399855445131063     
 H   5.3411854345408267        8.3917257344058402        18.839564319608225     
 C   7.2688786082684747        7.9200069722033302        17.981641592686699     
 H   9.0753388500679293        7.6366742161386680        16.832301606657534     
 H   3.0645146365692750        16.082813533899500        13.398851660487136     
 H   8.9249075764079482        3.8841057132389598        12.498827225899770     
 H   8.1985118570950437        12.952648340904972        6.3234544381162738     
 H   7.6569336484109645        7.4398592743576630        18.878322907450119     
 P   10.055975718437647        10.654107950283755        20.458828012774063     
 C   11.531259573959691        11.329181297034891        21.234107649160251     
 C   8.5881492726002069        10.911486952751677        21.484078801053940     
 C   10.278316863681935        8.8742346371752987        20.291665110493920     
 C   9.8253586047955217        11.375320558973584        18.817922378444869     
 C   11.627224657451537        12.714052753846007        21.460333232715580     
 C   12.585061192781177        10.477629154812291        21.618360983270460     
 C   8.5709585467795790        11.865310384403912        22.514417626590845     
 C   7.4387178665199869        10.135553564971806        21.225042127976788     
 C   10.647139500103270        8.3154007447469205        19.060004188806364     
 C   10.186841378189159        8.0666018252680338        21.441755168808154     
 C   10.851931144322265        12.122087767876893        18.213846366809189     
 C   8.6286495578599371        11.135631250782097        18.116911050070943     
 H   10.833559220547524        13.387836006925887        21.149192810063635     
 C   12.759201437980774        13.233774382810635        22.087593557393276     
 C   13.724833285771796        11.012649097527412        22.219811463367929     
 H   12.521840332585333        9.4082804787505250        21.444346437202199     
 H   9.4486607643560276        12.461873446715426        22.752663481731542     
 C   7.4095289559264401        12.046270480859578        23.271870507414032     
 C   6.2818277425491642        10.337647076859387        21.978005045900719     
 H   7.4554192981908063        9.3634027126812711        20.457144906993822     
 H   10.715716846597878        8.9422217767977212        18.174259674885608     
 C   10.919965984075127        6.9466989416871439        18.976794663777930     
 C   10.485983344249627        6.7075220433101803        21.353867292494684     
 H   9.8792028153862983        8.4889041433157342        22.398048537334276     
 H   11.769865232065325        12.336685106888700        18.754749301818975     
 C   10.683089949702026        12.603184775569929        16.911703781727883     
 C   8.4841261915638313        11.603376730673265        16.809725393901875     
 H   7.8172487611315500        10.570363277062739        18.567250520076442     
 H   12.801901716432807        14.302695725932818        22.288323388505503     
 C   13.808354964882307        12.387649521682130        22.455925731597485     
 H   14.542206271039568        10.361884662693484        22.528825525773460     
 H   7.4363358854047981        12.781460078148854        24.076600521342577     
 C   6.2656912085143874        11.291168818020891        23.003566469330551     
 H   5.3851574479884823        9.7462749589601394        21.794746212018264     
 H   11.208181871408485        6.5130727429850168        18.019835552831900     
 C   10.843983723346595        6.1470775619484739        20.120545873767462     
 H   10.436644984613476        6.0736395550261069        22.239913469734567     
 H   11.477790479096205        13.182520491793774        16.449115102091284     
 C   9.5127234465720498        12.327150776520277        16.203037800714561     
 H   7.5749798060509113        11.395808775475739        16.251825790642780     
 H   14.694508458057246        12.794509077886419        22.939502638074121     
 H   5.3536412097800303        11.420023337495920        23.587736381478965     
 H   11.048063521368899        5.0784286547487065        20.061054899375534     
 H   9.3735270894323861        12.667460412236752        15.175711111161288     
 P   6.5108663024287834        3.3634464953855132        17.254534948715079     
 C   6.6123196458385518        4.3077709840828140        18.787726221777739     
 C   5.3066593540055438        4.2041853778342455        16.213857190750236     
 C   8.1417877486932682        3.3433345468973492        16.483949924971583     
 C   5.9749834233410688        1.6666569198220513        17.563068172702586     
 C   7.7018575180243669        4.1432866556411740        19.662865244169257     
 C   5.5843070628382740        5.2094196744551944        19.105915319448464     
 C   5.6312730048854300        5.4302872279887362        15.602740706062502     
 C   3.9925163247327591        3.7140357354687366        16.166410868890353     
 C   8.9554512295529687        4.4878683477859980        16.587912897085936     
 C   8.5828637020349579        2.2304426286885297        15.745347779288183     
 C   5.6853721729034543       0.81676151458197954        16.476729064234672     
 C   5.9253175308091048        1.1706947804818983        18.876927285546415     
 H   8.5056381974754398        3.4533815225530673        19.421103263753427     
 C   7.7481546780201231        4.8723787361435393        20.851043802955992     
 C   5.6544556356074578        5.9505430634159664        20.286594388339925     
 H   4.7510754037343386        5.3523226990061694        18.425813377775800     
 H   6.6475896582831480        5.8220449297930754        15.619418425656129     
 C   4.6212516729089321        6.1708058893158704        14.982949689576913     
 C   2.9896488046170626        4.4588561531276625        15.544153382193166     
 H   3.7485514515455756        2.7579521243028391        16.616141779461923     
 H   8.6226587286244030        5.3447171346689863        17.170585192424653     
 C   10.192999344490712        4.5141378036729467        15.945068775079005     
 C   9.8267368054835309        2.2727692458694291        15.114009960708039     
 H   7.9762059879427607        1.3314944355952290        15.664108598277171     
 H   5.6791684442983241        1.1954974033216257        15.456183876148302     
 C   5.3920254444041102      -0.52922606917030290        16.708034424871180     
 C   5.6289847366676877      -0.17737737748180132        19.094761346724059     
 H   6.1128679063456222        1.8290313057961882        19.722036493995535     
 H   8.5664428061747948        4.7130607168231355        21.550021975001361     
 C   6.7386409786610670        5.7923616330029484        21.151532749404176     
 H   4.8575837593050766        6.6530659529079204        20.524168518929326     
 H   4.8625701389029308        7.1253767675638047        14.512435241682452     
 C   3.3018991159232760        5.6988830683584464        14.978771838659341     
 H   1.9747437813538407        4.0648405887265522        15.488849039017028     
 H   10.820326626370338        5.4017636373507587        16.010897897270826     
 C   10.632775962888365        3.4104398711303117        15.206008410456164     
 H   10.161518479484688        1.4082405034646770        14.542729681687838     
 H   5.1945732176135042       -1.1863250707380260        15.860240371832266     
 C   5.3727078500715679       -1.0257253048620414        18.014981449524054     
 H   5.5967435151279332      -0.56311033029602353        20.111143336400357     
 H   6.8049672731811786        6.3775230681749617        22.067144116383016     
 H   2.5177457376628514        6.2872214488038178        14.506296091949906     
 H   11.610130202082441        3.4386986390994405        14.717514938247337     
 H   5.1657549730555523       -2.0810274686545660        18.187250072044527     
 Co   10.050871537527117        3.0500384731136250       0.41063742024538952     
 S   9.4678514493685721       0.87802953396844508       0.81276121311418736     
 S   7.9884993364510022        3.9978159446562227       0.31102927916996942     
 S   11.251431841550739        3.3983465615253201       -1.4942673485085547     
 S   11.569314264628504        3.8232706275778336        1.9244160546791163     
 C   10.909277720279844      -0.14218288451855185       0.89782691444546070     
 C   8.1084770578990764        5.7567523645546830       0.23323614767208034     
 C   10.511377491921237        2.5209883189074351       -2.8332577879145173     
 C   10.858900696547067        4.4592633232259864        3.4081267951374881     
 C   10.776891759291615       -1.5515999271851735       0.83270173885020971     
 C   12.212609575253376       0.37953424895432281        1.0654217830300832     
 C   6.9327490127222680        6.5210452485884725        3.0478592148057950E-002
 C   9.3177103813016888        6.4634148920706718       0.43349173642430489     
 C   9.2983133931398800        1.8076891374527333       -2.6992644722362495     
 C   11.133633443145227        2.5106173939668106       -4.1068515120111106     
 C   11.638671160214331        4.5330021688793165        4.5878517325707628     
 C   9.5422065101472970        4.9660394720987355        3.4607784825769943     
 H   9.7859074429694868       -1.9852197432128333       0.71149776527371689     
 C   11.890702900265651       -2.3884668362048904       0.93786497662077573     
 C   13.314124392532030      -0.46847764022343752        1.1923855960120755     
 H   12.339926311427496        1.4580425341987935        1.1251008375276565     
 H   5.9908742982690280        5.9954521912984546      -0.12680880358381841     
 C   6.9588698823306316        7.9172341094124716        5.2705575134614359E-002
 C   9.3353313872434089        7.8613963390287172       0.45692190573632807     
 H   10.236273262992666        5.8993475874980970       0.59717186214189988     
 H   8.8108360589603496        1.7804258621601872       -1.7277121617157574     
 C   8.7460280578943532        1.1201577817863320       -3.7793053306237563     
 C   10.556956627471271        1.8452647809473832       -5.1924146383961984     
 H   12.088985264497850        3.0210244689223789       -4.2305703410745350     
 H   12.651743658295709        4.1329569840122256        4.5756750019886194     
 C   11.134323136792176        5.1233386579461637        5.7495146901216785     
 C   9.0493286430201856        5.5531546936917149        4.6254678771515225     
 H   8.9122665392852891        4.8746513624366257        2.5780691512709457     
 H   11.757967617970689       -3.4682688271722517       0.88579952198294210     
 C   13.171874646309815       -1.8582164075780210        1.1277912553197340     
 H   14.307520270040357       -4.0443843019318859E-002   1.3282225783416326     
 H   6.0324559675010034        8.4732002042334837       -8.8184274875937774E-002
 C   8.1626500777460844        8.6015338643748080       0.26949665767477088     
 H   10.279957128343549        8.3759552693356767       0.63460245832660478     
 H   7.8279088008588733       0.55635495085266184       -3.6307864482805932     
 C   9.3552377940864773        1.1426977112660432       -5.0390264436260006     
 H   11.049982470223652        1.8656977131991217       -6.1633597229928236     
 H   11.764551948273271        5.1803819512714151        6.6362651231979104     
 C   9.8368527284184601        5.6522072870773048        5.7784107393401181     
 H   8.0303786602231799        5.9356833048982161        4.6291277503225796     
 H   14.040873000618175       -2.5106139661767717        1.1958873261342213     
 H   8.1805319269462871        9.6882151335989892       0.29590759631525559     
 H   8.9072502320637632       0.61957162263092147       -5.8799587030281399     
 H   9.4488368730437777        6.1323153570157043        6.6751309987399017     
 P   7.0498968987465807        2.9180237166162946        8.2559177936925305     
 C   5.5746048279463816        2.2429344609617954        9.0311581190010681     
 C   8.5176917293070122        2.6605939537775054        9.2811976505382869     
 C   6.8275790393011029        4.6979039398168796        8.0888237423910354     
 C   7.2805128321713655        2.1968688886331056        6.6149896272672137     
 C   5.4786537459465805       0.85806418513709148        9.2573938983346906     
 C   4.5207670811136058        3.0944696636913518        9.4153435829764280     
 C   8.5347768676150082        1.7068487303635032        10.311608485686996     
 C   9.6671895530667840        3.4364238268814202        9.0221444552091246     
 C   6.4587443476493442        5.2568008101610237        6.8571930094839075     
 C   6.9190581362340593        5.5054720132803929        9.2389578617277230     
 C   6.2539710934418791        1.4500391402787913        6.0109428033469650     
 C   8.4771832017778852        2.4366448278386614        5.9139420300622323     
 H   6.2723522018989950       0.18429382787939713        8.9463127765071366     
 C   4.3466452712644879       0.33832726962779508        9.8845842238216246     
 C   3.3809593485830334        2.5594347084879607        10.016711416895317     
 H   4.5839868496071672        4.1638183864929745        9.2413365139587622     
 H   7.6570228828634699        1.1103659841912621        10.549861560921441     
 C   9.6961640832476022        1.5258636878063268        11.069119167941828     
 C   10.824042265240445        3.2342933402025786        9.7751543467334319     
 H   9.6505721169115226        4.2085272801198297        8.2541969290213810     
 H   6.3901666529353873        4.6300277094324267        5.9714122745342690     
 C   6.1858975591236689        6.6255046381152622        6.7740674803147938     
 C   6.6199115725861128        6.8645566381623615        9.1511503024301497     
 H   7.2266979068290524        5.0831123196193442        10.195225705956195     
 H   5.3360668005506122        1.2353838517889919        6.5518714860704446     
 C   6.4228098226338526       0.96894918890788873        4.7087980502624305     
 C   8.6216989709657383        1.9689137272540091        4.6067506103476434     
 H   9.2885585093759424        3.0019693905987577        6.3642513758806620     
 H   4.3039578408599493      -0.73059420433899380        10.085317594591904     
 C   3.2974458268953906        1.1844343015875196        10.252824987956936     
 H   2.5635537995572717        3.2101876739569146        10.325666515115888     
 H   9.6692732296803374       0.79073075281859662        11.873895125243143     
 C   10.840070405879789        2.2808541955371950        10.800794454265137     
 H   11.720781829712841        3.8255515727502454        9.5918626067559760     
 H   5.8976618278502544        7.0591808344146303        5.8171361748357935     
 C   6.2618850814212008        7.4250641770880303        7.9178639473665493     
 H   6.6692732125240015        7.4983926977043023        10.037229841038092     
 H   5.6281385769598469       0.38955097734559818        4.2462389856989118     
 C   7.5931366239781699        1.2450636709125580        4.0000964884073493     
 H   9.5308151088733783        2.1765491405050370        4.0488263456406210     
 H   2.4112627031690517       0.77756110280570678        10.736334890063585     
 H   11.752094286309067        2.1519582910588295        11.384994477817694     
 H   6.0577973781132943        8.4937160392429778        7.8584307120665509     
 H   7.7323321570453070       0.90476026240423391        2.9727664972940202     
 P   10.594746086908222        10.208835689063033        5.0515882861723700     
 C   10.493406712003205        9.2644736814259350        6.5847649232218899     
 C   11.798771906240672        9.3680521850328713        4.0107573004208863     
 C   8.9637704868818258        10.229030424457276        4.2811389732148184     
 C   11.130728994462604        11.905596299813480        5.3600906958614649     
 C   9.4039475828489465        9.4289459723138194        7.4600025340390292     
 C   11.521415510039615        8.3627720228081603        6.9028197620278897     
 C   11.473903982328459        8.1421338948585280        3.3994488080417895     
 C   13.113009474357019        9.8579268270108766        3.9633911486736588     
 C   8.1500012027677773        9.0845907674115232        4.3852529567006844     
 C   8.5227908262115992        11.341875969285724        3.5424189547396412     
 C   11.420370152275408        12.755455741636345        4.2737328198652982     
 C   11.180396405446341        12.401588206793491        6.6739386389573152     
 H   8.6001654616280376        10.118883272697948        7.2183392086620364     
 C   9.3577252691679167        8.6997932829660272        8.6481469881172366     
 C   11.451344534912637        7.6215925199292709        8.0834677489140940     
 H   12.354578897899005        8.2198671737079323        6.2226349539246701     
 H   10.457506903217666        7.7506137232447436        3.4160493279677229     
 C   12.483768596709687        7.4014965417869094        2.7795582186690364     
 C   14.115721848669615        9.1129919920985838        3.3410307349843831     
 H   13.357161245324907        10.813885287036218        4.4132644213984893     
 H   8.4827300906764211        8.2277765313158788        4.9680069547910524     
 C   6.9124347551785146        9.0583758551718230        3.7424430730145821     
 C   7.2789064561802101        11.299597466175243        2.9111041615436264     
 H   9.1295371468331865        12.240749610803798        3.4610662725689072     
 H   11.426575482285537        12.376692248277362        3.2531981114906281     
 C   11.713751185665901        14.101441085289380        4.5050115677538738     
 C   11.476765033243483        13.749656153040325        6.8917435316642184     
 H   10.992823986100328        11.743272652941970        7.5190592959806777     
 H   8.5394885221633920        8.8590937304339654        9.3471902581213762     
 C   10.367237315816265        7.7797674647221733        8.9485046863072384     
 H   12.248211855967206        6.9190293987710598        8.3209387935098178     
 H   12.242267288770529        6.4470533761084932        2.3089036273736996     
 C   13.803212402601668        7.8731241901000457        2.7754722203418480     
 H   15.130702138923116        9.5068011575785452        3.2857646232447770     
 H   6.2850080240281256        8.1708341969463643        3.8083979000635906     
 C   6.4727597791770632        10.162021866738256        3.0032554350962291     
 H   6.9442025708228590        12.164085450125095        2.3397239970790871     
 H   11.911227543187907        14.758510800609107        3.6572029574085136     
 C   11.733077232310210        14.597969984143884        5.8119455286681854     
 H   11.509009202976506        14.135413220229816        7.9081154541843199     
 H   10.300962056956827        7.1945574441050439        9.8640870372470530     
 H   14.587245370237719        7.2846849883852025        2.3029328286096944     
 H   5.4953840055452856        10.133801203324266        2.5148040708024246     
 H   11.940067257166968        15.653268512119061        5.9841905315251713     
         556

 Co   1.5096665695016058        10.736913416344834       0.45289204016012125     
 S  0.96138648377916724        12.928581542915241       0.79015053238416577     
 S -0.56504336282483769        9.8188589349812325       0.36004470716609099     
 S   2.7025912594070940        10.326982066865831       -1.4453653723383550     
 S   3.0083584474239609        9.9507825705934678        1.9795122003403476     
 C   2.4257267128113766        13.915830306362922       0.86819711547911782     
 C -0.44189471853973483        8.0642389439508211       0.21080958587890714     
 C   1.9510921840976347        11.169992059258666       -2.8002608854281155     
 C   2.3153300019543690        9.1794541778083101        3.4064632996068402     
 C   2.3247164574883654        15.327809158798157       0.80293993387206186     
 C   3.7166867959897898        13.364725404681769        1.0377912936544975     
 C  -1.6232153579528883        7.2985136287891423        5.5477267188596260E-002
 C  0.78058324548437086        7.3596161285285175       0.31813664994145041     
 C  0.73345658238674483        11.877351393593335       -2.6773085586215055     
 C   2.5698896194109504        11.159520386427808       -4.0748521409210223     
 C   3.0980730958006433        9.0369756903805261        4.5778948758056579     
 C   1.0083525758581295        8.6471336187001828        3.4241458007856354     
 H   1.3444005962564423        15.782910051435779       0.67236777117106339     
 C   3.4550922800302555        16.139266558904978       0.92449464307989793     
 C   4.8355637877564766        14.187505510409517        1.1797441344791435     
 H   3.8216674288337393        12.283472367001309        1.0879724612970798     
 H  -2.5742683369136485        7.8221223397247091       -3.9460747845121748E-002
 C  -1.5905409981902023        5.9017491726891240        4.9261687700600944E-002
 C  0.80585286871040418        5.9616301967804244       0.31138180789542846     
 H   1.7044089995840479        7.9250940570851958       0.43895114025290510     
 H  0.24627734599228265        11.917621498330705       -1.7063481075010256     
 C  0.17390867139119237        12.539786650104826       -3.7689907721164579     
 C   1.9860567738417152        11.798805102302687       -5.1721397893763621     
 H   3.5287775211312491        10.653613577611567       -4.1890517089379644     
 H   4.1067949146370699        9.4474773721530898        4.5922311271600780     
 C   2.6009791119167800        8.3697127630545261        5.7000594586991342     
 C  0.52271111818658600        7.9814465050550005        4.5486340601428843     
 H  0.37707587745418431        8.7858628822147065        2.5494977299724515     
 H   3.3463638836737695        17.221897069892503       0.87609717982477064     
 C   4.7223497981078264        15.580282405229212        1.1262690968453983     
 H   5.8192016126499899        13.737590703859079        1.3181228388018107     
 H  -2.5215219152193016        5.3439428022610356       -5.0501315200016314E-002
 C -0.37388584608833297        5.2191028851932071       0.18364471149966363     
 H   1.7614977197595922        5.4476544146320771       0.42063713704714839     
 H -0.74726707508725354        13.100982352863543       -3.6286339974011872     
 C  0.77977310169194858        12.495834740294018       -5.0297253152117438     
 H   2.4776828984079602        11.763194187226787       -6.1433844372895088     
 H   3.2314323561100711        8.2674294431337643        6.5824417521600171     
 C   1.3090750409835561        7.8262549102946037        5.6961110059353697     
 H -0.49027523602246043        7.5844069025201133        4.5247507441848711     
 H   5.6027563104701050        16.215531637937758        1.2080504520703592     
 H -0.35063788792819767        4.1319577745207212       0.19008677573848820     
 H  0.32589722571487667        12.999096675346971       -5.8795145273359193     
 H  0.92509030944681425        7.2942845376122429        6.5648801853156682     
 P   15.631765467100569        10.519285331569058        8.1970162601232612     
 C   14.166685206472806        11.185233141554850        8.9978994303917901     
 C   17.098399130273052        10.735772858880514        9.2319555159842235     
 C   15.389289193461954        8.7470707964852270        7.9727176048991488     
 C   15.860507903287228        11.298489935353746        6.5811822618712332     
 C   14.074403439722506        12.568271528603187        9.2371970233619134     
 C   13.118072854972061        10.331017862836417        9.3887258677767100     
 C   17.119113275858254        11.670483112843623        10.280385556437114     
 C   18.239680375277093        9.9510616590167125        8.9652040152739332     
 C   15.004935441623667        8.2409132584339524        6.7236281567679619     
 C   15.465645903697473        7.8956007960605206        9.0919969214836627     
 C   14.835251463228731        12.074666298255641        6.0123783765732961     
 C   17.053814660705225        11.083785184234028        5.8655486743539083     
 H   14.865887292263990        13.244793182259599        8.9254980560443933     
 C   12.947304819460767        13.083034451694370        9.8770163702846858     
 C   11.982265032809725        10.861453343700566        10.001196405356271     
 H   13.181300022233430        9.2629941385015169        9.2089202439126687     
 H   16.247211618530383        12.273839488504946        10.524308349397922     
 C   18.277399179625309        11.823220243878657        11.048171330823456     
 C   19.392825782121076        10.123552789213532        9.7316347661973275     
 H   18.220116206236977        9.1973951786199137        8.1791589152916089     
 H   14.944094397045628        8.9001135739788104        5.8612825799554837     
 C   14.700163559828427        6.8832758678360486        6.5922904083054936     
 C   15.136587375609162        6.5464840612799717        8.9564598960108892     
 H   15.782795601445315        8.2764639711237287        10.062355868109416     
 H   13.919112863328300        12.268621946804249        6.5639998572067420     
 C   15.000050922540392        12.610794666684441        4.7312493692640709     
 C   17.195362651521592        11.608948491834818        4.5797634422675770     
 H   17.863854077360802        10.493777853263280        6.2872077043040191     
 H   12.907406668539339        14.150123707237489        10.087506739040135     
 C   11.898766512964482        12.235274817256631        10.243008544433390     
 H   11.167710858053642        10.207955016769068        10.311765197233667     
 H   18.255405402547822        12.544410670387682        11.865201446820459     
 C   19.413525027418455        11.057951106647700        10.774588089877014     
 H   20.283965316907015        9.5259607598345148        9.5422261777759676     
 H   14.390613944983301        6.4958100574071809        5.6227772508076761     
 C   14.763734886118636        6.0393882476515239        7.7043124330961676     
 H   15.168604660995452        5.8830029735870717        9.8220841580076002     
 H   14.205127849863398        13.212912377381423        4.2973743229894215     
 C   16.167312699724281        12.361745380737416        4.0076706311865102     
 H   18.102327153578187        11.424419012271875        4.0101617209631417     
 H   11.014041555197386        12.640040922367023        10.730239663844541     
 H   20.324319637605313        11.166599920004716        11.364928360681118     
 H   14.536596921920099        4.9786304492544389        7.6034710146254154     
 H   16.303512932516451        12.745898509311314        2.9959352070356613     
 P   2.0351753792384626        3.3616166019787674        5.0433377528922252     
 C   1.9336741637912664        4.2803739157774165        6.5903990806960824     
 C   3.2140781903829310        4.2331582238482941        4.0003548032910503     
 C  0.40859369357315523        3.3254924402954797        4.2624521523488443     
 C   2.5919995204350377        1.6703284288572844        5.3346244943952215     
 C  0.85380777974803135        4.0919088481974590        7.4723061935984099     
 C   2.9622419064440400        5.1793663231972111        6.9166897986943070     
 C   2.8281100475724710        5.4065678489473576        3.3263337252844973     
 C   4.5565986266671024        3.8226885508650947        4.0019424964752899     
 C -0.44314582718111412        4.4392659262654330        4.3918876683710444     
 C   2.2562663943506225E-002   2.2347599279959565        3.4625749290881598     
 C   2.9075291928923650       0.84435586387740547        4.2381936998018173     
 C   2.6148474236943993        1.1487224266148321        6.6395424724350987     
 H   5.3576526348034913E-002   3.3984726048924006        7.2274955778173453     
 C  0.81381652298206730        4.8009248083740221        8.6730317734053592     
 C   2.8987801732411613        5.8985813057563945        8.1106582302272887     
 H   3.7891583873442940        5.3380060910007048        6.2318377082642966     
 H   1.7892312553666367        5.7317766985889076        3.3056019639058354     
 C   3.8019124466686915        6.1773180839177941        2.6862411117028189     
 C   5.5211255992010626        4.5933891236028730        3.3509699498100440     
 H   4.8488489166004021        2.9047468503307927        4.5023839499297509     
 H -0.15258287491479802        5.2803960475721246        5.0183339429942864     
 C  -1.6624945388552794        4.4559673725848947        3.7134286382666701     
 C  -1.2034528871478363        2.2672054257311061        2.7971629910887041     
 H  0.65831326372327081        1.3590467625707270        3.3526121054051878     
 H   2.9375370790344713        1.2464441109501869        3.2271611297610860     
 C   3.1952115988973535      -0.50626759767295459        4.4474309198999027     
 C   2.9118903439332811      -0.20217669983860381        6.8363943492591552     
 H   2.4067901785456614        1.7890170483403087        7.4934118597199628     
 H   2.6451006735649435E-003   4.6250931347491839        9.3765040173087968     
 C   1.8203626963013722        5.7219434627601045        8.9793520115037673     
 H   3.6954366261509657        6.5984513673569030        8.3571483420071626     
 H   3.5137559335966708        7.0969336181230434        2.1759748090932769     
 C   5.1450156156153817        5.7803671104984531        2.7142938418778551     
 H   6.5572667605416264        4.2564638357064002        3.3230874848015506     
 H  -2.3189519176503035        5.3205316874873176        3.7958267037347730     
 C  -2.0483604450681163        3.3733771256285703        2.9153052773917842     
 H  -1.4865346997747761        1.4188974166031494        2.1763712300225775     
 H   3.4052532609656110       -1.1503181738900210        3.5921224334263675     
 C   3.1898304712850880       -1.0282529071677204        5.7446536345020762     
 H   2.9276364245538256      -0.60759799159211159        7.8454877903365352     
 H   1.7587491227677887        6.2918157849557543        9.9043597055645112     
 H   5.8995883821837580        6.3839130074995998        2.2131169878352166     
 H  -3.0141733569520248        3.3989464507917289        2.4050443048189032     
 H   3.3944939686536002       -2.0865688147456467        5.8999529811820439     
 Co   15.596089754464217        2.8354533699522655        12.655409232965409     
 S   16.144382084936812       0.64390371245462963        12.993347916914281     
 S   17.670762840343190        3.7536243298851493        12.562344271614034     
 S   14.403088843656729        3.2449081401562747        10.757119584952040     
 S   14.097333675438950        3.6219766799815218        14.181806887651659     
 C   14.680075452021676      -0.34339884284104100        13.071330286441324     
 C   17.547748801404264        5.5082732497322793        12.413517098786679     
 C   15.154695140138939        2.4019657912011096        9.4022558575615278     
 C   14.790362550897086        4.3929142739699962        15.608931460839122     
 C   14.781118878606186       -1.7553730495514270        13.006045886096729     
 C   13.389106884147587       0.20767492417378908        13.240965038128442     
 C   18.729143645588092        6.2739519343271066        12.258435651380097     
 C   16.325302585430343        6.2129480524862961        12.520835022923885     
 C   16.372284077670283        1.6945429971931680        9.5252981653706197     
 C   14.536001566525803        2.4125016414987721        8.1276145342600277     
 C   14.007593655200914        4.5352476437531912        16.780362241508890     
 C   16.097375434090786        4.9251509939855209        15.626738392386091     
 H   15.761442462501586       -2.2104525195942610        12.875460739707451     
 C   13.650762459654038       -2.5668583719250497        13.127600225739132     
 C   12.270249351837291      -0.61513472593732699        13.382891014042121     
 H   13.284114315593005        1.2889247905405086        13.291235314440728     
 H   19.680182056373123        5.7503052981059577        12.163542060044550     
 C   18.696554277658329        7.6707160107995600        12.252404747661567     
 C   16.300124348036899        7.6109341120231893        12.514284488407966     
 H   15.401433193519486        5.6474979361785618        12.641478130996900     
 H   16.859346648973457        1.6541750915466782        10.496316887456999     
 C   16.931904185715819        1.0321333538804756        8.4336363253408724     
 C   15.119889625454153        1.7732116892298333        7.0303621093931463     
 H   13.577140976094659        2.9184450793578249        8.0133535168603363     
 H   12.998858129555703        4.1247808120794334        16.794616933293277     
 C   14.504677928334822        5.2023409496189892        17.902624889330689     
 C   16.583002842810675        5.5906739994907193        16.751322762141747     
 H   16.728671803906053        4.7865242724417012        14.752091393051604     
 H   13.759514156367379       -3.6494858046259546        13.079201742059176     
 C   12.383492980471356       -2.0079072933030520        13.329384874481892     
 H   11.286605116636467      -0.16524328978517464        13.521295804815900     
 H   19.627582757417873        8.2284797299971064        12.152807194368171     
 C   17.479921750471732        8.3534095429884498        12.386756852315665     
 H   15.344500616810778        8.1249548542729588        12.623516542648254     
 H   17.853043352911829       0.47089275054907281        8.5740501596277543     
 C   16.326138951269655        1.0761395250180381        7.1728555083053749     
 H   14.628333667741297        1.8088548067783512        6.0590827073100435     
 H   13.874202989035954        5.3045270005281733        18.785001580884842     
 C   15.796598684132601        5.7457601165359931        17.898784723063397     
 H   17.596003558986745        5.9876805470462982        16.727527493992060     
 H   11.503102028769510       -2.6431769223544626        13.411170482311656     
 H   17.456729811567193        9.4405519033004452        12.393331584532836     
 H   16.780054957406552       0.57286875589440944        6.3230927962550414     
 H   16.180568743823194        6.2776156426054985        18.767625929808947     
 P   1.4739212166015530        3.0528618296035432        20.400132934691467     
 C   2.9389994284314827        2.3869311089566092        21.201034374359246     
 C   7.2545635313637190E-003   2.8364386034111262        21.435037650992474     
 C   1.7164116477015547        4.8250710907701029        20.175785743611314     
 C   1.2452096752403465        2.2736270585376870        18.784309398486805     
 C   3.0312885296305758        1.0039075192541054        21.440421425992923     
 C   3.9876612881171827        3.2411589196427313        21.591696003537166     
 C  -1.3531807485462866E-002   1.9017458265121328        22.483481513256240     
 C  -1.1339766081956493        3.6212158658680158        21.168253812791988     
 C   2.1007041313556778        5.3312014832920909        18.926666483896945     
 C   1.6401406556883711        5.6765621519277465        21.295057728810683     
 C   2.2704150870417608        1.4973237414024934        18.215581740461772     
 C   5.1969339204545550E-002   2.4884511121930064        18.068603405525977     
 H   2.2397661335616545       0.32736717888419886        21.128861787688628     
 C   4.1584602755971396       0.48917919610385069        22.080135741161701     
 C   5.1235255754752744        2.7107586214876171        22.204089319469965     
 H   3.9244286363461134        4.3091704323447200        21.411824896626715     
 H  0.85831748388782536        1.2983219402972517        22.727431453388807     
 C  -1.1718326851966436        1.7491115076844386        23.251266342511130     
 C  -2.2871421228521500        3.4488149794388669        21.934675471857954     
 H  -1.1143534769882248        4.3748682297012893        20.382196089816848     
 H   2.1614838657392954        4.6719896051807579        18.064325197378803     
 C   2.4055121464262803        6.6888285083026107        18.795295530637748     
 C   1.9692396530310339        7.0256678804218771        21.159487465739460     
 H   1.3230301377975613        5.2957231271700875        22.265439282954279     
 H   3.1865065934580237        1.3032909730228337        18.767252288943858     
 C   2.1056226406505862       0.96117027077523187        16.934461848228374     
 C  -8.9559303894908501E-002   1.9632911790970959        16.782815077796236     
 H -0.75802854430759259        3.0785572232924978        18.490206124791808     
 H   4.1983859079497305      -0.57789691790872255        22.290674400745594     
 C   5.2070449170738371        1.3369511015124564        22.445965486606347     
 H   5.9381090691032021        3.3642736661604244        22.514545407810012     
 H  -1.1498921706480323        1.0279442127734222        24.068318233943419     
 C  -2.3079056717412314        2.5144497983884162        22.977658594179342     
 H  -3.1782481002150358        4.0464462329340272        21.745232388661130     
 H   2.7150227974027961        7.0762659956823128        17.825759183543720     
 C   2.3420400111363437        7.5327342238588715        19.907310942807850     
 H   1.9373097398007875        7.6891573063805563        22.025111626203728     
 H   2.9004987177926389       0.35894095527287068        16.500648556147290     
 C  0.93843439108410365        1.2103482144544291        16.210806552717607     
 H -0.99646215849781228        2.1479347262688679        16.213152810051767     
 H   6.0918222285640988       0.93220690921309712        22.933119554745147     
 H  -3.2187133318046941        2.4058662968580857        23.567992078092733     
 H   2.5692205000198687        8.5934815936081215        19.806443631687049     
 H  0.80225020755501775       0.82618885198955783        15.199071621688978     
 P   15.070706250982125        10.210600720248831        17.246563508338159     
 C   15.172110703763222        9.2917503025178494        18.793578324134110     
 C   13.891923539760100        9.3391121719835795        16.203410241010769     
 C   16.697315275885412        10.246744340802143        16.465757040187437     
 C   14.513871919309413        11.901888710606860        17.537839686594680     
 C   16.251902118784269        9.4801760555666554        19.675585623671115     
 C   14.143577979048834        8.3926527406748477        19.119689252065090     
 C   14.278058082890645        8.1658759288424534        15.529165621573442     
 C   12.549356702202568        9.7494437727666448        16.205019247291968     
 C   17.549071535564419        9.1329868623239339        16.595221036193898     
 C   17.083292967804830        11.337445166995497        15.665808382137739     
 C   14.198319910606921        12.727833599110237        16.441391735064883     
 C   14.491079460294880        12.423537826917736        18.842742373422116     
 H   17.052118203153292        10.173674030722399        19.430903962307884     
 C   16.291852348284721        8.7710246225450526        20.876232959081207     
 C   14.206996848266229        7.6733072316335580        20.313579352606329     
 H   13.316728902937580        8.2340295704971673        18.434752071158474     
 H   15.316977623569340        7.8407902452907647        15.508406165693387     
 C   13.304372808883835        7.3951469628194486        14.888867720842660     
 C   11.584948628868798        8.9787728694842794        15.553829315717904     
 H   12.256985499384459        10.667262397185629        16.705632693515192     
 H   17.258541437447324        8.2918808939424231        17.221718481715989     
 C   18.768383614844531        9.1162700416097966        15.916697721386072     
 C   18.309269180489288        11.304978210459213        15.000327848046902     
 H   16.447519633437423        12.213140837482687        15.555836289681910     
 H   14.168267843861967        12.325715615419881        15.430370221863191     
 C   13.910673585700566        14.078470161569166        16.650600640965020     
 C   14.194073979658585        13.774450920751434        19.039563406156599     
 H   14.699140048186001        11.783258660713200        19.696623118034491     
 H   17.102974985404884        8.9468112222739329        21.579774112397420     
 C   15.285341624481722        7.8499067942578069        21.182371521219153     
 H   13.410367779319095        6.9733587039583140        20.559925769839527     
 H   13.592643068868069        6.4756544569354384        14.378431335611518     
 C   11.961227311458421        7.7919561442171030        14.916926983283261     
 H   10.548774723181159        9.3156043133899953        15.525923828876349     
 H   19.424862390084012        8.2517235620317777        15.999104287288596     
 C   19.154184810872970        10.198816586183037        15.118481655983894     
 H   18.592315487158007        12.153251413256049        14.379469614176195     
 H   13.700603883423755        14.722485364626021        15.795274703425868     
 C   13.916111921212993        14.600499122330971        17.947805485233399     
 H   14.178373683335437        14.179911449792240        20.048643269894587     
 H   15.346933088453264        7.2799258044025077        22.107312212100741     
 H   11.206747248319196        7.1884291839826249        14.415581489951844     
 H   20.119969292109143        10.173223911025028        14.608170703410241     
 H   13.711474810614211        15.658825531161181        18.103075917753912     
 Co   7.0544740744246965        10.528366488477630        12.615085448514018     
 S   7.6363706122083839        12.701004671388599        13.015076673308235     
 S   9.1172709168169188        9.5815605866170372        12.516024546941056     
 S   5.8544078960182295        10.178050515060692        10.710279548358089     
 S   5.5365334780024265        9.7549741572013549        14.129270796700283     
 C   6.1942735707769732        13.720243131176202        13.100007270867987     
 C   8.9971567053384458        7.8227615581522789        12.435886291720452     
 C   6.5948242543882047        11.054545374931344        9.3709152062428061     
 C   6.2464529265355591        9.1149648205267404        15.611299260936216     
 C   6.3257472363174694        15.129737131432906        13.034907211704940     
 C   4.8913027436722807        13.197665490588950        13.267636457126995     
 C   10.173000364786745        7.0584383048437687        12.234174498348374     
 C   7.7875668838907419        7.1161444861807119        12.633625206050025     
 C   7.8080485314659187        11.767611445871360        9.5046572331913399     
 C   5.9726739623668612        11.064446358962995        8.0972921985255457     
 C   5.4665897502707770        9.0391687464663466        16.790771847424868     
 C   7.5628755090434634        8.6074838004125276        15.662935995842638     
 H   7.3164249341177072        15.563981650214744        12.913454837491930     
 C   5.2114512175553722        15.965861123334014        13.140537985128276     
 C   3.7892800963082141        14.044938562310827        13.395042713113293     
 H   4.7646440503022456        12.119074654156037        13.326998023374921     
 H   11.115116115849949        7.5839846607464532        12.078552018986599     
 C   10.146686728448270        5.6622314361889847        12.255442502594152     
 C   7.7697171655563269        5.7181621044362885        12.656046868701157     
 H   6.8688770510860584        7.6802356906795932        12.796302181529812     
 H   8.2955436875172364        11.795095150430576        10.476183348897322     
 C   8.3605564576015823        12.454524117792520        8.4243507710758010     
 C   6.5495737997531185        11.729140330996767        7.0114542656873828     
 H   5.0172136538103391        10.554193315208263        7.9737932427062779     
 H   4.4536379572677136        9.4395020581121720        16.779374926807652     
 C   5.9707300984637719        8.4465664885857095        17.951270117498051     
 C   8.0555475715602487        8.0180532145372077        16.826434945200379     
 H   8.1928781954818515        8.7003312745670112        14.780490145111781     
 H   5.3434837705645473        17.045746659456693        13.088584787821198     
 C   3.9306842877370176        15.434766174075017        13.330782745533345     
 H   2.7961646181946382        13.616269709294128        13.530930886390838     
 H   11.073205025840194        5.1062179553103180        12.115505771049971     
 C   8.9425676264070262        4.9779659019088243        12.470031671476834     
 H   6.8247982589297917        5.2036114433821998        12.831889238477805     
 H   9.2787858860132566        13.018203954716123        8.5726890316374522     
 C   7.7514338535208083        12.431514358706481        7.1646000898340807     
 H   6.0565969187758348        11.708366407709121        6.0404940344085274     
 H   5.3404880545124547        8.3881638726437231        18.837884151018109     
 C   7.2680490201329819        7.9173011373425171        17.979204288000922     
 H   9.0743373494456332        7.6351387160772299        16.829288280154273     
 H   3.0613487871146461        16.086659799179841        13.399249079877851     
 H   8.9245351951767979        3.8912687131292150        12.495774758461010     
 H   8.1995991320865880        12.954139459986173        6.3234597117473168     
 H   7.6559513399321224        7.4356534132830454        18.875092654410420     
 P   10.054913201427205        10.650193179053865        20.457185774734032     
 C   11.529898859412915        11.325021397500414        21.233196359342486     
 C   8.5871145992426730        10.906388375203880        21.482705046929770     
 C   10.277864335940906        8.8705456207796285        20.288374343996985     
 C   9.8243538527432950        11.373063903751339        18.816998535098140     
 C   11.625740586939374        12.709841539072295        21.459795013019914     
 C   12.583571887226835        10.473408954021918        21.617618828124655     
 C   8.5698107012231866        11.859668872280116        22.513558272621381     
 C   7.4379187253807260        10.130205068702136        21.223433266992657     
 C   10.647171261285587        8.3132438044105115        19.056215730472108     
 C   10.186824242040929        8.0616445191632806        21.437571582103324     
 C   10.850931754446531        12.120595909307433        18.213908564062706     
 C   8.6277219322679386        11.134151334881432        18.115584697266918     
 H   10.832122647356798        13.383690466228426        21.148649807562187     
 C   12.757580288531207        13.229439356699435        22.087395811079578     
 C   13.723232427038736        11.008316077690035        22.219365208430304     
 H   12.520365576323835        9.4040973796967773        21.443436909891489     
 H   9.4473432706916345        12.456428114352892        22.751976666946394     
 C   7.4084600492067496        12.039827969578020        23.271288082114335     
 C   6.2811235108715175        10.331461193259816        21.976761093769682     
 H   7.4547130786629259        9.3585803133370540        20.455019414877018     
 H   10.715526207226835        8.9410038494342938        18.171149840274030     
 C   10.920951322364100        6.9448680328657808        18.971619071101763     
 C   10.486863422173055        6.7028602292068538        21.348311356853038     
 H   9.8788858398403647        8.4827424530536071        22.394266025280469     
 H   11.768827573163843        12.334560724058068        18.755111419492838     
 C   10.682231815260316        12.603247660580273        16.912356635919934     
 C   8.4833082228338750        11.603520304453735        16.809001281280239     
 H   7.8163250184451547        10.568240740336764        18.565124240230933     
 H   12.800187437120339        14.298309089438490        22.288405013292930     
 C   13.806736426863360        12.383284204651233        22.455640850523519     
 H   14.540541514660445        10.357486920947245        22.528407259733829     
 H   7.4351167629772696        12.774620057977288        24.076367069692701     
 C   6.2648432776213454        11.284440714725525        23.002815583461320     
 H   5.3846095540120587        9.7399187536742424        21.793311233465403     
 H   11.209807819438526        6.5125828285908511        18.014301440749239     
 C   10.845325951473944        6.1439657096808480        20.114452501292153     
 H   10.438024907700235        6.0681185641036102        22.233764273530980     
 H   11.476973318650474        13.183175992042569        16.450572564452965     
 C   9.5119342923200456        12.328041060395307        16.203276118727057     
 H   7.5742075875679999        11.396657937995638        16.250778885254590     
 H   14.692851280872224        12.790097869700478        22.939306385658583     
 H   5.3528183943097369        11.412726516178729        23.587143074491792     
 H   11.050097054954975        5.0755494889045147        20.053772756500699     
 H   9.3728410238470126        12.669585361932041        15.176385327596156     
 P   6.5110169695610427        3.3633542853481471        17.254308285103424     
 C   6.6124290937557388        4.3069544654214980        18.787895574211497     
 C   5.3075907571472110        4.2050065213221020        16.213529721578567     
 C   8.1418353603171809        3.3427496035498803        16.483472753137001     
 C   5.9744677125621779        1.6667411118824846        17.562332877225572     
 C   7.7016649298539175        4.1417918000495177        19.663260250893554     
 C   5.5843915468242651        5.2085322851103824        19.106278523744344     
 C   5.6340273646633268        5.4295602146069388        15.600577405962664     
 C   3.9926055635238531        3.7172245822475993        16.167526287744447     
 C   8.9566004928844283        4.4863946204297500        16.588164759520865     
 C   8.5813316141518161        2.2304832545573818        15.743127270872199     
 C   5.6841306113053118       0.81753896249499369        16.475694339676412     
 C   5.9254771968565461        1.1700550553319169        18.875937308520076     
 H   8.5053498709176090        3.4517824548763065        19.421439937746609     
 C   7.7477509955981736        4.8703255030429817        20.851789667631138     
 C   5.6543195460226796        5.9490449398222021        20.287328857608230     
 H   4.7513576295710012        5.3518785445675015        18.426017964543455     
 H   6.6510146246659279        5.8193398744597991        15.616149540221294     
 C   4.6250779529292521        6.1710003501123465        14.980218297621175     
 C   2.9908702924652482        4.4628411953859235        15.544459950165267     
 H   3.7472093679858873        2.7622590120014099        16.618733032380099     
 H   8.6250221255078614        5.3428009364894749        17.172082903443997     
 C   10.193631343397600        4.5123746732961090        15.944306357775307     
 C   9.8246981438042464        2.2725098108510058        15.110820655912374     
 H   7.9738322619407871        1.3322066895570834        15.661064989495520     
 H   5.6773153488468910        1.1969392919925173        15.455419077905702     
 C   5.3908682034264590      -0.52856566022611418        16.706361539051965     
 C   5.6290488639128942      -0.17808260382588650        19.093163619169456     
 H   6.1136020399620712        1.8278711989054328        19.721303465396094     
 H   8.5658175480827428        4.7105426355457327        21.550919456992006     
 C   6.7383176652484158        5.7903459905914394        21.152404635125123     
 H   4.8574494256960907        6.6514973810575500        20.525127290202235     
 H   4.8677849774103858        7.1245422433263563        14.508539536205964     
 C   3.3050155489706490        5.7013193530471007        14.977014385588118     
 H   1.9753331581976565        4.0705248048090041        15.489967503370211     
 H   10.821799065236965        5.3993357456563684        16.010607918910903     
 C   10.631858845110255        3.4092732708375366        15.203561724784359     
 H   10.157990929199665        1.4084374815799638        14.538129345432006     
 H   5.1930669104195921       -1.1852849624035733        15.858345370175288     
 C   5.3721666512676238       -1.0257863398676024        18.013032477472933     
 H   5.5972074542984220      -0.56437073185766629        20.109338316979258     
 H   6.8044874268703586        6.3750838832421257        22.068277370369362     
 H   2.5217372454329312        6.2901415566037810        14.503733753842074     
 H   11.608880366766552        3.4374463968777689        14.714438989900710     
 H   5.1652186575186461       -2.0811634123623617        18.184811533519269     
 Co   10.051090598333829        3.0438439327357045       0.41180697767351826     
 S   9.4690831139163389       0.87126187056603488       0.81203615780625527     
 S   7.9883515530141063        3.9907460536828858       0.31249085807139837     
 S   11.251317311093743        3.3939451405208678       -1.4929670754067035     
 S   11.569046319158021        3.8174379915854728        1.9258928878105761     
 C   10.911165330518898      -0.14800282737737930       0.89694645767088532     
 C   8.1083917832336514        5.7495574070903919       0.23260202007971228     
 C   10.510908961858130        2.5175340871389724       -2.8323764490005874     
 C   10.859183687645528        4.4573317755816397        3.4079945254667807     
 C   10.779678759006847       -1.5574943675039221       0.83183779625667298     
 C   12.214140495321267       0.37455893385452460        1.0646047189691965     
 C   6.9324907377932599        6.5138666590298619        3.1184430955678431E-002
 C   9.3179912459418084        6.4561868787278112       0.43018921503148405     
 C   9.2977103041856832        1.8044177310114282       -2.6986659185181296     
 C   11.133054281507041        2.5077185399283106       -4.1060037901053779     
 C   11.639077198169907        4.5330446204674342        4.5874559720842738     
 C   9.5427758113812882        4.9648567269440740        3.4596816601532856     
 H   9.7890015941539890       -1.9917313454326342       0.71035834411829657     
 C   11.893963661865865       -2.3936305462199936       0.93749641129830408     
 C   13.316151500562924      -0.47272711256967015        1.1920287044794982     
 H   12.340814878486809        1.4531468934979945        1.1239975276120595     
 H   5.9903637786635340        5.9883099226439214      -0.12431156290863753     
 C   6.9587716394085879        7.9100730857721233        5.2583390048663609E-002
 C   9.3358039951688365        7.8541690253032614       0.45274342727349515     
 H   10.236715731658055        5.8920977224276081       0.59264746166842142     
 H   8.8102446755719352        1.7768252743298996       -1.7271277799297124     
 C   8.7452088802210000        1.1175664344437843       -3.7790129378026762     
 C   10.556163762748888        1.8430760353826459       -5.1918757163890561     
 H   12.088507478060167        3.0179912324868519       -4.2294733385283472     
 H   12.652018496996309        4.1326848222862171        4.5760131591237876     
 C   11.134983792077879        5.1256089297238301        5.7479950509193074     
 C   9.0501524704005849        5.5542492341022545        4.6232248853630162     
 H   8.9127651344542151        4.8721039559285293        2.5772280228213043     
 H   11.761917835046317       -3.4735142585590117       0.88554842427627145     
 C   13.174734304791695       -1.8625539454476714        1.1277725523313207     
 H   14.309265184679491       -4.4063496116272034E-002   1.3279498904255798     
 H   6.0322169437944968        8.4660739157668790       -8.7136815217285404E-002
 C   8.1629060090554262        8.5943507237017229       0.26701734484776896     
 H   10.280734675672823        8.3687320101060028       0.62846211813496633     
 H   7.8270011406887985       0.55384601048923299       -3.6307027977080351     
 C   9.3543162128935755        1.1406721846346002       -5.0387676382301869     
 H   11.049140630287571        1.8639105567700183       -6.1628345423845712     
 H   11.765248560039527        5.1839520058613697        6.6345992087312551     
 C   9.8376817291975200        5.6549149600515971        5.7759840467352070     
 H   8.0313801526807875        5.9372121580674433        4.6261220823609639     
 H   14.044058862688052       -2.5144584690648326        1.1962815144687418     
 H   8.1809201671472227        9.6810459623243439       0.29284844576918206     
 H   8.9061571753331918       0.61808228019943701       -5.8799323459634358     
 H   9.4498165234366152        6.1365254679092116        6.6719090931787690     
 P   7.0509513182119745        2.9219446496666945        8.2542687775724275     
 C   5.5759578437019446        2.2471016310443370        9.0302424317502918     
 C   8.5187202804841320        2.6657014488977508        9.2798151896119538     
 C   6.8280221387451938        4.7015987406806925        8.0855225645238864     
 C   7.2815093241727613        2.1991284344612310        6.6140602474033523     
 C   5.4801291316505090       0.86228268634704497        9.2568511463770502     
 C   4.5222507121541700        3.0986982874067595        9.4146004291133067     
 C   8.5359248078397627        1.7124945534280362        10.310736176911847     
 C   9.6679787643396420        3.4417871298683069        9.0205276846746028     
 C   6.4587036134171321        5.2589602782357439        6.8533926295594041     
 C   6.9190655441772675        5.5104383857670687        9.2347616525344005     
 C   6.2549605379790618        1.4515370839736148        6.0109981728151771     
 C   8.4781045923833407        2.4381228161039949        5.9126119383015272     
 H   6.2737781580504350       0.18844570434002339        8.9457621806872876     
 C   4.3482593786585912       0.34267077290019526        9.8843859142175550     
 C   3.3825564178442371        2.5637773328695639        10.016268879075602     
 H   4.5854560498485561        4.1680098346488963        9.2404251728658391     
 H   7.6583434015311340        1.1158111472656842        10.549161525857917     
 C   9.6972356925543330        1.5323117292219643        11.068520180265882     
 C   10.824738865124642        3.2404959556418071        9.7738995094040320     
 H   9.6512634664755641        4.2133673599425148        8.2520665622531197     
 H   6.3903484231397574        4.6312457246412393        5.9682923587927803     
 C   6.1849039378023791        6.6273379113161148        6.7688757267927429     
 C   6.6190214406787966        6.8692271384430530        9.1455777377552536     
 H   7.2270053350797685        5.0892860626818539        10.191431829840038     
 H   5.3370929895959121        1.2375175020865228        6.5522255414839377     
 C   6.4236580225553093       0.96889172084889097        4.7094442875981324     
 C   8.6225109771829906        1.9687671839434353        4.6060231531534059     
 H   9.2894774334299193        3.0040870444747694        6.3621227905840181     
 H   4.3056642057213503      -0.72619901865464664        10.085398744274093     
 C   3.2990599531859477        1.1888093145479013        10.252544355016799     
 H   2.5652165961893050        3.2145958161743020        10.325254969128020     
 H   9.6704999836153895       0.79757295251826010        11.873642399507384     
 C   10.840917115561773        2.2875941276190290        10.800028018463655     
 H   11.721318096204614        3.8319310490571215        9.5904185359212963     
 H   5.8960285993972850        7.0596705813590788        5.8115844886879575     
 C   6.2605339532193049        7.4281814608646579        7.9117521920367961     
 H   6.6678818230583854        7.5039247530720692        10.031062317358534     
 H   5.6289442028600130       0.38890410543912934        4.2476884651457736     
 C   7.5939178765785531        1.2441743832741918        4.0003299108714367     
 H   9.5315829374022076        2.1756932345157241        4.0477772809136932     
 H   2.4129170522040027       0.78198306157371633        10.736146763390451     
 H   11.752917484236828        2.1592692081023750        11.384383706269276     
 H   6.0557549131863864        8.4966004119634597        7.8511273841089126     
 H   7.7330102549117887       0.90263576228292575        2.9734360595185874     
 P   10.594601094611507        10.208925172836009        5.0513564189766429     
 C   10.493296045805678        9.2652898613954751        6.5849300110418447     
 C   11.797856611615241        9.3672307020436438        4.0104335832784708     
 C   8.9637317125608362        10.229608114439539        4.2806486929238643     
 C   11.131244893294044        11.905510977625314        5.3593520041310034     
 C   9.4041341844668711        9.4304412752051316        7.4603872916710312     
 C   11.521330034747345        8.3636622873768527        6.9031868729793304     
 C   11.471180367521560        8.1428503411794484        3.3972996915461291     
 C   13.112930986789744        9.8547532475430533        3.9645062102373800     
 C   8.1488666393669043        9.0860520043770396        4.3854832309614089     
 C   8.5243264263701111        11.341830688787843        3.5401918957497500     
 C   11.421610095477183        12.754679300005304        4.2726958113559670     
 C   11.180237149521082        12.402224971128785        6.6729459486864995     
 H   8.6004478835066838        10.120480803943725        7.2186595958447342     
 C   9.3581184642033097        8.7018507662679703        8.6488847440217658     
 C   11.451474856640813        7.6230969119326106        8.0842080007011585     
 H   12.354299814655077        8.2203142808704381        6.2228484642676332     
 H   10.454117261456791        7.7532946723418865        3.4127986841853528     
 C   12.479982120879420        7.4012985284667447        2.7768465524468295     
 C   14.114520086508035        9.1090290064456720        3.3413426941668760     
 H   13.358503352060952        10.809600601284139        4.4158476358343206     
 H   8.4803849310779924        8.2296782767592482        4.9694784720157612     
 C   6.9118184701007035        9.0601235046477111        3.7416571809569454     
 C   7.2809492676797820        11.299849588785603        2.9079069925651106     
 H   9.1319094574385229        12.240036848730220        3.4580223945705586     
 H   11.428426675111451        12.375253035147646        3.2524303940455566     
 C   11.714905001336906        14.100781764651057        4.5033379850868709     
 C   11.476699459065086        13.750358612473336        6.8901448318262997     
 H   10.992091600102817        11.744428541518310        7.5183228748247588     
 H   8.5401001972267263        8.8616172259383248        9.3480756798385514     
 C   10.367550181855956        7.7817899205913577        8.9493764225245567     
 H   12.248340611333733        6.9206065686516434        8.3219095708049267     
 H   12.237102730395943        6.4478772518571512        2.3050352509007510     
 C   13.800130567328564        7.8707011922593235        2.7737295955731178     
 H   15.130128197893553        9.5011507907263546        3.2868866189926100     
 H   6.2835568291996386        8.1732419261503644        3.8080774421428418     
 C   6.4736870011863070        10.163175898511140        3.0007923598196480     
 H   6.9477300465802978        12.163883419610046        2.3351212975542937     
 H   11.912728984071874        14.757473498532226        3.6553081131056491     
 C   11.733614813412386        14.598030297152667        5.8099966497148108     
 H   11.508543890661375        14.136669361020507        7.9063100777418169     
 H   10.301428355514410        7.1970064253025168        9.8652219156378749     
 H   14.583295406214628        7.2817841815320996        2.3003887448212494     
 H   5.4966451544423505        10.135038766693205        2.5117093751309301     
 H   11.940597952312416        15.653403911515531        5.9817534947369309     
         556

 Co   1.5092236047598282        10.730840223199181       0.45164462429085922     
 S  0.95997121432833565        12.921958628126823       0.79071293733724490     
 S -0.56514853745967719        9.8119633770719279       0.35870890382681414     
 S   2.7022445197295784        10.322636607026102       -1.4468654480924668     
 S   3.0085619592951405        9.9450859044235660        1.9778348242366177     
 C   2.4236577730610134        13.910143430300637       0.86900799994140687     
 C -0.44211916746238228        8.0572219392490911       0.21145758931512382     
 C   1.9510440136751492        11.166664899612796       -2.8012686132536491     
 C   2.3150940106887057        9.1775885113307236        3.4064212026361012     
 C   2.3217537370640859        15.322050441890781       0.80377631410030648     
 C   3.7149681285805869        13.359873313934020        1.0385515039579942     
 C  -1.6232934809785244        7.2915628030858066        5.4754100634559127E-002
 C  0.77996776310276872        7.3525149279241324       0.32142610512887632     
 C  0.73353490236837970        11.874180115652889       -2.6779660701135772     
 C   2.5699277648133987        11.156831465596920       -4.0758367775153328     
 C   3.0977924272791526        9.0370639140473425        4.5780617357495474     
 C   1.0078481464816356        8.6459777967480225        3.4251395224030370     
 H   1.3411353655430935        15.776540903088733       0.67346383475788651     
 C   3.4516565547376032        16.134229154004007       0.92489122777335564     
 C   4.8333489454561240        14.183369424584217        1.1801098613464744     
 H   3.8205828594622266        12.278697411153001        1.0889881933420680     
 H  -2.5740739290410524        7.8152491696135158       -4.1955121183672756E-002
 C  -1.5908343087016541        5.8948136407352605        4.9335073412668774E-002
 C  0.80499136263927484        5.9545285397464509       0.31551953948092359     
 H   1.7036546716438519        7.9179335741802870       0.44346852566439304     
 H  0.24635056408198194        11.914033507681566       -1.7069857816233420     
 C  0.17418543755348670        12.537371807856093       -3.7692875261309204     
 C   1.9862895615126845        11.796897879138166       -5.1727615947828571     
 H   3.5287149665952873        10.650802194703628       -4.1903324813981921     
 H   4.1066312236677653        9.4472836912427880        4.5916154088269803     
 C   2.6005412559435785        8.3719676359767981        5.7013599682289842     
 C  0.52205043707203946        7.9825017438580241        4.5507791538733526     
 H  0.37657526196906649        8.7833669691927110        2.5502879286775042     
 H   3.3422456090326049        17.216779771219684       0.87640251975888706     
 C   4.7193080637845419        15.576060828484854        1.1263389186803323     
 H   5.8172621127019584        13.734075136420415        1.3184281511562612     
 H  -2.5216952510477015        5.3370781543045789       -5.1608903682524243E-002
 C -0.37456112301109806        5.2120942878234615       0.18607026783472674     
 H   1.7603111973398899        5.4405147913077299       0.42672288856016805     
 H -0.74690417111397100        13.098633631822315       -3.6286715161822958     
 C  0.78013815903009143        12.494080465933354       -5.0299980512480840     
 H   2.4779460698908804        11.761754654252726       -6.1440032210111450     
 H   3.2310192940172100        8.2709696211486659        6.5838444212991432     
 C   1.3084880154698972        7.8289047964331395        5.6983832121552380     
 H -0.49109862104732444        7.5858559157848386        4.5277085604106126     
 H   5.5993887282423627        16.211796995967294        1.2077523346222208     
 H -0.35148808788575431        4.1249616870238990       0.19307323539566662     
 H  0.32642703359838515        12.997943259577616       -5.8795122975321092     
 H  0.92442559887880837        7.2983945899394058        6.5679547148219806     
 P   15.631164137787410        10.523071119971894        8.1987354349645738     
 C   14.165799334579832        11.189295952323494        8.9988865954877948     
 C   17.097838676027390        10.740710584922100        9.2333888004219862     
 C   15.389226298680136        8.7506451244087025        7.9760521309877097     
 C   15.859955471183264        11.300620107156901        6.5821872716977765     
 C   14.073431312992707        12.572387756017127        9.2378106637449662     
 C   13.117017877374561        10.335173281278454        9.3895050258271571     
 C   17.118465657446080        11.675970319403467        10.281299263520713     
 C   18.239349902382486        9.9562511167644985        8.9668419147660199     
 C   15.005273148513082        8.2430112248169962        6.7274609617952539     
 C   15.466011199739240        7.9004109259150566        9.0961985384787436     
 C   14.834615845371511        12.075876349464979        6.0123528286300303     
 C   17.053380541220985        11.085268051481791        5.8669873801888643     
 H   14.864993174087552        13.248818070837354        8.9261398458452117     
 C   12.946190649742416        13.087310966454600        9.8772515808000652     
 C   11.981094817248302        10.865758666513267        10.001640597974619     
 H   13.180229339273740        9.2671109729188625        9.2098624560192519     
 H   16.246402480478917        12.279134812229232        10.525071037612300     
 C   18.276853123149262        11.829519552967309        11.048770116762780     
 C   19.392615288620160        10.129596956329811        9.7328665088863922     
 H   18.219855540985062        9.2020543233888024        8.1813173616243908     
 H   14.944212650243001        8.9013011066814496        5.8644574925475226     
 C   14.701370298439576        6.8850682764392657        6.5974856410892526     
 C   15.137761932570536        6.5510211241274634        8.9620114500195278     
 H   15.782919131756232        8.2824364385793139        10.066154700940805     
 H   13.918412302330907        12.270376550510919        6.5636615913897254     
 C   14.999503218624355        12.610413759746443        4.7306130861987246     
 C   17.194987171973921        11.608772806568858        4.5805809220159706     
 H   17.863495993535064        10.496035509152644        6.2894863346745495     
 H   12.906226092539219        14.154453289364614        10.087463810796940     
 C   11.897613432395094        12.239615212038309        10.243288794816909     
 H   11.166442527044120        10.212352458878765        10.312147318682451     
 H   18.254735424945910        12.551112585314824        11.865446191061498     
 C   19.413198570043036        11.064546095229380        10.775318815225011     
 H   20.283914539260358        9.5321903861838102        9.5436172296164319     
 H   14.392397243127519        6.4963070172974486        5.6283313672845363     
 C   14.765293484052298        6.0424283451299576        7.7104024070565016     
 H   15.170268743810933        5.8883714184510110        9.8282088559851530     
 H   14.204549763647861        13.211818851631644        4.2959011169342372     
 C   16.166874404585759        12.360653128901591        4.0074723849845553     
 H   18.102031448745688        11.423635189485609        4.0113255754647934     
 H   11.012845202391812        12.644455604449481        10.730398753542953     
 H   20.324040556895230        11.173781271196830        11.365462787091783     
 H   14.538779495698968        4.9814528136418410        7.6107347757076820     
 H   16.303141520939654        12.743534482866490        2.9952813246829182     
 P   2.0354280633100119        3.3616271369247710        5.0435774840206653     
 C   1.9339726900167147        4.2811213065858205        6.5902423009838254     
 C   3.2149935118946580        4.2323237166626635        4.0006241047562785     
 C  0.40870037126890263        3.3259232900274767        4.2630321915959444     
 C   2.5917257665995228        1.6702020814718215        5.3353404131150990     
 C  0.85385676817796796        4.0933485378962757        7.4719896799011138     
 C   2.9625341904025588        5.1801947028125621        6.9162624023416939     
 C   2.8307056752446389        5.4071943290026097        3.3283599224008946     
 C   4.5567359848944751        3.8196727635039860        4.0008554143157644     
 C -0.44196531920216431        4.4405655989080417        4.3917405677828789     
 C   2.1103381698907329E-002   2.2345492697277916        3.4649143870218211     
 C   2.9064991248602285       0.84355604089422631        4.2391863552331026     
 C   2.6154365342330843        1.1493383961694730        6.6405147997776517     
 H   5.3518108907856528E-002   3.4000098417630609        7.2272960819229697     
 C  0.81371767678931617        4.8029538715350437        8.6723488895590961     
 C   2.8989120822011007        5.9000516174876019        8.1098422658840406     
 H   3.7896131629783465        5.3383780665641369        6.2315222397941996     
 H   1.7924443754443808        5.7342244958998743        3.3086579415520037     
 C   3.8055045915459709        6.1771411973040466        2.6888606156660448     
 C   5.5223204320621582        4.5896933588189128        3.3507163400450879     
 H   4.8476604235204732        2.9006707574690753        4.4998761709088955     
 H -0.15020334948424144        5.2821521188904859        5.0169304021039975     
 C  -1.6618369729732105        4.4575235696369537        3.7143027651123464     
 C  -1.2054263906026501        2.2672583748596842        2.8004812956709140     
 H  0.65603338597375860        1.3581801415259618        3.3557701702730931     
 H   2.9357539183842571        1.2449738569382403        3.2278799117260246     
 C   3.1944256648466962      -0.50691854998409647        4.4490462784025091     
 C   2.9125389700104085      -0.20146372789116573        6.8379577000066183     
 H   2.4079775260217922        1.7901435290769627        7.4941408302483623     
 H   2.3619986721576296E-003   4.6276011923845317        9.3757169809682459     
 C   1.8203531888478592        5.7239513276447536        8.9784601489397229     
 H   3.6955792247556882        6.6000031221380908        8.3560458603544863     
 H   3.5186339936532955        7.0977238132977494        2.1797000614104531     
 C   5.1479618804413265        5.7781525798033408        2.7160489673045940     
 H   6.5578813768946400        4.2512079945256982        3.3220808323356561     
 H  -2.3174702062007650        5.3227409847065923        3.7962258468129919     
 C  -2.0492345037235378        3.3743229190154236        2.9178712634645438     
 H  -1.4899734752339817        1.4184791380893975        2.1811087174079677     
 H   3.4040962905809122       -1.1513348183066503        3.5939447493628638     
 C   3.1898454867732520       -1.0281682297740684        5.7465488142239085     
 H   2.9288322895980565      -0.60631443667853713        7.8472604957921064     
 H   1.7586277898948051        6.2942743709043425        9.9031919465234939     
 H   5.9033488677108750        6.3813156495520573        2.2157086657221914     
 H  -3.0153740886484774        3.3999598206926822        2.4082245737281931     
 H   3.3946385905674545       -2.0863861210301557        5.9023282130204970     
 Co   15.596529629342248        2.8415168370318464        12.654192644000950     
 S   16.145792919333392       0.65050965313172604        12.993899754134553     
 S   17.670867631022340        3.7605021575815094        12.561052524097624     
 S   14.403436486011310        3.2492736760867698        10.755652854182774     
 S   14.097131587303215        3.6276404892406440        14.180174070088267     
 C   14.682137651064401      -0.33772527165785293        13.072134870957990     
 C   17.547966186593310        5.5152708519060667        12.414184127846280     
 C   15.154737280922824        2.4053092298399319        9.4012791113695044     
 C   14.790599960422535        4.3947713137197830        15.608923173779672     
 C   14.784072473424246       -1.7496279483744637        13.006877626862311     
 C   13.390819510908461       0.21251598947005187        13.241716641177668     
 C   18.729210863094796        6.2808852160773059        12.257716437851727     
 C   16.325909598749963        6.2200276986430802        12.524143611603423     
 C   16.372202695242422        1.6977345479224266        9.5246657084446902     
 C   14.535950648859876        2.4152030022575137        8.1266641415756364     
 C   14.007877363033002        4.5351597668381798        16.780562984434788     
 C   16.097878996709195        4.9263035894136635        15.627758121302792     
 H   15.764697966917804       -2.2040985497084771        12.876552767173825     
 C   13.654187674110979       -2.5618325670145992        13.127992364276571     
 C   12.272456734251197      -0.61100755444964738        13.383249811346037     
 H   13.285193868514627        1.2936889499658248        13.292236994166803     
 H   19.679977228515408        5.7571624554918550        12.161049161704346     
 C   18.696832656980408        7.6776340675356645        12.252470602130289     
 C   16.300972974748561        7.6180142280613623        12.518428791044823     
 H   15.402181240399303        5.6546358742602347        12.646024832269751     
 H   16.859277767580178        1.6577892459377579        10.495700570113142     
 C   16.931619718294076        1.0345671033494033        8.4333631507911893     
 C   15.119640423638602        1.7751318070685471        7.0297721649569747     
 H   13.577188979960420        2.9212665499943298        8.0121111096775515     
 H   12.999025744785314        4.1249726027335276        16.794040220681943     
 C   14.505119437067165        5.2000970146910337        17.903953167514857     
 C   16.583663536775841        5.5896258205784530        16.753487841876293     
 H   16.729170255227135        4.7890107509973232        14.752907480512182     
 H   13.763620193644913       -3.6443803347954815        13.079502735050788     
 C   12.386525103548333       -2.0036949249463016        13.329449705356016     
 H   11.288537645709390      -0.16173494996344775        13.521592496202288     
 H   19.627738736649363        8.2353287617039967        12.151682052698609     
 C   17.480581208374005        8.3603987892946687        12.389176367246035     
 H   15.345673389155616        8.1320710413540525        12.629610082550931     
 H   17.852675077726360       0.47326319257645560        8.5740324010095481     
 C   16.325759724026113        1.0779094360538020        7.1726093815480612     
 H   14.628049452933176        1.8103052744686658        6.0584980795722077     
 H   13.874621085920337        5.3010037531216714        18.786432407247418     
 C   15.797188291235328        5.7431236877487732        17.901077921636873     
 H   17.596825989123719        5.9862408587797882        16.730499739689119     
 H   11.506458886554892       -2.6394500146743427        13.410867120113721     
 H   17.457561597215292        9.4475288332350598        12.396303798993547     
 H   16.779508308085099       0.57403845974083012        6.3231198329531724     
 H   16.181236949295418        6.2735261577734960        18.770717007110569     
 P   1.4745248684183523        3.0490808400719742        20.401846206843842     
 C   2.9398878172062175        2.3828722318481530        21.202014561309774     
 C   7.8196268920783605E-003   2.8315014877999531        21.436467448261411     
 C   1.7164754548696006        4.8215019557908319        20.179117447129688     
 C   1.2457625427489118        2.2715035726793045        18.785307828215803     
 C   3.0322628383361638       0.99979434694189262        21.441022725447432     
 C   3.9887155378667383        3.2370068308453801        21.592478486139274     
 C  -1.2874600615505112E-002   1.8962584803194289        22.484391179459472     
 C  -1.1336448152462471        3.6160227215318406        21.169890401769116     
 C   2.1003707647558252        5.3291105775573762        18.930498286498018     
 C   1.6397707440676881        5.6717558557905798        21.299257013633248     
 C   2.2710539335540187        1.4961275666258398        18.215545119089121     
 C   5.2399996297762742E-002   2.4869681061271431        18.070039817731427     
 H   2.2406649498872344       0.32334638249685760        21.129482561618868     
 C   4.1595720341648432       0.48490379414232615        22.080365394329956     
 C   5.1246915506873254        2.7064546469914235        22.204541815514109     
 H   3.9254987786834556        4.3050576667125560        21.412774445500844     
 H  0.85913962825918533        1.2930308628730223        22.728188269208960     
 C  -1.1712757542016035        1.7428058313876000        23.251861700977933     
 C  -2.2869287541478069        3.4427616208371474        21.935906955867026     
 H  -1.1140955173415259        4.3702060795432569        20.384353801586975     
 H   2.1613739062243287        4.6708099131266021        18.067498810308329     
 C   2.4043069517226683        6.6870439192116855        18.800491830645456     
 C   1.9680574052585116        7.0211354641736046        21.165038740008750     
 H   1.3228998463804245        5.2897528800501767        22.269234430092496     
 H   3.1872131522613740        1.3015546298192135        18.766900010675336     
 C   2.1061729775109539       0.96156645520788842        16.933814006160365     
 C  -8.9188642533402279E-002   1.9634663830619492        16.783630525399200     
 H -0.75767621404533392        3.0762938738333188        18.492485725991774     
 H   4.1995624802553611      -0.58222615918661269        22.290623133308561     
 C   5.2081925966346017        1.3326112160597421        22.446250219707970     
 H   5.9393712582143259        3.3598766358547416        22.514942827048898     
 H  -1.1492076700514291        1.0212347565860889        24.068558432739803     
 C  -2.3075718121027657        2.5078438984558762        22.978387538384951     
 H  -3.1781967353242613        4.0402047067394387        21.746625422468057     
 H   2.7132432553279107        7.0757787032340591        17.831315785363511     
 C   2.3404765830529963        7.5297007850313342        19.913402406643925     
 H   1.9356325560677035        7.6837928829284401        22.031236127744467     
 H   2.9010820394696526       0.36005611332053572        16.499160161612359     
 C  0.93887098062403351        1.2114483094234580        16.210601315866217     
 H -0.99617491942898662        2.1487114369841636        16.214318248718559     
 H   6.0930099325063294       0.92779152324230019        22.933288039547836     
 H  -3.2184258203181946        2.3986699639701357        23.568525478334873     
 H   2.5670300819599090        8.5906666120886488        19.813710498467316     
 H  0.80261883594399719       0.82856097167954312        15.198410784130255     
 P   15.070444082972442        10.210591467361516        17.246791961902840     
 C   15.171808066806589        9.2910096960098461        18.793413040597567     
 C   13.890992389402125        9.3399444210683562        16.203677859026349     
 C   16.697197499188370        10.246313911886107        16.466321159852033     
 C   14.514136527174813        11.902016253616813        17.538544865427667     
 C   16.251853060180522        9.4787456025811956        19.675255118952009     
 C   14.143279455736540        8.3918373076088280        19.119263616172862     
 C   14.275438256458658        8.1652376669151767        15.531202819136471     
 C   12.549205786658304        9.7524640774940945        16.203929226267526     
 C   17.547879750411365        9.1316873409489663        16.595057074664911     
 C   17.084743162883914        11.337657606257508        15.668134793530202     
 C   14.199341449601313        12.728635990708479        16.442374658571016     
 C   14.490478809708421        12.422920821613413        18.843704775744108     
 H   17.052177526580110        10.172142371481424        19.430683102344677     
 C   16.291953061144834        8.7690129633266185        20.875540824454671     
 C   14.206860656269356        7.6718578277068019        20.312769957955933     
 H   13.316264273053680        8.2336693636849478        18.434442994217310     
 H   15.313738313025132        7.8383246144303369        15.511474754328527     
 C   13.300750506075225        7.3953099533667555        14.891509918285307     
 C   11.583734228160044        8.9824706545045938        15.553584923737986     
 H   12.258166476338291        10.671349762657073        16.703112257440125     
 H   17.256149516852016        8.2901239084777600        17.220295995198523     
 C   18.767716665822725        9.1147151162785143        15.917558246855387     
 C   18.311235565186958        11.304928446698693        15.003636485547094     
 H   16.449791140917789        12.214009774967572        15.558981231867273     
 H   14.170044347131453        12.327189922364143        15.431078728299569     
 C   13.911449130945993        14.079122994655826        16.652207805526807     
 C   14.193411816346659        13.773736145166742        19.041118519853811     
 H   14.697941477450634        11.782130431810979        19.697341520434808     
 H   17.103262558488453        8.9443233004267064        21.578974066350131     
 C   15.285350708478965        7.8479223335736146        21.181480914442322     
 H   13.410219166301163        6.9718325494839322        20.558838102519800     
 H   13.587729153187373        6.4748435125499046        14.382189122910145     
 C   11.958252957056686        7.7941637880646892        14.918704261603617     
 H   10.548142112594769        9.3208666816333512        15.524927503769749     
 H   19.423370753927273        8.2495150635732415        15.999489963625942     
 C   19.155052156463750        10.197874109993855        15.121038130094545     
 H   18.595748215887731        12.153674480798363        14.384200176163844     
 H   13.701751693641640        14.723505830994018        15.797089840164389     
 C   13.916084012723955        14.600414049452873        17.949693411869841     
 H   14.177162237757226        14.178624030027978        20.050408454379859     
 H   15.347054946068027        7.2774972091312966        22.106149804353759     
 H   11.202953927321332        7.1910179206377212        14.418204896929151     
 H   20.121164779477329        10.172215317728744        14.611344017117949     
 H   13.711315930312320        15.658641872176492        18.105445484421484     
 Co   7.0542636617529046        10.534560787800652        12.616240328006736     
 S   7.6351552295014100        12.707768780822267        13.014350557064841     
 S   9.1174238864753736        9.5886247560253803        12.517456784784606     
 S   5.8545204925732319        10.182465525189114        10.711567495126074     
 S   5.5368091457234403        9.7607956986537356        14.130727267550272     
 C   6.1924034907761847        13.726061584361304        13.099125068067591     
 C   8.9972518176185829        7.8299500458137858        12.435237433721166     
 C   6.5952894336733054        11.058009258089028        9.3717816216191174     
 C   6.2461746102240143        9.1168926750000256        15.611151143259752     
 C   6.3229790057308906        15.135629915324419        13.034041423237005     
 C   4.8897888898599859        13.202640666311654        13.266819071020912     
 C   10.173271922930535        7.0656114239925758        12.234882649239919     
 C   7.7872954065843487        7.1233651706330070        12.630299208329426     
 C   7.8086468511133242        11.770895368394278        9.5052386676134031     
 C   5.9732493990710056        11.067350349020288        8.0981250700713598     
 C   5.4661867627320815        9.0391280077543357        16.790359721767683     
 C   7.5623099620828160        8.6086602190955084        15.661826246854586     
 H   7.3133497217836956        15.570490845438906        12.912312422720925     
 C   5.2082101290628238        15.971024258824061        13.140169057659115     
 C   3.7872709687448314        14.049188981318411        13.394686418746364     
 H   4.7637712631665607        12.123970359883112        13.325896037564938     
 H   11.115640450778461        7.5911222020230280        12.081058655650658     
 C   10.146800398482963        5.6693870167806191        12.255330442994120     
 C   7.7692563178843521        5.7253821073647142        12.651852771143414     
 H   6.8684418806510195        7.6874779979909675        12.791741511008540     
 H   8.2961289957299567        11.798714323755744        10.476751110596478     
 C   8.3613700541338947        12.457124628229906        8.4246236062763131     
 C   6.5503620249341727        11.731331339049266        7.0119762282895266     
 H   5.0176880173415714        10.557230686197350        7.9748774160514264     
 H   4.4533668287391528        9.4397775962123927        16.779694014377863     
 C   5.9700698742995018        8.4443005367263417        17.949736667638152     
 C   8.0547247893394029        8.0169549547020136        16.824181755317881     
 H   8.1923836609225731        8.7028664417518673        14.779635483825366     
 H   5.3395544271073794        17.050991376587692        13.088333913720129     
 C   3.9278438403450471        15.439104593105993        13.330765009614270     
 H   2.7944376267724538        13.619890884575483        13.530660463740615     
 H   11.073461666155042        5.1133396527554940        12.116575946244053     
 C   8.9423263287439241        4.9851427556507932        12.467553633368468     
 H   6.8240318968753328        5.2108265149870086        12.825726208278223     
 H   9.2796868063506288        13.020724324538051        8.5727512061562461     
 C   7.7523502394566428        12.433543699444240        7.1648393468440306     
 H   6.0574337359966872        11.710152499246275        6.0410025243039485     
 H   5.3397906744840817        8.3846020108816077        18.836203982427989     
 C   7.2672194319974901        7.9145953024817040        17.976766983315148     
 H   9.0733358488233371        7.6336032160157909        16.826274953651012     
 H   3.0581829376600171        16.090506064460179        13.399646499268568     
 H   8.9241628139456495        3.8984317130194697        12.492722291022250     
 H   8.2006864070781305        12.955630579067375        6.3234649853783589     
 H   7.6549690314532803        7.4314475522084278        18.871862401370720     
 P   10.053850684416764        10.646278407823974        20.455543536694002     
 C   11.528538144866140        11.320861497965938        21.232285069524725     
 C   8.5860799258851390        10.901289797656084        21.481331292805599     
 C   10.277411808199876        8.8668566043839583        20.285083577500053     
 C   9.8233491006910683        11.370807248529092        18.816074691751410     
 C   11.624256516427211        12.705630324298582        21.459256793324251     
 C   12.582082581672495        10.469188753231546        21.616876672978851     
 C   8.5686628556667923        11.854027360156318        22.512698918651921     
 C   7.4371195842414650        10.124856572432465        21.221824406008523     
 C   10.647203022467904        8.3110868640741042        19.052427272137848     
 C   10.186807105892699        8.0566872130585256        21.433387995398498     
 C   10.849932364570796        12.119104050737972        18.213970761316219     
 C   8.6267943066759383        11.132671418980767        18.114258344462893     
 H   10.830686074166071        13.379544925530963        21.148106805060738     
 C   12.755959139081639        13.225104330588236        22.087198064765875     
 C   13.721631568305678        11.003983057852659        22.218918953492683     
 H   12.518890820062337        9.3999142806430296        21.442527382580778     
 H   9.4460257770272396        12.450982781990360        22.751289852161246     
 C   7.4073911424870582        12.033385458296465        23.270705656814638     
 C   6.2804192791938709        10.325275309660245        21.975517141638640     
 H   7.4540068591350455        9.3537579139928368        20.452893922760218     
 H   10.715335567855792        8.9397859220708664        18.168040005662455     
 C   10.921936660653072        6.9430371240444178        18.966443478425600     
 C   10.487743500096482        6.6981984151035263        21.342755421211393     
 H   9.8785688642944312        8.4765807627914782        22.390483513226666     
 H   11.767789914262364        12.332436341227437        18.755473537166704     
 C   10.681373680818604        12.603310545590617        16.913009490111989     
 C   8.4824902541039204        11.603663878234205        16.808277168658602     
 H   7.8154012757587603        10.566118203610786        18.562997960385424     
 H   12.798473157807871        14.293922452944162        22.288486638080357     
 C   13.805117888844411        12.378918887620337        22.455355969449549     
 H   14.538876758281324        10.353089179201005        22.527988993694198     
 H   7.4338976405497403        12.767780037805720        24.076133618042821     
 C   6.2639953467283043        11.277712611430159        23.002064697592090     
 H   5.3840616600356350        9.7335625483883454        21.791876254912541     
 H   11.211433767468565        6.5120929141966855        18.008767328666575     
 C   10.846668179601291        6.1408538574132212        20.108359128816844     
 H   10.439404830786993        6.0625975731811144        22.227615077327389     
 H   11.476156158204741        13.183831492291365        16.452030026814647     
 C   9.5111451380680396        12.328931344270339        16.203514436739553     
 H   7.5734353690850886        11.397507100515536        16.249731979866400     
 H   14.691194103687202        12.785686661514537        22.939110133243048     
 H   5.3519955788394435        11.405429694861541        23.586549767504618     
 H   11.052130588541049        5.0726703230603221        20.046490613625867     
 H   9.3721549582616390        12.671710311627331        15.177059544031025     
 P   6.5111676366933020        3.3632620753107814        17.254081621491768     
 C   6.6125385416729259        4.3061379467601819        18.788064926645252     
 C   5.3085221602888772        4.2058276648099575        16.213202252406894     
 C   8.1418829719410937        3.3421646602024113        16.482995581302418     
 C   5.9739520017832861        1.6668253039429179        17.561597581748561     
 C   7.7014723416834681        4.1402969444578614        19.663655257617851     
 C   5.5844760308102552        5.2076448957655694        19.106641728040223     
 C   5.6367817244412226        5.4288332012251415        15.598414105862826     
 C   3.9926948023149467        3.7204134290264617        16.168641706598542     
 C   8.9577497562158861        4.4849208930735012        16.588416621955794     
 C   8.5797995262686761        2.2305238804262344        15.740906762456213     
 C   5.6828890497071702       0.81831641040800784        16.474659615118153     
 C   5.9256368629039873        1.1694153301819354        18.874947331493740     
 H   8.5050615443597799        3.4501833871995453        19.421776611739787     
 C   7.7473473131762249        4.8682722699424241        20.852535532306288     
 C   5.6541834564379014        5.9475468162284368        20.288063326876536     
 H   4.7516398554076629        5.3514343901288335        18.426222551311113     
 H   6.6544395910487077        5.8166348191265227        15.612880654786460     
 C   4.6289042329495729        6.1711948109088217        14.977486905665437     
 C   2.9920917803134337        4.4668262376441836        15.544766518137367     
 H   3.7458672844261995        2.7665658996999811        16.621324285298279     
 H   8.6273855223913198        5.3408847383099625        17.173580614463344     
 C   10.194263342304488        4.5106115429192712        15.943543940471610     
 C   9.8226594821249638        2.2722503758325829        15.107631351116709     
 H   7.9714585359388144        1.3329189435189379        15.658021380713869     
 H   5.6754622533954588        1.1983811806634088        15.454654279663103     
 C   5.3897109624488078      -0.52790525128192534        16.704688653232751     
 C   5.6291129911580997      -0.17878783016997166        19.091565891614856     
 H   6.1143361735785202        1.8267110920146774        19.720570436796653     
 H   8.5651922899906907        4.7080245542683299        21.551816938982650     
 C   6.7379943518357637        5.7883303481799313        21.153276520846074     
 H   4.8573150920871049        6.6499288092071795        20.526086061475141     
 H   4.8729998159178418        7.1237077190889080        14.504643830729478     
 C   3.3081319820180224        5.7037556377357550        14.975256932516896     
 H   1.9759225350414724        4.0762090208914552        15.491085967723393     
 H   10.823271504103591        5.3969078539619781        16.010317940550976     
 C   10.630941727332143        3.4081066705447611        15.201115039112555     
 H   10.154463378914640        1.4086344596952505        14.533529009176174     
 H   5.1915606032256800       -1.1842448540691206        15.856450368518310     
 C   5.3716254524636788       -1.0258473748731636        18.011083505421812     
 H   5.5976713934689108      -0.56563113341930904        20.107533297558160     
 H   6.8040075805595386        6.3726446983092888        22.069410624355704     
 H   2.5257287532030110        6.2930616644037434        14.501171415734239     
 H   11.607630531450663        3.4361941546560977        14.711363041554083     
 H   5.1646823419817407       -2.0812993560701574        18.182372994994012     
 Co   10.051309659140543        3.0376493923577841       0.41297653510164695     
 S   9.4703147784641057       0.86449420716362479       0.81131110249832317     
 S   7.9882037695772095        3.9836761627095489       0.31395243697282738     
 S   11.251202780636747        3.3895437195164151       -1.4916668023048520     
 S   11.568778373687536        3.8116053555931115        1.9273697209420362     
 C   10.913052940757954      -0.15382277023620677       0.89606600089630994     
 C   8.1083065085682264        5.7423624496260999       0.23196789248734423     
 C   10.510440431795024        2.5140798553705097       -2.8314951100866579     
 C   10.859466678743987        4.4554002279372922        3.4078622557960738     
 C   10.782465758722079       -1.5633888078226708       0.83097385366313614     
 C   12.215671415389156       0.36958361875472640        1.0637876549083101     
 C   6.9322324628642518        6.5066880694712523        3.1890269763298909E-002
 C   9.3182721105819262        6.4489588653849506       0.42688669363866322     
 C   9.2971072152314864        1.8011463245701234       -2.6980673648000102     
 C   11.132475119868856        2.5048196858898102       -4.1051560681996460     
 C   11.639483236125484        4.5330870720555518        4.5870602115977848     
 C   9.5433451126152793        4.9636739817894133        3.4585848377295765     
 H   9.7920957453384911       -1.9982429476524350       0.70921892296287636     
 C   11.897224423466080       -2.3987942562350968       0.93712784597583243     
 C   13.318178608593820      -0.47697658491590278        1.1916718129469208     
 H   12.341703445546122        1.4482512527971956        1.1228942176964625     
 H   5.9898532590580400        5.9811676539893881      -0.12181432223345665     
 C   6.9586733964865441        7.9029120621317750        5.2461204962712851E-002
 C   9.3362766030942623        7.8469417115778057       0.44856494881066217     
 H   10.237158200323444        5.8848478573571192       0.58812306119494284     
 H   8.8096532921835191        1.7732246864996117       -1.7265433981436673     
 C   8.7443897025476485        1.1149750871012365       -3.7787205449815957     
 C   10.555370898026505        1.8408872898179085       -5.1913367943819146     
 H   12.088029691622484        3.0149579960513249       -4.2283763359821585     
 H   12.652293335696909        4.1324126605602078        4.5763513162589566     
 C   11.135644447363580        5.1278792015014956        5.7464754117169372     
 C   9.0509762977809824        5.5553437745127940        4.6209818935745099     
 H   8.9132637296231394        4.8695565494204329        2.5763868943716628     
 H   11.765868052121943       -3.4787596899457713       0.88529732656960092     
 C   13.177593963273573       -1.8668914833173218        1.1277538493429076     
 H   14.311010099318624       -4.7683149213225216E-002   1.3276772025095267     
 H   6.0319779200879911        8.4589476273002724       -8.6089355558633021E-002
 C   8.1631619403647697        8.5871675830286396       0.26453803202076703     
 H   10.281512223002096        8.3615087508763306       0.62232177794332788     
 H   7.8260934805187237       0.55133707012580413       -3.6306191471354770     
 C   9.3533946317006720        1.1386466580031573       -5.0385088328343732     
 H   11.048298790351490        1.8621234003409146       -6.1623093617763187     
 H   11.765945171805784        5.1875220604513252        6.6329332942645998     
 C   9.8385107299765799        5.6576226330258903        5.7735573541302960     
 H   8.0323816451383951        5.9387410112366714        4.6231164143993491     
 H   14.047244724757929       -2.5183029719528940        1.1966757028032624     
 H   8.1813084073481583        9.6738767910496968       0.28978929522310853     
 H   8.9050641186026205       0.61659293776795243       -5.8799059888987317     
 H   9.4507961738294526        6.1407355788027189        6.6686871876176355     
 P   7.0520057376773693        2.9258655827170945        8.2526197614523227     
 C   5.5773108594575076        2.2512688011268782        9.0293267444995156     
 C   8.5197488316612535        2.6708089440179963        9.2784327286856225     
 C   6.8284652381892856        4.7052935415445054        8.0822213866567374     
 C   7.2825058161741563        2.2013879802893559        6.6131308675394909     
 C   5.4816045173544365       0.86650118755699856        9.2563083944194098     
 C   4.5237343431947341        3.1029269111221671        9.4138572752501855     
 C   8.5370727480645190        1.7181403764925693        10.309863868136700     
 C   9.6687679756125000        3.4471504328551941        9.0189109141400792     
 C   6.4586628791849199        5.2611197463104640        6.8495922496349007     
 C   6.9190729521204766        5.5154047582537453        9.2305654433410762     
 C   6.2559499825162446        1.4530350276684383        6.0110535422833884     
 C   8.4790259829887944        2.4396008043693289        5.9112818465408221     
 H   6.2752041142018751       0.19259758080064965        8.9452115848674385     
 C   4.3498734860526937       0.34701427617259550        9.8841876046134871     
 C   3.3841534871054408        2.5681199572511666        10.015826341255886     
 H   4.5869252500899460        4.1722012828048181        9.2395138317729177     
 H   7.6596639201987982        1.1212563103401063        10.548461490794391     
 C   9.6983073018610639        1.5387597706376022        11.067921192589935     
 C   10.825435465008841        3.2466985710810361        9.7726446720746338     
 H   9.6519548160396056        4.2182074397651999        8.2499361954848567     
 H   6.3905301933441274        4.6324637398500528        5.9651724430512925     
 C   6.1839103164810885        6.6291711845169674        6.7636839732706928     
 C   6.6181313087714813        6.8738976387237445        9.1400051730803558     
 H   7.2273127633304854        5.0954598057443627        10.187637953723879     
 H   5.3381191786412110        1.2396511523840537        6.5525795968974307     
 C   6.4245062224767651       0.96883425278989321        4.7100905249338343     
 C   8.6233229834002447        1.9686206406328617        4.6052956959591684     
 H   9.2903963574838961        3.0062046983507806        6.3599942052873741     
 H   4.3073705705827514      -0.72180383297029960        10.085479893956281     
 C   3.3006740794765044        1.1931843275082827        10.252263722076663     
 H   2.5668793928213387        3.2190039583916898        10.324843423140154     
 H   9.6717267375504434       0.80441515221792370        11.873389673771625     
 C   10.841763825243756        2.2943340597008626        10.799261582662172     
 H   11.721854362696389        3.8383105253639971        9.5889744650866184     
 H   5.8943953709443146        7.0601603283035272        5.8060328025401216     
 C   6.2591828250174100        7.4312987446412846        7.9056404367070430     
 H   6.6664904335927684        7.5094568084398361        10.024894793678977     
 H   5.6297498287601782       0.38825723353266051        4.2491379445926354     
 C   7.5946991291789363        1.2432850956358259        4.0005633333355242     
 H   9.5323507659310387        2.1748373285264111        4.0467282161867653     
 H   2.4145714012389541       0.78640502034172588        10.735958636717317     
 H   11.753740682164588        2.1665801251459205        11.383772934720859     
 H   6.0537124482594784        8.4994847846839399        7.8438240561512753     
 H   7.7336883527782705       0.90051126216161759        2.9741056217431550     
 P   10.594456102314792        10.209014656608986        5.0511245517809158     
 C   10.493185379608150        9.2661060413650134        6.5850950988617987     
 C   11.796941316989813        9.3664092190544181        4.0101098661360552     
 C   8.9636929382398485        10.230185804421801        4.2801584126329102     
 C   11.131760792125483        11.905425655437149        5.3586133124005411     
 C   9.4043207860847975        9.4319365780964457        7.4607720493030323     
 C   11.521244559455077        8.3645525519455433        6.9035539839307711     
 C   11.468456752714660        8.1435667875003688        3.3951505750504682     
 C   13.112852499222468        9.8515796680752317        3.9656212718011008     
 C   8.1477320759660330        9.0875132413425561        4.3857135052221343     
 C   8.5258620265286229        11.341785408289962        3.5379648367598588     
 C   11.422850038678956        12.753902858374264        4.2716588028466367     
 C   11.180077893595820        12.402861735464077        6.6719532584156838     
 H   8.6007303053853317        10.122078335189501        7.2189799830274319     
 C   9.3585116592387028        8.7039082495699134        8.6496224999262949     
 C   11.451605178368990        7.6246013039359504        8.0849482524882230     
 H   12.354020731411149        8.2207613880329458        6.2230619746105953     
 H   10.450727619695915        7.7559756214390303        3.4095480404029828     
 C   12.476195645049151        7.4011005151465801        2.7741348862246227     
 C   14.113318324346453        9.1050660207927603        3.3416546533493690     
 H   13.359845458796997        10.805315915532058        4.4184308502701528     
 H   8.4780397714795637        8.2315800222026176        4.9709499892404692     
 C   6.9112021850228933        9.0618711541235974        3.7408712888993083     
 C   7.2829920791793539        11.300101711395966        2.9047098235865949     
 H   9.1342817680438610        12.239324086656643        3.4549785165722096     
 H   11.430277867937367        12.373813822017931        3.2516626766004850     
 C   11.716058817007911        14.100122444012733        4.5016644024198680     
 C   11.476633884886690        13.751061071906346        6.8885461319883818     
 H   10.991359214105305        11.745584430094651        7.5175864536688399     
 H   8.5407118722900588        8.8641407214426859        9.3489611015557283     
 C   10.367863047895646        7.7838123764605420        8.9502481587418750     
 H   12.248469366700260        6.9221837385322269        8.3228803481000355     
 H   12.231938172021357        6.4487011276058084        2.3011668744278020     
 C   13.797048732055460        7.8682781944186004        2.7719869708043876     
 H   15.129554256863990        9.4955004238741640        3.2880086147404430     
 H   6.2821056343711508        8.1756496553543627        3.8077569842220926     
 C   6.4746142231955517        10.164329930284024        2.9983292845430669     
 H   6.9512575223377366        12.163681389094998        2.3305185980295002     
 H   11.914230424955841        14.756436196455345        3.6534132688027845     
 C   11.734152394514561        14.598090610161451        5.8080477707614353     
 H   11.508078578346247        14.137925501811198        7.9045047012993130     
 H   10.301894654071994        7.1994554064999887        9.8663567940286967     
 H   14.579345442191538        7.2788833746789967        2.2978446610328045     
 H   5.4979063033394153        10.136276330062145        2.5086146794594355     
 H   11.941128647457866        15.653539310912000        5.9793164579486904     
         556

 Co   1.5087806400180506        10.724767030053528       0.45039720842159719     
 S  0.95855594487750395        12.915335713338408       0.79127534229032415     
 S -0.56525371209451669        9.8050678191626250       0.35737310048753734     
 S   2.7018977800520632        10.318291147186370       -1.4483655238465785     
 S   3.0087654711663205        9.9393892382536659        1.9761574481328879     
 C   2.4215888333106506        13.904456554238353       0.86981888440369592     
 C -0.44234361638502973        8.0502049345473630       0.21210559275134047     
 C   1.9509958432526635        11.163337739966924       -2.8022763410791827     
 C   2.3148580194230428        9.1757228448531389        3.4063791056653616     
 C   2.3187910166398065        15.316291724983403       0.80461269432855098     
 C   3.7132494611713840        13.355021223186272        1.0393117142614912     
 C  -1.6233716040041604        7.2846119773824709        5.4030934080521995E-002
 C  0.77935228072116658        7.3454137273197473       0.32471556031630217     
 C  0.73361322235001458        11.871008837712441       -2.6786235816056490     
 C   2.5699659102158474        11.154142544766033       -4.0768214141096424     
 C   3.0975117587576619        9.0371521377141590        4.5782285956934361     
 C   1.0073437171051418        8.6448219747958603        3.4261332440204382     
 H   1.3378701348297446        15.770171754741686       0.67455989834470953     
 C   3.4482208294449510        16.129191749103033       0.92528781246681335     
 C   4.8311341031557715        14.179233338758918        1.1804755882138056     
 H   3.8194982900907135        12.273922455304691        1.0900039253870564     
 H  -2.5738795211684562        7.8083759995023234       -4.4449494522223763E-002
 C  -1.5911276192131059        5.8878781087813961        4.9408459124736612E-002
 C  0.80412985656814551        5.9474268827124765       0.31965727106641872     
 H   1.7029003437036558        7.9107730912753782       0.44798591107588098     
 H  0.24642378217168126        11.910445517032425       -1.7076234557456584     
 C  0.17446220371578100        12.534956965607361       -3.7695842801453825     
 C   1.9865223491836539        11.794990655973645       -5.1733834001893522     
 H   3.5286524120593254        10.647990811795690       -4.1916132538584199     
 H   4.1064675326984599        9.4470900103324862        4.5909996904938826     
 C   2.6001033999703766        8.3742225088990683        5.7026604777588332     
 C  0.52138975595749293        7.9835569826610477        4.5529242476038201     
 H  0.37607464648394867        8.7808710561707155        2.5510781273825569     
 H   3.3381273343914399        17.211662472546866       0.87670785969300347     
 C   4.7162663294612575        15.571839251740496        1.1264087405152663     
 H   5.8153226127539268        13.730559568981752        1.3187334635107115     
 H  -2.5218685868761010        5.3302135063481213       -5.2716492165032172E-002
 C -0.37523639993386315        5.2050856904537151       0.18849582416978983     
 H   1.7591246749201876        5.4333751679833817       0.43280864007318770     
 H -0.74654126714068836        13.096284910781089       -3.6287090349634048     
 C  0.78050321636823428        12.492326191572690       -5.0302707872844250     
 H   2.4782092413738006        11.760315121278664       -6.1446220047327813     
 H   3.2306062319243489        8.2745097991635692        6.5852470904382701     
 C   1.3079009899562384        7.8315546825716753        5.7006554183751055     
 H -0.49192200607218844        7.5873049290495649        4.5306663766363533     
 H   5.5960211460146203        16.208062353996830        1.2074542171740825     
 H -0.35233828784331089        4.1179655995270776       0.19605969505284501     
 H  0.32695684148189369        12.996789843808260       -5.8795100677282983     
 H  0.92376088831080239        7.3025046422665687        6.5710292443282929     
 P   15.630562808474251        10.526856908374731        8.2004546098058864     
 C   14.164913462686858        11.193358763092139        8.9998737605838013     
 C   17.097278221781725        10.745648310963686        9.2348220848597506     
 C   15.389163403898319        8.7542194523321779        7.9793866570762697     
 C   15.859403039079298        11.302750278960055        6.5831922815243207     
 C   14.072459186262909        12.576503983431067        9.2384243041280190     
 C   13.115962899777060        10.339328699720493        9.3902841838776041     
 C   17.117818039033903        11.681457525963312        10.282212970604313     
 C   18.239019429487879        9.9614405745122845        8.9684798142581084     
 C   15.005610855402498        8.2451091912000418        6.7312937668225459     
 C   15.466376495781006        7.9052210557695917        9.1004001554738245     
 C   14.833980227514289        12.077086400674315        6.0123272806867645     
 C   17.052946421736745        11.086750918729553        5.8684260860238204     
 H   14.864099055911112        13.252842959415108        8.9267816356460301     
 C   12.945076480024063        13.091587481214829        9.8774867913154463     
 C   11.979924601686877        10.870063989325969        10.002084790592967     
 H   13.179158656314053        9.2712278073362100        9.2108046681258369     
 H   16.245593342427451        12.284430135953521        10.525833725826677     
 C   18.276307066673215        11.835818862055961        11.049368902702104     
 C   19.392404795119241        10.135641123446090        9.7340982515754568     
 H   18.219594875733151        9.2067134681576928        8.1834758079571728     
 H   14.944330903440376        8.9024886393840870        5.8676324051395623     
 C   14.702577037050727        6.8868606850424827        6.6026808738730125     
 C   15.138936489531911        6.5555581869749560        8.9675630040281664     
 H   15.783042662067150        8.2884089060348973        10.069953533772193     
 H   13.917711741333514        12.272131154217591        6.5633233255727088     
 C   14.998955514708317        12.610032852808446        4.7299768031333782     
 C   17.194611692426250        11.608597121302898        4.5813984017643632     
 H   17.863137909709327        10.498293165042009        6.2917649650450800     
 H   12.905045516539101        14.158782871491740        10.087420882553747     
 C   11.896460351825707        12.243955606819988        10.243569045200426     
 H   11.165174196034599        10.216749900988463        10.312529440131234     
 H   18.254065447343997        12.557814500241964        11.865690935302535     
 C   19.412872112667621        11.071141083811062        10.776049540573011     
 H   20.283863761613702        9.5384200125331038        9.5450082814568962     
 H   14.394180541271737        6.4968039771877155        5.6338854837613965     
 C   14.766852081985963        6.0454684426083913        7.7164923810168347     
 H   15.171932826626415        5.8937398633149503        9.8343335539627041     
 H   14.203971677432325        13.210725325881864        4.2944279108790528     
 C   16.166436109447240        12.359560877065766        4.0072741387826003     
 H   18.101735743913189        11.422851366699344        4.0124894299664460     
 H   11.011648849586241        12.648870286531938        10.730557843241366     
 H   20.323761476185151        11.180962622388945        11.365997213502448     
 H   14.540962069477837        4.9842751780292440        7.6179985367899485     
 H   16.302770109362857        12.741170456421665        2.9946274423301751     
 P   2.0356807473815612        3.3616376718707750        5.0438172151491045     
 C   1.9342712162421629        4.2818686973942253        6.5900855212715692     
 C   3.2159088334063854        4.2314892094770320        4.0008934062215076     
 C  0.40880704896465009        3.3263541397594731        4.2636122308430435     
 C   2.5914520127640084        1.6700757340863586        5.3360563318349774     
 C  0.85390575660790446        4.0947882275950924        7.4716731662038187     
 C   2.9628264743610773        5.1810230824279131        6.9158350059890807     
 C   2.8333013029168068        5.4078208090578617        3.3303861195172919     
 C   4.5568733431218469        3.8166569761428772        3.9997683321562389     
 C -0.44078481122321456        4.4418652715506513        4.3915934671947126     
 C   1.9644099454308433E-002   2.2343386114596266        3.4672538449554824     
 C   2.9054690568280921       0.84275621791104716        4.2401790106643888     
 C   2.6160256447717694        1.1499543657241136        6.6414871271202056     
 H   5.3459691467678150E-002   3.4015470786337212        7.2270965860285949     
 C  0.81361883059656503        4.8049829346960653        8.6716660057128347     
 C   2.8990439911610406        5.9015219292188101        8.1090263015407924     
 H   3.7900679386123985        5.3387500421275691        6.2312067713241017     
 H   1.7956574955221249        5.7366722932108400        3.3117139191981719     
 C   3.8090967364232506        6.1769643106902992        2.6914801196292708     
 C   5.5235152649232537        4.5859975940349536        3.3504627302801318     
 H   4.8464719304405453        2.8965946646073584        4.4973683918880401     
 H -0.14782382405368485        5.2839081902088463        5.0155268612137087     
 C  -1.6611794070911414        4.4590797666890118        3.7151768919580226     
 C  -1.2073998940574637        2.2673113239882627        2.8037996002531242     
 H  0.65375350822424649        1.3573135204811966        3.3589282351409984     
 H   2.9339707577340435        1.2435036029262938        3.2285986936909632     
 C   3.1936397307960389      -0.50756950229523823        4.4506616369051164     
 C   2.9131875960875360      -0.20075075594372765        6.8395210507540805     
 H   2.4091648734979230        1.7912700098136167        7.4948698007767609     
 H   2.0788966707503157E-003   4.6301092500198795        9.3749299446276932     
 C   1.8203436813943461        5.7259591925294018        8.9775682863756767     
 H   3.6957218233604103        6.6015548769192778        8.3549433787018081     
 H   3.5235120537099203        7.0985140084724545        2.1834253137276294     
 C   5.1509081452672705        5.7759380491082286        2.7178040927313329     
 H   6.5584959932476536        4.2459521533449962        3.3210741798697612     
 H  -2.3159884947512270        5.3249502819258669        3.7966249898912103     
 C  -2.0501085623789588        3.3752687124022764        2.9204372495373039     
 H  -1.4934122506931873        1.4180608595756459        2.1858462047933580     
 H   3.4029393201962139       -1.1523514627232798        3.5957670652993605     
 C   3.1898605022614155       -1.0280835523804166        5.7484439939457399     
 H   2.9300281546422875      -0.60503088176496267        7.8490332012476767     
 H   1.7585064570218212        6.2967329568529298        9.9020241874824748     
 H   5.9071093532379919        6.3787182916045149        2.2183003436091662     
 H  -3.0165748203449305        3.4009731905936360        2.4114048426374834     
 H   3.3947832124813084       -2.0862034273146652        5.9047034448589493     
 Co   15.596969504220279        2.8475803041114274        12.652976055036493     
 S   16.147203753729972       0.65711559380882234        12.994451591354826     
 S   17.670972421701492        3.7673799852778691        12.559760776581212     
 S   14.403784128365892        3.2536392120172652        10.754186123413506     
 S   14.096929499167480        3.6333042984997661        14.178541252524877     
 C   14.684199850107127      -0.33205170047466487        13.072939455474659     
 C   17.548183571782360        5.5222684540798541        12.414851156905883     
 C   15.154779421706710        2.4086526684787541        9.4003023651774829     
 C   14.790837369947985        4.3966283534695698        15.608914886720221     
 C   14.787026068242303       -1.7438828471975005        13.007709367627891     
 C   13.392532137669333       0.21735705476631467        13.242468244226892     
 C   18.729278080601500        6.2878184978275051        12.256997224323356     
 C   16.326516612069579        6.2271073447998644        12.527452200282962     
 C   16.372121312814564        1.7009260986516852        9.5240332515187607     
 C   14.535899731193947        2.4179043630162553        8.1257137488912470     
 C   14.008161070865089        4.5350718899231675        16.780763727360686     
 C   16.098382559327600        4.9274561848418061        15.628777850219493     
 H   15.767953471334021       -2.1977445798226927        12.877644794640199     
 C   13.657612888567920       -2.5568067621041490        13.128384502814010     
 C   12.274664116665100      -0.60688038296196778        13.383608608649952     
 H   13.286273421436247        1.2984531093911411        13.293238673892876     
 H   19.679772400657694        5.7640196128777523        12.158556263364142     
 C   18.697111036302488        7.6845521242717689        12.252536456599014     
 C   16.301821601460219        7.6250943440995362        12.522573093681681     
 H   15.402929287279120        5.6617738123419077        12.650571533542601     
 H   16.859208886186902        1.6614034003288378        10.495084252769283     
 C   16.931335250872333        1.0370008528183310        8.4330899762415044     
 C   15.119391221823049        1.7770519249072609        7.0291822205208030     
 H   13.577236983826179        2.9240880206308346        8.0108687024947667     
 H   12.999193360014925        4.1251643933876219        16.793463508070612     
 C   14.505560945799509        5.1978530797630791        17.905281445699025     
 C   16.584324230741007        5.5885776416661868        16.755652921610842     
 H   16.729668706548217        4.7914972295529461        14.753723567972759     
 H   13.767726230922447       -3.6392748649650080        13.079803728042402     
 C   12.389557226625309       -1.9994825565895513        13.329514536230139     
 H   11.290470174782314      -0.15822661014172087        13.521889187588677     
 H   19.627894715880853        8.2421777934108853        12.150556911029049     
 C   17.481240666276278        8.3673880356008876        12.391595882176405     
 H   15.346846161500455        8.1391872284351461        12.635703622453608     
 H   17.852306802540891       0.47563363460383840        8.5740146423913401     
 C   16.325380496782572        1.0796793470895660        7.1723632547907483     
 H   14.627765238125056        1.8117557421589807        6.0579134518343718     
 H   13.875039182804720        5.2974805057151695        18.787863233609990     
 C   15.797777898338055        5.7404872589615525        17.903371120210345     
 H   17.597648419260693        5.9848011705132782        16.733471985386178     
 H   11.509815744340274       -2.6357231069942229        13.410563757915789     
 H   17.458393382863388        9.4545057631696761        12.399276013454257     
 H   16.778961658763642       0.57520816358725080        6.3231468696513033     
 H   16.181905154767637        6.2694366729414934        18.773808084412192     
 P   1.4751285202351516        3.0452998505404052        20.403559478996222     
 C   2.9407762059809519        2.3788133547396964        21.202994748260299     
 C   8.3846902527930020E-003   2.8265643721887801        21.437897245530351     
 C   1.7165392620376465        4.8179328208115599        20.182449150648061     
 C   1.2463154102574772        2.2693800868209220        18.786306257944801     
 C   3.0332371470417518       0.99568117462967987        21.441624024901945     
 C   3.9897697876162939        3.2328547420480289        21.593260968741383     
 C  -1.2217393745547358E-002   1.8907711341267248        22.485300845662707     
 C  -1.1333130222968448        3.6108295771956658        21.171526990746248     
 C   2.1000373981559721        5.3270196718226615        18.934330089099092     
 C   1.6394008324470051        5.6669495596534132        21.303456298455817     
 C   2.2716927800662767        1.4949313918491862        18.215508497716471     
 C   5.2830653390979927E-002   2.4854851000612803        18.071476229936881     
 H   2.2415637662128147       0.31932558610951628        21.130103335549105     
 C   4.1606837927325460       0.48062839218080167        22.080595047498210     
 C   5.1258575258993755        2.7021506724952298        22.204994311558249     
 H   3.9265689210207975        4.3009449010803928        21.413723994374976     
 H  0.85996177263054530        1.2877397854487931        22.728945085029117     
 C  -1.1707188232065635        1.7365001550907615        23.252457059444737     
 C  -2.2867153854434639        3.4367082622354275        21.937138439876094     
 H  -1.1138375576948267        4.3655439293852236        20.386511513357107     
 H   2.1612639467093619        4.6696302210724472        18.070672423237859     
 C   2.4031017570190558        6.6852593301207603        18.805688130653166     
 C   1.9668751574859895        7.0166030479253321        21.170590014278041     
 H   1.3227695549632876        5.2837826329302668        22.273029577230709     
 H   3.1879197110647248        1.2998182866155934        18.766547732406814     
 C   2.1067233143713215       0.96196263964054507        16.933166164092359     
 C  -8.8817981171896057E-002   1.9636415870268025        16.784445973002160     
 H -0.75732388378307514        3.0740305243741393        18.494765327191740     
 H   4.2007390525609907      -0.58655540046450272        22.290571865871527     
 C   5.2093402761953653        1.3282713306070275        22.446534952809593     
 H   5.9406334473254505        3.3554796055490588        22.515340246287785     
 H  -1.1485231694548261        1.0145253003987555        24.068798631536183     
 C  -2.3072379524642996        2.5012379985233357        22.979116482590555     
 H  -3.1781453704334872        4.0339631805448501        21.748018456274988     
 H   2.7114637132530253        7.0752914107858054        17.836872387183298     
 C   2.3389131549696489        7.5266673462037970        19.919493870480004     
 H   1.9339553723346192        7.6784284594763239        22.037360629285203     
 H   2.9016653611466663       0.36117127136820082        16.497671767077424     
 C  0.93930757016396349        1.2125484043924870        16.210396079014828     
 H -0.99588768036016095        2.1494881476994596        16.215483687385351     
 H   6.0941976364485599       0.92337613727150314        22.933456524350529     
 H  -3.2181383088316950        2.3914736310821851        23.569058878577014     
 H   2.5648396638999493        8.5878516305691761        19.820977365247582     
 H  0.80298746433297663       0.83093309136952831        15.197749946571532     
 P   15.070181914962758        10.210582214474202        17.247020415467521     
 C   15.171505429849956        9.2902690895018409        18.793247757061025     
 C   13.890061239044151        9.3407766701531330        16.203945477041930     
 C   16.697079722491324        10.245883482970070        16.466885279516628     
 C   14.514401135040213        11.902143796626765        17.539250044260658     
 C   16.251804001576772        9.4773151495957357        19.674924614232904     
 C   14.142980932424248        8.3910218745428082        19.118837980280631     
 C   14.272818430026671        8.1645994049879000        15.533240016699500     
 C   12.549054871114041        9.7554843822215460        16.202839205243080     
 C   17.546687965258315        9.1303878195739987        16.594893113135925     
 C   17.086193357962998        11.337870045519519        15.670461204922665     
 C   14.200362988595705        12.729438382306723        16.443357582077148     
 C   14.489878159121959        12.422303816309091        18.844667178066096     
 H   17.052236850006931        10.170610712240450        19.430462242381473     
 C   16.292053774004948        8.7670013041081827        20.874848689828134     
 C   14.206724464272485        7.6704084237800458        20.311960563305536     
 H   13.315799643169777        8.2333091568727284        18.434133917276146     
 H   15.310499002480926        7.8358589835699091        15.514543342963664     
 C   13.297128203266617        7.3954729439140623        14.894152115727954     
 C   11.582519827451291        8.9861684395249064        15.553340531758067     
 H   12.259347453292120        10.675437128128518        16.700591821365062     
 H   17.253757596256705        8.2883669230130970        17.218873508681057     
 C   18.767049716800919        9.1131601909472337        15.918418772324703     
 C   18.313201949884629        11.304878682938172        15.006945123047286     
 H   16.452062648398158        12.214878712452458        15.562126174052635     
 H   14.171820850400941        12.328664229308407        15.431787234735946     
 C   13.912224676191419        14.079775827742486        16.653814970088590     
 C   14.192749653034731        13.773021369582052        19.042673633551022     
 H   14.696742906715265        11.781002202908757        19.698059922835125     
 H   17.103550131572021        8.9418353785794800        21.578174020302846     
 C   15.285359792476211        7.8459378728894222        21.180590307665490     
 H   13.410070553283230        6.9703063950095512        20.557750435200070     
 H   13.582815237506678        6.4740325681643709        14.385946910208769     
 C   11.955278602654950        7.7963714319122746        14.920481539923973     
 H   10.547509502008378        9.3261290498767071        15.523931178663151     
 H   19.421879117770533        8.2473065651147053        15.999875639963289     
 C   19.155919502054534        10.196931633804670        15.123594604205197     
 H   18.599180944617455        12.154097548340680        14.388930738151492     
 H   13.702899503859523        14.724526297362015        15.798904976902913     
 C   13.916056104234917        14.600328976574774        17.951581338506283     
 H   14.175950792179016        14.177336610263715        20.052173638865128     
 H   15.347176803682789        7.2750686138600864        22.104987396606777     
 H   11.199160606323467        7.1936066572928166        14.420828303906459     
 H   20.122360266845515        10.171206724432460        14.614517330825654     
 H   13.711157050010428        15.658458213191803        18.107815051089059     
 Co   7.0540532490811128        10.540755087123674        12.617395207499456     
 S   7.6339398467944370        12.714532890255933        13.013624440821447     
 S   9.1175768561338284        9.5956889254337252        12.518889022628155     
 S   5.8546330891282343        10.186880535317538        10.712855441894058     
 S   5.5370848134444541        9.7666172401061182        14.132183738400261     
 C   6.1905334107753971        13.731880037546404        13.098242865267197     
 C   8.9973469298987201        7.8371385334752928        12.434588575721882     
 C   6.5957546129584070        11.061473141246712        9.3726480369954306     
 C   6.2458962939124696        9.1188205294733109        15.611003025583290     
 C   6.3202107751443117        15.141522699215930        13.033175634769067     
 C   4.8882750360476903        13.207615842034359        13.266001684914826     
 C   10.173543481074326        7.0727845431413838        12.235590800131463     
 C   7.7870239292779555        7.1305858550853021        12.626973210608824     
 C   7.8092451707607298        11.774179290917198        9.5058201020354662     
 C   5.9738248357751500        11.070254339077579        8.0989579416171722     
 C   5.4657837751933860        9.0390872690423230        16.789947596110498     
 C   7.5617444151221687        8.6098366377784892        15.660716497866533     
 H   7.3102745094496848        15.577000040663069        12.911170007949920     
 C   5.2049690405702744        15.976187394314110        13.139800130189952     
 C   3.7852618411814487        14.053439400325994        13.394330124379433     
 H   4.7628984760308768        12.128866065610186        13.324794051754957     
 H   11.116164785706973        7.5982597432996029        12.083565292314718     
 C   10.146914068517658        5.6765425973722543        12.255218383394089     
 C   7.7687954702123774        5.7326021102931390        12.647658673585669     
 H   6.8680067102159814        7.6947203053023419        12.787180840487267     
 H   8.2967143039426752        11.802333497080912        10.477318872295633     
 C   8.3621836506662053        12.459725138667292        8.4248964414768253     
 C   6.5511502501152279        11.733522347101765        7.0124981908916704     
 H   5.0181623808728029        10.560268057186438        7.9759615893965750     
 H   4.4530957002105920        9.4400531343126133        16.780013101948075     
 C   5.9694096501352307        8.4420345848669722        17.948203217778254     
 C   8.0539020071185572        8.0158566948668177        16.821928565435382     
 H   8.1918891263632965        8.7054016089367234        14.778780822538950     
 H   5.3356250836502115        17.056236093718692        13.088083039619063     
 C   3.9250033929530765        15.443443012136969        13.330747273695197     
 H   2.7927106353502693        13.623512059856838        13.530390041090392     
 H   11.073718306469891        5.1204613502006699        12.117646121438133     
 C   8.9420850310808220        4.9923196093927622        12.465075595260101     
 H   6.8232655348208731        5.2180415865918164        12.819563178078642     
 H   9.2805877266880010        13.023244694359979        8.5728133806750400     
 C   7.7532666253924782        12.435573040181998        7.1650786038539804     
 H   6.0582705532175387        11.711938590783429        6.0415110141993695     
 H   5.3390932944557097        8.3810401491194906        18.834523813837869     
 C   7.2663898438619974        7.9118894676208908        17.974329678629370     
 H   9.0723343482010410        7.6320677159543528        16.823261627147755     
 H   3.0550170882053882        16.094352329740520        13.400043918659284     
 H   8.9237904327145010        3.9055947129097244        12.489669823583490     
 H   8.2017736820696747        12.957121698148578        6.3234702590094019     
 H   7.6539867229744383        7.4272416911338102        18.868632148331017     
 P   10.052788167406323        10.642363636594082        20.453901298653967     
 C   11.527177430319362        11.316701598431461        21.231373779706960     
 C   8.5850452525276051        10.896191220108285        21.479957538681433     
 C   10.276959280458847        8.8631675879882899        20.281792811003122     
 C   9.8223443486388415        11.368550593306846        18.815150848404681     
 C   11.622772445915048        12.701419109524871        21.458718573628584     
 C   12.580593276118153        10.464968552441171        21.616134517833046     
 C   8.5675150101103998        11.848385848032521        22.511839564682461     
 C   7.4363204431022041        10.119508076162795        21.220215545024391     
 C   10.647234783650221        8.3089299237376952        19.048638813803592     
 C   10.186789969744469        8.0517299069537707        21.429204408693671     
 C   10.848932974695060        12.117612192168512        18.214032958569735     
 C   8.6258666810839379        11.131191503080101        18.112931991658868     
 H   10.829249500975346        13.375399384833500        21.147563802559286     
 C   12.754337989632072        13.220769304477036        22.087000318452176     
 C   13.720030709572619        10.999650038015282        22.218472698555061     
 H   12.517416063800841        9.3957311815892819        21.441617855270067     
 H   9.4447082833628446        12.445537449627826        22.750603037376099     
 C   7.4063222357673677        12.026942947014907        23.270123231514940     
 C   6.2797150475162242        10.319089426060675        21.974273189507599     
 H   7.4533006396071659        9.3489355146486197        20.450768430643418     
 H   10.715144928484749        8.9385679947074390        18.164930171050880     
 C   10.922921998942044        6.9412062152230556        18.961267885749432     
 C   10.488623578019910        6.6935366010001998        21.337199485569744     
 H   9.8782518887484976        8.4704190725293493        22.386701001172860     
 H   11.766752255360883        12.330311958396804        18.755835654840570     
 C   10.680515546376892        12.603373430600961        16.913662344304040     
 C   8.4816722853739641        11.603807452014674        16.807553056036966     
 H   7.8144775330723659        10.563995666884811        18.560871680539915     
 H   12.796758878495405        14.289535816449835        22.288568262867788     
 C   13.803499350825462        12.374553570589439        22.455071088375583     
 H   14.537212001902201        10.348691437454766        22.527570727654570     
 H   7.4326785181222110        12.760940017634153        24.075900166392945     
 C   6.2631474158352622        11.270984508134793        23.001313811722856     
 H   5.3835137660592123        9.7272063431024485        21.790441276359676     
 H   11.213059715498604        6.5116029998025198        18.003233216583915     
 C   10.848010407728641        6.1377420051455953        20.102265756341534     
 H   10.440784753873750        6.0570765822586177        22.221465881123802     
 H   11.475338997759010        13.184486992540158        16.453487489176332     
 C   9.5103559838160336        12.329821628145369        16.203752754752049     
 H   7.5726631506021764        11.398356263035435        16.248685074478214     
 H   14.689536926502180        12.781275453328597        22.938913880827510     
 H   5.3511727633691502        11.398132873544352        23.585956460517444     
 H   11.054164122127125        5.0697911572161303        20.039208470751031     
 H   9.3714688926762655        12.673835261322623        15.177733760465893     
 P   6.5113183038255613        3.3631698652734152        17.253854957880115     
 C   6.6126479895901129        4.3053214280988659        18.788234279079006     
 C   5.3094535634305444        4.2066488082978131        16.212874783235225     
 C   8.1419305835650082        3.3415797168549419        16.482518409467840     
 C   5.9734362910043943        1.6669094960033510        17.560862286271551     
 C   7.7012797535130186        4.1388020888662052        19.664050264342151     
 C   5.5845605147962454        5.2067575064207565        19.107004932336103     
 C   5.6395360842191193        5.4281061878433441        15.596250805762987     
 C   3.9927840411060407        3.7236022758053240        16.169757125452637     
 C   8.9588990195473439        4.4834471657172523        16.588668484390720     
 C   8.5782674383855362        2.2305645062950865        15.738686254040227     
 C   5.6816474881090286       0.81909385832102199        16.473624890559893     
 C   5.9257965289514276        1.1687756050319540        18.873957354467404     
 H   8.5047732178019508        3.4485843195227845        19.422113285732969     
 C   7.7469436307542754        4.8662190368418665        20.853281396981433     
 C   5.6540473668531233        5.9460486926346725        20.288797796144845     
 H   4.7519220812443255        5.3509902356901655        18.426427138078768     
 H   6.6578645574314876        5.8139297637932472        15.609611769351625     
 C   4.6327305129698937        6.1713892717052978        14.974755513709699     
 C   2.9933132681616192        4.4708112799024446        15.545073086109468     
 H   3.7445252008665113        2.7708727873985519        16.623915538216455     
 H   8.6297489192747783        5.3389685401304510        17.175078325482687     
 C   10.194895341211376        4.5088484125424335        15.942781523167911     
 C   9.8206208204456793        2.2719909408141601        15.104442046321044     
 H   7.9690848099368408        1.3336311974807924        15.654977771932217     
 H   5.6736091579440258        1.1998230693343004        15.453889481420504     
 C   5.3885537214711556      -0.52724484233773650        16.703015767413536     
 C   5.6291771184033061      -0.17949305651405681        19.089968164060256     
 H   6.1150703071949692        1.8255509851239220        19.719837408197211     
 H   8.5645670318986387        4.7055064729909271        21.552714420973295     
 C   6.7376710384231124        5.7863147057684223        21.154148406567021     
 H   4.8571807584781190        6.6483602373568091        20.527044832748050     
 H   4.8782146544252978        7.1228731948514596        14.500748125252990     
 C   3.3112484150653954        5.7061919224244093        14.973499479445673     
 H   1.9765119118852883        4.0818932369739072        15.492204432076576     
 H   10.824743942970219        5.3944799622675879        16.010027962191053     
 C   10.630024609554033        3.4069400702519856        15.198668353440750     
 H   10.150935828629617        1.4088314378105371        14.528928672920342     
 H   5.1900542960317670       -1.1832047457346679        15.854555366861332     
 C   5.3710842536597347       -1.0259084098787246        18.009134533370691     
 H   5.5981353326393997      -0.56689153498095179        20.105728278137061     
 H   6.8035277342487186        6.3702055133764528        22.070543878342047     
 H   2.5297202609730904        6.2959817722037057        14.498609077626407     
 H   11.606380696134774        3.4349419124344260        14.708287093207455     
 H   5.1641460264448344       -2.0814352997779535        18.179934456468754     
 Co   10.051528719947257        3.0314548519798636       0.41414609252977563     
 S   9.4715464430118743       0.85772654376121471       0.81058604719039096     
 S   7.9880559861403135        3.9766062717362125       0.31541401587425633     
 S   11.251088250179752        3.3851422985119628       -1.4903665292030008     
 S   11.568510428217051        3.8057727196007503        1.9288465540734963     
 C   10.914940550997008      -0.15964271309503419       0.89518554412173446     
 C   8.1082212339027997        5.7351674921618079       0.23133376489497617     
 C   10.509971901731916        2.5106256236020470       -2.8306137711727279     
 C   10.859749669842447        4.4534686802929446        3.4077299861253669     
 C   10.785252758437311       -1.5692832481414196       0.83010991106959942     
 C   12.217202335457046       0.36460830365492813        1.0629705908474234     
 C   6.9319741879352437        6.4995094799126427        3.2596108570919394E-002
 C   9.3185529752220457        6.4417308520420899       0.42358417224584233     
 C   9.2965041262772896        1.7978749181288183       -2.6974688110818903     
 C   11.131895958230670        2.5019208318513098       -4.1043083462939132     
 C   11.639889274081060        4.5331295236436695        4.5866644511112957     
 C   9.5439144138492704        4.9624912366347518        3.4574880153058678     
 H   9.7951898965229933       -2.0047545498722359       0.70807950180745605     
 C   11.900485185066293       -2.4039579662502000       0.93675928065336067     
 C   13.320205716624717      -0.48122605726213546        1.1913149214143435     
 H   12.342592012605435        1.4433556120963968        1.1217909077808657     
 H   5.9893427394525469        5.9740253853348548      -0.11931708155827575     
 C   6.9585751535645004        7.8957510384914267        5.2339019876762101E-002
 C   9.3367492110196899        7.8397143978523500       0.44438647034782919     
 H   10.237600668988833        5.8775979922866304       0.58359866072146438     
 H   8.8090619087951048        1.7696240986693239       -1.7259590163576224     
 C   8.7435705248742952        1.1123837397586886       -3.7784281521605156     
 C   10.554578033304121        1.8386985442531709       -5.1907978723747732     
 H   12.087551905184803        3.0119247596157979       -4.2272793334359706     
 H   12.652568174397507        4.1321404988341985        4.5766894733941248     
 C   11.136305102649283        5.1301494732791619        5.7449557725145661     
 C   9.0518001251613818        5.5564383149233336        4.6187389017860037     
 H   8.9137623247920637        4.8670091429123366        2.5755457659220218     
 H   11.769818269197572       -3.4840051213325314       0.88504622886293027     
 C   13.180453621755452       -1.8712290211869722        1.1277351463544945     
 H   14.312755013957757       -5.1302802310178398E-002   1.3274045145934736     
 H   6.0317388963814853        8.4518213388336676       -8.5041895899980652E-002
 C   8.1634178716741115        8.5799844423555562       0.26205871919376517     
 H   10.282289770331369        8.3542854916466567       0.61618143775168943     
 H   7.8251858203486488       0.54882812976237527       -3.6305354965629189     
 C   9.3524730505077702        1.1366211313717143       -5.0382500274385595     
 H   11.047456950415409        1.8603362439118112       -6.1617841811680663     
 H   11.766641783572043        5.1910921150412799        6.6312673797979445     
 C   9.8393397307556398        5.6603303060001826        5.7711306615253850     
 H   8.0333831375960028        5.9402698644058987        4.6201107464377333     
 H   14.050430586827808       -2.5221474748409549        1.1970698911377831     
 H   8.1816966475490940        9.6667076197750514       0.28673014467703500     
 H   8.9039710618720491       0.61510359533646786       -5.8798796318340276     
 H   9.4517758242222900        6.1449456896962262        6.6654652820565028     
 P   7.0530601571427640        2.9297865157674945        8.2509707453322196     
 C   5.5786638752130706        2.2554359712094194        9.0284110572487393     
 C   8.5207773828383750        2.6759164391382417        9.2770502677592894     
 C   6.8289083376333766        4.7089883424083183        8.0789202087895866     
 C   7.2835023081755512        2.2036475261174813        6.6122014876756294     
 C   5.4830799030583641       0.87071968876695205        9.2557656424617694     
 C   4.5252179742352983        3.1071555348375748        9.4131141213870642     
 C   8.5382206882892735        1.7237861995571022        10.308991559361552     
 C   9.6695571868853580        3.4525137358420808        9.0172941436055556     
 C   6.4586221449527077        5.2632792143851841        6.8457918697103963     
 C   6.9190803600636848        5.5203711307404220        9.2263692341477537     
 C   6.2569394270534273        1.4545329713632615        6.0111089117516006     
 C   8.4799473735942499        2.4410787926346624        5.9099517547801170     
 H   6.2766300703533160       0.19674945726127593        8.9446609890475912     
 C   4.3514875934467971       0.35135777944499569        9.8839892950094193     
 C   3.3857505563666446        2.5724625816327698        10.015383803436171     
 H   4.5883944503313350        4.1763927309607407        9.2386024906799946     
 H   7.6609844388664632        1.1267014734145284        10.547761455730866     
 C   9.6993789111677930        1.5452078120532400        11.067322204913991     
 C   10.826132064893040        3.2529011865202646        9.7713898347452357     
 H   9.6526461656036453        4.2230475195878849        8.2478058287165954     
 H   6.3907119635484975        4.6336817550588663        5.9620525273098037     
 C   6.1829166951597987        6.6310044577178200        6.7584922197486428     
 C   6.6172411768641650        6.8785681390044351        9.1344326084054597     
 H   7.2276201915812024        5.1016335488068725        10.183844077607722     
 H   5.3391453676865108        1.2417848026815843        6.5529336523109238     
 C   6.4253544223982209       0.96877678473089546        4.7107367622695371     
 C   8.6241349896174970        1.9684740973222878        4.6045682387649309     
 H   9.2913152815378712        3.0083223522267923        6.3578656199907302     
 H   4.3090769354441525      -0.71740864728595244        10.085561043638469     
 C   3.3022882057670611        1.1975593404686642        10.251983089136527     
 H   2.5685421894533720        3.2234121006090777        10.324431877152286     
 H   9.6729534914854955       0.81125735191758719        11.873136948035866     
 C   10.842610534925740        2.3010739917826966        10.798495146860688     
 H   11.722390629188162        3.8446900016708732        9.5875303942519388     
 H   5.8927621424913443        7.0606500752479757        5.8004811163922856     
 C   6.2578316968155141        7.4344160284179122        7.8995286813772898     
 H   6.6650990441271514        7.5149888638076030        10.018727269999419     
 H   5.6305554546603442       0.38761036162619172        4.2505874240394972     
 C   7.5954803817793186        1.2423958079974597        4.0007967557996125     
 H   9.5331185944598698        2.1739814225370981        4.0456791514598374     
 H   2.4162257502739051       0.79082697910973532        10.735770510044185     
 H   11.754563880092350        2.1738910421894659        11.383162163172441     
 H   6.0516699833325704        8.5023691574044200        7.8365207281936371     
 H   7.7343664506447523       0.89838676204030932        2.9747751839677226     
 P   10.594311110018079        10.209104140381960        5.0508926845851896     
 C   10.493074713410623        9.2669222213345535        6.5852601866817535     
 C   11.796026022364384        9.3655877360651907        4.0097861489936388     
 C   8.9636541639188589        10.230763494404062        4.2796681323419561     
 C   11.132276690956921        11.905340333248983        5.3578746206700796     
 C   9.4045073877027239        9.4334318809877580        7.4611568069350342     
 C   11.521159084162809        8.3654428165142338        6.9039210948822118     
 C   11.465733137907762        8.1442832338212892        3.3930014585548074     
 C   13.112774011655192        9.8484060886074083        3.9667363333648220     
 C   8.1465975125651600        9.0889744783080726        4.3859437794828589     
 C   8.5273976266871347        11.341740127792081        3.5357377777699672     
 C   11.424089981880728        12.753126416743223        4.2706217943373055     
 C   11.179918637670559        12.403498499799371        6.6709605681448689     
 H   8.6010127272639778        10.123675866435278        7.2193003702101297     
 C   9.3589048542740958        8.7059657328718583        8.6503602558308241     
 C   11.451735500097167        7.6261056959392901        8.0856885042752893     
 H   12.353741648167221        8.2212084951954534        6.2232754849535583     
 H   10.447337977935039        7.7586565705361732        3.4062973966206127     
 C   12.472409169218881        7.4009025018264154        2.7714232200024158     
 C   14.112116562184871        9.1011030351398485        3.3419666125318619     
 H   13.361187565533040        10.801031229779978        4.4210140647059841     
 H   8.4756946118811349        8.2334817676459870        4.9724215064651780     
 C   6.9105858999450831        9.0636188035994838        3.7400853968416712     
 C   7.2850348906789257        11.300353834006327        2.9015126546080796     
 H   9.1366540786491974        12.238611324583065        3.4519346385738610     
 H   11.432129060763282        12.372374608888215        3.2508949591554130     
 C   11.717212632678915        14.099463123374408        4.4999908197528642     
 C   11.476568310708291        13.751763531339357        6.8869474321504631     
 H   10.990626828107793        11.746740318670991        7.5168500325129211     
 H   8.5413235473533913        8.8666642169470453        9.3498465232729053     
 C   10.368175913935337        7.7858348323297264        8.9511198949591950     
 H   12.248598122066786        6.9237609084128104        8.3238511253951444     
 H   12.226773613646770        6.4495250033544664        2.2972984979548530     
 C   13.793966896782354        7.8658551965778782        2.7702443460356574     
 H   15.128980315834429        9.4898500570219717        3.2891306104882760     
 H   6.2806544395426638        8.1780573845583628        3.8074365263013439     
 C   6.4755414452047955        10.165483962056909        2.9958662092664858     
 H   6.9547849980951764        12.163479358579950        2.3259158985047068     
 H   11.915731865839808        14.755398894378464        3.6515184244999199     
 C   11.734689975616737        14.598150923170234        5.8060988918080607     
 H   11.507613266031118        14.139181642601891        7.9026993248568100     
 H   10.302360952629577        7.2019043876974607        9.8674916724195185     
 H   14.575395478168447        7.2759825678258947        2.2953005772443595     
 H   5.4991674522364802        10.137513893431084        2.5055199837879409     
 H   11.941659342603314        15.653674710308470        5.9768794211604499     
         556

 Co   1.5083376752762729        10.718693836907875       0.44914979255233517     
 S  0.95714067542667225        12.908712798549992       0.79183774724340339     
 S -0.56535888672935619        9.7981722612533222       0.35603729714826049     
 S   2.7015510403745475        10.313945687346639       -1.4498655996006902     
 S   3.0089689830375002        9.9336925720837641        1.9744800720291580     
 C   2.4195198935602873        13.898769678176068       0.87062976886598498     
 C -0.44256806530767717        8.0431879298456348       0.21275359618755713     
 C   1.9509476728301780        11.160010580321051       -2.8032840689047163     
 C   2.3146220281573795        9.1738571783755525        3.4063370086946221     
 C   2.3158282962155274        15.310533008076026       0.80544907455679560     
 C   3.7115307937621811        13.350169132438523        1.0400719245649879     
 C  -1.6234497270297965        7.2776611516791352        5.3307767526484862E-002
 C  0.77873679833956444        7.3383125267153622       0.32800501550372807     
 C  0.73369154233164946        11.867837559771996       -2.6792810930977207     
 C   2.5700040556182957        11.151453623935147       -4.0778060507039520     
 C   3.0972310902361717        9.0372403613809755        4.5783954556373256     
 C   1.0068392877286481        8.6436661528436982        3.4271269656378398     
 H   1.3346049041163959        15.763802606394639       0.67565596193153254     
 C   3.4447851041522983        16.124154344202058       0.92568439716027107     
 C   4.8289192608554190        14.175097252933618        1.1808413150811368     
 H   3.8184137207192008        12.269147499456381        1.0910196574320445     
 H  -2.5736851132958600        7.8015028293911302       -4.6943867860774778E-002
 C  -1.5914209297245576        5.8809425768275316        4.9481844836804442E-002
 C  0.80326835049701617        5.9403252256785031       0.32379500265191385     
 H   1.7021460157634598        7.9036126083704694       0.45250329648736887     
 H  0.24649700026138055        11.906857526383286       -1.7082611298679748     
 C  0.17473896987807533        12.532542123358628       -3.7698810341598445     
 C   1.9867551368546232        11.793083432809127       -5.1740052055958472     
 H   3.5285898575233636        10.645179428887753       -4.1928940263186476     
 H   4.1063038417291553        9.4468963294221844        4.5903839721607849     
 C   2.5996655439971748        8.3764773818213403        5.7039609872886832     
 C  0.52072907484294639        7.9846122214640722        4.5550693413342875     
 H  0.37557403099883080        8.7783751431487200        2.5518683260876096     
 H   3.3340090597502754        17.206545173874048       0.87701319962711999     
 C   4.7132245951379721        15.567617674996137        1.1264785623502003     
 H   5.8133831128058953        13.727044001543089        1.3190387758651618     
 H  -2.5220419227045006        5.3233488583916646       -5.3824080647540101E-002
 C -0.37591167685662819        5.1980770930839695       0.19092138050485291     
 H   1.7579381525004854        5.4262355446590345       0.43889439158620736     
 H -0.74617836316740582        13.093936189739861       -3.6287465537445134     
 C  0.78086827370637713        12.490571917212025       -5.0305435233207652     
 H   2.4784724128567213        11.758875588304603       -6.1452407884544176     
 H   3.2301931698314879        8.2780499771784726        6.5866497595773961     
 C   1.3073139644425795        7.8342045687102120        5.7029276245949738     
 H -0.49274539109705245        7.5887539423142902        4.5336241928620948     
 H   5.5926535637868779        16.204327712026370        1.2071560997259441     
 H -0.35318848780086748        4.1109695120302554       0.19904615471002343     
 H  0.32748664936540217        12.995636428038907       -5.8795078379244874     
 H  0.92309617774279651        7.3066146945937307        6.5741037738346044     
 P   15.629961479161091        10.530642696777567        8.2021737846471989     
 C   14.164027590793884        11.197421573860783        9.0008609256798060     
 C   17.096717767536063        10.750586037005274        9.2362553692975133     
 C   15.389100509116501        8.7577937802556516        7.9827211831648297     
 C   15.858850606975333        11.304880450763209        6.5841972913508640     
 C   14.071487059533112        12.580620210845007        9.2390379445110700     
 C   13.114907922179560        10.343484118162532        9.3910633419280511     
 C   17.117170420621729        11.686944732523157        10.283126677687912     
 C   18.238688956593268        9.9666300322600705        8.9701177137501968     
 C   15.005948562291914        8.2472071575830856        6.7351265718498379     
 C   15.466741791822773        7.9100311856241277        9.1046017724689055     
 C   14.833344609657068        12.078296451883652        6.0123017327434987     
 C   17.052512302252506        11.088233785977314        5.8698647918587774     
 H   14.863204937734672        13.256867847992863        8.9274234254468503     
 C   12.943962310305713        13.095863995975058        9.8777220018308256     
 C   11.978754386125454        10.874369312138670        10.002528983211315     
 H   13.178087973354366        9.2753446417535574        9.2117468802324218     
 H   16.244784204375986        12.289725459677808        10.526596414041057     
 C   18.275761010197165        11.842118171144611        11.049967688641431     
 C   19.392194301618325        10.141685290562370        9.7353299942645215     
 H   18.219334210481236        9.2113726129265832        8.1856342542899547     
 H   14.944449156637749        8.9036761720867243        5.8708073177316011     
 C   14.703783775661877        6.8886530936456998        6.6078761066567715     
 C   15.140111046493285        6.5600952498224476        8.9731145580368050     
 H   15.783166192378067        8.2943813734904825        10.073752366603582     
 H   13.917011180336123        12.273885757924262        6.5629850597556922     
 C   14.998407810792280        12.609651945870448        4.7293405200680327     
 C   17.194236212878582        11.608421436036938        4.5822158815127567     
 H   17.862779825883589        10.500550820931373        6.2940435954156095     
 H   12.903864940538980        14.163112453618867        10.087377954310554     
 C   11.895307271256319        12.248296001601666        10.243849295583944     
 H   11.163905865025079        10.221147343098160        10.312911561580018     
 H   18.253395469742085        12.564516415169106        11.865935679543572     
 C   19.412545655292202        11.077736072392744        10.776780265921008     
 H   20.283812983967042        9.5446496388823991        9.5463993332973605     
 H   14.395963839415954        6.4973009370779833        5.6394396002382576     
 C   14.768410679919626        6.0485085400868250        7.7225823549771686     
 H   15.173596909441896        5.8991083081788895        9.8404582519402570     
 H   14.203393591216789        13.209631800132083        4.2929547048238685     
 C   16.165997814308717        12.358468625229941        4.0070758925806453     
 H   18.101440039080689        11.422067543913080        4.0136532844680977     
 H   11.010452496780669        12.653284968614397        10.730716932939778     
 H   20.323482395475068        11.188143973581059        11.366531639913111     
 H   14.543144643256708        4.9870975424166470        7.6252622978722151     
 H   16.302398697786060        12.738806429976840        2.9939735599774320     
 P   2.0359334314531106        3.3616482068167786        5.0440569462775446     
 C   1.9345697424676114        4.2826160882026292        6.5899287415593122     
 C   3.2168241549181125        4.2306547022914014        4.0011627076867358     
 C  0.40891372666039749        3.3267849894914696        4.2641922700901436     
 C   2.5911782589284935        1.6699493867008959        5.3367722505548549     
 C  0.85395474503784097        4.0962279172939091        7.4713566525065227     
 C   2.9631187583195961        5.1818514620432650        6.9154076096364685     
 C   2.8358969305889747        5.4084472891131137        3.3324123166336892     
 C   4.5570107013492196        3.8136411887817685        3.9986812499967130     
 C -0.43960430324426475        4.4431649441932599        4.3914463666065471     
 C   1.8184817209709533E-002   2.2341279531914617        3.4695933028891437     
 C   2.9044389887959561       0.84195639492786811        4.2411716660956742     
 C   2.6166147553104548        1.1505703352787544        6.6424594544627587     
 H   5.3401274027499772E-002   3.4030843155043820        7.2268970901342202     
 C  0.81351998440381401        4.8070119978570869        8.6709831218665716     
 C   2.8991759001209800        5.9029922409500175        8.1082103371975442     
 H   3.7905227142464506        5.3391220176910013        6.2308913028540047     
 H   1.7988706155998690        5.7391200905218058        3.3147698968443402     
 C   3.8126888813005300        6.1767874240765517        2.6940996235924968     
 C   5.5247100977843484        4.5823018292509934        3.3502091205151761     
 H   4.8452834373606164        2.8925185717456414        4.4948606128671846     
 H -0.14544429862312827        5.2856642615272076        5.0141233203234199     
 C  -1.6605218412090725        4.4606359637410709        3.7160510188036988     
 C  -1.2093733975122776        2.2673642731168409        2.8071179048353345     
 H  0.65147363047473428        1.3564468994364312        3.3620863000089036     
 H   2.9321875970838294        1.2420333489143474        3.2293174756559018     
 C   3.1928537967453816      -0.50822045460638010        4.4522769954077228     
 C   2.9138362221646634      -0.20003778399628958        6.8410844015015435     
 H   2.4103522209740538        1.7923964905502707        7.4955987713051604     
 H   1.7957946693430010E-003   4.6326173076552282        9.3741429082871424     
 C   1.8203341739408332        5.7279670574140500        8.9766764238116323     
 H   3.6958644219651324        6.6031066317004647        8.3538408970491318     
 H   3.5283901137665454        7.0993042036471605        2.1871505660448056     
 C   5.1538544100932153        5.7737235184131164        2.7195592181580719     
 H   6.5591106096006664        4.2406963121642942        3.3200675274038662     
 H  -2.3145067833016886        5.3271595791451416        3.7970241329694292     
 C  -2.0509826210343802        3.3762145057891293        2.9230032356100635     
 H  -1.4968510261523931        1.4176425810618940        2.1905836921787483     
 H   3.4017823498115156       -1.1533681071399093        3.5975893812358568     
 C   3.1898755177495794       -1.0279988749867646        5.7503391736675722     
 H   2.9312240196865185      -0.60374732685138832        7.8508059067032478     
 H   1.7583851241488375        6.2991915428015179        9.9008564284414557     
 H   5.9108698387651089        6.3761209336569715        2.2208920214961410     
 H  -3.0177755520413831        3.4019865604945898        2.4145851115467734     
 H   3.3949278343951628       -2.0860207335991743        5.9070786766974015     
 Co   15.597409379098311        2.8536437711910079        12.651759466072034     
 S   16.148614588126556       0.66372153448591864        12.995003428575098     
 S   17.671077212380641        3.7742578129742292        12.558469029064803     
 S   14.404131770720472        3.2580047479477607        10.752719392644240     
 S   14.096727411031745        3.6389681077588882        14.176908434961485     
 C   14.686262049149853      -0.32637812929147680        13.073744039991325     
 C   17.548400956971406        5.5292660562536415        12.415518185965484     
 C   15.154821562490595        2.4119961071175768        9.3993256189854613     
 C   14.791074779473435        4.3984853932193566        15.608906599660772     
 C   14.789979663060361       -1.7381377460205372        13.008541108393473     
 C   13.394244764430205       0.22219812006257744        13.243219847276118     
 C   18.729345298108207        6.2947517795777053        12.256278010794988     
 C   16.327123625389195        6.2341869909566476        12.530760788962500     
 C   16.372039930386702        1.7041176493809438        9.5234007945928312     
 C   14.535848813528020        2.4206057237749969        8.1247633562068557     
 C   14.008444778697177        4.5349840130081560        16.780964470286584     
 C   16.098886121946006        4.9286087802699488        15.629797579136193     
 H   15.771208975750238       -2.1913906099369083        12.878736822106571     
 C   13.661038103024861       -2.5517809571936985        13.128776641351449     
 C   12.276871499079004      -0.60275321147428806        13.383967405953868     
 H   13.287352974357869        1.3032172688164576        13.294240353618950     
 H   19.679567572799982        5.7708767702636496        12.156063365023938     
 C   18.697389415624563        7.6914701810078734        12.252602311067738     
 C   16.302670228171877        7.6321744601377102        12.526717396318537     
 H   15.403677334158937        5.6689117504235815        12.655118234815452     
 H   16.859140004793623        1.6650175547199175        10.494467935425426     
 C   16.931050783450591        1.0394346022872589        8.4328168016918212     
 C   15.119142020007498        1.7789720427459748        7.0285922760846304     
 H   13.577284987691938        2.9269094912673399        8.0096262953119801     
 H   12.999360975244535        4.1253561840417161        16.792886795459278     
 C   14.506002454531851        5.1956091448351236        17.906609723883193     
 C   16.584984924706173        5.5875294627539205        16.757818001345388     
 H   16.730167157869303        4.7939837081085681        14.754539655433339     
 H   13.771832268199981       -3.6341693951345349        13.080104721034013     
 C   12.392589349702286       -1.9952701882328010        13.329579367104264     
 H   11.292402703855236      -0.15471827031999402        13.522185878975066     
 H   19.628050695112343        8.2490268251177756        12.149431769359490     
 C   17.481900124178551        8.3743772819071065        12.394015397106775     
 H   15.348018933845292        8.1463034155162379        12.641797162356283     
 H   17.851938527355422       0.47800407663122119        8.5739968837731340     
 C   16.325001269539030        1.0814492581253299        7.1721171280334355     
 H   14.627481023316935        1.8132062098492954        6.0573288240965368     
 H   13.875457279689101        5.2939572583086667        18.789294059972562     
 C   15.798367505440781        5.7378508301743318        17.905664318783820     
 H   17.598470849397668        5.9833614822467673        16.736444231083240     
 H   11.513172602125659       -2.6319961993141026        13.410260395717854     
 H   17.459225168511484        9.4614826931042906        12.402248227914967     
 H   16.778415009442188       0.57637786743367148        6.3231739063494343     
 H   16.182573360239857        6.2653471881094909        18.776899161713814     
 P   1.4757321720519507        3.0415188610088362        20.405272751148598     
 C   2.9416645947556863        2.3747544776312397        21.203974935210827     
 C   8.9497536135076418E-003   2.8216272565776070        21.439327042799288     
 C   1.7166030692056924        4.8143636858322880        20.185780854166435     
 C   1.2468682777660425        2.2672566009625394        18.787304687673803     
 C   3.0342114557473394       0.99156800231746711        21.442225324356453     
 C   3.9908240373658499        3.2287026532506777        21.594043451343488     
 C  -1.1560186875589606E-002   1.8852837879340210        22.486210511865941     
 C  -1.1329812293474426        3.6056364328594905        21.173163579723376     
 C   2.0997040315561195        5.3249287660879467        18.938161891700169     
 C   1.6390309208263221        5.6621432635162474        21.307655583278386     
 C   2.2723316265785347        1.4937352170725327        18.215471876343820     
 C   5.3261310484197119E-002   2.4840020939954170        18.072912642142335     
 H   2.2424625825383946       0.31530478972217502        21.130724109479342     
 C   4.1617955513002487       0.47635299021927713        22.080824700666465     
 C   5.1270235011114265        2.6978466979990356        22.205446807602389     
 H   3.9276390633581393        4.2968321354482288        21.414673543249105     
 H  0.86078391700190537        1.2824487080245637        22.729701900849271     
 C  -1.1701618922115233        1.7301944787939227        23.253052417911540     
 C  -2.2865020167391208        3.4306549036337080        21.938369923885165     
 H  -1.1135795980481278        4.3608817792271912        20.388669225127234     
 H   2.1611539871943952        4.6684505290182923        18.073846036167385     
 C   2.4018965623154438        6.6834747410298352        18.810884430660874     
 C   1.9656929097134672        7.0120706316770596        21.176141288547331     
 H   1.3226392635461508        5.2778123858103561        22.276824724368925     
 H   3.1886262698680752        1.2980819434119732        18.766195454138288     
 C   2.1072736512316892       0.96235882407320161        16.932518322024354     
 C  -8.8447319810389835E-002   1.9638167909916557        16.785261420605124     
 H -0.75697155352081635        3.0717671749149602        18.497044928391706     
 H   4.2019156248666212      -0.59088464174239275        22.290520598434494     
 C   5.2104879557561299        1.3239314451543132        22.446819685911219     
 H   5.9418956364365751        3.3510825752433755        22.515737665526675     
 H  -1.1478386688582229        1.0078158442114225        24.069038830332566     
 C  -2.3069040928258340        2.4946320985907953        22.979845426796160     
 H  -3.1780940055427132        4.0277216543502616        21.749411490081918     
 H   2.7096841711781399        7.0748041183375516        17.842428989003089     
 C   2.3373497268863015        7.5236339073762597        19.925585334316079     
 H   1.9322781886015352        7.6730640360242086        22.043485130825943     
 H   2.9022486828236800       0.36228642941586586        16.496183372542493     
 C  0.93974415970389347        1.2136484993615162        16.210190842163435     
 H -0.99560044129133529        2.1502648584147552        16.216649126052143     
 H   6.0953853403907914       0.91896075130070620        22.933625009153218     
 H  -3.2178507973451951        2.3842772981942346        23.569592278819158     
 H   2.5626492458399897        8.5850366490497034        19.828244232027849     
 H  0.80335609272195596       0.83330521105951350        15.197089109012811     
 P   15.069919746953076        10.210572961586887        17.247248869032198     
 C   15.171202792893324        9.2895284829938358        18.793082473524482     
 C   13.889130088686176        9.3416089192379097        16.204213095057515     
 C   16.696961945794282        10.245453054054034        16.467449399181223     
 C   14.514665742905613        11.902271339636718        17.539955223093646     
 C   16.251754942973026        9.4758846966102759        19.674594109513798     
 C   14.142682409111954        8.3902064414767867        19.118412344388403     
 C   14.270198603594682        8.1639611430606234        15.535277214262528     
 C   12.548903955569779        9.7585046869489958        16.201749184218638     
 C   17.545496180105260        9.1290882981990329        16.594729151606938     
 C   17.087643553042081        11.338082484781530        15.672787616315128     
 C   14.201384527590097        12.730240773904967        16.444340505583277     
 C   14.489277508535499        12.421686811004770        18.845629580388088     
 H   17.052296173433749        10.169079052999475        19.430241382418266     
 C   16.292154486865062        8.7649896448897469        20.874156555201598     
 C   14.206588272275612        7.6689590198532889        20.311151168655140     
 H   13.315335013285877        8.2329489500605106        18.433824840334982     
 H   15.307259691936718        7.8333933527094803        15.517611931598804     
 C   13.293505900458007        7.3956359344613700        14.896794313170600     
 C   11.581305426742539        8.9898662245452208        15.553096139778150     
 H   12.260528430245950        10.679524493599962        16.698071385289996     
 H   17.251365675661393        8.2866099375484321        17.217451022163591     
 C   18.766382767779110        9.1116052656159514        15.919279297794017     
 C   18.315168334582303        11.304828919177652        15.010253760547478     
 H   16.454334155878527        12.215747649937343        15.565271116237996     
 H   14.173597353670429        12.330138536252671        15.432495741172325     
 C   13.913000221436846        14.080428660829144        16.655422134650372     
 C   14.192087489722805        13.772306593997362        19.044228747248233     
 H   14.695544335979898        11.779873974006536        19.698778325235445     
 H   17.103837704655589        8.9393474567322535        21.577373974255558     
 C   15.285368876473454        7.8439534122052299        21.179699700888662     
 H   13.409921940265296        6.9687802405351702        20.556662767880344     
 H   13.577901321825982        6.4732216237788380        14.389704697507396     
 C   11.952304248253213        7.7985790757598608        14.922258818244327     
 H   10.546876891421986        9.3313914181200630        15.522934853556551     
 H   19.420387481613794        8.2450980666561691        16.000261316300634     
 C   19.156786847645314        10.195989157615488        15.126151078315848     
 H   18.602613673347179        12.154520615882996        14.393661300139142     
 H   13.704047314077409        14.725546763730012        15.800720113641436     
 C   13.916028195745879        14.600243903696676        17.953469265142729     
 H   14.174739346600806        14.176049190499453        20.053938823350400     
 H   15.347298661297552        7.2726400185888753        22.103824988859792     
 H   11.195367285325602        7.1961953939479129        14.423451710883766     
 H   20.123555754213701        10.170198131136177        14.617690644533360     
 H   13.710998169708537        15.658274554207114        18.110184617756630     
 Co   7.0538428364093217        10.546949386446697        12.618550086992174     
 S   7.6327244640874632        12.721296999689601        13.012898324578053     
 S   9.1177298257922832        9.6027530948420683        12.520321260471706     
 S   5.8547456856832367        10.191295545445961        10.714143388662043     
 S   5.5373604811654680        9.7724387815584990        14.133640209250251     
 C   6.1886633307746095        13.737698490731503        13.097360662466803     
 C   8.9974420421788572        7.8443270211367988        12.433939717722597     
 C   6.5962197922435077        11.064937024404397        9.3735144523717437     
 C   6.2456179776009249        9.1207483839465961        15.610854907906829     
 C   6.3174425445577338        15.147415483107443        13.032309846301130     
 C   4.8867611822353956        13.212591017757065        13.265184298808743     
 C   10.173815039218116        7.0799576622901919        12.236298951023009     
 C   7.7867524519715632        7.1378065395375971        12.623647212888224     
 C   7.8098434904081353        11.777463213440116        9.5064015364575294     
 C   5.9744002724792944        11.073158329134870        8.0997908131629845     
 C   5.4653807876546905        9.0390465303303102        16.789535470453316     
 C   7.5611788681615213        8.6110130564614682        15.659606748878479     
 H   7.3071992971156732        15.583509235887231        12.910027593178917     
 C   5.2017279520777260        15.981350529804157        13.139431202720791     
 C   3.7832527136180660        14.057689819333575        13.393973830012502     
 H   4.7620256888951920        12.133761771337259        13.323692065944975     
 H   11.116689120635485        7.6053972845761777        12.086071928978777     
 C   10.147027738552351        5.6836981779638895        12.255106323794060     
 C   7.7683346225404026        5.7398221132215648        12.643464576027926     
 H   6.8675715397809434        7.7019626126137162        12.782620169965993     
 H   8.2972996121553955        11.805952670406079        10.477886633994791     
 C   8.3629972471985177        12.462325649104677        8.4251692766773356     
 C   6.5519384752962830        11.735713355154264        7.0130201534938132     
 H   5.0186367444040352        10.563305428175525        7.9770457627417235     
 H   4.4528245716820312        9.4403286724128321        16.780332189518287     
 C   5.9687494259709606        8.4397686330076045        17.946669767918355     
 C   8.0530792248977114        8.0147584350316237        16.819675375552880     
 H   8.1913945918040181        8.7079367761215778        14.777926161252534     
 H   5.3316957401930436        17.061480810849691        13.087832165517995     
 C   3.9221629455611060        15.447781431167947        13.330729537776122     
 H   2.7909836439280848        13.627133235138192        13.530119618440171     
 H   11.073974946784741        5.1275830476458450        12.118716296632215     
 C   8.9418437334177199        4.9994964631347312        12.462597557151735     
 H   6.8224991727664133        5.2252566581966242        12.813400147879060     
 H   9.2814886470253732        13.025765064181908        8.5728755551938338     
 C   7.7541830113283128        12.437602380919758        7.1653178608639303     
 H   6.0591073704383911        11.713724682320583        6.0420195040947906     
 H   5.3383959144273376        8.3774782873573752        18.832843645247749     
 C   7.2655602557265047        7.9091836327600769        17.971892373943597     
 H   9.0713328475787449        7.6305322158929147        16.820248300644494     
 H   3.0518512387507593        16.098198595020857        13.400441338050001     
 H   8.9234180514833525        3.9127577127999795        12.486617356144732     
 H   8.2028609570612190        12.958612817229779        6.3234755326404439     
 H   7.6530044144955962        7.4230358300591925        18.865401895291317     
 P   10.051725650395882        10.638448865364191        20.452259060613937     
 C   11.525816715772587        11.312541698896984        21.230462489889199     
 C   8.5840105791700712        10.891092642560489        21.478583784557262     
 C   10.276506752717818        8.8594785715926196        20.278502044506190     
 C   9.8213395965866148        11.366293938084601        18.814227005057951     
 C   11.621288375402884        12.697207894751157        21.458180353932921     
 C   12.579103970563812        10.460748351650798        21.615392362687242     
 C   8.5663671645540074        11.842744335908725        22.510980210713001     
 C   7.4355213019629431        10.114159579893125        21.218606684040260     
 C   10.647266544832538        8.3067729834012862        19.044850355469336     
 C   10.186772833596239        8.0467726008490175        21.425020821988845     
 C   10.847933584819325        12.116120333599051        18.214095155823252     
 C   8.6249390554919394        11.129711587179436        18.111605638854844     
 H   10.827812927784619        13.371253844136037        21.147020800057838     
 C   12.752716840182504        13.216434278365837        22.086802572138474     
 C   13.718429850839561        10.995317018177905        22.218026443617436     
 H   12.515941307539343        9.3915480825355342        21.440708327959353     
 H   9.4433907896984515        12.440092117265294        22.749916222590951     
 C   7.4052533290476772        12.020500435733352        23.269540806215243     
 C   6.2790108158385776        10.312903542461104        21.973029237376561     
 H   7.4525944200792855        9.3441131153044044        20.448642938526618     
 H   10.714954289113704        8.9373500673440098        18.161820336439302     
 C   10.923907337231016        6.9393753064016925        18.956092293073265     
 C   10.489503655943338        6.6888747868968732        21.331643549928099     
 H   9.8779349132025658        8.4642573822672205        22.382918489119053     
 H   11.765714596459402        12.328187575566172        18.756197772514437     
 C   10.679657411935180        12.603436315611305        16.914315198496091     
 C   8.4808543166440078        11.603951025795146        16.806828943415329     
 H   7.8135537903859715        10.561873130158833        18.558745400694402     
 H   12.795044599182937        14.285149179955507        22.288649887655215     
 C   13.801880812806514        12.370188253558544        22.454786207301613     
 H   14.535547245523080        10.344293695708528        22.527152461614939     
 H   7.4314593956946826        12.754099997462587        24.075666714743068     
 C   6.2622994849422202        11.264256404839427        23.000562925853625     
 H   5.3829658720827886        9.7208501378165515        21.789006297806814     
 H   11.214685663528643        6.5111130854083550        17.997699104501251     
 C   10.849352635855990        6.1346301528779685        20.096172383866225     
 H   10.442164676960509        6.0515555913361210        22.215316684920214     
 H   11.474521837313278        13.185142492788954        16.454944951538014     
 C   9.5095668295640294        12.330711912020401        16.203991072764545     
 H   7.5718909321192651        11.399205425555333        16.247638169090024     
 H   14.687879749317158        12.776864245142656        22.938717628411972     
 H   5.3503499478988568        11.390836052227163        23.585363153530270     
 H   11.056197655713198        5.0669119913719385        20.031926327876196     
 H   9.3707828270908919        12.675960211017912        15.178407976900761     
 P   6.5114689709578206        3.3630776552360491        17.253628294268459     
 C   6.6127574375072999        4.3045049094375498        18.788403631512761     
 C   5.3103849665722107        4.2074699517856686        16.212547314063553     
 C   8.1419781951889210        3.3409947735074730        16.482041237633258     
 C   5.9729205802255025        1.6669936880637843        17.560126990794540     
 C   7.7010871653425701        4.1373072332745489        19.664445271066448     
 C   5.5846449987822364        5.2058701170759445        19.107368136631983     
 C   5.6422904439970161        5.4273791744615467        15.594087505663149     
 C   3.9928732798971343        3.7267911225841863        16.170872544306736     
 C   8.9600482828788035        4.4819734383610044        16.588920346825649     
 C   8.5767353505023944        2.2306051321639386        15.736465745624240     
 C   5.6804059265108862       0.81987130623403603        16.472590166001634     
 C   5.9259561949988688        1.1681358798819723        18.872967377441068     
 H   8.5044848912441218        3.4469852518460233        19.422449959726151     
 C   7.7465399483323267        4.8641658037413089        20.854027261656579     
 C   5.6539112772683460        5.9445505690409082        20.289532265413150     
 H   4.7522043070809872        5.3505460812514976        18.426631724846427     
 H   6.6612895238142675        5.8112247084599709        15.606342883916790     
 C   4.6365567929902136        6.1715837325017731        14.972024121753961     
 C   2.9945347560098048        4.4747963221607057        15.545379654081568     
 H   3.7431831173068231        2.7751796750971227        16.626506791134631     
 H   8.6321123161582367        5.3370523419509386        17.176576036502034     
 C   10.195527340118264        4.5070852821655958        15.942019105864214     
 C   9.8185821587663948        2.2717315057957368        15.101252741525379     
 H   7.9667110839348672        1.3343434514426469        15.651934163150566     
 H   5.6717560624925936        1.2012649580051920        15.453124683177904     
 C   5.3873964804935044      -0.52658443339354777        16.701342881594321     
 C   5.6292412456485126      -0.18019828285814196        19.088370436505656     
 H   6.1158044408114183        1.8243908782331664        19.719104379597770     
 H   8.5639417738065866        4.7029883917135242        21.553611902963937     
 C   6.7373477250104612        5.7842990633569134        21.155020292287972     
 H   4.8570464248691323        6.6467916655064387        20.528003604020956     
 H   4.8834294929327537        7.1220386706140104        14.496852419776502     
 C   3.3143648481127688        5.7086282071130636        14.971742026374452     
 H   1.9771012887291042        4.0875774530563582        15.493322896429760     
 H   10.826216381836845        5.3920520705731976        16.009737983831126     
 C   10.629107491775923        3.4057734699592106        15.196221667768945     
 H   10.147408278344594        1.4090284159258237        14.524328336664512     
 H   5.1885479888378550       -1.1821646374002153        15.852660365204356     
 C   5.3705430548557906       -1.0259694448842855        18.007185561319570     
 H   5.5985992718098876      -0.56815193654259466        20.103923258715962     
 H   6.8030478879378986        6.3677663284436168        22.071677132328393     
 H   2.5337117687431703        6.2989018800036689        14.496046739518574     
 H   11.605130860818885        3.4336896702127548        14.705211144860828     
 H   5.1636097109079282       -2.0815712434857492        18.177495917943492     
 Co   10.051747780753969        3.0252603116019436       0.41531564995790432     
 S   9.4727781075596411       0.85095888035880451       0.80986099188245886     
 S   7.9879082027034176        3.9695363807628756       0.31687559477568533     
 S   11.250973719722756        3.3807408775075105       -1.4890662561011496     
 S   11.568242482746568        3.7999400836083890        1.9303233872049561     
 C   10.916828161236062      -0.16546265595386167       0.89430508734715908     
 C   8.1081359592373747        5.7279725346975168       0.23069963730260812     
 C   10.509503371668808        2.5071713918335847       -2.8297324322587980     
 C   10.860032660940906        4.4515371326485980        3.4075977164546596     
 C   10.788039758152543       -1.5751776884601683       0.82924596847606269     
 C   12.218733255524935       0.35963298855512993        1.0621535267865370     
 C   6.9317159130062356        6.4923308903540322        3.3301947378539871E-002
 C   9.3188338398621653        6.4345028386992293       0.42028165085302149     
 C   9.2959010373230928        1.7946035116875132       -2.6968702573637704     
 C   11.131316796592486        2.4990219778128098       -4.1034606243881813     
 C   11.640295312036637        4.5331719752317881        4.5862686906248067     
 C   9.5444837150832633        4.9613084914800911        3.4563911928821587     
 H   9.7982840477074973       -2.0112661520920367       0.70694008065203573     
 C   11.903745946666506       -2.4091216762653036       0.93639071533088902     
 C   13.322232824655613      -0.48547552960836815        1.1909580298817661     
 H   12.343480579664748        1.4384599713955979        1.1206875978652686     
 H   5.9888322198470529        5.9668831166803216      -0.11681984088309487     
 C   6.9584769106424567        7.8885900148510784        5.2216834790811351E-002
 C   9.3372218189451175        7.8324870841268943       0.44020799188499621     
 H   10.238043137654222        5.8703481272161424       0.57907426024798592     
 H   8.8084705254066886        1.7660235108390361       -1.7253746345715772     
 C   8.7427513472009437        1.1097923924161410       -3.7781357593394356     
 C   10.553785168581738        1.8365097986884336       -5.1902589503676309     
 H   12.087074118747120        3.0088915231802709       -4.2261823308897819     
 H   12.652843013098106        4.1318683371081901        4.5770276305292930     
 C   11.136965757934984        5.1324197450568283        5.7434361333121950     
 C   9.0526239525417793        5.5575328553338741        4.6164959099974974     
 H   8.9142609199609879        4.8644617364042402        2.5747046374723803     
 H   11.773768486273200       -3.4892505527192910       0.88479513115625974     
 C   13.183313280237332       -1.8755665590566226        1.1277164433660811     
 H   14.314499928596891       -5.4922455407131580E-002   1.3271318266774206     
 H   6.0314998726749787        8.4446950503670610       -8.3994436241328269E-002
 C   8.1636738029834532        8.5728013016824711       0.25957940636676324     
 H   10.283067317660642        8.3470622324169828       0.61004109756005098     
 H   7.8242781601785740       0.54631918939894641       -3.6304518459903607     
 C   9.3515514693148667        1.1345956047402714       -5.0379912220427459     
 H   11.046615110479326        1.8585490874827078       -6.1612590005598138     
 H   11.767338395338300        5.1946621696312345        6.6296014653312891     
 C   9.8401687315346980        5.6630379789744749        5.7687039689204740     
 H   8.0343846300536121        5.9417987175751268        4.6171050784761185     
 H   14.053616448897685       -2.5259919777290163        1.1974640794723035     
 H   8.1820848877500314        9.6595384485004043       0.28367099413096153     
 H   8.9028780051414778       0.61361425290498328       -5.8798532747693244     
 H   9.4527554746151292        6.1491558005897344        6.6622433764953692     
 P   7.0541145766081588        2.9337074488178945        8.2493217292121148     
 C   5.5800168909686336        2.2596031412919606        9.0274953699979630     
 C   8.5218059340154948        2.6810239342584872        9.2756678068329581     
 C   6.8293514370774675        4.7126831432721312        8.0756190309224376     
 C   7.2844988001769462        2.2059070719456062        6.6112721078117680     
 C   5.4845552887622917       0.87493818997690553        9.2552228905041307     
 C   4.5267016052758624        3.1113841585529824        9.4123709675239429     
 C   8.5393686285140280        1.7294320226216353        10.308119250586405     
 C   9.6703463981582161        3.4578770388289675        9.0156773730710320     
 C   6.4585814107204955        5.2654386824599051        6.8419914897858929     
 C   6.9190877680068930        5.5253375032270986        9.2221730249544294     
 C   6.2579288715906101        1.4560309150580850        6.0111642812198127     
 C   8.4808687641997036        2.4425567808999959        5.9086216630194119     
 H   6.2780560265047560       0.20090133372190219        8.9441103932277422     
 C   4.3531017008409005       0.35570128271739587        9.8837909854053496     
 C   3.3873476256278483        2.5768052060143725        10.014941265616455     
 H   4.5898636505727239        4.1805841791166625        9.2376911495870733     
 H   7.6623049575341273        1.1321466364889505        10.547061420667340     
 C   9.7004505204745239        1.5516558534688778        11.066723217238044     
 C   10.826828664777237        3.2591038019594931        9.7701349974158358     
 H   9.6533375151676868        4.2278875994105700        8.2456754619483341     
 H   6.3908937337528684        4.6348997702676789        5.9589326115683159     
 C   6.1819230738385080        6.6328377309186726        6.7533004662265919     
 C   6.6163510449568497        6.8832386392851266        9.1288600437305636     
 H   7.2279276198319184        5.1078072918693813        10.180050201491563     
 H   5.3401715567318107        1.2439184529791152        6.5532877077244169     
 C   6.4262026223196775       0.96871931667189770        4.7113829996052390     
 C   8.6249469958347511        1.9683275540117140        4.6038407815706943     
 H   9.2922342055918481        3.0104400061028036        6.3557370346940862     
 H   4.3107833003055536      -0.71301346160160539        10.085642193320657     
 C   3.3039023320576177        1.2019343534290459        10.251702456196391     
 H   2.5702049860854057        3.2278202428264651        10.324020331164419     
 H   9.6741802454205477       0.81809955161725079        11.872884222300106     
 C   10.843457244607722        2.3078139238645305        10.797728711059206     
 H   11.722926895679935        3.8510694779777488        9.5860863234172609     
 H   5.8911289140383749        7.0611398221924242        5.7949294302444496     
 C   6.2564805686136182        7.4375333121945397        7.8934169260475366     
 H   6.6637076546615353        7.5205209191753699        10.012559746319861     
 H   5.6313610805605094       0.38696348971972289        4.2520369034863590     
 C   7.5962616343797018        1.2415065203590936        4.0010301782636999     
 H   9.5338864229887008        2.1731255165477852        4.0446300867329095     
 H   2.4178800993088565       0.79524893787774487        10.735582383371051     
 H   11.755387078020112        2.1812019592330119        11.382551391624023     
 H   6.0496275184056625        8.5052535301249002        7.8292174002359989     
 H   7.7350445485112340       0.89626226191900116        2.9754447461922897     
 P   10.594166117721365        10.209193624154937        5.0506608173894625     
 C   10.492964047213096        9.2677384013040918        6.5854252745017074     
 C   11.795110727738955        9.3647662530759650        4.0094624318512233     
 C   8.9636153895978694        10.231341184386325        4.2791778520510020     
 C   11.132792589788361        11.905255011060818        5.3571359289396172     
 C   9.4046939893206485        9.4349271838790720        7.4615415645670353     
 C   11.521073608870541        8.3663330810829262        6.9042882058336517     
 C   11.463009523100862        8.1449996801422095        3.3908523420591465     
 C   13.112695524087917        9.8452325091395867        3.9678513949285428     
 C   8.1454629491642887        9.0904357152735891        4.3861740537435834     
 C   8.5289332268456466        11.341694847294198        3.5335107187800761     
 C   11.425329925082501        12.752349975112182        4.2695847858279752     
 C   11.179759381745297        12.404135264134664        6.6699678778740532     
 H   8.6012951491426257        10.125273397681054        7.2196207573928275     
 C   9.3592980493094888        8.7080232161738014        8.6510980117353533     
 C   11.451865821825344        7.6276100879426298        8.0864287560623538     
 H   12.353462564923293        8.2216556023579610        6.2234889952965204     
 H   10.443948336174163        7.7613375196333170        3.4030467528382427     
 C   12.468622693388614        7.4007044885062507        2.7687115537802089     
 C   14.110914800023291        9.0971400494869350        3.3422785717143548     
 H   13.362529672269085        10.796746544027897        4.4235972791418154     
 H   8.4733494522827062        8.2353835130893565        4.9738930236898860     
 C   6.9099696148672729        9.0653664530753719        3.7392995047840341     
 C   7.2870777021784985        11.300605956616687        2.8983154856295639     
 H   9.1390263892545338        12.237898562509487        3.4488907605755119     
 H   11.433980253589198        12.370935395758501        3.2501272417103415     
 C   11.718366448349920        14.098803802736084        4.4983172370858613     
 C   11.476502736529895        13.752465990772368        6.8853487323125444     
 H   10.989894442110280        11.747896207247331        7.5161136113570013     
 H   8.5419352224167255        8.8691877124514065        9.3507319449900823     
 C   10.368488779975028        7.7878572881989108        8.9519916311765133     
 H   12.248726877433313        6.9253380782933940        8.3248219026902532     
 H   12.221609055272184        6.4503488791031236        2.2934301214819039     
 C   13.790885061509250        7.8634321987371560        2.7685017212669272     
 H   15.128406374804866        9.4841996901697811        3.2902526062361095     
 H   6.2792032447141768        8.1804651137623630        3.8071160683805947     
 C   6.4764686672140401        10.166637993829793        2.9934031339899048     
 H   6.9583124738526152        12.163277328064902        2.3213131989799134     
 H   11.917233306723775        14.754361592301583        3.6496235801970554     
 C   11.735227556718913        14.598211236179017        5.8041500128546852     
 H   11.507147953715988        14.140437783392581        7.9008939484143070     
 H   10.302827251187161        7.2043533688949326        9.8686265508103403     
 H   14.571445514145358        7.2730817609727918        2.2927564934559146     
 H   5.5004286011335441        10.138751456800025        2.5024252881164459     
 H   11.942190037748762        15.653810109704942        5.9744423843722085     
         556

 Co   1.5078947105344953        10.712620643762222       0.44790237668307314     
 S  0.95572540597584066        12.902089883761576       0.79240015219648263     
 S -0.56546406136419569        9.7912767033440176       0.35470149380898369     
 S   2.7012043006970323        10.309600227506909       -1.4513656753548019     
 S   3.0091724949086802        9.9279959059138640        1.9728026959254281     
 C   2.4174509538099240        13.893082802113785       0.87144065332827403     
 C -0.44279251423032462        8.0361709251439049       0.21340159962377378     
 C   1.9508995024076925        11.156683420675179       -2.8042917967302499     
 C   2.3143860368917166        9.1719915118979678        3.4062949117238830     
 C   2.3128655757912480        15.304774291168648       0.80628545478504010     
 C   3.7098121263529786        13.345317041690775        1.0408321348684848     
 C  -1.6235278500554327        7.2707103259758004        5.2584600972447729E-002
 C  0.77812131595796230        7.3312113261109770       0.33129447069115397     
 C  0.73376986231328434        11.864666281831550       -2.6799386045897928     
 C   2.5700422010207444        11.148764703104259       -4.0787906872982624     
 C   3.0969504217146810        9.0373285850477938        4.5785623155812143     
 C   1.0063348583521543        8.6425103308915361        3.4281206872552410     
 H   1.3313396734030469        15.757433458047593       0.67675202551835556     
 C   3.4413493788596461        16.119116939301087       0.92608098185372889     
 C   4.8267044185550665        14.170961167108318        1.1812070419484679     
 H   3.8173291513476877        12.264372543608072        1.0920353894770327     
 H  -2.5734907054232639        7.7946296592799378       -4.9438241199325786E-002
 C  -1.5917142402360094        5.8740070448736681        4.9555230548872273E-002
 C  0.80240684442588683        5.9332235686445287       0.32793273423740898     
 H   1.7013916878232638        7.8964521254655615       0.45702068189885681     
 H  0.24657021835107987        11.903269535734145       -1.7088988039902913     
 C  0.17501573604036966        12.530127281109895       -3.7701777881743070     
 C   1.9869879245255928        11.791176209644606       -5.1746270110023422     
 H   3.5285273029874018        10.642368045979813       -4.1941747987788753     
 H   4.1061401507598507        9.4467026485118826        4.5897682538276872     
 C   2.5992276880239729        8.3787322547436105        5.7052614968185322     
 C  0.52006839372839975        7.9856674602670958        4.5572144350647550     
 H  0.37507341551371298        8.7758792301267246        2.5526585247926623     
 H   3.3298907851091109        17.201427875201230       0.87731853956123640     
 C   4.7101828608146876        15.563396098251779        1.1265483841851343     
 H   5.8114436128578646        13.723528434104427        1.3193440882196124     
 H  -2.5222152585329001        5.3164842104352079       -5.4931669130048030E-002
 C -0.37658695377939327        5.1910684957142230       0.19334693683991602     
 H   1.7567516300807831        5.4190959213346872       0.44498014309922701     
 H -0.74581545919412329        13.091587468698634       -3.6287840725256220     
 C  0.78123333104451997        12.488817642851361       -5.0308162593571062     
 H   2.4787355843396415        11.757436055330542       -6.1458595721760538     
 H   3.2297801077386268        8.2815901551933742        6.5880524287165221     
 C   1.3067269389289207        7.8368544548487478        5.7051998308148413     
 H -0.49356877612191646        7.5902029555790156        4.5365820090878364     
 H   5.5892859815591356        16.200593070055906        1.2068579822778056     
 H -0.35403868775842406        4.1039734245334332       0.20203261436720182     
 H  0.32801645724891065        12.994483012269551       -5.8795056081206774     
 H  0.92243146717479063        7.3107247469208936        6.5771783033409168     
 P   15.629360149847932        10.534428485180404        8.2038929594885115     
 C   14.163141718900910        11.201484384629429        9.0018480907758107     
 C   17.096157313290398        10.755523763046860        9.2376886537352778     
 C   15.389037614334683        8.7613681081791270        7.9860557092533906     
 C   15.858298174871367        11.307010622566363        6.5852023011774072     
 C   14.070514932803313        12.584736438258947        9.2396515848941227     
 C   13.113852944582058        10.347639536604570        9.3918424999784982     
 C   17.116522802209552        11.692431939083001        10.284040384771512     
 C   18.238358483698661        9.9718194900078583        8.9717556132422835     
 C   15.006286269181331        8.2493051239661295        6.7389593768771290     
 C   15.467107087864539        7.9148413154786637        9.1088033894639864     
 C   14.832708991799848        12.079506503092990        6.0122761848002328     
 C   17.052078182768266        11.089716653225077        5.8713034976937335     
 H   14.862310819558232        13.260892736570616        8.9280652152476687     
 C   12.942848140587362        13.100140510735288        9.8779572123462049     
 C   11.977584170564031        10.878674634951370        10.002973175829663     
 H   13.177017290394677        9.2794614761709049        9.2126890923390050     
 H   16.243975066324520        12.295020783402094        10.527359102255435     
 C   18.275214953721118        11.848417480233262        11.050566474580755     
 C   19.391983808117409        10.147729457678649        9.7365617369535862     
 H   18.219073545229321        9.2160317576954736        8.1877927006227367     
 H   14.944567409835123        8.9048637047893635        5.8739822303236400     
 C   14.704990514273026        6.8904455022489159        6.6130713394405314     
 C   15.141285603454659        6.5646323126699402        8.9786661120454436     
 H   15.783289722688984        8.3003538409460660        10.077551199434970     
 H   13.916310619338731        12.275640361630934        6.5626467939386766     
 C   14.997860106876242        12.609271038932452        4.7287042370026864     
 C   17.193860733330911        11.608245750770978        4.5830333612611502     
 H   17.862421742057847        10.502808476820737        6.2963222257861400     
 H   12.902684364538860        14.167442035745992        10.087335026067361     
 C   11.894154190686931        12.252636396383343        10.244129545967461     
 H   11.162637534015557        10.225544785207857        10.313293683028801     
 H   18.252725492140168        12.571218330096245        11.866180423784611     
 C   19.412219197916784        11.084331060974424        10.777510991269008     
 H   20.283762206320386        9.5508792652316945        9.5477903851378247     
 H   14.397747137560172        6.4977978969682511        5.6449937167151178     
 C   14.769969277853289        6.0515486375652578        7.7286723289375017     
 H   15.175260992257378        5.9044767530428297        9.8465829499178099     
 H   14.202815505001253        13.208538274382303        4.2914814987686833     
 C   16.165559519170198        12.357376373394116        4.0068776463786895     
 H   18.101144334248186        11.421283721126814        4.0148171389697502     
 H   11.009256143975096        12.657699650696856        10.730876022638190     
 H   20.323203314764989        11.195325324773174        11.367066066323776     
 H   14.545327217035577        4.9899199068040492        7.6325260589544826     
 H   16.302027286209263        12.736442403532015        2.9933196776246889     
 P   2.0361861155246603        3.3616587417627821        5.0442966774059839     
 C   1.9348682686930596        4.2833634790110340        6.5897719618470552     
 C   3.2177394764298399        4.2298201951057708        4.0014320091519648     
 C  0.40902040435614495        3.3272158392234661        4.2647723093372427     
 C   2.5909045050929786        1.6698230393154330        5.3374881692747325     
 C  0.85400373346777758        4.0976676069927267        7.4710401388092276     
 C   2.9634110422781150        5.1826798416586159        6.9149802132838554     
 C   2.8384925582611427        5.4090737691683657        3.3344385137500865     
 C   4.5571480595765914        3.8106254014206598        3.9975941678371876     
 C -0.43842379526531500        4.4444646168358695        4.3912992660183816     
 C   1.6725534965110634E-002   2.2339172949232964        3.4719327608228050     
 C   2.9034089207638196       0.84115657194468896        4.2421643215269604     
 C   2.6172038658491399        1.1511863048333950        6.6434317818053117     
 H   5.3342856587321387E-002   3.4046215523750423        7.2266975942398455     
 C  0.81342113821106288        4.8090410610181085        8.6703002380203085     
 C   2.8993078090809199        5.9044625526812258        8.1073943728542979     
 H   3.7909774898805031        5.3394939932544334        6.2305758343839077     
 H   1.8020837356776132        5.7415678878327725        3.3178258744905085     
 C   3.8162810261778093        6.1766105374628042        2.6967191275557223     
 C   5.5259049306454440        4.5786060644670332        3.3499555107502199     
 H   4.8440949442806884        2.8884424788839240        4.4923528338463301     
 H -0.14306477319257169        5.2874203328455680        5.0127197794331311     
 C  -1.6598642753270036        4.4621921607931299        3.7169251456493750     
 C  -1.2113469009670912        2.2674172222454190        2.8104362094175448     
 H  0.64919375272522206        1.3555802783916659        3.3652443648768084     
 H   2.9304044364336157        1.2405630949024007        3.2300362576208408     
 C   3.1920678626947243      -0.50887140691752186        4.4538923539103301     
 C   2.9144848482417909      -0.19932481204885147        6.8426477522490057     
 H   2.4115395684501846        1.7935229712869247        7.4963277418335599     
 H   1.5126926679356867E-003   4.6351253652905759        9.3733558719465897     
 C   1.8203246664873203        5.7299749222986982        8.9757845612475862     
 H   3.6960070205698545        6.6046583864816517        8.3527384153964537     
 H   3.5332681738231702        7.1000943988218657        2.1908758183619819     
 C   5.1568006749191602        5.7715089877180041        2.7213143435848108     
 H   6.5597252259536800        4.2354404709835922        3.3190608749379718     
 H  -2.3130250718521501        5.3293688763644163        3.7974232760476476     
 C  -2.0518566796898012        3.3771602991759826        2.9255692216828235     
 H  -1.5002898016115986        1.4172243025481421        2.1953211795641385     
 H   3.4006253794268169       -1.1543847515565386        3.5994116971723531     
 C   3.1898905332377434       -1.0279141975931125        5.7522343533894045     
 H   2.9324198847307494      -0.60246377193781386        7.8525786121588190     
 H   1.7582637912758536        6.3016501287501052        9.8996886694004385     
 H   5.9146303242922258        6.3735235757094291        2.2234836993831157     
 H  -3.0189762837378358        3.4029999303955436        2.4177653804560633     
 H   3.3950724563090171       -2.0858380398836838        5.9094539085358546     
 Co   15.597849253976342        2.8597072382705888        12.650542877107576     
 S   16.150025422523136       0.67032747516301505        12.995555265795371     
 S   17.671182003059791        3.7811356406705889        12.557177281548391     
 S   14.404479413075054        3.2623702838782562        10.751252661874972     
 S   14.096525322896010        3.6446319170180104        14.175275617398094     
 C   14.688324248192581      -0.32070455810828874        13.074548624507992     
 C   17.548618342160452        5.5362636584274290        12.416185215025084     
 C   15.154863703274481        2.4153395457563991        9.3983488727934379     
 C   14.791312188998884        4.4003424329691443        15.608898312601321     
 C   14.792933257878421       -1.7323926448435740        13.009372849159055     
 C   13.395957391191079       0.22703918535884027        13.243971450325343     
 C   18.729412515614911        6.3016850613279045        12.255558797266618     
 C   16.327730638708815        6.2412666371134318        12.534069377642037     
 C   16.371958547958840        1.7073092001102024        9.5227683376668999     
 C   14.535797895862091        2.4233070845337386        8.1238129635224663     
 C   14.008728486529265        4.5348961360931437        16.781165213212482     
 C   16.099389684564414        4.9297613756980905        15.630817308052894     
 H   15.774464480166456       -2.1850366400511239        12.879828849572945     
 C   13.664463317481802       -2.5467551522832483        13.129168779888888     
 C   12.279078881492907      -0.59862603998660835        13.384326203257784     
 H   13.288432527279490        1.3079814282417739        13.295242033345025     
 H   19.679362744942267        5.7777339276495470        12.153570466683734     
 C   18.697667794946643        7.6983882377439787        12.252668165536461     
 C   16.303518854883539        7.6392545761758841        12.530861698955393     
 H   15.404425381038754        5.6760496885052545        12.659664936088303     
 H   16.859071123400344        1.6686317091109975        10.493851618081568     
 C   16.930766316028848        1.0418683517561866        8.4325436271421381     
 C   15.118892818191947        1.7808921605846888        7.0280023316484588     
 H   13.577332991557697        2.9297309619038447        8.0083838881291953     
 H   12.999528590474146        4.1255479746958104        16.792310082847948     
 C   14.506443963264195        5.1933652099071690        17.907938002067358     
 C   16.585645618671339        5.5864812838416542        16.759983081079934     
 H   16.730665609190385        4.7964701866641901        14.755355742893917     
 H   13.775938305477515       -3.6290639253040613        13.080405714025625     
 C   12.395621472779263       -1.9910578198760509        13.329644197978388     
 H   11.294335232928159      -0.15120993049826714        13.522482570361454     
 H   19.628206674343833        8.2558758568246642        12.148306627689928     
 C   17.482559582080825        8.3813665282133236        12.396434912037147     
 H   15.349191706190132        8.1534196025973316        12.647890702258961     
 H   17.851570252169953       0.48037451865860398        8.5739791251549278     
 C   16.324622042295491        1.0832191691610940        7.1718710012761218     
 H   14.627196808508815        1.8146566775396100        6.0567441963587010     
 H   13.875875376573484        5.2904340109021648        18.790724886335138     
 C   15.798957112543510        5.7352144013871120        17.907957517357293     
 H   17.599293279534642        5.9819217939802574        16.739416476780299     
 H   11.516529459911041       -2.6282692916339827        13.409957033519921     
 H   17.460056954159580        9.4684596230389069        12.405220442375677     
 H   16.777868360120735       0.57754757128009226        6.3232009430475653     
 H   16.183241565712077        6.2612577032774874        18.779990239015437     
 P   1.4763358238687501        3.0377378714772671        20.406986023300973     
 C   2.9425529835304207        2.3706956005227835        21.204955122161351     
 C   9.5148169742222816E-003   2.8166901409664340        21.440756840068225     
 C   1.7166668763737383        4.8107945508530161        20.189112557684808     
 C   1.2474211452746080        2.2651331151041569        18.788303117402801     
 C   3.0351857644529274       0.98745483000525436        21.442826623810966     
 C   3.9918782871154055        3.2245505644533266        21.594825933945597     
 C  -1.0902980005631852E-002   1.8797964417413171        22.487120178069176     
 C  -1.1326494363980404        3.6004432885233157        21.174800168700504     
 C   2.0993706649562665        5.3228378603532320        18.941993694301242     
 C   1.6386610092056391        5.6573369673790808        21.311854868100951     
 C   2.2729704730907931        1.4925390422958791        18.215435254971169     
 C   5.3691967577414311E-002   2.4825190879295542        18.074349054347788     
 H   2.2433613988639745       0.31128399333483370        21.131344883409582     
 C   4.1629073098679523       0.47207758825775259        22.081054353834720     
 C   5.1281894763234765        2.6935427235028420        22.205899303646529     
 H   3.9287092056954815        4.2927193698160648        21.415623092123237     
 H  0.86160606137326534        1.2771576306003343        22.730458716669428     
 C  -1.1696049612164832        1.7238888024970842        23.253647776378344     
 C  -2.2862886480347777        3.4246015450319880        21.939601407894237     
 H  -1.1133216384014286        4.3562196290691588        20.390826936897366     
 H   2.1610440276794285        4.6672708369641374        18.077019649096915     
 C   2.4006913676118318        6.6816901519389100        18.816080730668585     
 C   1.9645106619409449        7.0075382154287871        21.181692562816622     
 H   1.3225089721290140        5.2718421386904453        22.280619871507138     
 H   3.1893328286714255        1.2963456002083531        18.765843175869765     
 C   2.1078239880920568       0.96275500850585816        16.931870479956348     
 C  -8.8076658448883627E-002   1.9639919949565088        16.786076868208088     
 H -0.75661922325855757        3.0695038254557812        18.499324529591672     
 H   4.2030921971722508      -0.59521388302028277        22.290469330997460     
 C   5.2116356353168944        1.3195915597015988        22.447104419012842     
 H   5.9431578255476989        3.3466855449376927        22.516135084765562     
 H  -1.1471541682616198        1.0011063880240891        24.069279029128946     
 C  -2.3065702331873679        2.4880261986582553        22.980574371001765     
 H  -3.1780426406519391        4.0214801281556722        21.750804523888846     
 H   2.7079046291032540        7.0743168258892988        17.847985590822880     
 C   2.3357862988029541        7.5206004685487216        19.931676798152154     
 H   1.9306010048684512        7.6676996125720924        22.049609632366678     
 H   2.9028320045006937       0.36340158746353096        16.494694978007562     
 C  0.94018074924382333        1.2147485943305452        16.209985605312045     
 H -0.99531320222250963        2.1510415691300513        16.217814564718935     
 H   6.0965730443330219       0.91454536532990915        22.933793493955907     
 H  -3.2175632858586956        2.3770809653062845        23.570125679061299     
 H   2.5604588277800300        8.5822216675302307        19.835511098808119     
 H  0.80372472111093540       0.83567733074949879        15.196428271454089     
 P   15.069657578943392        10.210563708699574        17.247477322596879     
 C   15.170900155936691        9.2887878764858325        18.792917189987939     
 C   13.888198938328200        9.3424411683226882        16.204480713073096     
 C   16.696844169097240        10.245022625137997        16.468013518845819     
 C   14.514930350771014        11.902398882646670        17.540660401926637     
 C   16.251705884369279        9.4744542436248160        19.674263604794692     
 C   14.142383885799662        8.3893910084107670        19.117986708496176     
 C   14.267578777162695        8.1633228811333467        15.537314411825557     
 C   12.548753040025515        9.7615249916764455        16.200659163194196     
 C   17.544304394952206        9.1277887768240653        16.594565190077951     
 C   17.089093748121165        11.338294924043542        15.675114027707592     
 C   14.202406066584489        12.731043165503211        16.445323429089409     
 C   14.488676857949038        12.421069805700448        18.846591982710081     
 H   17.052355496860567        10.167547393758500        19.430020522455060     
 C   16.292255199725176        8.7629779856713128        20.873464420575061     
 C   14.206452080278739        7.6675096159265328        20.310341774004744     
 H   13.314870383401976        8.2325887432482912        18.433515763393817     
 H   15.304020381392512        7.8309277218490525        15.520680520233942     
 C   13.289883597649398        7.3957989250086769        14.899436510613247     
 C   11.580091026033784        8.9935640095655334        15.552851747798231     
 H   12.261709407199779        10.683611859071405        16.695550949214933     
 H   17.248973755066086        8.2848529520837690        17.216028535646124     
 C   18.765715818757304        9.1100503402846709        15.920139823263332     
 C   18.317134719279974        11.304779155417133        15.013562398047672     
 H   16.456605663358896        12.216616587422228        15.568416058423360     
 H   14.175373856939915        12.331612843196934        15.433204247608703     
 C   13.913775766682274        14.081081493915804        16.657029299212155     
 C   14.191425326410879        13.771591818412670        19.045783860945445     
 H   14.694345765244529        11.778745745104315        19.699496727635761     
 H   17.104125277739158        8.9368595348850270        21.576573928208273     
 C   15.285377960470697        7.8419689515210376        21.178809094111831     
 H   13.409773327247363        6.9672540860607883        20.555575100560613     
 H   13.572987406145288        6.4724106793933043        14.393462484806021     
 C   11.949329893851477        7.8007867196074461        14.924036096564683     
 H   10.546244280835595        9.3366537863634189        15.521938528449951     
 H   19.418895845457055        8.2428895681976329        16.000646992637979     
 C   19.157654193236098        10.195046681426305        15.128707552426500     
 H   18.606046402076903        12.154943683425312        14.398391862126791     
 H   13.705195124295292        14.726567230098009        15.802535250379959     
 C   13.916000287256841        14.600158830818579        17.955357191779171     
 H   14.173527901022595        14.174761770735191        20.055704007835669     
 H   15.347420518912314        7.2702114233176651        22.102662581112810     
 H   11.191573964327736        7.1987841306030091        14.426075117861073     
 H   20.124751241581883        10.169189537839893        14.620863958241067     
 H   13.710839289406646        15.658090895222426        18.112554184424202     
 Co   7.0536324237375299        10.553143685769721        12.619704966484893     
 S   7.6315090813804893        12.728061109123267        13.012172208334661     
 S   9.1178827954507362        9.6098172642504132        12.521753498315254     
 S   5.8548582822382391        10.195710555574383        10.715431335430027     
 S   5.5376361488864818        9.7782603230108798        14.135096680100242     
 C   6.1867932507738219        13.743516943916605        13.096478459666409     
 C   8.9975371544589944        7.8515155087983057        12.433290859723311     
 C   6.5966849715286084        11.068400907562081        9.3743808677480551     
 C   6.2453396612893801        9.1226762384198796        15.610706790230365     
 C   6.3146743139711550        15.153308266998954        13.031444057833195     
 C   4.8852473284230999        13.217566193479769        13.264366912702659     
 C   10.174086597361907        7.0871307814389990        12.237007101914555     
 C   7.7864809746651700        7.1450272239898922        12.620321215167623     
 C   7.8104418100555408        11.780747135963036        9.5069829708795943     
 C   5.9749757091834388        11.076062319192161        8.1006236847087969     
 C   5.4649778001159950        9.0390057916182975        16.789123344796131     
 C   7.5606133212008739        8.6121894751444490        15.658496999890428     
 H   7.3041240847816615        15.590018431111394        12.908885178407912     
 C   5.1984868635851775        15.986513665294206        13.139062275251630     
 C   3.7812435860546834        14.061940238341158        13.393617535645573     
 H   4.7611529017595080        12.138657477064333        13.322590080134994     
 H   11.117213455563997        7.6125348258527525        12.088578565642838     
 C   10.147141408587045        5.6908537585555239        12.254994264194028     
 C   7.7678737748684279        5.7470421161499905        12.639270478470181     
 H   6.8671363693459053        7.7092049199250905        12.778059499444719     
 H   8.2978849203681158        11.809571843731247        10.478454395693946     
 C   8.3638108437308301        12.464926159542063        8.4254421118778478     
 C   6.5527267004773373        11.737904363206765        7.0135421160959570     
 H   5.0191111079352675        10.566342799164611        7.9781299360868720     
 H   4.4525534431534703        9.4406042105130528        16.780651277088499     
 C   5.9680892018066896        8.4375026811482368        17.945136318058456     
 C   8.0522564426768657        8.0136601751964296        16.817422185670381     
 H   8.1909000572447397        8.7104719433064339        14.777071499966118     
 H   5.3277663967358766        17.066725527980690        13.087581291416928     
 C   3.9193224981691355        15.452119850198923        13.330711801857049     
 H   2.7892566525059004        13.630754410419547        13.529849195789948     
 H   11.074231587099590        5.1347047450910210        12.119786471826295     
 C   8.9416024357546178        5.0066733168767001        12.460119519043371     
 H   6.8217328107119544        5.2324717298014329        12.807237117679479     
 H   9.2823895673627455        13.028285434003836        8.5729377297126277     
 C   7.7550993972641482        12.439631721657516        7.1655571178738802     
 H   6.0599441876592435        11.715510773857737        6.0425279939902117     
 H   5.3376985343989647        8.3739164255952581        18.831163476657629     
 C   7.2647306675910119        7.9064777978992637        17.969455069257819     
 H   9.0703313469564506        7.6289967158314758        16.817234974141233     
 H   3.0486853892961308        16.102044860301199        13.400838757440717     
 H   8.9230456702522041        3.9199207126902342        12.483564888705972     
 H   8.2039482320527632        12.960103936310981        6.3234808062714869     
 H   7.6520221060167550        7.4188299689845749        18.862171642251617     
 P   10.050663133385440        10.634534094134301        20.450616822573906     
 C   11.524456001225811        11.308381799362506        21.229551200071434     
 C   8.5829759058125372        10.885994065012692        21.477210030433092     
 C   10.276054224976788        8.8557895551969494        20.275211278009259     
 C   9.8203348445343881        11.364037282862355        18.813303161711225     
 C   11.619804304890721        12.692996679977446        21.457642134237258     
 C   12.577614665009472        10.456528150860425        21.614650207541441     
 C   8.5652193189976131        11.837102823784928        22.510120856743541     
 C   7.4347221608236813        10.108811083623454        21.216997823056129     
 C   10.647298306014855        8.3046160430648772        19.041061897135076     
 C   10.186755697448008        8.0418152947442625        21.420837235284019     
 C   10.846934194943591        12.114628475029591        18.214157353076768     
 C   8.6240114298999391        11.128231671278771        18.110279286050819     
 H   10.826376354593892        13.367108303438576        21.146477797556390     
 C   12.751095690732937        13.212099252254637        22.086604825824775     
 C   13.716828992106501        10.990983998340530        22.217580188679815     
 H   12.514466551277847        9.3873649834817865        21.439798800648642     
 H   9.4420732960340565        12.434646784902760        22.749229407805803     
 C   7.4041844223279858        12.014057924451794        23.268958380915549     
 C   6.2783065841609309        10.306717658861533        21.971785285245520     
 H   7.4518882005514051        9.3392907159601872        20.446517446409818     
 H   10.714763649742661        8.9361321399805824        18.158710501827727     
 C   10.924892675519988        6.9375443975803295        18.950916700397098     
 C   10.490383733866764        6.6842129727935466        21.326087614286454     
 H   9.8776179376566322        8.4580956920050934        22.379135977065250     
 H   11.764676937557923        12.326063192735541        18.756559890188303     
 C   10.678799277493470        12.603499200621648        16.914968052688142     
 C   8.4800363479140533        11.604094599575616        16.806104830793696     
 H   7.8126300476995763        10.559750593432856        18.556619120848893     
 H   12.793330319870469        14.280762543461179        22.288731512442642     
 C   13.800262274787565        12.365822936527648        22.454501326227643     
 H   14.533882489143959        10.339895953962289        22.526734195575312     
 H   7.4302402732671533        12.747259977291019        24.075433263093188     
 C   6.2614515540491791        11.257528301544061        22.999812039984395     
 H   5.3824179781063650        9.7144939325306563        21.787571319253953     
 H   11.216311611558684        6.5106231710141893        17.992164992418591     
 C   10.850694863983339        6.1315183006103418        20.090079011390916     
 H   10.443544600047266        6.0460346004136243        22.209167488716627     
 H   11.473704676867547        13.185797993037749        16.456402413899696     
 C   9.5087776753120234        12.331602195895433        16.204229390777041     
 H   7.5711187136363538        11.400054588075232        16.246591263701838     
 H   14.686222572132136        12.772453036956716        22.938521375996434     
 H   5.3495271324285625        11.383539230909973        23.584769846543097     
 H   11.058231189299274        5.0640328255277458        20.024644185001364     
 H   9.3700967615055184        12.678085160713204        15.179082193335629     
 P   6.5116196380900799        3.3629854451986834        17.253401630656803     
 C   6.6128668854244870        4.3036883907762338        18.788572983946516     
 C   5.3113163697138779        4.2082910952735242        16.212219844891884     
 C   8.1420258068128337        3.3404098301600040        16.481564065798676     
 C   5.9724048694466108        1.6670778801242176        17.559391695317530     
 C   7.7008945771721207        4.1358123776828926        19.664840277790745     
 C   5.5847294827682266        5.2049827277311316        19.107731340927863     
 C   5.6450448037749119        5.4266521610797502        15.591924205563311     
 C   3.9929625186882278        3.7299799693630491        16.171987963160831     
 C   8.9611975462102613        4.4804997110047555        16.589172209260578     
 C   8.5752032626192545        2.2306457580327912        15.734245237208254     
 C   5.6791643649127446       0.82064875414705019        16.471555441443375     
 C   5.9261158610463092        1.1674961547319909        18.871977400414732     
 H   8.5041965646862909        3.4453861841692626        19.422786633719333     
 C   7.7461362659103772        4.8621125706407513        20.854773126331725     
 C   5.6537751876835678        5.9430524454471430        20.290266734681456     
 H   4.7524865329176498        5.3501019268128296        18.426836311614082     
 H   6.6647144901970474        5.8085196531266954        15.603073998481957     
 C   4.6403830730105344        6.1717781932982492        14.969292729798223     
 C   2.9957562438579903        4.4787813644189658        15.545686222053670     
 H   3.7418410337471353        2.7794865627956939        16.629098044052810     
 H   8.6344757130416969        5.3351361437714271        17.178073747521378     
 C   10.196159339025153        4.5053221517887589        15.941256688560514     
 C   9.8165434970871122        2.2714720707773139        15.098063436729714     
 H   7.9643373579328944        1.3350557054045014        15.648890554368913     
 H   5.6699029670411605        1.2027068466760835        15.452359884935305     
 C   5.3862392395158531      -0.52592402444935893        16.699669995775107     
 C   5.6293053728937181      -0.18090350920222711        19.086772708951052     
 H   6.1165385744278673        1.8232307713424110        19.718371350998328     
 H   8.5633165157145346        4.7004703104361223        21.554509384954581     
 C   6.7370244115978100        5.7822834209454044        21.155892178008923     
 H   4.8569120912601464        6.6452230936560683        20.528962375293865     
 H   4.8886443314402097        7.1212041463765621        14.492956714300016     
 C   3.3174812811601417        5.7110644918017188        14.969984573303229     
 H   1.9776906655729198        4.0932616691388102        15.494441360782943     
 H   10.827688820703472        5.3896241788788073        16.009448005471203     
 C   10.628190373997812        3.4046068696664351        15.193774982097143     
 H   10.143880728059571        1.4092253940411106        14.519728000408680     
 H   5.1870416816439429       -1.1811245290657626        15.850765363547378     
 C   5.3700018560518457       -1.0260304798898465        18.005236589268449     
 H   5.5990632109803764      -0.56941233810423741        20.102118239294864     
 H   6.8025680416270786        6.3653271435107799        22.072810386314735     
 H   2.5377032765132501        6.3018219878036312        14.493484401410742     
 H   11.603881025502996        3.4324374279910832        14.702135196514201     
 H   5.1630733953710219       -2.0817071871935449        18.175057379418234     
 Co   10.051966841560683        3.0190657712240232       0.41648520738603306     
 S   9.4740097721074079       0.84419121695639432       0.80913593657452676     
 S   7.9877604192665217        3.9624664897895387       0.31833717367711434     
 S   11.250859189265761        3.3763394565030582       -1.4877659829992982     
 S   11.567974537276083        3.7941074476160277        1.9318002203364162     
 C   10.918715771475117      -0.17128259881268912       0.89342463057258370     
 C   8.1080506845719498        5.7207775772332248       0.23006550971024006     
 C   10.509034841605700        2.5037171600651220       -2.8288510933448685     
 C   10.860315652039365        4.4496055850042504        3.4074654467839527     
 C   10.790826757867775       -1.5810721287789171       0.82838202588252585     
 C   12.220264175592824       0.35465767345533172        1.0613364627256503     
 C   6.9314576380772275        6.4851523007954226        3.4007786186160349E-002
 C   9.3191147045022831        6.4272748253563687       0.41697912946020066     
 C   9.2952979483688960        1.7913321052462083       -2.6962717036456509     
 C   11.130737634954301        2.4961231237743098       -4.1026129024824494     
 C   11.640701349992213        4.5332144268199057        4.5858729301383176     
 C   9.5450530163172544        4.9601257463254296        3.4552943704584500     
 H   9.8013781988919995       -2.0177777543118376       0.70580065949661552     
 C   11.907006708266719       -2.4142853862804068       0.93602215000841738     
 C   13.324259932686509      -0.48972500195460078        1.1906011383491886     
 H   12.344369146724059        1.4335643306947989        1.1195842879496716     
 H   5.9883217002415590        5.9597408480257883      -0.11432260020791399     
 C   6.9583786677204129        7.8814289912107300        5.2094649704860600E-002
 C   9.3376944268705433        7.8252597704014386       0.43602951342216323     
 H   10.238485606319612        5.8630982621456535       0.57454985977450745     
 H   8.8078791420182743        1.7624229230087483       -1.7247902527855323     
 C   8.7419321695275904        1.1072010450735932       -3.7778433665183551     
 C   10.552992303859353        1.8343210531236960       -5.1897200283604894     
 H   12.086596332309437        3.0058582867447443       -4.2250853283435941     
 H   12.653117851798706        4.1315961753821808        4.5773657876644611     
 C   11.137626413220687        5.1346900168344938        5.7419164941098249     
 C   9.0534477799221769        5.5586273957444137        4.6142529182089911     
 H   8.9147595151299122        4.8619143298961447        2.5738635090227393     
 H   11.777718703348826       -3.4944959841060510       0.88454403344958910     
 C   13.186172938719212       -1.8799040969262732        1.1276977403776680     
 H   14.316244843236024       -5.8542108504084756E-002   1.3268591387613675     
 H   6.0312608489684729        8.4375687619004562       -8.2946976582675899E-002
 C   8.1639297342927968        8.5656181610093878       0.25710009353976132     
 H   10.283844864989916        8.3398389731873088       0.60390075736841242     
 H   7.8233705000084992       0.54381024903551756       -3.6303681954178026     
 C   9.3506298881219649        1.1325700781088284       -5.0377324166469331     
 H   11.045773270543245        1.8567619310536043       -6.1607338199515613     
 H   11.768035007104556        5.1982322242211891        6.6279355508646338     
 C   9.8409977323137579        5.6657456519487681        5.7662772763155621     
 H   8.0353861225112198        5.9433275707443540        4.6140994105145028     
 H   14.056802310967564       -2.5298364806170772        1.1978582678068241     
 H   8.1824731279509670        9.6523692772257572       0.28061184358488800     
 H   8.9017849484109046       0.61212491047349882       -5.8798269177046203     
 H   9.4537351250079666        6.1533659114832417        6.6590214709342366     
 P   7.0551689960735535        2.9376283818682944        8.2476727130920100     
 C   5.5813699067241966        2.2637703113745022        9.0265796827471867     
 C   8.5228344851926163        2.6861314293787326        9.2742853459066250     
 C   6.8297945365215593        4.7163779441359441        8.0723178530552886     
 C   7.2854952921783411        2.2081666177737316        6.6103427279479066     
 C   5.4860306744662202       0.87915669118685902        9.2546801385464903     
 C   4.5281852363164257        3.1156127822683901        9.4116278136608233     
 C   8.5405165687387843        1.7350778456861684        10.307246941811256     
 C   9.6711356094310741        3.4632403418158542        9.0140606025365102     
 C   6.4585406764882825        5.2675981505346252        6.8381911098613894     
 C   6.9190951759501012        5.5303038757137744        9.2179768157611051     
 C   6.2589183161277928        1.4575288587529085        6.0112196506880249     
 C   8.4817901548051591        2.4440347691653295        5.9072915712587069     
 H   6.2794819826561961       0.20505321018252848        8.9435597974078931     
 C   4.3547158082350030       0.36004478598979606        9.8835926758012818     
 C   3.3889446948890520        2.5811478303959756        10.014498727796740     
 H   4.5913328508141138        4.1847756272725842        9.2367798084941501     
 H   7.6636254762017915        1.1375917995633726        10.546361385603815     
 C   9.7015221297812531        1.5581038948845156        11.066124229562099     
 C   10.827525264661436        3.2653064173987216        9.7688801600864377     
 H   9.6540288647317283        4.2327276792332551        8.2435450951800711     
 H   6.3910755039572384        4.6361177854764923        5.9558126958268272     
 C   6.1809294525172183        6.6346710041195252        6.7481087127045418     
 C   6.6154609130495343        6.8879091395658172        9.1232874790556657     
 H   7.2282350480826354        5.1139810349318910        10.176256325375405     
 H   5.3411977457771105        1.2460521032766461        6.5536417631379100     
 C   6.4270508222411333       0.96866184861289995        4.7120292369409418     
 C   8.6257590020520034        1.9681810107011404        4.6031133243764568     
 H   9.2931531296458250        3.0125576599788153        6.3536084493974432     
 H   4.3124896651669546      -0.70861827591725823        10.085723343002845     
 C   3.3055164583481744        1.2063093663894273        10.251421823256255     
 H   2.5718677827174390        3.2322283850438529        10.323608785176551     
 H   9.6754069993555998       0.82494175131691427        11.872631496564347     
 C   10.844303954289705        2.3145538559463645        10.796962275257723     
 H   11.723463162171708        3.8574489542846249        9.5846422525825812     
 H   5.8894956855854046        7.0616295691368727        5.7893777440966137     
 C   6.2551294404117224        7.4406505959711673        7.8873051707177844     
 H   6.6623162651959182        7.5260529745431368        10.006392222640303     
 H   5.6321667064606755       0.38631661781325405        4.2534863829332208     
 C   7.5970428869800850        1.2406172327207277        4.0012636007277873     
 H   9.5346542515175319        2.1722696105584722        4.0435810220059816     
 H   2.4195344483438079       0.79967089664575441        10.735394256697917     
 H   11.756210275947874        2.1885128762765573        11.381940620075605     
 H   6.0475850534787545        8.5081379028453821        7.8219140722783607     
 H   7.7357226463777158       0.89413776179769300        2.9761143084168573     
 P   10.594021125424652        10.209283107927913        5.0504289501937354     
 C   10.492853381015568        9.2685545812736319        6.5855903623216623     
 C   11.794195433113524        9.3639447700867393        4.0091387147088069     
 C   8.9635766152768817        10.231918874368587        4.2786875717600479     
 C   11.133308488619800        11.905169688872652        5.3563972372091557     
 C   9.4048805909385749        9.4364224867703843        7.4619263221990373     
 C   11.520988133578273        8.3672233456516167        6.9046553167850924     
 C   11.460285908293962        8.1457161264631299        3.3887032255634861     
 C   13.112617036520639        9.8420589296717633        3.9689664564922635     
 C   8.1443283857634174        9.0918969522391055        4.3864043280043088     
 C   8.5304688270041584        11.341649566796317        3.5312836597901849     
 C   11.426569868284274        12.751573533481141        4.2685477773186440     
 C   11.179600125820036        12.404772028469957        6.6689751876032384     
 H   8.6015775710212719        10.126870928926831        7.2199411445755253     
 C   9.3596912443448819        8.7100806994757445        8.6518357676398825     
 C   11.451996143553520        7.6291144799459696        8.0871690078494183     
 H   12.353183481679363        8.2221027095204686        6.2237025056394826     
 H   10.440558694413287        7.7640184687304599        3.3997961090558730     
 C   12.464836217558345        7.4005064751860870        2.7659998875580021     
 C   14.109713037861709        9.0931770638340232        3.3425905308968478     
 H   13.363871779005130        10.792461858275818        4.4261804935776468     
 H   8.4710042926842775        8.2372852585327259        4.9753645409145948     
 C   6.9093533297894627        9.0671141025512583        3.7385136127263974     
 C   7.2891205136780703        11.300858079227048        2.8951183166510486     
 H   9.1413986998598702        12.237185800435910        3.4458468825771633     
 H   11.435831446415113        12.369496182628785        3.2493595242652700     
 C   11.719520264020925        14.098144482097760        4.4966436544188584     
 C   11.476437162351498        13.753168450205379        6.8837500324746257     
 H   10.989162056112768        11.749052095823671        7.5153771902010824     
 H   8.5425468974800580        8.8717112079557658        9.3516173667072593     
 C   10.368801646014719        7.7898797440680951        8.9528633673938316     
 H   12.248855632799840        6.9269152481739775        8.3257926799853621     
 H   12.216444496897598        6.4511727548517817        2.2895617450089549     
 C   13.787803226236147        7.8610092008964338        2.7667590964981970     
 H   15.127832433775303        9.4785493233175906        3.2913746019839425     
 H   6.2777520498856889        8.1828728429663613        3.8067956104598459     
 C   6.4773958892232839        10.167792025602679        2.9909400587133241     
 H   6.9618399496100540        12.163075297549854        2.3167104994551195     
 H   11.918734747607742        14.753324290224704        3.6477287358941908     
 C   11.735765137821087        14.598271549187801        5.8022011339013106     
 H   11.506682641400859        14.141693924183272        7.8990885719718040     
 H   10.303293549744744        7.2068023500924046        9.8697614292011622     
 H   14.567495550122269        7.2701809541196898        2.2902124096674692     
 H   5.5016897500306090        10.139989020168965        2.4993305924449514     
 H   11.942720732894211        15.653945509101412        5.9720053475839681     
         556

 Co   1.5074517457927179        10.706547450616569       0.44665496081381112     
 S  0.95431013652500896        12.895466968973160       0.79296255714956188     
 S -0.56556923599903519        9.7843811454347147       0.35336569046970689     
 S   2.7008575610195171        10.305254767667178       -1.4528657511089136     
 S   3.0093760067798598        9.9222992397439622        1.9711253198216983     
 C   2.4153820140595612        13.887395926051500       0.87225153779056308     
 C -0.44301696315297207        8.0291539204421767       0.21404960305999043     
 C   1.9508513319852070        11.153356261029307       -2.8052995245557835     
 C   2.3141500456260533        9.1701258454203813        3.4062528147531435     
 C   2.3099028553669685        15.299015574261272       0.80712183501328472     
 C   3.7080934589437757        13.340464950943026        1.0415923451719815     
 C  -1.6236059730810686        7.2637595002724646        5.1861434418410596E-002
 C  0.77750583357636016        7.3241101255065919       0.33458392587857988     
 C  0.73384818229491922        11.861495003891102       -2.6805961160818645     
 C   2.5700803464231927        11.146075782273373       -4.0797753238925720     
 C   3.0966697531931908        9.0374168087146103        4.5787291755251038     
 C   1.0058304289756606        8.6413545089393740        3.4291144088726422     
 H   1.3280744426896982        15.751064309700547       0.67784808910517869     
 C   3.4379136535669939        16.114079534400112       0.92647756654718660     
 C   4.8244895762547131        14.166825081283019        1.1815727688157991     
 H   3.8162445819761750        12.259597587759762        1.0930511215220211     
 H  -2.5732962975506677        7.7877564891687445       -5.1932614537876801E-002
 C  -1.5920075507474611        5.8670715129198037        4.9628616260940103E-002
 C  0.80154533835475750        5.9261219116105552       0.33207046582290412     
 H   1.7006373598830677        7.8892916425606527       0.46153806731034475     
 H  0.24664343644077916        11.899681545085006       -1.7095364781126077     
 C  0.17529250220266399        12.527712438861162       -3.7704745421887691     
 C   1.9872207121965622        11.789268986480085       -5.1752488164088373     
 H   3.5284647484514400        10.639556663071875       -4.1954555712391031     
 H   4.1059764597905453        9.4465089676015808        4.5891525354945895     
 C   2.5987898320507714        8.3809871276658825        5.7065620063483813     
 C  0.51940771261385321        7.9867226990701194        4.5593595287952224     
 H  0.37457280002859517        8.7733833171047291        2.5534487234977150     
 H   3.3257725104679463        17.196310576528415       0.87762387949535281     
 C   4.7071411264914023        15.559174521507421        1.1266182060200682     
 H   5.8095041129098330        13.720012866665764        1.3196494005740627     
 H  -2.5223885943612996        5.3096195624787512       -5.6039257612555959E-002
 C -0.37726223070215831        5.1840598983444774       0.19577249317497911     
 H   1.7555651076610810        5.4119562980103399       0.45106589461224667     
 H -0.74545255522084064        13.089238747657408       -3.6288215913067310     
 C  0.78159838838266282        12.487063368490695       -5.0310889953934463     
 H   2.4789987558225617        11.755996522356481       -6.1464783558976901     
 H   3.2293670456457657        8.2851303332082775        6.5894550978556481     
 C   1.3061399134152618        7.8395043409872844        5.7074720370347096     
 H -0.49439216114678047        7.5916519688437418        4.5395398253135770     
 H   5.5859183993313932        16.196858428085442        1.2065598648296674     
 H -0.35488888771598071        4.0969773370366118       0.20501907402438024     
 H  0.32854626513241919        12.993329596500196       -5.8795033783168664     
 H  0.92176675660678464        7.3148347992480565        6.5802528328472292     
 P   15.628758820534772        10.538214273583241        8.2056121343298258     
 C   14.162255847007936        11.205547195398074        9.0028352558718154     
 C   17.095596859044736        10.760461489088447        9.2391219381730405     
 C   15.388974719552866        8.7649424361026025        7.9893902353419506     
 C   15.857745742767403        11.309140794369515        6.5862073110039514     
 C   14.069542806073516        12.588852665672887        9.2402652252771755     
 C   13.112797966984559        10.351794955046609        9.3926216580289452     
 C   17.115875183797378        11.697919145642846        10.284954091855111     
 C   18.238028010804054        9.9770089477556443        8.9733935127343720     
 C   15.006623976070747        8.2514030903491751        6.7427921819044210     
 C   15.467472383906307        7.9196514453331996        9.1130050064590673     
 C   14.832073373942626        12.080716554302326        6.0122506368569670     
 C   17.051644063284026        11.091199520472840        5.8727422035286905     
 H   14.861416701381792        13.264917625148371        8.9287070050484871     
 C   12.941733970869009        13.104417025495518        9.8781924228615861     
 C   11.976413955002608        10.882979957764071        10.003417368448009     
 H   13.175946607434989        9.2835783105882506        9.2136313044455900     
 H   16.243165928273054        12.300316107126383        10.528121790469813     
 C   18.274668897245071        11.854716789321914        11.051165260520079     
 C   19.391773314616493        10.153773624794928        9.7377934796426509     
 H   18.218812879977410        9.2206909024643622        8.1899511469555186     
 H   14.944685663032496        8.9060512374920009        5.8771571429156797     
 C   14.706197252884177        6.8922379108521330        6.6182665722242904     
 C   15.142460160416034        6.5691693755174319        8.9842176660540822     
 H   15.783413252999903        8.3063263084016512        10.081350032266359     
 H   13.915610058341340        12.277394965337605        6.5623085281216600     
 C   14.997312402960205        12.608890131994453        4.7280679539373400     
 C   17.193485253783241        11.608070065505018        4.5838508410095429     
 H   17.862063658232110        10.505066132710102        6.2986008561566704     
 H   12.901503788538740        14.171771617873118        10.087292097824166     
 C   11.893001110117545        12.256976791165021        10.244409796350979     
 H   11.161369203006036        10.229942227317554        10.313675804477585     
 H   18.252055514538256        12.577920245023385        11.866425168025648     
 C   19.411892740541369        11.090926049556106        10.778241716617005     
 H   20.283711428673730        9.5571088915809881        9.5491814369782890     
 H   14.399530435704390        6.4982948568585179        5.6505478331919781     
 C   14.771527875786953        6.0545887350436915        7.7347623028978356     
 H   15.176925075072859        5.9098451979067690        9.8527076478953628     
 H   14.202237418785717        13.207444748632522        4.2900082927134990     
 C   16.165121224031676        12.356284121558291        4.0066794001767345     
 H   18.100848629415687        11.420499898340550        4.0159809934714019     
 H   11.008059791169524        12.662114332779314        10.731035112336603     
 H   20.322924234054906        11.202506675965290        11.367600492734441     
 H   14.547509790814447        4.9927422711914522        7.6397898200367491     
 H   16.301655874632466        12.734078377087192        2.9926657952719458     
 P   2.0364387995962097        3.3616692767087861        5.0445364085344231     
 C   1.9351667949185078        4.2841108698194379        6.5896151821347990     
 C   3.2186547979415674        4.2289856879201393        4.0017013106171930     
 C  0.40912708205189235        3.3276466889554626        4.2653523485843428     
 C   2.5906307512574638        1.6696966919299701        5.3382040879946100     
 C  0.85405272189771408        4.0991072966915434        7.4707236251119316     
 C   2.9637033262366339        5.1835082212739669        6.9145528169312422     
 C   2.8410881859333106        5.4097002492236186        3.3364647108664838     
 C   4.5572854178039641        3.8076096140595515        3.9965070856776621     
 C -0.43724328728636519        4.4457642894784781        4.3911521654302161     
 C   1.5266252720511736E-002   2.2337066366551315        3.4742722187564663     
 C   2.9023788527316832       0.84035674896150991        4.2431569769582458     
 C   2.6177929763878249        1.1518022743880358        6.6444041091478647     
 H   5.3284439147143009E-002   3.4061587892457030        7.2264980983454707     
 C  0.81332229201831174        4.8110701241791300        8.6696173541740453     
 C   2.8994397180408593        5.9059328644124331        8.1065784085110497     
 H   3.7914322655145551        5.3398659688178656        6.2302603659138098     
 H   1.8052968557553575        5.7440156851437383        3.3208818521366767     
 C   3.8198731710550886        6.1764336508490567        2.6993386315189483     
 C   5.5270997635065395        4.5749102996830739        3.3497019009852638     
 H   4.8429064512007596        2.8843663860222071        4.4898450548254747     
 H -0.14068524776201510        5.2891764041639293        5.0113162385428422     
 C  -1.6592067094449345        4.4637483578451880        3.7177992724950513     
 C  -1.2133204044219048        2.2674701713739975        2.8137545139997546     
 H  0.64691387497570996        1.3547136573469005        3.3684024297447137     
 H   2.9286212757834016        1.2390928408904542        3.2307550395857794     
 C   3.1912819286440670      -0.50952235922866362        4.4555077124129365     
 C   2.9151334743189188      -0.19861184010141339        6.8442111029964687     
 H   2.4127269159263154        1.7946494520235787        7.4970567123619585     
 H   1.2295906665283724E-003   4.6376334229259237        9.3725688356060388     
 C   1.8203151590338074        5.7319827871833473        8.9748926986835400     
 H   3.6961496191745766        6.6062101412628387        8.3516359337437773     
 H   3.5381462338797949        7.1008845939965717        2.1946010706791585     
 C   5.1597469397451041        5.7692944570228919        2.7230694690115498     
 H   6.5603398423066936        4.2301846298028902        3.3180542224720768     
 H  -2.3115433604026121        5.3315781735836909        3.7978224191258660     
 C  -2.0527307383452227        3.3781060925628354        2.9281352077555836     
 H  -1.5037285770708042        1.4168060240343905        2.2000586669495288     
 H   3.3994684090421186       -1.1554013959731682        3.6012340131088498     
 C   3.1899055487259074       -1.0278295201994607        5.7541295331112359     
 H   2.9336157497749804      -0.60118021702423940        7.8543513176143902     
 H   1.7581424584028700        6.3041087146986934        9.8985209103594194     
 H   5.9183908098193427        6.3709262177618866        2.2260753772700905     
 H  -3.0201770154342888        3.4040133002964970        2.4209456493653532     
 H   3.3952170782228710       -2.0856553461681933        5.9118291403743068     
 Co   15.598289128854374        2.8657707053501693        12.649326288143117     
 S   16.151436256919716       0.67693341584011135        12.996107103015643     
 S   17.671286793738943        3.7880134683669491        12.555885534031981     
 S   14.404827055429633        3.2667358198087517        10.749785931105706     
 S   14.096323234760275        3.6502957262771325        14.173642799834704     
 C   14.690386447235307      -0.31503098692510068        13.075353209024660     
 C   17.548835727349502        5.5432612606012164        12.416852244084687     
 C   15.154905844058366        2.4186829843952213        9.3973721266014163     
 C   14.791549598524334        4.4021994727189311        15.608890025541871     
 C   14.795886852696478       -1.7266475436666107        13.010204589924635     
 C   13.397670017951951       0.23188025065510304        13.244723053374567     
 C   18.729479733121615        6.3086183430781047        12.254839583738248     
 C   16.328337652028431        6.2483462832702159        12.537377966321575     
 C   16.371877165530982        1.7105007508394612        9.5221358807409704     
 C   14.535746978196162        2.4260084452924802        8.1228625708380751     
 C   14.009012194361352        4.5348082591781314        16.781365956138380     
 C   16.099893247182820        4.9309139711262331        15.631837036969593     
 H   15.777719984582673       -2.1786826701653395        12.880920877039319     
 C   13.667888531938743       -2.5417293473727978        13.129560918426327     
 C   12.281286263906811      -0.59449886849892875        13.384685000561699     
 H   13.289512080201112        1.3127455876670902        13.296243713071098     
 H   19.679157917084552        5.7845910850354443        12.151077568343529     
 C   18.697946174268722        7.7053062944800832        12.252734020005185     
 C   16.304367481595197        7.6463346922140580        12.535006001592251     
 H   15.405173427918571        5.6831876265869274        12.664211637361154     
 H   16.859002242007069        1.6722458635020772        10.493235300737711     
 C   16.930481848607105        1.0443021012251144        8.4322704525924550     
 C   15.118643616376394        1.7828122784234026        7.0274123872122871     
 H   13.577380995423455        2.9325524325403496        8.0071414809464105     
 H   12.999696205703756        4.1257397653499037        16.791733370236614     
 C   14.506885471996538        5.1911212749792135        17.909266280251526     
 C   16.586306312636506        5.5854331049293879        16.762148160814480     
 H   16.731164060511468        4.7989566652198130        14.756171830354495     
 H   13.780044342755049       -3.6239584554735882        13.080706707017237     
 C   12.398653595856240       -1.9868454515193006        13.329709028852513     
 H   11.296267762001083      -0.14770159067654026        13.522779261747843     
 H   19.628362653575319        8.2627248885315545        12.147181486020369     
 C   17.483219039983098        8.3883557745195425        12.398854426967517     
 H   15.350364478534971        8.1605357896784252        12.653984242161638     
 H   17.851201976984484       0.48274496068598677        8.5739613665367216     
 C   16.324242815051949        1.0849890801968578        7.1716248745188089     
 H   14.626912593700695        1.8161071452299249        6.0561595686208651     
 H   13.876293473457867        5.2869107634956620        18.792155712697710     
 C   15.799546719646237        5.7325779725998913        17.910250715930768     
 H   17.600115709671613        5.9804821057137474        16.742388722477362     
 H   11.519886317696423       -2.6245423839538629        13.409653671321989     
 H   17.460888739807675        9.4754365529735214        12.408192656836388     
 H   16.777321710799281       0.57871727512651294        6.3232279797456963     
 H   16.183909771184297        6.2571682184454849        18.783081316317062     
 P   1.4769394756855494        3.0339568819456981        20.408699295453349     
 C   2.9434413723051551        2.3666367234143268        21.205935309111879     
 C   1.0079880334936923E-002   2.8117530253552609        21.442186637337166     
 C   1.7167306835417842        4.8072254158737451        20.192444261203182     
 C   1.2479740127831733        2.2630096292457749        18.789301547131803     
 C   3.0361600731585150       0.98334165769304160        21.443427923265475     
 C   3.9929325368649615        3.2203984756559754        21.595608416547705     
 C  -1.0245773135674098E-002   1.8743090955486132        22.488029844272408     
 C  -1.1323176434486382        3.5952501441871410        21.176436757677635     
 C   2.0990372983564138        5.3207469546185164        18.945825496902316     
 C   1.6382910975849561        5.6525306712419141        21.316054152923520     
 C   2.2736093196030511        1.4913428675192255        18.215398633598518     
 C   5.4122624670631496E-002   2.4810360818636910        18.075785466553242     
 H   2.2442602151895543       0.30726319694749238        21.131965657339819     
 C   4.1640190684356551       0.46780218629622805        22.081284007002971     
 C   5.1293554515355275        2.6892387490066483        22.206351799690669     
 H   3.9297793480328234        4.2886066041839008        21.416572640997366     
 H  0.86242820574462531        1.2718665531761049        22.731215532489582     
 C  -1.1690480302214430        1.7175831262002457        23.254243134845144     
 C  -2.2860752793304346        3.4185481864302685        21.940832891903309     
 H  -1.1130636787547297        4.3515574789111255        20.392984648667493     
 H   2.1609340681644618        4.6660911449099824        18.080193262026441     
 C   2.3994861729082193        6.6799055628479840        18.821277030676292     
 C   1.9633284141684229        7.0030057991805146        21.187243837085912     
 H   1.3223786807118771        5.2658718915705354        22.284415018645351     
 H   3.1900393874747759        1.2946092570047329        18.765490897601243     
 C   2.1083743249524245       0.96315119293851470        16.931222637888343     
 C  -8.7705997087377405E-002   1.9641671989213620        16.786892315811052     
 H -0.75626689299629879        3.0672404759966017        18.501604130791637     
 H   4.2042687694778813      -0.59954312429817291        22.290418063560427     
 C   5.2127833148776590        1.3152516742488842        22.447389152114468     
 H   5.9444200146588235        3.3422885146320098        22.516532504004449     
 H  -1.1464696676650166       0.99439693183675582        24.069519227925330     
 C  -2.3062363735489022        2.4814202987257148        22.981303315207370     
 H  -3.1779912757611650        4.0152386019610837        21.752197557695776     
 H   2.7061250870283686        7.0738295334410450        17.853542192642667     
 C   2.3342228707196067        7.5175670297211843        19.937768261988229     
 H   1.9289238211353672        7.6623351891199762        22.055734133907414     
 H   2.9034153261777074       0.36451674551119606        16.493206583472627     
 C  0.94061733878375331        1.2158486892995741        16.209780368460656     
 H -0.99502596315368397        2.1518182798453469        16.218980003385727     
 H   6.0977607482752525       0.91012997935911222        22.933961978758600     
 H  -3.2172757743721960        2.3698846324183340        23.570659079303443     
 H   2.5582684097200703        8.5794066860107581        19.842777965588386     
 H  0.80409334949991484       0.83804945043948398        15.195767433895366     
 P   15.069395410933708        10.210554455812259        17.247705776161560     
 C   15.170597518980058        9.2880472699778274        18.792751906451397     
 C   13.887267787970226        9.3432734174074650        16.204748331088677     
 C   16.696726392400194        10.244592196221960        16.468577638510414     
 C   14.515194958636414        11.902526425656623        17.541365580759624     
 C   16.251656825765533        9.4730237906393580        19.673933100075587     
 C   14.142085362487368        8.3885755753447473        19.117561072603944     
 C   14.264958950730708        8.1626846192060700        15.539351609388586     
 C   12.548602124481253        9.7645452964038952        16.199569142169750     
 C   17.543112609799152        9.1264892554490977        16.594401228548964     
 C   17.090543943200249        11.338507363305553        15.677440439100055     
 C   14.203427605578881        12.731845557101455        16.446306352595542     
 C   14.488076207362578        12.420452800396125        18.847554385032073     
 H   17.052414820287389        10.166015734517524        19.429799662491853     
 C   16.292355912585290        8.7609663264528770        20.872772285948525     
 C   14.206315888281868        7.6660602119997767        20.309532379354348     
 H   13.314405753518075        8.2322285364360717        18.433206686452657     
 H   15.300781070848304        7.8284620909886247        15.523749108869080     
 C   13.286261294840788        7.3959619155559837        14.902078708055894     
 C   11.578876625325032        8.9972617945858477        15.552607355818312     
 H   12.262890384153609        10.687699224542849        16.693030513139867     
 H   17.246581834470774        8.2830959666191060        17.214606049128658     
 C   18.765048869735498        9.1084954149533885        15.921000348732646     
 C   18.319101103977644        11.304729391656613        15.016871035547863     
 H   16.458877170839266        12.217485524907115        15.571561000608721     
 H   14.177150360209403        12.333087150141198        15.433912754045082     
 C   13.914551311927701        14.081734327002462        16.658636463773938     
 C   14.190763163098953        13.770877042827980        19.047338974642656     
 H   14.693147194509162        11.777617516202094        19.700215130036078     
 H   17.104412850822726        8.9343716130378006        21.575773882160988     
 C   15.285387044467942        7.8399844908368452        21.177918487334999     
 H   13.409624714229430        6.9657279315864074        20.554487433240887     
 H   13.568073490464592        6.4715997350077705        14.397220272104645     
 C   11.946355539449742        7.8029943634550323        14.925813374885038     
 H   10.545611670249203        9.3419161546067748        15.520942203343353     
 H   19.417404209300319        8.2406810697390966        16.001032668975327     
 C   19.158521538826882        10.194104205237121        15.131264026537151     
 H   18.609479130806626        12.155366750967628        14.403122424114441     
 H   13.706342934513177        14.727587696466006        15.804350387118481     
 C   13.915972378767803        14.600073757940480        17.957245118415614     
 H   14.172316455444385        14.173474350970929        20.057469192320941     
 H   15.347542376527077        7.2677828280464549        22.101500173365828     
 H   11.187780643329871        7.2013728672581054        14.428698524838380     
 H   20.125946728950069        10.168180944543607        14.624037271948772     
 H   13.710680409104755        15.657907236237737        18.114923751091776     
 Co   7.0534220110657380        10.559337985092743        12.620859845977613     
 S   7.6302936986735155        12.734825218556935        13.011446092091267     
 S   9.1180357651091910        9.6168814336587563        12.523185736158805     
 S   5.8549708787932424        10.200125565702807        10.716719282198012     
 S   5.5379118166074957        9.7840818644632606        14.136553150950231     
 C   6.1849231707730343        13.749335397101705        13.095596256866015     
 C   8.9976322667391315        7.8587039964598127        12.432642001724027     
 C   6.5971501508137091        11.071864790719765        9.3752472831243683     
 C   6.2450613449778363        9.1246040928931649        15.610558672553903     
 C   6.3119060833845761        15.159201050890466        13.030578269365257     
 C   4.8837334746108052        13.222541369202474        13.263549526596574     
 C   10.174358155505697        7.0943039005878070        12.237715252806099     
 C   7.7862094973587768        7.1522479084421873        12.616995217447023     
 C   7.8110401297029473        11.784031058485956        9.5075644053016575     
 C   5.9755511458875832        11.078966309249454        8.1014565562546093     
 C   5.4645748125772995        9.0389650529062866        16.788711219138946     
 C   7.5600477742402266        8.6133658938274298        15.657387250902374     
 H   7.3010488724476508        15.596527626335556        12.907742763636907     
 C   5.1952457750926282        15.991676800784253        13.138693347782468     
 C   3.7792344584913007        14.066190657348741        13.393261241278642     
 H   4.7602801146238241        12.143553182791408        13.321488094325010     
 H   11.117737790492509        7.6196723671293274        12.091085202306896     
 C   10.147255078621740        5.6980093391471591        12.254882204593997     
 C   7.7674129271964523        5.7542621190784153        12.635076380912436     
 H   6.8667011989108673        7.7164472272364648        12.773498828923445     
 H   8.2984702285808361        11.813191017056415        10.479022157393103     
 C   8.3646244402631407        12.467526669979449        8.4257149470783599     
 C   6.5535149256583924        11.740095371259264        7.0140640786981008     
 H   5.0195854714664998        10.569380170153698        7.9792141094320206     
 H   4.4522823146249086        9.4408797486132716        16.780970364658710     
 C   5.9674289776424185        8.4352367292888673        17.943602868198557     
 C   8.0514336604560199        8.0125619153612337        16.815168995787882     
 H   8.1904055226854631        8.7130071104912901        14.776216838679701     
 H   5.3238370532787087        17.071970245111693        13.087330417315860     
 C   3.9164820507771649        15.456458269229898        13.330694065937976     
 H   2.7875296610837159        13.634375585700901        13.529578773139725     
 H   11.074488227414438        5.1418264425361961        12.120856647020377     
 C   8.9413611380915157        5.0138501706186691        12.457641480935004     
 H   6.8209664486574946        5.2396868014062408        12.801074087479899     
 H   9.2832904877001177        13.030805803825764        8.5729999042314216     
 C   7.7560157831999836        12.441661062395275        7.1657963748838300     
 H   6.0607810048800950        11.717296865394891        6.0430364838856327     
 H   5.3370011543705926        8.3703545638331427        18.829483308067513     
 C   7.2639010794555201        7.9037719630384506        17.967017764572045     
 H   9.0693298463341545        7.6274612157700377        16.814221647637975     
 H   3.0455195398415018        16.105891125581536        13.401236176831434     
 H   8.9226732890210556        3.9270837125804894        12.480512421267212     
 H   8.2050355070443057        12.961595055392184        6.3234860799025290     
 H   7.6510397975379130        7.4146241079099564        18.858941389211914     
 P   10.049600616374999        10.630619322904410        20.448974584533872     
 C   11.523095286679036        11.304221899828029        21.228639910253673     
 C   8.5819412324550033        10.880895487464894        21.475836276308922     
 C   10.275601697235759        8.8521005388012792        20.271920511512327     
 C   9.8193300924821614        11.361780627640108        18.812379318364496     
 C   11.618320234378558        12.688785465203734        21.457103914541591     
 C   12.576125359455130        10.452307950070052        21.613908052395637     
 C   8.5640714734412207        11.831461311661132        22.509261502774077     
 C   7.4339230196844204        10.103462587353784        21.215388962071998     
 C   10.647330067197172        8.3024591027284682        19.037273438800820     
 C   10.186738561299778        8.0368579886395075        21.416653648579189     
 C   10.845934805067856        12.113136616460128        18.214219550330281     
 C   8.6230838043079387        11.126751755378104        18.108952933246790     
 H   10.824939781403165        13.362962762741112        21.145934795054938     
 C   12.749474541283368        13.207764226143437        22.086407079511073     
 C   13.715228133373442        10.986650978503153        22.217133933742190     
 H   12.512991795016349        9.3831818844280388        21.438889273337931     
 H   9.4407558023696616        12.429201452540228        22.748542593020659     
 C   7.4031155156082953        12.007615413170239        23.268375955615852     
 C   6.2776023524832842        10.300531775261963        21.970541333114479     
 H   7.4511819810235247        9.3344683166159701        20.444391954293017     
 H   10.714573010371618        8.9349142126171550        18.155600667216149     
 C   10.925878013808962        6.9357134887589664        18.945741107720934     
 C   10.491263811790192        6.6795511586902201        21.320531678644809     
 H   9.8773009621106986        8.4519340017429645        22.375353465011443     
 H   11.763639278656441        12.323938809904909        18.756922007862165     
 C   10.677941143051758        12.603562085631992        16.915620906880193     
 C   8.4792183791840969        11.604238173356086        16.805380718172060     
 H   7.8117063050131819        10.557628056706880        18.554492841003384     
 H   12.791616040558001        14.276375906966852        22.288813137230068     
 C   13.798643736768616        12.361457619496750        22.454216445153676     
 H   14.532217732764837        10.335498212216050        22.526315929535681     
 H   7.4290211508396240        12.740419957119453        24.075199811443312     
 C   6.2606036231561371        11.250800198248696        22.999061154115164     
 H   5.3818700841299414        9.7081377272447593        21.786136340701091     
 H   11.217937559588723        6.5101332566200236        17.986630880335927     
 C   10.852037092110686        6.1284064483427159        20.083985638915607     
 H   10.444924523134024        6.0405136094911285        22.203018292513040     
 H   11.472887516421816        13.186453493286544        16.457859876261377     
 C   9.5079885210600175        12.332492479770464        16.204467708789537     
 H   7.5703464951534425        11.400903750595131        16.245544358313648     
 H   14.684565394947114        12.768041828770773        22.938325123580899     
 H   5.3487043169582691        11.376242409592784        23.584176539555923     
 H   11.060264722885348        5.0611536596835540        20.017362042126528     
 H   9.3694106959201466        12.680210110408494        15.179756409770498     
 P   6.5117703052223392        3.3628932351613172        17.253174967045151     
 C   6.6129763333416740        4.3028718721149177        18.788742336380270     
 C   5.3122477728555442        4.2091122387613797        16.211892375720215     
 C   8.1420734184367483        3.3398248868125351        16.481086893964097     
 C   5.9718891586677190        1.6671620721846510        17.558656399840515     
 C   7.7007019890016712        4.1343175220912363        19.665235284515045     
 C   5.5848139667542176        5.2040953383863195        19.108094545223743     
 C   5.6477991635528086        5.4259251476979529        15.589760905463473     
 C   3.9930517574793218        3.7331688161419114        16.173103382014926     
 C   8.9623468095417209        4.4790259836485067        16.589424071695504     
 C   8.5736711747361145        2.2306863839016433        15.732024728792270     
 C   5.6779228033146030       0.82142620206006434        16.470520716885115     
 C   5.9262755270937504        1.1668564295820094        18.870987423388392     
 H   8.5039082381284619        3.4437871164925014        19.423123307712515     
 C   7.7457325834884285        4.8600593375401937        20.855518991006875     
 C   5.6536390980987896        5.9415543218533786        20.291001203949762     
 H   4.7527687587543115        5.3496577723741616        18.427040898381740     
 H   6.6681394565798273        5.8058145977934190        15.599805113047122     
 C   4.6442093530308544        6.1719726540947244        14.966561337842485     
 C   2.9969777317061759        4.4827664066772268        15.545992790025769     
 H   3.7404989501874470        2.7837934504942647        16.631689296970986     
 H   8.6368391099251554        5.3332199455919147        17.179571458540725     
 C   10.196791337932041        4.5035590214119212        15.940494271256817     
 C   9.8145048354078277        2.2712126357588911        15.094874131934048     
 H   7.9619636319309208        1.3357679593663558        15.645846945587262     
 H   5.6680498715897283        1.2041487353469751        15.451595086692706     
 C   5.3850819985382019      -0.52526361550517009        16.697997109955896     
 C   5.6293695001389246      -0.18160873554631229        19.085174981396452     
 H   6.1172727080443163        1.8220706644516556        19.717638322398891     
 H   8.5626912576224825        4.6979522291587195        21.555406866945226     
 C   6.7367010981851578        5.7802677785338954        21.156764063729870     
 H   4.8567777576511606        6.6436545218056979        20.529921146566771     
 H   4.8938591699476648        7.1203696221391137        14.489061008823528     
 C   3.3205977142075151        5.7135007764903731        14.968227120232006     
 H   1.9782800424167357        4.0989458852212621        15.495559825136127     
 H   10.829161259570098        5.3871962871844170        16.009158027111276     
 C   10.627273256219702        3.4034402693736596        15.191328296425338     
 H   10.140353177774548        1.4094223721563972        14.515127664152848     
 H   5.1855353744500308       -1.1800844207313099        15.848870361890400     
 C   5.3694606572479016       -1.0260915148954077        18.003287617217328     
 H   5.5995271501508652      -0.57067273966588017        20.100313219873762     
 H   6.8020881953162586        6.3628879585779439        22.073943640301081     
 H   2.5416947842833295        6.3047420956035944        14.490922063302909     
 H   11.602631190187106        3.4311851857694120        14.699059248167574     
 H   5.1625370798341157       -2.0818431309013405        18.172618840892977     
 Co   10.052185902367397        3.0128712308461028       0.41765476481416175     
 S   9.4752414366551747       0.83742355355398423       0.80841088126659466     
 S   7.9876126358296258        3.9553965988162019       0.31979875257854329     
 S   11.250744658808765        3.3719380354986059       -1.4864657098974470     
 S   11.567706591805599        3.7882748116236669        1.9332770534678760     
 C   10.920603381714171      -0.17710254167151657       0.89254417379800821     
 C   8.1079654099065230        5.7135826197689337       0.22943138211787201     
 C   10.508566311542593        2.5002629282966593       -2.8279697544309386     
 C   10.860598643137825        4.4476740373599037        3.4073331771132453     
 C   10.793613757583007       -1.5869665690976658       0.82751808328898913     
 C   12.221795095660715       0.34968235835553352        1.0605193986647639     
 C   6.9311993631482194        6.4779737112368121        3.4713624993780834E-002
 C   9.3193955691424026        6.4200468120135081       0.41367660806737983     
 C   9.2946948594146992        1.7880606988049033       -2.6956731499275310     
 C   11.130158473316115        2.4932242697358094       -4.1017651805767166     
 C   11.641107387947789        4.5332568784080234        4.5854771696518286     
 C   9.5456223175512456        4.9589430011707680        3.4541975480347409     
 H   9.8044723500765016       -2.0242893565316384       0.70466123834119521     
 C   11.910267469866934       -2.4194490962955100       0.93565358468594573     
 C   13.326287040717405      -0.49397447430083341        1.1902442468166112     
 H   12.345257713783372        1.4286686899940002        1.1184809780340745     
 H   5.9878111806360650        5.9525985793712550      -0.11182535953273309     
 C   6.9582804247983692        7.8742679675703817        5.1972464618909850E-002
 C   9.3381670347959709        7.8180324566759829       0.43185103495933030     
 H   10.238928074985001        5.8558483970751647       0.57002545930102899     
 H   8.8072877586298581        1.7588223351784606       -1.7242058709994872     
 C   8.7411129918542390        1.1046096977310453       -3.7775509736972750     
 C   10.552199439136970        1.8321323075589586       -5.1891811063533471     
 H   12.086118545871756        3.0028250503092173       -4.2239883257974062     
 H   12.653392690499306        4.1313240136561724        4.5777039447996302     
 C   11.138287068506388        5.1369602886121601        5.7403968549074538     
 C   9.0542716073025762        5.5597219361549532        4.6120099264204848     
 H   8.9152581102988364        4.8593669233880483        2.5730223805730978     
 H   11.781668920424455       -3.4997414154928110       0.88429293574291856     
 C   13.189032597201091       -1.8842416347959237        1.1276790373892549     
 H   14.317989757875157       -6.2161761601037938E-002   1.3265864508453147     
 H   6.0310218252619672        8.4304424734338497       -8.1899516924023530E-002
 C   8.1641856656021385        8.5584350203363027       0.25462078071275945     
 H   10.284622412319189        8.3326157139576349       0.59776041717677397     
 H   7.8224628398384253       0.54130130867208859       -3.6302845448452445     
 C   9.3497083069290632        1.1305445514773853       -5.0374736112511194     
 H   11.044931430607164        1.8549747746245009       -6.1602086393433089     
 H   11.768731618870815        5.2018022788111438        6.6262696363979785     
 C   9.8418267330928177        5.6684533249230604        5.7638505837106511     
 H   8.0363876149688274        5.9448564239135822        4.6110937425528880     
 H   14.059988173037441       -2.5336809835051386        1.1982524561413446     
 H   8.1828613681519027        9.6452001059511119       0.27755269303881447     
 H   8.9006918916803333       0.61063556804201424       -5.8798005606399162     
 H   9.4547147754008041        6.1575760223767491        6.6557995653731039     
 P   7.0562234155389483        2.9415493149186944        8.2460236969719070     
 C   5.5827229224797597        2.2679374814570434        9.0256639954964104     
 C   8.5238630363697379        2.6912389244989781        9.2729028849802919     
 C   6.8302376359656503        4.7200727449997570        8.0690166751881378     
 C   7.2864917841797370        2.2104261636018565        6.6094133480840451     
 C   5.4875060601701477       0.88337519239681250        9.2541373865888499     
 C   4.5296688673569898        3.1198414059837978        9.4108846597977021     
 C   8.5416645089635388        1.7407236687507013        10.306374633036109     
 C   9.6719248207039321        3.4686036448027413        9.0124438320019866     
 C   6.4584999422560703        5.2697576186093453        6.8343907299368851     
 C   6.9191025838933093        5.5352702482004510        9.2137806065677825     
 C   6.2599077606649756        1.4590268024477318        6.0112750201562370     
 C   8.4827115454106128        2.4455127574306630        5.9059614794980018     
 H   6.2809079388076361       0.20920508664315474        8.9430092015880440     
 C   4.3563299156291064       0.36438828926219630        9.8833943661972121     
 C   3.3905417641502558        2.5854904547775783        10.014056189977024     
 H   4.5928020510555028        4.1889670754285069        9.2358684674012270     
 H   7.6649459948694565        1.1430369626377950        10.545661350540291     
 C   9.7025937390879839        1.5645519363001532        11.065525241886153     
 C   10.828221864545634        3.2715090328379501        9.7676253227570395     
 H   9.6547202142957680        4.2375677590559402        8.2414147284118098     
 H   6.3912572741616085        4.6373358006853049        5.9526927800853393
[truncated: 3,249,397 more chars]
