# Supplementary material for: Unraveling the Contributions to Spin–Lattice Relaxation in Kramers Single-Molecule Magnets
Source: J Am Chem Soc. 2022 Dec 9;144(50):22965–75. doi: 10.1021/jacs.2c08876 (PMC9782788; doi:10.1021/jacs.2c08876)
Supplement: Supplementary file 2 — ja2c08876_si_002.zip [file ja2c08876_si_002.zip › phonon_Co/mol-2/mode-1-10/7/Cart_disp.xyz]

         556

 Co   1.5598185178912476        10.600268388818533       0.45043338397757682     
 S  0.98595552509448903        12.776546699780649       0.83911537668949965     
 S -0.50324524286508188        9.6568946893794738       0.31122098668387815     
 S   2.8090121611790484        10.233036041876067       -1.4232224373436586     
 S   3.0316726353608514        9.8196207371748674        2.0000714627145801     
 C   2.4377373658710826        13.783717888952639       0.90000820250349112     
 C -0.36878478934276759        7.8993772215492228       0.22153466859053636     
 C   2.0763104537745707        11.076979398418489       -2.7872821300236508     
 C   2.3035384253630138        9.1328618811803324        3.4493819282305007     
 C   2.3191226625545682        15.193711244865058       0.82462649769463603     
 C   3.7364345293840793        13.250075919794826        1.0664258331001530     
 C  -1.5409983393420894        7.1232746830226743        4.6953302910477876E-002
 C  0.85240935019385000        7.2050449735392625       0.38277660952542147     
 C  0.86278086797180598        11.793421944262807       -2.6743579330179723     
 C   2.7026614993613349        11.057987780554381       -4.0588146924436890     
 C   3.0663679032496032        9.0298575395518288        4.6378435857764844     
 C  0.98732536292398976        8.6229472746193103        3.4682045571309210     
 H   1.3322550173577097        15.636069067818086       0.70194109467020482     
 C   3.4406899252919936        16.020527714205244       0.92513482565324701     
 C   4.8462417468047692        14.088223416554261        1.1856755566732082     
 H   3.8546810142902528        12.170820544001353        1.1290007127553645     
 H  -2.4918942290691399        7.6386736604944590       -8.4309397013620849E-002
 C  -1.4990852175787923        5.7273039009836548        6.0147888859645969E-002
 C  0.88614826662239810        5.8073177515330023       0.39570548373144437     
 H   1.7682534470069362        7.7780727212013971       0.52575599297391373     
 H  0.37364305415699239        11.846882153682161       -1.7045170402001464     
 C  0.31109194232354564        12.451007942660539       -3.7727611077724741     
 C   2.1270035380411598        11.694095179374585       -5.1626623847557047     
 H   3.6596034032365918        10.547049525165944       -4.1670032413664613     
 H   4.0807022346498805        9.4272287748824013        4.6501254102916976     
 C   2.5425514551017976        8.4162065871014349        5.7778142588118797     
 C  0.47479845735441095        8.0128332405006333        4.6118720949188718     
 H  0.37226956127938760        8.7323119749365947        2.5774063197088339     
 H   3.3179751185305668        17.101272339323152       0.86854800591062686     
 C   4.7166639929406644        15.478798987301083        1.1161125744630178     
 H   5.8364482604241799        13.651886683368847        1.3179525352430432     
 H  -2.4228643263388268        5.1623822530304286       -5.9895827150770048E-002
 C -0.28285786723239825        5.0551198584620920       0.23786750028294670     
 H   1.8405722942947524        5.3023858280858560       0.54336240148305681     
 H -0.60808982888629537        13.017163297433786       -3.6400112056494831     
 C  0.92216733810613793        12.396227075151735       -5.0306693722789326     
 H   2.6238252514674398        11.651104644578036       -6.1311874238214337     
 H   3.1586165999667632        8.3402613066467044        6.6727773574264964     
 C   1.2431991202797386        7.8903699486078231        5.7754040660236079     
 H -0.54483249694975289        7.6329550189934317        4.5902471642271570     
 H   5.5910807282384525        16.124278309071812        1.1805676059434596     
 H -0.25268924565157963        3.9685109991245122       0.25709981218035816     
 H  0.47290300503200872        12.894631414554910       -5.8858293890770801     
 H  0.83988539582097665        7.3946900820227741        6.6566391388913386     
 P   15.509521330492253        10.622244368918338        8.2093474133522637     
 C   14.035999542203074        11.285402419185962        8.9973148233382556     
 C   16.973713051978621        10.866126331263487        9.2436764786315209     
 C   15.294165445115397        8.8427208400553834        8.0221936892579961     
 C   15.741391119341104        11.371031457010524        6.5796478000039489     
 C   13.933492824782201        12.668635398410474        9.2316606812699664     
 C   12.993349071201928        10.425008861687418        9.3915027262624324     
 C   16.986747513634008        11.807709631130429        10.285298294048440     
 C   18.119970187393040        10.084822056712797        8.9877047205774634     
 C   14.938849460678306        8.2960487580564557        6.7816883356432136     
 C   15.378736588927410        8.0217156746550593        9.1636581528820464     
 C   14.736988682656088        12.170066995177825        6.0037557870566385     
 C   16.926104226210594        11.111484732171823        5.8635908631212876     
 H   14.719687023660040        13.349838818569205        8.9168625358933724     
 C   12.804286731543343        13.177061968815806        9.8728147921738110     
 C   11.855764869223734        10.948774530438511        10.006623017240782     
 H   13.063429526091850        9.3568588307719462        9.2145033095543916     
 H   16.110596486881391        12.407381068723218        10.521629631458911     
 C   18.140944232542807        11.969919570517126        11.057820553019024     
 C   19.268832261701252        10.266295129208213        9.7579043634620195     
 H   18.107145449936123        9.3237086345500426        8.2090220748964651     
 H   14.874272481027365        8.9316055511891594        5.9021782987450466     
 C   14.670215078336902        6.9279295684483504        6.6810540330105797     
 C   15.085851488676203        6.6621670511410347        9.0580152836344414     
 H   15.676354488368100        8.4340730057055886        10.127344221846240     
 H   13.826612384145298        12.396284510636397        6.5532083025010941     
 C   14.916669211505717        12.686615049498903        4.7166553334911283     
 C   17.081328077422388        11.615419060474869        4.5712998482776381     
 H   17.719223945369780        10.501773734522867        6.2900202778361569     
 H   12.756665440759628        14.244539805934814        10.078950565780300     
 C   11.764293147028170        12.322306043995647        10.247409399042352     
 H   11.047182349970463        10.290161416643153        10.322638707436882     
 H   18.110357472491724        12.695949944096993        11.870714373383937     
 C   19.280823297475806        11.206768487180135        10.795352152715838     
 H   20.161729760584358        9.6681236660224847        9.5785246650233002     
 H   14.387339625536223        6.5059130562095078        5.7177654006499719     
 C   14.740085728661185        6.1149065894791717        7.8150898217937588     
 H   15.128318349123052        6.0207664270691996        9.9391835306403244     
 H   14.139275487447831        13.306442728449147        4.2760810456153227     
 C   16.075397068924254        12.394970835683075        3.9946707243958963     
 H   17.980865788697322        11.394825841296839        4.0017293779721630     
 H   10.879401272674654        12.721391414887648        10.739489384365509     
 H   20.186821621640220        11.320015989083361        11.392292177406139     
 H   14.540427745425166        5.0466107942129002        7.7390438873532368     
 H   16.221747782788899        12.765387796654551        2.9796093138245650     
 P   2.0144099818510957        3.3834875296666174        5.0457550199221810     
 C   1.8932371835976103        4.3130156499833339        6.5855348497191750     
 C   3.2323775868325431        4.2232997279199749        4.0191179905106678     
 C  0.39557185611923412        3.3718650154244041        4.2496477323589916     
 C   2.5278669037966317        1.6802778036184662        5.3535727170033658     
 C  0.79653152645354286        4.1343433238946972        7.4491894100298808     
 C   2.9174143592259387        5.2110718401739353        6.9245556776316306     
 C   2.9083866523102402        5.4421138088773109        3.3937402787897870     
 C   4.5462465903541656        3.7310749337227529        3.9756863931618991     
 C -0.43185103406614456        4.5045877533516299        4.3675124764740971     
 C  -1.9649338289397786E-002   2.2745029583837240        3.4747934894547936     
 C   2.8386298845028692       0.83785503329788813        4.2676712133289687     
 C   2.5180879236073221        1.1668245836501177        6.6624854790567030     
 H  -3.0845349581875153E-003   3.4443311760851234        7.1930339657320230     
 C  0.73921659857102751        4.8471980931722465        8.6466851842647721     
 C   2.8372162949387896        5.9349254659319426        8.1153366779292355     
 H   3.7554201695668232        5.3643049541472463        6.2524982538895673     
 H   1.8926709127720940        5.8356341665269982        3.4094537161690952     
 C   3.9164909361835423        6.1708547720925484        2.7566483753750877     
 C   5.5460454775940828        4.4624040655850408        3.3320284553452271     
 H   4.7912013342356605        2.7813880989046917        4.4386968539773131     
 H -0.11774453830433969        5.3497217263390660        4.9759604248071581     
 C  -1.6587973750166609        4.5333054668851380        3.7049573661516724     
 C  -1.2524458722236500        2.3201356513023903        2.8234606187008966     
 H  0.59762965831810966        1.3843241927903520        3.3792924109383189     
 H   2.8914688195595364        1.2299045792031025        3.2529142255629333     
 C   3.0907843562352570      -0.51809091360976300        4.4916926510169572     
 C   2.7775058182605488      -0.19022520470422510        6.8738443671001512     
 H   2.3139715591383960        1.8184397854442209        7.5086202010434935     
 H  -8.4314558162781314E-002   4.6774260321568626        9.3370098495921141     
 C   1.7455081258593474        5.7638298140214017        8.9683370374195892     
 H   3.6321014747197538        6.6336454619488778        8.3708701982223133     
 H   3.6743409923329819        7.1215088975122969        2.2790327619391091     
 C   5.2333627458499086        5.6906628307554561        2.7430172834255688     
 H   6.5599012963089907        4.0657372399413720        3.2760933047537311     
 H  -2.2982313294087784        5.4109636212363013        3.7812801796973616     
 C  -2.0739311584789357        3.4443393470228978        2.9323723075825701     
 H  -1.5657907078492810        1.4678590175843651        2.2239750482986418     
 H   3.3005915459733268       -1.1717995337354712        3.6438119575983969     
 C   3.0524427920261679       -1.0309735662601847        5.7927782505576673     
 H   2.7653736985062571      -0.58978673881650889        7.8859946483924670     
 H   1.6714319939335651        6.3358068547893760        9.8915286085284482     
 H   6.0158900762823890        6.2637252131318855        2.2480791433372551     
 H  -3.0468537725078146        3.4750775031950401        2.4364525691837562     
 H   3.2284504228177786       -2.0933093216907164        5.9587954465316848     
 Co   15.545891576010581        2.9712114989837244        12.653843138939440     
 S   16.119593787846494       0.79469710651561654        13.041491238572091     
 S   17.609209476026507        3.9139829321305508        12.515298529412904     
 S   14.297078415998516        3.3394124801649725        10.780111919652599     
 S   14.073914397812384        3.7514961150234551        14.203495228404639     
 C   14.667695819856544      -0.21228565497197702        13.102686966901146     
 C   17.475133812893343        5.6714689962444380        12.424679835990935     
 C   15.029639783911836        2.4953703182981433        9.4160091792190279     
 C   14.801868180047713        4.4388447995978231        15.652648222572555     
 C   14.786126437692531       -1.6222939427785172        13.027260330471272     
 C   13.369088293859765       0.32151395750238609        13.269268076214516     
 C   18.647518099503429        6.4472520002730720        12.249884020079714     
 C   16.254068996056795        6.3661108177961996        12.585553469464204     
 C   16.243260670194388        1.7790663641527307        9.5288091395961825     
 C   14.403108465492366        2.5141953262683359        8.1445681446295790     
 C   14.038934242157818        4.5420504256617127        16.841016282593955     
 C   16.117996257192317        4.9489575025744292        15.671427269906397     
 H   15.772918021321438       -2.0647701268055987        12.904376376185533     
 C   13.664472079296608       -2.4489677616338059        13.127938542038169     
 C   12.259192968731361      -0.51648714766363202        13.388685622170758     
 H   13.250974130161863        1.4007835667957556        13.331801151312263     
 H   19.598313710550443        5.9316076804611670        12.118889694477836     
 C   18.605891829613963        7.8432383824427561        12.262559517633386     
 C   16.220614400696785        7.7638460490085892        12.597975375187689     
 H   15.338100651915259        5.7933110841982227        12.728640010867352     
 H   16.732609715032925        1.7258484774119807        10.498548230489538     
 C   16.794821441523503        1.1213811935953695        8.4304015206526604     
 C   14.978661284918246        1.8780367165761822        7.0406904666471659     
 H   13.446104274326309        3.0250383575308080        8.0364745541839859     
 H   13.024621165258800        4.1446231208944786        16.853297472634033     
 C   14.562638264397457        5.1559353954608032        17.980914080618781     
 C   16.630405021841380        5.5593341019994158        16.815004131565249     
 H   16.733105353486401        4.8394998309703938        14.780680193992026     
 H   13.787040023859912       -3.5297296436583028        13.071319137409505     
 C   12.388595061429278       -1.9070776715010653        13.319113863033296     
 H   11.269058749070741       -8.0021253318002056E-002   13.521080466721088     
 H   19.529790361875033        8.4079377083763500        12.142369173106045     
 C   17.389792555369304        8.5157381858160743        12.439947331944316     
 H   15.266296087809520        8.2690425412403137        12.745414060683146     
 H   17.714063125845609       0.55530631904102679        8.5630744361240811     
 C   16.183554963386008        1.1759835333203008        7.1725800982790178     
 H   14.481704003626533        1.9209047524883709        6.0722312850152820     
 H   13.946517011082829        5.2319912798549817        18.875829162057833     
 C   15.861952951753185        5.6818579182906905        17.978491666775497     
 H   17.649982878616175        5.9393516156247212        16.793351209244019     
 H   11.514109512849151       -2.5524504173368734        13.383672955764363     
 H   17.359842363745660        9.6023599544494562        12.458783230681842     
 H   16.632720809856625       0.67750949257361082        6.3174078909638256     
 H   16.265194787548378        6.1776591133279863        18.859687342912764     
 P   1.5960469716720875        2.9498450724828751        20.412308987179561     
 C   3.0696983035081744        2.2868989658168881        21.200220515099026     
 C  0.13202386620751311        2.7056439160232344        21.446813859439139     
 C   1.8110879626873968        4.7294230974230818        20.225344824889127     
 C   1.3642324826230308        2.2011117520887113        18.782565514908885     
 C   3.1723947536912886       0.90367432418471283        21.434534650110706     
 C   4.1121839999924212        3.1474416313264006        21.594529873731059     
 C  0.11942566987106377        1.7642239347825592        22.488590070101441     
 C  -1.0144677212766073        3.4866488357641847        21.190981987929945     
 C   2.1664360231583486        5.2762742480744915        18.984926536588191     
 C   1.7263687392236791        5.5502751011476041        21.366912065786483     
 C   2.3686040043480663        1.4019890884133575        18.206726985765709     
 C  0.17954525550938885        2.4606733554223577        18.066462311272296     
 H   2.3863374921287694       0.22236430124654674        21.119616280487794     
 C   4.3015903604179098       0.39539575101376606        22.075828561803164     
 C   5.2497939478763787        2.6238214037705476        22.209730270648137     
 H   4.0419590911831103        4.2155885299331448        21.417558715142604     
 H  0.99579469660812037        1.1648277533462328        22.724792369764121     
 C  -1.0345506647086864        1.6018759849028035        23.261419825693093     
 C  -2.1631028431054680        3.3050586055966389        21.961497388493019     
 H  -1.0019991671526451        4.2476483345598455        20.412175585994845     
 H   2.2311323670052507        4.6408297597998152        18.105341815333805     
 C   2.4349685247465773        6.6444299860922547        18.884485199677826     
 C   2.0191422280883700        6.9098631546103713        21.261450600308045     
 H   1.4287559030085610        5.1377726241471748        22.330542821386103     
 H   3.2789692325978610        1.1757613731864129        18.756194030021472     
 C   2.1889136845180954       0.88535232316209600        16.919660728206800     
 C   2.4305213739569495E-002   1.9566279296862445        16.774214552568065     
 H -0.61354903015347428        3.0704795038749491        18.492817031560552     
 H   4.3493133052731121      -0.67208097958668045        22.281964177758965     
 C   5.3414289237213097        1.2502991701243504        22.450531828737724     
 H   6.0582746431011731        3.2825349848645708        22.525805792769027     
 H  -1.0036280594208351       0.87595704646569228        24.074404796496793     
 C  -2.1746466844436259        2.3647562891197205        22.999110951078301     
 H  -3.0561820994923421        3.9029989666085747        21.782245421208607     
 H   2.7178811845782094        7.0665861656866307        17.921267542412213     
 C   2.3649554849228869        7.4573058180469012        20.018618408144107     
 H   1.9765385309593460        7.5511404632931898        22.142698898987124     
 H   2.9662853433255463       0.26545297323593658        16.479142037265458     
 C   1.0301964889665844        1.1769677235903273        16.197650235391013     
 H -0.87521928289362427        2.1772183544416581        16.204622959763761     
 H   6.2263385935687463       0.85134497347944882        22.942689110238554     
 H  -3.0804588761730587        2.2514272493408862        23.596321818325301     
 H   2.5645236961474822        8.5256307518476930        19.942709567032605     
 H  0.88383895713200511       0.80645195596149211        15.182625560966876     
 P   15.091558422274096        10.188622421660302        17.248697557119907     
 C   15.212638152156810        9.2592245385601348        18.788551649834936     
 C   13.873867009371660        9.3486407485523628        16.221901767931826     
 C   16.710385585681831        10.200325370137142        16.452581958633640     
 C   14.577953726404605        11.891793495739517        17.556403773197438     
 C   16.309201772801909        9.4380913160239484        19.652341232631496     
 C   14.188459803317828        8.3611659879586497        19.127557437131340     
 C   14.198396557685765        8.1301595189873996        15.596208295223104     
 C   12.559821186065461        9.8403540966565419        16.178499519815333     
 C   17.538196899538388        9.0679445499200266        16.570963373830708     
 C   17.125074811631041        11.297339323905888        15.676937976456017     
 C   14.266985906089273        12.734089817719795        16.470465804427828     
 C   14.587939806607562        12.405379007862630        18.865271818284064     
 H   17.108816221779410        10.128105696812305        19.396190782107976     
 C   16.366357516501989        8.7254657262258171        20.849977365356576     
 C   14.268488405441758        7.6375505904641807        20.318497674630688     
 H   13.350585466688289        8.2077539617792556        18.455379329202366     
 H   15.214267779485738        7.7370949448857251        15.611887116809710     
 C   13.190659111865896        7.4011842598236486        14.958834696812351     
 C   11.560400786235752        9.1088273457838085        15.534483204995960     
 H   12.314457209832742        10.789813463839987        16.641748588966671     
 H   17.224492397653965        8.2230815074457038        17.179999709869609     
 C   18.765002794123166        9.0392253165430319        15.908142068465779     
 C   18.357703166635098        11.251686144740830        15.025293702563719     
 H   16.507500856846992        12.187267128593662        15.581016503795095     
 H   14.213958631150865        12.341928727455597        15.455754360910269     
 C   14.014848218061118        14.090053870757144        16.694399156230219     
 C   14.328512963199842        13.762435280308486        19.076543340877013     
 H   14.792213166706471        11.753857897366023        19.711438696365761     
 H   17.189752080128216        8.8954189199033262        21.540418405965390     
 C   15.360027652310590        7.8088884553875575        21.171661724283108     
 H   13.473597026525006        6.9388413021676847        20.574039706134130     
 H   13.433193013847115        6.4507347140647040        14.481049554868219     
 C   11.873628557538179        7.8808758109479466        14.945155983794377     
 H   10.546415906107324        9.5051267163602251        15.478454737388603     
 H   19.404772275909050        8.1618521368007464        15.984907186745703     
 C   19.179575172976008        10.127815312860251        15.134720540325093     
 H   18.670566609547464        12.103676190321096        14.425145454362429     
 H   13.804907311564032        14.743692842587761        15.846495011282112     
 C   14.053381368520615        14.603063168228696        17.995434086230237     
 H   14.340792056684148        14.162097034513113        20.088656299696389     
 H   15.433972454694914        7.2371067368003255        22.094987181054940     
 H   11.091381237994517        7.3076708961070702        14.449951806688773     
 H   20.152393363205025        10.097055637787827        14.638610622617604     
 H   13.877377913726143        15.665410270222225        18.161374386358290     
 Co   6.9926032805510943        10.610460250272418        12.654781573765035     
 S   7.5648061826434088        12.787654648591142        13.040374966782901     
 S   9.0562119659343931        9.6684130158689197        12.515917182646300     
 S   5.7439441393472865        10.240358563324611        10.781322658886133     
 S   5.5217143685962027        9.8290254972232152        14.205010748050880     
 C   6.1118991455308773        13.793181339935623        13.101222752285981     
 C   8.9214732330883511        7.9111084843692785        12.422893387231001     
 C   6.4771861785732590        11.082794949403105        9.4165886014155635     
 C   6.2490601922958451        9.1360218305706873        15.651706810701800     
 C   6.2289211640440936        15.203299899088970        13.025786029589515     
 C   4.8138715444078342        13.258055702315344        13.268066572928078     
 C   10.093900142556413        7.1348743738128535        12.250507039919535     
 C   7.6996199970238290        7.2169416094506724        12.579816722940343     
 C   7.6909366500138345        11.798938549670428        9.5290454513805862     
 C   5.8509757415091430        11.062954384336981        8.1450207994049038     
 C   5.4861212777343438        9.0299187211983316        16.839812450103423     
 C   7.5648021288018628        8.6248669705703804        15.668906892199860     
 H   7.2152204577155228        15.646738770297699        12.902392989378523     
 C   5.1065451621696045        16.028832587863345        13.127382698870241     
 C   3.7032214768533853        14.094928964409977        13.388337953148879     
 H   4.6967775312650959        12.178664152231830        13.330274824126997     
 H   11.045245594065145        7.6501320655456899        12.122107218641721     
 C   10.051600314266540        5.7388806776206902        12.262400034553382     
 C   7.6654464902223820        5.8192146874318667        12.591365343009127     
 H   6.7835620097161264        7.7900797632147327        12.720820654340216     
 H   8.1800741819396112        11.852902589604868        10.498854017449025     
 C   8.2429553323656624        12.455453515188893        8.4301557821374544     
 C   6.4269541487136488        11.697948457605277        7.0406807030436305     
 H   4.8938587851739879        10.552251262649404        8.0372492693225777     
 H   4.4720165644149379        9.4278376123256251        16.853342502745196     
 C   6.0095886547632311        8.4127138861790982        17.977967138488474     
 C   8.0769888166522428        8.0111390756164553        16.810730677953863     
 H   8.1799205246197726        8.7363686368490399        14.778478008337464     
 H   5.2280352301516695        17.109719400630841        13.070935676418792     
 C   3.8313223781564560        15.485655561159399        13.319276913819701     
 H   2.7135589870623065        13.657479622620247        13.521073746363603     
 H   10.975556917607001        5.1738190739864640        12.144263324675769     
 C   8.8347392748207394        5.0668381501789055        12.436311575218383     
 H   6.7104799786815592        5.3143654532292190        12.735856707506766     
 H   9.1622862813364936        13.021466556727763        8.5625635239208382     
 C   7.6320124548194590        12.399798441691404        7.1722080523259635     
 H   5.9301712913386844        11.654352632513728        6.0721523588344910     
 H   5.3935233494044086        8.3347229289869045        18.872742603152492     
 C   7.3086609732027661        7.8861492352048499        17.974032037345527     
 H   9.0963297831023588        7.6305495287869913        16.787825383149109     
 H   2.9563512621388810        16.130267293784378        13.384648784616354     
 H   8.8042662355477948        3.9802089298736503        12.454646035058950     
 H   8.0815418269954371        12.897350787670211        6.3166749549433705     
 H   7.7117864128853348        7.3880907112713530        18.853987117761918     
 P   10.147615851990986        10.616076863293342        20.409170106865940     
 C   11.620675245589275        11.278782067039005        21.198322277191043     
 C   8.6835617817823252        10.858198944085483        21.444043018547646     
 C   10.363760656087212        8.8368884524791671        20.219402651393054     
 C   9.9158076439833547        11.367467893432822        18.780602519733158     
 C   11.723090517223733        12.661962180148496        21.433024815499646     
 C   12.662890736187098        10.418229049726351        21.593256405808781     
 C   8.6705318942871248        11.798936990229800        22.486469854053329     
 C   7.5376214440636735        10.076513467913953        21.187905265255370     
 C   10.719698571603058        8.2926221411939149        18.978072990041419     
 C   10.279840438450581        8.0138559528004780        21.359440731072088     
 C   10.920237977169302        12.167572067221501        18.206113484286554     
 C   8.7311355155196857        11.109192952495720        18.064029774699016     
 H   10.937144205989920        13.343299463496155        21.117851120052613     
 C   12.851935092808541        13.170172012643780        22.074992273792851     
 C   13.800192035807370        10.941788834212595        22.209071107093663     
 H   12.592742945482540        9.3501128531497439        21.416178034726904     
 H   9.5464820273070252        12.398888811541314        22.722904198862011     
 C   7.5166041003585464        11.959891909542293        23.259648567207336     
 C   6.3890592609353964        10.256664018760384        21.958908624892139     
 H   7.5504486494529566        9.3162249908082799        20.408408172009075     
 H   10.783934813237826        8.9296721368637826        18.099645140071704     
 C   10.989700282424385        6.9249933208573085        18.875191766096211     
 C   10.573980519931293        6.6547419641821701        21.251564268773890     
 H   9.9818504214872945        8.4243097175861479        22.323795876827873     
 H   11.830633746618723        12.392748992707526        18.755929927105559     
 C   10.740703433926150        12.686478132355209        16.919914391104228     
 C   8.5760012123860303        11.615609332067935        16.772668093516703     
 H   7.9380179783129456        10.498557749254038        18.489311104491030     
 H   12.899462569848195        14.237598473283034        22.281412597793416     
 C   13.891721655024908        12.315304770490325        22.449896259475953     
 H   14.608509229042063        10.283029799578479        22.525489444666338     
 H   7.5471117008687809        12.685294833540537        24.073091636217612     
 C   6.3770337379992537        11.196269536546172        22.997147171849537     
 H   5.4963888070673725        9.6582006791161987        21.779413564120780     
 H   11.273522675211570        6.5050969190244983        17.911315294814603     
 C   10.920363214880217        6.1099262900390059        20.007757945503197     
 H   10.532282075186281        6.0119735734172535        22.131783761925405     
 H   11.518178131509709        13.307117762337237        16.480478679678956     
 C   9.5819885860765837        12.396204012869148        16.197408903065565     
 H   7.6764633665611690        11.396168902403181        16.202692947314947     
 H   14.776461974740037        12.714307737004628        22.942284594999116     
 H   5.4711959002934716        11.308558958590877        23.594541106305130     
 H   11.121010195539018        5.0419811396088114        19.929791419223100     
 H   9.4357398442898663        12.768532864218850        15.183032277133561     
 P   6.5387984356946864        3.3832711628615311        17.247901923972488     
 C   6.6601228653795044        4.3116576652012348        18.788295316457528     
 C   5.3218026016921627        4.2244777979940622        16.221379729763342     
 C   8.1573251934670186        3.3709199793486482        16.451080315934185     
 C   6.0244635500391386        1.6803093977914967        17.555063214839567     
 C   7.7564196512941139        4.1318034143509799        19.652199457829582     
 C   5.6359689612504003        5.2096189404329607        19.127789477687870     
 C   5.6484935760127755        5.4409256077049344        15.593141659444802     
 C   4.0066101091457842        3.7359546290127583        16.180519095632150     
 C   8.9865571978523651        4.5021899431473802        16.570061928999614     
 C   8.5698912165611691        2.2745843335693561        15.673328487331892     
 C   5.7124898159353519       0.83892022342297767        16.468755415166388     
 C   6.0355194289605327        1.1657490027827089        18.863594567466588     
 H   8.5558318002571738        3.4416097286633858        19.395826435321531     
 C   7.8135190942948078        4.8436462253339689        20.850322166216099     
 C   5.7159372399998807        5.9323812247196548        20.319231588222330     
 H   4.7982140786515686        5.3636385864354130        18.455574661947306     
 H   6.6652672043328414        5.8313323703007276        15.606883468057498     
 C   4.6419077226511600        6.1711921689429392        14.955515054208677     
 C   3.0084240711703680        4.4686183620411057        15.535942679613433     
 H   3.7595292030614700        2.7879630846160630        16.645813728126846     
 H   8.6744963373209902        5.3465958224506984        17.180585248821025     
 C   10.212616750464280        4.5304246596494933        15.905772505433363     
 C   9.8018026296649019        2.3197242572593773        15.020308009655052     
 H   7.9512491911315717        1.3854893266172483        15.576543890019517     
 H   5.6585096565488122        1.2319917426122438        15.454418857531264     
 C   5.4606258918142219      -0.51723205592658150        16.691842734973250     
 C   5.7760866879305901      -0.19142235721513562        19.074071629436030     
 H   6.2405912834587101        1.8165775818798260        19.710095999757474     
 H   8.6367258911256286        4.6730170209342967        21.540825218445203     
 C   6.8074005072339334        5.7603274544895298        21.172359940263128     
 H   4.9210830894030710        6.6309731949623849        20.575263977568426     
 H   4.8861190763627054        7.1202751122301322        14.476089567628659     
 C   3.3239211970148284        5.6945256868537095        14.943753828675833     
 H   1.9935657498190642        4.0746243918185705        15.481483497511570     
 H   10.853458834154942        5.4069713504670549        15.982868506929492     
 C   10.625143221257117        3.4424304886063437        15.130400203592082     
 H   10.112660093895441        1.4681855823980008        14.418499406991236     
 H   5.2502179713175803       -1.1703886172058213        15.843657294718030     
 C   5.5001396983232267       -1.0312126955740422        17.992509736001367     
 H   5.7889936962264228      -0.59182802122746991        20.085910999288011     
 H   6.8813048474691243        6.3315174972414026        22.096037314208012     
 H   2.5426386752260544        6.2684118677935166        14.447840479835865     
 H   11.597526944341288        3.4729823085789628        14.633481865697124     
 H   5.3242516059461558       -2.0936786658386035        18.157813819245693     
 Co   10.113095757546295        2.9618438471284412       0.45161756239633966     
 S   9.5410006547844706       0.78461632361246036       0.83727530955000329     
 S   8.0493326469371755        3.9035978581408748       0.31279067207043187     
 S   11.361819830695175        3.3320407809489860       -1.4218002393328835     
 S   11.583994884615830        3.7434349141019836        2.0017864220635935     
 C   10.993938713967763      -0.22087755030082148       0.89802613502977857     
 C   8.1837104923393298        5.6609238030105855       0.21971984726157934     
 C   10.628610244135176        2.4897329245443176       -2.7866390663657437     
 C   10.856644765493158        4.4365240874478191        3.4484456657436238     
 C   10.876950618807802       -1.6309980686159666       0.82251974654397364     
 C   12.291960557968242       0.31426538352392269        1.0648702361295665     
 C   7.0111090495169455        6.4369546238693358        4.7589898254262367E-002
 C   9.4054754722750289        6.3552996759464007       0.37637614867385821     
 C   9.4148747349584188        1.7735511498599865       -2.6742612906340257     
 C   11.254841979007354        2.5096874126840798       -4.0581985033687413     
 C   11.619594387710546        4.5427449476909150        4.6365337229615342     
 C   9.5408950573845974        4.9476651710060144        3.4656167059025704     
 H   9.8906622581798693       -2.0744563816111383       0.69910043535681610     
 C   11.999345931040702       -2.4565133792078049       0.92405990533082527     
 C   13.402634710850315      -0.52259233016672968        1.1850607616382596     
 H   12.409029124815575        1.3936586762924308        1.1271327065518266     
 H   6.0598198913225056        5.9215436774996295       -8.0593475508747944E-002
 C   7.0531741632992393        7.8329572853451754        5.9461266528235010E-002
 C   9.4394120177353376        7.7530306554052917       0.38791220322530245     
 H   10.321655731234729        5.7823095844179120       0.51717914180342617     
 H   8.9257139731501152        1.7195069467389765       -1.7044658469917717     
 C   8.8629073683488251        1.1170883328571257       -3.7732104308110563     
 C   10.678910848703481        1.8747473023434447       -5.1625983759642313     
 H   12.211945900840696        3.0204263712482073       -4.1659225121108534     
 H   12.633715794087120        4.1448671870722427        4.6500883448669841     
 C   11.096116860060199        5.1600173487902818        5.7746467936264283     
 C   9.0287065105147501        5.5614859001088064        4.6073913331017842     
 H   8.9257756861497395        4.8360902691749956        2.5751985952398204     
 H   11.877874706665528       -3.5374002140330152       0.86756253640200387     
 C   13.274564405401781       -1.9133194894022749        1.1159465409642768     
 H   14.392298345368346       -8.5129757214855162E-002   1.3177443138920555     
 H   6.1290917905526543        8.3978578941035114       -5.8478562761826267E-002
 C   8.2699591519473614        8.5052047185582005       0.23309957245179150     
 H   10.394316626802663        8.2580505263070751       0.53221175070658244     
 H   7.9436029858255210       0.55102123678828430       -3.6408590303770785     
 C   9.4738780252343826        1.1728396586841185       -5.0311433948831592     
 H   11.175715253679007        1.9184161289518620       -6.1311141126957462     
 H   11.712185947701554        5.2380834717446048        6.6694119853967351     
 C   9.7970358731119340        5.6865597648038477        5.7706827649572876     
 H   8.0093649203927786        5.9420752286747058        4.5844552343835110     
 H   14.149544047865326       -2.5579256399569017        1.1812735996716495     
 H   8.3002640256107210        9.5918379091322024       0.25139859940214987     
 H   9.0244027132394855       0.67529675084412444       -5.8867129737696864     
 H   9.3939068394629448        6.1846556997935593        6.6506132614658071     
 P   6.9583454116611811        2.9565030136763779        8.2062618059067312     
 C   5.4852789102720187        2.2938783629957484        8.9954846373989206     
 C   8.4223969990652510        2.7143313335979977        9.2411347599622555     
 C   6.7422392525892842        4.7356897592832059        8.0164691361255365     
 C   7.1900920525850642        2.2050455656204107        6.5777115558114891     
 C   5.3828354537344936       0.91071724700987566        9.2303079511093156     
 C   4.4430747557534813        3.1544814363327496        9.3903516426274116     
 C   8.4353310940511452        1.7736777380725790        10.283640726537147     
 C   9.5684093770414567        3.4958963919135453        8.9849596863668904     
 C   6.3862326180769333        5.2799408264943226        6.7751526343567470     
 C   6.8261502792125839        5.5587130789649120        9.1565115590433752     
 C   6.1857692652390552        1.4046407109852401        6.0034329337337988     
 C   8.3746387770905262        2.4634898808201222        5.8609761955071562     
 H   6.1687619360743096       0.22933198930790857        8.9151768643809657     
 C   4.2539888571574815       0.40258007414272434        9.8723381591827426     
 C   3.3057607724610416        2.6309892584695356        10.006200819246866     
 H   4.5132386082067546        4.2225827354766308        9.2131895867866849     
 H   7.5593147178702056        1.1738355028904486        10.520092425407965     
 C   9.5892222775139615        1.6126889015803674        11.056867769920069     
 C   10.716936410029962        3.3157098811977499        9.7560112113924315     
 H   9.5556708745163519        4.2561266580437325        8.2054005693919372     
 H   6.3219946572384789        4.6428953995380082        5.8967207403468986     
 C   6.1161434450220682        6.6475530421697533        6.6722972911497678     
 C   6.5319292321990066        6.9178098620090633        9.0486578603142576     
 H   7.1241724567993021        5.1482682484834497        10.120861505937629     
 H   5.2754753946163069        1.1793378848538800        6.5533710967507126     
 C   6.3652716656669215       0.88559339237172940        4.7172839413684047     
 C   8.5297403552396531        1.9569320032604820        4.5696654924390954     
 H   9.1676774979663058        3.0743728974526534        6.2860770911972734     
 H   4.2064602291205118      -0.66482991051500773        10.078854892283866     
 C   3.2142117970463340        1.2574971598113025        10.247163525386137     
 H   2.4974314032189944        3.2897713772041808        10.322533270517326     
 H   9.5586496869307513       0.88734937036835004        11.870362803177050     
 C   10.728863432038970        2.3761962796681360        10.794336317723015     
 H   11.609662582422933        3.9140844826693653        9.5764951621751848     
 H   5.8322580654121836        7.0674354885492887        5.7084344668839586     
 C   6.1854678376663106        7.4626135730476255        7.8048692385296237     
 H   6.5736463143764068        7.5605682596359953        9.9288844436350967     
 H   5.5878729377489371       0.26471316752128071        4.2780217333210526     
 C   7.5238505653696617        1.1760282487471079        3.9946154059556420     
 H   9.4291754881439722        2.1765032001482072        3.9995686859544612     
 H   2.3294620427871249       0.85856920042050799        10.739598794077521     
 H   11.634675047665519        2.2638917112978940        11.391769021733435     
 H   5.9847667464786349        8.5305489752334935        7.7269053163544106     
 H   7.6700656343906131       0.80360090949693896        2.9802696919941765     
 P   10.566599840414693        10.189321814745933        5.0447087070774739     
 C   10.445330026949346        9.2609667344734081        6.5851185154473946     
 C   11.783408725713249        9.3480425551029427        4.0180416437670239     
 C   8.9480327887258451        10.201763173397914        4.2479775412701093     
 C   11.081107337577651        11.892236268054198        5.3518365079206829     
 C   9.3491094614088670        9.4408980742014084        7.4491001332519264     
 C   11.469468624483259        8.3629757977767927        6.9245635711888953     
 C   11.456417914716630        8.1318384825987220        3.3895239418494594     
 C   13.098709984780399        9.8362527482665740        3.9772744341861741     
 C   8.1186153642789005        9.0706529536464728        4.3672011713104411     
 C   8.5356622735774312        11.297987306259134        3.4699635939012681     
 C   11.393142915689953        12.733588658998920        4.2655197863315699     
 C   11.070135692133210        12.406798569773299        6.6603663658288044     
 H   8.5497006992031714        10.131103430227467        7.1927575308342702     
 C   9.2920889438718746        8.7291325382639631        8.6472693985126980     
 C   11.389576857484734        7.6402873922238177        8.1160565538399414     
 H   12.307145210924904        8.2088706456141480        6.2522734057935878     
 H   10.439556239850807        7.7416902555819345        3.4032031274180090     
 C   12.462804207531379        7.4014902635871014        2.7516853726941433     
 C   14.096694855607581        9.1035123471790378        3.3324797751467345     
 H   13.346020209481301        10.784066318615187        4.4427947392649045     
 H   8.4305432824754565        8.2263187889206382        4.9778950702354194     
 C   6.8925513019710642        9.0424821125633024        3.7029131354546516     
 C   7.3037508678520409        11.252908485013791        2.8169434170991150     
 H   9.1544559279481312        12.186953798761275        3.3729617111111838     
 H   11.447103042442837        12.340503272645465        3.2511871294486920     
 C   11.645112244642686        14.089721920829934        4.4885920687585896     
 C   11.329716902806098        13.763938288552273        6.8708339207526761     
 H   10.865018696518366        11.755990746431415        7.5068732683618835     
 H   8.4689500896143954        8.8998366771365323        9.3378335447680492     
 C   10.298214516936852        7.8124571490476820        8.9692871674663834     
 H   12.184417462548621        6.9416696403328899        8.3720528618879548     
 H   12.218378192865886        6.4525678187193440        2.2720738020063576     
 C   13.780888689983501        7.8778473933718551        2.7399791705240708     
 H   15.111644959748853        9.4972587926380978        3.2780996175306436     
 H   6.2515602424036372        8.1660590389585916        3.7801889659252410     
 C   6.4802098965575619        10.130376685465068        2.9272990490681003     
 H   6.9930659491855343        12.104357654777710        2.2149201662668481     
 H   11.855538962327431        14.742859992882046        3.6403973494435777     
 C   11.605689305278110        14.603706586210324        5.7892574605907008     
 H   11.316906592445445        14.164331363288683        7.8826766413944780     
 H   10.224374825779586        7.2413447379077285        9.8930183358343733     
 H   14.562023383200470        7.3038988498097641        2.2439033495484213     
 H   5.5078261870165930        10.099844844289562        2.4303796558102757     
 H   11.781681135807711        15.666155781755148        5.9545472363049008     
         556

 Co   1.5569344004412544        10.601938426021041       0.44949601329783134     
 S  0.98352409399551599        12.778518964367226       0.83714517868435034     
 S -0.50642454730268327        9.6591316774366547       0.31252673986960350     
 S   2.8033963873645624        10.234039702261784       -1.4256046484843885     
 S   3.0306799110545097        9.8213366626013823        1.9976177299076983     
 C   2.4353782344302886        13.785489665170211       0.89910689994521820     
 C -0.37263106738686630        7.9016558536728336       0.22154921737573907     
 C   2.0700085954316112        11.078801945761507       -2.7887876364455777     
 C   2.3039274116167676        9.1336056795057843        3.4472002143741891     
 C   2.3168840399406205        15.195521231190444       0.82425309269751512     
 C   3.7339862754165423        13.251684116903588        1.0656402848858424     
 C  -1.5451755948444201        7.1261284284631632        4.6764809553452233E-002
 C  0.84829488493401428        7.2067375107749978       0.38234064845553495     
 C  0.85638122567694264        11.794922830479955       -2.6750643490664099     
 C   2.6960553289558971        11.060778828141798       -4.0604535059727187     
 C   3.0677145946338880        9.0302884372100571        4.6349879812302488     
 C  0.98794795860067697        8.6231741431640163        3.4668462826884476     
 H   1.3300868501962999        15.637997340903981       0.70139408254404734     
 C   3.4384896765301520        16.022182862274402       0.92543991351401855     
 C   4.8438252328970544        14.089671848295518        1.1856898534007365     
 H   3.8521084510516412        12.172394422680288        1.1278126724206903     
 H  -2.4958476877696585        7.6420038998614572       -8.4187181892964258E-002
 C  -1.5039073205440967        5.7301309624081433        5.9665956656951374E-002
 C  0.88140121656633841        5.8089969653164957       0.39500637178731446     
 H   1.7644200458866250        7.7793373775264145       0.52525552793762798     
 H  0.36733700412500131        11.847369328862820       -1.7051506165691592     
 C  0.30446803001487815        12.453394262121328       -3.7728248319019664     
 C   2.1201540693515115        11.697709535831148       -5.1636647895822581     
 H   3.6530089377757569        10.549988052316479       -4.1691943213362306     
 H   4.0818677313253309        9.4280765759721792        4.6467073355519837     
 C   2.5451006603653252        8.4157985378830187        5.7750319519066142     
 C  0.47663251144865515        8.0121608567109224        4.6105335228509698     
 H  0.37208435392577727        8.7328679942318033        2.5766825591213096     
 H   3.3158940233427368        17.102953871979725       0.86918500355033301     
 C   4.7143628090242302        15.480284817964785        1.1166797491418308     
 H   5.8339373530796435        13.653183652070496        1.3182205659222646     
 H  -2.4279445412369900        5.1656253297289707       -6.0367551763364100E-002
 C -0.28798325155954529        5.0573617020343642       0.23721808372858619     
 H   1.8356100215112476        5.3035805775874714       0.54239902704732812     
 H -0.61474022281905305        13.019357837320230       -3.6394742362010111     
 C  0.91535792502284985        12.399716325202284       -5.0308539950564626     
 H   2.6167418295749481        11.655485518682521       -6.1323232406582289     
 H   3.1619062849949966        8.3396288647837249        6.6694528459314295     
 C   1.2459939446283192        7.8894165999099179        5.7733707883060843     
 H -0.54280451117452266        7.6317592744447831        4.5894864870169227     
 H   5.5888020624564536        16.125666529840217        1.1816883484188869     
 H -0.25830934772933367        3.9707366635220240       0.25628765106686635     
 H  0.46600305276713438        12.898874274190561       -5.8855117506567831     
 H  0.84358063751946344        7.3931633492803357        6.6546645412929202     
 P   15.515122407406484        10.620314337193285        8.2101921543059309     
 C   14.041780834307533        11.283847344457755        8.9981831440225370     
 C   16.979470969784529        10.863805724779688        9.2443087222712546     
 C   15.298868171968181        8.8409765166118301        8.0225542322153309     
 C   15.746877391250040        11.369215026960365        6.5805787814498755     
 C   13.939712047808888        12.667115998221959        9.2324590927001591     
 C   12.998688529432560        10.423841417420601        9.3920261676810259     
 C   16.992815326094870        11.805512430791957        10.285829308188932     
 C   18.125674794826825        10.082545075913611        8.9879718998805611     
 C   14.942440810581576        8.2950752545009188        6.7820432109726490     
 C   15.383392556301416        8.0194985411016884        9.1636464657579459     
 C   14.741361546506083        12.166325503859651        6.0041652007806956     
 C   16.932120746373723        11.111360191935530        5.8649116536426309     
 H   14.726237036640264        13.348007692044815        8.9178398332316196     
 C   12.810490591678615        13.175995630505929        9.8732248000174287     
 C   11.861095194175823        10.948067995492408        10.006729250372153     
 H   13.068412970383193        9.3556649054131693        9.2150250365629010     
 H   16.116739476120095        12.405205014877950        10.522411852338083     
 C   18.147302831892294        11.967939016910558        11.057847059957671     
 C   19.274853018246464        10.264295554257316        9.7576378648844901     
 H   18.112572422287041        9.3213532348070931        8.2093635962990863     
 H   14.877864092046046        8.9310403551258855        5.9028321885088024     
 C   14.672738230230955        6.9272204307304692        6.6810317996415209     
 C   15.089386656440020        6.6602394050683502        9.0576563351606065     
 H   15.681781544786240        8.4312691513137423        10.127323812066079     
 H   13.830641931256665        12.391392795595459        6.5534603542919125     
 C   14.920372748728818        12.682500259460880        4.7168441946742314     
 C   17.086710648511829        11.614946199566800        4.5724178857632696     
 H   17.726151080717454        10.503292947965848        6.2918164849745004     
 H   12.763199012548512        14.243499145808004        10.079341885436577     
 C   11.770036696841006        12.321643818223123        10.247427569137894     
 H   11.052130694016528        10.289788922442691        10.322419835158188     
 H   18.117040388032901        12.694069608099596        11.870646759660646     
 C   19.287180895203832        11.204933358447942        10.794935066119695     
 H   20.167798377400832        9.6663107031099855        9.5778921347253281     
 H   14.389019144931162        6.5058303221761182        5.7177369921631884     
 C   14.742592994777672        6.1137147552444580        7.8147274302251626     
 H   15.131747135109832        6.0184414325294417        9.9385345552896069     
 H   14.142076732285403        13.300836714008447        4.2758934843371206     
 C   16.079620299596510        12.392381148875343        3.9951522104637651     
 H   17.986687507833743        11.395639250477267        4.0031402714481157     
 H   10.885116386916053        12.721076370031707        10.739162124583110     
 H   20.193459303834906        11.318449334142727        11.391378249018953     
 H   14.542091391961952        5.0456107866942697        7.7384394406367729     
 H   16.225520340435001        12.762403909809288        2.9798698084852884     
 P   2.0156630331812808        3.3824029379863281        5.0458379280298571     
 C   1.8955127798989242        4.3120188454601811        6.5856447985126021     
 C   3.2322406402950308        4.2230833216086046        4.0184087373951316     
 C  0.39631362403331549        3.3699126089401550        4.2507809867185191     
 C   2.5308408438683645        1.6796729396027639        5.3532338367848551     
 C  0.79943697928371327        4.1334453363538293        7.4500762125656061     
 C   2.9199041779515849        5.2101906869981480        6.9237990967850438     
 C   2.9065791055946946        5.4408690189277777        3.3920922186634606     
 C   4.5468809466630784        3.7330921953229277        3.9760751784919717     
 C -0.43141234193978573        4.5024263837435381        4.3686062005690038     
 C  -1.8779128085661647E-002   2.2723367473363956        3.4761711006800740     
 C   2.8411992920950282       0.83750022529116175        4.2670410947692039     
 C   2.5234266425695586        1.1664430499197980        6.6621648069667936     
 H  -3.0113671702801381E-004   3.4433448988655488        7.1945874748260703     
 C  0.74286257552774104        4.8466091326192036        8.6474220624524776     
 C   2.8404066114698572        5.9343580228946919        8.1144091858523772     
 H   3.7574936397446415        5.3633061902188368        6.2511970784087216     
 H   1.8902300819679037        5.8325219208444148        3.4068587095551752     
 C   3.9138153348534872        6.1710275840621254        2.7553545905602164     
 C   5.5458150916063627        4.4658119184195666        3.3327599617682555     
 H   4.7930734942359585        2.7840913575435371        4.4397495966072080     
 H -0.11746385851888952        5.3477481030213259        4.9768860909597690     
 C  -1.6584233022088331        4.5307613296643758        3.7061239375762471     
 C  -1.2516737009064509        2.3175341467831174        2.8249662962151656     
 H  0.59872594250128242        1.3823236933913203        3.3806427507993817     
 H   2.8922565459806013        1.2294818398803022        3.2522375354430384     
 C   3.0953376744253029      -0.51805305727739315        4.4908526191883205     
 C   2.7847763767097438      -0.19021675330562166        6.8733007143434453     
 H   2.3196217354634707        1.8179261572151812        7.5084794089264566     
 H  -8.0207211922160210E-002   4.6769412362765248        9.3383155770884798     
 C   1.7492427730459625        5.7634421816102881        8.9681297029443581     
 H   3.6353894411053278        6.6332047487832879        8.3692469960067797     
 H   3.6704580904442974        7.1209517994413343        2.2770463287664175     
 C   5.2314497144402354        5.6932656936517603        2.7430729679609116     
 H   6.5602919934206838        4.0708061047260262        3.2775873591601115     
 H  -2.2980079040887471        5.4083199271852358        3.7823467775157180     
 C  -2.0733955726655031        3.4415951603320063        2.9337000442348766     
 H  -1.5647508665858805        1.4650554007986152        2.2256217216624203     
 H   3.3048412068959472       -1.1715896134973336        3.6427764499358175     
 C   3.0593249391540533       -1.0307655575209573        5.7919829225184447     
 H   2.7745033200962319      -0.58958627977875078        7.8854761051269060     
 H   1.6756947174332399        6.3356970993539941        9.8911775681953849     
 H   6.0132714042755069        6.2675268485948603        2.2485339617660816     
 H  -3.0462403736720098        3.4721323149906849        2.4375853845384099     
 H   3.2368755287363458       -2.0928170066852960        5.9578722703268872     
 Co   15.548775378579588        2.9695775395497952        12.652887343020948     
 S   16.122032411938104       0.79277248638809916        13.039553134126432     
 S   17.612376216319621        3.9118111555601867        12.516552831134012     
 S   14.302674433382821        3.3383979687054586        10.777715581763696     
 S   14.074913586778338        3.7498343811416124        14.201022916438109     
 C   14.670067670651116      -0.21401877885972037        13.101803029717322     
 C   17.478949339729578        5.6692571707665493        12.424688673831383     
 C   15.035928371389494        2.4935420147862906        9.4144912788729336     
 C   14.801494696686815        4.4381267571037508        15.650455340485351     
 C   14.788386615333563       -1.6240645621167440        13.026906587903289     
 C   13.371544956120898       0.31993691133777963        13.268491786902054     
 C   18.651656511688362        6.4444802864634436        12.249700270145619     
 C   16.258146636847147        6.3644703787639703        12.585129847514795     
 C   16.249642665504499        1.7775530139246225        9.5280960024978647     
 C   14.409709840527999        2.5114067986747881        8.1429126303293700     
 C   14.037608364467248        4.5416355911885269        16.838154212026716     
 C   16.117393244262889        4.9487468832589050        15.670059595609578     
 H   15.775111422134229       -2.0666533720421150        12.903858817708047     
 C   13.666698030602880       -2.4505903579744857        13.128254943980041     
 C   12.261622062938475      -0.51791143081278912        13.388700869472654     
 H   13.253548759416798        1.3992401634945120        13.330624287235850     
 H   19.602233024162519        5.9283711451214192        12.119003349166999     
 C   18.610661574439948        7.8404926120862859        12.262107755433210     
 C   16.225311230768700        7.7622185507917676        12.597313488090030     
 H   15.341903118843314        5.7920876741666616        12.728146612955753     
 H   16.738888012545665        1.7253368393511335        10.497912793595633     
 C   16.801433781424638        1.1189874886582134        8.4303310625198407     
 C   14.985510880401822        1.8744275653717715        7.0396725960137196     
 H   13.452696912700622        3.0221069436631880        8.0342624562124350     
 H   13.023475486418814        4.1437940275097063        16.849873239947364     
 C   14.560115530016816        5.1563483284799512        17.978128657510918     
 C   16.628596502760239        5.5600101447985546        16.813660380868438     
 H   16.733307359630302        4.8389645598162385        14.779944428286496     
 H   13.789153862171190       -3.5313778023507831        13.071969111684858     
 C   12.390917261996814       -1.9085386394879269        13.319682519848731     
 H   11.271578717161013       -8.1300266292892845E-002   13.521343421304259     
 H   19.534812563998941        8.4047864864082431        12.141934703750026     
 C   17.394859554341359        8.5135626130349795        12.439344395653698     
 H   15.271203170752695        8.2678869159108750        12.744498693698677     
 H   17.720699103291270       0.55310051633970447        8.5636081274737883     
 C   16.190361819623181        1.1724957572855870        7.1723846610366202     
 H   14.488793904245370        1.9165351527396375        6.0710769225528596     
 H   13.943256692332211        5.2326233055931146        18.872503985407370     
 C   15.859186404409474        5.6828120637338184        17.976455538377348     
 H   17.647982978251132        5.9405443271692668        16.792586432323922     
 H   11.516412467762745       -2.5538188710596508        13.384789974223484     
 H   17.365393753937621        9.6001999423364293        12.458037030665995     
 H   16.639622865310887       0.67327170400910830        6.3177151174217974     
 H   16.261531460013508        6.1791808776846597        18.857711687963953     
 P   1.5904537879628402        2.9517820692370749        20.413156465884676     
 C   3.0639184902128642        2.2884505274316864        21.201094366969986     
 C  0.12626570493031308        2.7079871021231319        21.447440376695404     
 C   1.8064083830309439        4.7311717323580522        20.225698818815854     
 C   1.3587512796361771        2.2029325544315355        18.783501374357432     
 C   3.1661676048880025       0.90518978747280165        21.435340093441152     
 C   4.1068539766857821        3.1485982202644687        21.595053290433157     
 C  0.11333642184270153        1.7664357851052397        22.489107858531931     
 C  -1.0201611416155676        3.4889630145836277        21.191236679803605     
 C   2.1628660669583399        5.2772433399608643        18.985270566164541     
 C   1.7217429101693331        5.5525041019700190        21.366888741036874     
 C   2.3642375780181704        1.4057390725026586        18.207138595333756     
 C  0.17353251822338128        2.4608016881049064        18.067790316359616     
 H   2.3797729180771565       0.22419676819918927        21.120606213688539     
 C   4.2953788509594188       0.39645083160097450        22.076239125964108     
 C   5.2444716081865668        2.6245098863346366        22.209832844726751     
 H   4.0369921894280010        4.2167717742663839        21.418079140759822     
 H  0.98961965868776158        1.1670050468831887        22.725567617392485     
 C  -1.0409413743873002        1.6038779361895725        23.261418206230775     
 C  -2.1691234436941107        3.3071010694772887        21.961203054068974     
 H  -1.0073976169447301        4.2500465016825899        20.412510666190553     
 H   2.2275564763542315        4.6413850138228305        18.105988555426155     
 C   2.4324712903324923        6.6451330114754859        18.884442571232377     
 C   2.0156421887288594        6.9118008370899151        21.261071026708514     
 H   1.4233588670434449        5.1405954392463959        22.330513519531994     
 H   3.2749466756237169        1.1806619614551568        18.756447506439347     
 C   2.1852169186560326       0.88947997731051087        16.919850118450075     
 C   1.8927050015125887E-002   1.9571100155269123        16.775337709291993     
 H -0.62047352513826026        3.0689595428055241        18.494624147242085     
 H   4.3427670218667282      -0.67105163158898917        22.282356111586818     
 C   5.3356852510155859        1.2509428640589484        22.450545534767535     
 H   6.0533392251457299        3.2828844431695328        22.525580579874131     
 H  -1.0103594394750823       0.87785336702184558        24.074304637346049     
 C  -2.1810258531158104        2.3666259496404960        22.998657935808115     
 H  -3.0622417393713186        3.9048660326594473        21.781578848317121     
 H   2.7162256544557861        7.0666559586053994        17.921215236015609     
 C   2.3624807973627147        7.4584988153340932        20.018230779137959     
 H   1.9731514852282965        7.5534815455132591        22.142025361657581     
 H   2.9634918354743629       0.27107525667829857        16.478952227854855     
 C   1.0259794851814008        1.1795718288572070        16.198133599933659     
 H -0.88103727346533189        2.1764143771410200        16.206040075144934     
 H   6.2206223236694100       0.85163499219095384        22.942353844546169     
 H  -3.0871272141911157        2.2530323187619885        23.595358721519492     
 H   2.5628966809901357        8.5266305596441629        19.942073107028552     
 H  0.88007285378378819       0.80945510249938279        15.182886152078067     
 P   15.090292970901267        10.189713471635512        17.248785040210798     
 C   15.210354538323994        9.2602213112262159        18.788662492543832     
 C   13.873978358086804        9.3488717314459837        16.221204666899020     
 C   16.709631959999523        10.202280454091762        16.453720214426237     
 C   14.574974552735435        11.892406668041344        17.556074970875340     
 C   16.306295090287840        9.4389796679634426        19.653222523172239     
 C   14.185961967288929        8.3620472074883416        19.126802237369635     
 C   14.200152781478820        8.1314028168419679        15.594587779469196     
 C   12.559169683659693        9.8383758394803795        16.178898988318387     
 C   17.537727613959596        9.0700920723715015        16.572036889649226     
 C   17.124218385256953        11.299525189433078        15.678358946423698     
 C   14.264420914460390        12.734459039647824        16.469847585939895     
 C   14.582586236293437        12.405762494306712        18.864963388014658     
 H   17.106031745760898        10.129082203152981        19.397738710149248     
 C   16.362717864022219        8.7260337607061089        20.850701830610252     
 C   14.265298064385640        7.6381064291849068        20.317563773076632     
 H   13.348497703099438        8.2087615664247640        18.454085250900182     
 H   15.216649857727342        7.7401839236746133        15.609321369593761     
 C   13.193265839329475        7.4010209369386502        14.957582215840116     
 C   11.560595937764964        9.1054677392360990        15.535242777349128     
 H   12.312587454721083        10.787160171157996        16.642800423530289     
 H   17.224161717137619        8.2250280391255757        17.180876534922081     
 C   18.764604928490698        9.0417558662647810        15.909301297760711     
 C   18.356952894320827        11.254308448830308        15.026857751713042     
 H   16.506432577034825        12.189299410900267        15.582430693946993     
 H   14.213184119565483        12.342371232756435        15.455087384428836     
 C   14.010298699901703        14.090029593421406        16.693575320344475     
 C   14.321228175207642        13.762428503083646        19.076016190783623     
 H   14.786540725655385        11.754368940966494        19.711308559489467     
 H   17.185657662513080        8.8958738014517138        21.541706152146798     
 C   15.356301072316803        7.8092525807495070        21.171440198369606     
 H   13.470309243099468        6.9392699409539924        20.572409492097631     
 H   13.436988688269571        6.4512913984805378        14.479112763109216     
 C   11.875480293992716        7.8783063248818523        14.945255220341124     
 H   10.545996127962583        9.5001236092185657        15.479981315622380     
 H   19.404508890884568        8.1644684843725415        15.985944866659592     
 C   19.179042898623024        10.130564271765586        15.136081599102086     
 H   18.669571872848259        12.106514558878812        14.426882640042619     
 H   13.800667778842220        14.743499865102471        15.845476862117044     
 C   14.046494173939552        14.602862653987426        17.994657393821370     
 H   14.331641409275232        14.161893448477446        20.088156055018779     
 H   15.429724065355380        7.2371833841999056        22.094615386022294     
 H   11.093925215662566        7.3039092366576792        14.450463186782638     
 H   20.151788323913188        10.100006747147845        14.639785943308786     
 H   13.868947710313940        15.664924923132187        18.160473594595508     
 Co   6.9955179694737515        10.611620716607248        12.653778415071296     
 S   7.5673513288207293        12.789071642749631        13.038492853302284     
 S   9.0593949376882055        9.6700749384034186        12.517139953028055     
 S   5.7495630342525859        10.240995919520573        10.778865258112516     
 S   5.5226896416293760        9.8302712404566464        14.202461750705842     
 C   6.1144282987925127        13.794480114704987        13.100412105834746     
 C   8.9253382521389710        7.9128013525707095        12.422991503156082     
 C   6.4834634847563422        11.084326771363548        9.4150413847267913     
 C   6.2486932601430176        9.1366076563707814        15.649560533188527     
 C   6.2314094716591706        15.204630627013952        13.025506168497540     
 C   4.8164563286306059        13.259265091093324        13.267350288947851     
 C   10.098085978090150        7.1371497216408866        12.250292341098790     
 C   7.7037865856567409        7.2180393350716248        12.579680049033318     
 C   7.6973008157867335        11.800163528624955        9.5283202597298775     
 C   5.8575497737505513        11.065497374616980        8.1433423101748765     
 C   5.4848021619532741        9.0303465945565229        16.837010113160886     
 C   7.5642250828973925        8.6249977679430216        15.667665060742156     
 H   7.2176667510517225        15.648133730234088        12.901975029228840     
 C   5.1090355397202263        16.030072679803418        13.127726874834355     
 C   3.7058166493972515        14.096042300461466        13.388370340935209     
 H   4.6994289881516220        12.179846027196055        13.329174296150908     
 H   11.049184804843621        7.6528916053908169        12.122060099823416     
 C   10.056451254505117        5.7411304590519947        12.261956907295394     
 C   7.6702683034679007        5.8202990607712497        12.591034436369645     
 H   6.7874578669148411        7.7907435208026445        12.720718160756613     
 H   8.1863451691993046        11.853088514972546        10.498203081465723     
 C   8.2495269456799232        12.457617479190851        8.4300974415048078     
 C   6.4337551226695195        11.701370408119475        7.0396630493876406     
 H   4.9004297376073529        10.554930130618072        8.0349980153351392     
 H   4.4708671748082995        9.4286550420001394        16.849915348383000     
 C   6.0070845364086285        8.4124804572189671        17.975328855058041     
 C   8.0752173895099251        8.0105512617025774        16.809600679916063     
 H   8.1801480537874909        8.7367216608420648        14.777852153082726     
 H   5.2304677152337211        17.110978773133485        13.071604889003005     
 C   3.8338760933523091        15.486798747981510        13.319837129874170     
 H   2.7162213259100665        13.658497125943093        13.521336744112276     
 H   10.980657467286282        5.1764924608810565        12.143735095909449     
 C   8.8399255893864161        5.0684948634460749        12.435891247639194     
 H   6.7155444849476797        5.3149605636009554        12.735419758385675     
 H   9.1688770438570977        13.023445740975820        8.5631226476476439     
 C   7.6387624527999867        12.403109177169252        7.1720310226598265     
 H   5.9372038673482663        11.658571499080079        6.0710016590243008     
 H   5.3902788116356941        8.3343673936719469        18.869571537244173     
 C   7.3059252256341081        7.8854068706800424        17.972218940895385     
 H   9.0943788858905705        7.6294738130992803        16.787337200471594     
 H   2.9589101663512345        16.131356244542438        13.385716605861537     
 H   8.8099631594827699        3.9818504689431453        12.454107873906107     
 H   8.0883688759928063        12.901457672505032        6.3170186753699538     
 H   7.7081596970306583        7.3868938644585125        18.852296679510598     
 P   10.142077580003923        10.614455123535961        20.410174987925316     
 C   11.614979818915698        11.277558118957771        21.199291384953515     
 C   8.6778599503014391        10.856274624725776        21.444808428961206     
 C   10.359081191500021        8.8354356469578708        20.220054084500859     
 C   9.9103809151769600        11.365829537009841        18.781637053656688     
 C   11.716961560774177        12.660776615537031        21.433905838634345     
 C   12.657658884017895        10.417400874269314        21.593843695050641     
 C   8.6645201659109929        11.797178299027088        22.487093824107692     
 C   7.5319570381611545        10.074651826124143        21.188314133505724     
 C   10.716099203092153        8.2918198250687976        18.978759937478834     
 C   10.275175062904104        8.0120316709295771        21.359791224924546     
 C   10.915923184638787        12.163955179541757        18.206556105940852     
 C   8.7251763546038994        11.109182943099439        18.065480120943988     
 H   10.930672040846147        13.341795304039925        21.118929502301860     
 C   12.845839375562543        13.169450607652044        22.075444366290540     
 C   13.794983325445838        10.941432129524697        22.209206495463516     
 H   12.587870534202331        9.3492564452814086        21.416767880271028     
 H   9.5404052198615208        12.397137244173740        22.723774029698856     
 C   7.5102883270892198        11.958412577954757        23.259735481447944     
 C   6.3830638765062027        10.255145876425722        21.958743889024632     
 H   7.5450615843147570        9.3142437174921344        20.408932065853193     
 H   10.780352339471889        8.9292034842333958        18.100577015661980     
 C   10.987100371966998        6.9244307839595729        18.875613877571748     
 C   10.570372731278294        6.6531853354455759        21.251679077882446     
 H   9.9764327631909051        8.4219939176367120        22.324104249004769     
 H   11.826661427879721        12.388033853869016        18.756196801747709     
 C   10.737050438717404        12.682370061025255        16.920091429408256     
 C   8.5706712894879598        11.615126918400625        16.773869257176489     
 H   7.9311481490361206        10.500237742591095        18.491294423409339     
 H   12.893041675796205        14.236905363070628        22.281831599637705     
 C   13.886096636300724        12.314993222722109        22.449941340115458     
 H   14.603695800400729        10.283014575162614        22.525279809286026     
 H   7.5404756999108056        12.683947077616542        24.073056973988969     
 C   6.3707034737212727        11.194959207654078        22.996792339441278     
 H   5.4903341345346464        9.6568838083510879        21.778888715818081     
 H   11.271718988248452        6.5050547872677749        17.911760606841071     
 C   10.917752245618150        6.1089831865936155        20.007913306688632     
 H   10.528742151435722        6.0100879806674490        22.131655970732634     
 H   11.515423304487875        13.301477849033979        16.480222216925085     
 C   9.5778150902745516        12.393552606539233        16.197904834159260     
 H   7.6706941919010356        11.396915142324717        16.204207374631970     
 H   14.770872839439379        12.714347716681370        22.941968869978883     
 H   5.4645776318445360        11.307565038350660        23.593666893775364     
 H   11.119193042057979        5.0412122661060330        19.929800664643370     
 H   9.4320117475201570        12.765391696345505        15.183273013626328     
 P   6.5375374294504240        3.3821969404541008        17.248029577959130     
 C   6.6578312075279245        4.3107284643501291        18.788419278913921     
 C   5.3218837021353318        4.2242022061251419        16.220708880558185     
 C   8.1565911716898523        3.3690142587133609        16.452294341734934     
 C   6.0215254040032322        1.6797025467474143        17.554801696803409     
 C   7.7535182152772224        4.1310322063829990        19.653088253198433     
 C   5.6334619019171850        5.2088103267237411        19.127022653642193     
 C   5.6501114712565146        5.4397393766755071        15.591674641685833     
 C   4.0059857348371173        3.7377286464365334        16.180817561263744     
 C   8.9860362364357069        4.5001475087586877        16.571181153595365     
 C   8.5691609617400317        2.2724138116072821        15.674930994355320     
 C   5.7100165283454292       0.83851199110264052        16.468222845517371     
 C   6.0301530334956581        1.1654205390326851        18.863370224046879     
 H   8.5530626262160414        3.4407591574487850        19.397393283336989     
 C   7.8098875593013197        4.8432349410839457        20.851029526260728     
 C   5.7127406791539599        5.9319410054200823        20.318260750569685     
 H   4.7961111481587029        5.3626730530691500        18.454270725829623     
 H   6.6674657967748585        5.8284334484753968        15.604568219046078     
 C   4.6443185721823372        6.1713478696784145        14.954428533216925     
 C   3.0085846469060695        4.4717167896278678        15.536629125917310     
 H   3.7577724402819559        2.7903387355291156        16.646662258319960     
 H   8.6740315140812729        5.3447773097000519        17.181433185918618     
 C   10.212204679181800        4.5280234995115123        15.907051143342317     
 C   9.8012145429444786        2.3171430151732988        15.022122732891603     
 H   7.9503606775703553        1.3834306106318164        15.578182877528914     
 H   5.6578748100299983        1.2314647254515152        15.453818790043776     
 C   5.4561543525638303      -0.51723738853899770        16.691146722230851     
 C   5.7687893048881307      -0.19135481193814555        19.073668160501288     
 H   6.2348658348578603        1.8161561718739643        19.710033298729879     
 H   8.6326490045952404        4.6727529325790762        21.542092790064594     
 C   6.8036715487339041        5.7601150852448422        21.172103277869034     
 H   4.9177872226500838        6.6306661181943287        20.573572098782087     
 H   4.8896349841464275        7.1197791231831120        14.474400716402510     
 C   3.3256248827028867        5.6969362121487350        14.943923021410908     
 H   1.9931550905552373        4.0792509961381764        15.482858392504708     
 H   10.853127418745675        5.4045258622862891        15.984008995922625     
 C   10.624699452338380        3.4397810174690440        15.131978596830661     
 H   10.111928217918383        1.4653656087550928        14.420570618095818     
 H   5.2460800571578554       -1.1702493423814242        15.842780947082462     
 C   5.4932810269870940       -1.0309932575434471        17.991879246831491     
 H   5.7797987324249380      -0.59152649808637614        20.085548098664638     
 H   6.8770561070749885        6.3316225093485281        22.095612582904472     
 H   2.5449863853409660        6.2719804438639981        14.448457156144517     
 H   11.597032255444045        3.4701411071054826        14.634915165812670     
 H   5.3158440903184108       -2.0931684553164178        18.157090947212900     
 Co   10.110181701271379        2.9606784920875722       0.45062115697410798     
 S   9.5384516926066656       0.78319608706809041       0.83539705495107364     
 S   8.0461579763196607        3.9019458605906392       0.31401802343669483     
 S   11.356197353826657        3.3313947910737958       -1.4242533490000007     
 S   11.583019702693027        3.7421773273826511        1.9992470535126836     
 C   10.991404513498516      -0.22218076558465272       0.89722376290344474     
 C   8.1798720734184336        5.6592397693699281       0.21982494744897313     
 C   10.622326929467683        2.4881868856708569       -2.7881767974206455     
 C   10.857012254034467        4.4359226563568157        3.4463106795096805     
 C   10.874455975575701       -1.6323331578313007       0.82225129782510231     
 C   12.289370836893600       0.31305104320562427        1.0641624558197944     
 C   7.0069586002411040        6.4346984245025434        4.7369587875810575E-002
 C   9.4013399959024699        6.3542002247440399       0.37625965880784179     
 C   9.4085038878087150        1.7723137834424494       -2.6749727513678292     
 C   11.248260306739880        2.5071249431135660       -4.0598682040857010     
 C   11.620913660495754        4.5422960151796410        4.6337434390041556     
 C   9.5414730011333244        4.9475194154214552        3.4643876545549537     
 H   9.8882092534854014       -2.0758549916890439       0.69869482281278283     
 C   11.996848464942142       -2.4577583910712519       0.92441845010509827     
 C   13.400033592162206      -0.52371112078117443        1.1851058009776307     
 H   12.406373694499552        1.3924717925570300        1.1260381341765808     
 H   6.0559131440248875        5.9188110614004907       -8.0656725304838667E-002
 C   7.0483705306209696        7.8307262052722271        5.9013515381198305E-002
 C   9.4346333333436245        7.7519443572335529       0.38760205773430406     
 H   10.317784829621477        5.7816366060084814       0.51710681739421926     
 H   8.9194378323910524        1.7193123634627780       -1.7051022191205305     
 C   8.8563261429200839        1.1149095926952932       -3.7732520222627191     
 C   10.672099559391725        1.8713033052653780       -5.1636041592794024     
 H   12.205367861229639        3.0177263633399418       -4.1681676012674682     
 H   12.634864542128090        4.1440267313658339        4.6466720191447175     
 C   11.098621763653931        5.1602266588479759        5.7720225131690572     
 C   9.0304790617823798        5.5620544261574381        4.6062764676946149     
 H   8.9255489644585495        4.8357256579807899        2.5745851074366994     
 H   11.875434547598850       -3.5386645329380606       0.86824839774504725     
 C   13.272003610080874       -1.9144681193937476        1.1165219439924778     
 H   14.389629864777167       -8.6153149292336223E-002   1.3180228079900866     
 H   6.1240448780642165        8.3952113499900651       -5.9021134674744707E-002
 C   8.2648240364157051        8.5035563492432544       0.23268804516863875     
 H   10.389298444476054        8.2574448301517993       0.53180497991510889     
 H   7.9370013824241212       0.54902987616441712       -3.6402801157569518     
 C   9.4671165906033750        1.1695095873449159       -5.0313046224640683     
 H   11.168670958563768        1.9141717673780319       -6.1322537306631730     
 H   11.715431198319772        5.2384114448519039        6.6662553192668037     
 C   9.7997728165784128        5.6872790465943837        5.7688851403320092     
 H   8.0113169505961466        5.9431316003381864        4.5839837590150108     
 H   14.146977771365860       -2.5590201088671503        1.1823590554958465     
 H   8.2946268368583418        9.5902045162083596       0.25087081375633902     
 H   9.0175613381231852       0.67117008624512819       -5.8863515388743757     
 H   9.3975350264955413        6.1858277824588228        6.6489394333244922     
 P   6.9638719635343067        2.9581078885687337        8.2072604907879274     
 C   5.4909629203357433        2.2950816209683378        8.9964441929533283     
 C   8.4280874316367473        2.7162412102151938        9.2418936896573580     
 C   6.7469050314245571        4.7371257890873215        8.0171158063583761     
 C   7.1955099343656350        2.2066703230163580        6.5787390175068001     
 C   5.3889542154786332       0.91188124500519452        9.2311737717087077     
 C   4.4482946399579957        3.1552866090445466        9.3909324011680528     
 C   8.4413365289316165        1.7754175284452050        10.284254036597005     
 C   9.5740586759882955        3.4977497363501375        8.9853638313279323     
 C   6.3898215437465629        5.2807273469449054        6.7758343111810522     
 C   6.8308023392125445        5.5605207609186946        9.1568572859036017     
 C   6.1900698567326611        1.4082587817752588        6.0038582597358472     
 C   8.3805952498698026        2.4634778176098493        5.8624274046502753     
 H   6.1752248099018399       0.23081677005104664        8.9162381237494106     
 C   4.2600743745175249       0.40327658686213808        9.8727719837710257     
 C   3.3109580636022247        2.6313198929138997        10.006328065091544     
 H   4.5180983004940254        4.2234168213677776        9.2137767261616581     
 H   7.5653885929207663        1.1755626737224691        10.520950850626466     
 C   9.5955338161766992        1.6141508781657394        11.056941250912805     
 C   10.722918642686263        3.3172214080432973        9.7558390145630227     
 H   9.5610381512437463        4.2581027609879536        8.2059230572819732     
 H   6.3255668502072577        4.6433482287206607        5.8976473928889277     
 C   6.1187368915379867        6.6481005678477958        6.6727132224381736     
 C   6.5355272305017778        6.9193506510693501        9.0487671742126459     
 H   7.1295754147264345        5.1505668207965023        10.121165227434014     
 H   5.2794285350537917        1.1840604684684135        6.5536147660888426     
 C   6.3689119534445782       0.88970946094543946        4.7174412604152387     
 C   8.5350690916214855        1.9573992004806420        4.5708650368597095     
 H   9.1745485801853661        3.0726586105983693        6.2880700786644637     
 H   4.2128708380827451      -0.66416245809029462        10.079251062113238     
 C   3.2198262122002879        1.2577815285644567        10.247194028868554     
 H   2.5022340400047383        3.2897595200374665        10.322319541358175     
 H   9.5652849426097770       0.88867641922055962        11.870311966118171     
 C   10.735185819444796        2.3774951143352396        10.793969432328787     
 H   11.615701184630025        3.9153993658495976        9.5759638706530144     
 H   5.8340583479264145        7.0674635280925591        5.7088730347484979     
 C   6.1880726844723490        7.4635416586486105        7.8050183941746925     
 H   6.5771754087647309        7.5624383313704007        9.9287509421936431     
 H   5.5906112830196317       0.27037287329667459        4.2777371274421210     
 C   7.5280179956404316        1.1786796609808510        3.9950995402959064     
 H   9.4349485148563907        2.1757351817756669        4.0010874106845344     
 H   2.3350409899376774       0.85849855843097655        10.739266284871004     
 H   11.641286887732681        2.2648748656251319        11.390880600144071     
 H   5.9865800596261511        8.5313032638824016        7.7269085909781436     
 H   7.6737892486031818       0.80674682703312639        2.9804971382612795     
 P   10.567876659672327        10.190378043857466        5.0448440055560644     
 C   10.447634261624264        9.2618766437936202        6.5852494148740783     
 C   11.783353119576734        9.3483037019091366        4.0173860811715425     
 C   8.9487847767447537        10.203646456934919        4.2491943606054861     
 C   11.084052729370194        11.892827479672812        5.3515843947603061     
 C   9.3520193089370043        9.4416462417092113        7.4499915351600823     
 C   11.471989040998036        8.3637668471401838        6.9238067805871415     
 C   11.454840964771011        8.1329980549005398        3.3880859803129812     
 C   13.099354320448681        9.8344802306827503        3.9775838253178972     
 C   8.1191635491425593        9.0726649576036902        4.3683110074146061     
 C   8.5364007413517999        11.300140986962370        3.4715820088522849     
 C   11.395620226400821        12.733983215662855        4.2649971303498591     
 C   11.075505397466133        12.407111139526071        6.6601515582414965     
 H   8.5524781170151964        10.131930200472191        7.1943249631900867     
 C   9.2957246356685310        8.7295173104708148        8.6479772583070016     
 C   11.392782530911489        7.6407066014120959        8.1150933402020069     
 H   12.309265720354073        8.2098228684650945        6.2509836425088077     
 H   10.437403095434362        7.7445492831525042        3.4009198580413615     
 C   12.460444598743052        7.4013123655089439        2.7506385153929021     
 C   14.096564619315259        9.1004196423373944        3.3331880864028607     
 H   13.347785157335922        10.781701049859366        4.4436431163638321     
 H   8.4310419792469187        8.2281032469394315        4.9787250299654389     
 C   6.8929908180614072        9.0448496842220258        3.7041823294807750     
 C   7.3043471776180642        11.255469844421187        2.8187740022406764     
 H   9.1553450684371871        12.189002103497181        3.3746274489855561     
 H   11.447742737978295        12.341017429610318        3.2505967328502243     
 C   11.649582625797752        14.089714490478414        4.4879068193080514     
 C   11.337010292567410        13.763856395266385        6.8704405714441270     
 H   10.870749813599703        11.756395141475650        7.5068197907024965     
 H   8.4730275187988457        8.9000706757553285        9.3390982599811743     
 C   10.301947236316543        7.8126428751136725        8.9690326060040118     
 H   12.187723062049425        6.9419570811473239        8.3703708580346454     
 H   12.214924545123990        6.4530335847625935        2.2704337544490709     
 C   13.779231223868615        7.8754305351516143        2.7401854607231027     
 H   15.112081271780960        9.4926505807181485        3.2794926639893998     
 H   6.2519265561392228        8.1684647531415795        3.7813110005034845     
 C   6.4806718904968568        10.132997573124323        2.9288801006205838     
 H   6.9937975084490951        12.107162217081536        2.2170179282351459     
 H   11.859674688166024        14.742708961399206        3.6395322699692465     
 C   11.612542524621674        14.603474037814905        5.7886378729365369     
 H   11.326092941888383        14.164015982847362        7.8823237432357169     
 H   10.228623856040274        7.2412094562953193        9.8925931614567464     
 H   14.559729514931552        7.3003274305707437        2.2445651480918847     
 H   5.5083391119503862        10.102656469273343        2.4318156504555377     
 H   11.790078067506576        15.665633277730167        5.9538360679564981     
         556

 Co   1.5540502829912615        10.603608463223551       0.44855864261808581     
 S  0.98109266289654296        12.780491228953801       0.83517498067920093     
 S -0.50960385174028455        9.6613686654938338       0.31383249305532884     
 S   2.7977806135500769        10.235043362647501       -1.4279868596251182     
 S   3.0296871867481681        9.8230525880278954        1.9951639971008162     
 C   2.4330191029894945        13.787261441387784       0.89820559738694516     
 C -0.37647734543096495        7.9039344857964435       0.22156376616094176     
 C   2.0637067370886517        11.080624493104525       -2.7902931428675046     
 C   2.3043163978705219        9.1343494778312344        3.4450185005178779     
 C   2.3146454173266728        15.197331217515828       0.82387968770039433     
 C   3.7315380214490053        13.253292314012349        1.0648547366715320     
 C  -1.5493528503467506        7.1289821739036512        4.6576316196426590E-002
 C  0.84418041967417845        7.2084300480107331       0.38190468738564837     
 C  0.84998158338207919        11.796423716697101       -2.6757707651148475     
 C   2.6894491585504587        11.063569875729215       -4.0620923195017493     
 C   3.0690612860181732        9.0307193348682873        4.6321323766840132     
 C  0.98857055427736429        8.6234010117087223        3.4654880082459747     
 H   1.3279186830348899        15.639925613989877       0.70084707041788985     
 C   3.4362894277683105        16.023838010343564       0.92574500137479021     
 C   4.8414087189893404        14.091120280036778        1.1857041501282648     
 H   3.8495358878130292        12.173968301359222        1.1266246320860160     
 H  -2.4998011464701770        7.6453341392284564       -8.4064966772307667E-002
 C  -1.5087294235094013        5.7329580238326328        5.9184024454256780E-002
 C  0.87665416651027883        5.8106761790999890       0.39430725984318454     
 H   1.7605866447663141        7.7806020338514328       0.52475506290134233     
 H  0.36103095409301023        11.847856504043479       -1.7057841929381723     
 C  0.29784411770621066        12.455780581582120       -3.7728885560314582     
 C   2.1133046006618632        11.701323892287711       -5.1646671944088114     
 H   3.6464144723149223        10.552926579467012       -4.1713854013059990     
 H   4.0830332280007804        9.4289243770619571        4.6432892608122698     
 C   2.5476498656288529        8.4153904886646043        5.7722496450013496     
 C  0.47846656554289935        8.0114884729212115        4.6091949507830678     
 H  0.37189914657216694        8.7334240135270136        2.5759587985337853     
 H   3.3138129281549071        17.104635404636298       0.86982200119003927     
 C   4.7120616251077960        15.481770648628487        1.1172469238206437     
 H   5.8314264457351079        13.654480620772143        1.3184885966014857     
 H  -2.4330247561351537        5.1688684064275128       -6.0839276375958151E-002
 C -0.29310863588669234        5.0596035456066355       0.23656866717422564     
 H   1.8306477487277426        5.3047753270890876       0.54143565261159943     
 H -0.62139061675181084        13.021552377206675       -3.6389372667525386     
 C  0.90854851193956188        12.403205575252834       -5.0310386178339925     
 H   2.6096584076824563        11.659866392787006       -6.1334590574950232     
 H   3.1651959700232299        8.3389964229207454        6.6661283344363627     
 C   1.2487887689769002        7.8884632512120128        5.7713375105885598     
 H -0.54077652539929244        7.6305635298961336        4.5887258098066885     
 H   5.5865233966744556        16.127054750608618        1.1828090908943143     
 H -0.26392944980708766        3.9729623279195359       0.25547548995337449     
 H  0.45910310050226000        12.903117133826212       -5.8851941122364861     
 H  0.84727587921795033        7.3916366165378973        6.6526899436945017     
 P   15.520723484320714        10.618384305468233        8.2110368952595962     
 C   14.047562126411991        11.282292269729547        8.9990514647068167     
 C   16.985228887590438        10.861485118295889        9.2449409659109882     
 C   15.303570898820963        8.8392321931682751        8.0229147751726639     
 C   15.752363663158976        11.367398596910208        6.5815097628958013     
 C   13.945931270835574        12.665596598033444        9.2332575041303500     
 C   13.004027987663191        10.422673973153783        9.3925496090996194     
 C   16.998883138555733        11.803315230453485        10.286360322329426     
 C   18.131379402260613        10.080268095114425        8.9882390791836588     
 C   14.946032160484849        8.2941017509453818        6.7823980863020843     
 C   15.388048523675421        8.0172814075483174        9.1636347786338455     
 C   14.745734410356077        12.162584012541478        6.0045746145047527     
 C   16.938137266536849        11.111235651699239        5.8662324441639750     
 H   14.732787049620487        13.346176565520427        8.9188171305698667     
 C   12.816694451813888        13.174929292196053        9.8736348078610447     
 C   11.866425519127914        10.947361460546308        10.006835483503522     
 H   13.073396414674537        9.3544709800543924        9.2155467635714121     
 H   16.122882465358799        12.403028961032680        10.523194073217255     
 C   18.153661431241776        11.965958463303988        11.057873566896319     
 C   19.280873774791676        10.262295979306421        9.7573713663069608     
 H   18.117999394637955        9.3189978350641436        8.2097051177017075     
 H   14.881455703064727        8.9304751590626097        5.9034860782725573     
 C   14.675261382125010        6.9265112930125889        6.6810095662724622     
 C   15.092921824203835        6.6583117589956649        9.0572973866867716     
 H   15.687208601204381        8.4284652969218961        10.127303402285918     
 H   13.834671478368032        12.386501080554524        6.5537124060827310     
 C   14.924076285951919        12.678385469422860        4.7170330558573337     
 C   17.092093219601267        11.614473338658732        4.5735359232489010     
 H   17.733078216065127        10.504812161408829        6.2936126921128439     
 H   12.769732584337396        14.242458485681194        10.079733205092856     
 C   11.775780246653841        12.320981592450599        10.247445739233436     
 H   11.057079038062595        10.289416428242230        10.322200962879492     
 H   18.123723303574081        12.692189272102201        11.870579145937354     
 C   19.293538492931862        11.203098229715749        10.794517979523553     
 H   20.173866994217306        9.6644977401974881        9.5772596044273559     
 H   14.390698664326100        6.5057475881427296        5.7177085836764050     
 C   14.745100260894159        6.1125229210097443        7.8143650386565664     
 H   15.135175921096611        6.0161164379896839        9.9378855799388912     
 H   14.144877977122977        13.295230699567748        4.2757059230589185     
 C   16.083843530268769        12.389791462067608        3.9956336965316339     
 H   17.992509226970160        11.396452659657692        4.0045511649240693     
 H   10.890831501157454        12.720761325175765        10.738834864800712     
 H   20.200096986029589        11.316882679202092        11.390464320631766     
 H   14.543755038498738        5.0446107791756392        7.7378349939203082     
 H   16.229292898081102        12.759420022964026        2.9801303031460114     
 P   2.0169160845114664        3.3813183463060388        5.0459208361375332     
 C   1.8977883762002379        4.3110220409370292        6.5857547473060292     
 C   3.2321036937575185        4.2228669152972342        4.0176994842795946     
 C  0.39705539194739686        3.3679602024559059        4.2519142410780457     
 C   2.5338147839400968        1.6790680755870613        5.3528949565663444     
 C  0.80234243211388379        4.1325473488129614        7.4509630151013306     
 C   2.9223939966772305        5.2093095338223598        6.9230425159384561     
 C   2.9047715588791490        5.4396242289782437        3.3904441585371337     
 C   4.5475153029719921        3.7351094569231020        3.9764639638220447     
 C -0.43097364981342690        4.5002650141354454        4.3696999246639106     
 C  -1.7908917881925512E-002   2.2701705362890667        3.4775487119053548     
 C   2.8437686996871872       0.83714541728443537        4.2664109762094391     
 C   2.5287653615317947        1.1660615161894783        6.6618441348768833     
 H   2.4822615241314808E-003   3.4423586216459738        7.1961409839201176     
 C  0.74650855248445458        4.8460201720661598        8.6481589406401831     
 C   2.8435969280009243        5.9337905798574413        8.1134816937755190     
 H   3.7595671099224592        5.3623074262904264        6.2498959029278751     
 H   1.8877892511637133        5.8294096751618314        3.4042637029412552     
 C   3.9111397335234321        6.1712003960317023        2.7540608057453451     
 C   5.5455847056186434        4.4692197712540924        3.3334914681912835     
 H   4.7949456542362565        2.7867946161823829        4.4408023392371030     
 H -0.11718317873343934        5.3457744797035849        4.9778117571123799     
 C  -1.6580492294010054        4.5282171924436136        3.7072905090008215     
 C  -1.2509015295892520        2.3149326422638450        2.8264719737294346     
 H  0.59982222668445506        1.3803231939922886        3.3819930906604445     
 H   2.8930442724016663        1.2290591005575018        3.2515608453231439     
 C   3.0998909926153493      -0.51801520094502329        4.4900125873596837     
 C   2.7920469351589388      -0.19020830190701823        6.8727570615867384     
 H   2.3252719117885450        1.8174125289861414        7.5083386168094197     
 H  -7.6099865681539119E-002   4.6764564403961870        9.3396213045848455     
 C   1.7529774202325779        5.7630545491991745        8.9679223684691287     
 H   3.6386774074909023        6.6327640356176980        8.3676237937912479     
 H   3.6665751885556133        7.1203947013703717        2.2750598955937256     
 C   5.2295366830305614        5.6958685565480645        2.7431286524962539     
 H   6.5606826905323770        4.0758749695106813        3.2790814135664919     
 H  -2.2977844787687158        5.4056762331341703        3.7834133753340744     
 C  -2.0728599868520701        3.4388509736411152        2.9350277808871832     
 H  -1.5637110253224800        1.4622517840128655        2.2272683950261989     
 H   3.3090908678185675       -1.1713796932591962        3.6417409422732376     
 C   3.0662070862819384       -1.0305575487817298        5.7911875944792230     
 H   2.7836329416862067      -0.58938582074099266        7.8849575618613450     
 H   1.6799574409329150        6.3355873439186130        9.8908265278623233     
 H   6.0106527322686247        6.2713284840578343        2.2489887801949080     
 H  -3.0456269748362055        3.4691871267863301        2.4387181998930640     
 H   3.2453006346549129       -2.0923246916798752        5.9569490941220904     
 Co   15.551659181148597        2.9679435801158660        12.651931547102457     
 S   16.124471036029714       0.79084786626058168        13.037615029680774     
 S   17.615542956612732        3.9096393789898225        12.517807132855120     
 S   14.308270450767125        3.3373834572459447        10.775319243874790     
 S   14.075912775744291        3.7481726472597696        14.198550604471578     
 C   14.672439521445691      -0.21575190274746370        13.100919092533498     
 C   17.482764866565816        5.6670453452886607        12.424697511671832     
 C   15.042216958867153        2.4917137112744379        9.4129733785268410     
 C   14.801121213325915        4.4374087146096777        15.648262458398147     
 C   14.790646792974595       -1.6258351814549705        13.026552845335306     
 C   13.374001618382030       0.31835986517317316        13.267715497589592     
 C   18.655794923873295        6.4417085726538144        12.249516520211522     
 C   16.262224277637500        6.3628299397317418        12.584706225565386     
 C   16.256024660814614        1.7760396636965141        9.5273828653995452     
 C   14.416311215563631        2.5086182710812404        8.1412571160291609     
 C   14.036282486776678        4.5412207567153402        16.835292141459476     
 C   16.116790231333457        4.9485362639433808        15.668691921312757     
 H   15.777304822947022       -2.0685366172786313        12.903341259230560     
 C   13.668923981909153       -2.4522129543151650        13.128571345921912     
 C   12.264051157145589      -0.51933571396194611        13.388716116774550     
 H   13.256123388671734        1.3976967601932686        13.329447423159435     
 H   19.606152337774596        5.9251346097816713        12.119117003856161     
 C   18.615431319265934        7.8377468417298148        12.261655993233035     
 C   16.230008060840618        7.7605910525749451        12.596651600992372     
 H   15.345705585771370        5.7908642641351005        12.727653215044153     
 H   16.745166310058405        1.7248252012902860        10.497277356701726     
 C   16.808046121325773        1.1165937837210573        8.4302606043870192     
 C   14.992360475885398        1.8708184141673607        7.0386547253802725     
 H   13.459289551074935        3.0191755297955680        8.0320503582408858     
 H   13.022329807578828        4.1429649341249339        16.846449007260695     
 C   14.557592795636177        5.1567612614990983        17.975343234403056     
 C   16.626787983679094        5.5606861875976934        16.812316630171630     
 H   16.733509365774207        4.8384292886620823        14.779208662580967     
 H   13.791267700482468       -3.5330259610432631        13.072619085960213     
 C   12.393239462564347       -1.9099996074747885        13.320251176664167     
 H   11.274098685251284       -8.2579279267783634E-002   13.521606375887430     
 H   19.539834766122851        8.4016352644401380        12.141500234394005     
 C   17.399926553313410        8.5113870402538829        12.438741459363081     
 H   15.276110253695871        8.2667312905814363        12.743583326714207     
 H   17.727335080736932       0.55089471363838205        8.5641418188234972     
 C   16.197168675860354        1.1690079812508731        7.1721892237942217     
 H   14.495883804864205        1.9121655529909038        6.0699225600904381     
 H   13.939996373581591        5.2332553313312475        18.869178808756907     
 C   15.856419857065763        5.6837662091769463        17.974419409979195     
 H   17.645983077886086        5.9417370387138115        16.791821655403826     
 H   11.518715422676339       -2.5551873247824282        13.385906992682605     
 H   17.370945144129578        9.5980399302234023        12.457290830650150     
 H   16.646524920765145       0.66903391544460589        6.3180223438797700     
 H   16.257868132478634        6.1807026420413331        18.855736033015141     
 P   1.5848606042535929        2.9537190659912747        20.414003944589794     
 C   3.0581386769175540        2.2900020890464843        21.201968218840943     
 C  0.12050754365311306        2.7103302882230293        21.448066893951669     
 C   1.8017288033744907        4.7329203672930218        20.226052812742580     
 C   1.3532700766493235        2.2047533567743591        18.784437233805978     
 C   3.1599404560847164       0.90670525076089037        21.436145536771598     
 C   4.1015239533791421        3.1497548092025367        21.595576707135251     
 C  0.10724717381433929        1.7686476354279199        22.489625646962420     
 C  -1.0258545619545276        3.4912771934030706        21.191491371677269     
 C   2.1592961107583317        5.2782124318472361        18.985614595740891     
 C   1.7171170811149872        5.5547331027924347        21.366865416287265     
 C   2.3598711516882744        1.4094890565919598        18.207550204901807     
 C  0.16751978093737374        2.4609300207874556        18.069118321446936     
 H   2.3732083440255440       0.22602923515183176        21.121596146889281     
 C   4.2891673415009279       0.39750591218818287        22.076649690125052     
 C   5.2391492684967540        2.6251983688987250        22.209935418805362     
 H   4.0320252876728917        4.2179550185996231        21.418599566377036     
 H  0.98344462076740291        1.1691823404201447        22.726342865020854     
 C  -1.0473320840659137        1.6058798874763414        23.261416586768462     
 C  -2.1751440442827530        3.3091435333579380        21.960908719644930     
 H  -1.0127960667368148        4.2524446688053343        20.412845746386264     
 H   2.2239805857032118        4.6419402678458459        18.106635295518505     
 C   2.4299740559184069        6.6458360368587170        18.884399942786924     
 C   2.0121421493693483        6.9137385195694590        21.260691453108983     
 H   1.4179618310783284        5.1434182543456179        22.330484217677885     
 H   3.2709241186495728        1.1855625497239008        18.756700982857218     
 C   2.1815201527939694       0.89360763145892574        16.920039508693350     
 C   1.3548886290682266E-002   1.9575921013675801        16.776460866015917     
 H -0.62739802012304624        3.0674395817360991        18.496431262923618     
 H   4.3362207384603444      -0.67002228359129778        22.282748045414671     
 C   5.3299415783098620        1.2515865579935466        22.450559240797347     
 H   6.0484038071902866        3.2832339014744951        22.525355366979234     
 H  -1.0170908195293296       0.87974968757799876        24.074204478195302     
 C  -2.1874050217879946        2.3684956101612715        22.998204920537933     
 H  -3.0683013792502951        3.9067330987103195        21.780912275425639     
 H   2.7145701243333629        7.0667257515241673        17.921162929619005     
 C   2.3600061098025420        7.4596918126212852        20.017843150131810     
 H   1.9697644394972471        7.5558226277333294        22.141351824328037     
 H   2.9606983276231791       0.27669754012066061        16.478762418444255     
 C   1.0217624813962174        1.1821759341240867        16.198616964476308     
 H -0.88685526403703951        2.1756103998403820        16.207457190526107     
 H   6.2149060537700738       0.85192501090245876        22.942018578853787     
 H  -3.0937955522091727        2.2546373881830903        23.594395624713684     
 H   2.5612696658327891        8.5276303674406329        19.941436647024503     
 H  0.87630675043557127       0.81245824903727359        15.183146743189258     
 P   15.089027519528438        10.190804521610721        17.248872523301689     
 C   15.208070924491176        9.2612180838922988        18.788773335252731     
 C   13.874089706801946        9.3491027143396046        16.220507565866210     
 C   16.708878334317216        10.204235538046380        16.454858470218831     
 C   14.571995379066266        11.893019840343172        17.555746168553242     
 C   16.303388407773774        9.4398680199029368        19.654103813712979     
 C   14.183464131260031        8.3629284270180353        19.126047037607925     
 C   14.201909005271874        8.1326461146965361        15.592967263715288     
 C   12.558518181253925        9.8363975823042171        16.179298456821442     
 C   17.537258328380801        9.0722395948229746        16.573110405467748     
 C   17.123361958882860        11.301711054960267        15.679779916391377     
 C   14.261855922831504        12.734828261575853        16.469229367451959     
 C   14.577232665979311        12.406145980750793        18.864654957745255     
 H   17.103247269742390        10.130058709493657        19.399286638190517     
 C   16.359078211542453        8.7266017951864008        20.851426295863927     
 C   14.262107723329523        7.6386622679056329        20.316629871522576     
 H   13.346409939510586        8.2097691710702740        18.452791172597998     
 H   15.219031935968946        7.7432729024635014        15.606755622377813     
 C   13.195872566793055        7.4008576140536508        14.956329734867882     
 C   11.560791089294176        9.1021081326883877        15.536002349702294     
 H   12.310717699609423        10.784506878476005        16.643852258093911     
 H   17.223831036621274        8.2269745708054476        17.181753359974554     
 C   18.764207062858230        9.0442864159865302        15.910460527055642     
 C   18.356202622006560        11.256930752919784        15.028421800862365     
 H   16.505364297222663        12.191331693206870        15.583844884098891     
 H   14.212409607980103        12.342813738057272        15.454420407947405     
 C   14.005749181742289        14.090005316085666        16.692751484458732     
 C   14.313943387215440        13.762421725858806        19.075489040690233     
 H   14.780868284604299        11.754879984566964        19.711178422613173     
 H   17.181563244897948        8.8963286830001014        21.542993898328206     
 C   15.352574492323019        7.8096167061114556        21.171218672456099     
 H   13.467021459673928        6.9396985797403001        20.570779278061131     
 H   13.440784362692028        6.4518480828963707        14.477175971350214     
 C   11.877332030447251        7.8757368388157580        14.945354456887870     
 H   10.545576349817843        9.4951205020769063        15.481507893856159     
 H   19.404245505860089        8.1670848319443383        15.986982546573481     
 C   19.178510624270036        10.133313230670918        15.137442657879081     
 H   18.668577136149050        12.109352927436529        14.428619825722809     
 H   13.796428246120406        14.743306887617182        15.844458712951978     
 C   14.039606979358489        14.602662139746156        17.993880701412504     
 H   14.322490761866318        14.161689862441779        20.087655810341168     
 H   15.425475676015845        7.2372600315994857        22.094243590989649     
 H   11.096469193330615        7.3001475772082891        14.450974566876502     
 H   20.151183284621350        10.102957856507864        14.640961263999968     
 H   13.860517506901736        15.664439576042151        18.159572802832724     
 Co   6.9984326583964087        10.612781182942078        12.652775256377556     
 S   7.5698964749980506        12.790488636908121        13.036610739821665     
 S   9.0625779094420178        9.6717368609379157        12.518362723409810     
 S   5.7551819291578852        10.241633275716538        10.776407857338901     
 S   5.5236649146625485        9.8315169836900775        14.199912753360802     
 C   6.1169574520541481        13.795778889474352        13.099601459383511     
 C   8.9292032711895928        7.9144942207721405        12.423089619081162     
 C   6.4897407909394254        11.085858593323993        9.4134941680380191     
 C   6.2483263279901902        9.1371934821708773        15.647414255675255     
 C   6.2338977792742476        15.205961354938934        13.025226307405564     
 C   4.8190411128533777        13.260474479871304        13.266634004967626     
 C   10.102271813623888        7.1394250694689187        12.250077642278047     
 C   7.7079531742896528        7.2191370606925780        12.579543375126290     
 C   7.7036649815596325        11.801388507579484        9.5275950680791706     
 C   5.8641238059919596        11.068040364896978        8.1416638209448493     
 C   5.4834830461722044        9.0307744679147124        16.834207776218353     
 C   7.5636480369929222        8.6251285653156629        15.666423229284449     
 H   7.2201130443879222        15.649528690170479        12.901557069079155     
 C   5.1115259172708480        16.031312771743494        13.128071050798470     
 C   3.7084118219411177        14.097155636512953        13.388402728721539     
 H   4.7020804450381481        12.181027902160277        13.328073768174821     
 H   11.053124015622096        7.6556511452359430        12.122012981005110     
 C   10.061302194743693        5.7433802404832992        12.261513780037406     
 C   7.6750901167134193        5.8213834341106319        12.590703529730163     
 H   6.7913537241135549        7.7914072783905555        12.720615667173011     
 H   8.1926161564589979        11.853274440340224        10.497552145482420     
 C   8.2560985589941840        12.459781443192812        8.4300391008721594     
 C   6.4405560966253894        11.704792358633675        7.0386453957316499     
 H   4.9070006900407179        10.557608998586739        8.0327467613477008     
 H   4.4697177852016621        9.4294724716746536        16.846488194020804     
 C   6.0045804180540250        8.4122470282588342        17.972690571627606     
 C   8.0734459623676056        8.0099634477886994        16.808470681878266     
 H   8.1803755829552074        8.7370746848350915        14.777226297827989     
 H   5.2329002003157727        17.112238145636127        13.072274101587217     
 C   3.8364298085481625        15.487941934803620        13.320397345928640     
 H   2.7188836647578261        13.659514629265939        13.521599741860948     
 H   10.985758016965564        5.1791658477756481        12.143206867143128     
 C   8.8451119039520947        5.0701515767132443        12.435470920060006     
 H   6.7206089912138012        5.3155556739726908        12.734982809264581     
 H   9.1754678063777018        13.025424925223877        8.5636817713744495     
 C   7.6455124507805134        12.406419912647101        7.1718539929936895     
 H   5.9442364433578483        11.662790365646428        6.0698509592141106     
 H   5.3870342738669796        8.3340118583569893        18.866400471335851     
 C   7.3031894780654500        7.8846645061552341        17.970405844445246     
 H   9.0924279886787822        7.6283980974115693        16.786849017794083     
 H   2.9614690705635884        16.132445195300502        13.386784427106722     
 H   8.8156600834177432        3.9834920080126399        12.453569712753264     
 H   8.0951959249901773        12.905564557339851        6.3173623957965370     
 H   7.7045329811759817        7.3856970176456720        18.850606241259278     
 P   10.136539308016857        10.612833383778581        20.411179868984693     
 C   11.609284392242120        11.276334170876536        21.200260492715991     
 C   8.6721581188205512        10.854350305366067        21.445573839374770     
 C   10.354401726912831        8.8339828414365744        20.220705517608661     
 C   9.9049541863705635        11.364191180586857        18.782671587580218     
 C   11.710832604324620        12.659591050925567        21.434786861769044     
 C   12.652427031848692        10.416572698812274        21.594430984292501     
 C   8.6585084375348629        11.795419607824376        22.487717794162052     
 C   7.5262926322586345        10.072790184334332        21.188723001756074     
 C   10.712499834581250        8.2910175089436802        18.979446884916250     
 C   10.270509687357626        8.0102073890586762        21.360141718777005     
 C   10.911608392108274        12.160338291862011        18.206998727595145     
 C   8.7192171936881113        11.109172933703160        18.066930467188961     
 H   10.924199875702373        13.340291144583695        21.120007884551107     
 C   12.839743658316543        13.168729202660307        22.075896458788232     
 C   13.789774615084307        10.941075424836800        22.209341883833371     
 H   12.582998122922124        9.3484000374130751        21.417357725815155     
 H   9.5343284124160146        12.395385676806166        22.724643860535700     
 C   7.5039725538198923        11.956933246367219        23.259822395688552     
 C   6.3770684920770089        10.253627734091058        21.958579153157125     
 H   7.5396745191765575        9.3122624441759889        20.409455959697308     
 H   10.776769865705953        8.9287348316030073        18.101508891252255     
 C   10.984500461509610        6.9238682470618382        18.876035989047281     
 C   10.566764942625296        6.6516287067089825        21.251793886991006     
 H   9.9710151048945157        8.4196781176872744        22.324412621181665     
 H   11.822689109140718        12.383318715030507        18.756463676389860     
 C   10.733397443508657        12.678261989695299        16.920268467712287     
 C   8.5653413665898892        11.614644504733315        16.775070420836276     
 H   7.9242783197592956        10.501917735928151        18.493277742327653     
 H   12.886620781744215        14.236212252858223        22.282250601481994     
 C   13.880471617576541        12.314681674953892        22.449986420754961     
 H   14.598882371759395        10.282999350746749        22.525070173905714     
 H   7.5338396989528302        12.682599321692550        24.073022311760326     
 C   6.3643732094432917        11.193648878761985        22.996437507033022     
 H   5.4842794620019211        9.6555669375859789        21.778363867515377     
 H   11.269915301285334        6.5050126555110523        17.912205918867542     
 C   10.915141276356081        6.1080400831482251        20.008068667874067     
 H   10.525202227685163        6.0082023879176454        22.131528179539863     
 H   11.512668477466041        13.295837935730722        16.479965754171214     
 C   9.5736415944725195        12.390901200209317        16.198400765252959     
 H   7.6649250172409022        11.397661382246254        16.205721801948993     
 H   14.765283704138719        12.714387696358113        22.941653144958650     
 H   5.4579593633955996        11.306571118110440        23.592792681245598     
 H   11.117375888576941        5.0404433926032555        19.929809910063643     
 H   9.4282836507504459        12.762250528472162        15.183513750119097     
 P   6.5362764232061625        3.3811227180466705        17.248157231945768     
 C   6.6555395496763454        4.3097992634990243        18.788543241370309     
 C   5.3219648025785009        4.2239266142562206        16.220038031353024     
 C   8.1558571499126860        3.3671085380780736        16.453508367535679     
 C   6.0185872579673259        1.6790956957033318        17.554540178767247     
 C   7.7506167792603309        4.1302609984150180        19.653977048567285     
 C   5.6309548425839706        5.2080017130145215        19.126255829596513     
 C   5.6517293665002546        5.4385531456460789        15.590207623926863     
 C   4.0053613605284504        3.7395026638603084        16.181116026895342     
 C   8.9855152750190506        4.4981050743699953        16.572300378191120     
 C   8.5684307069188943        2.2702432896452076        15.676533501378747     
 C   5.7075432407555065       0.83810375878230337        16.467690275868350     
 C   6.0247866380307835        1.1650920752826612        18.863145880627165     
 H   8.5502934521749072        3.4399085862341838        19.398960131352446     
 C   7.8062560243078307        4.8428236568339225        20.851736886305353     
 C   5.7095441183080382        5.9315007861205098        20.317289912917044     
 H   4.7940082176658372        5.3617075197028869        18.452966789711937     
 H   6.6696643892168757        5.8255345266500660        15.602252970034659     
 C   4.6467294217135144        6.1715035704138890        14.953342012225173     
 C   3.0087452226417715        4.4748152172146307        15.537315572221187     
 H   3.7560156775024418        2.7927143864421682        16.647510788513074     
 H   8.6735666908415556        5.3429587969494055        17.182281123016210     
 C   10.211792607899323        4.5256223393735313        15.908329781251270     
 C   9.8006264562240553        2.3145617730872208        15.023937456128152     
 H   7.9494721640091388        1.3813718946463844        15.579821865038310     
 H   5.6572399635111843        1.2309377082907869        15.453218722556288     
 C   5.4516828133134387      -0.51724272115141379        16.690450709488456     
 C   5.7614919218456713      -0.19128726666115548        19.073264691566550     
 H   6.2291403862570096        1.8157347618681026        19.709970597702284     
 H   8.6285721180648522        4.6724888442238557        21.543360361683980     
 C   6.7999425902338739        5.7599027160001555        21.171846615474941     
 H   4.9144913558970966        6.6303590414262725        20.571880219995752     
 H   4.8931508919301487        7.1192831341360918        14.472711865176361     
 C   3.3273285683909450        5.6993467374437614        14.944092214145982     
 H   1.9927444312914104        4.0838776004577815        15.484233287497846     
 H   10.852796003336410        5.4020803741055223        15.985149484915761     
 C   10.624255683419642        3.4371315463317447        15.133556990069241     
 H   10.111196341941325        1.4625456351121846        14.422641829200399     
 H   5.2419421429981305       -1.1701100675570271        15.841904599446893     
 C   5.4864223556509613       -1.0307738195128520        17.991248757661616     
 H   5.7706037686234533      -0.59122497494528226        20.085185198041266     
 H   6.8728073666808536        6.3317275214556537        22.095187851600933     
 H   2.5473340954558776        6.2755490199344797        14.449073832453170     
 H   11.596537566546804        3.4672999056320020        14.636348465928217     
 H   5.3074365746906649       -2.0926582447942321        18.156368075180108     
 Co   10.107267644996462        2.9595131370467027       0.44962475155187631     
 S   9.5359027304288624       0.78177585052372056       0.83351880035214387     
 S   8.0429833057021458        3.9002938630404032       0.31524537480295778     
 S   11.350574876958140        3.3307488011986055       -1.4267064586671181     
 S   11.582044520770225        3.7409197406633186        1.9967076849617738     
 C   10.988870313029269      -0.22348398086848395       0.89642139077711103     
 C   8.1760336544975374        5.6575557357292698       0.21993004763636695     
 C   10.616043614800189        2.4866408467973966       -2.7897145284755474     
 C   10.857379742575777        4.4353212252658114        3.4441756932757372     
 C   10.871961332343602       -1.6336682470466350       0.82198284910623109     
 C   12.286781115818956       0.31183670288732590        1.0634546755100223     
 C   7.0028081509652624        6.4324422251357518        4.7149277497358789E-002
 C   9.3972045195299092        6.3531007735416782       0.37614316894182537     
 C   9.4021330406590113        1.7710764170249123       -2.6756842121016327     
 C   11.241678634472407        2.5045624735430523       -4.0615379048026599     
 C   11.622232933280962        4.5418470826683670        4.6309531550467771     
 C   9.5420509448820514        4.9473736598368960        3.4631586032073369     
 H   9.8857562487909352       -2.0772536017669494       0.69828921026874968     
 C   11.994350998843581       -2.4590034029346994       0.92477699487937126     
 C   13.397432473474099      -0.52482991139561919        1.1851508403170019     
 H   12.403718264183530        1.3912849088216290        1.1249435618013350     
 H   6.0520063967272693        5.9160784453013529       -8.0719975100929389E-002
 C   7.0435668979427000        7.8284951251992778        5.8565764234161592E-002
 C   9.4298546489519133        7.7508580590618141       0.38729191224330567     
 H   10.313913928008224        5.7809636275990508       0.51703449298501225     
 H   8.9131616916319896        1.7191177801865796       -1.7057385912492893     
 C   8.8497449174913427        1.1127308525334605       -3.7732936137143818     
 C   10.665288270079969        1.8678593081873112       -5.1646099425945726     
 H   12.198789821618583        3.0150263554316763       -4.1704126904240830     
 H   12.636013290169059        4.1431862756594251        4.6432556934224509     
 C   11.101126667247661        5.1604359689056691        5.7693982327116862     
 C   9.0322516130500095        5.5626229522060688        4.6051616022874464     
 H   8.9253222427673577        4.8353610467865851        2.5739716196335785     
 H   11.872994388532174       -3.5399288518431065       0.86893425908809063     
 C   13.269442814759968       -1.9156167493852203        1.1170973470206789     
 H   14.386961384185987       -8.7176541369817256E-002   1.3183013020881178     
 H   6.1189979655757787        8.3925648058766189       -5.9563706587663141E-002
 C   8.2596889208840487        8.5019079799283102       0.23227651788548601     
 H   10.384280262149444        8.2568391339965235       0.53139820912363545     
 H   7.9303997790227214       0.54703851554055005       -3.6397012011368250     
 C   9.4603551559723673        1.1661795160057136       -5.0314658500449783     
 H   11.161626663448526        1.9099274058042017       -6.1333933486305998     
 H   11.718676448937989        5.2387394179592039        6.6630986531368732     
 C   9.8025097600448934        5.6879983283849205        5.7670875157067307     
 H   8.0132689807995128        5.9441879720016670        4.5835122836465105     
 H   14.144411494866391       -2.5601145777773988        1.1834445113200436     
 H   8.2889896481059626        9.5885711232845168       0.25034302811052811     
 H   9.0107199630068830       0.66704342164613206       -5.8859901039790650     
 H   9.4011632135281360        6.1869998651240872        6.6472656051831773     
 P   6.9693985154074314        2.9597127634610891        8.2082591756691237     
 C   5.4966469303994687        2.2962848789409276        8.9974037485077378     
 C   8.4337778642082437        2.7181510868323904        9.2426526193524605     
 C   6.7515708102598300        4.7385618188914362        8.0177624765912174     
 C   7.2009278161462058        2.2082950804123054        6.5797664792021111     
 C   5.3950729772227728       0.91304524300051348        9.2320395923081016     
 C   4.4535145241625091        3.1560917817563436        9.3915131597086958     
 C   8.4473419638120895        1.7771573188178309        10.284867346656865     
 C   9.5797079749351326        3.4996030807867293        8.9857679762889724     
 C   6.3934104694161924        5.2815138673954891        6.7765159880053565     
 C   6.8354543992125061        5.5623284428724773        9.1572030127638282     
 C   6.1943704482262660        1.4118768525652774        6.0042835857378964     
 C   8.3865517226490791        2.4634657543995768        5.8638786137933945     
 H   6.1816876837293702       0.23230155079418471        8.9172993831178555     
 C   4.2661598918775674       0.40397309958155181        9.8732058083593088     
 C   3.3161553547434073        2.6316505273582638        10.006455310936223     
 H   4.5229579927812962        4.2242509072589254        9.2143638655366331     
 H   7.5714624679713278        1.1772898445544897        10.521809275844968     
 C   9.6018453548394387        1.6156128547511113        11.057014731905543     
 C   10.728900875342566        3.3187329348888444        9.7556668177336139     
 H   9.5664054279711426        4.2600788639321747        8.2064455451720093     
 H   6.3291390431760357        4.6438010579033131        5.8985740454309568     
 C   6.1213303380539061        6.6486480935258383        6.6731291537265793     
 C   6.5391252288045489        6.9208914401296369        9.0488764881110342     
 H   7.1349783726535669        5.1528653931095558        10.121468948930401     
 H   5.2833816754912766        1.1887830520829468        6.5538584354269727     
 C   6.3725522412222348       0.89382552951914940        4.7175985794620718     
 C   8.5403978280033179        1.9578663977008020        4.5720645812803227     
 H   9.1814196624044264        3.0709443237440848        6.2900630661316539     
 H   4.2192814470449775      -0.66349500566558151        10.079647231942609     
 C   3.2254406273542418        1.2580658973176111        10.247224532350971     
 H   2.5070366767904821        3.2897476628707518        10.322105812199021     
 H   9.5719201982888045       0.89000346807276909        11.870261129059292     
 C   10.741508206850622        2.3787939490023429        10.793602546934558     
 H   11.621739786837116        3.9167142490298299        9.5754325791308421     
 H   5.8358586304406446        7.0674915676358303        5.7093116026130373     
 C   6.1906775312783875        7.4644697442495955        7.8051675498197612     
 H   6.5807045031530560        7.5643084031048060        9.9286174407521912     
 H   5.5933496282903263       0.27603257907206857        4.2774525215631902     
 C   7.5321854259112015        1.1813310732145941        3.9955836746361708     
 H   9.4407215415688093        2.1749671634031267        4.0026061354146067     
 H   2.3406199370882299       0.85842791644144500        10.738933775664487     
 H   11.647898727799845        2.2658580199523697        11.389992178554708     
 H   5.9883933727736665        8.5320575525313078        7.7269118656018758     
 H   7.6775128628157496       0.80989274456931382        2.9807245845283821     
 P   10.569153478929961        10.191434272969000        5.0449793040346549     
 C   10.449938496299183        9.2627865531138323        6.5853803143007621     
 C   11.783297513440218        9.3485648487153288        4.0167305185760611     
 C   8.9495367647636623        10.205529740471922        4.2504111799408628     
 C   11.086998121162736        11.893418691291428        5.3513322815999294     
 C   9.3549291564651416        9.4423944092170125        7.4508829370682390     
 C   11.474509457512811        8.3645578965035732        6.9230499899853886     
 C   11.453264014825393        8.1341576272023595        3.3866480187765031     
 C   13.099998656116963        9.8327077130989249        3.9778932164496204     
 C   8.1197117340062182        9.0746769615609075        4.3694208435187702     
 C   8.5371392091261686        11.302294667665606        3.4732004238033012     
 C   11.398097537111690        12.734377772326789        4.2644744743681473     
 C   11.080875102799054        12.407423709278845        6.6599367506541878     
 H   8.5552555348272232        10.132756970716914        7.1958923955459033     
 C   9.2993603274651857        8.7299020826776683        8.6486851181013051     
 C   11.395988204338243        7.6411258106003741        8.1141301265640724     
 H   12.311386229783244        8.2107750913160409        6.2496938792240284     
 H   10.435249951017918        7.7474083107230731        3.3986365886647145     
 C   12.458084989954726        7.4011344674307855        2.7495916580916604     
 C   14.096434383022938        9.0973269374957511        3.3338963976589868     
 H   13.349550105190543        10.779335781103546        4.4444914934627597     
 H   8.4315406760183809        8.2298877049582266        4.9795549896954583     
 C   6.8934303341517511        9.0472172558807511        3.7054515235068983     
 C   7.3049434873840875        11.258031203828585        2.8206045873822383     
 H   9.1562342089262430        12.191050408233087        3.3762931868599284     
 H   11.448382433513753        12.341531586575169        3.2500063362517566     
 C   11.654053006952816        14.089707060126896        4.4872215698575131     
 C   11.344303682328722        13.763774501980498        6.8700472221355771     
 H   10.876480930681041        11.756799536519884        7.5067663130431086     
 H   8.4771049479832961        8.9003046743741248        9.3403629751942994     
 C   10.305679955696236        7.8128286011796630        8.9687780445416418     
 H   12.191028661550229        6.9422445219617570        8.3686888541813360     
 H   12.211470897382096        6.4534993508058429        2.2687937068917838     
 C   13.777573757753730        7.8730136769313743        2.7403917509221341     
 H   15.112517583813066        9.4880423687981992        3.2808857104481564     
 H   6.2522928698748093        8.1708704673245673        3.7824330350817279     
 C   6.4811338844361508        10.135618460783578        2.9304611521730672     
 H   6.9945290677126568        12.109966779385362        2.2191156902034437     
 H   11.863810414004618        14.742557929916366        3.6386671904949153     
 C   11.619395743965237        14.603241489419489        5.7880182852823738     
 H   11.335279291331320        14.163700602406040        7.8819708450769568     
 H   10.232872886300960        7.2410741746829101        9.8921679870791213     
 H   14.557435646662633        7.2967560113317234        2.2452269466353476     
 H   5.5088520368841793        10.105468094257125        2.4332516451008002     
 H   11.798474999205443        15.665110773705186        5.9531248996080945     
         556

 Co   1.5511661655412685        10.605278500426062       0.44762127193834034     
 S  0.97866123179757003        12.782463493540378       0.83320478267405162     
 S -0.51278315617788595        9.6636056535510146       0.31513824624105419     
 S   2.7921648397355909        10.236047023033217       -1.4303690707658478     
 S   3.0286944624418264        9.8247685134544103        1.9927102642939341     
 C   2.4306599715487009        13.789033217605356       0.89730429482867224     
 C -0.38032362347506365        7.9062131179200543       0.22157831494614447     
 C   2.0574048787456922        11.082447040447542       -2.7917986492894316     
 C   2.3047053841242762        9.1350932761566863        3.4428367866615663     
 C   2.3124067947127251        15.199141203841211       0.82350628270327353     
 C   3.7290897674814687        13.254900511121109        1.0640691884572215     
 C  -1.5535301058490814        7.1318359193441392        4.6387822839400947E-002
 C  0.84006595441434273        7.2101225852464683       0.38146872631576184     
 C  0.84358194108721585        11.797924602914248       -2.6764771811632855     
 C   2.6828429881450209        11.066360923316633       -4.0637311330307790     
 C   3.0704079774024584        9.0311502325265156        4.6292767721377777     
 C  0.98919314995405150        8.6236278802534283        3.4641297338035013     
 H   1.3257505158734801        15.641853887075772       0.70030005829173236     
 C   3.4340891790064694        16.025493158412722       0.92605008923556187     
 C   4.8389922050816256        14.092568711778036        1.1857184468557929     
 H   3.8469633245744177        12.175542180038157        1.1254365917513418     
 H  -2.5037546051706960        7.6486643785954547       -8.3942751651651062E-002
 C  -1.5135515264747057        5.7357850852571213        5.8702092251562185E-002
 C  0.87190711645421914        5.8123553928834824       0.39360814789905463     
 H   1.7567532436460029        7.7818666901764502       0.52425459786505657     
 H  0.35472490406101914        11.848343679224136       -1.7064177693071851     
 C  0.29122020539754317        12.458166901042912       -3.7729522801609505     
 C   2.1064551319722149        11.704938248744273       -5.1656695992353647     
 H   3.6398200068540878        10.555865106617546       -4.1735764812757674     
 H   4.0841987246762308        9.4297721781517350        4.6398711860725550     
 C   2.5501990708923801        8.4149824394461898        5.7694673380960841     
 C  0.48030061963714354        8.0108160891314988        4.6078563787151658     
 H  0.37171393921855661        8.7339800328222221        2.5752350379462610     
 H   3.3117318329670771        17.106316937292871       0.87045899882974542     
 C   4.7097604411913627        15.483256479292189        1.1178140984994567     
 H   5.8289155383905715        13.655777589473791        1.3187566272807070     
 H  -2.4381049710333169        5.1721114831260548       -6.1311000988552203E-002
 C -0.29823402021383938        5.0618453891789077       0.23591925061986513     
 H   1.8256854759442378        5.3059700765907030       0.54047227817587074     
 H -0.62804101068456852        13.023746917093121       -3.6384002973040661     
 C  0.90173909885627379        12.406694825303383       -5.0312232406115225     
 H   2.6025749857899645        11.664247266891492       -6.1345948743318175     
 H   3.1684856550514637        8.3383639810577659        6.6628038229412958     
 C   1.2515835933254811        7.8875099025141076        5.7693042328710353     
 H -0.53874853962406222        7.6293677853474842        4.5879651325964543     
 H   5.5842447308924568        16.128442971377023        1.1839298333697417     
 H -0.26954955188484164        3.9751879923170477       0.25466332883988263     
 H  0.45220314823738561        12.907359993461863       -5.8848764738161892     
 H  0.85097112091643723        7.3901098837954589        6.6507153460960842     
 P   15.526324561234944        10.616454273743180        8.2118816362132616     
 C   14.053343418516450        11.280737195001340        8.9999197853910982     
 C   16.990986805396346        10.859164511812088        9.2455732095507237     
 C   15.308273625673745        8.8374878697247219        8.0232753181299987     
 C   15.757849935067911        11.365582166860049        6.5824407443417279     
 C   13.952150493862261        12.664077197844929        9.2340559155605426     
 C   13.009367445893822        10.421506528886967        9.3930730505182130     
 C   17.004950951016596        11.801118030115012        10.286891336469919     
 C   18.137084009694398        10.077991114315239        8.9885062584867566     
 C   14.949623510388120        8.2931282473898431        6.7827529616315205     
 C   15.392704491049425        8.0150642739949447        9.1636230915097450     
 C   14.750107274206071        12.158842521223306        6.0049840282288098     
 C   16.944153786699978        11.111111111462947        5.8675532346853192     
 H   14.739337062600711        13.344345438996037        8.9197944279081138     
 C   12.822898311949160        13.173862953886177        9.8740448157046607     
 C   11.871755844080003        10.946654925600207        10.006941716634893     
 H   13.078379858965882        9.3532770546956154        9.2160684905799233     
 H   16.129025454597503        12.400852907187410        10.523976294096427     
 C   18.160020030591262        11.963977909697418        11.057900073834967     
 C   19.286894531336888        10.260296404355524        9.7571048677294314     
 H   18.123426366988873        9.3166424353211923        8.2100466391043305     
 H   14.885047314083407        8.9299099629993339        5.9041399680363122     
 C   14.677784534019063        6.9258021552947078        6.6809873329034035     
 C   15.096456991967651        6.6563841129229804        9.0569384382129368     
 H   15.692635657622521        8.4256614425300498        10.127282992505757     
 H   13.838701025479399        12.381609365513587        6.5539644578735494     
 C   14.927779823175022        12.674270679384840        4.7172219170404368     
 C   17.097475790690709        11.614000477750663        4.5746539607345316     
 H   17.740005351412801        10.506331374851809        6.2954088992511883     
 H   12.776266156126280        14.241417825554386        10.080124524749133     
 C   11.781523796466677        12.320319366678074        10.247463909328978     
 H   11.062027382108662        10.289043934041768        10.321982090600798     
 H   18.130406219115258        12.690308936104804        11.870511532214062     
 C   19.299896090659889        11.201263100983557        10.794100892927410     
 H   20.179935611033777        9.6626847772849906        9.5766270741293837     
 H   14.392378183721041        6.5056648541093409        5.7176801751896216     
 C   14.747607527010643        6.1113310867750306        7.8140026470879702     
 H   15.138604707083390        6.0137914434499260        9.9372366045881737     
 H   14.147679221960550        13.289624685127048        4.2755183617807164     
 C   16.088066760941029        12.387201775259873        3.9961151825995027     
 H   17.998330946106577        11.397266068838119        4.0059620584000220     
 H   10.896546615398854        12.720446280319823        10.738507605018315     
 H   20.206734668224275        11.315316024261456        11.389550392244580     
 H   14.545418685035523        5.0436107716570078        7.7372305472038434     
 H   16.233065455727200        12.756436136118763        2.9803907978067348     
 P   2.0181691358416516        3.3802337546257495        5.0460037442452093     
 C   1.9000639725015518        4.3100252364138774        6.5858646960994562     
 C   3.2319667472200058        4.2226505089858639        4.0169902311640584     
 C  0.39779715986147823        3.3660077959716568        4.2530474954375732     
 C   2.5367887240118296        1.6784632115713587        5.3525560763478328     
 C  0.80524788494405430        4.1316493612720944        7.4518498176370560     
 C   2.9248838154028767        5.2084283806465725        6.9222859350918693     
 C   2.9029640121636029        5.4383794390287106        3.3887960984108068     
 C   4.5481496592809050        3.7371267185232768        3.9768527491521173     
 C -0.43053495768706807        4.4981036445273537        4.3707936487588173     
 C  -1.7038707678189373E-002   2.2680043252417383        3.4789263231306351     
 C   2.8463381072793461       0.83679060927770899        4.2657808576496743     
 C   2.5341040804940307        1.1656799824591586        6.6615234627869730     
 H   5.2656597652909823E-003   3.4413723444263993        7.1976944930141649     
 C  0.75015452944116823        4.8454312115131168        8.6488958188278904     
 C   2.8467872445319915        5.9332231368201898        8.1125542016986607     
 H   3.7616405801002770        5.3613086623620170        6.2485947274470286     
 H   1.8853484203595230        5.8262974294792480        3.4016686963273353     
 C   3.9084641321933771        6.1713732080012793        2.7527670209304738     
 C   5.5453543196309232        4.4726276240886182        3.3342229746143119     
 H   4.7968178142365545        2.7894978748212282        4.4418550818669980     
 H -0.11690249894798915        5.3438008563858448        4.9787374232649908     
 C  -1.6576751565931778        4.5256730552228515        3.7084570804253962     
 C  -1.2501293582720530        2.3123311377445721        2.8279776512437036     
 H  0.60091851086762782        1.3783226945932567        3.3833434305215073     
 H   2.8938319988227312        1.2286363612347015        3.2508841552032495     
 C   3.1044443108053952      -0.51797734461265343        4.4891725555310469     
 C   2.7993174936081338      -0.19019985050841479        6.8722134088300324     
 H   2.3309220881136197        1.8168989007571017        7.5081978246923819     
 H  -7.1992519440918015E-002   4.6759716445158483        9.3409270320812094     
 C   1.7567120674191929        5.7626669167880609        8.9677150339938994     
 H   3.6419653738764768        6.6323233224521081        8.3660005915757143     
 H   3.6626922866669287        7.1198376032994082        2.2730734624210340     
 C   5.2276236516208883        5.6984714194443686        2.7431843370315963     
 H   6.5610733876440701        4.0809438342953355        3.2805754679728723     
 H  -2.2975610534486846        5.4030325390831040        3.7844799731524308     
 C  -2.0723244010386370        3.4361067869502238        2.9363555175394898     
 H  -1.5626711840590795        1.4594481672271156        2.2289150683899774     
 H   3.3133405287411883       -1.1711697730210586        3.6407054346106582     
 C   3.0730892334098239       -1.0303495400425025        5.7903922664400005     
 H   2.7927625632761814      -0.58918536170323454        7.8844390185957831     
 H   1.6842201644325900        6.3354775884832311        9.8904754875292600     
 H   6.0080340602617426        6.2751301195208091        2.2494435986237349     
 H  -3.0450135760004007        3.4662419385819749        2.4398510152477177     
 H   3.2537257405734801       -2.0918323766744549        5.9560259179172927     
 Co   15.554542983717607        2.9663096206819368        12.650975751183966     
 S   16.126909660121324       0.78892324613306419        13.035676925235114     
 S   17.618709696905842        3.9074676024194583        12.519061434576226     
 S   14.313866468151430        3.3363689457864307        10.772922905985885     
 S   14.076911964710245        3.7465109133779269        14.196078292505046     
 C   14.674811372240265      -0.21748502663520705        13.100035155349675     
 C   17.486580393402051        5.6648335198107720        12.424706349512281     
 C   15.048505546344810        2.4898854077625852        9.4114554781807467     
 C   14.800747729965016        4.4366906721156054        15.646069576310943     
 C   14.792906970615627       -1.6276058007931973        13.026199102767324     
 C   13.376458280643163       0.31678281900856664        13.266939208277130     
 C   18.659933336058224        6.4389368588441860        12.249332770277427     
 C   16.266301918427853        6.3611895006995125        12.584282603615977     
 C   16.262406656124728        1.7745263134684057        9.5266697283012274     
 C   14.422912590599264        2.5058297434876926        8.1396016017289519     
 C   14.034956609086107        4.5408059222421544        16.832430070892237     
 C   16.116187218404026        4.9483256446278565        15.667324247015937     
 H   15.779498223759813       -2.0704198625151480        12.902823700753073     
 C   13.671149933215423       -2.4538355506558442        13.128887747863784     
 C   12.266480251352704      -0.52075999711110321        13.388731364076447     
 H   13.258698017926667        1.3961533568920250        13.328270559083021     
 H   19.610071651386672        5.9218980744419234        12.119230658545323     
 C   18.620201064091919        7.8350010713733438        12.261204231032858     
 C   16.234704890912532        7.7589635543581226        12.595989713894715     
 H   15.349508052699425        5.7896408541035402        12.727159817132554     
 H   16.751444607571148        1.7243135632294389        10.496641919807820     
 C   16.814658461226905        1.1142000787839013        8.4301901462541995     
 C   14.999210071368974        1.8672092629629500        7.0376368547468253     
 H   13.465882189449248        3.0162441159279481        8.0298382602693366     
 H   13.021184128738843        4.1421358407401616        16.843024774574022     
 C   14.555070061255536        5.1571741945182463        17.972557811295193     
 C   16.624979464597949        5.5613622303968322        16.810972879474818     
 H   16.733711371918108        4.8378940175079270        14.778472896875439     
 H   13.793381538793746       -3.5346741197357434        13.073269060235566     
 C   12.395561663131881       -1.9114605754616500        13.320819833479602     
 H   11.276618653341554       -8.3858292242674423E-002   13.521869330470601     
 H   19.544856968246759        8.3984840424720311        12.141065765037986     
 C   17.404993552285465        8.5092114674727881        12.438138523072464     
 H   15.281017336639046        8.2655756652519976        12.742667959729738     
 H   17.733971058182597       0.54868891093705974        8.5646755101732044     
 C   16.203975532097523        1.1655202052161593        7.1719937865518233     
 H   14.502973705483042        1.9077959532421704        6.0687681976280157     
 H   13.936736054830973        5.2338873570693796        18.865853632106447     
 C   15.853653309722052        5.6847203546200742        17.972383281581042     
 H   17.643983177521044        5.9429297502583562        16.791056878483730     
 H   11.521018377589931       -2.5565557785052055        13.387024011141726     
 H   17.376496534321536        9.5958799181103736        12.456544630634303     
 H   16.653426976219407       0.66479612688010337        6.3183295703377418     
 H   16.254204804943761        6.1822244063980065        18.853760378066330     
 P   1.5792674205443455        2.9556560627454744        20.414851423294909     
 C   3.0523588636222438        2.2915536506612826        21.202842070711903     
 C  0.11474938237591303        2.7126734743229268        21.448693411207934     
 C   1.7970492237180375        4.7346690022279923        20.226406806669306     
 C   1.3477888736624699        2.2065741591171828        18.785373093254524     
 C   3.1537133072814307       0.90822071404897919        21.436950980102040     
 C   4.0961939300725030        3.1509113981406047        21.596100123837349     
 C  0.10115792578597706        1.7708594857506004        22.490143435392909     
 C  -1.0315479822934879        3.4935913722225131        21.191746063550930     
 C   2.1557261545583231        5.2791815237336088        18.985958625317242     
 C   1.7124912520606412        5.5569621036148504        21.366842091537659     
 C   2.3555047253583785        1.4132390406812612        18.207961814469858     
 C  0.16150704365136617        2.4610583534700043        18.070446326534256     
 H   2.3666437699739311       0.22786170210447426        21.122586080090027     
 C   4.2829558320424370       0.39856099277539125        22.077060254285993     
 C   5.2338269288069421        2.6258868514628140        22.210037992883972     
 H   4.0270583859177833        4.2191382629328631        21.419119991994254     
 H  0.97726958284704413        1.1713596339571009        22.727118112649219     
 C  -1.0537227937445275        1.6078818387631104        23.261414967306145     
 C  -2.1811646448713957        3.3111859972385878        21.960614385220889     
 H  -1.0181945165288995        4.2548428359280788        20.413180826581975     
 H   2.2204046950521925        4.6424955218688613        18.107282035610851     
 C   2.4274768215043219        6.6465390622419482        18.884357314341475     
 C   2.0086421100098377        6.9156762020490028        21.260311879509448     
 H   1.4125647951132123        5.1462410694448399        22.330454915823776     
 H   3.2669015616754287        1.1904631379926447        18.756954459275093     
 C   2.1778233869319066       0.89773528560734062        16.920228898936621     
 C   8.1707225662386446E-003   1.9580741872082481        16.777584022739845     
 H -0.63432251510783222        3.0659196206666741        18.498238378605151     
 H   4.3296744550539614      -0.66899293559360640        22.283139979242524     
 C   5.3241979056041382        1.2522302519281445        22.450572946827158     
 H   6.0434683892348442        3.2835833597794575        22.525130154084337     
 H  -1.0238221995835768       0.88164600813415195        24.074104319044558     
 C  -2.1937841904601787        2.3703652706820471        22.997751905267751     
 H  -3.0743610191292721        3.9086001647611917        21.780245702534156     
 H   2.7129145942109396        7.0667955444429360        17.921110623222400     
 C   2.3575314222423698        7.4608848099084764        20.017455521125662     
 H   1.9663773937661979        7.5581637099533987        22.140678286998494     
 H   2.9579048197719953       0.28231982356302265        16.478572609033655     
 C   1.0175454776110338        1.1847800393909667        16.199100329018954     
 H -0.89267325460874714        2.1748064225397439        16.208874305907280     
 H   6.2091897838707375       0.85221502961396378        22.941683313161402     
 H  -3.1004638902272297        2.2562424576041926        23.593432527907876     
 H   2.5596426506754431        8.5286301752371028        19.940800187020454     
 H  0.87254064708735446       0.81546139557516428        15.183407334300449     
 P   15.087762068155607        10.191895571585931        17.248960006392579     
 C   15.205787310658359        9.2622148565583799        18.788884177961627     
 C   13.874201055517091        9.3493336972332255        16.219810464833401     
 C   16.708124708634909        10.206190622000999        16.455996726011428     
 C   14.569016205397096        11.893633012644997        17.555417366231147     
 C   16.300481725259708        9.4407563718424328        19.654985104253718     
 C   14.180966295231132        8.3638096465477272        19.125291837846220     
 C   14.203665229064930        8.1338894125511025        15.591346747961378     
 C   12.557866678848157        9.8344193251280547        16.179697925324497     
 C   17.536789042802006        9.0743871172744477        16.574183921286270     
 C   17.122505532508772        11.303896920487457        15.681200886359058     
 C   14.259290931202621        12.735197483503882        16.468611148964023     
 C   14.571879095665185        12.406529467194876        18.864346527475849     
 H   17.100462793723882        10.131035215834334        19.400834566231786     
 C   16.355438559062687        8.7271698296666926        20.852150761117603     
 C   14.258917382273404        7.6392181066263589        20.315695969968523     
 H   13.344322175921736        8.2107767757157823        18.451497094295814     
 H   15.221414014210550        7.7463618812523896        15.604189875161865     
 C   13.198479294256634        7.4006942911686515        14.955077253895647     
 C   11.560986240823388        9.0987485261406782        15.536761922055460     
 H   12.308847944497765        10.781853585794014        16.644904092657534     
 H   17.223500356104928        8.2289211024853195        17.182630185027026     
 C   18.763809197225761        9.0468169657082793        15.911619756350575     
 C   18.355452349692289        11.259553057009262        15.029985850011688     
 H   16.504296017410496        12.193363975513474        15.585259074250789     
 H   14.211635096394723        12.343256243358111        15.453753431465971     
 C   14.001199663582874        14.089981038749928        16.691927648572989     
 C   14.306658599223240        13.762414948633968        19.074961890596839     
 H   14.775195843553211        11.755391028167436        19.711048285736883     
 H   17.177468827282816        8.8967835645484890        21.544281644509613     
 C   15.348847912329232        7.8099808314734043        21.170997146542597     
 H   13.463733676248390        6.9401272185266070        20.569149064024632     
 H   13.444580037114484        6.4524047673122036        14.475239179591210     
 C   11.879183766901788        7.8731673527496637        14.945453693434615     
 H   10.545156571673102        9.4901173949352486        15.483034472089937     
 H   19.403982120835607        8.1697011795161334        15.988020226487370     
 C   19.177978349917048        10.136062189576252        15.138803716656074     
 H   18.667582399449842        12.112191295994245        14.430357011403000     
 H   13.792188713398595        14.743113910131893        15.843440563786910     
 C   14.032719784777425        14.602461625504887        17.993104009003641     
 H   14.313340114457404        14.161486276406114        20.087155565663558     
 H   15.421227286676311        7.2373366789990659        22.093871795957003     
 H   11.099013170998663        7.2963859177588981        14.451485946970367     
 H   20.150578245329516        10.105908965867883        14.642136584691151     
 H   13.852087303489531        15.663954228952113        18.158672011069942     
 Co   7.0013473473190659        10.613941649276908        12.651772097683816     
 S   7.5724416211753720        12.791905631066612        13.034728626341048     
 S   9.0657608811958319        9.6733987834724147        12.519585493791565     
 S   5.7608008240631845        10.242270631912501        10.773950456565286     
 S   5.5246401876957218        9.8327627269235087        14.197363756015763     
 C   6.1194866053157835        13.797077664243716        13.098790812932277     
 C   8.9330682902402145        7.9161870889735706        12.423187735006241     
 C   6.4960180971225077        11.087390415284435        9.4119469513492451     
 C   6.2479593958373627        9.1377793079709715        15.645267978161982     
 C   6.2363860868893237        15.207292082863916        13.024946446313590     
 C   4.8216258970761485        13.261683868649284        13.265917720987400     
 C   10.106457649157628        7.1417004172969509        12.249862943457302     
 C   7.7121197629225646        7.2202347863135303        12.579406701219265     
 C   7.7100291473325315        11.802613486534012        9.5268698764284618     
 C   5.8706978382333688        11.070583355176977        8.1399853317148221     
 C   5.4821639303911347        9.0312023412729037        16.831405439275816     
 C   7.5630709910884519        8.6252593626883041        15.665181397826743     
 H   7.2225593377241220        15.650923650106868        12.901139108929472     
 C   5.1140162948214698        16.032552863683566        13.128415226762584     
 C   3.7110069944849839        14.098268972564441        13.388435116507869     
 H   4.7047319019246734        12.182209777124500        13.326973240198733     
 H   11.057063226400572        7.6584106850810700        12.121965862186805     
 C   10.066153134982269        5.7456300219146037        12.261070652779418     
 C   7.6799119299589380        5.8224678074500149        12.590372623090683     
 H   6.7952495813122686        7.7920710359784664        12.720513173589408     
 H   8.1988871437186912        11.853460365707901        10.496901209499118     
 C   8.2626701723084448        12.461945407194770        8.4299807602395127     
 C   6.4473570705812593        11.708214309147873        7.0376277420756601     
 H   4.9135716424740830        10.560287866555406        8.0304955073602624     
 H   4.4685683955950237        9.4302899013491679        16.843061039658604     
 C   6.0020762996994224        8.4120135992987013        17.970052288197170     
 C   8.0716745352252879        8.0093756338748214        16.807340683840465     
 H   8.1806031121229257        8.7374277088281165        14.776600442573251     
 H   5.2353326853978235        17.113497518138768        13.072943314171431     
 C   3.8389835237440155        15.489085121625731        13.320957561983109     
 H   2.7215460036055861        13.660532132588784        13.521862739609620     
 H   10.990858566644844        5.1818392346702407        12.142678638376806     
 C   8.8502982185177714        5.0718082899804138        12.435050592480817     
 H   6.7256734974799217        5.3161507843444271        12.734545860143490     
 H   9.1820585688983076        13.027404109471934        8.5642408951012552     
 C   7.6522624487610411        12.409730648124951        7.1716769633275526     
 H   5.9512690193674302        11.667009232212779        6.0687002594039203     
 H   5.3837897360982652        8.3336563230420300        18.863229405427532     
 C   7.3004537304967929        7.8839221416304257        17.968592747995107     
 H   9.0904770914669957        7.6273223817238591        16.786360835116572     
 H   2.9640279747759419        16.133534146058562        13.387852248351905     
 H   8.8213570073527166        3.9851335470821350        12.453031551600422     
 H   8.1020229739875465        12.909671442174671        6.3177061162231212     
 H   7.7009062653213061        7.3845001708328315        18.848915803007955     
 P   10.131001036029794        10.611211644021200        20.412184750044073     
 C   11.603588965568543        11.275110222795300        21.201229600478463     
 C   8.6664562873396651        10.852425986006359        21.446339249788331     
 C   10.349722262325640        8.8325300359152781        20.221356950716466     
 C   9.8995274575641670        11.362552824163874        18.783706121503748     
 C   11.704703647875062        12.658405486314100        21.435667884903740     
 C   12.647195179679489        10.415744523355235        21.595018273534361     
 C   8.6524967091587310        11.793660916621665        22.488341764216415     
 C   7.5206282263561155        10.070928542544522        21.189131870006428     
 C   10.708900466070345        8.2902151928185628        18.980133832353665     
 C   10.265844311811147        8.0083831071877754        21.360492212629467     
 C   10.907293599577761        12.156721404182266        18.207441349249443     
 C   8.7132580327723250        11.109162924306879        18.068380813433937     
 H   10.917727710558600        13.338786985127467        21.121086266800354     
 C   12.833647941070543        13.168007797668571        22.076348551285925     
 C   13.784565904722776        10.940718720148901        22.209477272203223     
 H   12.578125711641917        9.3475436295447416        21.417947571359278     
 H   9.5282516049705102        12.393634109438592        22.725513691372544     
 C   7.4976567805505656        11.955453914779683        23.259909309929160     
 C   6.3710731076478151        10.252109591756394        21.958414417289617     
 H   7.5342874540383571        9.3102811708598434        20.409979853541426     
 H   10.773187391940017        8.9282661789726188        18.102440766842534     
 C   10.981900551052222        6.9233057101641036        18.876458100522818     
 C   10.563157153972297        6.6500720779723892        21.251908696099566     
 H   9.9655974465981263        8.4173623177378385        22.324720993358557     
 H   11.818716790401716        12.378603576191997        18.756730551032010     
 C   10.729744448299911        12.674153918365345        16.920445506016314     
 C   8.5600114436918187        11.614162091066005        16.776271584496062     
 H   7.9174084904824706        10.503597729265207        18.495261061245966     
 H   12.880199887692225        14.235519142645817        22.282669603326283     
 C   13.874846598852358        12.314370127185676        22.450031501394466     
 H   14.594068943118060        10.282984126330884        22.524860538525406     
 H   7.5272036979948549        12.681251565768555        24.072987649531687     
 C   6.3580429451653107        11.192338549869891        22.996082674624763     
 H   5.4782247894691949        9.6542500668208682        21.777839019212678     
 H   11.268111614322216        6.5049705237543289        17.912651230894010     
 C   10.912530307094015        6.1070969797028347        20.008224029059502     
 H   10.521662303934606        6.0063167951678409        22.131400388347092     
 H   11.509913650444208        13.290198022427465        16.479709291417347     
 C   9.5694680986704892        12.388249793879401        16.198896696346655     
 H   7.6591558425807689        11.398407622167790        16.207236229266012     
 H   14.759694568838061        12.714427676034855        22.941337419938417     
 H   5.4513410949466632        11.305577197870223        23.591918468715836     
 H   11.115558735095902        5.0396745191004770        19.929819155483912     
 H   9.4245555539807366        12.759109360598819        15.183754486611864     
 P   6.5350154169619010        3.3800484956392403        17.248284885932410     
 C   6.6532478918247664        4.3088700626479186        18.788667203826702     
 C   5.3220459030216700        4.2236510223873003        16.219367182147867     
 C   8.1551231281355214        3.3652028174427868        16.454722393336425     
 C   6.0156491119314204        1.6784888446592496        17.554278660731089     
 C   7.7477153432434394        4.1294897904470371        19.654865843936136     
 C   5.6284477832507553        5.2071930993053019        19.125489005550836     
 C   5.6533472617439937        5.4373669146166517        15.588740606167894     
 C   4.0047369862197835        3.7412766812840834        16.181414492526937     
 C   8.9849943136023924        4.4960626399813020        16.573419602786871     
 C   8.5677004520977569        2.2680727676831336        15.678136008402173     
 C   5.7050699531655837       0.83769552646196610        16.467157706219332     
 C   6.0194202425659089        1.1647636115326374        18.862921537207452     
 H   8.5475242781337748        3.4390580150195831        19.400526979367903     
 C   7.8026244893143426        4.8424123725838992        20.852444246349982     
 C   5.7063475574621165        5.9310605668209373        20.316319075264399     
 H   4.7919052871729715        5.3607419863366230        18.451662853594254     
 H   6.6718629816588937        5.8226356048247352        15.599937721023238     
 C   4.6491402712446916        6.1716592711493634        14.952255491233421     
 C   3.0089057983774730        4.4779136448013928        15.538002018525065     
 H   3.7542589147229282        2.7950900373552208        16.648359318706188     
 H   8.6731018676018401        5.3411402841987590        17.183129060113803     
 C   10.211380536616844        4.5232211792355503        15.909608419160225     
 C   9.8000383695036302        2.3119805310011428        15.025752179364703     
 H   7.9485836504479215        1.3793131786609525        15.581460852547705     
 H   5.6566051169923703        1.2304106911300583        15.452618655068800     
 C   5.4472112740630463      -0.51724805376382998        16.689754696746061     
 C   5.7541945388032119      -0.19121972138416540        19.072861222631811     
 H   6.2234149376561598        1.8153133518622406        19.709907896674693     
 H   8.6244952315344641        4.6722247558686352        21.544627933303367     
 C   6.7962136317338446        5.7596903467554688        21.171589953080847     
 H   4.9111954891441094        6.6300519646582154        20.570188341209413     
 H   4.8966667997138700        7.1187871450890725        14.471023013950212     
 C   3.3290322540790034        5.7017572627387869        14.944261406881058     
 H   1.9923337720275835        4.0885042047773874        15.485608182490983     
 H   10.852464587927143        5.3996348859247565        15.986289973908894     
 C   10.623811914500907        3.4344820751944454        15.135135383307821     
 H   10.110464465964265        1.4597256614692764        14.424713040304981     
 H   5.2378042288384057       -1.1699707927326299        15.841028251811325     
 C   5.4795636843148277       -1.0305543814822569        17.990618268491740     
 H   5.7614088048219685      -0.59092345180418848        20.084822297417894     
 H   6.8685586262867178        6.3318325335627783        22.094763120297390     
 H   2.5496818055707893        6.2791175960049612        14.449690508761822     
 H   11.596042877649561        3.4644587041585218        14.637781766043762     
 H   5.2990290590629190       -2.0921480342720464        18.155645203147319     
 Co   10.104353588721546        2.9583477820058337       0.44862834612964464     
 S   9.5333537682510574       0.78035561397935060       0.83164054575321422     
 S   8.0398086350846310        3.8986418654901676       0.31647272616922073     
 S   11.344952400089621        3.3301028113234148       -1.4291595683342355     
 S   11.581069338847422        3.7396621539439860        1.9941683164108639     
 C   10.986336112560023      -0.22478719615231518       0.89561901865077731     
 C   8.1721952355766430        5.6558717020886125       0.22003514782376074     
 C   10.609760300132695        2.4850948079239359       -2.7912522595304492     
 C   10.857747231117086        4.4347197941748071        3.4420407070417940     
 C   10.869466689111501       -1.6350033362619691       0.82171440038735977     
 C   12.284191394744314       0.31062236256902748        1.0627468952002503     
 C   6.9986577016894218        6.4301860257689594        4.6928967118906997E-002
 C   9.3930690431573503        6.3520013223393175       0.37602667907580895     
 C   9.3957621935093059        1.7698390506073749       -2.6763956728354361     
 C   11.235096962204935        2.5020000039725385       -4.0632076055196196     
 C   11.623552206066170        4.5413981501570930        4.6281628710893985     
 C   9.5426288886307802        4.9472279042523368        3.4619295518597202     
 H   9.8833032440964690       -2.0786522118448549       0.69788359772471642     
 C   11.991853532745022       -2.4602484147981465       0.92513553965364437     
 C   13.394831354785991      -0.52594870201006405        1.1851958796563731     
 H   12.401062833867508        1.3900980250862283        1.1238489894260892     
 H   6.0480996494296511        5.9133458292022141       -8.0783224897020126E-002
 C   7.0387632652644303        7.8262640451263294        5.8118013087124887E-002
 C   9.4250759645602002        7.7497717608900754       0.38698176675230728     
 H   10.310043026394970        5.7802906491896202       0.51696216857580535     
 H   8.9068855508729285        1.7189231969103811       -1.7063749633780481     
 C   8.8431636920626033        1.1105521123716278       -3.7733352051660445     
 C   10.658476980768214        1.8644153111092445       -5.1656157259097437     
 H   12.192211782007528        3.0123263475234103       -4.1726577795806969     
 H   12.637162038210027        4.1423458199530163        4.6398393677001843     
 C   11.103631570841392        5.1606452789633632        5.7667739522543151     
 C   9.0340241643176409        5.5631914782546996        4.6040467368802771     
 H   8.9250955210761678        4.8349964355923793        2.5733581318304575     
 H   11.870554229465496       -3.5411931707481523       0.86962012043113401     
 C   13.266882019439061       -1.9167653793766930        1.1176727500488797     
 H   14.384292903594806       -8.8199933447298318E-002   1.3185797961861490     
 H   6.1139510530873409        8.3899182617631727       -6.0106278500581575E-002
 C   8.2545538053523941        8.5002596106133641       0.23186499060233326     
 H   10.379262079822833        8.2562334378412476       0.53099143833216189     
 H   7.9237981756213225       0.54504715491668287       -3.6391222865166988     
 C   9.4535937213413597        1.1628494446665112       -5.0316270776258882     
 H   11.154582368333285        1.9056830442303716       -6.1345329665980266     
 H   11.721921699556207        5.2390673910665040        6.6599419870069418     
 C   9.8052467035113722        5.6887176101754564        5.7652898910814523     
 H   8.0152210110028808        5.9452443436651476        4.5830408082780103     
 H   14.141845218366925       -2.5612090466876474        1.1845299671442406     
 H   8.2833524593535834        9.5869377303606758       0.24981524246471723     
 H   9.0038785878905827       0.66291675704713571       -5.8856286690837534     
 H   9.4047914005607307        6.1881719477893506        6.6455917770418624     
 P   6.9749250672805569        2.9613176383534450        8.2092578605503199     
 C   5.5023309404631933        2.2974881369135169        8.9983633040621473     
 C   8.4394682967797419        2.7200609634495865        9.2434115490475630     
 C   6.7562365890951037        4.7399978486955519        8.0184091468240570     
 C   7.2063456979267766        2.2099198378082527        6.5807939408974221     
 C   5.4011917389669124       0.91420924099583245        9.2329054129074937     
 C   4.4587344083670235        3.1568969544681407        9.3920939182493370     
 C   8.4533473986925625        1.7788971091904568        10.285480656716725     
 C   9.5853572738819715        3.5014564252233211        8.9861721212500143     
 C   6.3969993950858219        5.2823003878460719        6.7771976648296608     
 C   6.8401064592124676        5.5641361248262600        9.1575487396240547     
 C   6.1986710397198719        1.4154949233552960        6.0047089117399457     
 C   8.3925081954283574        2.4634536911893039        5.8653298229365136     
 H   6.1881505575569005       0.23378633153732278        8.9183606424863004     
 C   4.2722454092376108       0.40466961230096549        9.8736396329475902     
 C   3.3213526458845903        2.6319811618026274        10.006582556780900     
 H   4.5278176850685679        4.2250849931500722        9.2149510049116063     
 H   7.5775363430218885        1.1790170153865105        10.522667701063467     
 C   9.6081568935021782        1.6170748313364833        11.057088212898279     
 C   10.734883107998868        3.3202444617343914        9.7554946209042050     
 H   9.5717727046985370        4.2620549668763967        8.2069680330620471     
 H   6.3327112361448146        4.6442538870859664        5.8995006979729858     
 C   6.1239237845698247        6.6491956192038817        6.6735450850149851     
 C   6.5427232271073201        6.9224322291899236        9.0489858020094207     
 H   7.1403813305806993        5.1551639654226085        10.121772670426786     
 H   5.2873348159287614        1.1935056356974802        6.5541021047651036     
 C   6.3761925289998924       0.89794159809285945        4.7177558985089050     
 C   8.5457265643851485        1.9583335949209619        4.5732641257009368     
 H   9.1882907446234867        3.0692300368898002        6.2920560535988441     
 H   4.2256920560072109      -0.66282755324086851        10.080043401771981     
 C   3.2310550425081956        1.2583502660707653        10.247255035833389     
 H   2.5118393135762260        3.2897358057040376        10.321892083039868     
 H   9.5785554539678301       0.89133051692497856        11.870210292000415     
 C   10.747830594256447        2.3800927836694465        10.793235661540329     
 H   11.627778389044208        3.9180291322100622        9.5749012876086699     
 H   5.8376589129548755        7.0675196071791007        5.7097501704775766     
 C   6.1932823780844259        7.4653978298505796        7.8053167054648291     
 H   6.5842335975413810        7.5661784748392122        9.9284839393107394     
 H   5.5960879735610209       0.28169228484746250        4.2771679156842586     
 C   7.5363528561819724        1.1839824854483370        3.9960678089764352     
 H   9.4464945682812260        2.1741991450305869        4.0041248601446799     
 H   2.3461988842387824       0.85835727445191357        10.738601266457970     
 H   11.654510567867007        2.2668411742796071        11.389103756965346     
 H   5.9902066859211827        8.5328118411802141        7.7269151402256089     
 H   7.6812364770283184       0.81303866210550124        2.9809520307954851     
 P   10.570430298187595        10.192490502080533        5.0451146025132454     
 C   10.452242730974101        9.2636964624340425        6.5855112137274459     
 C   11.783241907303703        9.3488259955215209        4.0160749559805797     
 C   8.9502887527825710        10.207413024008927        4.2516279992762396     
 C   11.089943512955280        11.894009902910042        5.3510801684395526     
 C   9.3578390039932771        9.4431425767248154        7.4517743389763957     
 C   11.477029874027588        8.3653489458669643        6.9222931993836347     
 C   11.451687064879776        8.1353171995041773        3.3852100572400250     
 C   13.100642991785246        9.8309351955150994        3.9782026075813435     
 C   8.1202599188698787        9.0766889655181249        4.3705306796229353     
 C   8.5378776769005373        11.304448348368844        3.4748188387543180     
 C   11.400574847822558        12.734772328990724        4.2639518183864364     
 C   11.086244808131974        12.407736279031619        6.6597219430668799     
 H   8.5580329526392482        10.133583740961637        7.1974598279017199     
 C   9.3029960192618422        8.7302868548845201        8.6493929778956087     
 C   11.399193877764997        7.6415450197886532        8.1131669129261397     
 H   12.313506739212412        8.2117273141669855        6.2484041159392492     
 H   10.433096806601471        7.7502673382936429        3.3963533192880671     
 C   12.455725381166401        7.4009565693526280        2.7485448007904192     
 C   14.096304146730617        9.0942342326541077        3.3346047089151130     
 H   13.351315053045164        10.776970512347726        4.4453398705616873     
 H   8.4320393727898431        8.2316721629770200        4.9803849494254777     
 C   6.8938698502420941        9.0495848275394746        3.7067207175330212     
 C   7.3055397971501108        11.260592563235983        2.8224351725237997     
 H   9.1571233494152988        12.193098712968993        3.3779589247343007     
 H   11.449022129049212        12.342045743540019        3.2494159396532889     
 C   11.658523388107882        14.089699629775376        4.4865363204069739     
 C   11.351597072090033        13.763692608694610        6.8696538728270280     
 H   10.882212047762378        11.757203931564119        7.5067128353837216     
 H   8.4811823771677446        8.9005386729929192        9.3416276904074262     
 C   10.309412675075928        7.8130143272456536        8.9685234830792719     
 H   12.194334261051031        6.9425319627761910        8.3670068503280266     
 H   12.208017249640200        6.4539651168490924        2.2671536593344968     
 C   13.775916291638843        7.8705968187111335        2.7405980411211659     
 H   15.112953895845173        9.4834341568782499        3.2822787569069130     
 H   6.2526591836103949        8.1732761815075552        3.7835550696599713     
 C   6.4815958783754457        10.138239348442834        2.9320422037255507     
 H   6.9952606269762176        12.112771341689188        2.2212134521717415     
 H   11.867946139843212        14.742406898433527        3.6378021110205836     
 C   11.626248963308798        14.603008941024072        5.7873986976282108     
 H   11.344465640774256        14.163385221964720        7.8816179469181957     
 H   10.237121916561648        7.2409388930705010        9.8917428127014944     
 H   14.555141778393715        7.2931845920927030        2.2458887451788110     
 H   5.5093649618179716        10.108279719240905        2.4346876397460626     
 H   11.806871930904309        15.664588269680205        5.9524137312596919     
         556

 Co   1.5482820480912753        10.606948537628572       0.44668390125859481     
 S  0.97622980069859699        12.784435758126953       0.83123458466890221     
 S -0.51596246061548734        9.6658426416081937       0.31644399942677953     
 S   2.7865490659211050        10.237050683418934       -1.4327512819065777     
 S   3.0277017381354847        9.8264844388809252        1.9902565314870522     
 C   2.4283008401079069        13.790804993822928       0.89640299227039932     
 C -0.38416990151916236        7.9084917500436642       0.22159286373134718     
 C   2.0511030204027327        11.084269587790560       -2.7933041557113580     
 C   2.3050943703780304        9.1358370744821364        3.4406550728052547     
 C   2.3101681720987779        15.200951190166597       0.82313287770615273     
 C   3.7266415135139317        13.256508708229871        1.0632836402429111     
 C  -1.5577073613514119        7.1346896647846272        4.6199329482375304E-002
 C  0.83595148915450690        7.2118151224822036       0.38103276524587526     
 C  0.83718229879235240        11.799425489131394       -2.6771835972117231     
 C   2.6762368177395830        11.069151970904050       -4.0653699465598097     
 C   3.0717546687867432        9.0315811301847457        4.6264211675915421     
 C  0.98981574563073871        8.6238547487981343        3.4627714593610284     
 H   1.3235823487120704        15.643782160161667       0.69975304616557488     
 C   3.4318889302446278        16.027148306481880       0.92635517709633342     
 C   4.8365756911739117        14.094017143519293        1.1857327435833211     
 H   3.8443907613358062        12.177116058717091        1.1242485514166676     
 H  -2.5077080638712146        7.6519946179624529       -8.3820536530994472E-002
 C  -1.5183736294400103        5.7386121466816107        5.8220160048867597E-002
 C  0.86716006639815957        5.8140346066669757       0.39290903595492466     
 H   1.7529198425256920        7.7831313465014675       0.52375413282877092     
 H  0.34841885402902806        11.848830854404795       -1.7070513456761980     
 C  0.28459629308887568        12.460553220503703       -3.7730160042904424     
 C   2.0996056632825666        11.708552605200836       -5.1666720040619190     
 H   3.6332255413932528        10.558803633768079       -4.1757675612455367     
 H   4.0853642213516812        9.4306199792415129        4.6364531113328411     
 C   2.5527482761559077        8.4145743902277736        5.7666850311908187     
 C  0.48213467373138769        8.0101437053417879        4.6065178066472638     
 H  0.37152873186494628        8.7345360521174324        2.5745112773587366     
 H   3.3096507377792475        17.107998469949443       0.87109599646945157     
 C   4.7074592572749285        15.484742309955891        1.1183812731782696     
 H   5.8264046310460351        13.657074558175438        1.3190246579599281     
 H  -2.4431851859314802        5.1753545598245969       -6.1782725601146254E-002
 C -0.30335940454098642        5.0640872327511790       0.23526983406550461     
 H   1.8207232031607328        5.3071648260923192       0.53950890374014193     
 H -0.63469140461732620        13.025941456979565       -3.6378633278555936     
 C  0.89492968577298582        12.410184075353932       -5.0314078633890524     
 H   2.5954915638974727        11.668628140995978       -6.1357306911686127     
 H   3.1717753400796971        8.3377315391947864        6.6594793114462290     
 C   1.2543784176740618        7.8865565538162024        5.7672709551535117     
 H -0.53672055384883199        7.6281720407988356        4.5872044553862201     
 H   5.5819660651104588        16.129831192145428        1.1850505758451690     
 H -0.27516965396259568        3.9774136567145595       0.25385116772639077     
 H  0.44530319597251122        12.911602853097515       -5.8845588353958922     
 H  0.85466636261492401        7.3885831510530204        6.6487407484976657     
 P   15.531925638149174        10.614524242018128        8.2127263771669270     
 C   14.059124710620909        11.279182120273132        9.0007881060753796     
 C   16.996744723202251        10.856843905328288        9.2462054531904574     
 C   15.312976352526528        8.8357435462811669        8.0236358610873317     
 C   15.763336206976847        11.363765736809892        6.5833717257876545     
 C   13.958369716888949        12.662557797656413        9.2348543269907353     
 C   13.014706904124454        10.420339084620149        9.3935964919368082     
 C   17.011018763477463        11.798920829776540        10.287422350610411     
 C   18.142788617128183        10.075714133516053        8.9887734377898560     
 C   14.953214860291393        8.2921547438343062        6.7831078369609559     
 C   15.397360458423430        8.0128471404415738        9.1636114043856445     
 C   14.754480138056065        12.155101029905133        6.0053934419528670     
 C   16.950170306863104        11.110986571226654        5.8688740252066633     
 H   14.745887075580935        13.342514312471648        8.9207717252463610     
 C   12.829102172084433        13.172796615576299        9.8744548235482785     
 C   11.877086169032092        10.945948390654106        10.007047949766262     
 H   13.083363303257226        9.3520831293368385        9.2165902175884327     
 H   16.135168443836207        12.398676853342142        10.524758514975598     
 C   18.166378629940745        11.961997356090848        11.057926580773614     
 C   19.292915287882099        10.258296829404626        9.7568383691519003     
 H   18.128853339339788        9.3142870355782428        8.2103881605069517     
 H   14.888638925102088        8.9293447669360599        5.9047938578000672     
 C   14.680307685913117        6.9250930175768275        6.6809650995343448     
 C   15.099992159731467        6.6544564668502950        9.0565794897391019     
 H   15.698062714040661        8.4228575881382035        10.127262582725596     
 H   13.842730572590765        12.376717650472649        6.5542165096643679     
 C   14.931483360398124        12.670155889346818        4.7174107782235390     
 C   17.102858361780150        11.613527616842594        4.5757719982201630     
 H   17.746932486760475        10.507850588294790        6.2972051063895318     
 H   12.782799727915164        14.240377165427576        10.080515844405410     
 C   11.787267346279515        12.319657140905550        10.247482079424520     
 H   11.066975726154727        10.288671439841307        10.321763218322104     
 H   18.137089134656438        12.688428600107409        11.870443918490770     
 C   19.306253688387915        11.199427972251364        10.793683806331268     
 H   20.186004227850251        9.6608718143724932        9.5759945438314134     
 H   14.394057703115980        6.5055821200759514        5.7176517667028381     
 C   14.750114793127130        6.1101392525403160        7.8136402555193749     
 H   15.142033493070169        6.0114664489101681        9.9365876292374580     
 H   14.150480466798122        13.284018670686349        4.2753308005025144     
 C   16.092289991613288        12.384612088452140        3.9965966686673715     
 H   18.004152665242994        11.398079478018547        4.0073729518759755     
 H   10.902261729640255        12.720131235463882        10.738180345235916     
 H   20.213372350418961        11.313749369320822        11.388636463857393     
 H   14.547082331572309        5.0426107641383773        7.7366261004873795     
 H   16.236838013373301        12.753452249273499        2.9806512924674577     
 P   2.0194221871718372        3.3791491629454602        5.0460866523528844     
 C   1.9023395688028657        4.3090284318907246        6.5859746448928833     
 C   3.2318298006824935        4.2224341026744936        4.0162809780485214     
 C  0.39853892777555960        3.3640553894874077        4.2541807497971007     
 C   2.5397626640835624        1.6778583475556561        5.3522171961293221     
 C  0.80815333777422471        4.1307513737312265        7.4527366201727814     
 C   2.9273736341285228        5.2075472274707852        6.9215293542452816     
 C   2.9011564654480573        5.4371346490791774        3.3871480382844803     
 C   4.5487840155898187        3.7391439801234516        3.9772415344821899     
 C -0.43009626556070923        4.4959422749192619        4.3718873728537240     
 C  -1.6168497474453238E-002   2.2658381141944095        3.4803039343559155     
 C   2.8489075148715051       0.83643580127098260        4.2651507390899095     
 C   2.5394427994562672        1.1652984487288389        6.6612027906970637     
 H   8.0490580064504769E-003   3.4403860672068247        7.1992480021082130     
 C  0.75380050639788176        4.8448422509600739        8.6496326970155959     
 C   2.8499775610630591        5.9326556937829391        8.1116267096218024     
 H   3.7637140502780952        5.3603098984336066        6.2472935519661821     
 H   1.8829075895553324        5.8231851837966646        3.3990736897134153     
 C   3.9057885308633220        6.1715460199708563        2.7514732361156020     
 C   5.5451239336432030        4.4760354769231441        3.3349544810373399     
 H   4.7986899742368525        2.7922011334600736        4.4429078244968929     
 H -0.11662181916253898        5.3418272330681047        4.9796630894176017     
 C  -1.6573010837853501        4.5231289180020893        3.7096236518499710     
 C  -1.2493571869548539        2.3097296332252997        2.8294833287579726     
 H  0.60201479505080047        1.3763221951942251        3.3846937703825701     
 H   2.8946197252437962        1.2282136219119011        3.2502074650833550     
 C   3.1089976289954415      -0.51793948828028358        4.4883325237024092     
 C   2.8065880520573288      -0.19019139910981137        6.8716697560733255     
 H   2.3365722644386939        1.8163852725280620        7.5080570325753451     
 H  -6.7885173200296925E-002   4.6754868486355106        9.3422327595775752     
 C   1.7604467146058083        5.7622792843769473        8.9675076995186700     
 H   3.6452533402620513        6.6318826092865191        8.3643773893601807     
 H   3.6588093847782441        7.1192805052284456        2.2710870292483420     
 C   5.2257106202112151        5.7010742823406737        2.7432400215669386     
 H   6.5614640847557633        4.0860126990799905        3.2820695223792526     
 H  -2.2973376281286533        5.4003888450320385        3.7855465709707872     
 C  -2.0717888152252044        3.4333626002593327        2.9376832541917963     
 H  -1.5616313427956789        1.4566445504413659        2.2305617417537560     
 H   3.3175901896638087       -1.1709598527829213        3.6396699269480788     
 C   3.0799713805377089       -1.0301415313032751        5.7895969384007779     
 H   2.8018921848661562      -0.58898490266547643        7.8839204753302221     
 H   1.6884828879322649        6.3353678330478500        9.8901244471961984     
 H   6.0054153882548604        6.2789317549837831        2.2498984170525613     
 H  -3.0444001771645959        3.4632967503776202        2.4409838306023719     
 H   3.2621508464920472       -2.0913400616690341        5.9551027417124951     
 Co   15.557426786286614        2.9646756612480072        12.650019955265474     
 S   16.129348284212934       0.78699862600554671        13.033738820789456     
 S   17.621876437198956        3.9052958258490942        12.520315736297334     
 S   14.319462485535734        3.3353544343269173        10.770526568096980     
 S   14.077911153676199        3.7448491794960841        14.193605980538514     
 C   14.677183223034838      -0.21921815052295038        13.099151218165851     
 C   17.490395920238289        5.6626216943328833        12.424715187352730     
 C   15.054794133822467        2.4880571042507325        9.4099375778346523     
 C   14.800374246604116        4.4359726296215332        15.643876694223739     
 C   14.795167148256660       -1.6293764201314240        13.025845360199339     
 C   13.378914942904295       0.31520577284396017        13.266162918964667     
 C   18.664071748243156        6.4361651450345576        12.249149020343332     
 C   16.270379559218203        6.3595490616672841        12.583858981666568     
 C   16.268788651434843        1.7730129632402976        9.5259565912029078     
 C   14.429513965634897        2.5030412158941449        8.1379460874287428     
 C   14.033630731395537        4.5403910877689686        16.829568000324997     
 C   16.115584205474594        4.9481150253123323        15.665956572719118     
 H   15.781691624572606       -2.0723031077516643        12.902306142275588     
 C   13.673375884521695       -2.4554581469965235        13.129204149805656     
 C   12.268909345559820      -0.52218428026026020        13.388746611378343     
 H   13.261272647181602        1.3946099535907817        13.327093695006607     
 H   19.613990964998749        5.9186615391021764        12.119344313234485     
 C   18.624970808917904        7.8322553010168727        12.260752468832683     
 C   16.239401720984450        7.7573360561413001        12.595327826797057     
 H   15.353310519627483        5.7884174440719791        12.726666419220955     
 H   16.757722905083888        1.7238019251685914        10.496006482913915     
 C   16.821270801128041        1.1118063738467452        8.4301196881213780     
 C   15.006059666852551        1.8636001117585395        7.0366189841133782     
 H   13.472474827823561        3.0133127020603281        8.0276261622977856     
 H   13.020038449898857        4.1413067473553893        16.839600541887354     
 C   14.552547326874896        5.1575871275373935        17.969772388187330     
 C   16.623170945516804        5.5620382731959719        16.809629128778006     
 H   16.733913378062013        4.8373587463537717        14.777737131169909     
 H   13.795495377105022       -3.5363222784282238        13.073919034510920     
 C   12.397883863699416       -1.9129215434485116        13.321388490295037     
 H   11.279138621431825       -8.5137305217565212E-002   13.522132285053772     
 H   19.549879170370666        8.3953328205039259        12.140631295681965     
 C   17.410060551257519        8.5070358946916933        12.437535586781845     
 H   15.285924419582221        8.2644200399225589        12.741752592745268     
 H   17.740607035628258       0.54648310823573742        8.5652092015229133     
 C   16.210782388334696        1.1620324291814457        7.1717983493094248     
 H   14.510063606101877        1.9034263534934370        6.0676138351655933     
 H   13.933475736080355        5.2345193828075125        18.862528455455983     
 C   15.850886762378341        5.6856745000632021        17.970347153182889     
 H   17.641983277156001        5.9441224618029018        16.790292101563630     
 H   11.523321332503524       -2.5579242322279834        13.388141029600847     
 H   17.382047924513497        9.5937199059973466        12.455798430618456     
 H   16.660329031673665       0.66055833831560085        6.3186367967957144     
 H   16.250541477408891        6.1837461707546799        18.851784723117518     
 P   1.5736742368350982        2.9575930594996742        20.415698902000024     
 C   3.0465790503269332        2.2931052122760804        21.203715922582859     
 C  0.10899122109871301        2.7150166604228243        21.449319928464199     
 C   1.7923696440615844        4.7364176371629627        20.226760800596036     
 C   1.3423076706756161        2.2083949614600065        18.786308952703070     
 C   3.1474861584781446       0.90973617733706791        21.437756423432486     
 C   4.0908639067658630        3.1520679870786728        21.596623540539447     
 C   9.5068677757614808E-002   1.7730713360732806        22.490661223823395     
 C  -1.0372414026324481        3.4959055510419561        21.192000755424591     
 C   2.1521561983583148        5.2801506156199807        18.986302654893596     
 C   1.7078654230062953        5.5591911044372662        21.366818766788050     
 C   2.3511382990284826        1.4169890247705623        18.208373424037909     
 C  0.15549430636535863        2.4611866861525531        18.071774331621572     
 H   2.3600791959223182       0.22969416905711676        21.123576013290769     
 C   4.2767443225839461       0.39961607336259963        22.077470818446937     
 C   5.2285045891171302        2.6265753340269025        22.210140566962583     
 H   4.0220914841626740        4.2203215072661022        21.419640417611472     
 H  0.97109454492668534        1.1735369274940568        22.727893360277584     
 C  -1.0601135034231413        1.6098837900498792        23.261413347843831     
 C  -2.1871852454600380        3.3132284611192375        21.960320050796845     
 H  -1.0235929663209844        4.2572410030508232        20.413515906777683     
 H   2.2168288044011728        4.6430507758918766        18.107928775703201     
 C   2.4249795870902364        6.6472420876251794        18.884314685896022     
 C   2.0051420706503271        6.9176138845285466        21.259932305909917     
 H   1.4071677591480960        5.1490638845440619        22.330425613969666     
 H   3.2628790047012850        1.1953637262613885        18.757207935692968     
 C   2.1741266210698438       0.90186293975575549        16.920418289179896     
 C   2.7925588417950370E-003   1.9585562730489159        16.778707179463773     
 H -0.64124701009261820        3.0643996595972491        18.500045494286688     
 H   4.3231281716475776      -0.66796358759591512        22.283531913070377     
 C   5.3184542328984143        1.2528739458627425        22.450586652856970     
 H   6.0385329712794009        3.2839328180844194        22.524904941189440     
 H  -1.0305535796378238       0.88354232869030525        24.074004159893814     
 C  -2.2001633591323628        2.3722349312028226        22.997298889997566     
 H  -3.0804206590082486        3.9104672308120638        21.779579129642670     
 H   2.7112590640885159        7.0668653373617047        17.921058316825800     
 C   2.3550567346821971        7.4620778071956684        20.017067892119513     
 H   1.9629903480351485        7.5605047921734689        22.140004749668950     
 H   2.9551113119208114       0.28794210700538464        16.478382799623052     
 C   1.0133284738258501        1.1873841446578464        16.199583693561603     
 H -0.89849124518045465        2.1740024452391058        16.210291421288453     
 H   6.2034735139714012       0.85250504832546870        22.941348047469020     
 H  -3.1071322282452871        2.2578475270252949        23.592469431102067     
 H   2.5580156355180965        8.5296299830335727        19.940163727016401     
 H  0.86877454373913765       0.81846454211305497        15.183667925411640     
 P   15.086496616782778        10.192986621561140        17.249047489483470     
 C   15.203503696825541        9.2632116292244628        18.788995020670523     
 C   13.874312404232233        9.3495646801268482        16.219113363800592     
 C   16.707371082952598        10.208145705955618        16.457134981804025     
 C   14.566037031727928        11.894246184946825        17.555088563909049     
 C   16.297575042745642        9.4416447237819270        19.655866394794462     
 C   14.178468459202232        8.3646908660774208        19.124536638084511     
 C   14.205421452857985        8.1351327104056708        15.589726232207470     
 C   12.557215176442389        9.8324410679518941        16.180097393827552     
 C   17.536319757223215        9.0765346397259208        16.575257437104788     
 C   17.121649106134683        11.306082786014647        15.682621856326737     
 C   14.256725939573736        12.735566705431911        16.467992930476090     
 C   14.566525525351061        12.406912953638956        18.864038097206446     
 H   17.097678317705370        10.132011722175010        19.402382494273059     
 C   16.351798906582921        8.7277378641469845        20.852875226371278     
 C   14.255727041217286        7.6397739453470850        20.314762068414467     
 H   13.342234412332884        8.2117843803612924        18.450203015993630     
 H   15.223796092452154        7.7494508600412777        15.601624127945916     
 C   13.201086021720213        7.4005309682836531        14.953824772923412     
 C   11.561181392352600        9.0953889195929687        15.537521494408626     
 H   12.306978189386106        10.779200293112023        16.645955927221152     
 H   17.223169675588583        8.2308676341651914        17.183507010079499     
 C   18.763411331593296        9.0493475154300285        15.912778985645508     
 C   18.354702077378018        11.262175361098739        15.031549899161009     
 H   16.503227737598333        12.195396257820079        15.586673264402689     
 H   14.210860584809341        12.343698748658948        15.453086454984540     
 C   13.996650145423459        14.089956761414189        16.691103812687246     
 C   14.299373811231041        13.762408171409128        19.074434740503449     
 H   14.769523402502125        11.755902071767906        19.710918148860589     
 H   17.173374409667680        8.8972384460968783        21.545569390691021     
 C   15.345121332335445        7.8103449568353538        21.170775620629094     
 H   13.460445892822852        6.9405558573129147        20.567518849988133     
 H   13.448375711536942        6.4529614517280374        14.473302387832206     
 C   11.881035503356324        7.8705978666835694        14.945552929981362     
 H   10.544736793528362        9.4851142877935892        15.484561050323714     
 H   19.403718735811129        8.1723175270879285        15.989057906401259     
 C   19.177446075564063        10.138811148481587        15.140164775433067     
 H   18.666587662750636        12.115029664551962        14.432094197083190     
 H   13.787949180676783        14.742920932646603        15.842422414621842     
 C   14.025832590196361        14.602261111263617        17.992327316594775     
 H   14.304189467048490        14.161282690370447        20.086655320985948     
 H   15.416978897336776        7.2374133263986460        22.093500000924362     
 H   11.101557148666712        7.2926242583095071        14.451997327064232     
 H   20.149973206037679        10.108860075227900        14.643311905382333     
 H   13.843657100077328        15.663468881862075        18.157771219307161     
 Co   7.0042620362417232        10.615102115611737        12.650768938990076     
 S   7.5749867673526934        12.793322625225102        13.032846512860431     
 S   9.0689438529496442        9.6750607060069118        12.520808264173320     
 S   5.7664197189684838        10.242907988108465        10.771493055791669     
 S   5.5256154607288943        9.8340084701569399        14.194814758670725     
 C   6.1220157585774189        13.798376439013081        13.097980166481042     
 C   8.9369333092908363        7.9178799571750016        12.423285850931322     
 C   6.5022954033055909        11.088922237244878        9.4103997346604729     
 C   6.2475924636845361        9.1383651337710674        15.643121700648710     
 C   6.2388743945044007        15.208622810788897        13.024666585221615     
 C   4.8242106812989203        13.262893257427264        13.265201437007175     
 C   10.110643484691366        7.1439757651249831        12.249648244636557     
 C   7.7162863515554756        7.2213325119344836        12.579270027312237     
 C   7.7163933131054305        11.803838465488539        9.5261446847777531     
 C   5.8772718704747771        11.073126345456975        8.1383068424847949     
 C   5.4808448146100650        9.0316302146310932        16.828603102333282     
 C   7.5624939451839817        8.6253901600609435        15.663939566369036     
 H   7.2250056310603217        15.652318610043260        12.900721148779789     
 C   5.1165066723720924        16.033792955623639        13.128759402726699     
 C   3.7136021670288502        14.099382308615930        13.388467504294200     
 H   4.7073833588111995        12.183391652088723        13.325872712222644     
 H   11.061002437179047        7.6611702249261970        12.121918743368500     
 C   10.071004075220845        5.7478798033459082        12.260627525521430     
 C   7.6847337432044567        5.8235521807893971        12.590041716451202     
 H   6.7991454385109833        7.7927347935663782        12.720410680005806     
 H   8.2051581309783845        11.853646291075579        10.496250273515816     
 C   8.2692417856227056        12.464109371196729        8.4299224196068643     
 C   6.4541580445371292        11.711636259662074        7.0366100884196694     
 H   4.9201425949074480        10.562966734524073        8.0282442533728240     
 H   4.4674190059883854        9.4311073310236821        16.839633885296408     
 C   5.9995721813448188        8.4117801703385684        17.967414004766734     
 C   8.0699031080829702        8.0087878199609435        16.806210685802668     
 H   8.1808306412906440        8.7377807328211432        14.775974587318514     
 H   5.2377651704798751        17.114756890641413        13.073612526755642     
 C   3.8415372389398685        15.490228308447842        13.321517778037579     
 H   2.7242083424533456        13.661549635911630        13.522125737358293     
 H   10.995959116324126        5.1845126215648323        12.142150409610485     
 C   8.8554845330834500        5.0734650032475832        12.434630264901628     
 H   6.7307380037460431        5.3167458947161625        12.734108911022398     
 H   9.1886493314189117        13.029383293719992        8.5648000188280609     
 C   7.6590124467415679        12.413041383602799        7.1714999336614165     
 H   5.9583015953770122        11.671228098779130        6.0675495595937301     
 H   5.3805451983295516        8.3333007877270724        18.860058339519210     
 C   7.2977179829281349        7.8831797771056182        17.966779651544968     
 H   9.0885261942552074        7.6262466660361481        16.785872652439057     
 H   2.9665868789882959        16.134623096816625        13.388920069597090     
 H   8.8270539312876899        3.9867750861516296        12.452493390447579     
 H   8.1088500229849156        12.913778327009490        6.3180498366497044     
 H   7.6972795494666295        7.3833033240199910        18.847225364756635     
 P   10.125462764042730        10.609589904263819        20.413189631103450     
 C   11.597893538894965        11.273886274714066        21.202198708240935     
 C   8.6607544558587790        10.850501666646652        21.447104660201894     
 C   10.345042797738451        8.8310772303939817        20.222008383824271     
 C   9.8941007287577722        11.360914467740891        18.784740655427278     
 C   11.698574691425506        12.657219921702636        21.436548908038439     
 C   12.641963327510286        10.414916347898197        21.595605562776221     
 C   8.6464849807825992        11.791902225418953        22.488965734270774     
 C   7.5149638204535965        10.069066900754711        21.189540738256778     
 C   10.705301097559442        8.2894128766934454        18.980820779791081     
 C   10.261178936264669        8.0065588253168745        21.360842706481925     
 C   10.902978807047248        12.153104516502522        18.207883970903737     
 C   8.7072988718565369        11.109152914910599        18.069831159678909     
 H   10.911255545414827        13.337282825671236        21.122164649049601     
 C   12.827552223824544        13.167286392676832        22.076800643783614     
 C   13.779357194361243        10.940362015461004        22.209612660573075     
 H   12.573253300361708        9.3466872216764081        21.418537416903405     
 H   9.5221747975250057        12.391882542071018        22.726383522209385     
 C   7.4913410072812381        11.953974583192148        23.259996224169768     
 C   6.3650777232186222        10.250591449421730        21.958249681422110     
 H   7.5289003889001576        9.3082998975436961        20.410503747385540     
 H   10.769604918174080        8.9277975263422302        18.103372642432809     
 C   10.979300640594834        6.9227431732663689        18.876880211998355     
 C   10.559549365319299        6.6485154492357958        21.252023505208122     
 H   9.9601797883017369        8.4150465177884026        22.325029365535453     
 H   11.814744471662713        12.373888437353488        18.756997425674157     
 C   10.726091453091165        12.670045847035391        16.920622544320345     
 C   8.5546815207937499        11.613679677398693        16.777472748155848     
 H   7.9105386612056456        10.505277722602262        18.497244380164275     
 H   12.873778993640233        14.234826032433412        22.283088605170573     
 C   13.869221580128173        12.314058579417459        22.450076582033972     
 H   14.589255514476726        10.282968901915019        22.524650903145094     
 H   7.5205676970368796        12.679903809844561        24.072952987303044     
 C   6.3517126808873305        11.191028220977799        22.995727842216507     
 H   5.4721701169364696        9.6529331960557592        21.777314170909975     
 H   11.266307927359097        6.5049283919976064        17.913096542920478     
 C   10.909919337831948        6.1061538762574443        20.008379390244937     
 H   10.518122380184048        6.0044312024180364        22.131272597154322     
 H   11.507158823422374        13.284558109124205        16.479452828663476     
 C   9.5652946028684571        12.385598387549486        16.199392627440350     
 H   7.6533866679206364        11.399153862089326        16.208750656583035     
 H   14.754105433537401        12.714467655711598        22.941021694918184     
 H   5.4447228264977277        11.304583277630005        23.591044256186070     
 H   11.113741581614864        5.0389056455976986        19.929828400904185     
 H   9.4208274572110255        12.755968192725476        15.183995223104633     
 P   6.5337544107176395        3.3789742732318100        17.248412539919048     
 C   6.6509562339731865        4.3079408617968129        18.788791166283090     
 C   5.3221270034648391        4.2233754305183790        16.218696332942706     
 C   8.1543891063583551        3.3632970968074996        16.455936419137174     
 C   6.0127109658955140        1.6778819936151672        17.554017142694931     
 C   7.7448139072265469        4.1287185824790562        19.655754639304988     
 C   5.6259407239175410        5.2063844855960824        19.124722181505156     
 C   5.6549651569877328        5.4361806835872244        15.587273588408925     
 C   4.0041126119111166        3.7430506987078589        16.181712958158531     
 C   8.9844733521857361        4.4940202055926095        16.574538827382622     
 C   8.5669701972766195        2.2659022457210591        15.679738515425601     
 C   5.7025966655756610       0.83728729414162895        16.466625136570311     
 C   6.0140538471010343        1.1644351477826134        18.862697193787742     
 H   8.5447551040926406        3.4382074438049823        19.402093827383364     
 C   7.7989929543208545        4.8420010883338760        20.853151606394608     
 C   5.7031509966161957        5.9306203475213648        20.315348237611754     
 H   4.7898023566801067        5.3597764529703600        18.450358917476571     
 H   6.6740615741009108        5.8197366829994035        15.597622472011819     
 C   4.6515511207758689        6.1718149718848387        14.951168970241667     
 C   3.0090663741131749        4.4810120723881557        15.538688464828940     
 H   3.7525021519434141        2.7974656882682734        16.649207848899298     
 H   8.6726370443621228        5.3393217714481134        17.183976997211392     
 C   10.210968465334364        4.5208200190975685        15.910887057069178     
 C   9.7994502827832068        2.3093992889150647        15.027566902601254     
 H   7.9476951368867050        1.3772544626755205        15.583099840057102     
 H   5.6559702704735564        1.2298836739693297        15.452018587581312     
 C   5.4427397348126547      -0.51725338637624607        16.689058684003662     
 C   5.7468971557607516      -0.19115217610717533        19.072457753697073     
 H   6.2176894890553092        1.8148919418563789        19.709845195647098     
 H   8.6204183450040759        4.6719606675134147        21.545895504922754     
 C   6.7924846732338153        5.7594779775107812        21.171333290686757     
 H   4.9078996223911222        6.6297448878901593        20.568496462423074     
 H   4.9001827074975912        7.1182911560420523        14.469334162724063     
 C   3.3307359397670613        5.7041677880338124        14.944430599616133     
 H   1.9919231127637567        4.0931308090969925        15.486983077484121     
 H   10.852133172517878        5.3971893977439906        15.987430462902028     
 C   10.623368145582170        3.4318326040571461        15.136713776546403     
 H   10.109732589987207        1.4569056878263682        14.426784251409563     
 H   5.2336663146786808       -1.1698315179082328        15.840151904175757     
 C   5.4727050129786949       -1.0303349434516618        17.989987779321869     
 H   5.7522138410204837      -0.59062192866309460        20.084459396794522     
 H   6.8643098858925828        6.3319375456699039        22.094338388993851     
 H   2.5520295156857005        6.2826861720754428        14.450307185070475     
 H   11.595548188752318        3.4616175026850415        14.639215066159307     
 H   5.2906215434351731       -2.0916378237498612        18.154922331114527     
 Co   10.101439532446628        2.9571824269649647       0.44763194070741297     
 S   9.5308048060732524       0.77893537743498076       0.82976229115428446     
 S   8.0366339644671161        3.8969898679399320       0.31770007753548368     
 S   11.339329923221104        3.3294568214482245       -1.4316126780013529     
 S   11.580094156924622        3.7384045672246535        1.9916289478599540     
 C   10.983801912090776      -0.22609041143614639       0.89481664652444348     
 C   8.1683568166557468        5.6541876684479551       0.22014024801115453     
 C   10.603476985465202        2.4835487690504756       -2.7927899905853510     
 C   10.858114719658394        4.4341183630838028        3.4399057208078507     
 C   10.866972045879400       -1.6363384254773035       0.82144595166848855     
 C   12.281601673669671       0.30940802225072911        1.0620391148904782     
 C   6.9945072524135803        6.4279298264021669        4.6708656740455212E-002
 C   9.3889335667847895        6.3509018711369567       0.37591018920979252     
 C   9.3893913463596022        1.7686016841898378       -2.6771071335692396     
 C   11.228515289937461        2.4994375344020252       -4.0648773062365793     
 C   11.624871478851379        4.5409492176458190        4.6253725871320199     
 C   9.5432068323795072        4.9470821486677785        3.4607005005121030     
 H   9.8808502394020010       -2.0800508219227605       0.69747798518068327     
 C   11.989356066646462       -2.4614934266615935       0.92549408442791736     
 C   13.392230236097882      -0.52706749262450880        1.1852409189957442     
 H   12.398407403551484        1.3889111413508273        1.1227544170508434     
 H   6.0441929021320329        5.9106132131030753       -8.0846474693110848E-002
 C   7.0339596325861606        7.8240329650533811        5.7670261940088174E-002
 C   9.4202972801684890        7.7486854627183366       0.38667162126130888     
 H   10.306172124781718        5.7796176707801896       0.51688984416659844     
 H   8.9006094101138657        1.7187286136341826       -1.7070113355068068     
 C   8.8365824666338622        1.1083733722097950       -3.7733767966177076     
 C   10.651665691456458        1.8609713140311777       -5.1666215092249139     
 H   12.185633742396471        3.0096263396151448       -4.1749028687373118     
 H   12.638310786250996        4.1415053642466075        4.6364230419779178     
 C   11.106136474435122        5.1608545890210564        5.7641496717969440     
 C   9.0357967155852705        5.5637600043033313        4.6029318714731087     
 H   8.9248687993849778        4.8346318243981745        2.5727446440273369     
 H   11.868114070398819       -3.5424574896531977       0.87030598177417740     
 C   13.264321224118152       -1.9179140093681657        1.1182481530770807     
 H   14.381624423003627       -8.9223325524779351E-002   1.3188582902841801     
 H   6.1089041405989022        8.3872717176497247       -6.0648850413500016E-002
 C   8.2494186898207378        8.4986112412984198       0.23145346331918051     
 H   10.374243897496225        8.2556277416859718       0.53058466754068845     
 H   7.9171965722199227       0.54305579429281581       -3.6385433718965721     
 C   9.4468322867103520        1.1595193733273088       -5.0317883052067982     
 H   11.147538073218044        1.9014386826565415       -6.1356725845654525     
 H   11.725166950174424        5.2393953641738031        6.6567853208770105     
 C   9.8079836469778527        5.6894368919659923        5.7634922664561739     
 H   8.0171730412062487        5.9463007153286274        4.5825693329095101     
 H   14.139278941867458       -2.5623035155978959        1.1856154229684377     
 H   8.2777152706012043        9.5853043374368330       0.24928745681890635     
 H   8.9970372127742824       0.65879009244813957       -5.8852672341884427     
 H   9.4084195875933272        6.1893440304546150        6.6439179489005475     
 P   6.9804516191536816        2.9629225132458008        8.2102565454315162     
 C   5.5080149505269178        2.2986913948861067        8.9993228596165551     
 C   8.4451587293512382        2.7219708400667830        9.2441704787426655     
 C   6.7609023679303766        4.7414338784996675        8.0190558170568966     
 C   7.2117635797073474        2.2115445952042005        6.5818214025927331     
 C   5.4073105007110511       0.91537323899115142        9.2337712335068858     
 C   4.4639542925715370        3.1577021271799377        9.3926746767899800     
 C   8.4593528335730355        1.7806368995630826        10.286093966776583     
 C   9.5910065728288103        3.5033097696599129        8.9865762662110544     
 C   6.4005883207554515        5.2830869082966556        6.7778793416539660     
 C   6.8447585192124283        5.5659438067800426        9.1578944664842812     
 C   6.2029716312134777        1.4191129941453147        6.0051342377419950     
 C   8.3984646682076338        2.4634416279790310        5.8667810320796328     
 H   6.1946134313844308       0.23527111228046085        8.9194219018547454     
 C   4.2783309265976541       0.40536612502037922        9.8740734575358733     
 C   3.3265499370257734        2.6323117962469915        10.006709802625579     
 H   4.5326773773558386        4.2259190790412191        9.2155381442865796     
 H   7.5836102180724501        1.1807441862185311        10.523526126281968     
 C   9.6144684321649176        1.6185368079218552        11.057161693891016     
 C   10.740865340655171        3.3217559885799388        9.7553224240747962     
 H   9.5771399814259333        4.2640310698206179        8.2074905209520832     
 H   6.3362834291135934        4.6447067162686189        5.9004273505150149     
 C   6.1265172310857432        6.6497431448819242        6.6739610163033918     
 C   6.5463212254100913        6.9239730182502104        9.0490951159078090     
 H   7.1457842885078318        5.1574625377356620        10.122076391923173     
 H   5.2912879563662463        1.1982282193120135        6.5543457741032336     
 C   6.3798328167775491       0.90205766666656939        4.7179132175557381     
 C   8.5510553007669809        1.9588007921411219        4.5744636701215509     
 H   9.1951618268425488        3.0675157500355157        6.2940490410660335     
 H   4.2321026649694433      -0.66216010081615539        10.080439571601351     
 C   3.2366694576621495        1.2586346348239195        10.247285539315806     
 H   2.5166419503619704        3.2897239485373233        10.321678353880717     
 H   9.5851907096468576       0.89265756577718813        11.870159454941536     
 C   10.754152981662273        2.3813916183365498        10.792868776146101     
 H   11.633816991251299        3.9193440153902945        9.5743699960864994     
 H   5.8394591954691055        7.0675476467223710        5.7101887383421159     
 C   6.1958872248904644        7.4663259154515647        7.8054658611098979     
 H   6.5877626919297052        7.5680485465736176        9.9283504378692875     
 H   5.5988263188317156       0.28735199062285643        4.2768833098053269     
 C   7.5405202864527423        1.1866338976820801        3.9965519433166992     
 H   9.4522675949936446        2.1734311266580466        4.0056435848747531     
 H   2.3517778313893345       0.85828663246238202        10.738268757251452     
 H   11.661122407934169        2.2678243286068449        11.388215335375984     
 H   5.9920199990686989        8.5335661298291221        7.7269184148493419     
 H   7.6849600912408862       0.81618457964168856        2.9811794770625881     
 P   10.571707117445229        10.193546731192065        5.0452499009918368     
 C   10.454546965649019        9.2646063717542546        6.5856421131541296     
 C   11.783186301167188        9.3490871423277131        4.0154193933850992     
 C   8.9510407408014814        10.209296307545930        4.2528448186116163     
 C   11.092888904747822        11.894601114528658        5.3508280552791758     
 C   9.3607488515214143        9.4438907442326183        7.4526657408845525     
 C   11.479550290542363        8.3661399952303537        6.9215364087818809     
 C   11.450110114934157        8.1364767718059969        3.3837720957035469     
 C   13.101287327453528        9.8291626779312740        3.9785119987130666     
 C   8.1208081037335376        9.0787009694753422        4.3716405157270994     
 C   8.5386161446749078        11.306602029072080        3.4764372537053343     
 C   11.403052158533425        12.735166885654658        4.2634291624047256     
 C   11.091614513464897        12.408048848784393        6.6595071354795712     
 H   8.5608103704512732        10.134410511206360        7.1990272602575356     
 C   9.3066317110584986        8.7306716270913736        8.6501008376899122     
 C   11.402399551191751        7.6419642289769314        8.1122036992882052     
 H   12.315627248641583        8.2126795370179320        6.2471143526544690     
 H   10.430943662185026        7.7531263658642127        3.3940700499114196     
 C   12.453365772378074        7.4007786712744705        2.7474979434891775     
 C   14.096173910438296        9.0911415278124643        3.3353130201712391     
 H   13.353080000899784        10.774605243591905        4.4461882476606149     
 H   8.4325380695613052        8.2334566209958151        4.9812149091554963     
 C   6.8943093663324371        9.0519523991981998        3.7079899115591446     
 C   7.3061361069161341        11.263153922643379        2.8242657576653616     
 H   9.1580124899043529        12.195147017704899        3.3796246626086726     
 H   11.449661824584672        12.342559900504870        3.2488255430548212     
 C   11.662993769262947        14.089692199423856        4.4858510709564356     
 C   11.358890461851345        13.763610715408722        6.8692605235184780     
 H   10.887943164843715        11.757608326608352        7.5066593577243337     
 H   8.4852598063521949        8.9007726716117155        9.3428924056205513     
 C   10.313145394455621        7.8132000533116441        8.9682689216169020     
 H   12.197639860551835        6.9428194035906250        8.3653248464747172     
 H   12.204563601898304        6.4544308828923418        2.2655136117772097     
 C   13.774258825523958        7.8681799604908926        2.7408043313201973     
 H   15.113390207877281        9.4788259449583006        3.2836718033656691     
 H   6.2530254973459805        8.1756818956905448        3.7846771042382144     
 C   6.4820578723147406        10.140860236102089        2.9336232552780341     
 H   6.9959921862397794        12.115575903993015        2.2233112141400393     
 H   11.872081865681807        14.742255866950687        3.6369370315462524     
 C   11.633102182652362        14.602776392628655        5.7867791099740469     
 H   11.353651990217193        14.163069841523399        7.8812650487594347     
 H   10.241370946822336        7.2408036114580909        9.8913176383238675     
 H   14.552847910124795        7.2896131728536826        2.2465505437222739     
 H   5.5098778867517648        10.111091344224686        2.4361236343913246     
 H   11.815268862603176        15.664065765655224        5.9517025629112892     
         556

 Co   1.5453979306412824        10.608618574831082       0.44574653057884933     
 S  0.97379836959962396        12.786408022713529       0.82926438666375291     
 S -0.51914176505308873        9.6680796296653746       0.31774975261250488     
 S   2.7809332921066194        10.238054343804652       -1.4351334930473074     
 S   3.0267090138291430        9.8282003643074383        1.9878027986801703     
 C   2.4259417086671129        13.792576770040501       0.89550168971212629     
 C -0.38801617956326107        7.9107703821672750       0.22160741251654986     
 C   2.0448011620597732        11.086092135133578       -2.7948096621332850     
 C   2.3054833566317843        9.1365808728075883        3.4384733589489431     
 C   2.3079295494848302        15.202761176491981       0.82275947270903182     
 C   3.7241932595463947        13.258116905338632        1.0624980920286005     
 C  -1.5618846168537424        7.1375434102251161        4.6010836125349661E-002
 C  0.83183702389467118        7.2135076597179397       0.38059680417598873     
 C  0.83078265649748895        11.800926375348542       -2.6778900132601606     
 C   2.6696306473341447        11.071943018491467       -4.0670087600888394     
 C   3.0731013601710284        9.0320120278429741        4.6235655630453065     
 C  0.99043834130742603        8.6240816173428403        3.4614131849185554     
 H   1.3214141815506604        15.645710433247563       0.69920603403941739     
 C   3.4296886814827863        16.028803454551038       0.92666026495710507     
 C   4.8341591772661969        14.095465575260551        1.1857470403108494     
 H   3.8418181980971946        12.178689937396028        1.1230605110819933     
 H  -2.5116615225717331        7.6553248573294521       -8.3698321410337867E-002
 C  -1.5231957324053149        5.7414392081060992        5.7738227846173003E-002
 C  0.86241301634209988        5.8157138204504690       0.39220992401079474     
 H   1.7490864414053808        7.7843960028264849       0.52325366779248517     
 H  0.34211280399703697        11.849318029585453       -1.7076849220452111     
 C  0.27797238078020819        12.462939539964495       -3.7730797284199347     
 C   2.0927561945929183        11.712166961657399       -5.1676744088884723     
 H   3.6266310759324183        10.561742160918612       -4.1779586412153051     
 H   4.0865297180271316        9.4314677803312907        4.6330350365931272     
 C   2.5552974814194354        8.4141663410093592        5.7639027242855532     
 C  0.48396872782563188        8.0094713215520770        4.6051792345793618     
 H  0.37134352451133595        8.7350920714126410        2.5737875167712123     
 H   3.3075696425914174        17.109680002606016       0.87173299410915772     
 C   4.7051580733584943        15.486228140619593        1.1189484478570826     
 H   5.8238937237014996        13.658371526877087        1.3192926886391494     
 H  -2.4482654008296438        5.1785976365231390       -6.2254450213740313E-002
 C -0.30848478886813346        5.0663290763234512       0.23462041751114410     
 H   1.8157609303772280        5.3083595755939346       0.53854552930441324     
 H -0.64134179855008400        13.028135996866011       -3.6373263584071212     
 C  0.88812027268969773        12.413673325404481       -5.0315924861665833     
 H   2.5884081420049814        11.673009015100464       -6.1368665080054070     
 H   3.1750650251079304        8.3370990973318069        6.6561547999511621     
 C   1.2571732420226427        7.8856032051182972        5.7652376774359873     
 H -0.53469256807360177        7.6269762962501861        4.5864437781759859     
 H   5.5796873993284608        16.131219412913829        1.1861713183205964     
 H -0.28078975604034973        3.9796393211120713       0.25303900661289891     
 H  0.43840324370763684        12.915845712733166       -5.8842411969755952     
 H  0.85836160431341091        7.3870564183105820        6.6467661508992473     
 P   15.537526715063404        10.612594210293075        8.2135711181205924     
 C   14.064906002725367        11.277627045544923        9.0016564267596610     
 C   17.002502641008160        10.854523298844487        9.2468376968301911     
 C   15.317679079379312        8.8339992228376136        8.0239964040446665     
 C   15.768822478885783        11.361949306759733        6.5843027072335802     
 C   13.964588939915636        12.661038397467898        9.2356527384209262     
 C   13.020046362355085        10.419171640353332        9.3941199333554017     
 C   17.017086575938325        11.796723629438068        10.287953364750905     
 C   18.148493224561971        10.073437152716867        8.9890406170929538     
 C   14.956806210194664        8.2911812402787692        6.7834627122903912     
 C   15.402016425797434        8.0106300068882028        9.1635997172615440     
 C   14.758853001906060        12.151359538586961        6.0058028556769241     
 C   16.956186827026233        11.110862030990363        5.8701948157280075     
 H   14.752437088561159        13.340683185947260        8.9217490225846081     
 C   12.835306032219705        13.171730277266423        9.8748648313918945     
 C   11.882416493984183        10.945241855708003        10.007154182897633     
 H   13.088346747548570        9.3508892039780633        9.2171119445969438     
 H   16.141311433074911        12.396500799496872        10.525540735854770     
 C   18.172737229290231        11.960016802484278        11.057953087712264     
 C   19.298936044427311        10.256297254453729        9.7565718705743709     
 H   18.134280311690706        9.3119316358352933        8.2107296819095730     
 H   14.892230536120769        8.9287795708727842        5.9054477475638230     
 C   14.682830837807170        6.9243838798589472        6.6809428661652861     
 C   15.103527327495284        6.6525288207776105        9.0562205412652670     
 H   15.703489770458804        8.4200537337463572        10.127242172945435     
 H   13.846760119702132        12.371825935431714        6.5544685614551863     
 C   14.935186897621225        12.666041099308798        4.7175996394066422     
 C   17.108240932869592        11.613054755934526        4.5768900357057936     
 H   17.753859622108145        10.509369801737771        6.2990013135278753     
 H   12.789333299704047        14.239336505300766        10.080907164061687     
 C   11.793010896092351        12.318994915133025        10.247500249520062     
 H   11.071924070200794        10.288298945640845        10.321544346043408     
 H   18.143772050197615        12.686548264110012        11.870376304767479     
 C   19.312611286115946        11.197592843519171        10.793266719735126     
 H   20.192072844666725        9.6590588514599940        9.5753620135334412     
 H   14.395737222510919        6.5054993860425627        5.7176233582160547     
 C   14.752622059243617        6.1089474183056023        7.8132778639507787     
 H   15.145462279056948        6.0091414543704103        9.9359386538867405     
 H   14.153281711635694        13.278412656245649        4.2751432392243132     
 C   16.096513222285548        12.382022401644406        3.9970781547352403     
 H   18.009974384379412        11.398892887198972        4.0087838453519291     
 H   10.907976843881654        12.719816190607940        10.737853085453519     
 H   20.220010032613647        11.312182714380189        11.387722535470209     
 H   14.548745978109094        5.0416107566197468        7.7360216537709148     
 H   16.240610571019403        12.750468362428236        2.9809117871281812     
 P   2.0206752385020224        3.3780645712651709        5.0461695604605605     
 C   1.9046151651041796        4.3080316273675727        6.5860845936863104     
 C   3.2316928541449808        4.2222176963631233        4.0155717249329852     
 C  0.39928069568964097        3.3621029830031586        4.2553140041566282     
 C   2.5427366041552952        1.6772534835399535        5.3518783159108105     
 C  0.81105879060439523        4.1298533861903595        7.4536234227085068     
 C   2.9298634528541689        5.2066660742949971        6.9207727733986948     
 C   2.8993489187325117        5.4358898591296443        3.3854999781581534     
 C   4.5494183718987324        3.7411612417236264        3.9776303198122629     
 C -0.42965757343435040        4.4937809053111692        4.3729810969486307     
 C  -1.5298287270717100E-002   2.2636719031470807        3.4816815455811958     
 C   2.8514769224636636       0.83608099326425622        4.2645206205301447     
 C   2.5447815184185032        1.1649169149985192        6.6608821186071534     
 H   1.0832456247609971E-002   3.4393997899872497        7.2008015112022603     
 C  0.75744648335459530        4.8442532904070310        8.6503695752033014     
 C   2.8531678775941263        5.9320882507456885        8.1106992175449459     
 H   3.7657875204559130        5.3593111345051971        6.2459923764853356     
 H   1.8804667587511421        5.8200729381140812        3.3964786830994953     
 C   3.9031129295332674        6.1717188319404332        2.7501794513007307     
 C   5.5448935476554837        4.4794433297576699        3.3356859874603684     
 H   4.8005621342371505        2.7949043920989194        4.4439605671267879     
 H -0.11634113937708880        5.3398536097503646        4.9805887555702126     
 C  -1.6569270109775223        4.5205847807813271        3.7107902232745458     
 C  -1.2485850156376548        2.3071281287060268        2.8309890062722416     
 H  0.60311107923397322        1.3743216957951934        3.3860441102436329     
 H   2.8954074516648611        1.2277908825891009        3.2495307749634605     
 C   3.1135509471854874      -0.51790163194791361        4.4874924918737724     
 C   2.8138586105065237      -0.19018294771120792        6.8711261033166187     
 H   2.3422224407637682        1.8158716442990224        7.5079162404583073     
 H  -6.3777826959675835E-002   4.6750020527551728        9.3435384870739409     
 C   1.7641813617924236        5.7618916519658336        8.9673003650434406     
 H   3.6485413066476258        6.6314418961209292        8.3627541871446471     
 H   3.6549264828895596        7.1187234071574830        2.2691005960756505     
 C   5.2237975888015411        5.7036771452369779        2.7432957061022809     
 H   6.5618547818674564        4.0910815638646456        3.2835635767856330     
 H  -2.2971142028086220        5.3977451509809731        3.7866131687891436     
 C  -2.0712532294117714        3.4306184135684412        2.9390109908441029     
 H  -1.5605915015322784        1.4538409336556160        2.2322084151175345     
 H   3.3218398505864291       -1.1707499325447837        3.6386344192854994     
 C   3.0868535276655944       -1.0299335225640478        5.7888016103615554     
 H   2.8110218064561310      -0.58878444362771831        7.8834019320646611     
 H   1.6927456114319399        6.3352580776124681        9.8897734068631351     
 H   6.0027967162479774        6.2827333904467579        2.2503532354813882     
 H  -3.0437867783287915        3.4603515621732650        2.4421166459570256     
 H   3.2705759524106144       -2.0908477466636137        5.9541795655076983     
 Co   15.560310588855623        2.9630417018140780        12.649064159346985     
 S   16.131786908304544       0.78507400587802934        13.031800716343795     
 S   17.625043177492067        3.9031240492787300        12.521570038018442     
 S   14.325058502920038        3.3343399228674033        10.768130230208076     
 S   14.078910342642152        3.7431874456142409        14.191133668571984     
 C   14.679555073829412      -0.22095127441069373        13.098267280982027     
 C   17.494211447074527        5.6604098688549946        12.424724025193177     
 C   15.061082721300124        2.4862288007388798        9.4084196774885580     
 C   14.800000763243217        4.4352545871274609        15.641683812136534     
 C   14.797427325897692       -1.6311470394696508        13.025491617631356     
 C   13.381371605165429       0.31362872667935371        13.265386629652204     
 C   18.668210160428089        6.4333934312249292        12.248965270409236     
 C   16.274457200008555        6.3579086226350556        12.583435359717161     
 C   16.275170646744954        1.7714996130121892        9.5252434541045901     
 C   14.436115340670529        2.5002526883005967        8.1362905731285320     
 C   14.032304853704966        4.5399762532957819        16.826705929757757     
 C   16.114981192545166        4.9479044059968080        15.664588898422297     
 H   15.783885025385398       -2.0741863529881810        12.901788583798101     
 C   13.675601835827965       -2.4570807433372028        13.129520551747527     
 C   12.271338439766934      -0.52360856340941730        13.388761858680239     
 H   13.263847276436538        1.3930665502895381        13.325916830930193     
 H   19.617910278610825        5.9154250037624285        12.119457967923648     
 C   18.629740553743890        7.8295095306604017        12.260300706632508     
 C   16.244098551056364        7.7557085579244784        12.594665939699398     
 H   15.357112986555538        5.7871940340404180        12.726173021309355     
 H   16.764001202596628        1.7232902871077442        10.495371046020008     
 C   16.827883141029176        1.1094126689095891        8.4300492299885583     
 C   15.012909262336128        1.8599909605541287        7.0356011134799310     
 H   13.479067466197874        3.0103812881927081        8.0254140643262364     
 H   13.018892771058871        4.1404776539706170        16.836176309200681     
 C   14.550024592494257        5.1580000605565406        17.966986965079467     
 C   16.621362426435663        5.5627143159951107        16.808285378081194     
 H   16.734115384205918        4.8368234751996155        14.777001365464379     
 H   13.797609215416299       -3.5379704371207041        13.074569008786273     
 C   12.400206064266950       -1.9143825114353732        13.321957147110473     
 H   11.281658589522097       -8.6416318192455988E-002   13.522395239636943     
 H   19.554901372494573        8.3921815985358190        12.140196826325946     
 C   17.415127550229574        8.5048603219105985        12.436932650491228     
 H   15.290831502525398        8.2632644145931202        12.740837225760799     
 H   17.747243013073920       0.54427730553441511        8.5657428928726222     
 C   16.217589244571869        1.1585446531467318        7.1716029120670264     
 H   14.517153506720714        1.8990567537447036        6.0664594727031709     
 H   13.930215417329736        5.2351514085456454        18.859203278805523     
 C   15.848120215034630        5.6866286455063300        17.968311024784740     
 H   17.639983376790955        5.9453151733474465        16.789527324643533     
 H   11.525624287417118       -2.5592926859507608        13.389258048059968     
 H   17.387599314705454        9.5915598938843196        12.455052230602609     
 H   16.667231087127927       0.65632054975109844        6.3189440232536862     
 H   16.246878149874018        6.1852679351113524        18.849809068168707     
 P   1.5680810531258509        2.9595300562538740        20.416546380705139     
 C   3.0407992370316230        2.2946567738908787        21.204589774453819     
 C  0.10323305982151298        2.7173598465227218        21.449946445720460     
 C   1.7876900644051312        4.7381662720979323        20.227114794522763     
 C   1.3368264676887625        2.2102157638028301        18.787244812151616     
 C   3.1412590096748585       0.91125164062515673        21.438561866762928     
 C   4.0855338834592239        3.1532245760167408        21.597146957241542     
 C   8.8979429729252560E-002   1.7752831863959611        22.491179012253884     
 C  -1.0429348229714082        3.4982197298613991        21.192255447298255     
 C   2.1485862421583062        5.2811197075063534        18.986646684469946     
 C   1.7032395939519493        5.5614201052596819        21.366795442038441     
 C   2.3467718726985867        1.4207390088598637        18.208785033605956     
 C  0.14948156907935106        2.4613150188351018        18.073102336708892     
 H   2.3535146218707057       0.23152663600975926        21.124565946491515     
 C   4.2705328131254552       0.40067115394980801        22.077881382607881     
 C   5.2231822494273175        2.6272638165909914        22.210243141041193     
 H   4.0171245824075648        4.2215047515993422        21.420160843228686     
 H  0.96491950700632667        1.1757142210310128        22.728668607905952     
 C  -1.0665042131017550        1.6118857413366483        23.261411728381514     
 C  -2.1932058460486807        3.3152709249998868        21.960025716372805     
 H  -1.0289914161130691        4.2596391701735676        20.413850986973394     
 H   2.2132529137501531        4.6436060299148920        18.108575515795547     
 C   2.4224823526761514        6.6479451130084106        18.884272057450573     
 C   2.0016420312908165        6.9195515670080905        21.259552732310382     
 H   1.4017707231829797        5.1518866996432831        22.330396312115560     
 H   3.2588564477271409        1.2002643145301324        18.757461412110843     
 C   2.1704298552077805       0.90599059390417036        16.920607679423167     
 C  -2.5856048826485706E-003   1.9590383588895837        16.779830336187700     
 H -0.64817150507740418        3.0628796985278246        18.501852609968221     
 H   4.3165818882411946      -0.66693423959822373        22.283923846898229     
 C   5.3127105601926896        1.2535176397973407        22.450600358886781     
 H   6.0335975533239585        3.2842822763893817        22.524679728294547     
 H  -1.0372849596920710       0.88543864924645843        24.073904000743070     
 C  -2.2065425278045474        2.3741045917235981        22.996845874727384     
 H  -3.0864802988872251        3.9123342968629364        21.778912556751187     
 H   2.7096035339660927        7.0669351302804735        17.921006010429195     
 C   2.3525820471220249        7.4632708044828604        20.016680263113365     
 H   1.9596033023040991        7.5628458743935383        22.139331212339407     
 H   2.9523178040696276       0.29356439044774663        16.478192990212452     
 C   1.0091114700406665        1.1899882499247261        16.200067058104249     
 H -0.90430923575216227        2.1731984679384677        16.211708536669629     
 H   6.1977572440720650       0.85279506703697372        22.941012781776635     
 H  -3.1138005662633441        2.2594525964463972        23.591506334296263     
 H   2.5563886203607504        8.5306297908300408        19.939527267012352     
 H  0.86500844039092073       0.82146768865094577        15.183928516522831     
 P   15.085231165409949        10.194077671536348        17.249134972574360     
 C   15.201220082992723        9.2642084018905440        18.789105863379422     
 C   13.874423752947378        9.3497956630204690        16.218416262767786     
 C   16.706617457270291        10.210100789910237        16.458273237596618     
 C   14.563057858058759        11.894859357248651        17.554759761586951     
 C   16.294668360231572        9.4425330757214212        19.656747685335201     
 C   14.175970623173335        8.3655720856071127        19.123781438322805     
 C   14.207177676651039        8.1363760082602390        15.588105716453562     
 C   12.556563674036619        9.8304628107757317        16.180496862330607     
 C   17.535850471644419        9.0786821621773939        16.576330952923310     
 C   17.120792679760594        11.308268651541837        15.684042826294418     
 C   14.254160947944852        12.735935927359940        16.467374711988153     
 C   14.561171955036935        12.407296440083039        18.863729666937040     
 H   17.094893841686861        10.132988228515686        19.403930422314328     
 C   16.348159254103155        8.7283058986272763        20.853599691624950     
 C   14.252536700161169        7.6403297840678110        20.313828166860411     
 H   13.340146648744032        8.2127919850068025        18.448908937691446     
 H   15.226178170693759        7.7525398388301658        15.599058380729968     
 C   13.203692749183793        7.4003676453986538        14.952572291951178     
 C   11.561376543881812        9.0920293130452592        15.538281066761794     
 H   12.305108434274446        10.776547000430034        16.647007761784774     
 H   17.222838995072237        8.2328141658450651        17.184383835131971     
 C   18.763013465960828        9.0518780651517776        15.913938214940440     
 C   18.353951805063748        11.264797665188215        15.033113948310332     
 H   16.502159457786167        12.197428540126682        15.588087454554588     
 H   14.210086073223961        12.344141253959787        15.452419478503106     
 C   13.992100627264046        14.089932484078451        16.690279976801499     
 C   14.292089023238839        13.762401394184288        19.073907590410059     
 H   14.763850961451039        11.756413115368376        19.710788011984295     
 H   17.169279992052548        8.8976933276452659        21.546857136872429     
 C   15.341394752341660        7.8107090821973024        21.170554094715591     
 H   13.457158109397314        6.9409844960992215        20.565888635951634     
 H   13.452171385959398        6.4535181361438703        14.471365596073202     
 C   11.882887239810861        7.8680283806174751        14.945652166528108     
 H   10.544317015383621        9.4801111806519298        15.486087628557492     
 H   19.403455350786651        8.1749338746597253        15.990095586315148     
 C   19.176913801211075        10.141560107386919        15.141525834210061     
 H   18.665592926051428        12.117868033109678        14.433831382763380     
 H   13.783709647954971        14.742727955161314        15.841404265456774     
 C   14.018945395615297        14.602060597022348        17.991550624185908     
 H   14.295038819639576        14.161079104334780        20.086155076308337     
 H   15.412730507997242        7.2374899737982261        22.093128205891716     
 H   11.104101126334760        7.2888625988601170        14.452508707158096     
 H   20.149368166745841        10.111811184587919        14.644487226073515     
 H   13.835226896665123        15.662983534772037        18.156870427544380     
 Co   7.0071767251643804        10.616262581946566        12.649765780296336     
 S   7.5775319135300139        12.794739619383591        13.030964399379812     
 S   9.0721268247034565        9.6767226285414107        12.522031034555075     
 S   5.7720386138737831        10.243545344304428        10.769035655018055     
 S   5.5265907337620677        9.8352542133903693        14.192265761325686     
 C   6.1245449118390534        13.799675213782445        13.097169520029807     
 C   8.9407983283414580        7.9195728253764317        12.423383966856402     
 C   6.5085727094886741        11.090454059205323        9.4088525179717006     
 C   6.2472255315317087        9.1389509595711615        15.640975423135439     
 C   6.2413627021194777        15.209953538713879        13.024386724129640     
 C   4.8267954655216920        13.264102646205242        13.264485153026948     
 C   10.114829320225104        7.1462511129530153        12.249433545815812     
 C   7.7204529401883875        7.2224302375554359        12.579133353405211     
 C   7.7227574788783295        11.805063444443068        9.5254194931270444     
 C   5.8838459027161862        11.075669335736974        8.1366283532547694     
 C   5.4795256988289953        9.0320580879892844        16.825800765390749     
 C   7.5619168992795114        8.6255209574335847        15.662697734911331     
 H   7.2274519243965214        15.653713569979649        12.900303188630105     
 C   5.1189970499227142        16.035033047563715        13.129103578690813     
 C   3.7161973395727164        14.100495644667417        13.388499892080528     
 H   4.7100348156977256        12.184573527052946        13.324772184246555     
 H   11.064941647957523        7.6639297647713231        12.121871624550193     
 C   10.075855015459421        5.7501295847772127        12.260184398263444     
 C   7.6895555564499753        5.8246365541287801        12.589710809811720     
 H   6.8030412957096971        7.7933985511542891        12.720308186422203     
 H   8.2114291182380779        11.853832216443257        10.495599337532513     
 C   8.2758133989369664        12.466273335198689        8.4298640789742176     
 C   6.4609590184929999        11.715058210176272        7.0355924347636796     
 H   4.9267135473408130        10.565645602492740        8.0259929993853838     
 H   4.4662696163817479        9.4319247606981964        16.836206730934212     
 C   5.9970680629902162        8.4115467413784355        17.964775721336299     
 C   8.0681316809406507        8.0082000060470655        16.805080687764871     
 H   8.1810581704583605        8.7381337568141682        14.775348732063776     
 H   5.2401976555619267        17.116016263144054        13.074281739339856     
 C   3.8440909541357215        15.491371495269952        13.322077994092048     
 H   2.7268706813011057        13.662567139234474        13.522388735106965     
 H   11.001059666003407        5.1871860084594248        12.141622180844164     
 C   8.8606708476491267        5.0751217165147526        12.434209937322439     
 H   6.7358025100121637        5.3173410050878989        12.733671961901305     
 H   9.1952400939395158        13.031362477968049        8.5653591425548665     
 C   7.6657624447220956        12.416352119080647        7.1713229039952795     
 H   5.9653341713865933        11.675446965345481        6.0663988597835399     
 H   5.3773006605608371        8.3329452524121148        18.856887273610891     
 C   7.2949822353594769        7.8824374125808099        17.964966555094829     
 H   9.0865752970434190        7.6251709503484371        16.785384469761546     
 H   2.9691457832006494        16.135712047574685        13.389987890842274     
 H   8.8327508552226632        3.9884166252211246        12.451955229294736     
 H   8.1156770719822866        12.917885211844311        6.3183935570762877     
 H   7.6936528336119530        7.3821064772071505        18.845534926505316     
 P   10.119924492055667        10.607968164506437        20.414194512162826     
 C   11.592198112221388        11.272662326632830        21.203167816003411     
 C   8.6550526243778929        10.848577347286945        21.447870070615455     
 C   10.340363333151259        8.8296244248726854        20.222659816932076     
 C   9.8886739999513757        11.359276111317907        18.785775189350808     
 C   11.692445734975950        12.656034357091169        21.437429931173138     
 C   12.636731475341083        10.414088172441158        21.596192852018081     
 C   8.6404732524064691        11.790143534216242        22.489589704325134     
 C   7.5092994145510765        10.067205258964901        21.189949606507131     
 C   10.701701729048537        8.2886105605683280        18.981507727228497     
 C   10.256513560718190        8.0047345434459736        21.361193200334384     
 C   10.898664014516735        12.149487628822776        18.208326592558034     
 C   8.7013397109407506        11.109142905514320        18.071281505923881     
 H   10.904783380271052        13.335778666215006        21.123243031298848     
 C   12.821456506578546        13.166564987685096        22.077252736281306     
 C   13.774148483999712        10.940005310773106        22.209748048942927     
 H   12.568380889081501        9.3458308138080746        21.419127262447528     
 H   9.5160979900795013        12.390130974703444        22.727253353046230     
 C   7.4850252340119114        11.952495251604610        23.260083138410376     
 C   6.3590823387894284        10.249073307087066        21.958084945554603     
 H   7.5235133237619580        9.3063186242275506        20.411027641229659     
 H   10.766022444408144        8.9273288737118417        18.104304518023088     
 C   10.976700730137447        6.9221806363686342        18.877302323473891     
 C   10.555941576666299        6.6469588204992025        21.252138314316682     
 H   9.9547621300053457        8.4127307178389668        22.325337737712349     
 H   11.810772152923711        12.369173298514978        18.757264300316308     
 C   10.722438457882417        12.665937775705435        16.920799582624372     
 C   8.5493515978956793        11.613197263731383        16.778673911815634     
 H   7.9036688319288206        10.506957715939318        18.499227699082589     
 H   12.867358099588243        14.234132922221006        22.283507607014862     
 C   13.863596561403989        12.313747031649243        22.450121662673478     
 H   14.584442085835391        10.282953677499155        22.524441267764782     
 H   7.5139316960789042        12.678556053920566        24.072918325074401     
 C   6.3453824166093495        11.189717892085705        22.995373009808251     
 H   5.4661154444037434        9.6516163252906484        21.776789322607272     
 H   11.264504240395977        6.5048862602408830        17.913541854946949     
 C   10.907308368569881        6.1052107728120539        20.008534751430371     
 H   10.514582456433489        6.0025456096682328        22.131144805961551     
 H   11.504403996400539        13.278918195820948        16.479196365909605     
 C   9.5611211070664250        12.382946981219570        16.199888558534045     
 H   7.6476174932605030        11.399900102010863        16.210265083900058     
 H   14.748516298236742        12.714507635388340        22.940705969897948     
 H   5.4381045580487912        11.303589357389788        23.590170043656304     
 H   11.111924428133825        5.0381367720949211        19.929837646324454     
 H   9.4170993604413162        12.752827024852133        15.184235959597400     
 P   6.5324934044733771        3.3779000508243797        17.248540193905690     
 C   6.6486645761216074        4.3070116609457072        18.788915128739482     
 C   5.3222081039080082        4.2230998386494587        16.218025483737549     
 C   8.1536550845811906        3.3613913761722123        16.457150444937920     
 C   6.0097728198596085        1.6772751425710850        17.553755624658770     
 C   7.7419124712096554        4.1279473745110753        19.656643434673843     
 C   5.6234336645843257        5.2055758718868628        19.123955357459479     
 C   5.6565830522314728        5.4349944525577971        15.585806570649956     
 C   4.0034882376024497        3.7448247161316339        16.182011423790129     
 C   8.9839523907690797        4.4919777712039162        16.575658051978372     
 C   8.5662399424554838        2.2637317237589851        15.681341022449029     
 C   5.7001233779857392       0.83687906182129179        16.466092566921290     
 C   6.0086874516361597        1.1641066840325895        18.862472850368029     
 H   8.5419859300515082        3.4373568725903816        19.403660675398822     
 C   7.7953614193273655        4.8415898040838519        20.853858966439233     
 C   5.6999544357702741        5.9301801282217923        20.314377399959110     
 H   4.7876994261872410        5.3588109196040969        18.449054981358884     
 H   6.6762601665429280        5.8168377611740727        15.595307223000400     
 C   4.6539619703070452        6.1719706726203132        14.950082449249916     
 C   3.0092269498488764        4.4841104999749177        15.539374911132818     
 H   3.7507453891639000        2.7998413391813264        16.650056379092412     
 H   8.6721722211224073        5.3375032586974669        17.184824934308985     
 C   10.210556394051885        4.5184188589595875        15.912165694978132     
 C   9.7988621960627817        2.3068180468289867        15.029381625837805     
 H   7.9468066233254886        1.3751957466900886        15.584738827566499     
 H   5.6553354239547433        1.2293566568086014        15.451418520093826     
 C   5.4382681955622632      -0.51725871898866227        16.688362671261267     
 C   5.7395997727182921      -0.19108463083018526        19.072054284762331     
 H   6.2119640404544594        1.8144705318505172        19.709782494619503     
 H   8.6163414584736877        4.6716965791581941        21.547163076542144     
 C   6.7887557147337851        5.7592656082660945        21.171076628292663     
 H   4.9046037556381350        6.6294378111221022        20.566804583636735     
 H   4.9036986152813133        7.1177951669950321        14.467645311497915     
 C   3.3324396254551196        5.7065783133288388        14.944599792351209     
 H   1.9915124534999298        4.0977574134165984        15.488357972477258     
 H   10.851801757108611        5.3947439095632248        15.988570951895163     
 C   10.622924376663432        3.4291831329198468        15.138292169784982     
 H   10.109000714010149        1.4540857141834600        14.428855462514145     
 H   5.2295284005189560       -1.1696922430838355        15.839275556540191     
 C   5.4658463416425622       -1.0301155054210667        17.989357290151993     
 H   5.7430188772189998      -0.59032040552200082        20.084096496171153     
 H   6.8600611454984470        6.3320425577770294        22.093913657690312     
 H   2.5543772258006121        6.2862547481459243        14.450923861379128     
 H   11.595053499855075        3.4587763012115609        14.640648366274855     
 H   5.2822140278074272       -2.0911276132276755        18.154199459081738     
 Co   10.098525476171710        2.9560170719240957       0.44663553528518130     
 S   9.5282558438954474       0.77751514089061091       0.82788403655535481     
 S   8.0334592938495994        3.8953378703896959       0.31892742890174669     
 S   11.333707446352586        3.3288108315730343       -1.4340657876684704     
 S   11.579118975001819        3.7371469805053210        1.9890895793090442     
 C   10.981267711621529      -0.22739362671997762       0.89401427439810977     
 C   8.1645183977348506        5.6525036348072977       0.22024534819854832     
 C   10.597193670797708        2.4820027301770149       -2.7943277216402529     
 C   10.858482208199703        4.4335169319927985        3.4377707345739079     
 C   10.864477402647299       -1.6376735146926376       0.82117750294961722     
 C   12.279011952595029       0.30819368193243069        1.0613313345807061     
 C   6.9903568031377388        6.4256736270353754        4.6488346362003420E-002
 C   9.3847980904122306        6.3498024199345959       0.37579369934377610     
 C   9.3830204992098984        1.7673643177723006       -2.6778185943030430     
 C   11.221933617669988        2.4968750648315114       -4.0665470069535381     
 C   11.626190751636587        4.5405002851345451        4.6225823031746405     
 C   9.5437847761282342        4.9469363930832193        3.4594714491644862     
 H   9.8783972347075348       -2.0814494320006660       0.69707237263665001     
 C   11.986858600547901       -2.4627384385250410       0.92585262920219036     
 C   13.389629117409775      -0.52818628323895356        1.1852859583351154     
 H   12.395751973235463        1.3877242576154265        1.1216598446755977     
 H   6.0402861548344147        5.9078805970039365       -8.0909724489201570E-002
 C   7.0291559999078910        7.8218018849804318        5.7222510793051462E-002
 C   9.4155185957767760        7.7475991645465978       0.38636147577031049     
 H   10.302301223168465        5.7789446923707590       0.51681751975739143     
 H   8.8943332693548047        1.7185340303579841       -1.7076477076355656     
 C   8.8300012412051210        1.1061946320479625       -3.7734183880693704     
 C   10.644854402144702        1.8575273169531108       -5.1676272925400850     
 H   12.179055702785414        3.0069263317068793       -4.1771479578939266     
 H   12.639459534291966        4.1406649085401988        4.6330067162556512     
 C   11.108641378028853        5.1610638990787496        5.7615253913395721     
 C   9.0375692668529002        5.5643285303519621        4.6018170060659394     
 H   8.9246420776937878        4.8342672132039697        2.5721311562242160     
 H   11.865673911332141       -3.5437218085582436       0.87099184311722078     
 C   13.261760428797245       -1.9190626393596384        1.1188235561052817     
 H   14.378955942412448       -9.0246717602260412E-002   1.3191367843822113     
 H   6.1038572281104644        8.3846251735362785       -6.1191422326418457E-002
 C   8.2442835742890814        8.4969628719834738       0.23104193603602777     
 H   10.369225715169614        8.2550220455306960       0.53017789674921489     
 H   7.9105949688185229       0.54106443366894874       -3.6379644572764454     
 C   9.4400708520793444        1.1561893019881062       -5.0319495327877082     
 H   11.140493778102803        1.8971943210827114       -6.1368122025328793     
 H   11.728412200792642        5.2397233372811032        6.6536286547470800     
 C   9.8107205904443315        5.6901561737565292        5.7616946418308954     
 H   8.0191250714096149        5.9473570869921080        4.5820978575410098     
 H   14.136712665367989       -2.5633979845081445        1.1867008787926350     
 H   8.2720780818488251        9.5836709445129902       0.24875967117309547     
 H   8.9901958376579820       0.65466342784914322       -5.8849057992931320     
 H   9.4120477746259219        6.1905161131198794        6.6422441207592327     
 P   6.9859781710268072        2.9645273881381566        8.2112552303127124     
 C   5.5136989605906432        2.2998946528586961        9.0002824151709646     
 C   8.4508491619227346        2.7238807166839791        9.2449294084377680     
 C   6.7655681467656494        4.7428699083037822        8.0197024872897380     
 C   7.2171814614879182        2.2131693526001479        6.5828488642880441     
 C   5.4134292624551907       0.91653723698647038        9.2346370541062779     
 C   4.4691741767760504        3.1585072998917347        9.3932554353306212     
 C   8.4653582684535085        1.7823766899357085        10.286707276836443     
 C   9.5966558717756492        3.5051631140965047        8.9869804111720963     
 C   6.4041772464250810        5.2838734287472384        6.7785610184782703     
 C   6.8494105792123898        5.5677514887338262        9.1582401933445077     
 C   6.2072722227070836        1.4227310649353333        6.0055595637440442     
 C   8.4044211409869121        2.4634295647687585        5.8682322412227519     
 H   6.2010763052119611       0.23675589302359892        8.9204831612231903     
 C   4.2844164439576966       0.40606263773979295        9.8745072821241546     
 C   3.3317472281669565        2.6326424306913552        10.006837048470258     
 H   4.5375370696431094        4.2267531649323660        9.2161252836615546     
 H   7.5896840931230116        1.1824713570505516        10.524384551500470     
 C   9.6207799708276571        1.6199987845072272        11.057235174883752     
 C   10.746847573311474        3.3232675154254858        9.7551502272453874     
 H   9.5825072581533277        4.2660071727648399        8.2080130088421193     
 H   6.3398556220823723        4.6451595454512713        5.9013540030570439     
 C   6.1291106776016626        6.6502906705599676        6.6743769475917976     
 C   6.5499192237128625        6.9255138073104980        9.0492044298061955     
 H   7.1511872464349642        5.1597611100487146        10.122380113419558     
 H   5.2952410968037311        1.2029508029265470        6.5545894434413645     
 C   6.3834731045552067       0.90617373524027944        4.7180705366025713     
 C   8.5563840371488133        1.9592679893612819        4.5756632145421641     
 H   9.2020329090616091        3.0658014631812316        6.2960420285332237     
 H   4.2385132739316767      -0.66149264839144228        10.080835741430723     
 C   3.2422838728161034        1.2589190035770736        10.247316042798223     
 H   2.5214445871477142        3.2897120913706086        10.321464624721564     
 H   9.5918259653258833       0.89398461462939760        11.870108617882657     
 C   10.760475369068100        2.3826904530036535        10.792501890751872     
 H   11.639855593458389        3.9206588985705269        9.5738387045643272     
 H   5.8412594779833364        7.0675756862656423        5.7106273062066553     
 C   6.1984920716965028        7.4672540010525497        7.8056150167549667     
 H   6.5912917863180303        7.5699186183080229        9.9282169364278339     
 H   5.6015646641024102       0.29301169639825037        4.2765987039263953     
 C   7.5446877167235122        1.1892853099158232        3.9970360776569636     
 H   9.4580406217060631        2.1726631082855064        4.0071623096048254     
 H   2.3573567785398870       0.85821599047285058        10.737936248044937     
 H   11.667734248001333        2.2688074829340827        11.387326913786620     
 H   5.9938333122162142        8.5343204184780284        7.7269216894730741     
 H   7.6886837054534549       0.81933049717787598        2.9814069233296911     
 P   10.572983936702862        10.194602960303598        5.0453851994704273     
 C   10.456851200323937        9.2655162810744667        6.5857730125808134     
 C   11.783130695030673        9.3493482891339053        4.0147638307896178     
 C   8.9517927288203900        10.211179591082935        4.2540616379469931     
 C   11.095834296540366        11.895192326147274        5.3505759421187991     
 C   9.3636586990495516        9.4446389117404195        7.4535571427927083     
 C   11.482070707057140        8.3669310445937448        6.9207796181801271     
 C   11.448533164988540        8.1376363441078148        3.3823341341670683     
 C   13.101931663121812        9.8273901603474485        3.9788213898447897     
 C   8.1213562885971964        9.0807129734325596        4.3727503518312645     
 C   8.5393546124492765        11.308755709775316        3.4780556686563511     
 C   11.405529469244295        12.735561442318593        4.2629065064230138     
 C   11.096984218797818        12.408361418537165        6.6592923278922633     
 H   8.5635877882633000        10.135237281451083        7.2005946926133522     
 C   9.3102674028551533        8.7310563992982253        8.6508086974842158     
 C   11.405605224618505        7.6423834381652096        8.1112404856502724     
 H   12.317747758070752        8.2136317598688784        6.2458245893696898     
 H   10.428790517768581        7.7559853934347815        3.3917867805347726     
 C   12.451006163589748        7.4006007731963130        2.7464510861879363     
 C   14.096043674145974        9.0880488229708210        3.3360213314273652     
 H   13.354844948754405        10.772239974836085        4.4470366247595425     
 H   8.4330367663327674        8.2352410790146084        4.9820448688855157     
 C   6.8947488824227809        9.0543199708569233        3.7092591055852679     
 C   7.3067324166821574        11.265715282050778        2.8260963428069230     
 H   9.1589016303934088        12.197195322440805        3.3812904004830449     
 H   11.450301520120130        12.343074057469721        3.2482351464563535     
 C   11.667464150418013        14.089684769072337        4.4851658215058974     
 C   11.366183851612657        13.763528822122835        6.8688671742099290     
 H   10.893674281925051        11.758012721652586        7.5066058800649467     
 H   8.4893372355366434        8.9010066702305117        9.3441571208336764     
 C   10.316878113835314        7.8133857793776347        8.9680143601545304     
 H   12.200945460052639        6.9431068444050581        8.3636428426214096     
 H   12.201109954156410        6.4548966489355912        2.2638735642199226     
 C   13.772601359409073        7.8657631022706518        2.7410106215192291     
 H   15.113826519909386        9.4742177330383512        3.2850648498244257     
 H   6.2533918110815661        8.1780876098735327        3.7857991388164578     
 C   6.4825198662540355        10.143481123761346        2.9352043068305176     
 H   6.9967237455033402        12.118380466296841        2.2254089761083371     
 H   11.876217591520401        14.742104835467847        3.6360719520719211     
 C   11.639955401995925        14.602543844233239        5.7861595223198838     
 H   11.362838339660129        14.162754461082077        7.8809121506006745     
 H   10.245619977083022        7.2406683298456818        9.8908924639462406     
 H   14.550554041855877        7.2860417536146622        2.2472123422657373     
 H   5.5103908116855571        10.113902969208468        2.4375596290365871     
 H   11.823665794302043        15.663543261630243        5.9509913945628856     
         556

 Co   1.5425138131912892        10.610288612033592       0.44480915989910380     
 S  0.97136693850065092        12.788380287300106       0.82729418865860349     
 S -0.52232106949069002        9.6703166177225537       0.31905550579823022     
 S   2.7753175182921335        10.239058004190369       -1.4375157041880373     
 S   3.0257162895228014        9.8299162897339531        1.9853490658732882     
 C   2.4235825772263189        13.794348546258073       0.89460038715385337     
 C -0.39186245760735972        7.9130490142908849       0.22162196130175257     
 C   2.0384993037168138        11.087914682476596       -2.7963151685552119     
 C   2.3058723428855386        9.1373246711330403        3.4362916450926320     
 C   2.3056909268708825        15.204571162817365       0.82238606771191103     
 C   3.7217450055788577        13.259725102447392        1.0617125438142900     
 C  -1.5660618723560731        7.1403971556656041        4.5822342768324018E-002
 C  0.82772255863483535        7.2152001969536750       0.38016084310610221     
 C  0.82438301420262561        11.802427261565688       -2.6785964293085982     
 C   2.6630244769287068        11.074734066078886       -4.0686475736178700     
 C   3.0744480515553136        9.0324429255012024        4.6207099584990710     
 C  0.99106093698411324        8.6243084858875463        3.4600549104760820     
 H   1.3192460143892506        15.647638706333458       0.69865902191325990     
 C   3.4274884327209452        16.030458602620200       0.92696535281787673     
 C   4.8317426633584830        14.096914007001811        1.1857613370383777     
 H   3.8392456348585826        12.180263816074962        1.1218724707473191     
 H  -2.5156149812722517        7.6586550966964504       -8.3576106289681276E-002
 C  -1.5280178353706193        5.7442662695305886        5.7256295643478408E-002
 C  0.85766596628604030        5.8173930342339624       0.39151081206666483     
 H   1.7452530402850699        7.7856606591515032       0.52275320275619952     
 H  0.33580675396504589        11.849805204766112       -1.7083184984142239     
 C  0.27134846847154070        12.465325859425286       -3.7731434525494265     
 C   2.0859067259032700        11.715781318113962       -5.1686768137150256     
 H   3.6200366104715838        10.564680688069146       -4.1801497211850744     
 H   4.0876952147025820        9.4323155814210686        4.6296169618534133     
 C   2.5578466866829630        8.4137582917909448        5.7611204173802886     
 C  0.48580278191987608        8.0087989377623643        4.6038406625114598     
 H  0.37115831715772563        8.7356480907078513        2.5730637561836880     
 H   3.3054885474035878        17.111361535262589       0.87236999174886387     
 C   4.7028568894420602        15.487713971283295        1.1195156225358953     
 H   5.8213828163569632        13.659668495578735        1.3195607193183705     
 H  -2.4533456157278071        5.1818407132216810       -6.2726174826334358E-002
 C -0.31361017319528051        5.0685709198957225       0.23397100095678358     
 H   1.8107986575937229        5.3095543250955508       0.53758215486868455     
 H -0.64799219248284168        13.030330536752455       -3.6367893889586491     
 C  0.88131085960640965        12.417162575455031       -5.0317771089441132     
 H   2.5813247201124896        11.677389889204949       -6.1380023248422013     
 H   3.1783547101361638        8.3364666554688256        6.6528302884560953     
 C   1.2599680663712236        7.8846498564203920        5.7632043997184628     
 H -0.53266458229837155        7.6257805517015376        4.5856831009657517     
 H   5.5774087335464619        16.132607633682234        1.1872920607960238     
 H -0.28640985811810371        3.9818649855095831       0.25222684549940705     
 H  0.43150329144276245        12.920088572368817       -5.8839235585552982     
 H  0.86205684601189780        7.3855296855681445        6.6447915533008288     
 P   15.543127791977634        10.610664178568021        8.2144158590742595     
 C   14.070687294829826        11.276071970816716        9.0025247474439425     
 C   17.008260558814069        10.852202692360688        9.2474699404699248     
 C   15.322381806232094        8.8322548993940586        8.0243569470019995     
 C   15.774308750794718        11.360132876709576        6.5852336886795069     
 C   13.970808162942323        12.659518997279383        9.2364511498511188     
 C   13.025385820585715        10.418004196086514        9.3946433747739952     
 C   17.023154388399188        11.794526429099594        10.288484378891399     
 C   18.154197831995756        10.071160171917681        8.9893077963960515     
 C   14.960397560097936        8.2902077367232323        6.7838175876198266     
 C   15.406672393171439        8.0084128733348319        9.1635880301374435     
 C   14.763225865756054        12.147618047268788        6.0062122694009803     
 C   16.962203347189359        11.110737490754071        5.8715156062493516     
 H   14.758987101541383        13.338852059422869        8.9227263199228553     
 C   12.841509892354978        13.170663938956547        9.8752748392355105     
 C   11.887746818936272        10.944535320761902        10.007260416029002     
 H   13.093330191839915        9.3496952786192864        9.2176336716054532     
 H   16.147454422313615        12.394324745651602        10.526322956733942     
 C   18.179095828639714        11.958036248877709        11.057979594650911     
 C   19.304956800972526        10.254297679502834        9.7563053719968416     
 H   18.139707284041620        9.3095762360923437        8.2110712033121960     
 H   14.895822147139450        8.9282143748095084        5.9061016373275779     
 C   14.685353989701225        6.9236747421410660        6.6809206327962274     
 C   15.107062495259100        6.6506011747049252        9.0558615927914321     
 H   15.708916826876944        8.4172498793545110        10.127221763165275     
 H   13.850789666813499        12.366934220390776        6.5547206132460047     
 C   14.938890434844328        12.661926309270777        4.7177885005897453     
 C   17.113623503959030        11.612581895026457        4.5780080731914250     
 H   17.760786757455818        10.510889015180750        6.3007975206662197     
 H   12.795866871492930        14.238295845173957        10.081298483717964     
 C   11.798754445905187        12.318332689360501        10.247518419615602     
 H   11.076872414246859        10.287926451440384        10.321325473764714     
 H   18.150454965738795        12.684667928112617        11.870308691044187     
 C   19.318968883843972        11.195757714786978        10.792849633138983     
 H   20.198141461483200        9.6572458885474965        9.5747294832354690     
 H   14.397416741905857        6.5054166520091741        5.7175949497292713     
 C   14.755129325360103        6.1077555840708886        7.8129154723821825     
 H   15.148891065043728        6.0068164598306524        9.9352896785360247     
 H   14.156082956473266        13.272806641804952        4.2749556779461111     
 C   16.100736452957804        12.379432714836671        3.9975596408031091     
 H   18.015796103515832        11.399706296379399        4.0101947388278818     
 H   10.913691958123055        12.719501145751998        10.737525825671121     
 H   20.226647714808333        11.310616059439553        11.386808607083022     
 H   14.550409624645880        5.0406107491011163        7.7354172070544509     
 H   16.244383128665500        12.747484475582974        2.9811722817889041     
 P   2.0219282898322080        3.3769799795848816        5.0462524685682366     
 C   1.9068907614054933        4.3070348228444209        6.5861945424797375     
 C   3.2315559076074685        4.2220012900517530        4.0148624718174490     
 C  0.40002246360372234        3.3601505765189095        4.2564472585161557     
 C   2.5457105442270276        1.6766486195242509        5.3515394356922998     
 C  0.81396424343456575        4.1289553986494916        7.4545102252442312     
 C   2.9323532715798146        5.2057849211192098        6.9200161925521080     
 C   2.8975413720169660        5.4346450691801111        3.3838519180318265     
 C   4.5500527282076453        3.7431785033238008        3.9780191051423355     
 C -0.42921888130799157        4.4916195357030775        4.3740748210435374     
 C  -1.4428077066980962E-002   2.2615056920997523        3.4830591568064762     
 C   2.8540463300558225       0.83572618525752984        4.2638905019703799     
 C   2.5501202373807392        1.1645353812681998        6.6605614465172431     
 H   1.3615854488769473E-002   3.4384135127676752        7.2023550202963076     
 C  0.76109246031130884        4.8436643298539881        8.6511064533910087     
 C   2.8563581941251934        5.9315208077084378        8.1097717254680877     
 H   3.7678609906337308        5.3583123705767877        6.2446912010044899     
 H   1.8780259279469518        5.8169606924314978        3.3938836764855753     
 C   3.9004373282032123        6.1718916439100102        2.7488856664858594     
 C   5.5446631616677635        4.4828511825921957        3.3364174938833964     
 H   4.8024342942374485        2.7976076507377647        4.4450133097566829     
 H -0.11606045959163863        5.3378799864326236        4.9815144217228235     
 C  -1.6565529381696946        4.5180406435605649        3.7119567946991205     
 C  -1.2478128443204559        2.3045266241867544        2.8324946837865106     
 H  0.60420736341714587        1.3723211963961617        3.3873944501046958     
 H   2.8961951780859261        1.2273681432663006        3.2488540848435661     
 C   3.1181042653755338      -0.51786377561554375        4.4866524600451356     
 C   2.8211291689557187      -0.19017449631260450        6.8705824505599127     
 H   2.3478726170888429        1.8153580160699827        7.5077754483412704     
 H  -5.9670480719054730E-002   4.6745172568748341        9.3448442145703066     
 C   1.7679160089790387        5.7615040195547200        8.9670930305682113     
 H   3.6518292730332003        6.6310011829553392        8.3611309849291153     
 H   3.6510435810008754        7.1181663090865195        2.2671141629029585     
 C   5.2218845573918680        5.7062800081332821        2.7433513906376237     
 H   6.5622454789791496        4.0961504286492998        3.2850576311920134     
 H  -2.2968907774885907        5.3951014569299076        3.7876797666074999     
 C  -2.0707176435983383        3.4278742268775502        2.9403387274964095     
 H  -1.5595516602688779        1.4510373168698663        2.2338550884813131     
 H   3.3260895115090499       -1.1705400123066461        3.6375989116229199     
 C   3.0937356747934799       -1.0297255138248205        5.7880062823223328     
 H   2.8201514280461053      -0.58858398458996020        7.8828833887990992     
 H   1.6970083349316150        6.3351483221770870        9.8894223665300736     
 H   6.0001780442410952        6.2865350259097328        2.2508080539102147     
 H  -3.0431733794929867        3.4574063739689103        2.4432494613116793     
 H   3.2790010583291815       -2.0903554316581929        5.9532563893029007     
 Co   15.563194391424632        2.9614077423801488        12.648108363428493     
 S   16.134225532396155       0.78314938575051185        13.029862611898137     
 S   17.628209917785178        3.9009522727083663        12.522824339739548     
 S   14.330654520304343        3.3333254114078894        10.765733892319171     
 S   14.079909531608106        3.7415257117323981        14.188661356605452     
 C   14.681926924623987      -0.22268439829843706        13.097383343798203     
 C   17.498026973910761        5.6581980433771060        12.424732863033626     
 C   15.067371308777783        2.4844004972270270        9.4069017771424637     
 C   14.799627279882317        4.4345365446333878        15.639490930049330     
 C   14.799687503538726       -1.6329176588078775        13.025137875063374     
 C   13.383828267426562       0.31205168051474724        13.264610340339742     
 C   18.672348572613021        6.4306217174153000        12.248781520475141     
 C   16.278534840798908        6.3562681836028263        12.583011737767752     
 C   16.281552642055068        1.7699862627840808        9.5245303170062723     
 C   14.442716715706164        2.4974641607070489        8.1346350588283229     
 C   14.030978976014396        4.5395614188225961        16.823843859190518     
 C   16.114378179615734        4.9476937866812838        15.663221224125477     
 H   15.786078426198189       -2.0760695982246973        12.901271025320614     
 C   13.677827787134238       -2.4587033396778821        13.129836953689397     
 C   12.273767533974048      -0.52503284655857430        13.388777105982136     
 H   13.266421905691473        1.3915231469882947        13.324739966853778     
 H   19.621829592222905        5.9121884684226806        12.119571622612810     
 C   18.634510298569872        7.8267637603039315        12.259848944432331     
 C   16.248795381128282        7.7540810597076559        12.594004052601742     
 H   15.360915453483594        5.7859706240088578        12.725679623397756     
 H   16.770279500109368        1.7227786490468968        10.494735609126101     
 C   16.834495480930311        1.1070189639724330        8.4299787718557369     
 C   15.019758857819705        1.8563818093497180        7.0345832428464838     
 H   13.485660104572187        3.0074498743250881        8.0232019663546854     
 H   13.017747092218885        4.1396485605858455        16.832752076514012     
 C   14.547501858113616        5.1584129935756886        17.964201541971608     
 C   16.619553907354518        5.5633903587942495        16.806941627384386     
 H   16.734317390349819        4.8362882040454602        14.776265599758849     
 H   13.799723053727577       -3.5396185958131845        13.075218983061628     
 C   12.402528264834483       -1.9158434794222348        13.322525803925908     
 H   11.284178557612368       -8.7695331167346777E-002   13.522658194220114     
 H   19.559923574618480        8.3890303765677121        12.139762356969925     
 C   17.420194549201625        8.5026847491295019        12.436329714200610     
 H   15.295738585468573        8.2621087892636815        12.739921858776329     
 H   17.753878990519585       0.54207150283309280        8.5662765842223294     
 C   16.224396100809042        1.1550568771120180        7.1714074748246279     
 H   14.524243407339549        1.8946871539959700        6.0653051102407494     
 H   13.926955098579118        5.2357834342837775        18.855878102155060     
 C   15.845353667690919        5.6875827909494578        17.966274896386587     
 H   17.637983476425912        5.9465078848919921        16.788762547723437     
 H   11.527927242330712       -2.5606611396735381        13.390375066519089     
 H   17.393150704897412        9.5893998817712909        12.454306030586764     
 H   16.674133142582185       0.65208276118659592        6.3192512497116580     
 H   16.243214822339148        6.1867896994680258        18.847833413219895     
 P   1.5624878694166036        2.9614670530080738        20.417393859410254     
 C   3.0350194237363128        2.2962083355056766        21.205463626324779     
 C   9.7474898544312960E-002   2.7197030326226193        21.450572962976725     
 C   1.7830104847486781        4.7399149070329027        20.227468788449489     
 C   1.3313452647019088        2.2120365661456538        18.788180671600159     
 C   3.1350318608715728       0.91276710391324545        21.439367310093374     
 C   4.0802038601525839        3.1543811649548088        21.597670373943640     
 C   8.2890181700890325E-002   1.7774950367186415        22.491696800684373     
 C  -1.0486282433103684        3.5005339086808416        21.192510139171915     
 C   2.1450162859582980        5.2820887993927252        18.986990714046296     
 C   1.6986137648976034        5.5636491060820967        21.366772117288836     
 C   2.3424054463686907        1.4244889929491649        18.209196643174007     
 C  0.14346883179334352        2.4614433515176510        18.074430341796212     
 H   2.3469500478190928       0.23335910296240178        21.125555879692257     
 C   4.2643213036669643       0.40172623453701639        22.078291946768822     
 C   5.2178599097375056        2.6279522991550799        22.210345715119804     
 H   4.0121576806524555        4.2226879959325814        21.420681268845904     
 H  0.95874446908596789        1.1778915145679687        22.729443855534317     
 C  -1.0728949227803688        1.6138876926234171        23.261410108919200     
 C  -2.1992264466373230        3.3173133888805366        21.959731381948760     
 H  -1.0343898659051540        4.2620373372963121        20.414186067169105     
 H   2.2096770230991338        4.6441612839379074        18.109222255887897     
 C   2.4199851182620664        6.6486481383916418        18.884229429005121     
 C   1.9981419919313057        6.9214892494876343        21.259173158710851     
 H   1.3963736872178634        5.1547095147425050        22.330367010261451     
 H   3.2548338907529968        1.2051649027988764        18.757714888528717     
 C   2.1667330893457177       0.91011824805258534        16.920797069666442     
 C  -7.9637686070921920E-003   1.9595204447302514        16.780953492911628     
 H -0.65509600006219015        3.0613597374583996        18.503659725649754     
 H   4.3100356048348107      -0.66590489160053246        22.284315780726082     
 C   5.3069668874869658        1.2541613337319386        22.450614064916593     
 H   6.0286621353685153        3.2846317346943441        22.524454515399650     
 H  -1.0440163397463182       0.88733496980261162        24.073803841592326     
 C  -2.2129216964767315        2.3759742522443736        22.996392859457199     
 H  -3.0925399387662020        3.9142013629138086        21.778245983859701     
 H   2.7079480038436694        7.0670049231992413        17.920953704032591     
 C   2.3501073595618522        7.4644638017700515        20.016292634107216     
 H   1.9562162565730496        7.5651869566136085        22.138657675009863     
 H   2.9495242962184438       0.29918667389010867        16.478003180801853     
 C   1.0048944662554828        1.1925923551916058        16.200550422646899     
 H -0.91012722632386989        2.1723944906378296        16.213125652050802     
 H   6.1920409741727287       0.85308508574847863        22.940677516084250     
 H  -3.1204689042814011        2.2610576658674995        23.590543237490454     
 H   2.5547616052034039        8.5316295986265107        19.938890807008303     
 H  0.86124233704270381       0.82447083518883646        15.184189107634023     
 P   15.083965714037120        10.195168721511559        17.249222455665251     
 C   15.198936469159905        9.2652051745566268        18.789216706088318     
 C   13.874535101662520        9.3500266459140899        16.217719161734976     
 C   16.705863831587983        10.212055873864855        16.459411493389215     
 C   14.560078684389589        11.895472529550478        17.554430959264852     
 C   16.291761677717506        9.4434214276609172        19.657628975875944     
 C   14.173472787144435        8.3664533051368046        19.123026238561099     
 C   14.208933900444094        8.1376193061148054        15.586485200699652     
 C   12.555912171630851        9.8284845535995693        16.180896330833662     
 C   17.535381186065624        9.0808296846288670        16.577404468741832     
 C   17.119936253386506        11.310454517069028        15.685463796262097     
 C   14.251595956315967        12.736305149287968        16.466756493500217     
 C   14.555818384722809        12.407679926527120        18.863421236667634     
 H   17.092109365668353        10.133964734856361        19.405478350355597     
 C   16.344519601623389        8.7288739331075682        20.854324156878626     
 C   14.249346359105051        7.6408856227885371        20.312894265306358     
 H   13.338058885155181        8.2137995896523108        18.447614859389262     
 H   15.228560248935363        7.7556288176190540        15.596492633514019     
 C   13.206299476647372        7.4002043225136553        14.951319810978942     
 C   11.561571695411024        9.0886697064975479        15.539040639114960     
 H   12.303238679162789        10.773893707748043        16.648059596348396     
 H   17.222508314555892        8.2347606975249370        17.185260660184447     
 C   18.762615600328360        9.0544086148735268        15.915097444235371     
 C   18.353201532749480        11.267419969277693        15.034677997459655     
 H   16.501091177974001        12.199460822433286        15.589501644706486     
 H   14.209311561638579        12.344583759260624        15.451752502021675     
 C   13.987551109104631        14.089908206742711        16.689456140915755     
 C   14.284804235246639        13.762394616959448        19.073380440316669     
 H   14.758178520399953        11.756924158968847        19.710657875108001     
 H   17.165185574437412        8.8981482091936535        21.548144883053837     
 C   15.337668172347874        7.8110732075592511        21.170332568802085     
 H   13.453870325971774        6.9414131348855292        20.564258421915135     
 H   13.455967060381854        6.4540748205597041        14.469428804314200     
 C   11.884738976265398        7.8654588945513808        14.945751403074855     
 H   10.543897237238879        9.4751080735102704        15.487614206791271     
 H   19.403191965762169        8.1775502222315204        15.991133266229037     
 C   19.176381526858087        10.144309066292253        15.142886892987056     
 H   18.664598189352219        12.120706401667393        14.435568568443571     
 H   13.779470115233158        14.742534977676025        15.840386116291706     
 C   14.012058201034234        14.601860082781078        17.990773931777046     
 H   14.285888172230662        14.160875518299113        20.085654831630730     
 H   15.408482118657707        7.2375666211978062        22.092756410859071     
 H   11.106645104002808        7.2851009394107260        14.453020087251961     
 H   20.148763127454004        10.114762293947939        14.645662546764697     
 H   13.826796693252920        15.662498187681999        18.155969635781595     
 Co   7.0100914140870376        10.617423048281397        12.648762621602597     
 S   7.5800770597073353        12.796156613542081        13.029082285899195     
 S   9.0753097964572689        9.6783845510759097        12.523253804936830     
 S   5.7776575087790825        10.244182700500392        10.766578254244440     
 S   5.5275660067952410        9.8364999566238005        14.189716763980647     
 C   6.1270740651006887        13.800973988551810        13.096358873578572     
 C   8.9446633473920798        7.9212656935778627        12.423482082781481     
 C   6.5148500156717573        11.091985881165765        9.4073053012829284     
 C   6.2468585993788812        9.1395367853712575        15.638829145622166     
 C   6.2438510097345548        15.211284266638861        13.024106863037666     
 C   4.8293802497444629        13.265312034983221        13.263768869046723     
 C   10.119015155758843        7.1485264607810475        12.249218846995069     
 C   7.7246195288212993        7.2235279631763891        12.578996679498186     
 C   7.7291216446512285        11.806288423397595        9.5246943014763374     
 C   5.8904199349575945        11.078212326016972        8.1349498640247422     
 C   5.4782065830479265        9.0324859613474739        16.822998428448212     
 C   7.5613398533750411        8.6256517548062259        15.661455903453625     
 H   7.2298982177327202        15.655108529916040        12.899885228480422     
 C   5.1214874274733360        16.036273139503788        13.129447754654928     
 C   3.7187925121165826        14.101608980718906        13.388532279866858     
 H   4.7126862725842509        12.185755402017168        13.323671656270466     
 H   11.068880858735998        7.6666893046164502        12.121824505731889     
 C   10.080705955697997        5.7523793662085172        12.259741271005456     
 C   7.6943773696954940        5.8257209274681632        12.589379903172240     
 H   6.8069371529084108        7.7940623087422001        12.720205692838601     
 H   8.2177001054977712        11.854018141810934        10.494948401549211     
 C   8.2823850122512273        12.468437299200648        8.4298057383415692     
 C   6.4677599924488698        11.718480160690470        7.0345747811076889     
 H   4.9332844997741772        10.568324470461407        8.0237417453979454     
 H   4.4651202267751096        9.4327421903727107        16.832779576572015     
 C   5.9945639446356136        8.4113133124183044        17.962137437905863     
 C   8.0663602537983330        8.0076121921331875        16.803950689727071     
 H   8.1812856996260788        8.7384867808071949        14.774722876809038     
 H   5.2426301406439775        17.117275635646696        13.074950951924070     
 C   3.8466446693315746        15.492514682092063        13.322638210146518     
 H   2.7295330201488657        13.663584642557320        13.522651732855637     
 H   11.006160215682689        5.1898593953540164        12.141093952077842     
 C   8.8658571622148052        5.0767784297819230        12.433789609743252     
 H   6.7408670162782851        5.3179361154596352        12.733235012780213     
 H   9.2018308564601199        13.033341662216106        8.5659182662816722     
 C   7.6725124427026223        12.419662854558498        7.1711458743291425     
 H   5.9723667473961752        11.679665831911832        6.0652481599733497     
 H   5.3740561227921226        8.3325897170971572        18.853716207702568     
 C   7.2922464877908189        7.8816950480560024        17.963153458644690     
 H   9.0846243998316307        7.6240952346607269        16.784896287084031     
 H   2.9717046874130033        16.136800998332745        13.391055712087457     
 H   8.8384477791576384        3.9900581642906197        12.451417068141893     
 H   8.1225041209796558        12.921992096679130        6.3187372775028710     
 H   7.6900261177572764        7.3809096303943100        18.843844488253993     
 P   10.114386220068601        10.606346424749056        20.415199393222206     
 C   11.586502685547810        11.271438378551595        21.204136923765883     
 C   8.6493507928970068        10.846653027927237        21.448635481029019     
 C   10.335683868564070        8.8281716193513891        20.223311250039881     
 C   9.8832472711449810        11.357637754894924        18.786809723274335     
 C   11.686316778526393        12.654848792479704        21.438310954307838     
 C   12.631499623171880        10.413259996984118        21.596780141259941     
 C   8.6344615240303373        11.788384843013530        22.490213674379497     
 C   7.5036350086485575        10.065343617175088        21.190358474757485     
 C   10.698102360537634        8.2878082444432088        18.982194674665912     
 C   10.251848185171712        8.0029102615750709        21.361543694186842     
 C   10.894349221986221        12.145870741143032        18.208769214212328     
 C   8.6953805500249626        11.109132896118039        18.072731852168857     
 H   10.898311215127279        13.334274506758776        21.124321413548095     
 C   12.815360789332546        13.165843582693359        22.077704828778995     
 C   13.768939773638181        10.939648606085209        22.209883437312779     
 H   12.563508477801292        9.3449744059397393        21.419717107991652     
 H   9.5100211826339969        12.388379407335870        22.728123183883074     
 C   7.4787094607425839        11.951015920017074        23.260170052650981     
 C   6.3530869543602346        10.247555164752402        21.957920209687096     
 H   7.5181262586237585        9.3043373509114051        20.411551535073777     
 H   10.762439970642207        8.9268602210814549        18.105236393613364     
 C   10.974100819680059        6.9216180994708987        18.877724434949428     
 C   10.552333788013300        6.6454021917626092        21.252253123425238     
 H   9.9493444717089563        8.4104149178895309        22.325646109889245     
 H   11.806799834184709        12.364458159676468        18.757531174958459     
 C   10.718785462673670        12.661829704375481        16.920976620928400     
 C   8.5440216749976088        11.612714850064073        16.779875075475420     
 H   7.8967990026519956        10.508637709276375        18.501211018000902     
 H   12.860937205536253        14.233439812008600        22.283926608859151     
 C   13.857971542679806        12.313435483881026        22.450166743312980     
 H   14.579628657194057        10.282938453083290        22.524231632384474     
 H   7.5072956951209289        12.677208297996572        24.072883662845761     
 C   6.3390521523313685        11.188407563193612        22.995018177399992     
 H   5.4600607718710181        9.6502994545255376        21.776264474304572     
 H   11.262700553432859        6.5048441284841605        17.913987166973417     
 C   10.904697399307812        6.1042676693666635        20.008690112615806     
 H   10.511042532682932        6.0006600169184283        22.131017014768780     
 H   11.501649169378705        13.273278282517690        16.478939903155737     
 C   9.5569476112643947        12.380295574889656        16.200384489627741     
 H   7.6418483186003696        11.400646341932399        16.211779511217081     
 H   14.742927162936082        12.714547615065083        22.940390244877715     
 H   5.4314862895998548        11.302595437149568        23.589295831126542     
 H   11.110107274652787        5.0373678985921426        19.929846891744724     
 H   9.4133712636716069        12.749685856978788        15.184476696090169     
 P   6.5312323982291156        3.3768258284169494        17.248667847892332     
 C   6.6463729182700284        4.3060824600946024        18.789039091195871     
 C   5.3222892043511774        4.2228242467805384        16.217354634532388     
 C   8.1529210628040243        3.3594856555369255        16.458364470738665     
 C   6.0068346738237022        1.6766682915270026        17.553494106622612     
 C   7.7390110351927639        4.1271761665430944        19.657532230042694     
 C   5.6209266052511104        5.2047672581776432        19.123188533413799     
 C   5.6582009474752120        5.4338082215283698        15.584339552890986     
 C   4.0028638632937827        3.7465987335554090        16.182309889421724     
 C   8.9834314293524216        4.4899353368152237        16.576777276574123     
 C   8.5655096876343464        2.2615612017969107        15.682943529472457     
 C   5.6976500903958165       0.83647082950095453        16.465559997272273     
 C   6.0033210561712851        1.1637782202825657        18.862248506948319     
 H   8.5392167560103740        3.4365063013757808        19.405227523414279     
 C   7.7917298843338774        4.8411785198338286        20.854566326483862     
 C   5.6967578749243524        5.9297399089222189        20.313406562306465     
 H   4.7855964956943753        5.3578453862378330        18.447751045241201     
 H   6.6784587589849451        5.8139388393487419        15.592991973988980     
 C   4.6563728198382224        6.1721263733557876        14.948995928258164     
 C   3.0093875255845779        4.4872089275616807        15.540061357436695     
 H   3.7489886263843859        2.8022169900943790        16.650904909285526     
 H   8.6717073978826900        5.3356847459468204        17.185672871406577     
 C   10.210144322769406        4.5160176988216065        15.913444332887087     
 C   9.7982741093423584        2.3042368047429087        15.031196349074357     
 H   7.9459181097642722        1.3731370307046569        15.586377815075895     
 H   5.6547005774359294        1.2288296396478728        15.450818452606338     
 C   5.4337966563118707      -0.51726405160107836        16.687666658518872     
 C   5.7323023896758327      -0.19101708555319519        19.071650815827592     
 H   6.2062385918536087        1.8140491218446553        19.709719793591912     
 H   8.6122645719432978        4.6714324908029736        21.548430648161531     
 C   6.7850267562337558        5.7590532390214078        21.170819965898570     
 H   4.9013078888851478        6.6291307343540460        20.565112704850396     
 H   4.9072145230650346        7.1172991779480119        14.465956460271766     
 C   3.3341433111431780        5.7089888386238643        14.944768985086284     
 H   1.9911017942361027        4.1023840177362034        15.489732867470396     
 H   10.851470341699345        5.3922984213824581        15.989711440888296     
 C   10.622480607744695        3.4265336617825475        15.139870563023562     
 H   10.108268838033089        1.4512657405405518        14.430926673618726     
 H   5.2253904863592311       -1.1695529682594383        15.838399208904622     
 C   5.4589876703064295       -1.0298960673904716        17.988726800982118     
 H   5.7338239134175151      -0.59001888238090705        20.083733595547780     
 H   6.8558124051043121        6.3321475698841541        22.093488926386769     
 H   2.5567249359155237        6.2898233242164059        14.451540537687780     
 H   11.594558810957833        3.4559350997380807        14.642081666390400     
 H   5.2738065121796822       -2.0906174027054898        18.153476587048946     
 Co   10.095611419896795        2.9548517168832262       0.44563912986294962     
 S   9.5257068817176442       0.77609490434624095       0.82600578195642504     
 S   8.0302846232320846        3.8936858728394603       0.32015478026800964     
 S   11.328084969484069        3.3281648416978435       -1.4365188973355878     
 S   11.578143793079017        3.7358893937859881        1.9865502107581343     
 C   10.978733511152281      -0.22869684200380885       0.89321190227177594     
 C   8.1606799788139561        5.6508196011666403       0.22035044838594214     
 C   10.590910356130214        2.4804566913035546       -2.7958654526951547     
 C   10.858849696741013        4.4329155009017942        3.4356357483399647     
 C   10.861982759415199       -1.6390086039079719       0.82090905423074589     
 C   12.276422231520385       0.30697934161413232        1.0606235542709341     
 C   6.9862063538618973        6.4234174276685829        4.6268035983551635E-002
 C   9.3806626140396698        6.3487029687322343       0.37567720947775968     
 C   9.3766496520601947        1.7661269513547635       -2.6785300550368465     
 C   11.215351945402515        2.4943125952609977       -4.0682167076704978     
 C   11.627510024421793        4.5400513526232711        4.6197920192172619     
 C   9.5443627198769612        4.9467906374986601        3.4582423978168695     
 H   9.8759442300130686       -2.0828480420785715       0.69666676009261685     
 C   11.984361134449340       -2.4639834503884881       0.92621117397646346     
 C   13.387027998721667      -0.52930507385339831        1.1853309976744866     
 H   12.393096542919441        1.3865373738800255        1.1205652723003516     
 H   6.0363794075367965        5.9051479809047978       -8.0972974285292293E-002
 C   7.0243523672296204        7.8195708049074835        5.6774759646014757E-002
 C   9.4107399113850647        7.7465128663748590       0.38605133027931210     
 H   10.298430321555212        5.7782717139613284       0.51674519534818453     
 H   8.8880571285957419        1.7183394470817859       -1.7082840797643244     
 C   8.8234200157763798        1.1040158918861298       -3.7734599795210331     
 C   10.638043112832948        1.8540833198750442       -5.1686330758552561     
 H   12.172477663174357        3.0042263237986133       -4.1793930470505414     
 H   12.640608282332934        4.1398244528337900        4.6295903905333846     
 C   11.111146281622585        5.1612732091364437        5.7589011108822010     
 C   9.0393418181205316        5.5648970564005937        4.6007021406587709     
 H   8.9244153560025961        4.8339026020097640        2.5715176684210950     
 H   11.863233752265465       -3.5449861274632890       0.87167770446026416     
 C   13.259199633476339       -1.9202112693511111        1.1193989591334828     
 H   14.376287461821269       -9.1270109679741446E-002   1.3194152784802424     
 H   6.0988103156220266        8.3819786294228322       -6.1733994239336891E-002
 C   8.2391484587574269        8.4953145026685277       0.23063040875287502     
 H   10.364207532843006        8.2544163493754183       0.52977112595774145     
 H   7.9039933654171231       0.53907307304508167       -3.6373855426563191     
 C   9.4333094174483367        1.1528592306489038       -5.0321107603686182     
 H   11.133449482987562        1.8929499595088812       -6.1379518205003061     
 H   11.731657451410859        5.2400513103884032        6.6504719886171486     
 C   9.8134575339108121        5.6908754555470651        5.7598970172056170     
 H   8.0210771016129829        5.9484134586555886        4.5816263821725096     
 H   14.134146388868523       -2.5644924534183926        1.1877863346168320     
 H   8.2664408930964459        9.5820375515891474       0.24823188552728456     
 H   8.9833544625416817       0.65053676325014709       -5.8845443643978212     
 H   9.4156759616585184        6.1916881957851428        6.6405702926179178     
 P   6.9915047228999319        2.9661322630305125        8.2122539151939087     
 C   5.5193829706543678        2.3010979108312855        9.0012419707253724     
 C   8.4565395944942328        2.7257905933011752        9.2456883381328705     
 C   6.7702339256009223        4.7443059381078978        8.0203491575225776     
 C   7.2225993432684890        2.2147941099960953        6.5838763259833550     
 C   5.4195480241993303       0.91770123498178935        9.2355028747056718     
 C   4.4743940609805648        3.1593124726035318        9.3938361938712625     
 C   8.4713637033339797        1.7841164803083345        10.287320586896302     
 C   9.6023051707224880        3.5070164585330970        8.9873845561331365     
 C   6.4077661720947106        5.2846599491978221        6.7792426953025755     
 C   6.8540626392123514        5.5695591706876089        9.1585859202047324     
 C   6.2115728142006894        1.4263491357253519        6.0059848897460935     
 C   8.4103776137661885        2.4634175015584856        5.8696834503658719     
 H   6.2075391790394923       0.23824067376673699        8.9215444205916352     
 C   4.2905019613177400       0.40675915045920663        9.8749411067124377     
 C   3.3369445193081391        2.6329730651357193        10.006964294314937     
 H   4.5423967619303802        4.2275872508235128        9.2167124230365278     
 H   7.5957579681735723        1.1841985278825722        10.525242976718971     
 C   9.6270915094903966        1.6214607610925993        11.057308655876490     
 C   10.752829805967776        3.3247790422710328        9.7549780304159786     
 H   9.5878745348807239        4.2679832757090610        8.2085354967321553     
 H   6.3434278150511512        4.6456123746339246        5.9022806555990730     
 C   6.1317041241175811        6.6508381962380101        6.6747928788802033     
 C   6.5535172220156337        6.9270545963707848        9.0493137437045839     
 H   7.1565902043620966        5.1620596823617682        10.122683834915945     
 H   5.2991942372412160        1.2076733865410803        6.5548331127794945     
 C   6.3871133923328633       0.91028980381398938        4.7182278556494044     
 C   8.5617127735306457        1.9597351865814419        4.5768627589627782     
 H   9.2089039912806694        3.0640871763269470        6.2980350160004139     
 H   4.2449238828939091      -0.66082519596672917        10.081231911260094     
 C   3.2478982879700573        1.2592033723302278        10.247346546280641     
 H   2.5262472239334581        3.2897002342038943        10.321250895562411     
 H   9.5984612210049107       0.89531166348160718        11.870057780823778     
 C   10.766797756473926        2.3839892876707567        10.792135005357643     
 H   11.645894195665480        3.9219737817507592        9.5733074130421549     
 H   5.8430597604975665        7.0676037258089126        5.7110658740711946     
 C   6.2010969185025413        7.4681820866535347        7.8057641724000355     
 H   6.5948208807063544        7.5717886900424283        9.9280834349863820     
 H   5.6043030093731048       0.29867140217364430        4.2763140980474645     
 C   7.5488551469942822        1.1919367221495663        3.9975202119972280     
 H   9.4638136484184798        2.1718950899129661        4.0086810343348986     
 H   2.3629357256904395       0.85814534848331914        10.737603738838420     
 H   11.674346088068495        2.2697906372613206        11.386438492197257     
 H   5.9956466253637304        8.5350747071269346        7.7269249640968072     
 H   7.6924073196660228       0.82247641471406341        2.9816343695967937     
 P   10.574260755960497        10.195659189415132        5.0455204979490178     
 C   10.459155434998856        9.2664261903946787        6.5859039120074971     
 C   11.783075088894156        9.3496094359400992        4.0141082681941365     
 C   8.9525447168392986        10.213062874619938        4.2552784572823699     
 C   11.098779688332908        11.895783537765888        5.3503238289584232     
 C   9.3665685465776889        9.4453870792482224        7.4544485447008650     
 C   11.484591123571917        8.3677220939571360        6.9200228275783733     
 C   11.446956215042922        8.1387959164096326        3.3808961726305902     
 C   13.102575998790094        9.8256176427636230        3.9791307809765128     
 C   8.1219044734608552        9.0827249773897769        4.3738601879354286     
 C   8.5400930802236452        11.310909390478551        3.4796740836073674     
 C   11.408006779955162        12.735955998982528        4.2623838504413030     
 C   11.102353924130741        12.408673988289939        6.6590775203049546     
 H   8.5663652060753250        10.136064051695804        7.2021621249691687     
 C   9.3139030946518098        8.7314411715050770        8.6515165572785175     
 C   11.408810898045258        7.6428026473534878        8.1102772720123379     
 H   12.319868267499922        8.2145839827198230        6.2445348260849096     
 H   10.426637373352136        7.7588444210053513        3.3895035111581251     
 C   12.448646554801421        7.4004228751181556        2.7454042288866947     
 C   14.095913437853653        9.0849561181291776        3.3367296426834914     
 H   13.356609896609026        10.769874706080264        4.4478850018584701     
 H   8.4335354631042314        8.2370255370334036        4.9828748286155351     
 C   6.8951883985131239        9.0566875425156486        3.7105282996113909     
 C   7.3073287264481808        11.268276641458176        2.8279269279484844     
 H   9.1597907708824646        12.199243627176713        3.3829561383574172     
 H   11.450941215655588        12.343588214434572        3.2476447498578858     
 C   11.671934531573077        14.089677338720817        4.4844805720553591     
 C   11.373477241373969        13.763446928836947        6.8684738249013790     
 H   10.899405399006389        11.758417116696821        7.5065524024055588     
 H   8.4934146647210937        8.9012406688493080        9.3454218360468015     
 C   10.320610833215005        7.8135715054436252        8.9677597986921604     
 H   12.204251059553441        6.9433942852194921        8.3619608387681001     
 H   12.197656306414514        6.4553624149788398        2.2622335166626355     
 C   13.770943893294186        7.8633462440504118        2.7412169117182605     
 H   15.114262831941494        9.4696095211184019        3.2864578962831819     
 H   6.2537581248171525        8.1804933240565205        3.7869211733947012     
 C   6.4829818601933304        10.146102011420600        2.9367853583830010     
 H   6.9974553047669019        12.121185028600667        2.2275067380766349     
 H   11.880353317358995        14.741953803985007        3.6352068725975899     
 C   11.646808621339488        14.602311295837822        5.7855399346657208     
 H   11.372024689103066        14.162439080640757        7.8805592524419135     
 H   10.249869007343710        7.2405330482332726        9.8904672895686154     
 H   14.548260173586959        7.2824703343756418        2.2478741408092002     
 H   5.5109037366193503        10.116714594192249        2.4389956236818491     
 H   11.832062726000910        15.663020757605262        5.9502802262144829     
         556

 Co   1.5396296957412963        10.611958649236101       0.44387178921935833     
 S  0.96893550740167800        12.790352551886681       0.82532399065345419     
 S -0.52550037392829141        9.6725536057797346       0.32036125898395557     
 S   2.7697017444776479        10.240061664576086       -1.4398979153287670     
 S   3.0247235652164597        9.8316322151604663        1.9828953330664061     
 C   2.4212234457855248        13.796120322475645       0.89369908459558034     
 C -0.39570873565145842        7.9153276464144957       0.22163651008695526     
 C   2.0321974453738543        11.089737229819614       -2.7978206749771388     
 C   2.3062613291392928        9.1380684694584904        3.4341099312363204     
 C   2.3034523042569353        15.206381149142750       0.82201266271479023     
 C   3.7192967516113211        13.261333299556155        1.0609269955999796     
 C  -1.5702391278584036        7.1432509011060921        4.5633849411298374E-002
 C  0.82360809337499963        7.2168927341894102       0.37972488203621563     
 C  0.81798337190776216        11.803928147782836       -2.6793028453570362     
 C   2.6564183065232689        11.077525113666303       -4.0702863871468997     
 C   3.0757947429395984        9.0328738231594325        4.6178543539528354     
 C  0.99168353266080056        8.6245353544322523        3.4586966360336091     
 H   1.3170778472278406        15.649566979419353       0.69811200978710242     
 C   3.4252881839591036        16.032113750689359       0.92727044067864828     
 C   4.8293261494507682        14.098362438743068        1.1857756337659058     
 H   3.8366730716199711        12.181837694753897        1.1206844304126449     
 H  -2.5195684399727707        7.6619853360634487       -8.3453891169024672E-002
 C  -1.5328399383359239        5.7470933309550771        5.6774363440783814E-002
 C  0.85291891622998062        5.8190722480174557       0.39081170012253491     
 H   1.7414196391647587        7.7869253154765206       0.52225273771991387     
 H  0.32950070393305481        11.850292379946771       -1.7089520747832367     
 C  0.26472455616287321        12.467712178886078       -3.7732071766789188     
 C   2.0790572572136217        11.719395674570524       -5.1696792185415799     
 H   3.6134421450107488        10.567619215219679       -4.1823408011548429     
 H   4.0888607113780324        9.4331633825108465        4.6261988871136994     
 C   2.5603958919464906        8.4133502425725286        5.7583381104750231     
 C  0.48763683601412028        8.0081265539726534        4.6025020904435587     
 H  0.37097310980411530        8.7362041100030599        2.5723399955961637     
 H   3.3034074522157582        17.113043067919161       0.87300698938857002     
 C   4.7005557055256268        15.489199801946997        1.1200827972147083     
 H   5.8188719090124268        13.660965464280382        1.3198287499975918     
 H  -2.4584258306259703        5.1850837899202231       -6.3197899438928423E-002
 C -0.31873555752242755        5.0708127634679938       0.23332158440242304     
 H   1.8058363848102179        5.3107490745971662       0.53661878043295586     
 H -0.65464258641559936        13.032525076638899       -3.6362524195101766     
 C  0.87450144652312167        12.420651825505580       -5.0319617317216432     
 H   2.5742412982199978        11.681770763309435       -6.1391381416789965     
 H   3.1816443951643976        8.3358342136058461        6.6495057769610284     
 C   1.2627628907198043        7.8836965077224868        5.7611711220009392     
 H -0.53063659652314132        7.6245848071528881        4.5849224237555175     
 H   5.5751300677644640        16.133995854450635        1.1884128032714512     
 H -0.29202996019585770        3.9840906499070949       0.25141468438591519     
 H  0.42460333917788806        12.924331432004468       -5.8836059201350004     
 H  0.86575208771038459        7.3840029528257061        6.6428169557024113     
 P   15.548728868891864        10.608734146842968        8.2152606000279249     
 C   14.076468586934284        11.274516896088508        9.0033930681282239     
 C   17.014018476619974        10.849882085876887        9.2481021841096585     
 C   15.327084533084877        8.8305105759505054        8.0247174899593343     
 C   15.779795022703654        11.358316446659417        6.5861646701254326     
 C   13.977027385969011        12.657999597090868        9.2372495612813115     
 C   13.030725278816346        10.416836751819696        9.3951668161925905     
 C   17.029222200860051        11.792329228761123        10.289015393031892     
 C   18.159902439429541        10.068883191118495        8.9895749756991492     
 C   14.963988910001207        8.2892342331676936        6.7841724629492619     
 C   15.411328360545443        8.0061957397814592        9.1635763430133430     
 C   14.767598729606048        12.143876555950616        6.0066216831250374     
 C   16.968219867352488        11.110612950517780        5.8728363967706958     
 H   14.765537114521607        13.337020932898481        8.9237036172611024     
 C   12.847713752490250        13.169597600646670        9.8756848470791283     
 C   11.893077143888361        10.943828785815802        10.007366649160373     
 H   13.098313636131259        9.3485013532605095        9.2181553986139644     
 H   16.153597411552319        12.392148691806334        10.527105177613114     
 C   18.185454427989200        11.956055695271139        11.058006101589559     
 C   19.310977557517738        10.252298104551937        9.7560388734193122     
 H   18.145134256392538        9.3072208363493925        8.2114127247148172     
 H   14.899413758158131        8.9276491787462344        5.9067555270913328     
 C   14.687877141595278        6.9229656044231858        6.6808983994271687     
 C   15.110597663022915        6.6486735286322407        9.0555026443175972     
 H   15.714343883295085        8.4144460249626647        10.127201353385114     
 H   13.854819213924866        12.362042505349839        6.5549726650368232     
 C   14.942593972067430        12.657811519232757        4.7179773617728475     
 C   17.119006075048471        11.612109034118388        4.5791261106770564     
 H   17.767713892803492        10.512408228623730        6.3025937278045632     
 H   12.802400443281813        14.237255185047148        10.081689803374241     
 C   11.804497995718023        12.317670463587977        10.247536589711144     
 H   11.081820758292926        10.287553957239922        10.321106601486019     
 H   18.157137881279972        12.682787592115222        11.870241077320895     
 C   19.325326481571999        11.193922586054788        10.792432546542839     
 H   20.204210078299674        9.6554329256349991        9.5740969529374969     
 H   14.399096261300796        6.5053339179757845        5.7175665412424879     
 C   14.757636591476590        6.1065637498361749        7.8125530808135863     
 H   15.152319851030507        6.0044914652908945        9.9346407031853072     
 H   14.158884201310839        13.267200627364252        4.2747681166679090     
 C   16.104959683630064        12.376843028028937        3.9980411268709779     
 H   18.021617822652249        11.400519705559825        4.0116056323038354     
 H   10.919407072364455        12.719186100896057        10.737198565888722     
 H   20.233285397003019        11.309049404498918        11.385894678695836     
 H   14.552073271182666        5.0396107415824849        7.7348127603379861     
 H   16.248155686311602        12.744500588737711        2.9814327764496276     
 P   2.0231813411623931        3.3758953879045923        5.0463353766759118     
 C   1.9091663577068072        4.3060380183212681        6.5863044912731654     
 C   3.2314189610699562        4.2217848837403826        4.0141532187019120     
 C  0.40076423151780372        3.3581981700346604        4.2575805128756832     
 C   2.5486844842987604        1.6760437555085486        5.3512005554737883     
 C  0.81686969626473627        4.1280574111086237        7.4553970277799566     
 C   2.9348430903054608        5.2049037679434216        6.9192596117055203     
 C   2.8957338253014204        5.4334002792305771        3.3822038579055000     
 C   4.5506870845165590        3.7451957649239755        3.9784078904724085     
 C -0.42878018918163274        4.4894581660949848        4.3751685451384441     
 C  -1.3557866863244825E-002   2.2593394810524234        3.4844367680317565     
 C   2.8566157376479815       0.83537137725080346        4.2632603834106151     
 C   2.5554589563429757        1.1641538475378801        6.6602407744273329     
 H   1.6399252729928968E-002   3.4374272355481001        7.2039085293903549     
 C  0.76473843726802238        4.8430753693009452        8.6518433315787142     
 C   2.8595485106562606        5.9309533646711872        8.1088442333912294     
 H   3.7699344608115490        5.3573136066483773        6.2433900255236434     
 H   1.8755850971427614        5.8138484467489144        3.3912886698716553     
 C   3.8977617268731573        6.1720644558795872        2.7475918816709877     
 C   5.5444327756800442        4.4862590354267216        3.3371490003064248     
 H   4.8043064542377465        2.8003109093766101        4.4460660523865778     
 H -0.11577977980618845        5.3359063631148835        4.9824400878754345     
 C  -1.6561788653618670        4.5154965063398018        3.7131233661236953     
 C  -1.2470406730032568        2.3019251196674815        2.8340003613007796     
 H  0.60530364760031863        1.3703206969971298        3.3887447899657586     
 H   2.8969829045069910        1.2269454039435002        3.2481773947236712     
 C   3.1226575835655797      -0.51782591928317390        4.4858124282164988     
 C   2.8283997274049137      -0.19016604491400105        6.8700387978032058     
 H   2.3535227934139171        1.8148443878409430        7.5076346562242335     
 H  -5.5563134478433640E-002   4.6740324609944963        9.3461499420666705     
 C   1.7716506561656540        5.7611163871436064        8.9668856960929801     
 H   3.6551172394187748        6.6305604697897502        8.3595077827135817     
 H   3.6471606791121909        7.1176092110155569        2.2651277297302670     
 C   5.2199715259821939        5.7088828710295862        2.7434070751729660     
 H   6.5626361760908427        4.1012192934339549        3.2865516855983938     
 H  -2.2966673521685594        5.3924577628788413        3.7887463644258563     
 C  -2.0701820577849057        3.4251300401866587        2.9416664641487160     
 H  -1.5585118190054774        1.4482337000841163        2.2355017618450916     
 H   3.3303391724316702       -1.1703300920685087        3.6365634039603405     
 C   3.1006178219213649       -1.0295175050855929        5.7872109542831112     
 H   2.8292810496360801      -0.58838352555220197        7.8823648455335382     
 H   1.7012710584312900        6.3350385667417060        9.8890713261970102     
 H   5.9975593722342131        6.2903366613727068        2.2512628723390411     
 H  -3.0425599806571824        3.4544611857645555        2.4443822766663335     
 H   3.2874261642477487       -2.0898631166527726        5.9523332130981030     
 Co   15.566078193993640        2.9597737829462192        12.647152567510002     
 S   16.136664156487765       0.78122476562299437        13.027924507452479     
 S   17.631376658078292        3.8987804961380021        12.524078641460656     
 S   14.336250537688647        3.3323108999483755        10.763337554430265     
 S   14.080908720574058        3.7398639778505554        14.186189044638921     
 C   14.684298775418560      -0.22441752218618041        13.096499406614379     
 C   17.501842500746999        5.6559862178992173        12.424741700874074     
 C   15.073659896255441        2.4825721937151743        9.4053838767963693     
 C   14.799253796521418        4.4338185021393155        15.637298047962126     
 C   14.801947681179758       -1.6346882781461043        13.024784132495391     
 C   13.386284929687694       0.31047463435014078        13.263834051027279     
 C   18.676486984797954        6.4278500036056716        12.248597770541046     
 C   16.282612481589261        6.3546277445705979        12.582588115818343     
 C   16.287934637365183        1.7684729125559726        9.5238171799079527     
 C   14.449318090741796        2.4946756331135012        8.1329795445281139     
 C   14.029653098323825        4.5391465843494094        16.820981788623278     
 C   16.113775166686302        4.9474831673657595        15.661853549828658     
 H   15.788271827010982       -2.0779528434612136        12.900753466843128     
 C   13.680053738440510       -2.4603259360185619        13.130153355631268     
 C   12.276196628181163      -0.52645712970773129        13.388792353284032     
 H   13.268996534946409        1.3899797436870511        13.323563102777365     
 H   19.625748905834982        5.9089519330829328        12.119685277301970     
 C   18.639280043395857        7.8240179899474604        12.259397182232156     
 C   16.253492211200200        7.7524535614908334        12.593342165504083     
 H   15.364717920411650        5.7847472139772966        12.725186225486157     
 H   16.776557797622111        1.7222670109860496        10.494100172232196     
 C   16.841107820831446        1.1046252590352770        8.4299083137229172     
 C   15.026608453303281        1.8527726581453074        7.0335653722130367     
 H   13.492252742946500        3.0045184604574686        8.0209898683831362     
 H   13.016601413378899        4.1388194672010732        16.829327843827343     
 C   14.544979123732977        5.1588259265948357        17.961416118863745     
 C   16.617745388273374        5.5640664015933883        16.805597876687575     
 H   16.734519396493724        4.8357529328913040        14.775529834053319     
 H   13.801836892038855       -3.5412667545056644        13.075868957336981     
 C   12.404850465402019       -1.9173044474090963        13.323094460741343     
 H   11.286698525702638       -8.8974344142237566E-002   13.522921148803286     
 H   19.564945776742391        8.3858791545996070        12.139327887613906     
 C   17.425261548173680        8.5005091763484071        12.435726777909991     
 H   15.300645668411748        8.2609531639342428        12.739006491791860     
 H   17.760514967965246       0.53986570013177049        8.5668102755720383     
 C   16.231202957046214        1.1515691010773044        7.1712120375822295     
 H   14.531333307958384        1.8903175542472366        6.0641507477783270     
 H   13.923694779828500        5.2364154600219104        18.852552925504597     
 C   15.842587120347208        5.6885369363925848        17.964238767988434     
 H   17.635983576060870        5.9477005964365368        16.787997770803340     
 H   11.530230197244306       -2.5620295933963155        13.391492084978211     
 H   17.398702095089373        9.5872398696582639        12.453559830570917     
 H   16.681035198036447       0.64784497262209340        6.3195584761696306     
 H   16.239551494804275        6.1883114638246992        18.845857758271084     
 P   1.5568946857073562        2.9634040497622736        20.418241338115369     
 C   3.0292396104410027        2.2977598971204749        21.206337478195735     
 C   9.1716737267112936E-002   2.7220462187225167        21.451199480232990     
 C   1.7783309050922249        4.7416635419678732        20.227822782376215     
 C   1.3258640617150552        2.2138573684884775        18.789116531048705     
 C   3.1288047120682867       0.91428256720133427        21.440172753423820     
 C   4.0748738368459447        3.1555377538928773        21.598193790645738     
 C   7.6800933672528091E-002   1.7797068870413217        22.492214589114862     
 C  -1.0543216636493287        3.5028480875002845        21.192764831045579     
 C   2.1414463297582893        5.2830578912790980        18.987334743622647     
 C   1.6939879358432572        5.5658781069045125        21.366748792539227     
 C   2.3380390200387948        1.4282389770384663        18.209608252742058     
 C  0.13745609450733595        2.4615716842001998        18.075758346883532     
 H   2.3403854737674799       0.23519156991504428        21.126545812893003     
 C   4.2581097942084734       0.40278131512422477        22.078702510929766     
 C   5.2125375700476928        2.6286407817191688        22.210448289198418     
 H   4.0071907788973462        4.2238712402658214        21.421201694463122     
 H  0.95256943116560910        1.1800688081049246        22.730219103162685     
 C  -1.0792856324589826        1.6158896439101862        23.261408489456883     
 C  -2.2052470472259658        3.3193558527611864        21.959437047524716     
 H  -1.0397883156972387        4.2644355044190565        20.414521147364816     
 H   2.2061011324481141        4.6447165379609228        18.109868995980246     
 C   2.4174878838479810        6.6493511637748739        18.884186800559668     
 C   1.9946419525717951        6.9234269319671782        21.258793585111320     
 H   1.3909766512527471        5.1575323298417270        22.330337708407342     
 H   3.2508113337788527        1.2100654910676203        18.757968364946592     
 C   2.1630363234836549       0.91424590220100022        16.920986459909713     
 C  -1.3341932331535813E-002   1.9600025305709192        16.782076649635556     
 H -0.66202049504697602        3.0598397763889746        18.505466841331287     
 H   4.3034893214284278      -0.66487554360284107        22.284707714553935     
 C   5.3012232147812419        1.2548050276665366        22.450627770946404     
 H   6.0237267174130729        3.2849811929993060        22.524229302504754     
 H  -1.0507477198005655       0.88923129035876480        24.073703682441582     
 C  -2.2193008651489157        2.3778439127651492        22.995939844187017     
 H  -3.0985995786451785        3.9160684289646808        21.777579410968219     
 H   2.7062924737212462        7.0670747161180101        17.920901397635987     
 C   2.3476326720016796        7.4656567990572436        20.015905005101065     
 H   1.9528292108420002        7.5675280388336779        22.137984137680323     
 H   2.9467307883672604       0.30480895733247071        16.477813371391250     
 C   1.0006774624702994        1.1951964604584855        16.201033787189548     
 H -0.91594521689557751        2.1715905133371916        16.214542767431976     
 H   6.1863247042733924       0.85337510445998366        22.940342250391868     
 H  -3.1271372422994581        2.2626627352886017        23.589580140684646     
 H   2.5531345900460578        8.5326294064229806        19.938254347004250     
 H  0.85747623369448700       0.82747398172672715        15.184449698745214     
 P   15.082700262664291        10.196259771486767        17.249309938756141     
 C   15.196652855327088        9.2662019472227080        18.789327548797218     
 C   13.874646450377664        9.3502576288077126        16.217022060702167     
 C   16.705110205905676        10.214010957819474        16.460549749181812     
 C   14.557099510720420        11.896085701852304        17.554102156942758     
 C   16.288854995203440        9.4443097796004114        19.658510266416684     
 C   14.170974951115538        8.3673345246664983        19.122271038799390     
 C   14.210690124237150        8.1388626039693737        15.584864684945744     
 C   12.555260669225083        9.8265062964234069        16.181295799336716     
 C   17.534911900486829        9.0829772070803401        16.578477984560351     
 C   17.119079827012413        11.312640382596218        15.686884766229777     
 C   14.249030964687083        12.736674371215997        16.466138275012284     
 C   14.550464814408683        12.408063412971202        18.863112806398231     
 H   17.089324889649841        10.134941241197037        19.407026278396870     
 C   16.340879949143623        8.7294419675878601        20.855048622132301     
 C   14.246156018048932        7.6414414615092632        20.311960363752302     
 H   13.335971121566329        8.2148071942978209        18.446320781087078     
 H   15.230942327176967        7.7587177964079412        15.593926886298071     
 C   13.208906204110951        7.4000409996286560        14.950067330006709     
 C   11.561766846940236        9.0853100999498384        15.539800211468126     
 H   12.301368924051129        10.771240415066051        16.649111430912019     
 H   17.222177634039546        8.2367072292048089        17.186137485236920     
 C   18.762217734695891        9.0569391645952759        15.916256673530304     
 C   18.352451260435210        11.270042273367169        15.036242046608978     
 H   16.500022898161838        12.201493104739889        15.590915834858386     
 H   14.208537050053199        12.345026264561463        15.451085525540242     
 C   13.983001590945216        14.089883929406973        16.688632305030012     
 C   14.277519447254440        13.762387839734608        19.072853290223279     
 H   14.752506079348867        11.757435202569317        19.710527738231708     
 H   17.161091156822280        8.8986030907420410        21.549432629235245     
 C   15.333941592354089        7.8114373329212006        21.170111042888582     
 H   13.450582542546236        6.9418417736718361        20.562628207878635     
 H   13.459762734804311        6.4546315049755369        14.467492012555196     
 C   11.886590712719935        7.8628894084852865        14.945850639621600     
 H   10.543477459094138        9.4701049663686128        15.489140785025048     
 H   19.402928580737690        8.1801665698033155        15.992170946142926     
 C   19.175849252505103        10.147058025197587        15.144247951764049     
 H   18.663603452653014        12.123544770225109        14.437305754123761     
 H   13.775230582511346        14.742342000190733        15.839367967126638     
 C   14.005171006453171        14.601659568539809        17.989997239368179     
 H   14.276737524821748        14.160671932263448        20.085154586953120     
 H   15.404233729318173        7.2376432685973864        22.092384615826425     
 H   11.109189081670857        7.2813392799613359        14.453531467345826     
 H   20.148158088162170        10.117713403307956        14.646837867455879     
 H   13.818366489840715        15.662012840591963        18.155068844018814     
 Co   7.0130061030096948        10.618583514616226        12.647759462908857     
 S   7.5826222058846566        12.797573607700571        13.027200172418578     
 S   9.0784927682110812        9.6800464736104068        12.524476575318586     
 S   5.7832764036843818        10.244820056696357        10.764120853470825     
 S   5.5285412798284135        9.8377456998572317        14.187167766635609     
 C   6.1296032183623241        13.802272763321174        13.095548227127336     
 C   8.9485283664427016        7.9229585617792937        12.423580198706562     
 C   6.5211273218548405        11.093517703126210        9.4057580845941562     
 C   6.2464916672260538        9.1401226111713516        15.636682868108894     
 C   6.2463393173496318        15.212614994563843        13.023827001945691     
 C   4.8319650339672346        13.266521423761201        13.263052585066497     
 C   10.123200991292581        7.1508018086090797        12.249004148174324     
 C   7.7287861174542112        7.2246256887973415        12.578860005591158     
 C   7.7354858104241275        11.807513402352123        9.5239691098256287     
 C   5.8969939671990028        11.080755316296971        8.1332713747947150     
 C   5.4768874672668568        9.0329138347056652        16.820196091505679     
 C   7.5607628074705708        8.6257825521788654        15.660214071995918     
 H   7.2323445110689200        15.656503489852431        12.899467268330739     
 C   5.1239778050239577        16.037513231443864        13.129791930619042     
 C   3.7213876846604488        14.102722316770393        13.388564667653188     
 H   4.7153377294707770        12.186937276981393        13.322571128294378     
 H   11.072820069514474        7.6694488444615772        12.121777386913584     
 C   10.085556895936573        5.7546291476398208        12.259298143747468     
 C   7.6991991829410127        5.8268053008075453        12.589048996532759     
 H   6.8108330101071255        7.7947260663301119        12.720103199254996     
 H   8.2239710927574645        11.854204067178612        10.494297465565909     
 C   8.2889566255654881        12.470601263202608        8.4297473977089226     
 C   6.4745609664047397        11.721902111204670        7.0335571274516990     
 H   4.9398554522075422        10.571003338430073        8.0214904914105070     
 H   4.4639708371684712        9.4335596200472249        16.829352422209819     
 C   5.9920598262810101        8.4110798834581715        17.959499154475431     
 C   8.0645888266560135        8.0070243782193113        16.802820691689274     
 H   8.1815132287937971        8.7388398048002216        14.774097021554301     
 H   5.2450626257260291        17.118535008149340        13.075620164508281     
 C   3.8491983845274276        15.493657868914173        13.323198426200987     
 H   2.7321953589966252        13.664602145880165        13.522914730604311     
 H   11.011260765361969        5.1925327822486080        12.140565723311521     
 C   8.8710434767804820        5.0784351430490924        12.433369282164064     
 H   6.7459315225444065        5.3185312258313706        12.732798063659121     
 H   9.2084216189807240        13.035320846464163        8.5664773900084779     
 C   7.6792624406831500        12.422973590036346        7.1709688446630055     
 H   5.9793993234057572        11.683884698478181        6.0640974601631594     
 H   5.3708115850234082        8.3322341817821997        18.850545141794250     
 C   7.2895107402221617        7.8809526835311940        17.961340362194548     
 H   9.0826735026198442        7.6230195189730159        16.784408104406520     
 H   2.9742635916253568        16.137889949090809        13.392123533332642     
 H   8.8441447030926117        3.9916997033601143        12.450878906989050     
 H   8.1293311699770250        12.926098981513951        6.3190809979294551     
 H   7.6863994019026007        7.3797127835814704        18.842154050002673     
 P   10.108847948081538        10.604724684991675        20.416204274281583     
 C   11.580807258874232        11.270214430470361        21.205106031528359     
 C   8.6436489614161207        10.844728708567530        21.449400891442579     
 C   10.331004403976880        8.8267188138300909        20.223962683147683     
 C   9.8778205423385845        11.355999398471941        18.787844257197865     
 C   11.680187822076837        12.653663227868238        21.439191977442537     
 C   12.626267771002677        10.412431821527079        21.597367430501805     
 C   8.6284497956542072        11.786626151810818        22.490837644433856     
 C   7.4979706027460384        10.063481975385278        21.190767343007835     
 C   10.694502992026729        8.2870059283180915        18.982881622103328     
 C   10.247182809625233        8.0010859797041700        21.361894188039301     
 C   10.890034429455708        12.142253853463286        18.209211835866626     
 C   8.6894213891091763        11.109122886721758        18.074182198413830     
 H   10.891839049983504        13.332770347302548        21.125399795797339     
 C   12.809265072086546        13.165122177701623        22.078156921276687     
 C   13.763731063276648        10.939291901397310        22.210018825682631     
 H   12.558636066521085        9.3441179980714058        21.420306953535778     
 H   9.5039443751884907        12.386627839968295        22.728993014719919     
 C   7.4723936874732573        11.949536588429538        23.260256966891589     
 C   6.3470915699310408        10.246037022417740        21.957755473819592     
 H   7.5127391934855581        9.3023560775952596        20.412075428917891     
 H   10.758857496876271        8.9263915684510664        18.106168269203639     
 C   10.971500909222671        6.9210555625731640        18.878146546424965     
 C   10.548725999360302        6.6438455630260149        21.252367932533797     
 H   9.9439268134125669        8.4080991179400932        22.325954482066141     
 H   11.802827515445708        12.359743020837959        18.757798049600606     
 C   10.715132467464924        12.657721633045528        16.921153659232431     
 C   8.5386917520995382        11.612232436396763        16.781076239135206     
 H   7.8899291733751706        10.510317702613431        18.503194336919211     
 H   12.854516311484263        14.232746701796195        22.284345610703436     
 C   13.852346523955623        12.313123936112810        22.450211823952486     
 H   14.574815228552723        10.282923228667425        22.524021997004162     
 H   7.5006596941629544        12.675860542072577        24.072849000617119     
 C   6.3327218880533875        11.187097234301518        22.994663344991736     
 H   5.4540060993382919        9.6489825837604286        21.775739626001869     
 H   11.260896866469741        6.5048019967274371        17.914432478999885     
 C   10.902086430045745        6.1033245659212731        20.008845473801241     
 H   10.507502608932374        5.9987744241686247        22.130889223576009     
 H   11.498894342356872        13.267638369214433        16.478683440401866     
 C   9.5527741154623627        12.377644168559740        16.200880420721440     
 H   7.6360791439402362        11.401392581853935        16.213293938534100     
 H   14.737338027635422        12.714587594741825        22.940074519857482     
 H   5.4248680211509184        11.301601516909351        23.588421618596776     
 H   11.108290121171748        5.0365990250893642        19.929856137164997     
 H   9.4096431669018958        12.746544689105445        15.184717432582936     
 P   6.5299713919848541        3.3757516060095192        17.248795501878970     
 C   6.6440812604184485        4.3051532592434967        18.789163053652260     
 C   5.3223703047943465        4.2225486549116171        16.216683785327231     
 C   8.1521870410268598        3.3575799349016382        16.459578496539415     
 C   6.0038965277877967        1.6760614404829202        17.553232588586450     
 C   7.7361095991758724        4.1264049585751135        19.658421025411545     
 C   5.6184195459178961        5.2039586444684236        19.122421709368123     
 C   5.6598188427189520        5.4326219904989426        15.582872535132015     
 C   4.0022394889851158        3.7483727509791840        16.182608355053322     
 C   8.9829104679357652        4.4878929024265304        16.577896501169874     
 C   8.5647794328132090        2.2593906798348367        15.684546036495885     
 C   5.6951768028058938       0.83606259718061737        16.465027427623252     
 C   5.9979546607064105        1.1634497565325419        18.862024163528606     
 H   8.5364475819692416        3.4356557301611801        19.406794371429740     
 C   7.7880983493403892        4.8407672355838054        20.855273686528488     
 C   5.6935613140784316        5.9292996896226464        20.312435724653820     
 H   4.7834935652015096        5.3568798528715700        18.446447109123515     
 H   6.6806573514269623        5.8110399175234102        15.590676724977561     
 C   4.6587836693693996        6.1722820740912621        14.947909407266412     
 C   3.0095481013202798        4.4903073551484427        15.540747803740572     
 H   3.7472318636048718        2.8045926410074316        16.651753439478640     
 H   8.6712425746429744        5.3338662331961739        17.186520808504170     
 C   10.209732251486926        4.5136165386836247        15.914722970796040     
 C   9.7976860226219333        2.3016555626568302        15.033011072310908     
 H   7.9450295962030557        1.3710783147192249        15.588016802585292     
 H   5.6540657309171154        1.2283026224871443        15.450218385118850     
 C   5.4293251170614791      -0.51726938421349455        16.686970645776473     
 C   5.7250050066333733      -0.19094954027620512        19.071247346892854     
 H   6.2005131432527589        1.8136277118387936        19.709657092564317     
 H   8.6081876854129096        4.6711684024477540        21.549698219780918     
 C   6.7812977977337265        5.7588408697767202        21.170563303504476     
 H   4.8980120221321606        6.6288236575859898        20.563420826064061     
 H   4.9107304308487558        7.1168031889009917        14.464267609045617     
 C   3.3358469968312363        5.7113993639188907        14.944938177821360     
 H   1.9906911349722758        4.1070106220558094        15.491107762463534     
 H   10.851138926290078        5.3898529332016922        15.990851929881430     
 C   10.622036838825958        3.4238841906452477        15.141448956262144     
 H   10.107536962056031        1.4484457668976436        14.432997884723308     
 H   5.2212525721995062       -1.1694136934350412        15.837522861269054     
 C   5.4521289989702968       -1.0296766293598765        17.988096311812242     
 H   5.7246289496160303      -0.58971735923981317        20.083370694924408     
 H   6.8515636647101772        6.3322525819912796        22.093064195083230     
 H   2.5590726460304354        6.2933919002868874        14.452157213996433     
 H   11.594064122060590        3.4530938982646000        14.643514966505947     
 H   5.2653989965519363       -2.0901071921833041        18.152753715016157     
 Co   10.092697363621877        2.9536863618423572       0.44464272444071795     
 S   9.5231579195398393       0.77467466780187111       0.82412752735749539     
 S   8.0271099526145697        3.8920338752892247       0.32138213163427259     
 S   11.322462492615550        3.3275188518226533       -1.4389720070027052     
 S   11.577168611156214        3.7346318070666555        1.9840108422072245     
 C   10.976199310683036      -0.23000005728764009       0.89240953014544222     
 C   8.1568415598930599        5.6491355675259820       0.22045554857333594     
 C   10.584627041462719        2.4789106524300939       -2.7974031837500566     
 C   10.859217185282322        4.4323140698107908        3.4335007621060214     
 C   10.859488116183098       -1.6403436931233060       0.82064060551187468     
 C   12.273832510445743       0.30576500129583395        1.0599157739611620     
 C   6.9820559045860566        6.4211612283017905        4.6047725605099843E-002
 C   9.3765271376671091        6.3476035175298735       0.37556071961174325     
 C   9.3702788049104910        1.7648895849372264       -2.6792415157706500     
 C   11.208770273135041        2.4917501256904839       -4.0698864083874575     
 C   11.628829297207002        4.5396024201119971        4.6170017352598833     
 C   9.5449406636256882        4.9466448819141009        3.4570133464692527     
 H   9.8734912253186007       -2.0842466521564771       0.69626114754858359     
 C   11.981863668350780       -2.4652284622519351       0.92656971875073646     
 C   13.384426880033558      -0.53042386446784318        1.1853760370138577     
 H   12.390441112603417        1.3853504901446247        1.1194706999251058     
 H   6.0324726602391783        5.9024153648056590       -8.1036224081383029E-002
 C   7.0195487345513508        7.8173397248345351        5.6327008498978044E-002
 C   9.4059612269933517        7.7454265682031203       0.38574118478831371     
 H   10.294559419941958        5.7775987355518978       0.51667287093897762     
 H   8.8817809878366809        1.7181448638055874       -1.7089204518930832     
 C   8.8168387903476404        1.1018371517242971       -3.7735015709726958     
 C   10.631231823521192        1.8506393227969773       -5.1696388591704263     
 H   12.165899623563300        3.0015263158903478       -4.1816381362071562     
 H   12.641757030373903        4.1389839971273803        4.6261740648111171     
 C   11.113651185216314        5.1614825191941369        5.7562768304248300     
 C   9.0411143693881613        5.5654655824492245        4.5995872752516025     
 H   8.9241886343114061        4.8335379908155591        2.5709041806179740     
 H   11.860793593198789       -3.5462504463683349       0.87236356580330754     
 C   13.256638838155432       -1.9213598993425838        1.1199743621616838     
 H   14.373618981230090       -9.2293501757222493E-002   1.3196937725782736     
 H   6.0937634031335888        8.3793320853093860       -6.2276566152255325E-002
 C   8.2340133432257705        8.4936661333535834       0.23021888146972228     
 H   10.359189350516395        8.2538106532201425       0.52936435516626790     
 H   7.8973917620157232       0.53708171242121450       -3.6368066280361924     
 C   9.4265479828173309        1.1495291593097015       -5.0322719879495272     
 H   11.126405187872320        1.8887055979350511       -6.1390914384677329     
 H   11.734902702029077        5.2403792834957024        6.6473153224872172     
 C   9.8161944773772927        5.6915947373376010        5.7580993925803385     
 H   8.0230291318163491        5.9494698303190692        4.5811549068040085     
 H   14.131580112369054       -2.5655869223286412        1.1888717904410291     
 H   8.2608037043440667        9.5804041586653046       0.24770409988147368     
 H   8.9765130874253813       0.64641009865115084       -5.8841829295025105     
 H   9.4193041486911131        6.1928602784504072        6.6388964644766029     
 P   6.9970312747730574        2.9677371379228683        8.2132526000751049     
 C   5.5250669807180923        2.3023011688038753        9.0022015262797819     
 C   8.4622300270657291        2.7277004699183718        9.2464472678279730     
 C   6.7748997044361952        4.7457419679120134        8.0209958277554190     
 C   7.2280172250490589        2.2164188673920426        6.5849037876786660     
 C   5.4256667859434691       0.91886523297710820        9.2363686953050639     
 C   4.4796139451850783        3.1601176453153288        9.3944169524119054     
 C   8.4773691382144527        1.7858562706809604        10.287933896956162     
 C   9.6079544696693269        3.5088698029696888        8.9877887010941766     
 C   6.4113550977643401        5.2854464696484049        6.7799243721268798     
 C   6.8587146992123129        5.5713668526413915        9.1589316470649589     
 C   6.2158734056942944        1.4299672065153706        6.0064102157481427     
 C   8.4163340865454668        2.4634054383482127        5.8711346595089910     
 H   6.2140020528670226       0.23972545450987506        8.9226056799600801     
 C   4.2965874786777833       0.40745566317862036        9.8753749313007191     
 C   3.3421418104493221        2.6333036995800829        10.007091540159616     
 H   4.5472564542176519        4.2284213367146606        9.2172995624115011     
 H   7.6018318432241339        1.1859256987145927        10.526101401937472     
 C   9.6334030481531361        1.6229227376779711        11.057382136869226     
 C   10.758812038624079        3.3262905691165803        9.7548058335865697     
 H   9.5932418116081184        4.2699593786532821        8.2090579846221932     
 H   6.3470000080199291        4.6460652038165771        5.9032073081411021     
 C   6.1342975706334997        6.6513857219160526        6.6752088101686091     
 C   6.5571152203184049        6.9285953854310716        9.0494230576029704     
 H   7.1619931622892290        5.1643582546748208        10.122987556412330     
 H   5.3031473776787008        1.2123959701556137        6.5550767821176246     
 C   6.3907536801105209       0.91440587238769944        4.7183851746962375     
 C   8.5670415099124781        1.9602023838016018        4.5780623033833923     
 H   9.2157750734997297        3.0623728894726625        6.3000280034676042     
 H   4.2513344918561424      -0.66015774354201606        10.081628081089466     
 C   3.2535127031240108        1.2594877410833822        10.247377049763058     
 H   2.5310498607192020        3.2896883770371801        10.321037166403260     
 H   9.6050964766839364       0.89663871233381665        11.870006943764901     
 C   10.773120143879751        2.3852881223378604        10.791768119963415     
 H   11.651932797872572        3.9232886649309915        9.5727761215199845     
 H   5.8448600430117974        7.0676317653521830        5.7115044419357339     
 C   6.2037017653085789        7.4691101722545197        7.8059133280451034     
 H   6.5983499750946795        7.5736587617768345        9.9279499335449302     
 H   5.6070413546437994       0.30433110794903823        4.2760294921685329     
 C   7.5530225772650530        1.1945881343833091        3.9980043463374924     
 H   9.4695866751308984        2.1711270715404258        4.0101997590649709     
 H   2.3685146728409920       0.85807470649378759        10.737271229631903     
 H   11.680957928135658        2.2707737915885584        11.385550070607895     
 H   5.9974599385112466        8.5358289957758409        7.7269282387205402     
 H   7.6961309338785906       0.82562233225025072        2.9818618158638968     
 P   10.575537575218130        10.196715418526665        5.0456557964276083     
 C   10.461459669673774        9.2673360997148908        6.5860348114341809     
 C   11.783019482757641        9.3498705827462913        4.0134527055986551     
 C   8.9532967048582073        10.214946158156943        4.2564952766177466     
 C   11.101725080125451        11.896374749384504        5.3500717157980464     
 C   9.3694783941058262        9.4461352467560253        7.4553399466090218     
 C   11.487111540086692        8.3685131433205253        6.9192660369766195     
 C   11.445379265097303        8.1399554887114522        3.3794582110941120     
 C   13.103220334458376        9.8238451251797994        3.9794401721082360     
 C   8.1224526583245140        9.0847369813469943        4.3749700240395937     
 C   8.5408315479980139        11.313063071181789        3.4812924985583837     
 C   11.410484090666031        12.736350555646462        4.2618611944595912     
 C   11.107723629463662        12.408986558042713        6.6588627127176467     
 H   8.5691426238873500        10.136890821940527        7.2037295573249853     
 C   9.3175387864484644        8.7318259437119305        8.6522244170728211     
 C   11.412016571472012        7.6432218565417660        8.1093140583744052     
 H   12.321988776929091        8.2155362055707695        6.2432450628001304     
 H   10.424484228935690        7.7617034485759211        3.3872202417814781     
 C   12.446286946013094        7.4002449770399972        2.7443573715854530     
 C   14.095783201561332        9.0818634132875324        3.3374379539396171     
 H   13.358374844463647        10.767509437324444        4.4487333789573977     
 H   8.4340341598756936        8.2388099950521987        4.9837047883455545     
 C   6.8956279146034669        9.0590551141743720        3.7117974936375142     
 C   7.3079250362142041        11.270838000865572        2.8297575130900463     
 H   9.1606799113715205        12.201291931912619        3.3846218762317895     
 H   11.451580911191048        12.344102371399423        3.2470543532594180     
 C   11.676404912728144        14.089669908369299        4.4837953226048199     
 C   11.380770631135281        13.763365035551059        6.8680804755928300     
 H   10.905136516087726        11.758821511741054        7.5064989247461718     
 H   8.4974920939055441        8.9014746674681042        9.3466865512599266     
 C   10.324343552594698        7.8137572315096158        8.9675052372297905     
 H   12.207556659054244        6.9436817260339261        8.3602788349147907     
 H   12.194202658672618        6.4558281810220892        2.2605934691053489     
 C   13.769286427179301        7.8609293858301710        2.7414232019172924     
 H   15.114699143973601        9.4650013091984526        3.2878509427419385     
 H   6.2541244385527381        8.1828990382395084        3.7880432079729447     
 C   6.4834438541326254        10.148722899079855        2.9383664099354845     
 H   6.9981868640304636        12.123989590904493        2.2296045000449327     
 H   11.884489043197590        14.741802772502167        3.6343417931232582     
 C   11.653661840683050        14.602078747442405        5.7849203470115578     
 H   11.381211038546002        14.162123700199436        7.8802063542831533     
 H   10.254118037604396        7.2403977666208634        9.8900421151909885     
 H   14.545966305318039        7.2788989151366215        2.2485359393526632     
 H   5.5114166615531435        10.119526219176029        2.4404316183271115     
 H   11.840459657699775        15.662498253580281        5.9495690578660803     
         556

 Co   1.5367455782913033        10.613628686438611       0.44293441853961280     
 S  0.96650407630270496        12.792324816473258       0.82335379264830477     
 S -0.52867967836589280        9.6747905938369136       0.32166701216968091     
 S   2.7640859706631620        10.241065324961802       -1.4422801264694967     
 S   3.0237308409101180        9.8333481405869811        1.9804416002595242     
 C   2.4188643143447313        13.797892098693218       0.89279778203730742     
 C -0.39955501369555713        7.9176062785381056       0.22165105887215797     
 C   2.0258955870308943        11.091559777162631       -2.7993261813990653     
 C   2.3066503153930467        9.1388122677839423        3.4319282173800087     
 C   2.3012136816429876        15.208191135468134       0.82163925771766932     
 C   3.7168484976437841        13.262941496664915        1.0601414473856690     
 C  -1.5744163833607343        7.1461046465465801        4.5445356054272731E-002
 C  0.81949362811516380        7.2185852714251455       0.37928892096632910     
 C  0.81158372961289882        11.805429033999983       -2.6800092614054738     
 C   2.6498121361178306        11.080316161253721       -4.0719252006759294     
 C   3.0771414343238837        9.0333047208176609        4.6149987494065998     
 C  0.99230612833748777        8.6247622229769583        3.4573383615911362     
 H   1.3149096800664308        15.651495252505249       0.69756499766094493     
 C   3.4230879351972621        16.033768898758517       0.92757552853941994     
 C   4.8269096355430543        14.099810870484326        1.1857899304934341     
 H   3.8341005083813595        12.183411573432831        1.1194963900779706     
 H  -2.5235218986732892        7.6653155754304469       -8.3331676048368081E-002
 C  -1.5376620413012283        5.7499203923795656        5.6292431238089219E-002
 C  0.84817186617392104        5.8207514618009490       0.39011258817840500     
 H   1.7375862380444478        7.7881899718015379       0.52175227268362812     
 H  0.32319465390106372        11.850779555127428       -1.7095856511522498     
 C  0.25810064385420572        12.470098498346870       -3.7732709008084107     
 C   2.0722077885239738        11.723010031027089       -5.1706816233681332     
 H   3.6068476795499143        10.570557742370212       -4.1845318811246113     
 H   4.0900262080534828        9.4340111836006244        4.6227808123739855     
 C   2.5629450972100183        8.4129421933541142        5.7555558035697576     
 C  0.48947089010836442        8.0074541701829425        4.6011635183756567     
 H  0.37078790245050502        8.7367601292982702        2.5716162350086393     
 H   3.3013263570279281        17.114724600575734       0.87364398702827617     
 C   4.6982545216091927        15.490685632610697        1.1206499718935212     
 H   5.8163610016678913        13.662262432982031        1.3200967806768129     
 H  -2.4635060455241335        5.1883268666187652       -6.3669624051522475E-002
 C -0.32386094184957459        5.0730546070402660       0.23267216784806252     
 H   1.8008741120267131        5.3119438240987824       0.53565540599722716     
 H -0.66129298034835715        13.034719616525345       -3.6357154500617042     
 C  0.86769203343983359        12.424141075556129       -5.0321463544991731     
 H   2.5671578763275060        11.686151637413921       -6.1402739585157908     
 H   3.1849340801926309        8.3352017717428666        6.6461812654659616     
 C   1.2655577150683852        7.8827431590245816        5.7591378442834147     
 H -0.52860861074791110        7.6233890626042387        4.5841617465452833     
 H   5.5728514019824651        16.135384075219040        1.1895335457468785     
 H -0.29765006227361174        3.9863163143046068       0.25060252327242338     
 H  0.41770338691301373        12.928574291640119       -5.8832882817147034     
 H  0.86944732940887148        7.3824762200832676        6.6408423581039928     
 P   15.554329945806094        10.606804115117916        8.2161053409815903     
 C   14.082249879038743        11.272961821360301        9.0042613888125054     
 C   17.019776394425882        10.847561479393088        9.2487344277493939     
 C   15.331787259937661        8.8287662525069504        8.0250780329166673     
 C   15.785281294612590        11.356500016609260        6.5870956515713592     
 C   13.983246608995698        12.656480196902352        9.2380479727115024     
 C   13.036064737046978        10.415669307552879        9.3956902576111840     
 C   17.035290013320914        11.790132028422649        10.289546407172384     
 C   18.165607046863325        10.066606210319309        8.9898421550022469     
 C   14.967580259904480        8.2882607296121567        6.7845273382786973     
 C   15.415984327919448        8.0039786062280882        9.1635646558892425     
 C   14.771971593456042        12.140135064632442        6.0070310968490945     
 C   16.974236387515617        11.110488410281487        5.8741571872920399     
 H   14.772087127501830        13.335189806374093        8.9246809145993495     
 C   12.853917612625523        13.168531262336794        9.8760948549227443     
 C   11.898407468840452        10.943122250869699        10.007472882291742     
 H   13.103297080422603        9.3473074279017325        9.2186771256224755     
 H   16.159740400791023        12.389972637961064        10.527887398492288     
 C   18.191813027338682        11.954075141664569        11.058032608528206     
 C   19.316998314062950        10.250298529601039        9.7557723748417828     
 H   18.150561228743452        9.3048654366064429        8.2117542461174384     
 H   14.903005369176812        8.9270839826829587        5.9074094168550886     
 C   14.690400293489333        6.9222564667053055        6.6808761660581091     
 C   15.114132830786732        6.6467458825595553        9.0551436958437623     
 H   15.719770939713225        8.4116421705708184        10.127180943604953     
 H   13.858848761036233        12.357150790308902        6.5552247168276416     
 C   14.946297509290533        12.653696729194735        4.7181662229559507     
 C   17.124388646137913        11.611636173210320        4.5802441481626870     
 H   17.774641028151166        10.513927442066711        6.3043899349429067     
 H   12.808934015070697        14.236214524920339        10.082081123030518     
 C   11.810241545530859        12.317008237815452        10.247554759806686     
 H   11.086769102338991        10.287181463039461        10.320887729207325     
 H   18.163820796821152        12.680907256117825        11.870173463597602     
 C   19.331684079300025        11.192087457322595        10.792015459946697     
 H   20.210278695116148        9.6536199627225017        9.5734644226395265     
 H   14.400775780695735        6.5052511839423959        5.7175381327557044     
 C   14.760143857593077        6.1053719156014603        7.8121906892449902     
 H   15.155748637017286        6.0021664707511366        9.9339917278345915     
 H   14.161685446148411        13.261594612923552        4.2745805553897069     
 C   16.109182914302323        12.374253341221204        3.9985226129388467     
 H   18.027439541788667        11.401333114740252        4.0130165257797890     
 H   10.925122186605854        12.718871056040113        10.736871306106325     
 H   20.239923079197705        11.307482749558284        11.384980750308650     
 H   14.553736917719451        5.0386107340638544        7.7342083136215214     
 H   16.251928243957700        12.741516701892449        2.9816932711103505     
 P   2.0244343924925787        3.3748107962243030        5.0464182847835879     
 C   1.9114419540081211        4.3050412137981162        6.5864144400665925     
 C   3.2312820145324435        4.2215684774290123        4.0134439655863758     
 C  0.40150599943188514        3.3562457635504113        4.2587137672352107     
 C   2.5516584243704932        1.6754388914928460        5.3508616752552776     
 C  0.81977514909490667        4.1271594235677567        7.4562838303156820     
 C   2.9373329090311069        5.2040226147676343        6.9185030308589335     
 C   2.8939262785858744        5.4321554892810440        3.3805557977791731     
 C   4.5513214408254719        3.7472130265241503        3.9787966758024811     
 C -0.42834149705527391        4.4872967964868931        4.3762622692333499     
 C  -1.2687656659508688E-002   2.2571732700050950        3.4858143792570369     
 C   2.8591851452401404       0.83501656924407708        4.2626302648508512     
 C   2.5607976753052117        1.1637723138075604        6.6599201023374235     
 H   1.9182650971088469E-002   3.4364409583285256        7.2054620384844021     
 C  0.76838441422473591        4.8424864087479023        8.6525802097664197     
 C   2.8627388271873282        5.9303859216339365        8.1079167413143711     
 H   3.7720079309893668        5.3563148427199678        6.2420888500427969     
 H   1.8731442663385711        5.8107362010663310        3.3886936632577354     
 C   3.8950861255431022        6.1722372678491642        2.7462980968561164     
 C   5.5442023896923240        4.4896668882612465        3.3378805067294528     
 H   4.8061786142380436        2.8030141680154559        4.4471187950164728     
 H -0.11549910002073827        5.3339327397971434        4.9833657540280454     
 C  -1.6558047925540391        4.5129523691190396        3.7142899375482701     
 C  -1.2462685016860577        2.2993236151482090        2.8355060388150486     
 H  0.60639993178349139        1.3683201975980981        3.3900951298268214     
 H   2.8977706309280560        1.2265226646206999        3.2475007046037767     
 C   3.1272109017556260      -0.51778806295080404        4.4849723963878620     
 C   2.8356702858541087      -0.19015759351539760        6.8694951450464989     
 H   2.3591729697389918        1.8143307596119032        7.5074938641071958     
 H  -5.1455788237812543E-002   4.6735476651141576        9.3474556695630362     
 C   1.7753853033522693        5.7607287547324928        8.9666783616177508     
 H   3.6584052058043492        6.6301197566241603        8.3578845804980482     
 H   3.6432777772235063        7.1170521129445934        2.2631412965575750     
 C   5.2180584945725208        5.7114857339258904        2.7434627597083083     
 H   6.5630268732025359        4.1062881582186099        3.2880457400047742     
 H  -2.2964439268485282        5.3898140688277758        3.7898129622442127     
 C  -2.0696464719714727        3.4223858534957676        2.9429942008010226     
 H  -1.5574719777420771        1.4454300832983664        2.2371484352088697     
 H   3.3345888333542906       -1.1701201718303711        3.6355278962977611     
 C   3.1074999690492504       -1.0293094963463656        5.7864156262438886     
 H   2.8384106712260548      -0.58818306651444385        7.8818463022679772     
 H   1.7055337819309648        6.3349288113063240        9.8887202858639487     
 H   5.9949407002273309        6.2941382968356816        2.2517176907678680     
 H  -3.0419465818213776        3.4515159975602003        2.4455150920209872     
 H   3.2958512701663158       -2.0893708016473518        5.9514100368933054     
 Co   15.568961996562649        2.9581398235122900        12.646196771591510     
 S   16.139102780579375       0.77930014549547688        13.025986403006819     
 S   17.634543398371402        3.8966087195676380        12.525332943181763     
 S   14.341846555072951        3.3312963884888620        10.760941216541362     
 S   14.081907909540012        3.7382022439687126        14.183716732672389     
 C   14.686670626213134      -0.22615064607392377        13.095615469430555     
 C   17.505658027583234        5.6537743924213286        12.424750538714523     
 C   15.079948483733098        2.4807438902033216        9.4038659764502750     
 C   14.798880313160518        4.4331004596452432        15.635105165874922     
 C   14.804207858820790       -1.6364588974843310        13.024430389927408     
 C   13.388741591948827       0.30889758818553426        13.263057761714817     
 C   18.680625396982887        6.4250782897960432        12.248414020606951     
 C   16.286690122379614        6.3529873055383685        12.582164493868934     
 C   16.294316632675294        1.7669595623278642        9.5231040428096350     
 C   14.455919465777429        2.4918871055199534        8.1313240302279048     
 C   14.028327220633255        4.5387317498762236        16.818119718056039     
 C   16.113172153756871        4.9472725480502353        15.660485875531837     
 H   15.790465227823773       -2.0798360886977303        12.900235908365641     
 C   13.682279689746780       -2.4619485323592412        13.130469757573140     
 C   12.278625722388279      -0.52788141285688839        13.388807600585928     
 H   13.271571164201344        1.3884363403858078        13.322386238700952     
 H   19.629668219447058        5.9057153977431849        12.119798931991133     
 C   18.644049788221842        7.8212722195909894        12.258945420031981     
 C   16.258189041272114        7.7508260632740109        12.592680278406425     
 H   15.368520387339705        5.7835238039457355        12.724692827574557     
 H   16.782836095134851        1.7217553729252022        10.493464735338289     
 C   16.847720160732578        1.1022315540981209        8.4298378555900957     
 C   15.033458048786857        1.8491635069408967        7.0325475015795895     
 H   13.498845381320812        3.0015870465898487        8.0187777704115852     
 H   13.015455734538914        4.1379903738163009        16.825903611140671     
 C   14.542456389352337        5.1592388596139829        17.958630695755883     
 C   16.615936869192232        5.5647424443925271        16.804254125990763     
 H   16.734721402637629        4.8352176617371487        14.774794068347790     
 H   13.803950730350133       -3.5429149131981448        13.076518931612336     
 C   12.407172665969552       -1.9187654153959579        13.323663117556778     
 H   11.289218493792909       -9.0253357117128355E-002   13.523184103386457     
 H   19.569967978866298        8.3827279326315001        12.138893418257885     
 C   17.430328547145734        8.4983336035673123        12.435123841619374     
 H   15.305552751354924        8.2597975386048041        12.738091124807390     
 H   17.767150945410908       0.53765989743044817        8.5673439669217473     
 C   16.238009813283384        1.1480813250425905        7.1710166003398310     
 H   14.538423208577221        1.8859479544985032        6.0629963853159046     
 H   13.920434461077882        5.2370474857600433        18.849227748854137     
 C   15.839820573003497        5.6894910818357127        17.962202639590281     
 H   17.633983675695823        5.9488933079810824        16.787232993883244     
 H   11.532533152157898       -2.5633980471190934        13.392609103437332     
 H   17.404253485281330        9.5850798575452352        12.452813630555070     
 H   16.687937253490706       0.64360718405759099        6.3198657026276024     
 H   16.235888167269401        6.1898332281813726        18.843882103322272     
 P   1.5513015019981089        2.9653410465164729        20.419088816820484     
 C   3.0234597971456925        2.2993114587352728        21.207211330066695     
 C   8.5958575989912911E-002   2.7243894048224142        21.451825997489255     
 C   1.7736513254357718        4.7434121769028428        20.228176776302941     
 C   1.3203828587282014        2.2156781708313011        18.790052390497252     
 C   3.1225775632650006       0.91579803048942299        21.440978196754262     
 C   4.0695438135393047        3.1566943428309453        21.598717207347832     
 C   7.0711685644165842E-002   1.7819187373640022        22.492732377545352     
 C  -1.0600150839882889        3.5051622663197270        21.193019522919240     
 C   2.1378763735582811        5.2840269831654698        18.987678773198997     
 C   1.6893621067889113        5.5681071077269282        21.366725467789621     
 C   2.3336725937088989        1.4319889611277674        18.210019862310109     
 C  0.13144335722132841        2.4617000168827485        18.077086351970852     
 H   2.3338208997158674       0.23702403686768678        21.127535746093745     
 C   4.2518982847499824       0.40383639571143315        22.079113075090707     
 C   5.2072152303578809        2.6293292642832573        22.210550863277028     
 H   4.0022238771422369        4.2250544845990605        21.421722120080336     
 H  0.94639439324525043        1.1822461016418808        22.730994350791050     
 C  -1.0856763421375963        1.6178915951969550        23.261406869994570     
 C  -2.2112676478146081        3.3213983166418357        21.959142713100675     
 H  -1.0451867654893237        4.2668336715418009        20.414856227560524     
 H   2.2025252417970949        4.6452717919839381        18.110515736072593     
 C   2.4149906494338960        6.6500541891581051        18.884144172114219     
 C   1.9911419132122843        6.9253646144467211        21.258414011511785     
 H   1.3855796152876307        5.1603551449409490        22.330308406553232     
 H   3.2467887768047090        1.2149660793363641        18.758221841364467     
 C   2.1593395576215917       0.91837355634941509        16.921175850152988     
 C  -1.8720096055979421E-002   1.9604846164115872        16.783199806359484     
 H -0.66894499003176200        3.0583198153195497        18.507273957012824     
 H   4.2969430380220439      -0.66384619560514968        22.285099648381788     
 C   5.2954795420755181        1.2554487216011347        22.450641476976216     
 H   6.0187912994576296        3.2853306513042684        22.524004089609857     
 H  -1.0574790998548127       0.89112761091491810        24.073603523290839     
 C  -2.2256800338211002        2.3797135732859247        22.995486828916835     
 H  -3.1046592185241551        3.9179354950155534        21.776912838076736     
 H   2.7046369435988225        7.0671445090367788        17.920849091239383     
 C   2.3451579844415074        7.4668497963444347        20.015517376094916     
 H   1.9494421651109510        7.5698691210537481        22.137310600350780     
 H   2.9439372805160766       0.31043124077483270        16.477623561980650     
 C  0.99646045868511568        1.1978005657253654        16.201517151732194     
 H -0.92176320746728502        2.1707865360365535        16.215959882813149     
 H   6.1806084343740562       0.85366512317148857        22.940006984699483     
 H  -3.1338055803175155        2.2642678047097040        23.588617043878838     
 H   2.5515075748887113        8.5336292142194505        19.937617887000201     
 H  0.85371013034627008       0.83047712826461795        15.184710289856406     
 P   15.081434811291460        10.197350821461978        17.249397421847032     
 C   15.194369241494270        9.2671987198887908        18.789438391506113     
 C   13.874757799092807        9.3504886117013335        16.216324959669361     
 C   16.704356580223369        10.215966041774093        16.461688004974405     
 C   14.554120337051250        11.896698874154131        17.553773354620660     
 C   16.285948312689374        9.4451981315399056        19.659391556957427     
 C   14.168477115086638        8.3682157441961902        19.121515839037684     
 C   14.212446348030204        8.1401059018239419        15.583244169191834     
 C   12.554609166819315        9.8245280392472445        16.181695267839771     
 C   17.534442614908038        9.0851247295318132        16.579551500378873     
 C   17.118223400638325        11.314826248123408        15.688305736197456     
 C   14.246465973058198        12.737043593144026        16.465520056524348     
 C   14.545111244094558        12.408446899415283        18.862804376128825     
 H   17.086540413631333        10.135917747537714        19.408574206438139     
 C   16.337240296663857        8.7300100020681519        20.855773087385977     
 C   14.242965676992814        7.6419973002299892        20.311026462198246     
 H   13.333883357977477        8.2158147989433292        18.445026702784897     
 H   15.233324405418569        7.7618067751968294        15.591361139082123     
 C   13.211512931574529        7.3998776767436567        14.948814849034473     
 C   11.561961998469448        9.0819504934021289        15.540559783821292     
 H   12.299499168939471        10.768587122384060        16.650163265475637     
 H   17.221846953523201        8.2386537608846808        17.187014310289392     
 C   18.761819869063423        9.0594697143170251        15.917415902825237     
 C   18.351700988120939        11.272664577456647        15.037806095758301     
 H   16.498954618349671        12.203525387046493        15.592330025010284     
 H   14.207762538467819        12.345468769862300        15.450418549058810     
 C   13.978452072785801        14.089859652071235        16.687808469144269     
 C   14.270234659262240        13.762381062509768        19.072326140129885     
 H   14.746833638297781        11.757946246169789        19.710397601355414     
 H   17.156996739207145        8.8990579722904286        21.550720375416653     
 C   15.330215012360302        7.8118014582831492        21.169889516975079     
 H   13.447294759120698        6.9422704124581438        20.560997993842136     
 H   13.463558409226767        6.4551881893913698        14.465555220796192     
 C   11.888442449174471        7.8603199224191922        14.945949876168347     
 H   10.543057680949397        9.4651018592269534        15.490667363258826     
 H   19.402665195713208        8.1827829173751123        15.993208626056814     
 C   19.175316978152114        10.149806984102920        15.145609010541042     
 H   18.662608715953805        12.126383138782826        14.439042939803951     
 H   13.770991049789535        14.742149022705444        15.838349817961570     
 C   13.998283811872108        14.601459054298539        17.989220546959313     
 H   14.267586877412834        14.160468346227781        20.084654342275510     
 H   15.399985339978638        7.2377199159969665        22.092012820793780     
 H   11.111733059338906        7.2775776205119449        14.454042847439689     
 H   20.147553048870332        10.120664512667975        14.648013188147061     
 H   13.809936286428512        15.661527493501925        18.154168052256033     
 Co   7.0159207919323521        10.619743980951057        12.646756304215117     
 S   7.5851673520619771        12.798990601859060        13.025318058937959     
 S   9.0816757399648935        9.6817083961449057        12.525699345700341     
 S   5.7888952985896811        10.245457412892319        10.761663452697208     
 S   5.5295165528615868        9.8389914430906629        14.184618769290569     
 C   6.1321323716239595        13.803571538090537        13.094737580676101     
 C   8.9523933854933233        7.9246514299807238        12.423678314631642     
 C   6.5274046280379228        11.095049525086653        9.4042108679053840     
 C   6.2461247350732272        9.1407084369714475        15.634536590595621     
 C   6.2488276249647088        15.213945722488825        13.023547140853715     
 C   4.8345498181900064        13.267730812539181        13.262336301086272     
 C   10.127386826826319        7.1530771564371118        12.248789449353579     
 C   7.7329527060871222        7.2257234144182947        12.578723331684133     
 C   7.7418499761970265        11.808738381306652        9.5232439181749200     
 C   5.9035679994404120        11.083298306576969        8.1315928855646877     
 C   5.4755683514857871        9.0333417080638547        16.817393754563145     
 C   7.5601857615661006        8.6259133495515066        15.658972240538214     
 H   7.2347908044051197        15.657898449788821        12.899049308181054     
 C   5.1264681825745804        16.038753323383936        13.130136106583155     
 C   3.7239828572043150        14.103835652821880        13.388597055439519     
 H   4.7179891863573022        12.188119151945616        13.321470600318289     
 H   11.076759280292949        7.6722083843067033        12.121730268095277     
 C   10.090407836175151        5.7568789290711253        12.258855016489481     
 C   7.7040209961865314        5.8278896741469284        12.588718089893277     
 H   6.8147288673058393        7.7953898239180228        12.720000705671394     
 H   8.2302420800171578        11.854389992546292        10.493646529582607     
 C   8.2955282388797489        12.472765227204567        8.4296890570762741     
 C   6.4813619403606095        11.725324061718869        7.0325394737957083     
 H   4.9464264046409072        10.573682206398740        8.0192392374230685     
 H   4.4628214475618337        9.4343770497217392        16.825925267847619     
 C   5.9895557079264075        8.4108464544980386        17.956860871044995     
 C   8.0628173995136958        8.0064365643054334        16.801690693651473     
 H   8.1817407579615136        8.7391928287932465        14.773471166299563     
 H   5.2474951108080807        17.119794380651982        13.076289377092495     
 C   3.8517520997232806        15.494801055736286        13.323758642255457     
 H   2.7348576978443853        13.665619649203011        13.523177728352984     
 H   11.016361315041252        5.1952061691432005        12.140037494545201     
 C   8.8762297913461605        5.0800918563162618        12.432948954584875     
 H   6.7509960288105271        5.3191263362031069        12.732361114538028     
 H   9.2150123815013298        13.037300030712220        8.5670365137352835     
 C   7.6860124386636768        12.426284325514194        7.1707918149968686     
 H   5.9864318994153392        11.688103565044532        6.0629467603529683     
 H   5.3675670472546937        8.3318786464672403        18.847374075885927     
 C   7.2867749926535037        7.8802103190063857        17.959527265744409     
 H   9.0807226054080559        7.6219438032853057        16.783919921729009     
 H   2.9768224958377107        16.138978899848869        13.393191354577825     
 H   8.8498416270275850        3.9933412424296093        12.450340745836208     
 H   8.1361582189743942        12.930205866348771        6.3194247183560384     
 H   7.6827726860479242        7.3785159367686299        18.840463611751353     
 P   10.103309676094474        10.603102945234294        20.417209155340959     
 C   11.575111832200655        11.268990482389125        21.206075139290832     
 C   8.6379471299352346        10.842804389207821        21.450166301856143     
 C   10.326324939389689        8.8252660083087946        20.224614116255488     
 C   9.8723938135321880        11.354361042048957        18.788878791121395     
 C   11.674058865627279        12.652477663256773        21.440073000577232     
 C   12.621035918833474        10.411603646070041        21.597954719743665     
 C   8.6224380672780754        11.784867460608107        22.491461614488216     
 C   7.4923061968435185        10.061620333595467        21.191176211258188     
 C   10.690903623515826        8.2862036121929741        18.983568569540743     
 C   10.242517434078755        7.9992616978332691        21.362244681891760     
 C   10.885719636925195        12.138636965783540        18.209654457520919     
 C   8.6834622281933882        11.109112877325479        18.075632544658806     
 H   10.885366884839732        13.331266187846317        21.126478178046586     
 C   12.803169354840547        13.164400772709884        22.078609013774379     
 C   13.758522352915117        10.938935196709412        22.210154214052483     
 H   12.553763655240877        9.3432615902030722        21.420896799079902     
 H   9.4978675677429862        12.384876272600721        22.729862845556763     
 C   7.4660779142039297        11.948057256842000        23.260343881132197     
 C   6.3410961855018479        10.244518880083076        21.957590737952085     
 H   7.5073521283473585        9.3003748042791141        20.412599322762009     
 H   10.755275023110334        8.9259229158206779        18.107100144793918     
 C   10.968900998765283        6.9204930256754293        18.878568657900502     
 C   10.545118210707303        6.6422889342894216        21.252482741642357     
 H   9.9385091551161775        8.4057833179906574        22.326262854243033     
 H   11.798855196706706        12.355027881999447        18.758064924242756     
 C   10.711479472256178        12.653613561715574        16.921330697536458     
 C   8.5333618292014677        11.611750022729451        16.782277402794993     
 H   7.8830593440983456        10.511997695950487        18.505177655837524     
 H   12.848095417432273        14.232053591583789        22.284764612547725     
 C   13.846721505231439        12.312812388344593        22.450256904591992     
 H   14.570001799911388        10.282908004251560        22.523812361623850     
 H   7.4940236932049791        12.674512786148583        24.072814338388476     
 C   6.3263916237754065        11.185786905409424        22.994308512583476     
 H   5.4479514268055667        9.6476657129953178        21.775214777699166     
 H   11.259093179506623        6.5047598649707146        17.914877791026356     
 C   10.899475460783679        6.1023814624758836        20.009000834986676     
 H   10.503962685181815        5.9968888314188202        22.130761432383238     
 H   11.496139515335038        13.261998455911176        16.478426977647999     
 C   9.5486006196603306        12.374992762229825        16.201376351815135     
 H   7.6303099692801029        11.402138821775473        16.214808365851123     
 H   14.731748892334764        12.714627574418570        22.939758794837250     
 H   5.4182497527019828        11.300607596669133        23.587547406067014     
 H   11.106472967690710        5.0358301515865866        19.929865382585266     
 H   9.4059150701321865        12.743403521232102        15.184958169075705     
 P   6.5287103857405917        3.3746773836020889        17.248923155865612     
 C   6.6417896025668695        4.3042240583923910        18.789287016108652     
 C   5.3224514052375156        4.2222730630426968        16.216012936122073     
 C   8.1514530192496935        3.3556742142663514        16.460792522340160     
 C   6.0009583817518903        1.6754545894388380        17.552971070550292     
 C   7.7332081631589809        4.1256337506071326        19.659309820780397     
 C   5.6159124865846808        5.2031500307592040        19.121654885322442     
 C   5.6614367379626911        5.4314357594695153        15.581405517373046     
 C   4.0016151146764498        3.7501467684029590        16.182906820684916     
 C   8.9823895065191088        4.4858504680378379        16.579015725765625     
 C   8.5640491779920715        2.2572201578727622        15.686148543519311     
 C   5.6927035152159711       0.83565436486028011        16.464494857974234     
 C   5.9925882652415359        1.1631212927825181        18.861799820108896     
 H   8.5336784079281074        3.4348051589465793        19.408361219445197     
 C   7.7844668143469002        4.8403559513337822        20.855981046573113     
 C   5.6903647532325099        5.9288594703230739        20.311464887001176     
 H   4.7813906347086439        5.3559143195053069        18.445143173005832     
 H   6.6828559438689794        5.8081409956980794        15.588361475966142     
 C   4.6611945189005768        6.1724377748267374        14.946822886274660     
 C   3.0097086770559813        4.4934057827352047        15.541434250044450     
 H   3.7454751008253582        2.8069682919204841        16.652601969671753     
 H   8.6707777514032571        5.3320477204455274        17.187368745601763     
 C   10.209320180204449        4.5112153785456437        15.916001608704994     
 C   9.7970979359015100        2.2990743205707522        15.034825795547459     
 H   7.9441410826418393        1.3690195987337930        15.589655790094687     
 H   5.6534308843983014        1.2277756053264159        15.449618317631362     
 C   5.4248535778110867      -0.51727471682591064        16.686274633034078     
 C   5.7177076235909130      -0.19088199499921504        19.070843877958115     
 H   6.1947876946519083        1.8132063018329316        19.709594391536722     
 H   8.6041107988825214        4.6709043140925335        21.550965791400309     
 C   6.7775688392336964        5.7586285005320335        21.170306641110383     
 H   4.8947161553791734        6.6285165808179327        20.561728947277722     
 H   4.9142463386324771        7.1163071998539715        14.462578757819468     
 C   3.3375506825192947        5.7138098892139162        14.945107370556435     
 H   1.9902804757084489        4.1116372263754144        15.492482657456671     
 H   10.850807510880813        5.3874074450209264        15.991992418874563     
 C   10.621593069907222        3.4212347195079484        15.143027349500723     
 H   10.106805086078971        1.4456257932547354        14.435069095827890     
 H   5.2171146580397814       -1.1692744186106441        15.836646513633486     
 C   5.4452703276341641       -1.0294571913292814        17.987465822642370     
 H   5.7154339858145455      -0.58941583609871939        20.083007794301036     
 H   6.8473149243160414        6.3323575940984052        22.092639463779690     
 H   2.5614203561453470        6.2969604763573690        14.452773890305085     
 H   11.593569433163347        3.4502526967911198        14.644948266621492     
 H   5.2569914809241904       -2.0895969816611184        18.152030842983365     
 Co   10.089783307346959        2.9525210068014882       0.44364631901848628     
 S   9.5206089573620343       0.77325443125750115       0.82224927275856563     
 S   8.0239352819970549        3.8903818777389887       0.32260948300053555     
 S   11.316840015747033        3.3268728619474626       -1.4414251166698226     
 S   11.576193429233411        3.7333742203473230        1.9814714736563146     
 C   10.973665110213789      -0.23130327257147132       0.89160715801910850     
 C   8.1530031409721637        5.6474515338853246       0.22056064876072973     
 C   10.578343726795225        2.4773646135566336       -2.7989409148049584     
 C   10.859584673823631        4.4317126387197865        3.4313657758720781     
 C   10.856993472950997       -1.6416787823386403       0.82037215679300335     
 C   12.271242789371101       0.30455066097753553        1.0592079936513898     
 C   6.9779054553102151        6.4189050289349980        4.5827415226648058E-002
 C   9.3723916612945501        6.3465040663275127       0.37544422974572683     
 C   9.3639079577607855        1.7636522185196892       -2.6799529765044534     
 C   11.202188600867569        2.4891876561199706       -4.0715561091044163     
 C   11.630148569992210        4.5391534876007231        4.6142114513025048     
 C   9.5455186073744169        4.9464991263295417        3.4557842951216360     
 H   9.8710382206241345       -2.0856452622343826       0.69585553500455044     
 C   11.979366202252221       -2.4664734741153822       0.92692826352500945     
 C   13.381825761345452      -0.53154265508228793        1.1854210763532289     
 H   12.387785682287396        1.3841636064092240        1.1183761275498600     
 H   6.0285659129415592        5.8996827487065202       -8.1099473877473752E-002
 C   7.0147451018730811        7.8151086447615867        5.5879257351941339E-002
 C   9.4011825426016404        7.7443402700313815       0.38543103929731537     
 H   10.290688518328706        5.7769257571424673       0.51660054652977061     
 H   8.8755048470776181        1.7179502805293889       -1.7095568240218419     
 C   8.8102575649188992        1.0996584115624644       -3.7735431624243585     
 C   10.624420534209436        1.8471953257189104       -5.1706446424855974     
 H   12.159321583952245        2.9988263079820823       -4.1838832253637710     
 H   12.642905778414873        4.1381435414209715        4.6227577390888506     
 C   11.116156088810046        5.1616918292518301        5.7536525499674589     
 C   9.0428869206557909        5.5660341084978553        4.5984724098444332     
 H   8.9239619126202161        4.8331733796213543        2.5702906928148535     
 H   11.858353434132111       -3.5475147652733807       0.87304942714635092     
 C   13.254078042834525       -1.9225085293340565        1.1205497651898846     
 H   14.370950500638910       -9.3316893834703540E-002   1.3199722666763047     
 H   6.0887164906451510        8.3766855411959380       -6.2819138065173766E-002
 C   8.2288782276941159        8.4920177640386374       0.22980735418656953     
 H   10.354171168189785        8.2532049570648667       0.52895758437479445     
 H   7.8907901586143243       0.53509035179734743       -3.6362277134160657     
 C   9.4197865481863232        1.1461990879704989       -5.0324332155304372     
 H   11.119360892757079        1.8844612363612208       -6.1402310564351597     
 H   11.738147952647292        5.2407072566030024        6.6441586563572868     
 C   9.8189314208437715        5.6923140191281369        5.7563017679550601     
 H   8.0249811620197171        5.9505262019825498        4.5806834314355083     
 H   14.129013835869587       -2.5666813912388897        1.1899572462652261     
 H   8.2551665155916858        9.5787707657414636       0.24717631423566280     
 H   8.9696717123090810       0.64228343405215460       -5.8838214946071989     
 H   9.4229323357237096        6.1940323611156716        6.6372226363352871     
 P   7.0025578266461821        2.9693420128152241        8.2142512849563012     
 C   5.5307509907818178        2.3035044267764646        9.0031610818341914     
 C   8.4679204596372255        2.7296103465355679        9.2472061975230755     
 C   6.7795654832714689        4.7471779977161281        8.0216424979882586     
 C   7.2334351068296296        2.2180436247879900        6.5859312493739770     
 C   5.4317855476876087       0.92002923097242717        9.2372345159044560     
 C   4.4848338293895917        3.1609228180271258        9.3949977109525467     
 C   8.4833745730949257        1.7875960610535864        10.288547207016022     
 C   9.6136037686161657        3.5107231474062806        8.9881928460552185     
 C   6.4149440234339696        5.2862329900989886        6.7806060489511841     
 C   6.8633667592122736        5.5731745345951742        9.1592773739251854     
 C   6.2201739971879002        1.4335852773053892        6.0068355417501920     
 C   8.4222905593247432        2.4633933751379402        5.8725858686521102     
 H   6.2204649266945529       0.24121023525301313        8.9236669393285233     
 C   4.3026729960378267       0.40815217589803410        9.8758087558890022     
 C   3.3473391015905052        2.6336343340244470        10.007218786004293     
 H   4.5521161465049227        4.2292554226058074        9.2178867017864743     
 H   7.6079057182746945        1.1876528695466133        10.526959827155974     
 C   9.6397145868158756        1.6243847142633432        11.057455617861963     
 C   10.764794271280381        3.3278020959621273        9.7546336367571609     
 H   9.5986090883355146        4.2719354815975041        8.2095804725122292     
 H   6.3505722009887080        4.6465180329992295        5.9041339606831311
[truncated: 3,249,397 more chars]
