# Supplementary material for: Unraveling the Contributions to Spin–Lattice Relaxation in Kramers Single-Molecule Magnets
Source: J Am Chem Soc. 2022 Dec 9;144(50):22965–75. doi: 10.1021/jacs.2c08876 (PMC9782788; doi:10.1021/jacs.2c08876)
Supplement: Supplementary file 2 — ja2c08876_si_002.zip [file ja2c08876_si_002.zip › phonon_Co/mol-2/mode-1-10/8/Cart_disp.xyz]

         556

 Co   1.5122396320201896        10.611120636076340       0.32820158318561726     
 S  0.92980502315971991        12.784518467952596       0.72162309785441214     
 S -0.54253719486676122        9.6475787878232424       0.21824918513317837     
 S   2.7123215534631946        10.268934523461546       -1.5781302455058335     
 S   3.0163299851682717        9.8129505256161753        1.8506813365224430     
 C   2.3802240976187048        13.789554168780201       0.83818024822598225     
 C -0.38805541037614216        7.8908725517608183       0.13663079264193206     
 C   1.9629108833633198        11.135378781820142       -2.9190137847165634     
 C   2.3056313513841311        9.1174714840402356        3.3065080205244333     
 C   2.2638720639909375        15.200350013913418       0.78075321097934069     
 C   3.6742069549389287        13.253174491157653        1.0310950563720882     
 C  -1.5552601959780084        7.1011472679310881       -9.8836758817495360E-003
 C  0.84310077223414848        7.2105043837149614       0.28401958533164784     
 C  0.75292914722618087        11.853281859072219       -2.7826532430974829     
 C   2.5770444316839338        11.134293344410954       -4.1962224171148268     
 C   3.0799291972417557        9.0149890733703177        4.4874503706581521     
 C  0.99358967499197648        8.5976698997683751        3.3383137410564419     
 H   1.2806792509903722        15.644757294973866       0.63686376868395878     
 C   3.3827116645626099        16.024422093899563       0.92566951051755231     
 C   4.7808907655201578        14.088351604999174        1.1968003787748656     
 H   3.7891871556742656        12.173126131883464        1.0862627983693531     
 H  -2.5125910998080765        7.6063401036259179      -0.13508911099907234     
 C  -1.5003193377994399        5.7057758762865580        2.6401648554133589E-002
 C  0.88998582043379781        5.8130467171374951       0.31960033221183504     
 H   1.7563657927132414        7.7933155003779353       0.40494447387915955     
 H  0.27373754123029398        11.891968387932090       -1.8074434832394677     
 C  0.19493235518024199        12.532930448130731       -3.8646923603770191     
 C   1.9947022596220021        11.791396522276887       -5.2836874468571038     
 H   3.5306111664262705        10.620651880059574       -4.3207316481035081     
 H   4.0884207969169655        9.4252075563844269        4.4949727408823845     
 C   2.5768134486146508        8.3848668502737933        5.6277250050971164     
 C  0.50065827990100165        7.9723799456960913        4.4820185957226091     
 H  0.36488240198479371        8.7115714125442043        2.4584306698148084     
 H   3.2621106468921872        17.105722608167788       0.88093160824837191     
 C   4.6532386443524683        15.479923868163015        1.1456993389162062     
 H   5.7660081456464818        13.648888877866060        1.3568723566950165     
 H  -2.4206313929552299        5.1302666126556398       -6.9439562773810873E-002
 C -0.27530699840057504        5.0473187712642780       0.19731897923087932     
 H   1.8521835574283072        5.3193292232492819       0.45655064885945107     
 H -0.71994033620774978        13.101630762814974       -3.7145261201268731     
 C  0.79500416599954482        12.497148549767475       -5.1284758512257671     
 H   2.4818553145373272        11.762013214073386       -6.2573939320936658     
 H   3.2038369470707901        8.3071266197755538        6.5150070527421535     
 C   1.2836440172743848        7.8453470921222515        5.6352411608774648     
 H -0.51521199220251357        7.5822857210442836        4.4680515185190206     
 H   5.5253519059498499        16.124250458340214        1.2458709570544544     
 H -0.23591133004104936        3.9612529510556413       0.23698441445900548     
 H  0.34219332606259451        13.013865284226409       -5.9707227616420715     
 H  0.89561970867285867        7.3387501625692044        6.5168994376878908     
 P   15.623521173667694        10.556043757677084        8.1590108437129043     
 C   14.162385689983438        11.228211959578310        8.9635966099797333     
 C   17.093436554889191        10.784341775375104        9.1881880491184482     
 C   15.386144866125514        8.7823681248604402        7.9484503807628917     
 C   15.851664011425571        11.309738216795340        6.5327250049920034     
 C   14.067951751672297        12.614269744452914        9.1833312011406196     
 C   13.127800760791006        10.374433810690514        9.3944857628868625     
 C   17.113817102589088        11.730063926602666        10.226440999648688     
 C   18.234544733093525        9.9955830733003879        8.9320780939478812     
 C   15.012584448567432        8.2636005937075758        6.7010797980564689     
 C   15.464418333374804        7.9406676209989664        9.0745948114214396     
 C   14.819121744395384        12.054210134098946        5.9356890977446106     
 C   17.051234574038297        11.087639672191688        5.8306193198430725     
 H   14.847648998579064        13.289266360409966        8.8392624420380272     
 C   12.956794461502287        13.133235210706289        9.8489162655206144     
 C   12.005785037260404        10.908845400931254        10.029513259515239     
 H   13.191364583590937        9.3040163584647395        9.2287737197106736     
 H   16.241297557492356        12.336055218296544        10.461348315991453     
 C   18.269712334818472        11.888315109296549        10.996786261461033     
 C   19.386050595829580        10.174676226786298        9.6995862128648991     
 H   18.214814871112790        9.2319775626689751        8.1557647408236722     
 H   14.954041937321078        8.9155225723298841        5.8333814956591734     
 C   14.718170355617723        6.9029878411372767        6.5784578647097609     
 C   15.145636854401108        6.5889796235909799        8.9471891183391321     
 H   15.774499689177965        8.3304354628423027        10.043798429714768     
 H   13.898340444420793        12.254887038229970        6.4776792447374163     
 C   14.984626398840589        12.549630866949457        4.6385178385472861     
 C   17.193245201285283        11.571530953603316        4.5292736708998422     
 H   17.866415493943922        10.523006186295101        6.2755512216662970     
 H   12.917178427213281        14.203215626293613        10.045997785491084     
 C   11.923132697490621        12.285440689966679        10.257035574944753     
 H   11.200755044227680        10.257094809603441        10.368637548612922     
 H   18.246468940921211        12.615757834012630        11.808467075591345     
 C   19.405099799333669        11.118104664749684        10.734322084258260     
 H   20.274752525708500        9.5698896145823209        9.5212328996284317     
 H   14.418659238528164        6.5040854055583974        5.6105197146562862     
 C   14.781797852778249        6.0693683832530363        7.6979218741689674     
 H   15.179107959732349        5.9315683283280469        9.8168776621896825     
 H   14.184891088503720        13.126082276185524        4.1802120405383958     
 C   16.158304168547815        12.291466083063742        3.9285415667375339     
 H   18.105279680673448        11.378866040383736        3.9709428518667549     
 H   11.050998742301578        12.692258809584445        10.765547607696988     
 H   20.313226006309414        11.226360715316080        11.329235389498427     
 H   14.561996616305541        5.0064858545214470        7.6059816335296881     
 H   16.295027090821854        12.643933158177328        2.9052436864895674     
 P   2.0540227907310555        3.3194827423664837        5.0106971601118246     
 C   1.9397618738200153        4.2577189083945610        6.5468604989544108     
 C   3.2706780035321810        4.1681922642331690        3.9933599484519533     
 C  0.43328083256973748        3.2994969447127853        4.2186175255829870     
 C   2.5906252985897997        1.6228044488388231        5.3192632131057156     
 C  0.84743801626972037        4.0828964187841477        7.4160219425344627     
 C   2.9611752973019390        5.1648674958452139        6.8736475704275541     
 C   2.9435015463924841        5.3751445093759926        3.3486048095011753     
 C   4.5974270366266916        3.7113378154358210        4.0146838824458948     
 C -0.38739338497082298        4.4395510279422270        4.3169905117538327     
 C   9.0920785499017023E-003   2.1906173505142212        3.4652666600238247     
 C   2.8881268445286730       0.77917481823619694        4.2308046938791231     
 C   2.6371055834397312        1.1216243236989407        6.6310918503944203     
 H   4.9618094912810606E-002   3.3882501749745759        7.1679446464670127     
 C  0.79083787427886909        4.8071183766466765        8.6068265522377949     
 C   2.8794062385992403        5.9024595776418689        8.0557064107666374     
 H   3.7979624511599321        5.3142734464089409        6.1989606067629488     
 H   1.9172767118797014        5.7379497226641867        3.3118265686745798     
 C   3.9630573304911048        6.1329880011387257        2.7640074113536834     
 C   5.6088668945953382        4.4723746126979744        3.4256635007389771     
 H   4.8431707459690898        2.7683332243510108        4.4904251523619640     
 H  -6.7453679806470490E-002   5.2944612533384685        4.9089426709943904     
 C  -1.6156499472800152        4.4634989928547757        3.6563144405446857     
 C  -1.2260121139491373        2.2303092305910139        2.8174098255630708     
 H  0.62106970761685998        1.2955414343269740        3.3833729897194558     
 H   2.9001409790764949        1.1642182307510882        3.2129602413002569     
 C   3.1837024765216699      -0.56719635545562674        4.4568441559554843     
 C   2.9397696605105197      -0.22589422652460769        6.8446448129969326     
 H   2.4431409611473884        1.7753265150721764        7.4782313973680870     
 H  -2.8029325916514417E-002   4.6378743229425927        9.3027518924075530     
 C   1.7918414109001710        5.7337695351040612        8.9146742891381585     
 H   3.6711454622216837        6.6082709007000400        8.3010904273391102     
 H   3.7189271402775117        7.0732697702827023        2.2683491843360275     
 C   5.2928632520731069        5.6951312072048124        2.8271739212265392     
 H   6.6340420640532463        4.1028444320940283        3.4194611688326799     
 H  -2.2487430649194686        5.3472684155716843        3.7164313853921271     
 C  -2.0407214703709640        3.3615628733713572        2.9069661768737225     
 H  -1.5445492638386049        1.3672316809545213        2.2360724618175265     
 H   3.3850754022203122       -1.2207193302118895        3.6069661127459076     
 C   3.2016891192753909       -1.0690203281025326        5.7619208522399328     
 H   2.9731320188843458      -0.61444428385383332        7.8600197454618188     
 H   1.7174176073109226        6.3151746876518917        9.8320806744374494     
 H   6.0827908645371727        6.2941494076019699        2.3773239167232081     
 H  -3.0159249397233703        3.3888165320019623        2.4155970498449850     
 H   3.4131137687348909       -2.1240574252274320        5.9305882935411773     
 Co   15.593020976268329        2.9609269812005223        12.533711489593719     
 S   16.176244724736133       0.78752934383178941        12.925659494906093     
 S   17.646608641844018        3.9267870466808863        12.422266760312802     
 S   14.392100338080452        3.3030023343617856        10.627840132559141     
 S   14.090046811769488        3.7574696805610124        14.057994477806801     
 C   14.725806632246139      -0.21749201062801493        13.041705862841351     
 C   17.489001759345559        5.6833393711436919        12.341169753569559     
 C   15.141895385451578        2.4369857533973405        9.2869019796012662     
 C   14.801389216929344        4.4538287969838981        15.513036327137847     
 C   14.842227229803042       -1.6282746433317634        12.984390121628728     
 C   13.431742233188947       0.31884301537532317        13.234129260648427     
 C   18.654745101158113        6.4749524944726931        12.193361920507856     
 C   16.256930046214062        6.3617791581238388        12.490174612958814     
 C   16.352114499825266        1.7194635470737174        9.4232387816775436     
 C   14.527846494504292        2.4379718110109709        8.0096483488221359     
 C   14.027741420943796        4.5564622032450020        16.694395704360502     
 C   16.113365617557253        4.9738158440779321        15.543963884801302     
 H   15.825488906384624       -2.0726247884069209        12.840915719498174     
 C   13.723395498453907       -2.4523791844358440        13.129025816550167     
 C   12.325063813362663      -0.51636392038220658        13.399637077014237     
 H   13.316628596003255        1.3988736544358240        13.289007981180038     
 H   19.612686653837095        5.9712179596205779        12.066690788233313     
 C   18.597664755727855        7.8702532158339409        12.230068667522147     
 C   16.207866449482086        7.7592008991163608        12.525994461285501     
 H   15.344670908847343        5.7776158559550135        12.612179545883535     
 H   16.831296248862447        1.6808118169904971        10.398439197625704     
 C   16.910364119965511        1.0400281344579325        8.3412094356072330     
 C   15.110462733039544        1.7811295751447751        6.9221776278686775     
 H   13.574140980929238        2.9513479604826367        7.8851187553996622     
 H   13.019333358596846        4.1460427090702758        16.702568479191754     
 C   14.531343954898658        5.1869802888816450        17.834218294956578     
 C   16.606837651754976        5.5993399736976999        16.687296336978257     
 H   16.741627532507000        4.8597601047508308        14.663774412543862     
 H   13.844058552397341       -3.5336731018693883        13.084368021012203     
 C   12.452801127641584       -1.9079281700552293        13.348685285280322     
 H   11.339891474684338       -7.6948669896353822E-002   13.559450652168460     
 H   19.516960007712861        8.4472135956678223        12.133303846861631     
 C   17.371815513768606        8.5268143831692313        12.402551783617772     
 H   15.244986874627308        8.2513219069819002        12.664052247554629     
 H   17.825426364865738       0.47163444544060490        8.4914095931828690     
 C   16.310354929808003        1.0757050494959850        7.0773978819079613     
 H   14.623381334902987        1.8104833045130293        5.9484344876173179     
 H   13.904741629661073        5.2649206794504693        18.721775421678903     
 C   15.824460681027436        5.7266417352160364        17.840909763146335     
 H   17.622687263586016        5.9894489760485525        16.672677029797420     
 H   11.580668395860721       -2.5522536993188742        13.448628665515503     
 H   17.330875022192764        9.6128492911706651        12.442605945628475     
 H   16.763390747753732       0.55923397618443693        6.2351323532744436     
 H   16.212869167198061        6.2336066312670937        18.722196011051540     
 P   1.4834528714817150        3.0156046357504045        20.361547655980218     
 C   2.9444827902805470        2.3429924128224466        21.165895331739563     
 C   1.3613117112326122E-002   2.7873667261757329        21.390832099267964     
 C   1.7211176959446386        4.7892380111756649        20.151021022177986     
 C   1.2549371077543037        2.2622092041249600        18.735220979065424     
 C   3.0386528242544926       0.95679503842275326        21.384849942747415     
 C   3.9789473216494744        3.1964712199452880        21.597755478064986     
 C  -6.9449431733765079E-003   1.8410566698134236        22.428558214270414     
 C  -1.1274074653443218        3.5763462793455831        21.135039681494558     
 C   2.0946978966252954        5.3079938438779548        18.903650778827277     
 C   1.6424312101196665        5.6310363146704709        21.277040919860248     
 C   2.2882321456615791        1.5196346009197768        18.137018649362137     
 C   5.4559769513686157E-002   2.4830195645757684        18.034085047889203     
 H   2.2590306888349962       0.28209531537407961        21.039953693789343     
 C   4.1494017292933876       0.43735936662095071        22.050776844493193     
 C   5.1006016760393731        2.6615968771569007        22.233069348334912     
 H   3.9155717624597846        4.2669950108848536        21.432575921139613     
 H  0.86552854467847806        1.2349191508802291        22.663276854118479     
 C  -1.1630195879556946        1.6822955611606836        23.198511092417206     
 C  -2.2790582107777957        3.3968231208817521        21.902227829285586     
 H  -1.1075106934994750        4.3403788667477023        20.359157916219143     
 H   2.1534487458358571        4.6559636845765997        18.036052915563271     
 C   2.3885555128668430        6.6687122779091830        18.780851527957790     
 C   1.9606625065918706        6.9828262305792741        21.149499379425809     
 H   1.3322414916883765        5.2412648200058891        22.246196262767093     
 H   3.2095857937371202        1.3198007126856841        18.678376682650317     
 C   2.1226940618188128        1.0249940661731987        16.839552358719416     
 C  -8.7570050046250694E-002   1.9997435763848987        16.732515370957223     
 H -0.76119439464550220        3.0461113197806839        18.479995900342026     
 H   4.1887889161809229      -0.63273961391854350        22.247323328285702     
 C   5.1829515468701324        1.2848556476997155        22.459897272402408     
 H   5.9055123916039332        3.3131388973816436        22.572967918986027     
 H  -1.1399044591042657       0.95434536782551171        24.009738396562629     
 C  -2.2983612656736763        2.4526620843205102        22.936277873341666     
 H  -3.1676550869738138        4.0018454250475868        21.724143005171662     
 H   2.6879021103917067        7.0677093667297290        17.812892364016530     
 C   2.3243758226036531        7.5024403859114548        19.900198755756339     
 H   1.9267316494105577        7.6404062022687773        22.019037752534036     
 H   2.9230318080350708       0.45014705939312061        16.380242695441403     
 C  0.94813887591939494        1.2818795937783425        16.130557135492317     
 H  -1.0003097650379993        2.1912795081075487        16.174934981601581     
 H   6.0547574850607315       0.87763505306098466        22.968666090509291     
 H  -3.2066130841700469        2.3440621507488402        23.530925971566738     
 H   2.5436203087694302        8.5654262270142034        19.808140065566892     
 H  0.81126814373466427       0.92988415668009905        15.107108760987428     
 P   15.049500352778434        10.251961952397004        17.212739651481979     
 C   15.165088282917774        9.3140745101843248        18.749022752211530     
 C   13.830816818298908        9.4034208726316262        16.197454065542200     
 C   16.669799342471183        10.271343311693707        16.419590601992535     
 C   14.513836922937912        11.948865833337880        17.521796671766463     
 C   16.258373737825021        9.4890236121553784        19.616968838296863     
 C   14.143734443872191        8.4073946694206949        19.077296531516716     
 C   14.154788794401570        8.1936675583542513        15.556052242294363     
 C   12.505179117263573        9.8634719956780188        16.217819392227558     
 C   17.489097583690306        9.1300786865402603        16.516115035420469     
 C   17.095652502912252        11.381209032557551        15.668544125841924     
 C   14.216787999958937        12.793039071561964        16.433636280624288     
 C   14.467101952780284        12.449471593145216        18.833835889042479     
 H   17.056079008209213        10.183430947794518        19.367786857871113     
 C   16.316008596472287        8.7652983067306369        20.808025435977935     
 C   14.226600672746427        7.6702015954842642        20.259539379542453     
 H   13.306078188635796        8.2580981006006571        18.403643675195106     
 H   15.180082778412515        7.8281165212945831        15.520043693581842     
 C   13.133101629480677        7.4364591148072341        14.973988021013220     
 C   11.491572095545855        9.1029466223775923        15.631543304519935     
 H   12.261851406786366        10.808469047963964        16.690937658802223     
 H   17.167968128302949        8.2744586786911114        17.106444417173861     
 C   18.717585255964671        9.1058227612335241        15.855897172348826     
 C   18.331060433782838        11.341270934398688        15.021229871095413     
 H   16.484830508236456        12.277254599660690        15.588128716108210     
 H   14.205137386880232        12.408467408145285        15.415616861840993     
 C   13.921226229907322        14.139325182944653        16.660169885812227     
 C   14.164548119670455        13.796940389075321        19.047888500931403     
 H   14.660843984791445        11.795414850088024        19.680757055198242     
 H   17.135597410200976        8.9347013514792462        21.503066666527534     
 C   15.315151832314736        7.8389426400601305        21.117272472526768     
 H   13.434910582413560        6.9647123223140230        20.506072647411724     
 H   13.374969701836305        6.4943029161752150        14.480624622496526     
 C   11.804296060625447        7.8775210367133353        15.036573666532060     
 H   10.467268261412990        9.4748558274235588        15.624925075588255     
 H   19.349489002630030        8.2210500566992870        15.914599176369183     
 C   19.144374951414711        10.208799820770677        15.108933714410238     
 H   18.651004344717173        12.205188975105584        14.441824093480388     
 H   13.720181340781693        14.793279567865406        15.810530331955782     
 C   13.902935175277369        14.640558499860274        17.965481171290445     
 H   14.131001090425235        14.185051489379063        20.063427347664589     
 H   15.390283216573987        7.2579657074843835        22.034896377205914     
 H   11.012753630921509        7.2789333328819108        14.588764088642282     
 H   20.119750526301971        10.181479324105009        14.617881237662505     
 H   13.691541889200449        15.695523895738363        18.134600977337108     
 Co   7.0608711581738888        10.656754974460537        12.736881936135820     
 S   7.6073464004693330        12.848256795553842        13.079413069680276     
 S   9.1453337189980175        9.7589839968588450        12.659913207470320     
 S   5.8725575777558126        10.236318507640895        10.837917219374479     
 S   5.5447908100027945        9.8946736236653745        14.251789557630582     
 C   6.1512787497656918        13.849456420005417        13.128223936507425     
 C   9.0607752273911792        8.0022192909251846        12.509103387569466     
 C   6.6152154248010078        11.090814109296350        9.4854813737250492     
 C   6.2344911009281967        9.1778701855605842        15.705887638824260     
 C   6.2671754637886661        15.260195465654347        13.055872047492160     
 C   4.8515654193738067        13.311886709266508        13.273390902070117     
 C   10.252711238149624        7.2647634774997716        12.299229063896645     
 C   7.8612228543883562        7.2684409779101635        12.664372771048926     
 C   7.8360975901244387        11.793168272034761        9.6065198976200623     
 C   5.9883629469887936        11.092522659329420        8.2145179066701868     
 C   5.4442758816943444        9.0618062941471660        16.874542556444528     
 C   7.5454729959751603        8.6570475224623564        15.745220471147865     
 H   7.2547860622638192        15.705349887902953        12.946880309163999     
 C   5.1413030367975203        16.083459465496865        13.139537843786528     
 C   3.7373261816107788        14.146507030758789        13.378538010369766     
 H   4.7352040763282321        12.232029609083286        13.327461016342115     
 H   11.187573228509185        7.8109844958509553        12.175943760561188     
 C   10.251814228705555        5.8670463506179846        12.276624461074825     
 C   7.8681624938873016        5.8698736743059010        12.643335808614626     
 H   6.9305404633316563        7.8131306093454826        12.826006570966824     
 H   8.3318028092103091        11.820827448146426        10.573733413949265     
 C   8.3899471665398071        12.464182089750237        8.5172441619715364     
 C   6.5665767104011055        11.740635789287053        7.1195103340382548     
 H   5.0276170652457024        10.590035232519359        8.1008967874474020     
 H   4.4313119076886025        9.4629351489566691        16.868619656196014     
 C   5.9402622097424471        8.4311720851534986        18.017408908523542     
 C   8.0286583227057982        8.0260855334964472        16.889828259744263     
 H   8.1795173704460655        8.7749318980270292        14.869114586505033     
 H   5.2612387505754752        17.164718988406122        13.084294924156634     
 C   3.8640485294275506        15.537597153523036        13.312484190011052     
 H   2.7459098236700816        13.707120774805388        13.493554980774841     
 H   11.190410138520846        5.3308779770505614        12.133408431966380     
 C   9.0573826677555935        5.1557076045210053        12.452707840186756     
 H   6.9308382252788396        5.3326567858465834        12.789921814975228     
 H   9.3144147150149852        13.020330746372007        8.6562645527549851     
 C   7.7748770144896167        12.434353350592314        7.2605725740999443     
 H   6.0690872082342411        11.714626884398646        6.1510118147199355     
 H   5.3052096133987305        8.3481544086037225        18.898149201162216     
 C   7.2359619332113532        7.8971894742377611        18.035592536799122     
 H   9.0442411827190927        7.6353233805284262        16.884092727145905     
 H   2.9864131026589389        16.180258431761487        13.363719864538339     
 H   9.0578279140143767        4.0678667975172882        12.444194679364635     
 H   8.2238382960990730        12.944671521861967        6.4124287783360057     
 H   7.6182274076521121        7.3896789016202664        18.918991634798008     
 P   10.038159158435048        10.611283058971400        20.496772483927550     
 C   11.517068776138574        11.279898326595420        21.269176904051985     
 C   8.5735241576744627        10.855408327762762        21.527859918812499     
 C   10.266862975102756        8.8332381759834444        20.313875672732120     
 C   9.8074105522462496        11.359859546839433        18.867093811298147     
 C   11.610518596141695        12.661598900616367        21.516022575340887     
 C   12.585422845355437        10.428004161192352        21.612112659620859     
 C   8.5559409874242078        11.797094572709069        22.569426814520988     
 C   7.4240347625184135        10.083649261613999        21.257308531462730     
 C   10.648251374038793        8.2892284322993728        19.080086550016347     
 C   10.178143933426950        8.0143011761726761        21.456022696265759     
 C   10.827397295385692        12.138309161382097        18.292470172488521     
 C   8.6170549986153606        11.129237983355894        18.151869695227276     
 H   10.804637821217019        13.336893376214732        21.238309230399722     
 C   12.758746488724137        13.177056125768303        22.117023516726839     
 C   13.739288375533834        10.959012535866414        22.190453358574405     
 H   12.522769515188806        9.3611614342390155        21.423314520489495     
 H   9.4328804391162073        12.391033047376656        22.817256552265931     
 C   7.3921945563114413        11.971427195075886        23.324647059251586     
 C   6.2655215628592913        10.278174709133099        22.009477538651780     
 H   7.4406312667585839        9.3223946264598219        20.478717537399955     
 H   10.718729151646873        8.9244990652451914        18.200526759273593     
 C   10.934173569270552        6.9242202196218834        18.986740070845165     
 C   10.490253408838434        6.6584990047933248        21.358585390380011     
 H   9.8623498219181105        8.4259765089957472        22.413836504581969     
 H   11.740617250324819        12.344906153958087        18.843578443028690     
 C   10.660165043389673        12.661784088660921        17.006915512377354     
 C   8.4739006288194449        11.639896594903709        16.860768267041131     
 H   7.8102048136282018        10.538653560957693        18.577944443326817     
 H   12.801489770262682        14.242950827480575        22.331937203599789     
 C   13.823453555739375        12.331112340595855        22.441610211283962     
 H   14.566714616612675        10.306615049456644        22.469720660973515     
 H   7.4175486804017963        12.699477023496103        24.135496628534199     
 C   6.2476969824710089        11.221414098427850        23.044414711737797     
 H   5.3663078891425098        9.6944277323282204        21.814311025069010     
 H   11.234278906383762        6.5040503030320860        18.027941462677767     
 C   10.859106148133622        6.1127762667765593        20.121979798202901     
 H   10.443363715861016        6.0175341293470490        22.239883414282424     
 H   11.450656594395980        13.266889252852710        16.569872194620025     
 C   9.4963486889336810        12.396431510338692        16.283840227443751     
 H   7.5698998426548840        11.441728473911546        16.291070911400062     
 H   14.722543566637430        12.735898556864743        22.903268366266122     
 H   5.3329032441641617        11.350047360117181        23.624012958547407     
 H   11.072748039858997        5.0467962378055882        20.052416642144994     
 H   9.3583943012878112        12.769516138609994        15.268353234604216     
 P   6.5302787062616785        3.4037839176202849        17.288095294158083     
 C   6.6163287437834786        4.3283055454724053        18.832527506058437     
 C   5.3685985365958278        4.2697382491934315        16.218576326920250     
 C   8.1680052146900426        3.3651399914086317        16.530842689061892     
 C   5.9702771890069188        1.7134592353967679        17.577837092368348     
 C   7.6913577100669270        4.1497717033529815        19.722827056729297     
 C   5.5806981278694554        5.2221818957042014        19.147925445065749     
 C   5.7595856824132818        5.4565377970262858        15.571859910008984     
 C   4.0356041456903551        3.8348140155683921        16.155147633016465     
 C   9.0160470971904143        4.4806425471483609        16.668858565522232     
 C   8.5670232700453308        2.2719149572452051        15.741450610566449     
 C   5.6616479827463397       0.88284303443934109        16.482600262371374     
 C   5.9426087888002153        1.1959824274084760        18.884329688052205     
 H   8.4978031434070687        3.4607374124900057        19.486155076652441     
 C   7.7187560442911449        4.8638435495650922        20.920926480350410     
 C   5.6302109997924434        5.9449553492571017        20.340586274511335     
 H   4.7589299791143809        5.3747254373449360        18.455780168208555     
 H   6.7910976638366156        5.8032034200211609        15.601511601438157     
 C   4.7999048087558718        6.2137371589270556        14.894009230130960     
 C   3.0843161520486970        4.5927955924340678        15.467895261025559     
 H   3.7393810545634829        2.9078216407947215        16.634447496615181     
 H   8.7156165910039505        5.3226463545453893        17.289088877150753     
 C   10.244009440086350        4.4983587495056110        16.006823795042447     
 C   9.8010660998634052        2.3057040710157048        15.091103589186567     
 H   7.9339760964561314        1.3944512526721855        15.629472678740598     
 H   5.6384180785428466        1.2797378226447524        15.469283663537491     
 C   5.3738168809041156      -0.46711133204628702        16.695726908699697     
 C   5.6493152132091637      -0.15509790992037639        19.084089810792786     
 H   6.1449196195769487        1.8398274692317627        19.736838966947825     
 H   8.5278519086451396        4.6978002901351301        21.629181743116039     
 C   6.7033853252005127        5.7785913600183010        21.217535360766856     
 H   4.8281637998069877        6.6418279614013915        20.577522513727704     
 H   5.0907460042879809        7.1437551333553557        14.404622959981250     
 C   3.4644168883106055        5.7917583620992854        14.858028190227040     
 H   2.0560254213291049        4.2379269142781100        15.393039118225923     
 H   10.897355414944112        5.3646212362119128        16.097177364386344     
 C   10.640578551356558        3.4156000296939935        15.214545201954452     
 H   10.096744378845738        1.4571298975629854        14.476780266320599     
 H   5.1671671261454524       -1.1136908613097112        15.841834259476594     
 C   5.3762331053680867      -0.98493094410173776        17.994341406396970     
 H   5.6332435453973950      -0.55852662596138802        20.093828048000752     
 H   6.7552986506219197        6.3524619383841223        22.140683965288929     
 H   2.7192090031195155        6.3874199434309018        14.332021239778866     
 H   11.607945221281561        3.4415706880770474        14.705990611720743     
 H   5.1740907179454112       -2.0432993748405508        18.152148098641661     
 Co   10.045422565476541        2.9166112169406948       0.53504380112924799     
 S   9.4982297156681756       0.72547218940888236       0.87819031757225596     
 S   7.9622759895730555        3.8172696283943721       0.45612570035156286     
 S   11.234687167251103        3.3353288110568662       -1.3636310942050891     
 S   11.560521881597317        3.6780157613146112        2.0512847452166794     
 C   10.954243709218137      -0.27586711326041174       0.92601566974694460     
 C   8.0501545578753237        5.5739526802688788       0.30709149296800420     
 C   10.491237423647689        2.4812450229080141       -2.7158631999962939     
 C   10.870012596075384        4.3944962521356157        3.5050605183656431     
 C   10.838161353021759       -1.6865780116359079       0.85366088323613754     
 C   12.254100963316120       0.26153922059660167        1.0706151789539702     
 C   6.8597543341844531        6.3135514642964381        9.6411164359902685E-002
 C   9.2507050155859929        6.3055819137638061       0.46430201228370754     
 C   9.2702905395284727        1.7790509202752649       -2.5944237688049756     
 C   11.117576982259294        2.4795477624955504       -3.9870843115031032     
 C   11.659558973250086        4.5104056727867157        4.6741840670725345     
 C   9.5588885843677076        4.9149980801052111        3.5438266264712812     
 H   9.8504281917782812       -2.1315915358143309       0.74521989778213960     
 C   11.963976842257605       -2.5099815842575555       0.93678900310645952     
 C   13.368290655297841      -0.57322662307432692        1.1752415266583032     
 H   12.370652497633301        1.3413659303706800        1.1246678505505427     
 H   5.9241950532282015        5.7689876568300411       -2.8527066242090830E-002
 C   6.8629653279412715        7.7111820561334632        7.4890399106821021E-002
 C   9.2461118542406382        7.7041094457184247       0.44417080942039738     
 H   10.180318474987960        5.7593695379918683       0.62674963540541351     
 H   8.7750177739069866        1.7512039687246248       -1.6270062210837721     
 C   8.7158995372578296        1.1082181674499698       -3.6835304430794329     
 C   10.538850611665756        1.8315738310362870       -5.0818919544412324     
 H   12.078333230569106        2.9819354553275943       -4.1010563540702192     
 H   12.672538077101198        4.1093250519080238        4.6687523196911878     
 C   11.162951349874341        5.1408665947340033        5.8168521075894581     
 C   9.0750320472639423        5.5456150123581356        4.6883211168148895     
 H   8.9252614017444181        4.7970818051074975        2.6674177322992105     
 H   11.843890011332732       -3.5912191330417560       0.88155172339624532     
 C   13.241379307153553       -1.9642904510017229        1.1091750242196581     
 H   14.359819958484351      -0.13399188507778653        1.2898813804137628     
 H   5.9254375254853180        8.2489502766102838       -6.8912842328569340E-002
 C   8.0583327076315818        8.4203843323048506       0.25276998326711331     
 H   10.184193395432011        8.2395392249375323       0.59203071425989084     
 H   7.7913758484798192       0.55223171796878856       -3.5441776953714994     
 C   9.3304995940178941        1.1380225524892702       -4.9404265575721276     
 H   11.035957491923023        1.8575990203005781       -6.0505831724778405     
 H   11.797587858535124        5.2239059213705277        6.6978787086782692     
 C   9.8671699651762470        5.6746685150549157        5.8344574261322659     
 H   8.0593302118971337        5.9360340927832373        4.6821450598126999     
 H   14.118986007978037       -2.6070444525661753        1.1599611325588464     
 H   8.0595792248453471        9.5081790594487750       0.24512524668152769     
 H   8.8811389582711850       0.62785698976747051       -5.7884410223422451     
 H   9.4844425782339030        6.1821923319360970        6.7176554849018864     
 P   7.0661182106616423        2.9605437495719227        8.2934162224250603     
 C   5.5874544614910544        2.2914450905615578        9.0658270563833625     
 C   8.5309672967283667        2.7169224548858493        9.3243173764935676     
 C   6.8368906780149956        4.7384967389374095        8.1102263683306415     
 C   7.2970806700017743        2.2120305798966711        6.6637768062079568     
 C   5.4944046501687094       0.90965257008691269        9.3122631110537046     
 C   4.5190143873169912        3.1430017945165631        9.4092685180709115     
 C   8.5493356771960141        1.7745769741515680        10.365284024262943     
 C   9.6800141087241638        3.4893607433353475        9.0538598265954082     
 C   6.4557545182238742        5.2822918420462130        6.8762685440877718     
 C   6.9257070814402484        5.5577214964219630        9.2521419948165011     
 C   6.2765513238467889        1.4348701791313863        6.0884191327473767     
 C   8.4879278323731047        2.4418389545776460        5.9491418988934397     
 H   6.3003649393808656       0.23464833969321258        9.0341166600982135     
 C   4.3464749322770206       0.39375695285128426        9.9134366976289545     
 C   3.3654741666085064        2.6115612594413746        9.9878546574303275     
 H   4.5813482699752548        4.2099055430130550        9.2206847853127787     
 H   7.6727721390453718        1.1800842010885340        10.613139022506504     
 C   9.7135041720111150        1.6001689453474572        11.119841145018876     
 C   10.838913429139208        3.2948268085780339        9.8054489297241574     
 H   9.6627734110347081        4.2510782256450428        8.2757505352645673     
 H   6.3852826066522326        4.6467836235861322        5.9968879889565549     
 C   6.1703636335778516        6.6473807985498041        6.7824647019043409     
 C   6.6140838630742245        6.9135917780061922        9.1542985103622367     
 H   7.2414390658762402        5.1462094723805212        10.210031021626326     
 H   5.3629976156730033        1.2287934527038857        6.6391731896281936     
 C   6.4437091804093276       0.91200994597446372        4.8026197780340469     
 C   8.6310590149124540        1.9317149027320186        4.6578309347259124     
 H   9.2951882921966593        3.0313464777008901        6.3758819827725377     
 H   4.3040004117160944      -0.67220751357601050        10.128046033006328     
 C   3.2817132515277661        1.2393675868529634        10.238629016574404     
 H   2.5380428247106077        3.2637290406878656        10.267602665809783     
 H   9.6887360836158205       0.87159414298333238        11.930234372621591     
 C   10.857593485669909        2.3508114182247333        10.839648985073781     
 H   11.737709317428033        3.8792293514713339        9.6104000994199144     
 H   5.8706577541950296        7.0674892120836281        5.8235071289398874     
 C   6.2456505570762237        7.4591095213667717        7.9174784593246939     
 H   6.6611380902343571        7.5548608444486893        10.035369004252587     
 H   5.6527828515492153       0.30801334327382368        4.3649138581438196     
 C   7.6080455165840313        1.1766037911800797        4.0801237084844697     
 H   9.5354742900570653        2.1291904703949478        4.0885577820914829     
 H   2.3829073689719094       0.83420578931254996        10.700490339000481     
 H   11.772692287529832        2.2222009147813226        11.418785241345935     
 H   6.0325126711766037        8.5251668519355075        7.8475796021928765     
 H   7.7460209477096704       0.80393066998627138        3.0644935530416952     
 P   10.577610277656660        10.167958394167846        5.0840477925540526     
 C   10.490214690969557        9.2435338694080169        6.6284639715212048     
 C   11.741735447184855        9.3026549580980333        4.0166342837495810     
 C   8.9403540383242550        10.205688780817507        4.3256447979336956     
 C   11.136278149446836        11.858632564899837        5.3744578705551360     
 C   9.4141397531154993        9.4219456251241400        7.5174957739199328     
 C   11.525765288591248        8.3500576215024296        6.9452260590408725     
 C   11.354661142194272        8.1128233299056003        3.3733000799254147     
 C   13.073352320983709        9.7415616205133766        3.9521991441855966     
 C   8.0941902355610491        9.0885476281894295        4.4612907260715149     
 C   8.5391373060315061        11.300107157152732        3.5391470284185189     
 C   11.444178015101919        12.689986036980677        4.2795823537490456     
 C   11.164342240365649        12.375380593970222        6.6812152739538035     
 H   8.6077993482369948        10.110761313533112        7.2798096703759203     
 C   9.3856191918632135        8.7080851855690149        8.7156781363659395     
 C   11.475044715995173        7.6273725219232080        8.1378732105567710     
 H   12.348472569935922        8.1978131889435559        6.2541595386111020     
 H   10.324309104083842        7.7627350758604221        3.4037989116900111     
 C   12.316913644690770        7.3569033643344612        2.6978804927923647     
 C   14.027244945443158        8.9847187841180620        3.2676308984616371     
 H   13.366621064031058        10.670681536594495        4.4288923080817826     
 H   8.3962252327033386        8.2456589684199812        5.0794381224766267     
 C   6.8659769643601223        9.0702997090797286        3.7997626351745564     
 C   7.3047481084960371        11.265857672521461        2.8894319257181995     
 H   9.1706529391225082        12.178847812195466        3.4290661232186408     
 H   11.466950156911965        12.293710268692962        3.2660301236875524     
 C   11.731822038762248        14.039873472674483        4.4933294795685974     
 C   11.457359622650188        13.726436581027412        6.8816072896221332     
 H   10.962501556327744        11.731038297702121        7.5334564248244416     
 H   8.5757192939456974        8.8740910853638457        9.4229996785645938     
 C   10.400805631792036        7.7935423516817917        9.0135391415119379     
 H   12.277025695005920        6.9307661509087257        8.3758392208348962     
 H   12.028855334550043        6.4248770976045133        2.2107432113545422     
 C   13.651135456271660        7.7829254152916789        2.6612216385619871     
 H   15.054453655641135        9.3425538245231259        3.1923681943388389     
 H   6.2142610714283615        8.2026687805554790        3.8882177924301091     
 C   6.4671387692676019        10.154323977748568        3.0104873807288395     
 H   7.0071925315466137        12.115429051197660        2.2775165289251698     
 H   11.937966617215798        14.686975402980991        3.6397064084460684     
 C   11.729820608083351        14.556954038601942        5.7922392906925602     
 H   11.473727710346022        14.129297649954472        7.8915620760408371     
 H   10.348118525378748        7.2198816626569844        9.9367648491296841     
 H   14.398294029775501        7.1882094464756427        2.1371385865988715     
 H   5.4996096353088850        10.128099631817257        2.5022313483948850     
 H   11.931787546912760        15.615269506547074        5.9505912497404054     
         556

 Co   1.5117344588637496        10.612248060915960       0.33337580254546972     
 S  0.93018111715748542        12.786092144130574       0.72552751379101710     
 S -0.54375190170427856        9.6502815709582332       0.22420352839643870     
 S   2.7115403100345015        10.268143259767990       -1.5727670662384545     
 S   3.0161043933715588        9.8149999616206234        1.8556971100251678     
 C   2.3807406295905298        13.791034131006395       0.84037034338158478     
 C -0.39093815736857213        7.8935764173738487       0.14089053522456496     
 C   1.9622790035409228        11.134281359993079       -2.9139327084038449     
 C   2.3059156913368293        9.1189848022226911        3.3114700020534249     
 C   2.2643959713051713        15.201828061786385       0.78257347031798463     
 C   3.6748700796936493        13.254627759698273        1.0320760469941810     
 C  -1.5587243586485429        7.1051073841261552       -7.2303202991638102E-003
 C  0.83945173587229782        7.2119239504419115       0.28852147547145002     
 C  0.75202209096859873        11.851789749548894       -2.7779448936419451     
 C   2.5767191146623660        11.133269113805543       -4.1909908444103001     
 C   3.0805978239264333        9.0161633943376227        4.4921144268678335     
 C  0.99389905506526444        8.5991606370556291        3.3434500074176925     
 H   1.2810898721473292        15.646251156701972       0.63957062285711364     
 C   3.3834103288372375        16.025882522984006       0.92594786413510866     
 C   4.7817418006766736        14.089793627318187        1.1962584343973108     
 H   3.7898892853664536        12.174584731168293        1.0872116537539793     
 H  -2.5155097149716483        7.6112870208363432      -0.13242791017914318     
 C  -1.5050797347537119        5.7096793389459020        2.7607028366714616E-002
 C  0.88504689268716819        5.8144394826407639       0.32270647784368556     
 H   1.7531267743076151        7.7938180177441261       0.41048458479761157     
 H  0.27242676684463779        11.890201251400253       -1.8029307374565144     
 C  0.19411642222873970        12.531220642318013       -3.8601595218762839     
 C   1.9944678548533117        11.790145811588335       -5.2786385985785875     
 H   3.5304663128059519        10.619910289465427       -4.3152363077364244     
 H   4.0892003654790612        9.4261564183991027        4.4993122996131358     
 C   2.5776495542025359        8.3860257878967612        5.6324471608775895     
 C  0.50119934286791634        7.9737302266466070        4.4871726986145202     
 H  0.36506655259591309        8.7131644599590334        2.4636556917219852     
 H   3.2628227752862764        17.107181627382129       0.88094942577119084     
 C   4.6541087278654443        15.481353454783619        1.1447871753723597     
 H   5.7670192440408306        13.650335736842848        1.3551943963016391     
 H  -2.4258232545225731        5.1351154713729210       -6.9434100605252874E-002
 C -0.28080992616931327        5.0499506691964404       0.19869698872912217     
 H   1.8466407214881244        5.3196768029927259       0.45992786205490266     
 H -0.72099820477443477        13.099601929432358       -3.7102634049545311     
 C  0.79455291152158647        12.495591726087238       -5.1237701500559556     
 H   2.4818703894913412        11.760848659703104       -6.2522194235168485     
 H   3.2048656147438224        8.3081509122561314        6.5195710564813041     
 C   1.2844165967732333        7.8466448862486251        5.6402160284172478     
 H -0.51466503166464528        7.5836234413930921        4.4734006235941930     
 H   5.5263596812822815        16.125640071645197        1.2437265319743320     
 H -0.24237032789932988        3.9638415178565967       0.23717802323158124     
 H  0.34182885774619082        13.012146450378486       -5.9661604545935250     
 H  0.89652823472875143        7.3400204257994446        6.5219118251496448     
 P   15.623422258423151        10.557423756514094        8.1623724131485389     
 C   14.161847674698878        11.229516407830486        8.9661508413319400     
 C   17.093208297549570        10.786110396685723        9.1915947142338350     
 C   15.386248621927791        8.7836414371766338        7.9524980891449815     
 C   15.851636638730282        11.310986448755941        6.5360021261885271     
 C   14.067448028354480        12.615468626962276        9.1865460865772786     
 C   13.126417634542182        10.375795118973540        9.3948600524742343     
 C   17.113531435602198        11.731749011490582        10.229914878509168     
 C   18.234520613242285        9.9977680416718222        8.9351266045824573     
 C   15.012489049076249        8.2642494983694839        6.7054651002652417     
 C   15.464790213526440        7.9425028901283996        9.0790362913703682     
 C   14.819387955158412        12.056261485834717        5.9395018459342683     
 C   17.050994576810037        11.088707384954402        5.8335886875283274     
 H   14.847800912813335        13.290463856793538        8.8441197440690420     
 C   12.955372935139613        13.134360210301887        9.8505211996968907     
 C   12.003614353810660        10.910135322460516        10.028474980532886     
 H   13.189951275007328        9.3054645567213221        9.2285819262113691     
 H   16.240905493200511        12.337445456972608        10.465144602643997     
 C   18.269632529054171        11.890414778751008        10.999864482977580     
 C   19.386210435668378        10.177257596956498        9.7022356218172252     
 H   18.214858372404873        9.2342087165200795        8.1587691289299347     
 H   14.953645075525072        8.9157615252095734        5.8374752255772222     
 C   14.718295743647737        6.9035257897849505        6.5835654397557430     
 C   15.146182753878680        6.5907113488957974        8.9523714781300630     
 H   15.775019485555614        8.3328134855936220        10.047955309541180     
 H   13.898783588518384        12.257065196809355        6.4817077494164179     
 C   14.984932076696948        12.552365286038908        4.6426135744775809     
 C   17.193031916181578        11.573252498038826        4.5324930172543638     
 H   17.865983051862891        10.523463777149470        6.2780708816131341     
 H   12.915686349679481        14.204241175148862        10.048036744161822     
 C   11.920934269780334        12.286621731895604        10.256572436245175     
 H   11.198024753560885        10.258375645754965        10.366118734275426     
 H   18.246346283040918        12.617887103519452        11.811511826757682     
 C   19.405243571968803        11.120702727139014        10.736956501084995     
 H   20.275170004268766        9.5729883542418310        9.5234649576002024     
 H   14.418772777273505        6.5040940540575640        5.6158535904691869     
 C   14.782219512688883        6.0704534593296291        7.7034178799816111     
 H   15.179997265188664        5.9337032387253466        9.8223439802614987     
 H   14.185411553288498        13.129494284358007        4.1848179295140406     
 C   16.158382044238895        12.294051633886976        3.9323295106883207     
 H   18.104880705211059        11.380477439609818        3.9738930716479786     
 H   11.048133983061632        12.693400394993663        10.763917436748017     
 H   20.313543469270641        11.229476824063809        11.331474300506628     
 H   14.562581819298307        5.0074920939873895        7.6120302995044007     
 H   16.295135683066306        12.647022003255927        2.9092224625170404     
 P   2.0532952016172432        3.3215983900512009        5.0125329612100176     
 C   1.9397112356102089        4.2594869409508478        6.5489041652860767     
 C   3.2686260361596866        4.1707312311061386        3.9939385974393526     
 C  0.43213715166129368        3.3011629417641171        4.2213022902813151     
 C   2.5904613189218741        1.6250732525621028        5.3206398080820874     
 C  0.84779814460908198        4.0845707764988077        7.4185671184449591     
 C   2.9614770691237848        5.1662965598858621        6.8754363949411701     
 C   2.9399382549728261        5.3772481844015259        3.3492135228392792     
 C   4.5955023706219782        3.7143419329503420        4.0131227933117684     
 C -0.38917757529923025        4.4406414946046047        4.3206103340847521     
 C   8.5252179116728655E-003   2.1926454198603680        3.4671206127206533     
 C   2.8882214041195420       0.78175402098255509        4.2320179012918508     
 C   2.6364934194103471        1.1235028029661798        6.6323408597376243     
 H   4.9766361660420200E-002   3.3900679478105284        7.1707526215243105     
 C  0.79190278745019049        4.8085334019199122        8.6095563620268489     
 C   2.8804870579472852        5.9035154290191212        8.0577604320479086     
 H   3.7979088072580947        5.3157762578674470        6.2003363136384335     
 H   1.9136055911201306        5.7397216991747442        3.3141129194353858     
 C   3.9580534094456716        6.1350541516559938        2.7623456747398825     
 C   5.6054954377575559        4.4752839381768537        3.4217132548923179     
 H   4.8424444353827161        2.7716892267175406        4.4888914800726267     
 H  -6.9687542945913755E-002   5.2952506536707578        4.9132192248376398     
 C  -1.6174332458590199        4.4644451793355318        3.6599131582496094     
 C  -1.2265616305456639        2.2321990471073101        2.8192180427342310     
 H  0.62099398933509520        1.2979800728511111        3.3845193006414616     
 H   2.9004950975217119        1.1670798088508887        3.2142812503934959     
 C   3.1836098886973954      -0.56470322703096365        4.4577465488799213     
 C   2.9389270268472161      -0.22410232403498515        6.8455611379453867     
 H   2.4423326673720132        1.7769685503617390        7.4796100454348204     
 H  -2.6736241288206664E-002   4.6393671125229679        9.3057705177631469     
 C   1.7932593938347452        5.7348849166388147        8.9171500920770015     
 H   3.6724812292321616        6.6090989155968920        8.3029562136677360     
 H   3.7128149309916010        7.0751246285732190        2.2668969300434898     
 C   5.2879751953522742        5.6975106512786491        2.8230217738718331     
 H   6.6307257227777265        4.1060579372710500        3.4137868300351131     
 H  -2.2509940528239030        5.3478094818038500        3.7207404229257452     
 C  -2.0418463689629296        3.3629575103630431        2.9095642200614718     
 H  -1.5445714947757381        1.3694594310002637        2.2371142645053608     
 H   3.3851008703305836       -1.2180634201499312        3.6077728973259529     
 C   3.2011089500408154       -1.0669099812711877        5.7626683941165977     
 H   2.9718737244554161      -0.61301094756420893        7.8607999473427901     
 H   1.7193810501417297        6.3160965405733842        9.8347020308089359     
 H   6.0768271531175513        6.2964298333414401        2.3713164964827369     
 H  -3.0168579825267878        3.3901843923572614        2.4177726411665774     
 H   3.4123057073576026       -2.1220277050451757        5.9310754749859056     
 Co   15.593548308824451        2.9598072476557533        12.538762276142513     
 S   16.175850801983263       0.78596311183846324        12.929512977643734     
 S   17.647905423846254        3.9239750643830056        12.428172650488914     
 S   14.392945259360660        3.3038083301924313        10.633057384024909     
 S   14.090239380037588        3.7555092684022919        14.062797203370161     
 C   14.725272942421231      -0.21896481673295640        13.043870980860516     
 C   17.492123888859187        5.6805340269208404        12.345354095531077     
 C   15.142571192852248        2.4380766781305279        9.2918394392360604     
 C   14.801039681724363        4.4523615546205217        15.517824039822379     
 C   14.841682367838548       -1.6297462276423278        12.986179889502873     
 C   13.431066198483622       0.31739951631706986        13.235109912114270     
 C   18.658522163260308        6.4707957559530840        12.196004275552353     
 C   16.260864634496553        6.3603553020752281        12.494519933834674     
 C   16.353053803653836        1.7209303376995599        9.4278041624751570     
 C   14.528210968089329        2.4389944591802912        8.0147388243122979     
 C   14.026975184313926        4.5553267798926509        16.698864662704935     
 C   16.112994136609576        4.9723623076872325        15.548969379759738     
 H   15.825053762944258       -2.0741153005633710        12.843571193855055     
 C   13.722675278802313       -2.4538312096364217        13.129287854766439     
 C   12.324199365338213      -0.51779436489543484        13.399104751573960     
 H   13.315920501966120        1.3974257467525770        13.289970775610236     
 H   19.615887320284838        5.9660009103228591        12.069414388234700     
 C   18.602845854248145        7.8661567038079108        12.231241447827532     
 C   16.213200677114738        7.7578056583941502        12.528931619882952     
 H   15.348144862928795        5.7771772073356136        12.617509171221126     
 H   16.832640219683711        1.6825520119507240        10.402809212374988     
 C   16.911199325944544        1.0417020824776484        8.3455985817266853     
 C   15.110722256117056        1.7823657810119349        6.9270853991741550     
 H   13.574331783973404        2.9521010664674252        7.8904744473673283     
 H   13.018452070089957        4.1451426362767139        16.706680696177198     
 C   14.530385935992957        5.1858409772297502        17.838767661131826     
 C   16.606207501178151        5.5980157229119252        16.692337976010794     
 H   16.741403429699872        4.8582118199076527        14.668883935910742     
 H   13.843321464281747       -3.5351240876513144        13.084365551107423     
 C   12.451913024898502       -1.9093466131143826        13.347775370983406     
 H   11.338869806493928       -7.8381312042327025E-002   13.557795097479261     
 H   19.522623727544875        8.4420985793351431        12.133322643817833     
 C   17.377781364820695        8.5240850005204791        12.403818624743483     
 H   15.250959418229595        8.2510523133653813        12.667204971226585     
 H   17.826494180360392       0.47361223641930367        8.4955265266796385     
 C   16.310821787724077        1.0772311976524869        7.0819615554841153     
 H   14.623387368958001        1.8116347771630630        5.9534699650247935     
 H   13.903570079981542        5.2639062352088279        18.726152932047388     
 C   15.823568747220012        5.7253566898128971        17.845752729929639     
 H   17.622052143972478        5.9881368195719062        16.677945961849652     
 H   11.579643406623735       -2.5536319889425516        13.446497898487069     
 H   17.337874779462368        9.6101648122215781        12.442668609865297     
 H   16.763759306313137       0.56090996343939326        6.2395533566168844     
 H   16.211822120680704        6.2323310197268116        18.727094922695791     
 P   1.4834893927819861        3.0142536543412279        20.364933201245300     
 C   2.9449637526466184        2.3417393020869666        21.168485442778493     
 C   1.3775493289885447E-002   2.7856237717680057        21.394257704532787     
 C   1.7209366296253235        4.7879959004230059        20.155091206240272     
 C   1.2549206735108864        2.2609751338659714        18.738524065306144     
 C   3.0391127719230462       0.95565446599893999        21.388139621446026     
 C   3.9802791322599824        3.1951763294524116        21.598117614550386     
 C  -6.7156605495167342E-003   1.8394268833845606        22.432077595492455     
 C  -1.1274538984798961        3.5741755859859561        21.138091488689987     
 C   2.0947148467519399        5.3073769559741537        18.908058596291674     
 C   1.6420022575205211        5.6292272548167430        21.281511152406953     
 C   2.2878843122660073        1.5175023093837570        18.140915675750364     
 C   5.4796306527463742E-002   2.4820305868006467        18.037031916145679     
 H   2.2588314549480719       0.28094123162034546        21.044926756325008     
 C   4.1507996513911234       0.43631626642779986        22.052439994519634     
 C   5.1027389499414113        2.6603965860516716        22.232004968529182     
 H   3.9169242271408415        4.2656079311705071        21.432345486456981     
 H  0.86586681435460144        1.2335918745404852        22.667127877529129     
 C  -1.1629868514719579        1.6802765336345586        23.201654909618686     
 C  -2.2792810429828219        3.3942773589981461        21.904896972821913     
 H  -1.1076335669742183        4.3381405072610537        20.362143879903638     
 H   2.1537570362433076        4.6557622423607761        18.040164100644144     
 C   2.3883789290467443        6.6682011887015680        18.785990583098339     
 C   1.9600864533071849        6.9811157592603728        21.154717366870390     
 H   1.3316701762892693        5.2389130253121756        22.250384288843936     
 H   3.2090324087060131        1.3174993339794645        18.682521026436749     
 C   2.1223082770917143        1.0221396331710584        16.843747167437058     
 C  -8.7354450581403287E-002   1.9980698798906340        16.735723486761692     
 H -0.76073662140568676        3.0458097679159724        18.482444072584485     
 H   4.1902688522291482      -0.63367733420425898        22.249447304587218     
 C   5.1851317430069672        1.2837715177555453        22.459442706248986     
 H   5.9082150862233522        3.3119581600607524        22.570384599780283     
 H  -1.1398220191743413       0.95232227231367395        24.012871557408594     
 C  -2.2985547052843578        2.4501364550812461        22.938966511958313     
 H  -3.1681410774787171        3.9987701681765087        21.726381553082025     
 H   2.6877455339786085        7.0677229995963433        17.818258816539711     
 C   2.3239301181594421        7.5013766548054193        19.905732109369577     
 H   1.9258349477569479        7.6382839975400678        22.024547272527148     
 H   2.9224009769484107       0.44653463852762343        16.384997853122005     
 C  0.94802475278657083        1.2792381055358215        16.134395155029900     
 H -0.99987323150248819        2.1897724731236163        16.177836495890862     
 H   6.0576202705867956       0.87661056779341284        22.967031975803373     
 H  -3.2069737117882546        2.3410354750995448        23.533232667098858     
 H   2.5430384629809866        8.5644362610523466        19.814232080636128     
 H  0.81113058105631441       0.92671569318205949        15.111145192097592     
 P   15.050337804880387        10.249886025835378        17.214625029854766     
 C   15.165182162546907        9.3123287842691980        18.751110039801596     
 C   13.833080676567688        9.4009128493212835        16.197979349628874     
 C   16.671075028949407        10.269747498570498        16.422378425617186     
 C   14.514063589442079        11.946625388759790        17.523198224515912     
 C   16.258008457059798        9.4873653492883019        19.619618748554334     
 C   14.143472875815574        8.4059644548772852        19.079054377035739     
 C   14.158725406358835        8.1917354542404777        15.556439529186893     
 C   12.507259718297899        9.8603378435507825        16.216252867110001     
 C   17.491083263903917        9.1291195021607230        16.519930968159503     
 C   17.096267191974100        11.379201412652158        15.670384788340309     
 C   14.216732903636570        12.790460830797883        16.434859538326531     
 C   14.467790275157522        12.447650450325169        18.835099255235153     
 H   17.055931392869212        10.181641191586083        19.370754982124225     
 C   16.314886389994005        8.7638747121856877        20.810847497700543     
 C   14.225504718325075        7.6691248839539856        20.261553392742808     
 H   13.306215788949569        8.2565884983050974        18.404936379593288     
 H   15.184174106707781        7.8266544212630285        15.522070117527287     
 C   13.138586231063517        7.4345320491730558        14.971977873830943     
 C   11.495208681609562        9.0998810520001943        15.627449871896903     
 H   12.262611941827027        10.804882976075774        16.689530039874068     
 H   17.170463661254153        8.2738363518087148        17.110999006861125     
 C   18.719558267240128        9.1050234387207496        15.859668646449606     
 C   18.331642298111181        11.339413999005272        15.022997111818151     
 H   16.484895745854818        12.274787508413942        15.589187295644454     
 H   14.204803937508382        12.405582979411639        15.416956760313024     
 C   13.921357811155598        14.136837339999538        16.661057513447382     
 C   14.165461573854724        13.795208356412139        19.048794092835294     
 H   14.661740002836110        11.793848046052394        19.682161000380322     
 H   17.134210726082205        8.9331921114488377        21.506221999680836     
 C   15.313669043320742        7.8378040561884514        21.119770409201081     
 H   13.433557121193594        6.9638474100930141        20.507840786311345     
 H   13.381676541859301        6.4926811904855226        14.478709077356108     
 C   11.809614421925620        7.8751192893589712        15.032102018941924     
 H   10.470805865502966        9.4713662647287329        15.619128136912050     
 H   19.351989781269502        8.2207065082761552        15.919152256801897     
 C   19.145602688139789        10.207499554280488        15.111584114482975     
 H   18.650987721259479        12.202951704424075        14.442727347204681     
 H   13.720178106598997        14.790607254116233        15.811310416757031     
 C   13.903570290358468        14.638483219037425        17.966202124628570     
 H   14.132339991329266        14.183700180600098        20.064188550588568     
 H   15.388219289140499        7.2569994063497605        22.037529122365719     
 H   11.019228988943208        7.2766085515937782        14.582334854638471     
 H   20.120777628855286        10.180209249149168        14.620093027601444     
 H   13.692403487014531        15.693532867372520        18.135038856025385     
 Co   7.0603724532154057        10.655600704585961        12.731773759323541     
 S   7.6077645357553578        12.846643682364197        13.075579051054790     
 S   9.1440606030986480        9.7561173703438460        12.653936176610873     
 S   5.8717458007406860        10.237157866621045        10.832630090576446     
 S   5.5446122609656374        9.8926369605766986        14.246901619806559     
 C   6.1518389228155863        13.847941440771292        13.126063230845118     
 C   9.0576751467266590        7.9993566187988199        12.504891003477622     
 C   6.6145912686727035        11.091944973262132        9.4804895184208036     
 C   6.2348526233437518        9.1763635936111854        15.701032319904865     
 C   6.2677510564165146        15.258681415251059        13.054087885505053     
 C   4.8522655098482792        13.310404547696930        13.272408401632790     
 C   10.248956518903702        7.2605443701434584        12.296578263877045     
 C   7.8573093001530419        7.2669637351081420        12.660008294736471     
 C   7.8352037088918074        11.794681764871072        9.6019209836573811     
 C   5.9880676189562196        11.093587235859797        8.2093645620768960     
 C   5.4450490357152752        9.0606397888579142        16.870003714184936     
 C   7.5458624067120255        8.6555692922403971        15.740162960742760     
 H   7.2552540753726040        15.703814291959080        12.944237983025042     
 C   5.1420555206167462        16.081968213555264        13.139274262504829     
 C   3.7382161189167755        14.145041463492836        13.379060395295051     
 H   4.7359342059616010        12.230543211204937        13.326501178755271     
 H   11.184396057565458        7.8057014141808185        12.173204814646908     
 C   10.246654473222181        5.8628878483994242        12.275470112490765     
 C   7.8628485069495735        5.8684250983015822        12.640406378694870     
 H   6.9270873978495944        7.8126418246268567        12.820644781551891     
 H   8.3304873651064675        11.822617130587027        10.569338508140952     
 C   8.3891691881453614        12.465909625024128        8.5128314023471852     
 C   6.5663965562726032        11.741923373217162        7.1145511988325332     
 H   5.0275001036754814        10.590824901994527        8.0954631575537217     
 H   4.4321977509182817        9.4619977017996320        16.864428644161276     
 C   5.9412244136388832        8.4300157462446457        18.012798536591351     
 C   8.0293034202608009        8.0247503966885692        16.884743382616943     
 H   8.1797650573224683        8.7733567589611567        14.863956902341917     
 H   5.2620110596363361        17.163228381520000        13.084296174353954     
 C   3.8649659370598490        15.536143260726966        13.313384042255954     
 H   2.7469546206874527        13.705656220518977        13.495193916802950     
 H   11.184768027154435        5.3256984187919487        12.133422947835529     
 C   9.0514368126745293        5.1529208450710700        12.451467699359148     
 H   6.9248848192150971        5.3323373295874505        12.786781610480714     
 H   9.3133990558516651        13.022366721137853        8.6521386250400845     
 C   7.7744837844866357        12.435936340625117        7.2559773183451091     
 H   6.0691739883990454        11.715832038370751        6.1459181421154723     
 H   5.3063807624303001        8.3471272993079229        18.893707805353408     
 C   7.2368611376422667        7.8958950977613069        18.030701415376303     
 H   9.0448947155264694        7.6340089722536435        16.878791177268550     
 H   2.9874689148452895        16.178847825620693        13.365834131787423     
 H   9.0508467540260202        4.0651254432046011        12.444179085996508     
 H   8.2235505216412612        12.946412369987199        6.4079848075929577     
 H   7.6192786420590970        7.3884026452899798        18.914050970694881     
 P   10.038093721125781        10.609901009430116        20.493397246133846     
 C   11.516553672937532        11.278618565536364        21.266603280471411     
 C   8.5733242073989686        10.853623539219189        21.524434484212822     
 C   10.267028394564788        8.8319678842869340        20.309803454772972     
 C   9.8074036780267093        11.358601607746120        18.863803780643426     
 C   11.610018235746240        12.660431499981508        21.512753710483526     
 C   12.584064387727816        10.426687230162013        21.611757136172116     
 C   8.5556588043912232        11.795428002382394        22.565902936551968     
 C   7.4240496906931570        10.081430830139185        21.254247236402716     
 C   10.648224365406103        8.2885958016189818        19.075672819455015     
 C   10.178563383131653        8.0124546331331654        21.451544091858537     
 C   10.827724536944359        12.136155418994322        18.288594959732720     
 C   8.6167998635447898        11.128225722416605        18.148928045445835     
 H   10.804790975311890        13.335709521122574        21.233364707131614     
 C   12.757310201682357        13.175990515120340        22.115374047077829     
 C   13.737124848185978        10.957794646095824        22.191519634370223     
 H   12.521395775423285        9.3597525973162181        21.423547541745489     
 H   9.4324837110802431        12.389674268217314        22.813408765432580     
 C   7.3920992602444695        11.969371099211671        23.321484048889982     
 C   6.2657030633339028        10.275581032279799        22.006784357096290     
 H   7.4407350707551023        9.3201048713610994        20.475725962974529     
 H   10.718406960960484        8.9242890661957315        18.196414553903775     
 C   10.934349994470855        6.9236963377859198        18.981584767083252     
 C   10.490831975740079        6.6567545240261738        21.353349143408263     
 H   9.8629071936001793        8.4235773694758311        22.409642845371160     
 H   11.741145756400512        12.342583157057049        18.839462891874685     
 C   10.660538967707749        12.658910719515681        17.002742494617728     
 C   8.4736757350997038        11.638199818094609        16.857564422024694     
 H   7.8097256425856143        10.538328763709567        18.575496095303340     
 H   12.799967516189968        14.241990099558292        22.329829975153761     
 C   13.821241941979467        12.330010414322361        22.442069594333066     
 H   14.563990918592811        10.305420562546871        22.472299464777844     
 H   7.4173908304671698        12.697420158074330        24.132341716689726     
 C   6.2478335559694402        11.218846541441673        23.041696502335128     
 H   5.3667572625060274        9.6912995089025102        21.812041303718896     
 H   11.234437407862034        6.5040605020749842        18.022555466311076     
 C   10.859558032208884        6.1116906644942919        20.116424066753350     
 H   10.444269710076721        6.0153705088007552        22.234350640471803     
 H   11.451277844229832        13.263260765023677        16.565146056119101     
 C   9.4964571879887956        12.393768729135299        16.280014592318537     
 H   7.5694588441900654        11.440196735257665        16.288166440512828     
 H   14.719650351741903        12.734858995548480        22.904903452682536     
 H   5.3331996085216913        11.346979019800647        23.621665153405527     
 H   11.073343994161959        5.0457866093929713        20.046294626419172     
 H   9.3585334816682035        12.766325807017093        15.264327923223451     
 P   6.5294436864890670        3.4016840574749172        17.286213279635444     
 C   6.6162267920117008        4.3265439506077410        18.830439859034783     
 C   5.3663398402938132        4.2671996347645420        16.218045647857245     
 C   8.1667371918517269        3.3635232701703455        16.528068596206253     
 C   5.9700483610226236        1.7111948924724218        17.576436880455752     
 C   7.6917093711113944        4.1481020809349003        19.720184472153164     
 C   5.5809546102052883        5.2207451342314197        19.146151822651177     
 C   5.7556489723369966        5.4545709565307909        15.571456979721804     
 C   4.0335300695544598        3.8316450636643853        16.156714671778847     
 C   9.0140516408068549        4.4796774825596195        16.665037958291851     
 C   8.5664364125499866        2.2698779040993382        15.739647011428149     
 C   5.6617167868158678       0.88023866156818575        16.481375450362108     
 C   5.9418879253433570        1.1941422924271639        18.883068588603212     
 H   8.4979354022084408        3.4589304570840738        19.483205492601353     
 C   7.7198626617978396        4.8624223991035125        20.918103624688321     
 C   5.6313007509568944        5.9438864237306568        20.338547702544240     
 H   4.7587912535983747        5.3732055614331964        18.454465956777810     
 H   6.7870047333034442        5.8017109457098082        15.599464945757704     
 C   4.7944158039818134        6.2117656101633250        14.895998000343095     
 C   3.0806821237404822        4.5896851585011822        15.471984078258830     
 H   3.7386316992088684        2.9042043638988413        16.635864338383879     
 H   8.7130957550800865        5.3220253151900083        17.284511632831858     
 C   10.242027734322766        4.4975608848748241        16.003049868470946     
 C   9.8005148396330544        2.3038238382418106        15.089378533446542     
 H   7.9339512376286869        1.3919444403840067        15.628465226813940     
 H   5.6387878109243310        1.2768235014823985        15.467940355749692     
 C   5.3736857921992298      -0.46962270085271790        16.694836687270978     
 C   5.6483564039027749      -0.15684658700812426        19.083185432790209     
 H   6.1439777541701872        1.8382435648583040        19.735439117560716     
 H   8.5292187212387756        4.6962970383198677        21.626031488501884     
 C   6.7048571258021541        5.7774657954971760        21.215019927347576     
 H   4.8295138975338050        6.6409781463113848        20.575717708133404     
 H   5.0840305656754383        7.1420851432520740        14.406507439137473     
 C   3.4590957894338747        5.7893072536320327        14.862483664884556     
 H   2.0524917784897756        4.2343883924747381        15.398836232183344     
 H   10.894829170495388        5.3642932537439041        16.092602410506636     
 C   10.639363015932851        3.4142920815023117        15.211916345274913     
 H   10.096808288621164        1.4548627081618279        14.475937434458713     
 H   5.1671817542443339       -1.1163864742801195        15.841049063603098     
 C   5.3755697636797111      -0.98702559364475784        17.993619333707315     
 H   5.6318360891373613      -0.55989017258359830        20.093069294941746     
 H   6.7573502200701450        6.3515197284341118        22.138026901431346     
 H   2.7127281968397541        6.3850381157195137        14.338428878090369     
 H   11.606929618537306        3.4403000676286628        14.703798474535109     
 H   5.1731912467177033       -2.0453081288682680        18.151708512639072     
 Co   10.045892168805111        2.9177074934092131       0.52987608377037088     
 S   9.4978193004461851       0.72700915957469137       0.87426631257221366     
 S   7.9634541518237469        3.8199340423314614       0.45018630030376927     
 S   11.235421323554789        3.3345184196762818       -1.3689926611285963     
 S   11.560720349825440        3.6800291322346474        2.0462704605081155     
 C   10.953694258986372      -0.27442085039626346       0.92381382088475261     
 C   8.0529939356776286        5.5766172027653065       0.30282801087007677     
 C   10.491822750004570        2.4801233791163688       -2.7209397243696682     
 C   10.869711693087581        4.3959962128102221        3.5000947895005989     
 C   10.837606173078960       -1.6851341037002452       0.85183537768265805     
 C   12.253404221974083       0.26296118842466937        1.0696201515029780     
 C   6.8631716206752369        6.3174654229082909        9.3749790676168870E-002
 C   9.2543080620478850        6.3069683506705747       0.45978922923719867     
 C   9.2711489021502658        1.7775385653369637       -2.5991271056302319     
 C   11.117858559829223        2.4784922754344634       -3.9923097218133448     
 C   11.658880016758316        4.5115737040206518        4.6695112659096063     
 C   9.5585668517672797        4.9164856790656923        3.5386870790952285     
 H   9.8499868904038941       -2.1301333881820770       0.74250831211684021     
 C   11.963247830598199       -2.5085531858685153       0.93651109299195090     
 C   13.367406739387357      -0.57181369904339185        1.1757775277466722     
 H   12.369915898676393        1.3427936839313666        1.1236965209753611     
 H   5.9270695478352984        5.7738828417643822       -3.1193636501514410E-002
 C   6.8676721370309002        7.7150397375211002        7.3671191330855007E-002
 C   9.2509981780236608        7.7054692080310296       0.44104773361964422     
 H   10.183514436187046        5.7598435619037405       0.62119878631610725     
 H   8.7762764431100813        1.7494245343491441       -1.6315155745079308     
 C   8.7166687033836396        1.1064829355584949       -3.6880560339176767     
 C   10.539042334205888        1.8302885075235780       -5.0869330588325532     
 H   12.078435824471629        2.9811599932153592       -4.1065447511288653     
 H   12.671745710991463        4.1102617029598258        4.6644027952277112     
 C   11.162114528977364        5.1420334424945109        5.8121175614339355     
 C   9.0744883216941119        5.5469770827943004        4.6831597622220649     
 H   8.9250603942734941        4.7986676171166680        2.6621932876431202     
 H   11.843149087032694       -3.5897925059963645       0.88153812538957665     
 C   13.240477766745057       -1.9628905329132234        1.1100890030850901     
 H   14.358775397237372      -0.13257217076212102        1.2915530211857085     
 H   5.9305733262502471        8.2537491133714997       -6.8933700263150627E-002
 C   8.0637789143157157        8.4229769823025720       0.25137493544319445     
 H   10.189681374673935        8.2398590938507326       0.58863299529075197     
 H   7.7923856019457052       0.55017983328589626       -3.5484328475016516     
 C   9.3309070809477124        1.1364333364598103       -4.9451236270185888     
 H   11.035901084895581        1.8563955141593123       -6.0557493374561622     
 H   11.796563013611662        5.2249427719965311        6.6932987063842617     
 C   9.8664002040395111        5.6759823593328980        5.8294710684482380     
 H   8.0587839775252821        5.9373925212412910        4.6767890931727401     
 H   14.117947633472935       -2.6056829808459603        1.1621122117386837     
 H   8.0659762761312379        9.5107286090091048       0.24491112867174791     
 H   8.8814607709032991       0.62610231322230703       -5.7929931850183065     
 H   9.4835439783279512        6.1834875829942337        6.7126295455887677     
 P   7.0662561225847442        2.9619465876695013        8.2900571864803396     
 C   5.5880296939938274        2.2927700121558572        9.0632694909885476     
 C   8.5312292144167063        2.7187027754386532        9.3209171753621050     
 C   6.8368238855789825        4.7397924197588148        8.1061851769532272     
 C   7.2971491209115094        2.2133060865788057        6.6605010053834439     
 C   5.4949449520911378       0.91086980192837974        9.3090311736558764     
 C   4.5204372899433301        3.1443809493191694        9.4089034328393790     
 C   8.5496408829192436        1.7762718027202447        10.361815169436513     
 C   9.6800831710868671        3.4915408702008492        9.0508189645450230     
 C   6.4558673488861560        5.2829608117192022        6.8718944254255252     
 C   6.9253813013288266        5.5595787575028934        9.2477061998880696     
 C   6.2763128124100076        1.4369767765140977        6.0845951487987477     
 C   8.4882198523882533        2.4429094376794969        5.9461848228672443     
 H   6.3002476630430690       0.23586730291708546        9.0292309296807964     
 C   4.3479361458810866       0.39489462163527000        9.9118155952949270     
 C   3.3676857880423161        2.6128632938371465        9.9888992113658333     
 H   4.5828024791741013        4.2113734885273804        9.2208971647614462     
 H   7.6731731430371752        1.1814989370106501        10.609345117870078     
 C   9.7136016159489973        1.6022569197444747        11.116765957256673     
 C   10.838796810840048        3.2973824890545669        9.8028048469781623     
 H   9.6627855609361859        4.2533067502091981        8.2727555248609725     
 H   6.3856904021503240        4.6470420415663787        5.9928062790681009     
 C   6.1702460706659812        6.6479369364088443        6.7773722626550184     
 C   6.6135741298332347        6.9153434712666222        9.1491257917582249     
 H   7.2409786933495255        5.1486109834987204        10.205876267338278     
 H   5.3625746450576539        1.2310432579259187        6.6351267543224495     
 C   6.4434275924498641       0.91480518686803702        4.7985103052475981     
 C   8.6313218183106457        1.9334429549786016        4.6546222070321859     
 H   9.2956838347042030        3.0317835118341936        6.3733847256609648     
 H   4.3055340115485485      -0.67117118099824724        10.125982645799576     
 C   3.2839525939576482        1.2405584342540348        10.239086245497408     
 H   2.5408148904217711        3.2650193003469670        10.270135466886007     
 H   9.6888670194605933       0.87370895320479280        11.927189957090485     
 C   10.857479370394188        2.3533794959640071        10.837016466312013     
 H   11.737345582884869        3.8822869912114681        9.6081735610355068     
 H   5.8705380522701178        7.0675145654501819        5.8181920637016304     
 C   6.2452462679117664        7.4602128095517992        7.9119971539300087     
 H   6.6602925958297847        7.5570162869424600        10.029911274780259     
 H   5.6522757011298959       0.31150804026159046        4.3602846460237501     
 C   7.6080031992940826        1.1792264262921743        4.0763324276982926     
 H   9.5359323766738271        2.1307880885100707        4.0856270520147042     
 H   2.3858140498132228       0.83535331787841638        10.702113252547816     
 H   11.772403265603780        2.2252686089343889        11.416546008775947     
 H   6.0319386880892214        8.5261902467493140        7.8415491625246858     
 H   7.7459467962562858       0.80706009949799218        3.0605098062564222     
 P   10.578336575052196        10.170082794308284        5.0822161367588148     
 C   10.490274692443466        9.2453154219814984        6.6264275981441978     
 C   11.743763504974758        9.3051854847544710        4.0160490891549721     
 C   8.9414899638632441        10.207375783983531        4.3229782544358928     
 C   11.136465000645920        11.860903961676170        5.3730746892630368     
 C   9.4137980860583035        9.4236414150858057        7.5149673937946888     
 C   11.525470871900625        8.3514945796795388        6.9434361440465198     
 C   11.358172030874773        8.1149336598420749        3.3726733114851388     
 C   13.075264539841827        9.7445236593172115        3.9537622998173485     
 C   8.0959596768606001        9.0896648984194997        4.4576960844376261     
 C   8.5397020221831710        11.302154845311289        3.5373062716436725     
 C   11.444103570842188        12.692560724745524        4.2783565693964611     
 C   11.165001618286949        12.377264062513150        6.6799580209602460     
 H   8.6076718335973297        10.112605189612554        7.2770244957546542     
 C   9.3845783712603019        8.7095223254106156        8.7129655592675803     
 C   11.473976996496404        7.6284374746265167        8.1358191640829958     
 H   12.348526711414541        8.1993182846280313        6.2527754686854466     
 H   10.327918316455744        7.7645418624170670        3.4014858530997638     
 C   12.321848564044474        7.3589548112189354        2.6995238794862124     
 C   14.030587204659058        8.9875657574294667        3.2715816535520181     
 H   13.367355969158190        10.673985506939708        4.4304358067398661     
 H   8.3984398319634064        8.2464764174638070        5.0751909295945854     
 C   6.8677451973310122        9.0712764009126321        3.7961893542146843     
 C   7.3052945562298603        11.267771572553475        2.8876380854288066     
 H   9.1707322290528452        12.181301416259663        3.4279266404876401     
 H   11.466597496723967        12.296564075855438        3.2646975773771416     
 C   11.731956930211334        14.042358464730736        4.4924073595775580     
 C   11.458270876419295        13.728229773117770        6.8806752718701114     
 H   10.963358530418613        11.732690315182820        7.5320737893419256     
 H   8.5744582629135806        8.8756123635712765        9.4200060870878914     
 C   10.399408795428970        7.7946738176160766        9.0110719813472890     
 H   12.275700882883857        6.9315987661943677        8.3739678990342412     
 H   12.034877829723939        6.4267273997035046        2.2121696933298463     
 C   13.655965651842367        7.7852546559754474        2.6653658053591229     
 H   15.057749532878628        9.3456808610089261        3.1980478119571858     
 H   6.2164923437127113        8.2032440076586219        3.8839383856831091     
 C   6.4682543195713951        10.155747500793648        3.0079090156982859     
 H   7.0072177616921216        12.117680043680489        2.2764844727605515     
 H   11.937980960309973        14.689618600993205        3.6388758760216122     
 C   11.730467262286652        14.559059117586944        5.7914706115333034     
 H   11.475073003893931        14.130733955179862        7.8907649061497587     
 H   10.346180370659477        7.2208195348071129        9.9341523490872916     
 H   14.404186629177831        7.1904224974033282        2.1431386232898122     
 H   5.5005333878280629        10.129498517424654        2.5000747584109169     
 H   11.932679158056374        15.617291316282497        5.9500778807202277     
         556

 Co   1.5112292857073093        10.613375485755579       0.33855002190532224     
 S  0.93055721115525081        12.787665820308552       0.72943192972762216     
 S -0.54496660854179602        9.6529843540932241       0.23015787165969903     
 S   2.7107590666058083        10.267351996074433       -1.5674038869710754     
 S   3.0158788015748463        9.8170493976250732        1.8607128835278928     
 C   2.3812571615623548        13.792514093232588       0.84256043853718721     
 C -0.39382090436100209        7.8962802829868792       0.14515027780719789     
 C   1.9616471237185258        11.133183938166013       -2.9088516320911260     
 C   2.3062000312895274        9.1204981204051485        3.3164319835824170     
 C   2.2649198786194056        15.203306109659351       0.78439372965662857     
 C   3.6755332044483700        13.256081028238892        1.0330570376162738     
 C  -1.5621885213190776        7.1090675003212231       -4.5769647165780775E-003
 C  0.83580269951044706        7.2133435171688625       0.29302336561125208     
 C  0.75111503471101659        11.850297640025572       -2.7732365441864073     
 C   2.5763937976407978        11.132244883200132       -4.1857592717057726     
 C   3.0812664506111105        9.0173377153049277        4.4967784830775139     
 C  0.99420843513855228        8.6006513743428812        3.3485862737789436     
 H   1.2815004933042862        15.647745018430079       0.64227747703026838     
 C   3.3841089931118655        16.027342952068448       0.92622621775266500     
 C   4.7825928358331895        14.091235649637200        1.1957164900197561     
 H   3.7905914150586413        12.176043330453123        1.0881605091386057     
 H  -2.5184283301352202        7.6162339380467685      -0.12976670935921400     
 C  -1.5098401317079841        5.7135828016052450        2.8812408179295639E-002
 C  0.88010796494053856        5.8158322481440328       0.32581262347553608     
 H   1.7498877559019888        7.7943205351103169       0.41602469571606360     
 H  0.27111599245898166        11.888434114868414       -1.7984179916735612     
 C  0.19330048927723739        12.529510836505295       -3.8556266833755490     
 C   1.9942334500846213        11.788895100899783       -5.2735897503000713     
 H   3.5303214591856333        10.619168698871279       -4.3097409673693408     
 H   4.0899799340411569        9.4271052804137803        4.5036518583438871     
 C   2.5784856597904207        8.3871847255197274        5.6371693166580616     
 C  0.50174040583483093        7.9750805075971227        4.4923268015064313     
 H  0.36525070320703246        8.7147575073738626        2.4688807136291619     
 H   3.2635349036803651        17.108640646596470       0.88096724329400977     
 C   4.6549788113784203        15.482783041404225        1.1438750118285133     
 H   5.7680303424351793        13.651782595819634        1.3535164359082617     
 H  -2.4310151160899163        5.1399643300902023       -6.9428638436694889E-002
 C -0.28631285393805145        5.0525825671286029       0.20007499822736502     
 H   1.8410978855479418        5.3200243827361708       0.46330507525035425     
 H -0.72205607334111988        13.097573096049745       -3.7060006897821891     
 C  0.79410165704362801        12.494034902407000       -5.1190644488861441     
 H   2.4818854644453547        11.759684105332823       -6.2470449149400311     
 H   3.2058942824168546        8.3091752047367091        6.5241350602204538     
 C   1.2851891762720820        7.8479426803749988        5.6451908959570307     
 H -0.51411807112677710        7.5849611617418997        4.4787497286693654     
 H   5.5273674566147131        16.127029684950180        1.2415821068942097     
 H -0.24882932575761041        3.9664300846575520       0.23737163200415703     
 H  0.34146438942978713        13.010427616530562       -5.9615981475449775     
 H  0.89743676078464418        7.3412906890296847        6.5269242126113989     
 P   15.623323343178610        10.558803755351104        8.1657339825841717     
 C   14.161309659414318        11.230820856082660        8.9687050726841466     
 C   17.092980040209948        10.787879017996342        9.1950013793492236     
 C   15.386352377730068        8.7849147494928257        7.9565457975270704     
 C   15.851609266034995        11.312234680716543        6.5392792473850507     
 C   14.066944305036662        12.616667509471640        9.1897609720139375     
 C   13.125034508293361        10.377156427256569        9.3952343420616078     
 C   17.113245768615307        11.733434096378497        10.233388757369649     
 C   18.234496493391049        9.9999530100432565        8.9381751152170352     
 C   15.012393649585064        8.2648984030313901        6.7098504024740144     
 C   15.465162093678074        7.9443381592578328        9.0834777713192985     
 C   14.819654165921442        12.058312837570488        5.9433145941239269     
 C   17.050754579581781        11.089775097717117        5.8365580552135823     
 H   14.847952827047608        13.291661353177112        8.8489770461000550     
 C   12.953951408776938        13.135485209897487        9.8521261338731669     
 C   12.001443670360917        10.911425243989777        10.027436701550533     
 H   13.188537966423716        9.3069127549779065        9.2283901327120663     
 H   16.240513428908667        12.338835695648672        10.468940889296542     
 C   18.269552723289873        11.892514448205468        11.002942704494128     
 C   19.386370275507172        10.179838967126695        9.7048850307695531     
 H   18.214901873696956        9.2364398703711821        8.1617735170361954     
 H   14.953248213729069        8.9160004780892610        5.8415689554952710     
 C   14.718421131677749        6.9040637384326233        6.5886730148017252     
 C   15.146728653356250        6.5924430742006148        8.9575538379209938     
 H   15.775539281933261        8.3351915083449395        10.052112189367593     
 H   13.899226732615977        12.259243355388739        6.4857362540954204     
 C   14.985237754553305        12.555099705128359        4.6467093104078758     
 C   17.192818631077873        11.574974042474336        4.5357123636088845     
 H   17.865550609781856        10.523921368003839        6.2805905415599712     
 H   12.914194272145682        14.205266724004113        10.050075702832560     
 C   11.918735842070049        12.287802773824527        10.256109297545596     
 H   11.195294462894092        10.259656481906489        10.363599919937929     
 H   18.246223625160621        12.620016373026274        11.814556577924019     
 C   19.405387344603941        11.123300789528344        10.739590917911732     
 H   20.275587482829032        9.5760870939013412        9.5256970155719749     
 H   14.418886316018847        6.5041027025567306        5.6211874662820875     
 C   14.782641172599515        6.0715385354062219        7.7089138857942547     
 H   15.180886570644978        5.9358381491226462        9.8278102983333131     
 H   14.185932018073276        13.132906292530489        4.1894238184896846     
 C   16.158459919929978        12.296637184710209        3.9361174546391076     
 H   18.104481729748670        11.382088838835900        3.9768432914292022     
 H   11.045269223821686        12.694541980402882        10.762287265799044     
 H   20.313860932231865        11.232592932811539        11.333713211514826     
 H   14.563167022291074        5.0084983334533311        7.6180789654791141     
 H   16.295244275310758        12.650110848334524        2.9132012385445138     
 P   2.0525676125034304        3.3237140377359182        5.0143687623082114     
 C   1.9396605974004026        4.2612549735071337        6.5509478316177416     
 C   3.2665740687871923        4.1732701979791083        3.9945172464267520     
 C  0.43099347075284988        3.3028289388154488        4.2239870549796423     
 C   2.5902973392539486        1.6273420562853822        5.3220164030584591     
 C  0.84815827294844359        4.0862451342134678        7.4211122943554546     
 C   2.9617788409456307        5.1677256239265104        6.8772252194547869     
 C   2.9363749635531682        5.3793518594270582        3.3498222361773831     
 C   4.5935777046172657        3.7173460504648634        4.0115617041776410     
 C -0.39096176562763746        4.4417319612669832        4.3242301564156724     
 C   7.9583572734440288E-003   2.1946734892065143        3.4689745654174824     
 C   2.8883159637104105       0.78433322372891323        4.2332311087045786     
 C   2.6358812553809625        1.1253812822334190        6.6335898690808293     
 H   4.9914628408029786E-002   3.3918857206464810        7.1735605965816092     
 C  0.79296770062151201        4.8099484271931479        8.6122861718159047     
 C   2.8815678772953297        5.9045712803963744        8.0598144533291816     
 H   3.7978551633562572        5.3172790693259522        6.2017120205139182     
 H   1.9099344703605601        5.7414936756853008        3.3163992701961913     
 C   3.9530494884002385        6.1371203021732619        2.7606839381260810     
 C   5.6021239809197727        4.4781932636557320        3.4177630090456583     
 H   4.8417181247963423        2.7750452290840699        4.4873578077832894     
 H  -7.1921406085357048E-002   5.2960400540030470        4.9174957786808893     
 C  -1.6192165444380244        4.4653913658162869        3.6635118759545335     
 C  -1.2271111471421905        2.2340888636236063        2.8210262599053912     
 H  0.62091827105333031        1.3004187113752483        3.3856656115634678     
 H   2.9008492159669288        1.1699413869506889        3.2156022594867353     
 C   3.1835173008731208      -0.56221009860630056        4.4586489418043573     
 C   2.9380843931839125      -0.22231042154536257        6.8464774628938407     
 H   2.4415243735966383        1.7786105856513015        7.4809886935015530     
 H  -2.5443156659898915E-002   4.6408599021033439        9.3087891431187391     
 C   1.7946773767693192        5.7360002981735683        8.9196258950158427     
 H   3.6738169962426395        6.6099269304937449        8.3048219999963635     
 H   3.7067027217056898        7.0769794868637357        2.2654446757509521     
 C   5.2830871386314406        5.6998900953524858        2.8188696265171269     
 H   6.6274093815022068        4.1092714424480716        3.4081124912375462     
 H  -2.2532450407283369        5.3483505480360147        3.7250494604593634     
 C  -2.0429712675548957        3.3643521473547287        2.9121622632492206     
 H  -1.5445937257128715        1.3716871810460061        2.2381560671931950     
 H   3.3851263384408545       -1.2154075100879727        3.6085796819059976     
 C   3.2005287808062395       -1.0647996344398429        5.7634159359932617     
 H   2.9706154300264864      -0.61157761127458454        7.8615801492237614     
 H   1.7213444929725368        6.3170183934948767        9.8373233871804242     
 H   6.0708634416979299        6.2987102590809103        2.3653090762422657     
 H  -3.0177910253302054        3.3915522527125601        2.4199482324881698     
 H   3.4114976459803139       -2.1199979848629193        5.9315626564306330     
 Co   15.594075641380572        2.9586875141109839        12.543813062691308     
 S   16.175456879230392       0.78439687984513717        12.933366460381375     
 S   17.649202205848489        3.9211630820851244        12.434078540665027     
 S   14.393790180640867        3.3046143260230765        10.638274635490678     
 S   14.090431948305685        3.7535488562435710        14.067599928933522     
 C   14.724739252596326      -0.22043762283789783        13.046036098879682     
 C   17.495246018372811        5.6777286826979889        12.349538437492594     
 C   15.143247000252918        2.4391676028637153        9.2967768988708546     
 C   14.800690146519383        4.4508943122571463        15.522611752506910     
 C   14.841137505874055       -1.6312178119528924        12.987969657377016     
 C   13.430390163778295       0.31595601725881650        13.236090563580111     
 C   18.662299225362506        6.4666390174334740        12.198646630596851     
 C   16.264799222779040        6.3589314460266175        12.498865254710536     
 C   16.353993107482406        1.7223971283254023        9.4323695432727703     
 C   14.528575441674365        2.4400171073496120        8.0198292998024598     
 C   14.026208947684056        4.5541913565403007        16.703333621049367     
 C   16.112622655661898        4.9709087712965330        15.553974874718172     
 H   15.824618619503891       -2.0756058127198216        12.846226668211937     
 C   13.721955059150721       -2.4552832348369988        13.129549892982711     
 C   12.323334917313762      -0.51922480940866311        13.398572426133681     
 H   13.315212407928987        1.3959778390693303        13.290933570040432     
 H   19.619087986732584        5.9607838610251411        12.072137988236088     
 C   18.608026952768434        7.8620601917818806        12.232414228132919     
 C   16.218534904747390        7.7564104176719395        12.531868778480403     
 H   15.351618817010246        5.7767385587162128        12.622838796558717     
 H   16.833984190504975        1.6842922069109507        10.407179227124274     
 C   16.912034531923581        1.0433760304973640        8.3499877278461359     
 C   15.110981779194567        1.7836019868790944        6.9319931704796325     
 H   13.574522587017572        2.9528541724522137        7.8958301393349943     
 H   13.017570781583069        4.1442425634831510        16.710792913162642     
 C   14.529427917087258        5.1847016655778564        17.843317027307073     
 C   16.605577350601330        5.5966914721261496        16.697379615043332     
 H   16.741179326892748        4.8566635350644756        14.673993459277620     
 H   13.842584376166153       -3.5365750734332400        13.084363081202641     
 C   12.451024922155421       -1.9107650561735361        13.346865456686489     
 H   11.337848138303519       -7.9813954188300229E-002   13.556139542790064     
 H   19.528287447376893        8.4369835630024621        12.133341440774034     
 C   17.383747215872784        8.5213556178717251        12.405085465869192     
 H   15.256931961831880        8.2507827197488641        12.670357694898543     
 H   17.827561995855049       0.47559002739800238        8.4996434601764062     
 C   16.311288645640150        1.0787573458089890        7.0865252290602703     
 H   14.623393403013015        1.8127862498130964        5.9585054424322692     
 H   13.902398530302012        5.2628917909671857        18.730530442415873     
 C   15.822676813412588        5.7240716444097570        17.850595696712947     
 H   17.621417024358944        5.9868246630952591        16.683214893901887     
 H   11.578618417386750       -2.5550102785662290        13.444367131458632     
 H   17.344874536731972        9.6074803332724894        12.442731274102119     
 H   16.764127864872542       0.56258595069434936        6.2439743599593260     
 H   16.210775074163347        6.2310554081865295        18.731993834340042     
 P   1.4835259140822574        3.0129026729320509        20.368318746510383     
 C   2.9454447150126892        2.3404861913514869        21.171075553817428     
 C   1.3937869467444772E-002   2.7838808173602780        21.397683309797610     
 C   1.7207555633060081        4.7867537896703469        20.159161390302554     
 C   1.2549042392674690        2.2597410636069828        18.741827151546861     
 C   3.0395727195916002       0.95451389357512684        21.391429300144637     
 C   3.9816109428704904        3.1938814389595356        21.598479751035789     
 C  -6.4863779256569623E-003   1.8377970969556978        22.435596976714496     
 C  -1.1275003316154706        3.5720048926263290        21.141143295885421     
 C   2.0947317968785839        5.3067600680703535        18.912466413756071     
 C   1.6415733049213759        5.6274181949630160        21.285981384953654     
 C   2.2875364788704360        1.5153700178477374        18.144812702138594     
 C   5.5032843541241321E-002   2.4810416090255250        18.039978784402152     
 H   2.2586322210611480       0.27978714786661135        21.049899818860673     
 C   4.1521975734888583       0.43527316623464901        22.054103144546076     
 C   5.1048762238434495        2.6591962949464429        22.230940588723456     
 H   3.9182766918218985        4.2642208514561615        21.432115051774346     
 H  0.86620508403072483        1.2322645982007414        22.670978900939776     
 C  -1.1629541149882212        1.6782575061084335        23.204798726820162     
 C  -2.2795038751878480        3.3917315971145401        21.907566116358243     
 H  -1.1077564404489615        4.3359021477744051        20.365129843588132     
 H   2.1540653266507577        4.6555608001449515        18.044275285725021     
 C   2.3882023452266461        6.6676900994939521        18.791129638238889     
 C   1.9595104000224992        6.9794052879414705        21.159935354314968     
 H   1.3310988608901622        5.2365612306184612        22.254572314920779     
 H   3.2084790236749061        1.3151979552732447        18.686665370223182     
 C   2.1219224923646154        1.0192852001689183        16.847941976154701     
 C  -8.7138851116555893E-002   1.9963961833963690        16.738931602566161     
 H -0.76027884816587132        3.0455082160512608        18.484892244826948     
 H   4.1917487882773745      -0.63461505448997446        22.251571280888733     
 C   5.1873119391438021        1.2826873878113751        22.458988140095563     
 H   5.9109177808427713        3.3107774227398608        22.567801280574535     
 H  -1.1397395792444172       0.95029917680183629        24.016004718254557     
 C  -2.2987481448950398        2.4476108258419824        22.941655150574963     
 H  -3.1686270679836199        3.9956949113054301        21.728620100992387     
 H   2.6875889575655103        7.0677366324629567        17.823625269062891     
 C   2.3234844137152315        7.5003129236993828        19.911265462982819     
 H   1.9249382461033377        7.6361617928113583        22.030056792520259     
 H   2.9217701458617511       0.44292221766212625        16.389753010802607     
 C  0.94791062965374673        1.2765966172933005        16.138233174567482     
 H -0.99943669796697709        2.1882654381396835        16.180738010180143     
 H   6.0604830561128606       0.87558608252584103        22.965397861097451     
 H  -3.2073343394064624        2.3380087994502490        23.535539362630981     
 H   2.5424566171925429        8.5634462950904915        19.820324095705363     
 H  0.81099301837796456       0.92354722968401981        15.115181623207755     
 P   15.051175256982340        10.247810099273751        17.216510408227553     
 C   15.165276042176043        9.3105830583540694        18.753197327391664     
 C   13.835344534836469        9.3984048260109425        16.198504633715547     
 C   16.672350715427630        10.268151685447288        16.425166249241837     
 C   14.514290255946245        11.944384944181698        17.524599777265365     
 C   16.257643176294575        9.4857070864212254        19.622268658811809     
 C   14.143211307758957        8.4045342403338754        19.080812222554762     
 C   14.162662018316100        8.1898033501267022        15.556826816079420     
 C   12.509340319332225        9.8572036914235461        16.214686341992444     
 C   17.493068944117528        9.1281603177811839        16.523746900898537     
 C   17.096881881035952        11.377193792746764        15.672225450838694     
 C   14.216677807314202        12.787882590033805        16.436082796028774     
 C   14.468478597534762        12.445829307505122        18.836362621427828     
 H   17.055783777529214        10.179851435377648        19.373723106377341     
 C   16.313764183515723        8.7624511176407385        20.813669559423150     
 C   14.224408763903723        7.6680481724237080        20.263567405943164     
 H   13.306353389263341        8.2550788960095360        18.406229083991466     
 H   15.188265435003046        7.8251923212314729        15.524096541472732     
 C   13.144070832646356        7.4326049835388774        14.969967726648663     
 C   11.498845267673270        9.0968154816227944        15.623356439273872     
 H   12.263372476867687        10.801296904187586        16.688122420945909     
 H   17.172959194205358        8.2732140249263164        17.115553596548384     
 C   18.721531278515585        9.1042241162079733        15.863440120550386     
 C   18.332224162439523        11.337557063611856        15.024764352540888     
 H   16.484960983473179        12.272320417167194        15.590245875180695     
 H   14.204470488136534        12.402698550677993        15.418296658785055     
 C   13.921489392403872        14.134349497054425        16.661945141082537     
 C   14.166375028038994        13.793476323748958        19.049699684739181     
 H   14.662636020880775        11.792281242016765        19.683564945562406     
 H   17.132824041963431        8.9316828714184311        21.509377332834134     
 C   15.312186254326749        7.8366654723167715        21.122268345875394     
 H   13.432203659973627        6.9629824978720043        20.509608925210966     
 H   13.388383381882299        6.4910594647958302        14.476793532215687     
 C   11.814932783225792        7.8727175420046080        15.027630371351785     
 H   10.474343469592942        9.4678767020339070        15.613331198235846     
 H   19.354490559908974        8.2203629598530252        15.923705337234612     
 C   19.146830424864866        10.206199287790302        15.114234514555712     
 H   18.650971097801786        12.200714433742567        14.443630600928973     
 H   13.720174872416301        14.787934940367062        15.812090501558279     
 C   13.904205405439567        14.636407938214576        17.966923077966694     
 H   14.133678892233299        14.182348871821134        20.064949753512547     
 H   15.386155361707011        7.2560331052151374        22.040161867525526     
 H   11.025704346964908        7.2742837703056455        14.575905620634661     
 H   20.121804731408602        10.178939174193328        14.622304817540380     
 H   13.693265084828612        15.691541839006675        18.135476734713659     
 Co   7.0598737482569236        10.654446434711383        12.726665582511261     
 S   7.6081826710413827        12.845030569174551        13.071745032429304     
 S   9.1427874871992802        9.7532507438288487        12.647959145751429     
 S   5.8709340237255585        10.237997225601195        10.827342961778413     
 S   5.5444337119284812        9.8906002974880209        14.242013681982534     
 C   6.1523990958654808        13.846426461537167        13.123902525182810     
 C   9.0545750660621387        7.9964939466724552        12.500678619385779     
 C   6.6139671125443993        11.093075837227913        9.4754976631165562     
 C   6.2352141457593069        9.1748570016617848        15.696177000985470     
 C   6.2683266490443623        15.257167364847772        13.052303723517946     
 C   4.8529656003227517        13.308922386127351        13.271425901195462     
 C   10.245201799657780        7.2563252627871444        12.293927463857445     
 C   7.8533957459177266        7.2654864923061195        12.655643818424016     
 C   7.8343098276591761        11.796195257707383        9.5973220696946981     
 C   5.9877722909236457        11.094651812390172        8.2042112174836053     
 C   5.4458221897362051        9.0594732835686642        16.865464871925347     
 C   7.5462518174488897        8.6540910620184395        15.735105450337652     
 H   7.2557220884813889        15.702278696015208        12.941595656886085     
 C   5.1428080044359730        16.080476961613662        13.139010681223128     
 C   3.7391060562227718        14.143575896226883        13.379582780220337     
 H   4.7366643355949707        12.229056813326586        13.325541341168426     
 H   11.181218886621732        7.8004183325106817        12.170465868732631     
 C   10.241494717738806        5.8587293461808638        12.274315763906705     
 C   7.8575345200118463        5.8669765222972634        12.637476948775115     
 H   6.9236343323675316        7.8121530399082300        12.815282992136957     
 H   8.3291719210026258        11.824406813027625        10.564943602332637     
 C   8.3883912097509139        12.467637160298020        8.5084186427228339     
 C   6.5662164021441001        11.743210957147273        7.1095920636268115     
 H   5.0273831421052613        10.591614571469696        8.0900295276600431     
 H   4.4330835941479600        9.4610602546425930        16.860237632126537     
 C   5.9421866175353202        8.4288594073357928        18.008188164659163     
 C   8.0299485178158054        8.0234152598806929        16.879658505489626     
 H   8.1800127441988728        8.7717816198952825        14.858799218178801     
 H   5.2627833686971970        17.161737774633881        13.084297424551275     
 C   3.8658833446921474        15.534689367930895        13.314283894500857     
 H   2.7479994177048237        13.704191666232564        13.496832852831062     
 H   11.179125915788024        5.3205188605333360        12.133437463704677     
 C   9.0454909575934632        5.1501340856211346        12.450227558531541     
 H   6.9189314131513537        5.3320178733283186        12.783641405986199     
 H   9.3123833966883449        13.024402695903698        8.6480126973251821     
 C   7.7740905544836556        12.437519330657921        7.2513820625902730     
 H   6.0692607685638489        11.717037192342856        6.1408244695110099     
 H   5.3075519114618697        8.3461001900121232        18.889266409544600     
 C   7.2377603420731793        7.8946007212848537        18.025810293953484     
 H   9.0455482483338443        7.6326945639788608        16.873489627391198     
 H   2.9885247270316402        16.177437219479899        13.367948399036509     
 H   9.0438655940376655        4.0623840888919140        12.444163492628380     
 H   8.2232627471834494        12.948153218112431        6.4035408368499089     
 H   7.6203298764660818        7.3871263889596941        18.909110306591757     
 P   10.038028283816514        10.608518959888832        20.490022008340144     
 C   11.516038569736489        11.277338804477308        21.264029656890838     
 C   8.5731242571234763        10.851838750675618        21.521009049613141     
 C   10.267193814026820        8.8306975925904236        20.305731236813823     
 C   9.8073968038071691        11.357343668652806        18.860513749988705     
 C   11.609517875350786        12.659264099346649        21.509484845626162     
 C   12.582705930100197        10.425370299131673        21.611401612723373     
 C   8.5553766213582385        11.793761432055719        22.562379058582945     
 C   7.4240646188679014        10.079212398664373        21.251185941342698     
 C   10.648197356773412        8.2879631709385908        19.071259088893683     
 C   10.178982832836358        8.0106080900936547        21.447065487451312     
 C   10.828051778503028        12.134001676606548        18.284719746976915     
 C   8.6165447284742189        11.127213461477316        18.145986395664398     
 H   10.804944129406763        13.334525666030416        21.228420183863506     
 C   12.755873914640578        13.174924904472377        22.113724577428822     
 C   13.734961320838124        10.956576756325235        22.192585910166038     
 H   12.520022035657764        9.3583437603934208        21.423780563001483     
 H   9.4320869830442788        12.388315489057973        22.809560978599226     
 C   7.3920039641774977        11.967315003347453        23.318321038528378     
 C   6.2658845638085143        10.272987355426501        22.004091175540800     
 H   7.4408388747516216        9.3178151162623752        20.472734388549103     
 H   10.718084770274094        8.9240790671462733        18.192302348533957     
 C   10.934526419671158        6.9231724559499561        18.976429463321342     
 C   10.491410542641724        6.6550100432590229        21.348112896436515     
 H   9.8634645652822481        8.4211782299559150        22.405449186160347     
 H   11.741674262476206        12.340260160156012        18.835347340720677     
 C   10.660912892025827        12.656037350370442        16.998569476858101     
 C   8.4734508413799627        11.636503041285509        16.854360577008258     
 H   7.8092464715430268        10.538003966461439        18.573047747279862     
 H   12.798445262117253        14.241029371636008        22.327722746707728     
 C   13.819030328219561        12.328908488048869        22.442528977382171     
 H   14.561267220572946        10.304226075637098        22.474878268582174     
 H   7.4172329805325443        12.695363292652557        24.129186804845254     
 C   6.2479701294678716        11.216278984455496        23.038978292932455     
 H   5.3672066358695449        9.6881712854767983        21.809771582368782     
 H   11.234595909340307        6.5040707011178815        18.017169469944388     
 C   10.860009916284147        6.1106050622120236        20.110868335303799     
 H   10.445175704292426        6.0132068882544614        22.228817866661181     
 H   11.451899094063684        13.259632277194646        16.560419917618180     
 C   9.4965656870439084        12.391105947931907        16.276188957193323     
 H   7.5690178457252459        11.438664996603784        16.285261969625594     
 H   14.716757136846374        12.733819434232217        22.906538539098953     
 H   5.3334959728792208        11.343910679484114        23.619317348263650     
 H   11.073939948464922        5.0447769809803544        20.040172610693347     
 H   9.3586726620485958        12.763135475424193        15.260302611842686     
 P   6.5286086667164556        3.3995841973295491        17.284331265112804     
 C   6.6161248402399222        4.3247823557430776        18.828352212011126     
 C   5.3640811439917995        4.2646610203356525        16.217514968794241     
 C   8.1654691690134094        3.3619065489320592        16.525294503350615     
 C   5.9698195330383284        1.7089305495480760        17.575036668543152     
 C   7.6920610321558618        4.1464324585168200        19.717541887577031     
 C   5.5812110925411202        5.2193083727586380        19.144378200236606     
 C   5.7517122622607104        5.4526041160352960        15.571054049434625     
 C   4.0314559934185645        3.8284761117603789        16.158281710541228     
 C   9.0120561844232956        4.4787124179708773        16.661217351061474     
 C   8.5658495550546405        2.2678408509534718        15.737843412289848     
 C   5.6617855908853958       0.87763428869703031        16.480150638352839     
 C   5.9411670618864978        1.1923021574458517        18.881807489154220     
 H   8.4980676610098129        3.4571235016781419        19.480255908550266     
 C   7.7209692793045344        4.8610012486419327        20.915280769026232     
 C   5.6323905021213445        5.9428174982042119        20.336509130577145     
 H   4.7586525280823686        5.3716856855214568        18.453151745347064     
 H   6.7829118027702728        5.8002184713984555        15.597418290077250     
 C   4.7889267992077551        6.2097940613995934        14.897986770555228     
 C   3.0770480954322674        4.5865747245682966        15.476072895492100     
 H   3.7378823438542539        2.9005870870029606        16.637281180152574     
 H   8.7105749191562225        5.3214042758346283        17.279934388512963     
 C   10.240046028559185        4.4967630202440372        15.999275941899446     
 C   9.7999635794027053        2.3019436054679159        15.087653477706517     
 H   7.9339263788012424        1.3894376280958278        15.627457774887283     
 H   5.6391575433058154        1.2739091803200446        15.466597047961892     
 C   5.3735547034943432      -0.47213406965914878        16.693946465842259     
 C   5.6473975945963870      -0.15859526409587216        19.082281054787632     
 H   6.1430358887634249        1.8366596604848453        19.734039268173603     
 H   8.5305855338324115        4.6947937865046061        21.622881233887732     
 C   6.7063289264037955        5.7763402309760501        21.212504493928297     
 H   4.8308639952606214        6.6401283312213781        20.573912902539103     
 H   5.0773151270628967        7.1404151531487932        14.408391918293693     
 C   3.4537746905571440        5.7868561451647791        14.866939139542071     
 H   2.0489581356504467        4.2308498706713671        15.404633346140763     
 H   10.892302926046664        5.3639652712758945        16.088027456626925     
 C   10.638147480509142        3.4129841333106299        15.209287488595375     
 H   10.096872198396591        1.4525955187606705        14.475094602596826     
 H   5.1671963823432154       -1.1190820872505278        15.840263867729602     
 C   5.3749064219913345      -0.98912024318777803        17.992897261017660     
 H   5.6304286328773285      -0.56125371920580858        20.092310541882735     
 H   6.7594017895183693        6.3505775184841005        22.135369837573759     
 H   2.7062473905599926        6.3826562880081266        14.344836516401871     
 H   11.605914015793049        3.4390294471802783        14.701606337349473     
 H   5.1722917754899944       -2.0473168828959847        18.151268926636483     
 Co   10.046361772133682        2.9188037698777314       0.52470836641149377     
 S   9.4974088852241962       0.72854612974050037       0.87034230757217124     
 S   7.9646323140744375        3.8225984562685507       0.44424690025597569     
 S   11.236155479858475        3.3337080282956970       -1.3743542280521033     
 S   11.560918818053564        3.6820425031546833        2.0412561757995511     
 C   10.953144808754606      -0.27297458753211518       0.92161197202256051     
 C   8.0558333134799334        5.5792817252617342       0.29856452877214934     
 C   10.492408076361450        2.4790017353247231       -2.7260162487430426     
 C   10.869410790099778        4.3974961734848277        3.4951290606355552     
 C   10.837050993136161       -1.6836901957645822       0.85000987212917856     
 C   12.252707480632047       0.26438315625273701        1.0686251240519857     
 C   6.8665889071660198        6.3213793815201429        9.1088416992435070E-002
 C   9.2579111085097772        6.3083547875773434       0.45527644619068974     
 C   9.2720072647720588        1.7760262103986628       -2.6038304424554877     
 C   11.118140137399154        2.4774367883733763       -3.9975351321235859     
 C   11.658201060266547        4.5127417352545880        4.6648384647466772     
 C   9.5582451191668518        4.9179732780261736        3.5335475317191762     
 H   9.8495455890295069       -2.1286752405498230       0.73979672645154082     
 C   11.962518818938793       -2.5071247874794746       0.93623318287744217     
 C   13.366522823476872      -0.57040077501245678        1.1763135288350410     
 H   12.369179299719484        1.3442214374920534        1.1227251914001795     
 H   5.9299440424423953        5.7787780266987223       -3.3860206760937997E-002
 C   6.8723789461205289        7.7188974189087372        7.2451983554888993E-002
 C   9.2558845018066833        7.7068289703436337       0.43792465781889112     
 H   10.186710397386131        5.7603175858156117       0.61564793722680089     
 H   8.7775351123131760        1.7476450999736632       -1.6360249279320895     
 C   8.7174378695094479        1.1047477036670199       -3.6925816247559209     
 C   10.539234056746018        1.8290031840108691       -5.0919741632238740     
 H   12.078538418374153        2.9803845311031241       -4.1120331481875114     
 H   12.670953344881729        4.1111983540116279        4.6600532707642346     
 C   11.161277708080387        5.1432002902550185        5.8073830152784129     
 C   9.0739445961242833        5.5483391532304642        4.6779984076292411     
 H   8.9248593868025701        4.8002534291258376        2.6569688429870295     
 H   11.842408162732658       -3.5883658789509734       0.88152452738290799     
 C   13.239576226336562       -1.9614906148247235        1.1110029819505221     
 H   14.357730835990392      -0.13115245644645548        1.2932246619576544     
 H   5.9357091270151763        8.2585479501327139       -6.8954558197731899E-002
 C   8.0692251209998496        8.4255696323002951       0.24997988761927561     
 H   10.195169353915857        8.2401789627639346       0.58523527632161310     
 H   7.7933953554115902       0.54812794860300396       -3.5526879996318041     
 C   9.3313145678775289        1.1348441204303501       -4.9498206964650509     
 H   11.035844677868139        1.8551920080180462       -6.0609155024344838     
 H   11.795538168688202        5.2259796226225346        6.6887187040902534     
 C   9.8656304429027752        5.6772962036108812        5.8244847107642110     
 H   8.0582377431534322        5.9387509496993447        4.6714331265327802     
 H   14.116909258967832       -2.6043215091257448        1.1642632909185209     
 H   8.0723733274171270        9.5132781585694328       0.24469701066196814     
 H   8.8817825835354149       0.62434763667714344       -5.7975453476943670     
 H   9.4826453784219993        6.1847828340523705        6.7076036062756481     
 P   7.0663940345078462        2.9633494257670798        8.2866981505356190     
 C   5.5886049264966005        2.2940949337501562        9.0607119255937345     
 C   8.5314911321050477        2.7204830959914568        9.3175169742306423     
 C   6.8367570931429702        4.7410881005802201        8.1021439855758111     
 C   7.2972175718212444        2.2145815932609398        6.6572252045589320     
 C   5.4954852540135661       0.91208703376984679        9.3057992362580499     
 C   4.5218601925696680        3.1457601041217758        9.4085383476078448     
 C   8.5499460886424714        1.7779666312889211        10.358346314610081     
 C   9.6801522334495704        3.4937209970663510        9.0477781024946378     
 C   6.4559801795484386        5.2836297813921904        6.8675203067632786     
 C   6.9250555212174048        5.5614360185838230        9.2432704049596399     
 C   6.2760743009732272        1.4390833738968090        6.0807711648501179     
 C   8.4885118724034001        2.4439799207813477        5.9432277468410497     
 H   6.3001303867052716       0.23708626614095832        9.0243451992633794     
 C   4.3493973594851534       0.39603229041925569        9.9101944929608976     
 C   3.3698974094761258        2.6141653282329185        9.9899437653013372     
 H   4.5842566883729470        4.2128414340417066        9.2211095442101154     
 H   7.6735741470289778        1.1829136729327665        10.605551213233653     
 C   9.7136990598868795        1.6043448941414922        11.113690769494470     
 C   10.838680192540888        3.2999381695310999        9.8001607642321673     
 H   9.6627977108376637        4.2555352747733544        8.2697605144573760     
 H   6.3860981976484146        4.6473004595466252        5.9887245691796478     
 C   6.1701285077541108        6.6484930742678845        6.7722798234056958     
 C   6.6130643965922449        6.9170951645270531        9.1439530731542149     
 H   7.2405183208228108        5.1510124946169196        10.201721513050229     
 H   5.3621516744423037        1.2332930631479520        6.6310803190167054     
 C   6.4431460044904014       0.91760042776161033        4.7944008324611493     
 C   8.6315846217088374        1.9351710072251849        4.6514134793384585     
 H   9.2961793772117467        3.0322205459674976        6.3708874685493910     
 H   4.3070676113810018      -0.67013484842048399        10.123919258592824     
 C   3.2861919363875303        1.2417492816551059        10.239543474420412     
 H   2.5435869561329345        3.2663095600060683        10.272668267962231     
 H   9.6889979553053660       0.87582376342625323        11.924145541559380     
 C   10.857365255118467        2.3559475737032805        10.834383947550247     
 H   11.736981848341706        3.8853446309516020        9.6059470226510975     
 H   5.8704183503452061        7.0675399188167356        5.8128769984633735     
 C   6.2448419787473091        7.4613160977368267        7.9065158485353235     
 H   6.6594471014252115        7.5591717294362315        10.024453545307933     
 H   5.6517685507105764       0.31500273724935723        4.3556554339036806     
 C   7.6079608820041349        1.1818490614042687        4.0725411469121156     
 H   9.5363904632905907        2.1323857066251937        4.0826963219379264     
 H   2.3887207306545357       0.83650084644428280        10.703736166095151     
 H   11.772114243677727        2.2283363030874552        11.414306776205960     
 H   6.0313647050018391        8.5272136415631206        7.8355187228564951     
 H   7.7458726448029012       0.81018952900971297        3.0565260594711492     
 P   10.579062872447732        10.172207194448720        5.0803844809635761     
 C   10.490334693917372        9.2470969745549798        6.6243912247671908     
 C   11.745791562764664        9.3077160114109105        4.0154638945603631     
 C   8.9426258894022332        10.209062787149556        4.3203117109380900     
 C   11.136651851845004        11.863175358452503        5.3716915079709375     
 C   9.4134564190011094        9.4253372050474731        7.5124390136694448     
 C   11.525176455210001        8.3529315378566462        6.9416462290521679     
 C   11.361682919555273        8.1170439897785496        3.3720465430448630     
 C   13.077176758699943        9.7474856981210465        3.9553254554491004     
 C   8.0977291181601530        9.0907821686495698        4.4541014428037373     
 C   8.5402667383348358        11.304202533469846        3.5354655148688265     
 C   11.444029126582459        12.695135412510371        4.2771307850438758     
 C   11.165660996208247        12.379147531056077        6.6787007679666877     
 H   8.6075443189576628        10.114449065691993        7.2742393211333880     
 C   9.3835375506573904        8.7109594652522144        8.7102529821692212     
 C   11.472909276997637        7.6295024273298253        8.1337651176092205     
 H   12.348580852893161        8.2008233803125066        6.2513913987597913     
 H   10.331527528827648        7.7663486489737119        3.3991727945095165     
 C   12.326783483398179        7.3610062581034104        2.7011672661800596     
 C   14.033929463874959        8.9904127307408732        3.2755324086423991     
 H   13.368090874285324        10.677289477284923        4.4319793053979497     
 H   8.4006544312234759        8.2472938665076345        5.0709437367125441     
 C   6.8695134303019030        9.0722530927455356        3.7926160732548122     
 C   7.3058410039636836        11.269685472585488        2.8858442451394142     
 H   9.1708115189831823        12.183755020323860        3.4267871577566398     
 H   11.466244836535969        12.299417883017913        3.2633650310667308     
 C   11.732091821660422        14.044843456786989        4.4914852395865195     
 C   11.459182130188402        13.730022965208125        6.8797432541180887     
 H   10.964215504509481        11.734342332663520        7.5306911538594106     
 H   8.5731972318814655        8.8771336417787072        9.4170124956111891     
 C   10.398011959065903        7.7958052835503615        9.0086048211826419     
 H   12.274376070761797        6.9324313814800096        8.3720965772335845     
 H   12.040900324897835        6.4285777018024950        2.2135961753051498     
 C   13.660795847413073        7.7875838966592159        2.6695099721562587     
 H   15.061045410116121        9.3488078974947246        3.2037274295755322     
 H   6.2187236159970603        8.2038192347617667        3.8796589789361091     
 C   6.4693698698751874        10.157171023838728        3.0053306506677324     
 H   7.0072429918376287        12.119931036163317        2.2754524165959333     
 H   11.937995303404149        14.692261799005419        3.6380453435971565     
 C   11.731113916489953        14.561164196571946        5.7907019323740476     
 H   11.476418297441837        14.132170260405250        7.8899677362586802     
 H   10.344242215940206        7.2217574069572406        9.9315398490448992     
 H   14.410079228580161        7.1926355483310145        2.1491386599807525     
 H   5.5014571403472416        10.130897403032050        2.4979181684269487     
 H   11.933570769199989        15.619313126017920        5.9495645117000491     
         556

 Co   1.5107241125508692        10.614502910595197       0.34372424126517470     
 S  0.93093330515301631        12.789239496486532       0.73333634566422723     
 S -0.54618131537931336        9.6556871372282167       0.23611221492295936     
 S   2.7099778231771152        10.266560732380876       -1.5620407077036964     
 S   3.0156532097781334        9.8190988336295213        1.8657286570306175     
 C   2.3817736935341793        13.793994055458784       0.84475053369278974     
 C -0.39670365135343205        7.8989841485999106       0.14941002038983081     
 C   1.9610152438961288        11.132086516338948       -2.9037705557784070     
 C   2.3064843712422261        9.1220114385876041        3.3213939651114091     
 C   2.2654437859336394        15.204784157532318       0.78621398899527251     
 C   3.6761963292030906        13.257534296779513        1.0340380282383665     
 C  -1.5656526839896123        7.1130276165162902       -1.9236091339923517E-003
 C  0.83215366314859640        7.2147630838958126       0.29752525575105426     
 C  0.75020797845343445        11.848805530502247       -2.7685281947308695     
 C   2.5760684806192300        11.131220652594720       -4.1805276990012459     
 C   3.0819350772957881        9.0185120362722309        4.5014425392871953     
 C  0.99451781521184024        8.6021421116301333        3.3537225401401942     
 H   1.2819111144612432        15.649238880158185       0.64498433120342324     
 C   3.3848076573864931        16.028803381152890       0.92650457137022135     
 C   4.7834438709897062        14.092677671956212        1.1951745456422016     
 H   3.7912935447508289        12.177501929737952        1.0891093645232321     
 H  -2.5213469452987920        7.6211808552571947      -0.12710550853928482     
 C  -1.5146005286622564        5.7174862642645889        3.0017787991876665E-002
 C  0.87516903719390893        5.8172250136473016       0.32891876910738665     
 H   1.7466487374963624        7.7948230524765076       0.42156480663451562     
 H  0.26980521807332547        11.886666978336576       -1.7939052458906082     
 C  0.19248455632573508        12.527801030692578       -3.8510938448748138     
 C   1.9939990453159309        11.787644390211231       -5.2685409020215550     
 H   3.5301766055653148        10.618427108277132       -4.3042456270022571     
 H   4.0907595026032535        9.4280541424284561        4.5079914170746394     
 C   2.5793217653783058        8.3883436631426953        5.6418914724385347     
 C  0.50228146880174562        7.9764307885476384        4.4974809043983424     
 H  0.36543485381815183        8.7163505547886917        2.4741057355363392     
 H   3.2642470320744543        17.110099665810811       0.88098506081682870     
 C   4.6558488948913963        15.484212628024830        1.1429628482846668     
 H   5.7690414408295281        13.653229454796422        1.3518384755148842     
 H  -2.4362069776572595        5.1448131888074844       -6.9423176268136905E-002
 C -0.29181578170678968        5.0552144650607653       0.20145300772560787     
 H   1.8355550496077591        5.3203719624796149       0.46668228844580584     
 H -0.72311394190780487        13.095544262667129       -3.7017379746098475     
 C  0.79365040256566965        12.492478078726762       -5.1143587477163317     
 H   2.4819005393993687        11.758519550962541       -6.2418704063632147     
 H   3.2069229500898868        8.3101994972172868        6.5286990639596043     
 C   1.2859617557709304        7.8492404745013715        5.6501657634968137     
 H -0.51357111058890881        7.5862988820907082        4.4840988337445378     
 H   5.5283752319471455        16.128419298255164        1.2394376818140873     
 H -0.25528832361589093        3.9690186514585077       0.23756524077673283     
 H  0.34109992111338350        13.008708782682637       -5.9570358404964310     
 H  0.89834528684053694        7.3425609522599249        6.5319366000731529     
 P   15.623224427934067        10.560183754188113        8.1690955520198063     
 C   14.160771644129760        11.232125304334836        8.9712593040363551     
 C   17.092751782870330        10.789647639306962        9.1984080444646104     
 C   15.386456133532345        8.7861880618090193        7.9605935059091593     
 C   15.851581893339707        11.313482912677143        6.5425563685815744     
 C   14.066440581718844        12.617866391981002        9.1929758574505964     
 C   13.123651382044537        10.378517735539596        9.3956086316489795     
 C   17.112960101628417        11.735119181266413        10.236862636230130     
 C   18.234472373539809        10.002137978414691        8.9412236258516113     
 C   15.012298250093879        8.2655473076932964        6.7142357046827872     
 C   15.465533973829709        7.9461734283872660        9.0879192512682287     
 C   14.819920376684472        12.060364189306259        5.9471273423135855     
 C   17.050514582353522        11.090842810479833        5.8395274228988372     
 H   14.848104741281881        13.292858849560684        8.8538343481310697     
 C   12.952529882414263        13.136610209493087        9.8537310680494432     
 C   11.999272986911173        10.912715165519037        10.026398422568180     
 H   13.187124657840107        9.3083609532344909        9.2281983392127618     
 H   16.240121364616822        12.340225934324737        10.472737175949087     
 C   18.269472917525576        11.894614117659927        11.006020926010674     
 C   19.386530115345966        10.182420337296895        9.7075344397218792     
 H   18.214945374989039        9.2386710242222865        8.1647779051424578     
 H   14.952851351933063        8.9162394309689503        5.8456626854133198     
 C   14.718546519707761        6.9046016870802962        6.5937805898477073     
 C   15.147274552833821        6.5941747995054332        8.9627361977119246     
 H   15.776059078310908        8.3375695310962570        10.056269069194006     
 H   13.899669876713569        12.261421513968124        6.4897647587744229     
 C   14.985543432409663        12.557834124217811        4.6508050463381707     
 C   17.192605345974169        11.576695586909844        4.5389317099634052     
 H   17.865118167700821        10.524378958858208        6.2831102015068074     
 H   12.912702194611883        14.206292272859365        10.052114661503298     
 C   11.916537414359762        12.288983815753451        10.255646158846018     
 H   11.192564172227296        10.260937318058014        10.361081105600432     
 H   18.246100967280324        12.622145642533097        11.817601329090358     
 C   19.405531117239075        11.125898851917674        10.742225334738469     
 H   20.276004961389301        9.5791858335608513        9.5279290735437456     
 H   14.418999854764190        6.5041113510558972        5.6265213420949882     
 C   14.783062832510149        6.0726236114828147        7.7144098916068984     
 H   15.181775876101293        5.9379730595199458        9.8332766164051293     
 H   14.186452482858055        13.136318300702969        4.1940297074653294     
 C   16.158537795621058        12.299222735533441        3.9399053985898944     
 H   18.104082754286281        11.383700238061980        3.9797935112104259     
 H   11.042404464581740        12.695683565812100        10.760657094850073     
 H   20.314178395193093        11.235709041559268        11.335952122523025     
 H   14.563752225283841        5.0095045729192726        7.6241276314538275     
 H   16.295352867555209        12.653199693413123        2.9171800145719868     
 P   2.0518400233896177        3.3258296854206355        5.0162045634064052     
 C   1.9396099591905962        4.2630230060634204        6.5529914979494075     
 C   3.2645221014146979        4.1758091648520788        3.9950958954141509     
 C  0.42984978984440608        3.3044949358667806        4.2266718196779696     
 C   2.5901333595860225        1.6296108600086618        5.3233929980348300     
 C  0.84851840128780520        4.0879194919281270        7.4236574702659510     
 C   2.9620806127674766        5.1691546879671595        6.8790140439684038     
 C   2.9328116721335102        5.3814555344525905        3.3504309495154869     
 C   4.5916530386125523        3.7203501679793844        4.0100006150435137     
 C -0.39274595595604472        4.4428224279293609        4.3278499787465918     
 C   7.3914966352151921E-003   2.1967015585526610        3.4708285181143110     
 C   2.8884105233012791       0.78691242647527149        4.2344443161173055     
 C   2.6352690913515784        1.1272597615006581        6.6348388784240333     
 H   5.0062895155639379E-002   3.3937034934824335        7.1763685716389070     
 C  0.79403261379283352        4.8113634524663826        8.6150159816049587     
 C   2.8826486966433746        5.9056271317736275        8.0618684746104528     
 H   3.7978015194544197        5.3187818807844573        6.2030877273894029     
 H   1.9062633496009893        5.7432656521958583        3.3186856209569973     
 C   3.9480455673548054        6.1391864526905300        2.7590222015122796     
 C   5.5987525240819904        4.4811025891346112        3.4138127631989992     
 H   4.8409918142099686        2.7784012314505997        4.4858241354939512     
 H  -7.4155269224800327E-002   5.2968294543353371        4.9217723325241387     
 C  -1.6209998430170289        4.4663375522970430        3.6671105936594577     
 C  -1.2276606637387171        2.2359786801399024        2.8228344770765514     
 H  0.62084255277156553        1.3028573498993854        3.3868119224854736     
 H   2.9012033344121462        1.1728029650504894        3.2169232685799747     
 C   3.1834247130488462      -0.55971697018163757        4.4595513347287943     
 C   2.9372417595206088      -0.22051851905573999        6.8473937878422957     
 H   2.4407160798212630        1.7802526209408640        7.4823673415682865     
 H  -2.4150072031591162E-002   4.6423526916837190        9.3118077684743330     
 C   1.7960953597038931        5.7371156797083209        8.9221016979546839     
 H   3.6751527632531173        6.6107549453905969        8.3066877863249911     
 H   3.7005905124197791        7.0788343451542532        2.2639924214584144     
 C   5.2781990819106070        5.7022695394263225        2.8147174791624208     
 H   6.6240930402266871        4.1124849476250942        3.4024381524399789     
 H  -2.2554960286327712        5.3488916142681804        3.7293584979929815     
 C  -2.0440961661468613        3.3657467843464146        2.9147603064369694     
 H  -1.5446159566500048        1.3739149310917482        2.2391978698810293     
 H   3.3851518065511259       -1.2127516000260143        3.6093864664860429     
 C   3.1999486115716635       -1.0626892876084981        5.7641634778699258     
 H   2.9693571355975568      -0.61014427498496027        7.8623603511047326     
 H   1.7233079358033438        6.3179402464163701        9.8399447435519107     
 H   6.0648997302783085        6.3009906848203805        2.3593016560017950     
 H  -3.0187240681336229        3.3929201130678592        2.4221238238097622     
 H   3.4106895846030256       -2.1179682646806626        5.9320498378753612     
 Co   15.594602973936693        2.9575677805662148        12.548863849240103     
 S   16.175062956477518       0.78283064785181111        12.937219943119016     
 S   17.650498987850728        3.9183510997872437        12.439984430841140     
 S   14.394635101921075        3.3054203218537221        10.643491886956445     
 S   14.090624516573783        3.7515884440848506        14.072402654496884     
 C   14.724205562771420      -0.22191042894283927        13.048201216898848     
 C   17.498368147886438        5.6749233384751374        12.353722779454111     
 C   15.143922807653590        2.4402585275969026        9.3017143585056488     
 C   14.800340611314402        4.4494270698937699        15.527399465191442     
 C   14.840592643909561       -1.6326893962634568        12.989759425251162     
 C   13.429714129072968       0.31451251820056320        13.237071215045953     
 C   18.666076287464705        6.4624822789138641        12.201288985641348     
 C   16.268733811061530        6.3575075899780069        12.503210575586396     
 C   16.354932411310976        1.7238639189512446        9.4369349240703837     
 C   14.528939915259402        2.4410397555189323        8.0249197752926236     
 C   14.025442711054188        4.5530559331879497        16.707802579393800     
 C   16.112251174714221        4.9694552349058334        15.558980369676608     
 H   15.824183476063522       -2.0770963248762717        12.848882142568819     
 C   13.721234839499127       -2.4567352600375765        13.129811931198981     
 C   12.322470469289312      -0.52065525392189149        13.398040100693404     
 H   13.314504313891852        1.3945299313860833        13.291896364470629     
 H   19.622288653180327        5.9555668117274223        12.074861588237477     
 C   18.613208051288726        7.8579636797558505        12.233587008438306     
 C   16.223869132380038        7.7550151769497280        12.534805937077856     
 H   15.355092771091698        5.7762999100968129        12.628168421896310     
 H   16.835328161326242        1.6860324018711776        10.411549241873560     
 C   16.912869737902614        1.0450499785170799        8.3543768739655864     
 C   15.111241302272079        1.7848381927462542        6.9369009417851100     
 H   13.574713390061738        2.9536072784370022        7.9011858313026613     
 H   13.016689493076180        4.1433424906895890        16.714905130148086     
 C   14.528469898181557        5.1835623539259617        17.847866393482320     
 C   16.604947200024505        5.5953672213403740        16.702421254075873     
 H   16.740955224085621        4.8551152502212984        14.679102982644498     
 H   13.841847288050559       -3.5380260592151660        13.084360611297861     
 C   12.450136819412341       -1.9121834992326894        13.345955542389573     
 H   11.336826470113111       -8.1246596334273419E-002   13.554483988100866     
 H   19.533951167208908        8.4318685466697829        12.133360237730233     
 C   17.389713066924873        8.5186262352229729        12.406352306994901     
 H   15.262904505434166        8.2505131261323452        12.673510418570499     
 H   17.828629811349703       0.47756781837670115        8.5037603936731756     
 C   16.311755503556221        1.0802834939654911        7.0910889026364243     
 H   14.623399437068027        1.8139377224631301        5.9635409198397458     
 H   13.901226980622480        5.2618773467255444        18.734907952784354     
 C   15.821784879605165        5.7227865990066178        17.855438663496251     
 H   17.620781904745407        5.9855125066186128        16.688483825954119     
 H   11.577593428149765       -2.5563885681899063        13.442236364430196     
 H   17.351874294001572        9.6047958543234024        12.442793938338941     
 H   16.764496423431947       0.56426193794930557        6.2483953633017677     
 H   16.209728027645994        6.2297797966462474        18.736892745984292     
 P   1.4835624353825287        3.0115516915228744        20.371704291775465     
 C   2.9459256773787605        2.3392330806160069        21.173665664856358     
 C   1.4100245645004096E-002   2.7821378629525508        21.401108915062434     
 C   1.7205744969866930        4.7855116789176879        20.163231574364840     
 C   1.2548878050240517        2.2585069933479938        18.745130237787581     
 C   3.0400326672601539       0.95337332115131357        21.394718978843244     
 C   3.9829427534809980        3.1925865484666591        21.598841887521189     
 C  -6.2570953017971904E-003   1.8361673105268350        22.439116357936534     
 C  -1.1275467647510451        3.5698341992667015        21.144195103080850     
 C   2.0947487470052284        5.3061431801665524        18.916874231220469     
 C   1.6411443523222304        5.6256091351092881        21.290451617500359     
 C   2.2871886454748642        1.5132377263117176        18.148709728526821     
 C   5.5269380555018899E-002   2.4800526312504032        18.042925652658624     
 H   2.2584329871742237       0.27863306411287719        21.054872881396342     
 C   4.1535954955865932       0.43423006604149816        22.055766294572518     
 C   5.1070134977454877        2.6579960038412138        22.229876208917730     
 H   3.9196291565029560        4.2628337717418159        21.431884617091711     
 H  0.86654335370684821        1.2309373218609976        22.674829924350426     
 C  -1.1629213785044845        1.6762384785823086        23.207942544021641     
 C  -2.2797267073928742        3.3891858352309341        21.910235259894570     
 H  -1.1078793139237049        4.3336637882877564        20.368115807272627     
 H   2.1543736170582077        4.6553593579291279        18.048386470805895     
 C   2.3880257614065474        6.6671790102863371        18.796268693379442     
 C   1.9589343467378133        6.9776948166225692        21.165153341759549     
 H   1.3305275454910552        5.2342094359247477        22.258760340997618     
 H   3.2079256386437995        1.3128965765670251        18.690809714009614     
 C   2.1215367076375165        1.0164307671667780        16.852136784872343     
 C  -8.6923251651708500E-002   1.9947224869021041        16.742139718370630     
 H -0.75982107492605588        3.0452066641865492        18.487340417069408     
 H   4.1932287243256008      -0.63555277477568994        22.253695257190248     
 C   5.1894921352806369        1.2816032578672050        22.458533573942141     
 H   5.9136204754621904        3.3095966854189696        22.565217961368788     
 H  -1.1396571393144928       0.94827608128999852        24.019137879100519     
 C  -2.2989415845057213        2.4450851966027183        22.944343789191610     
 H  -3.1691130584885232        3.9926196544343520        21.730858648902750     
 H   2.6874323811524121        7.0677502653295701        17.828991721586071     
 C   2.3230387092710205        7.4992491925933473        19.916798816596057     
 H   1.9240415444497279        7.6340395880826488        22.035566312513371     
 H   2.9211393147750910       0.43930979679662902        16.394508168483206     
 C  0.94779650652092262        1.2739551290507796        16.142071194105064     
 H -0.99900016443146589        2.1867584031557512        16.183639524469427     
 H   6.0633458416389248       0.87456159725826921        22.963763746391532     
 H  -3.2076949670246702        2.3349821238009536        23.537846058163101     
 H   2.5418747714040992        8.5624563291286346        19.826416110774598     
 H  0.81085545569961470       0.92037876618598025        15.119218054317919     
 P   15.052012709084295        10.245734172712126        17.218395786600340     
 C   15.165369921805176        9.3088373324389426        18.755284614981733     
 C   13.837608393105251        9.3958968027006016        16.199029917802221     
 C   16.673626401905857        10.266555872324078        16.427954072866491     
 C   14.514516922450410        11.942144499603605        17.526001330014818     
 C   16.257277895529352        9.4840488235541471        19.624918569069280     
 C   14.142949739702340        8.4031040257904657        19.082570068073789     
 C   14.166598630273365        8.1878712460129268        15.557214102971949     
 C   12.511420920366552        9.8540695392963116        16.213119816874887     
 C   17.495054624331136        9.1272011334016447        16.527562833637568     
 C   17.097496570097800        11.375186172841371        15.674066113337078     
 C   14.216622710991835        12.785304349269724        16.437306053731014     
 C   14.469166919912000        12.444008164685073        18.837625987620502     
 H   17.055636162189213        10.178061679169213        19.376691230630453     
 C   16.312641977037444        8.7610275230957892        20.816491621145758     
 C   14.223312809482373        7.6669714608934294        20.265581419143523     
 H   13.306490989577116        8.2535692937139746        18.407521788389644     
 H   15.192356763298312        7.8237302211999182        15.526122965418176     
 C   13.149555434229196        7.4306779179046991        14.967957579466386     
 C   11.502481853736976        9.0937499112453963        15.619263006650838     
 H   12.264133011908346        10.797710832299396        16.686714802017754     
 H   17.175454727156563        8.2725916980439180        17.120108186235644     
 C   18.723504289791041        9.1034247936951989        15.867211594651167     
 C   18.332806026767869        11.335700128218440        15.026531593263627     
 H   16.485026221091541        12.269853325920447        15.591304454716939     
 H   14.204137038764685        12.399814121944345        15.419636557257087     
 C   13.921620973652148        14.131861654109310        16.662832768717696     
 C   14.167288482223263        13.791744291085777        19.050605276643072     
 H   14.663532038925439        11.790714437981135        19.684968890744489     
 H   17.131437357844661        8.9301736313880227        21.512532665987436     
 C   15.310703465332756        7.8355268884450915        21.124766282549707     
 H   13.430850198753662        6.9621175856509945        20.511377064110587     
 H   13.395090221905296        6.4894377391061377        14.474877987075269     
 C   11.820251144525965        7.8703157946502440        15.023158723761647     
 H   10.477881073682918        9.4643871393390810        15.607534259559641     
 H   19.356991338548443        8.2200194114298935        15.928258417667328     
 C   19.148058161589944        10.204899021300115        15.116884914628448     
 H   18.650954474344093        12.198477163061058        14.444533854653265     
 H   13.720171638233607        14.785262626617889        15.812870586359528     
 C   13.904840520520667        14.634332657391727        17.967644031304818     
 H   14.135017793137330        14.180997563042171        20.065710956436529     
 H   15.384091434273522        7.2550668040805153        22.042794612685334     
 H   11.032179704986607        7.2719589890175129        14.569476386630850     
 H   20.122831833961918        10.177669099237487        14.624516607479316     
 H   13.694126682642692        15.689550810640830        18.135914613401937     
 Co   7.0593750432984406        10.653292164836808        12.721557405698983     
 S   7.6086008063274075        12.843417455984905        13.067911013803817     
 S   9.1415143712999107        9.7503841173138497        12.641982114891983     
 S   5.8701222467104319        10.238836584581344        10.822055832980380     
 S   5.5442551628913241        9.8885636343993433        14.237125744158512     
 C   6.1529592689153754        13.844911482303042        13.121741819520503     
 C   9.0514749853976202        7.9936312745460905        12.496466235293935     
 C   6.6133429564160950        11.094206701193695        9.4705058078123088     
 C   6.2355756681748620        9.1733504097123859        15.691321682066075     
 C   6.2689022416722109        15.255653314444485        13.050519561530839     
 C   4.8536656907972251        13.307440224557773        13.270443400758134     
 C   10.241447080411858        7.2521061554308304        12.291276663837845     
 C   7.8494821916824122        7.2640092495040980        12.651279342111561     
 C   7.8334159464265447        11.797708750543695        9.5927231557320169     
 C   5.9874769628910718        11.095716388920549        8.1990578728903145     
 C   5.4465953437571359        9.0583067782794124        16.860926029665755     
 C   7.5466412281857549        8.6526128317964819        15.730047939932547     
 H   7.2561901015901729        15.700743100071335        12.938953330747127     
 C   5.1435604882551988        16.078985709672061        13.138747099941428     
 C   3.7399959935287685        14.142110328960930        13.380105165145622     
 H   4.7373944652283395        12.227570415448238        13.324581503581582     
 H   11.178041715678004        7.7951352508405458        12.167726922818352     
 C   10.236334962255432        5.8545708439623034        12.273161415322646     
 C   7.8522205330741190        5.8655279462929437        12.634547518855358     
 H   6.9201812668854688        7.8116642551896041        12.809921202722025     
 H   8.3278564768987842        11.826196495468226        10.560548696524322     
 C   8.3876132313564682        12.469364695571914        8.5040058830984826     
 C   6.5660362480155969        11.744498541077382        7.1046329284210898     
 H   5.0272661805350403        10.592404240944866        8.0845958977663628     
 H   4.4339694373776393        9.4601228074855559        16.856046620091803     
 C   5.9431488214317563        8.4277030684269398        18.003577792726976     
 C   8.0305936153708082        8.0220801230728149        16.874573628362306     
 H   8.1802604310752756        8.7702064808294082        14.853641534015685     
 H   5.2635556777580588        17.160247167747759        13.084298674748595     
 C   3.8668007523244459        15.533235475134823        13.315183746745758     
 H   2.7490442147221947        13.702727111946153        13.498471788859172     
 H   11.173483804421613        5.3153393022747224        12.133451979573824     
 C   9.0395451025123990        5.1473473261711993        12.448987417703934     
 H   6.9129780070876112        5.3316984170691866        12.780501201491683     
 H   9.3113677375250248        13.026438670669542        8.6438867696102797     
 C   7.7736973244806746        12.439102320690724        7.2467868068354369     
 H   6.0693475487286532        11.718242346314961        6.1357307969065475     
 H   5.3087230604934392        8.3450730807163254        18.884825013735796     
 C   7.2386595465040919        7.8933063448084004        18.020919172530665     
 H   9.0462017811412192        7.6313801557040790        16.868188077513846     
 H   2.9895805392179913        16.176026613339104        13.370062666285593     
 H   9.0368844340493109        4.0596427345792270        12.444147899260255     
 H   8.2229749727256358        12.949894066237663        6.3990968661068610     
 H   7.6213811108730667        7.3858501326294084        18.904169642488633     
 P   10.037962846507247        10.607136910347549        20.486646770546439     
 C   11.515523466535447        11.276059043418252        21.261456033310264     
 C   8.5729243068479821        10.850053962132046        21.517583615013461     
 C   10.267359233488852        8.8294273008939133        20.301659018854675     
 C   9.8073899295876288        11.356085729559492        18.857223719333987     
 C   11.609017514955331        12.658096698711789        21.506215980768797     
 C   12.581347472472576        10.424053368101335        21.611046089274627     
 C   8.5550944383252521        11.792094861729044        22.558855180613921     
 C   7.4240795470426448        10.076993967189560        21.248124646282683     
 C   10.648170348140722        8.2873305402582016        19.066845358332355     
 C   10.179402282541060        8.0087615470541440        21.442586883044086     
 C   10.828379020061695        12.131847934218772        18.280844534221114     
 C   8.6162895934036481        11.126201200538027        18.143044745882957     
 H   10.805097283501635        13.333341810938258        21.223475660595394     
 C   12.754437627598799        13.173859293824414        22.112075107779813     
 C   13.732797793490269        10.955358866554647        22.193652185961852     
 H   12.518648295892243        9.3569349234706234        21.424013584257480     
 H   9.4316902550083146        12.386956709898632        22.805713191765875     
 C   7.3919086681105259        11.965258907483237        23.315158028166774     
 C   6.2660660642831267        10.270393678573202        22.001397993985311     
 H   7.4409426787481401        9.3155253611636528        20.469742814123673     
 H   10.717762579587706        8.9238690680968151        18.188190143164139     
 C   10.934702844871463        6.9226485741139925        18.971274159559432     
 C   10.491989109543367        6.6532655624918711        21.342876649464767     
 H   9.8640219369643187        8.4187790904359989        22.401255526949537     
 H   11.742202768551898        12.337937163254974        18.831231789566669     
 C   10.661286816343905        12.653163981225202        16.994396459098471     
 C   8.4732259476602216        11.634806264476410        16.851156731991825     
 H   7.8087673005004383        10.537679169213312        18.570599399256384     
 H   12.796923008044539        14.240068643713727        22.325615518261699     
 C   13.816818714459654        12.327806561775375        22.442988360431276     
 H   14.558543522553080        10.303031588727325        22.477457072386507     
 H   7.4170751305979179        12.693306427230784        24.126031893000786     
 C   6.2481067029663029        11.213711427469319        23.036260083529786     
 H   5.3676560092330616        9.6850430620510881        21.807501861018672     
 H   11.234754410818578        6.5040809001607789        18.011783473577697     
 C   10.860461800359410        6.1095194599297553        20.105312603854252     
 H   10.446081698508131        6.0110432677081675        22.223285092850560     
 H   11.452520343897538        13.256003789365614        16.555693779117256     
 C   9.4966741860990229        12.388443166728514        16.272363322068109     
 H   7.5685768472604273        11.437133257949901        16.282357498738360     
 H   14.713863921950844        12.732779872915954        22.908173625515371     
 H   5.3337923372367495        11.340842339167581        23.616969543121769     
 H   11.074535902767884        5.0437673525677367        20.034050594967525     
 H   9.3588118424289881        12.759945143831292        15.256277300461921     
 P   6.5277736469438441        3.3974843371841810        17.282449250590165     
 C   6.6160228884681445        4.3230207608784132        18.826264564987472     
 C   5.3618224476897849        4.2621224059067639        16.216984289731236     
 C   8.1642011461750936        3.3602898276937729        16.522520410494977     
 C   5.9695907050540340        1.7066662066237301        17.573636456630553     
 C   7.6924126932003301        4.1447628360987387        19.714899303000895     
 C   5.5814675748769531        5.2178716112858563        19.142604577822034     
 C   5.7477755521844252        5.4506372755398012        15.570651119147447     
 C   4.0293819172826693        3.8253071598563722        16.159848749303606     
 C   9.0100607280397362        4.4777473533821350        16.657396743831093     
 C   8.5652626975592963        2.2658037978076049        15.736039813151548     
 C   5.6618543949549238       0.87502991582587497        16.478925826343570     
 C   5.9404461984296395        1.1904620224645395        18.880546389705227     
 H   8.4981999198111851        3.4553165462722104        19.477306324499178     
 C   7.7220758968112291        4.8595800981803539        20.912457913364143     
 C   5.6334802532857946        5.9417485726777670        20.334470558610050     
 H   4.7585138025663625        5.3701658096097171        18.451837533916315     
 H   6.7788188722371014        5.7987259970871028        15.595371634396798     
 C   4.7834377944336968        6.2078225126358628        14.899975540767361     
 C   3.0734140671240526        4.5834642906354111        15.480161712725373     
 H   3.7371329884996389        2.8969698101070804        16.638698021921272     
 H   8.7080540832323567        5.3207832364792473        17.275357144194071     
 C   10.238064322795601        4.4959651556132503        15.995502015327945     
 C   9.7994123191723563        2.3000633726940216        15.085928421966493     
 H   7.9339015199737979        1.3869308158076490        15.626450322960626     
 H   5.6395272756872998        1.2709948591576907        15.465253740174095     
 C   5.3734236147894565      -0.47464543846557966        16.693056244413540     
 C   5.6464387852899991      -0.16034394118362005        19.081376676785055     
 H   6.1420940233566625        1.8350757561113868        19.732639418786491     
 H   8.5319523464260474        4.6932905346893437        21.619730979273577     
 C   6.7078007270054369        5.7752146664549242        21.209989060509017     
 H   4.8322140929874386        6.6392785161313714        20.572108096944799     
 H   5.0705996884503541        7.1387451630455114        14.410276397449914     
 C   3.4484535916804133        5.7844050366975264        14.871394614199586     
 H   2.0454244928111178        4.2273113488679952        15.410430460098183     
 H   10.889776681597938        5.3636372888078858        16.083452502747217     
 C   10.636931945085433        3.4116761851189481        15.206658631915838     
 H   10.096936108172017        1.4503283293595133        14.474251770734940     
 H   5.1672110104420970       -1.1217777002209361        15.839478671856105     
 C   5.3742430803029588      -0.99121489273079810        17.992175188328009     
 H   5.6290211766172948      -0.56261726582801885        20.091551788823725     
 H   6.7614533589665946        6.3496353085340900        22.132712773716172     
 H   2.6997665842802312        6.3802744602967385        14.351244154713374     
 H   11.604898413048794        3.4377588267318937        14.699414200163838     
 H   5.1713923042622856       -2.0493256369237018        18.150829340633894     
 Co   10.046831375462252        2.9199000463462492       0.51954064905261665     
 S   9.4969984700022057       0.73008309990630937       0.86641830257212893     
 S   7.9658104763251281        3.8252628702056404       0.43830750020818210     
 S   11.236889636162161        3.3328976369151126       -1.3797157949756105     
 S   11.561117286281688        3.6840558740747196        2.0362418910909872     
 C   10.952595358522840      -0.27152832466796689       0.91941012316036841     
 C   8.0586726912822382        5.5819462477581618       0.29430104667422191     
 C   10.492993402718332        2.4778800915330779       -2.7310927731164170     
 C   10.869109887111977        4.3989961341594341        3.4901633317705110     
 C   10.836495813193364       -1.6822462878289193       0.84818436657569907     
 C   12.252010739290011       0.26580512408080464        1.0676300966009933     
 C   6.8700061936568035        6.3252933401319957        8.8427043308701270E-002
 C   9.2615141549716693        6.3097412244841120       0.45076366314418087     
 C   9.2728656273938519        1.7745138554603617       -2.6085337792807435     
 C   11.118421714969083        2.4763813013122888       -4.0027605424338271     
 C   11.657522103774777        4.5139097664885242        4.6601656635837490     
 C   9.5579233865664222        4.9194608769866548        3.5284079843431240     
 H   9.8491042876551198       -2.1272170929175687       0.73708514078624143     
 C   11.961789807279388       -2.5056963890904345       0.93595527276293344     
 C   13.365638907566389      -0.56898785098152171        1.1768495299234101     
 H   12.368442700762575        1.3456491910527399        1.1217538618249978     
 H   5.9328185370494921        5.7836732116330634       -3.6526777020361577E-002
 C   6.8770857552101576        7.7227551002963741        7.1232775778922994E-002
 C   9.2607708255897059        7.7081887326562386       0.43480158201813796     
 H   10.189906358585217        5.7607916097274829       0.61009708813749453     
 H   8.7787937815162689        1.7458656655981823       -1.6405342813562485     
 C   8.7182070356352579        1.1030124717755452       -3.6971072155941647     
 C   10.539425779286148        1.8277178604981603       -5.0970152676151947     
 H   12.078641012276675        2.9796090689908894       -4.1175215452461584     
 H   12.670160978771994        4.1121350050634300        4.6557037463007571     
 C   11.160440887183412        5.1443671380155260        5.8026484691228903     
 C   9.0734008705544529        5.5497012236666290        4.6728370530364174     
 H   8.9246583793316443        4.8018392411350073        2.6517443983309392     
 H   11.841667238432620       -3.5869392519055818       0.88151092937623921     
 C   13.238674685928066       -1.9600906967362239        1.1119169608159538     
 H   14.356686274743412      -0.12973274213078997        1.2948963027296001     
 H   5.9408449277801045        8.2633467868939281       -6.8975416132313186E-002
 C   8.0746713276839817        8.4281622822980164       0.24858483979535678     
 H   10.200657333157780        8.2404988316771348       0.58183755735247411     
 H   7.7944051088774762       0.54607606392011165       -3.5569431517619563     
 C   9.3317220548073454        1.1332549044008902       -4.9545177659115121     
 H   11.035788270840698        1.8539885018767803       -6.0660816674128064     
 H   11.794513323764740        5.2270164732485380        6.6841387017962459     
 C   9.8648606817660394        5.6786100478888635        5.8194983530801832     
 H   8.0576915087815824        5.9401093781573993        4.6660771598928203     
 H   14.115870884462728       -2.6029600374055297        1.1664143700983582     
 H   8.0787703787030161        9.5158277081297626       0.24448289265218837     
 H   8.8821043961675290       0.62259296013197984       -5.8020975103704284     
 H   9.4817467785160456        6.1860780851105082        6.7025776669625294     
 P   7.0665319464309482        2.9647522638646584        8.2833391145909001     
 C   5.5891801589993735        2.2954198553444551        9.0581543601989214     
 C   8.5317530497933891        2.7222634165442607        9.3141167730991778     
 C   6.8366903007069579        4.7423837814016254        8.0981027941983967     
 C   7.2972860227309795        2.2158570999430744        6.6539494037344191     
 C   5.4960255559359954       0.91330426561131395        9.3025672988602235     
 C   4.5232830951960068        3.1471392589243821        9.4081732623763124     
 C   8.5502512943657010        1.7796614598575975        10.354877459783651     
 C   9.6802212958122738        3.4959011239318527        9.0447372404442525     
 C   6.4560930102107212        5.2842987510651795        6.8631461881010321     
 C   6.9247297411059829        5.5632932796647534        9.2388346100312102     
 C   6.2758357895364458        1.4411899712795202        6.0769471809014881     
 C   8.4888038924185487        2.4450504038831991        5.9402706708148552     
 H   6.3000131103674741       0.23830522936483120        9.0194594688459606     
 C   4.3508585730892193       0.39716995920324144        9.9085733906268700     
 C   3.3721090309099355        2.6154673626286904        9.9909883192368429     
 H   4.5857108975717926        4.2143093795560320        9.2213219236587847     
 H   7.6739751510207803        1.1843284088548829        10.601757308597227     
 C   9.7137965038247600        1.6064328685385096        11.110615581732265     
 C   10.838563574241729        3.3024938500076328        9.7975166814861723     
 H   9.6628098607391415        4.2577637993375106        8.2667655040537813     
 H   6.3865059931465060        4.6475588775268717        5.9846428592911938     
 C   6.1700109448422404        6.6490492121269247        6.7671873841563732     
 C   6.6125546633512551        6.9188468577874840        9.1387803545502031     
 H   7.2400579482960961        5.1534140057351197        10.197566758762180     
 H   5.3617287038269534        1.2355428683699849        6.6270338837109621     
 C   6.4428644165309379       0.92039566865518352        4.7902913596747005     
 C   8.6318474251070292        1.9368990594717681        4.6482047516447311     
 H   9.2966749197192886        3.0326575801008011        6.3683902114378181     
 H   4.3086012112134560      -0.66909851584272073        10.121855871386073     
 C   3.2884312788174128        1.2429401290561770        10.240000703343416     
 H   2.5463590218440975        3.2675998196651697        10.275201069038456     
 H   9.6891288911501388       0.87793857364771355        11.921101126028274     
 C   10.857251139842745        2.3585156514425543        10.831751428788481     
 H   11.736618113798542        3.8884022706917358        9.6037204842666899     
 H   5.8702986484202944        7.0675652721832893        5.8075619332251156     
 C   6.2444376895828517        7.4624193859218542        7.9010345431406392     
 H   6.6586016070206391        7.5613271719300021        10.018995815835606     
 H   5.6512614002912569       0.31849743423712401        4.3510262217836102     
 C   7.6079185647141863        1.1844716965163631        4.0687498661259385     
 H   9.5368485499073543        2.1339833247403162        4.0797655918611477     
 H   2.3916274114958491       0.83764837501014922        10.705359079642486     
 H   11.771825221751673        2.2314039972405215        11.412067543635972     
 H   6.0307907219144568        8.5282370363769253        7.8294882831883044     
 H   7.7457984933495165       0.81331895852143377        3.0525423126858762     
 P   10.579789169843266        10.174331594589159        5.0785528251683383     
 C   10.490394695391281        9.2488785271284595        6.6223548513901846     
 C   11.747819620554568        9.3102465380673483        4.0148786999657542     
 C   8.9437618149412206        10.210749790315580        4.3176451674402880     
 C   11.136838703044088        11.865446755228836        5.3703083266788383     
 C   9.4131147519439153        9.4270329950091387        7.5099106335442007     
 C   11.524882038519380        8.3543684960337554        6.9398563140578151     
 C   11.365193808235773        8.1191543197150242        3.3714197746045871     
 C   13.079088977558060        9.7504477369248814        3.9568886110808523     
 C   8.0994985594597040        9.0918994388796381        4.4505068011698476     
 C   8.5408314544865025        11.306250221628401        3.5336247580939806     
 C   11.443954682322730        12.697710100275216        4.2759050006912904     
 C   11.166320374129548        12.381030999599005        6.6774435149731293     
 H   8.6074168043179977        10.116292941771434        7.2714541465121219     
 C   9.3824967300544806        8.7123966050938151        8.7075404050708620     
 C   11.471841557498870        7.6305673800331340        8.1317110711354452     
 H   12.348634994371778        8.2023284759969819        6.2500073288341360     
 H   10.335136741199550        7.7681554355303568        3.3968597359192687     
 C   12.331718402751882        7.3630577049878845        2.7028106528739073     
 C   14.037271723090857        8.9932597040522779        3.2794831637327797     
 H   13.368825779412456        10.680593447630137        4.4335228040560333     
 H   8.4028690304835436        8.2481113155514620        5.0666965438305036     
 C   6.8712816632727938        9.0732297845784373        3.7890427922949401     
 C   7.3063874516975069        11.271599372617503        2.8840504048500213     
 H   9.1708908089135193        12.186208624388057        3.4256476750256390     
 H   11.465892176347971        12.302271690180390        3.2620324847563200     
 C   11.732226713109508        14.047328448843242        4.4905631195954800     
 C   11.460093383957510        13.731816157298480        6.8788112363660661     
 H   10.965072478600350        11.735994350144217        7.5293085183768955     
 H   8.5719362008493505        8.8786549199861362        9.4140189041344868     
 C   10.396615122702835        7.7969367494846464        9.0061376610179931     
 H   12.273051258639734        6.9332639967656515        8.3702252554329277     
 H   12.046922820071734        6.4304280039014863        2.2150226572804534     
 C   13.665626042983780        7.7899131373429835        2.6736541389533945     
 H   15.064341287353614        9.3519349339805231        3.2094070471938787     
 H   6.2209548882814101        8.2043944618649096        3.8753795721891091     
 C   6.4704854201789805        10.158594546883808        3.0027522856371789     
 H   7.0072682219831357        12.122182028646145        2.2744203604313151     
 H   11.938009646498324        14.694904997017630        3.6372148111727007     
 C   11.731760570693254        14.563269275556948        5.7899332532147909     
 H   11.477763590989746        14.133606565630640        7.8891705663676017     
 H   10.342304061220936        7.2226952791073682        9.9289273490025085     
 H   14.415971827982490        7.1948485992586999        2.1551386966716932     
 H   5.5023808928664195        10.132296288639447        2.4957615784429805     
 H   11.934462380343602        15.621334935753342        5.9490511426798705     
         556

 Co   1.5102189393944292        10.615630335434817       0.34889846062502716     
 S  0.93130939915078170        12.790813172664510       0.73724076160083218     
 S -0.54739602221683081        9.6583899203632075       0.24206655818621969     
 S   2.7091965797484221        10.265769468687319       -1.5566775284363175     
 S   3.0154276179814206        9.8211482696339694        1.8707444305333425     
 C   2.3822902255060043        13.795474017684977       0.84694062884839216     
 C -0.39958639834586202        7.9016880142129411       0.15366976297246371     
 C   1.9603833640737320        11.130989094511884       -2.8986894794656881     
 C   2.3067687111949242        9.1235247567700597        3.3263559466404007     
 C   2.2659676932478736        15.206262205405285       0.78803424833391644     
 C   3.6768594539578112        13.258987565320131        1.0350190188604593     
 C  -1.5691168466601468        7.1169877327113582        7.2974644859337412E-004
 C  0.82850462678674575        7.2161826506227627       0.30202714589085639     
 C  0.74930092219585231        11.847313420978924       -2.7638198452753313     
 C   2.5757431635976618        11.130196421989309       -4.1752961262967192     
 C   3.0826037039804657        9.0196863572395358        4.5061065954968766     
 C  0.99482719528512820        8.6036328489173872        3.3588588065014449     
 H   1.2823217356182002        15.650732741886291       0.64769118537657810     
 C   3.3855063216611208        16.030263810237336       0.92678292498777770     
 C   4.7842949061462221        14.094119694275225        1.1946326012646469     
 H   3.7919956744430166        12.178960529022781        1.0900582199078583     
 H  -2.5242655604623638        7.6261277724676200      -0.12444430771935566     
 C  -1.5193609256165284        5.7213897269239329        3.1223167804457691E-002
 C  0.87023010944727930        5.8186177791505704       0.33202491473923718     
 H   1.7434097190907361        7.7953255698426984       0.42710491755296764     
 H  0.26849444368766934        11.884899841804739       -1.7893925001076549     
 C  0.19166862337423277        12.526091224879858       -3.8465610063740785     
 C   1.9937646405472405        11.786393679522678       -5.2634920537430379     
 H   3.5300317519449962        10.617685517682983       -4.2987502866351734     
 H   4.0915390711653492        9.4290030044431337        4.5123309758053907     
 C   2.5801578709661905        8.3895026007656615        5.6466136282190078     
 C  0.50282253176866032        7.9777810694981541        4.5026350072902535     
 H  0.36561900442927120        8.7179436022035190        2.4793307574435159     
 H   3.2649591604685435        17.111558685025152       0.88100287833964752     
 C   4.6567189784043714        15.485642214645436        1.1420506847408203     
 H   5.7700525392238768        13.654676313773210        1.3501605151215068     
 H  -2.4413988392246027        5.1496620475247656       -6.9417714099578920E-002
 C -0.29731870947552785        5.0578463629929278       0.20283101722385072     
 H   1.8300122136675765        5.3207195422230598       0.47005950164125737     
 H -0.72417181047448986        13.093515429284516       -3.6974752594375055     
 C  0.79319914808771130        12.490921255046525       -5.1096530465465202     
 H   2.4819156143533827        11.757354996592259       -6.2366958977863973     
 H   3.2079516177629186        8.3112237896978645        6.5332630676987549     
 C   1.2867343352697789        7.8505382686277452        5.6551406310365966     
 H -0.51302415005104052        7.5876366024395168        4.4894479388197110     
 H   5.5293830072795771        16.129808911560147        1.2372932567339650     
 H -0.26174732147417146        3.9716072182594631       0.23775884954930859     
 H  0.34073545279697981        13.006989948834715       -5.9524735334478844     
 H  0.89925381289642969        7.3438312154901650        6.5369489875349069     
 P   15.623125512689526        10.561563753025123        8.1724571214554391     
 C   14.160233628845200        11.233429752587011        8.9738135353885617     
 C   17.092523525530709        10.791416260617581        9.2018147095799989     
 C   15.386559889334622        8.7874613741252112        7.9646412142912482     
 C   15.851554520644420        11.314731144637745        6.5458334897780972     
 C   14.065936858401026        12.619065274490364        9.1961907428872571     
 C   13.122268255795715        10.379879043822624        9.3959829212363513     
 C   17.112674434641526        11.736804266154328        10.240336515090611     
 C   18.234448253688573        10.004322946786125        8.9442721364861892     
 C   15.012202850602694        8.2661962123552026        6.7186210068915599     
 C   15.465905853981344        7.9480086975166993        9.0923607312171590     
 C   14.820186587447502        12.062415541042030        5.9509400905032441     
 C   17.050274585125266        11.091910523242547        5.8424967905840921     
 H   14.848256655516154        13.294056345944258        8.8586916501620845     
 C   12.951108356051588        13.137735209088685        9.8553360022257195     
 C   11.997102303461428        10.914005087048299        10.025360143585827     
 H   13.185711349256497        9.3098091514910735        9.2280065457134590     
 H   16.239729300324978        12.341616173000800        10.476533462601633     
 C   18.269393111761275        11.896713787114386        11.009099147527222     
 C   19.386689955184764        10.185001707467094        9.7101838486742054     
 H   18.214988876281122        9.2409021780733891        8.1677822932487185     
 H   14.952454490137058        8.9164783838486379        5.8497564153313686     
 C   14.718671907737773        6.9051396357279691        6.5988881648936895     
 C   15.147820452311391        6.5959065248102506        8.9679185575028555     
 H   15.776578874688555        8.3399475538475762        10.060425949020418     
 H   13.900113020811162        12.263599672547508        6.4937932634534254     
 C   14.985849110266022        12.560568543307262        4.6549007822684656     
 C   17.192392060870464        11.578417131345354        4.5421510563179259     
 H   17.864685725619790        10.524836549712576        6.2856298614536446     
 H   12.911210117078085        14.207317821714614        10.054153620174036     
 C   11.914338986649476        12.290164857682376        10.255183020146440     
 H   11.189833881560501        10.262218154209537        10.358562291262936     
 H   18.245978309400030        12.624274912039919        11.820646080256695     
 C   19.405674889874209        11.128496914307004        10.744859751565205     
 H   20.276422439949567        9.5822845732203614        9.5301611315155181     
 H   14.419113393509532        6.5041199995550638        5.6318552179078898     
 C   14.783484492420781        6.0737086875594075        7.7199058974195420     
 H   15.182665181557606        5.9401079699172454        9.8387429344769455     
 H   14.186972947642833        13.139730308875452        4.1986355964409734     
 C   16.158615671312138        12.301808286356673        3.9436933425406817     
 H   18.103683778823896        11.385311637288062        3.9827437309916491     
 H   11.039539705341793        12.696825151221319        10.759026923901100     
 H   20.314495858154316        11.238825150306997        11.338191033531226     
 H   14.564337428276609        5.0105108123852151        7.6301762974285401     
 H   16.295461459799661        12.656288538491722        2.9211587905994598     
 P   2.0511124342758049        3.3279453331053528        5.0180403645045990     
 C   1.9395593209807898        4.2647910386197072        6.5550351642810725     
 C   3.2624701340422035        4.1783481317250484        3.9956745444015502     
 C  0.42870610893596228        3.3061609329181123        4.2293565843762977     
 C   2.5899693799180969        1.6318796637319415        5.3247695930112018     
 C  0.84887852962716681        4.0895938496427870        7.4262026461764465     
 C   2.9623823845893229        5.1705837520078077        6.8808028684820206     
 C   2.9292483807138523        5.3835592094781228        3.3510396628535908     
 C   4.5897283726078397        3.7233542854939059        4.0084395259093872     
 C -0.39453014628445193        4.4439128945917385        4.3314698010775121     
 C   6.8246359969863554E-003   2.1987296278988073        3.4726824708111401     
 C   2.8885050828921481       0.78949162922162963        4.2356575235300333     
 C   2.6346569273221943        1.1291382407678974        6.6360878877672373     
 H   5.0211161903248973E-002   3.3955212663183865        7.1791765466962048     
 C  0.79509752696415492        4.8127784777396183        8.6177457913940145     
 C   2.8837295159914196        5.9066829831508807        8.0639224958917257     
 H   3.7977478755525822        5.3202846922429625        6.2044634342648877     
 H   1.9025922288414185        5.7450376287064158        3.3209719717178032     
 C   3.9430416463093723        6.1412526032077981        2.7573604648984786     
 C   5.5953810672442081        4.4840119146134905        3.4098625173523400     
 H   4.8402655036235958        2.7817572338171290        4.4842904632046139     
 H  -7.6389132364243606E-002   5.2976188546676264        4.9260488863673872     
 C  -1.6227831415960337        4.4672837387777991        3.6707093113643818     
 C  -1.2282101803352439        2.2378684966561986        2.8246426942477116     
 H  0.62076683448980075        1.3052959884235227        3.3879582334074798     
 H   2.9015574528573631        1.1756645431502897        3.2182442776732136     
 C   3.1833321252245717      -0.55722384175697448        4.4604537276532312     
 C   2.9363991258573052      -0.21872661656611744        6.8483101127907497     
 H   2.4399077860458878        1.7818946562304265        7.4837459896350191     
 H  -2.2856987403283412E-002   4.6438454812640941        9.3148263938299269     
 C   1.7975133426384673        5.7382310612430745        8.9245775008935269     
 H   3.6764885302635952        6.6115829602874490        8.3085535726536186     
 H   3.6944783031338679        7.0806892034447699        2.2625401671658767     
 C   5.2733110251897735        5.7046489835001593        2.8105653318077146     
 H   6.6207766989511674        4.1156984528021159        3.3967638136424121     
 H  -2.2577470165372056        5.3494326805003451        3.7336675355265996     
 C  -2.0452210647388269        3.3671414213381001        2.9173583496247182     
 H  -1.5446381875871380        1.3761426811374906        2.2402396725688636     
 H   3.3851772746613973       -1.2100956899640560        3.6101932510660877     
 C   3.1993684423370876       -1.0605789407771535        5.7649110197465907     
 H   2.9680988411686271      -0.60871093869533588        7.8631405529857039     
 H   1.7252713786341509        6.3188620993378626        9.8425660999233990     
 H   6.0589360188586872        6.3032711105598507        2.3532942357613238     
 H  -3.0196571109370405        3.3942879734231579        2.4242994151313551     
 H   3.4098815232257369       -2.1159385444984062        5.9325370193200895     
 Co   15.595130306492814        2.9564480470214454        12.553914635788898     
 S   16.174669033724648       0.78126441585848494        12.941073425856656     
 S   17.651795769852964        3.9155391174893626        12.445890321017252     
 S   14.395480023201284        3.3062263176843678        10.648709138422214     
 S   14.090817084841882        3.7496280319261297        14.077205380060244     
 C   14.723671872946515      -0.22338323504778074        13.050366334918014     
 C   17.501490277400062        5.6721179942522859        12.357907121415629     
 C   15.144598615054260        2.4413494523300900        9.3066518181404430     
 C   14.799991076109421        4.4479598275303935        15.532187177875972     
 C   14.840047781945069       -1.6341609805740211        12.991549193125305     
 C   13.429038094367643       0.31306901914230983        13.238051866511796     
 C   18.669853349566903        6.4583255403942550        12.203931340685847     
 C   16.272668399344017        6.3560837339293954        12.507555896462257     
 C   16.355871715139546        1.7253307095770869        9.4415003048679971     
 C   14.529304388844439        2.4420624036882526        8.0300102507827855     
 C   14.024676474424318        4.5519205098355995        16.712271537738232     
 C   16.111879693766543        4.9680016985151338        15.563985864635042     
 H   15.823748332623156       -2.0785868370327223        12.851537616925700     
 C   13.720514619847533       -2.4581872852381541        13.130073969415253     
 C   12.321606021264863      -0.52208569843511976        13.397507775253127     
 H   13.313796219854718        1.3930820237028363        13.292859158900827     
 H   19.625489319628073        5.9503497624297044        12.077585188238865     
 C   18.618389149809015        7.8538671677298204        12.234759788743691     
 C   16.229203360012690        7.7536199362275173        12.537743095675307     
 H   15.358566725173150        5.7758612614774121        12.633498047233902     
 H   16.836672132147505        1.6877725968314046        10.415919256622846     
 C   16.913704943881648        1.0467239265367956        8.3587660200850369     
 C   15.111500825349591        1.7860743986134138        6.9418087130905866     
 H   13.574904193105905        2.9543603844217912        7.9065415232703273     
 H   13.015808204569293        4.1424424178960271        16.719017347133530     
 C   14.527511879275858        5.1824230422740669        17.852415759657568     
 C   16.604317049447683        5.5940429705545993        16.707462893108410     
 H   16.740731121278493        4.8535669653781204        14.684212506011377     
 H   13.841110199934965       -3.5394770449970920        13.084358141393080     
 C   12.449248716669260       -1.9136019422918429        13.345045628092658     
 H   11.335804801922702       -8.2679238480246622E-002   13.552828433411669     
 H   19.539614887040926        8.4267535303371037        12.133379034686435     
 C   17.395678917976959        8.5158968525742189        12.407619148120611     
 H   15.268877049036453        8.2502435325158281        12.676663142242456     
 H   17.829697626844361       0.47954560935539992        8.5078773271699450     
 C   16.312222361472294        1.0818096421219929        7.0956525762125793     
 H   14.623405471123041        1.8150891951131638        5.9685763972472214     
 H   13.900055430942951        5.2608629024839022        18.739285463152839     
 C   15.820892945797741        5.7215015536034786        17.860281630279559     
 H   17.620146785131872        5.9842003501419665        16.693752758006351     
 H   11.576568438912780       -2.5577668578135837        13.440105597401761     
 H   17.358874051271176        9.6021113753743137        12.442856602575764     
 H   16.764864981991352       0.56593792520426178        6.2528163666442085     
 H   16.208680981128637        6.2285041851059653        18.741791657628543     
 P   1.4835989566828001        3.0102007101136978        20.375089837040544     
 C   2.9464066397448314        2.3379799698805273        21.176255775895289     
 C   1.4262621822563420E-002   2.7803949085448232        21.404534520327257     
 C   1.7203934306673778        4.7842695681650289        20.167301758427122     
 C   1.2548713707806345        2.2572729230890052        18.748433324028298     
 C   3.0404926149287079       0.95223274872750030        21.398008657541855     
 C   3.9842745640915060        3.1912916579737827        21.599204024006589     
 C  -6.0278126779374176E-003   1.8345375240979722        22.442635739158575     
 C  -1.1275931978866196        3.5676635059070745        21.147246910276284     
 C   2.0947656971318724        5.3055262922627513        18.921282048684866     
 C   1.6407153997230852        5.6238000752555601        21.294921850047064     
 C   2.2868408120792929        1.5111054347756978        18.152606754915052     
 C   5.5505917568796484E-002   2.4790636534752815        18.045872520915101     
 H   2.2582337532872998       0.27747898035914303        21.059845943932007     
 C   4.1549934176843291       0.43318696584834732        22.057429444598959     
 C   5.1091507716475251        2.6567957127359851        22.228811829112001     
 H   3.9209816211840129        4.2614466920274694        21.431654182409076     
 H  0.86688162338297148        1.2296100455212537        22.678680947761073     
 C  -1.1628886420207478        1.6742194510561834        23.211086361223121     
 C  -2.2799495395979004        3.3866400733473281        21.912904403430900     
 H  -1.1080021873984482        4.3314254288011078        20.371101770957122     
 H   2.1546819074656578        4.6551579157133043        18.052497655886771     
 C   2.3878491775864488        6.6666679210787221        18.801407748519992     
 C   1.9583582934531276        6.9759843453036678        21.170371329204126     
 H   1.3299562300919481        5.2318576412310334        22.262948367074461     
 H   3.2073722536126925        1.3105951978608055        18.694954057796046     
 C   2.1211509229104175        1.0135763341646378        16.856331593589985     
 C  -8.6707652186861106E-002   1.9930487904078393        16.745347834175099     
 H -0.75936330168624044        3.0449051123218376        18.489788589311868     
 H   4.1947086603738262      -0.63649049506140554        22.255819233491767     
 C   5.1916723314174718        1.2805191279230346        22.458079007788719     
 H   5.9163231700816095        3.3084159480980779        22.562634642163044     
 H  -1.1395746993845683       0.94625298577816075        24.022271039946485     
 C  -2.2991350241164032        2.4425595673634546        22.947032427808260     
 H  -3.1695990489934260        3.9895443975632734        21.733097196813116     
 H   2.6872758047393139        7.0677638981961834        17.834358174109251     
 C   2.3225930048268100        7.4981854614873109        19.922332170209298     
 H   1.9231448427961180        7.6319173833539393        22.041075832506483     
 H   2.9205084836884310       0.43569737593113184        16.399263326163808     
 C  0.94768238338809851        1.2713136408082584        16.145909213642646     
 H -0.99856363089595468        2.1852513681718184        16.186541038758708     
 H   6.0662086271649889       0.87353711199069739        22.962129631685610     
 H  -3.2080555946428775        2.3319554481516582        23.540152753695221     
 H   2.5412929256156551        8.5614663631667796        19.832508125843834     
 H  0.81071789302126496       0.91721030268794057        15.123254485428083     
 P   15.052850161186248        10.243658246150501        17.220281164973127     
 C   15.165463801434310        9.3070916065238141        18.757371902571801     
 C   13.839872251374032        9.3933887793902588        16.199555201888892     
 C   16.674902088384080        10.264960059200869        16.430741896491142     
 C   14.514743588954575        11.939904055025515        17.527402882764267     
 C   16.256912614764133        9.4823905606870706        19.627568479326754     
 C   14.142688171645723        8.4016738112470559        19.084327913592812     
 C   14.170535242230628        8.1859391418991514        15.557601389864477     
 C   12.513501521400878        9.8509353871690752        16.211553291757330     
 C   17.497040304544747        9.1262419490221074        16.531378766376601     
 C   17.098111259159651        11.373178552935979        15.675906775835463     
 C   14.216567614669467        12.782726108505646        16.438529311433257     
 C   14.469855242289238        12.442187021865026        18.838889353813176     
 H   17.055488546849215        10.176271922960780        19.379659354883568     
 C   16.311519770559162        8.7596039285508400        20.819313682868366     
 C   14.222216855061021        7.6658947493631517        20.267595432343878     
 H   13.306628589890888        8.2520596914184150        18.408814492787823     
 H   15.196448091593576        7.8222681211683636        15.528149389363621     
 C   13.155040035812037        7.4287508522705208        14.965947432284107     
 C   11.506118439800684        9.0906843408679965        15.615169574027806     
 H   12.264893546949006        10.794124760411206        16.685307183089598     
 H   17.177950260107771        8.2719693711615196        17.124662775922904     
 C   18.725477301066498        9.1026254711824226        15.870983068751945     
 C   18.333387891096212        11.333843192825025        15.028298833986364     
 H   16.485091458709903        12.267386234673699        15.592363034253182     
 H   14.203803589392836        12.396929693210700        15.420976455729118     
 C   13.921752554900424        14.129373811164196        16.663720396352851     
 C   14.168201936407531        13.790012258422596        19.051510868546963     
 H   14.664428056970104        11.789147633945507        19.686372835926573     
 H   17.130050673725890        8.9286643913576142        21.515687999140738     
 C   15.309220676338763        7.8343883045734115        21.127264219224021     
 H   13.429496737533695        6.9612526734299855        20.513145203010207     
 H   13.401797061928294        6.4878160134164453        14.472962441934850     
 C   11.825569505826138        7.8679140472958808        15.018687076171510     
 H   10.481418677772893        9.4608975766442551        15.601737320883437     
 H   19.359492117187916        8.2196758630067617        15.932811498100042     
 C   19.149285898315025        10.203598754809926        15.119535314701185     
 H   18.650937850886400        12.196239892379550        14.445437108377558     
 H   13.720168404050911        14.782590312868718        15.813650671160778     
 C   13.905475635601764        14.632257376568880        17.968364984642943     
 H   14.136356694041361        14.179646254263206        20.066472159360508     
 H   15.382027506840034        7.2541005029458923        22.045427357845139     
 H   11.038655063008305        7.2696342077293803        14.563047152627039     
 H   20.123858936515237        10.176399024281647        14.626728397418255     
 H   13.694988280456773        15.687559782274986        18.136352492090214     
 Co   7.0588763383399584        10.652137894962232        12.716449228886704     
 S   7.6090189416134324        12.841804342795260        13.064076995178331     
 S   9.1402412554005430        9.7475174907988524        12.636005084032536     
 S   5.8693104696953045        10.239675943561492        10.816768704182348     
 S   5.5440766138541679        9.8865269713106674        14.232237806334487     
 C   6.1535194419652699        13.843396503068917        13.119581113858196     
 C   9.0483749047330999        7.9907686024197258        12.492253851202094     
 C   6.6127188002877908        11.095337565159475        9.4655139525080632     
 C   6.2359371905904171        9.1718438177629853        15.686466363146678     
 C   6.2694778343000594        15.254139264041198        13.048735399543730     
 C   4.8543657812716976        13.305958062988195        13.269460900320807     
 C   10.237692361165935        7.2478870480745172        12.288625863818245     
 C   7.8455686374470970        7.2625320067020764        12.646914865799104     
 C   7.8325220651939134        11.799222243380006        9.5881242417693340     
 C   5.9871816348584979        11.096780965450925        8.1939045282970220     
 C   5.4473684977780668        9.0571402729901607        16.856387187406167     
 C   7.5470306389226192        8.6511346015745225        15.724990429527441     
 H   7.2566581146989577        15.699207504127463        12.936311004608170     
 C   5.1443129720744247        16.077494457730459        13.138483518659728     
 C   3.7408859308347648        14.140644761694977        13.380627550070908     
 H   4.7381245948617083        12.226084017569887        13.323621665994738     
 H   11.174864544734278        7.7898521691704090        12.164987976904072     
 C   10.231175206772058        5.8504123417437430        12.272007066738587     
 C   7.8469065461363918        5.8640793702886249        12.631618088935602     
 H   6.9167282014034068        7.8111754704709773        12.804559413307091     
 H   8.3265410327949425        11.827986177908825        10.556153790716008     
 C   8.3868352529620207        12.471092230845805        8.4995931234741295     
 C   6.5658560938870947        11.745786125007493        7.0996737932153691     
 H   5.0271492189648193        10.593193910420036        8.0791622678726824     
 H   4.4348552806073176        9.4591853603285170        16.851855608057065     
 C   5.9441110253281924        8.4265467295180887        17.998967420794788     
 C   8.0312387129258127        8.0207449862649369        16.869488751234989     
 H   8.1805081179516783        8.7686313417635358        14.848483849852569     
 H   5.2643279868189197        17.158756560861637        13.084299924945917     
 C   3.8677181599567443        15.531781582338752        13.316083598990661     
 H   2.7500890117395658        13.701262557659742        13.500110724887282     
 H   11.167841693055202        5.3101597440161097        12.133466495442972     
 C   9.0335992474313329        5.1445605667212639        12.447747276876328     
 H   6.9070246010238678        5.3313789608100546        12.777360996997167     
 H   9.3103520783617046        13.028474645435388        8.6397608418953791     
 C   7.7733040944776937        12.440685310723527        7.2421915510806008     
 H   6.0694343288934567        11.719447500287064        6.1306371243020852     
 H   5.3098942095250088        8.3440459714205257        18.880383617926988     
 C   7.2395587509350046        7.8920119683319463        18.016028051107845     
 H   9.0468553139485941        7.6300657474292963        16.862886527636494     
 H   2.9906363514043419        16.174616007198310        13.372176933534677     
 H   9.0299032740609544        4.0569013802665399        12.444132305892127     
 H   8.2226871982678240        12.951634914362895        6.3946528953638131     
 H   7.6224323452800515        7.3845738762991218        18.899228978385505     
 P   10.037897409197980        10.605754860806265        20.483271532752738     
 C   11.515008363334404        11.274779282359198        21.258882409729690     
 C   8.5727243565724898        10.848269173588475        21.514158180413780     
 C   10.267524652950884        8.8281570091974029        20.297586800895527     
 C   9.8073830553680867        11.354827790466178        18.853933688679266     
 C   11.608517154559877        12.656929298076932        21.502947115911432     
 C   12.579989014844957        10.422736437070997        21.610690565825884     
 C   8.5548122552922674        11.790428291402369        22.555331302644902     
 C   7.4240944752173883        10.074775535714746        21.245063351222665     
 C   10.648143339508030        8.2866979095778106        19.062431627771023     
 C   10.179821732245763        8.0069150040146315        21.438108278636861     
 C   10.828706261620361        12.129694191830998        18.276969321465312     
 C   8.6160344583330772        11.125188939598740        18.140103096101519     
 H   10.805250437596506        13.332157955846098        21.218531137327286     
 C   12.753001340557020        13.172793683176451        22.110425638130803     
 C   13.730634266142415        10.954140976784059        22.194718461757667     
 H   12.517274556126722        9.3555260865478260        21.424246605513474     
 H   9.4312935269723503        12.385597930739291        22.801865404932521     
 C   7.3918133720435542        11.963202811619022        23.311995017805167     
 C   6.2662475647577383        10.267800001719902        21.998704812429825     
 H   7.4410464827446594        9.3132356060649304        20.466751239698247     
 H   10.717440388901318        8.9236590690473570        18.184077937794321     
 C   10.934879270071766        6.9221246922780288        18.966118855797518     
 C   10.492567676445011        6.6515210817247201        21.337640402493019     
 H   9.8645793086463875        8.4163799509160828        22.397061867738728     
 H   11.742731274627591        12.335614166353936        18.827116238412664     
 C   10.661660740661983        12.650290612079962        16.990223441338845     
 C   8.4730010539404805        11.633109487667312        16.847952886975389     
 H   7.8082881294578508        10.537354371965186        18.568151051232906     
 H   12.795400753971823        14.239107915791443        22.323508289815670     
 C   13.814607100699746        12.326704635501882        22.443447743480380     
 H   14.555819824533216        10.301837101817553        22.480035876190836     
 H   7.4169172806632924        12.691249561809013        24.122876981156313     
 C   6.2482432764647342        11.211143870483141        23.033541874127117     
 H   5.3681053825965792        9.6819148386253762        21.805232139668558     
 H   11.234912912296849        6.5040910992036771        18.006397477211010     
 C   10.860913684434673        6.1084338576474879        20.099756872404701     
 H   10.446987692723836        6.0088796471618728        22.217752319039938     
 H   11.453141593731390        13.252375301536583        16.550967640616332     
 C   9.4967826851541357        12.385780385525120        16.268537686942896     
 H   7.5681358487956079        11.435601519296020        16.279453027851126     
 H   14.710970707055315        12.731740311599690        22.909808711931788     
 H   5.3340887015942791        11.337773998851048        23.614621737979892     
 H   11.075131857070847        5.0427577241551198        20.027928579241699     
 H   9.3589510228093822        12.756754812238391        15.252251989081158     
 P   6.5269386271712326        3.3953844770388129        17.280567236067526     
 C   6.6159209366963667        4.3212591660137489        18.824176917963815     
 C   5.3595637513877712        4.2595837914778745        16.216453610668232     
 C   8.1629331233367761        3.3586731064554867        16.519746317639338     
 C   5.9693618770697388        1.7044018636993843        17.572236244717956     
 C   7.6927643542447974        4.1430932136806575        19.712256718424761     
 C   5.5817240572127851        5.2164348498130746        19.140830955407459     
 C   5.7438388421081390        5.4486704350443054        15.570248188860269     
 C   4.0273078411467740        3.8221382079523658        16.161415788065987     
 C   9.0080652716561751        4.4767822887933937        16.653576136600712     
 C   8.5646758400639502        2.2637667446617384        15.734236214013247     
 C   5.6619231990244518       0.87242554295471963        16.477701014334301     
 C   5.9397253349727803        1.1886218874832273        18.879285290256234     
 H   8.4983321786125554        3.4535095908662785        19.474356740448091     
 C   7.7231825143179238        4.8581589477187741        20.909635057702054     
 C   5.6345700044502456        5.9406796471513221        20.332431986642955     
 H   4.7583750770503563        5.3686459336979784        18.450523322485569     
 H   6.7747259417039301        5.7972335227757501        15.593324978716346     
 C   4.7779487896596375        6.2058509638721313        14.901964310979494     
 C   3.0697800388158378        4.5803538567025246        15.484250529958643     
 H   3.7363836331450244        2.8933525332112002        16.640114863689966     
 H   8.7055332473084928        5.3201621971238664        17.270779899875176     
 C   10.236082617032020        4.4951672909824634        15.991728088756446     
 C   9.7988610589420073        2.2981831399201269        15.084203366226468     
 H   7.9338766611463534        1.3844240035194701        15.625442871033968     
 H   5.6398970080687842        1.2680805379953368        15.463910432386296     
 C   5.3732925260845699      -0.47715680727201054        16.692166022984821     
 C   5.6454799759836103      -0.16209261827136795        19.080472298782478     
 H   6.1411521579499002        1.8334918517379282        19.731239569399381     
 H   8.5333191590196833        4.6917872828740812        21.616580724659421     
 C   6.7092725276070784        5.7740891019337992        21.207473627089737     
 H   4.8335641907142550        6.6384287010413638        20.570303291350498     
 H   5.0638842498378116        7.1370751729422306        14.412160876606137     
 C   3.4431324928036831        5.7819539282302737        14.875850088857099     
 H   2.0418908499717889        4.2237728270646242        15.416227574055604     
 H   10.887250437149214        5.3633093063398771        16.078877548867510     
 C   10.635716409661724        3.4103682369272659        15.204029775236299     
 H   10.097000017947444        1.4480611399583558        14.473408938873053     
 H   5.1672256385409785       -1.1244733131913445        15.838693475982609     
 C   5.3735797386145832      -0.99330954227381829        17.991453115638354     
 H   5.6276137203572620      -0.56398081245022913        20.090793035764719     
 H   6.7635049284148199        6.3486930985840795        22.130055709858585     
 H   2.6932857780004698        6.3778926325853504        14.357651793024877     
 H   11.603882810304537        3.4364882062835092        14.697222062978204     
 H   5.1704928330345776       -2.0513343909514186        18.150389754631306     
 Co   10.047300978790823        2.9209963228147675       0.51437293169373954     
 S   9.4965880547802168       0.73162007007211838       0.86249429757208662     
 S   7.9669886385758195        3.8279272841427296       0.43236810016038851     
 S   11.237623792465847        3.3320872455345283       -1.3850773618991177     
 S   11.561315754509812        3.6860692449947554        2.0312276063824228     
 C   10.952045908291074      -0.27008206180381861       0.91720827429817642     
 C   8.0615120690845430        5.5846107702545895       0.29003756457629448     
 C   10.493578729075212        2.4767584477414326       -2.7361692974897913     
 C   10.868808984124174        4.4004960948340397        3.4851976029054668     
 C   10.835940633250566       -1.6808023798932565       0.84635886102221958     
 C   12.251313997947975       0.26722709190887234        1.0666350691500011     
 C   6.8734234801475864        6.3292072987438486        8.5765669624967455E-002
 C   9.2651172014335614        6.3111276613908807       0.44625088009767200     
 C   9.2737239900156467        1.7730015005220605       -2.6132371161059993     
 C   11.118703292539013        2.4753258142512018       -4.0079859527440682     
 C   11.656843147283009        4.5150777977224603        4.6554928624208198     
 C   9.5576016539659943        4.9209484759471360        3.5232684369670717     
 H   9.8486629862807309       -2.1257589452853147       0.73437355512094205     
 C   11.961060795619982       -2.5042679907013943       0.93567736264842483     
 C   13.364754991655904      -0.56757492695058664        1.1773855310117791     
 H   12.367706101805666        1.3470769446134268        1.1207825322498162     
 H   5.9356930316565890        5.7885683965674044       -3.9193347279785157E-002
 C   6.8817925642997864        7.7266127816840111        7.0013568002956980E-002
 C   9.2656571493727302        7.7095484949688435       0.43167850621738485     
 H   10.193102319784302        5.7612656336393551       0.60454623904818827     
 H   8.7800524507193636        1.7440862312227015       -1.6450436347804072     
 C   8.7189762017610661        1.1012772398840702       -3.7016328064324084     
 C   10.539617501826280        1.8264325369854513       -5.1020563720065155     
 H   12.078743606179199        2.9788336068786543       -4.1230099423048046     
 H   12.669368612662259        4.1130716561152321        4.6513542218372805     
 C   11.159604066286436        5.1455339857760336        5.7979139229673677     
 C   9.0728571449846243        5.5510632941027938        4.6676756984435928     
 H   8.9244573718607203        4.8034250531441769        2.6465199536748489     
 H   11.840926314132583       -3.5855126248601907       0.88149733136957054     
 C   13.237773145519570       -1.9586907786477241        1.1128309396813858     
 H   14.355641713496432      -0.12831302781512444        1.2965679435015458     
 H   5.9459807285450337        8.2681456236551440       -6.8996274066894472E-002
 C   8.0801175343681155        8.4307549322957396       0.24718979197143795     
 H   10.206145312399702        8.2408187005903368       0.57843983838333524     
 H   7.7954148623433612       0.54402417923721935       -3.5611983038921089     
 C   9.3321295417371619        1.1316656883714302       -4.9592148353579733     
 H   11.035731863813256        1.8527849957355143       -6.0712478323911281     
 H   11.793488478841279        5.2280533238745415        6.6795586995022385     
 C   9.8640909206293035        5.6799238921668467        5.8145119953961562     
 H   8.0571452744097307        5.9414678066154529        4.6607211932528614     
 H   14.114832509957626       -2.6015985656853147        1.1685654492781954     
 H   8.0851674299889051        9.5183772576900907       0.24426877464240859     
 H   8.8824262087996431       0.62083828358681636       -5.8066496730464898     
 H   9.4808481786100938        6.1873733361686449        6.6975517276494108     
 P   7.0666698583540501        2.9661551019622370        8.2799800786461795     
 C   5.5897553915021465        2.2967447769387541        9.0555967948041083     
 C   8.5320149674817305        2.7240437370970643        9.3107165719677152     
 C   6.8366235082709448        4.7436794622230298        8.0940616028209824     
 C   7.2973544736407154        2.2171326066252086        6.6506736029099072     
 C   5.4965658578584238       0.91452149745278100        9.2993353614623970     
 C   4.5247059978223447        3.1485184137269888        9.4078081771447799     
 C   8.5505565000889305        1.7813562884262741        10.351408604957221     
 C   9.6802903581749771        3.4980812507973549        9.0416963783938673     
 C   6.4562058408730039        5.2849677207381678        6.8587720694387855     
 C   6.9244039609945611        5.5651505407456838        9.2343988151027805     
 C   6.2755972780996645        1.4432965686622317        6.0731231969528583     
 C   8.4890959124336973        2.4461208869850499        5.9373135947886597     
 H   6.2998958340296767       0.23952419258870405        9.0145737384285436     
 C   4.3523197866932852       0.39830762798722713        9.9069522882928425     
 C   3.3743206523437452        2.6167693970244623        9.9920328731723487     
 H   4.5871651067706392        4.2157773250703583        9.2215343031074539     
 H   7.6743761550125837        1.1857431447769993        10.597963403960801     
 C   9.7138939477626423        1.6085208429355271        11.107540393970062     
 C   10.838446955942567        3.3050495304841658        9.7948725987401772     
 H   9.6628220106406193        4.2599923239016659        8.2637704936501866     
 H   6.3869137886445966        4.6478172955071182        5.9805611494027398     
 C   6.1698933819303701        6.6496053499859649        6.7620949449070507     
 C   6.6120449301102653        6.9205985510479140        9.1336076359461913     
 H   7.2395975757693822        5.1558155168533188        10.193412004474132     
 H   5.3613057332116041        1.2377926735920179        6.6229874484052180     
 C   6.4425828285714744       0.92319090954875682        4.7861818868882517     
 C   8.6321102285052227        1.9386271117183511        4.6449960239510046     
 H   9.2971704622268323        3.0330946142341051        6.3658929543262452     
 H   4.3101348110459092      -0.66806218326495748        10.119792484179321     
 C   3.2906706212472949        1.2441309764572483        10.240457932266420     
 H   2.5491310875552609        3.2688900793242710        10.277733870114680     
 H   9.6892598269949133       0.88005338386917398        11.918056710497169     
 C   10.857137024567026        2.3610837291818276        10.829118910026713     
 H   11.736254379255378        3.8914599104318697        9.6014939458822823     
 H   5.8701789464953826        7.0675906255498431        5.8022468679868586     
 C   6.2440334004183944        7.4635226741068816        7.8955532377459541     
 H   6.6577561126160658        7.5634826144237728        10.013538086363278     
 H   5.6507542498719374       0.32199213122489079        4.3463970096635407     
 C   7.6078762474242376        1.1870943316284575        4.0649585853397614     
 H   9.5373066365241179        2.1355809428554391        4.0768348617843699     
 H   2.3945340923371625       0.83879590357601563        10.706981993189821     
 H   11.771536199825620        2.2344716913935878        11.409828311065983     
 H   6.0302167388270735        8.5292604311907319        7.8234578435201145     
 H   7.7457243418961319       0.81644838803315456        3.0485585659006031     
 P   10.580515467238802        10.176455994729595        5.0767211693730996     
 C   10.490454696865188        9.2506600797019409        6.6203184780131776     
 C   11.749847678344473        9.3127770647237860        4.0142935053711453     
 C   8.9448977404802097        10.212436793481604        4.3149786239424852     
 C   11.137025554243170        11.867718152005169        5.3689251453867390     
 C   9.4127730848867213        9.4287287849708044        7.5073822534189567     
 C   11.524587621828756        8.3558054542108646        6.9380663990634623     
 C   11.368704696916272        8.1212646496514989        3.3707930061643112     
 C   13.081001196416178        9.7534097757287164        3.9584517667126042     
 C   8.1012680007592568        9.0930167091097083        4.4469121595359589     
 C   8.5413961706381674        11.308297909786958        3.5317840013191346     
 C   11.443880238062999        12.700284788040063        4.2746792163387060     
 C   11.166979752050848        12.382914468141932        6.6761862619795709     
 H   8.6072892896783326        10.118136817850875        7.2686689718908557     
 C   9.3814559094515690        8.7138337449354140        8.7048278279725047     
 C   11.470773838000101        7.6316323327364435        8.1296570246616700     
 H   12.348689135850398        8.2038335716814572        6.2486232589084807     
 H   10.338745953571454        7.7699622220870026        3.3945466773290214     
 C   12.336653322105587        7.3651091518723586        2.7044540395677550     
 C   14.040613982306757        8.9961066773636826        3.2834339188231607     
 H   13.369560684539589        10.683897417975350        4.4350663027141168     
 H   8.4050836297436113        8.2489287645952896        5.0624493509484623     
 C   6.8730498962436837        9.0742064764113408        3.7854695113350685     
 C   7.3069338994313311        11.273513272649517        2.8822565645606288     
 H   9.1709700988438563        12.188662228452253        3.4245081922946383     
 H   11.465539516159973        12.305125497342866        3.2606999384459092     
 C   11.732361604558596        14.049813440899495        4.4896409996044415     
 C   11.461004637726617        13.733609349388836        6.8778792186140443     
 H   10.965929452691219        11.737646367624917        7.5279258828943796     
 H   8.5706751698172354        8.8801761981935670        9.4110253126577845     
 C   10.395218286339770        7.7980682154189314        9.0036705008533460     
 H   12.271726446517674        6.9340966120512935        8.3683539336322728     
 H   12.052945315245630        6.4322783060004767        2.2164491392557575     
 C   13.670456238554486        7.7922423780267520        2.6777983057505303     
 H   15.067637164591106        9.3550619704663234        3.2150866648122256     
 H   6.2231861605657599        8.2049696889680543        3.8711001654421091     
 C   6.4716009704827728        10.160018069928888        3.0001739206066258     
 H   7.0072934521286436        12.124433021128974        2.2733883042666969     
 H   11.938023989592502        14.697548195029844        3.6363842787482445     
 C   11.732407224896555        14.565374354541952        5.7891645740555351     
 H   11.479108884537654        14.135042870856029        7.8883733964765232     
 H   10.340365906501665        7.2236331512574958        9.9263148489601161     
 H   14.421864427384820        7.1970616501863853        2.1611387333626340     
 H   5.5033046453855983        10.133695174246842        2.4936049884590124     
 H   11.935353991487217        15.623356745488765        5.9485377736596927     
         556

 Co   1.5097137662379889        10.616757760274437       0.35407267998487968     
 S  0.93168549314854721        12.792386848842488       0.74114517753743725     
 S -0.54861072905434816        9.6610927034982002       0.24802090144948002     
 S   2.7084153363197290        10.264978204993762       -1.5513143491689385     
 S   3.0152020261847081        9.8231977056384192        1.8757602040360672     
 C   2.3828067574778293        13.796953979911173       0.84913072400399470     
 C -0.40246914533829198        7.9043918798259716       0.15792950555509661     
 C   1.9597514842513351        11.129891672684819       -2.8936084031529696     
 C   2.3070530511476224        9.1250380749525153        3.3313179281693928     
 C   2.2664916005621074        15.207740253278251       0.78985450767256038     
 C   3.6775225787125319        13.260440833860752        1.0360000094825519     
 C  -1.5725810093306816        7.1209478489064253        3.3831020311790999E-003
 C  0.82485559042489498        7.2176022173497136       0.30652903603065851     
 C  0.74839386593827018        11.845821311455600       -2.7591114958197935     
 C   2.5754178465760940        11.129172191383898       -4.1700645535921925     
 C   3.0832723306651428        9.0208606782068408        4.5107706517065571     
 C  0.99513657535841604        8.6051235862046394        3.3639950728626959     
 H   1.2827323567751572        15.652226603614398       0.65039803954973285     
 C   3.3862049859357488        16.031724239321779       0.92706127860533405     
 C   4.7851459413027380        14.095561716594236        1.1940906568870922     
 H   3.7926978041352042        12.180419128307610        1.0910070752924848     
 H  -2.5271841756259357        7.6310746896780453      -0.12178310689942648     
 C  -1.5241213225708006        5.7252931895832768        3.2428547617038714E-002
 C  0.86529118170064967        5.8200105446538384       0.33513106037108775     
 H   1.7401707006851099        7.7958280872088892       0.43264502847141961     
 H  0.26718366930201315        11.883132705272899       -1.7848797543247019     
 C  0.19085269042273045        12.524381419067140       -3.8420281678733432     
 C   1.9935302357785503        11.785142968834126       -5.2584432054645216     
 H   3.5298868983246776        10.616943927088835       -4.2932549462680898     
 H   4.0923186397274449        9.4299518664578095        4.5166705345361429     
 C   2.5809939765540757        8.3906615383886294        5.6513357839994809     
 C  0.50336359473557490        7.9791313504486698        4.5077891101821645     
 H  0.36580315504039057        8.7195366496183482        2.4845557793506927     
 H   3.2656712888626327        17.113017704239493       0.88102069586246645     
 C   4.6575890619173475        15.487071801266040        1.1411385211969738     
 H   5.7710636376182256        13.656123172749997        1.3484825547281292     
 H  -2.4465907007919458        5.1545109062420469       -6.9412251931020921E-002
 C -0.30282163724426608        5.0604782609250902       0.20420902672209357     
 H   1.8244693777273939        5.3210671219665047       0.47343671483670896     
 H -0.72522967904117486        13.091486595901902       -3.6932125442651635     
 C  0.79274789360975284        12.489364431366287       -5.1049473453767087     
 H   2.4819306893073967        11.756190442221977       -6.2315213892095809     
 H   3.2089802854359508        8.3122480821784421        6.5378270714379054     
 C   1.2875069147686276        7.8518360627541188        5.6601154985763795     
 H -0.51247718951317234        7.5889743227883253        4.4947970438948834     
 H   5.5303907826120087        16.131198524865130        1.2351488316538426     
 H -0.26820631933245198        3.9741957850604184       0.23795245832188439     
 H  0.34037098448057618        13.005271114986790       -5.9479112263993379     
 H  0.90016233895232245        7.3451014787204052        6.5419613749966610     
 P   15.623026597444984        10.562943751862132        8.1758186908910737     
 C   14.159695613560640        11.234734200839187        8.9763677667407702     
 C   17.092295268191087        10.793184881928200        9.2052213746953857     
 C   15.386663645136899        8.7887346864414049        7.9686889226733379     
 C   15.851527147949133        11.315979376598346        6.5491106109746209     
 C   14.065433135083209        12.620264156999728        9.1994056283239161     
 C   13.120885129546892        10.381240352105651        9.3963572108237248     
 C   17.112388767654636        11.738489351042244        10.243810393951090     
 C   18.234424133837333        10.006507915157560        8.9473206471207671     
 C   15.012107451111509        8.2668451170171089        6.7230063091003327     
 C   15.466277734132980        7.9498439666461325        9.0968022111660893     
 C   14.820452798210532        12.064466892777803        5.9547528386929027     
 C   17.050034587897009        11.092978236005262        5.8454661582693461     
 H   14.848408569750427        13.295253842327829        8.8635489521930992     
 C   12.949686829688913        13.138860208684285        9.8569409364019958     
 C   11.994931620011684        10.915295008577560        10.024321864603476     
 H   13.184298040672886        9.3112573497476578        9.2278147522141545     
 H   16.239337236033133        12.343006411676864        10.480329749254178     
 C   18.269313305996977        11.898813456568845        11.012177369043769     
 C   19.386849795023558        10.187583077637294        9.7128332576265315     
 H   18.215032377573205        9.2431333319244917        8.1707866813549792     
 H   14.952057628341054        8.9167173367283272        5.8538501452494174     
 C   14.718797295767788        6.9056775843756419        6.6039957399396716     
 C   15.148366351788962        6.5976382501150690        8.9731009172937863     
 H   15.777098671066202        8.3423255765988937        10.064582828846831     
 H   13.900556164908753        12.265777831126893        6.4978217681324280     
 C   14.986154788122381        12.563302962396714        4.6589965181987605     
 C   17.192178775766759        11.580138675780862        4.5453704026724466     
 H   17.864253283538755        10.525294140566945        6.2881495214004808     
 H   12.909718039544286        14.208343370569866        10.056192578844774     
 C   11.912140558939189        12.291345899611299        10.254719881446862     
 H   11.187103590893706        10.263498990361061        10.356043476925439     
 H   18.245855651519733        12.626404181546741        11.823690831423033     
 C   19.405818662509343        11.131094976696334        10.747494168391942     
 H   20.276839918509832        9.5853833128798716        9.5323931894872889     
 H   14.419226932254874        6.5041286480542304        5.6371890937207905     
 C   14.783906152331415        6.0747937636360003        7.7254019032321857     
 H   15.183554487013922        5.9422428803145451        9.8442092525487599     
 H   14.187493412427610        13.143142317047934        4.2032414854166182     
 C   16.158693547003217        12.304393837179905        3.9474812864914686     
 H   18.103284803361507        11.386923036514144        3.9856939507728728     
 H   11.036674946101847        12.697966736630535        10.757396752952127     
 H   20.314813321115544        11.241941259054727        11.340429944539425     
 H   14.564922631269376        5.0115170518511567        7.6362249634032535     
 H   16.295570052044116        12.659377383570320        2.9251375666269328     
 P   2.0503848451619926        3.3300609807900705        5.0198761656027928     
 C   1.9395086827709833        4.2665590711759931        6.5570788306127383     
 C   3.2604181666697092        4.1808870985980189        3.9962531933889496     
 C  0.42756242802751854        3.3078269299694441        4.2320413490746249     
 C   2.5898054002501714        1.6341484674552211        5.3261461879875727     
 C  0.84923865796652842        4.0912682073574471        7.4287478220869430     
 C   2.9626841564111688        5.1720128160484560        6.8825916929956374     
 C   2.9256850892941944        5.3856628845036560        3.3516483761916946     
 C   4.5878037066031263        3.7263584030084274        4.0068784367752599     
 C -0.39631433661285920        4.4450033612541171        4.3350896234084315     
 C   6.2577753587575186E-003   2.2007576972449541        3.4745364235079688     
 C   2.8885996424830167       0.79207083196798789        4.2368707309427611     
 C   2.6340447632928097        1.1310167200351366        6.6373368971104414     
 H   5.0359428650858566E-002   3.3973390391543390        7.1819845217535025     
 C  0.79616244013547643        4.8141935030128540        8.6204756011830685     
 C   2.8848103353394641        5.9077388345281330        8.0659765171729969     
 H   3.7976942316507447        5.3217875037014686        6.2058391411403724     
 H   1.8989211080818478        5.7468096052169724        3.3232583224786088     
 C   3.9380377252639391        6.1433187537250662        2.7556987282846772     
 C   5.5920096104064250        4.4869212400923697        3.4059122715056804     
 H   4.8395391930372220        2.7851132361836588        4.4827567909152766     
 H  -7.8622995503686899E-002   5.2984082549999156        4.9303254402106367     
 C  -1.6245664401750382        4.4682299252585551        3.6743080290693060     
 C  -1.2287596969317705        2.2397583131724947        2.8264509114188723     
 H  0.62069111620803596        1.3077346269476597        3.3891045443294856     
 H   2.9019115713025800        1.1785261212500902        3.2195652867664530     
 C   3.1832395374002971      -0.55473071333231139        4.4613561205776682     
 C   2.9355564921940016      -0.21693471407649487        6.8492264377392047     
 H   2.4390994922705125        1.7835366915199891        7.4851246377017526     
 H  -2.1563902774975663E-002   4.6453382708444702        9.3178450191855191     
 C   1.7989313255730413        5.7393464427778280        8.9270533038323681     
 H   3.6778242972740731        6.6124109751843010        8.3104193589822444     
 H   3.6883660938479572        7.0825440617352866        2.2610879128733390     
 C   5.2684229684689399        5.7070284275739951        2.8064131844530085     
 H   6.6174603576756477        4.1189119579791376        3.3910894748448448     
 H  -2.2599980044416399        5.3499737467325108        3.7379765730602177     
 C  -2.0463459633307926        3.3685360583297861        2.9199563928124674     
 H  -1.5446604185242714        1.3783704311832330        2.2412814752566979     
 H   3.3852027427716682       -1.2074397799020975        3.6110000356461325     
 C   3.1987882731025117       -1.0584685939458087        5.7656585616232547     
 H   2.9668405467396970      -0.60727760240571149        7.8639207548666743     
 H   1.7272348214649582        6.3197839522593551        9.8451874562948856     
 H   6.0529723074390658        6.3055515362993209        2.3472868155208526     
 H  -3.0205901537404585        3.3956558337784570        2.4264750064529474     
 H   3.4090734618484486       -2.1139088243161499        5.9330242007648177     
 Co   15.595657639048936        2.9553283134766763        12.558965422337693     
 S   16.174275110971774       0.77969818386515888        12.944926908594297     
 S   17.653092551855199        3.9127271351914819        12.451796211193363     
 S   14.396324944481490        3.3070323135150130        10.653926389887982     
 S   14.091009653109980        3.7476676197674088        14.082008105623604     
 C   14.723138183121609      -0.22485604115272217        13.052531452937179     
 C   17.504612406913690        5.6693126500294353        12.362091463377146     
 C   15.145274422454930        2.4424403770632774        9.3115892777752372     
 C   14.799641540904441        4.4464925851670172        15.536974890560504     
 C   14.839502919980575       -1.6356325648845855        12.993338960999450     
 C   13.428362059662316       0.31162552008405653        13.239032517977638     
 C   18.673630411669102        6.4541688018746450        12.206573695730343     
 C   16.276602987626507        6.3546598778807848        12.511901217338117     
 C   16.356811018968113        1.7267975002029292        9.4460656856656104     
 C   14.529668862429475        2.4430850518575733        8.0351007262729492     
 C   14.023910237794448        4.5507850864832484        16.716740496082668     
 C   16.111508212818865        4.9665481621244343        15.568991359593477     
 H   15.823313189182789       -2.0800773491891724        12.854193091282582     
 C   13.719794400195941       -2.4596393104387313        13.130336007631524     
 C   12.320741573240412      -0.52351614294834814        13.396975449812849     
 H   13.313088125817583        1.3916341160195895        13.293821953331024     
 H   19.628689986075816        5.9451327131319864        12.080308788240254     
 C   18.623570248329305        7.8497706557037903        12.235932569049078     
 C   16.234537587645342        7.7522246955053067        12.540680254272758     
 H   15.362040679254600        5.7754226128580113        12.638827672571493     
 H   16.838016102968769        1.6895127917916315        10.420289271372132     
 C   16.914540149860681        1.0483978745565115        8.3631551662044874     
 C   15.111760348427101        1.7873106044805736        6.9467164843960640     
 H   13.575094996150071        2.9551134904065797        7.9118972152379934     
 H   13.014926916062405        4.1415423451024651        16.723129564118974     
 C   14.526553860370157        5.1812837306221722        17.856965125832815     
 C   16.603686898870858        5.5927187197688237        16.712504532140951     
 H   16.740507018471366        4.8520186805349432        14.689322029378255     
 H   13.840373111819371       -3.5409280307790181        13.084355671488298     
 C   12.448360613926178       -1.9150203853509962        13.344135713795740     
 H   11.334783133732293       -8.4111880626219826E-002   13.551172878722472     
 H   19.545278606872944        8.4216385140044228        12.133397831642634     
 C   17.401644769029048        8.5131674699254667        12.408885989246320     
 H   15.274849592638738        8.2499739388993110        12.679815865914412     
 H   17.830765442339018       0.48152340033409868        8.5119942606667127     
 C   16.312689219388368        1.0833357902784950        7.1002162497887333     
 H   14.623411505178055        1.8162406677631973        5.9736118746546980     
 H   13.898883881263419        5.2598484582422609        18.743662973521324     
 C   15.820001011990318        5.7202165082003384        17.865124597062866     
 H   17.619511665518335        5.9828881936653202        16.699021690058586     
 H   11.575543449675795       -2.5591451474372615        13.437974830373324     
 H   17.365873808540780        9.5994268964252250        12.442919266812586     
 H   16.765233540550756       0.56761391245921800        6.2572373699866501     
 H   16.207633934611280        6.2272285735656832        18.746690569272790     
 P   1.4836354779830714        3.0088497287045208        20.378475382305627     
 C   2.9468876021109027        2.3367268591450472        21.178845886934223     
 C   1.4424998000122745E-002   2.7786519541370955        21.407960125592080     
 C   1.7202123643480625        4.7830274574123699        20.171371942489404     
 C   1.2548549365372170        2.2560388528300166        18.751736410269018     
 C   3.0409525625972615       0.95109217630368703        21.401298336240462     
 C   3.9856063747020136        3.1899967674809067        21.599566160491989     
 C  -5.7985300540776448E-003   1.8329077376691092        22.446155120380617     
 C  -1.1276396310221941        3.5654928125474474        21.150298717471713     
 C   2.0947826472585165        5.3049094043589502        18.925689866149263     
 C   1.6402864471239398        5.6219910154018322        21.299392082593766     
 C   2.2864929786837211        1.5089731432396782        18.156503781303279     
 C   5.5742454582574062E-002   2.4780746757001597        18.048819389171573     
 H   2.2580345194003755       0.27632489660540893        21.064819006467676     
 C   4.1563913397820640       0.43214386565519647        22.059092594625401     
 C   5.1112880455495633        2.6555954216307560        22.227747449306275     
 H   3.9223340858650699        4.2600596123131238        21.431423747726445     
 H  0.86721989305909486        1.2282827691815099        22.682531971171720     
 C  -1.1628559055370111        1.6722004235300585        23.214230178424600     
 C  -2.2801723718029261        3.3840943114637221        21.915573546967227     
 H  -1.1081250608731914        4.3291870693144601        20.374087734641616     
 H   2.1549901978731083        4.6549564734974807        18.056608840967645     
 C   2.3876725937663505        6.6661568318711071        18.806546803660542     
 C   1.9577822401684419        6.9742738739847665        21.175589316648708     
 H   1.3293849146928409        5.2295058465373199        22.267136393151301     
 H   3.2068188685815855        1.3082938191545859        18.699098401582479     
 C   2.1207651381833186        1.0107219011624975        16.860526402307627     
 C  -8.6492052722013713E-002   1.9913750939135744        16.748555949979572     
 H -0.75890552844642511        3.0446035604571260        18.492236761554327     
 H   4.1961885964220524      -0.63742821534712102        22.257943209793282     
 C   5.1938525275543075        1.2794349979788644        22.457624441635296     
 H   5.9190258647010285        3.3072352107771867        22.560051322957296     
 H  -1.1394922594546442       0.94422989026632298        24.025404200792451     
 C  -2.2993284637270848        2.4400339381241904        22.949721066424907     
 H  -3.1700850394983293        3.9864691406921953        21.735335744723479     
 H   2.6871192283262157        7.0677775310627968        17.839724626632432     
 C   2.3221473003825990        7.4971217303812754        19.927865523822536     
 H   1.9222481411425079        7.6297951786252298        22.046585352499594     
 H   2.9198776526017709       0.43208495506563466        16.404018483844411     
 C  0.94756826025527441        1.2686721525657374        16.149747233180229     
 H -0.99812709736044358        2.1837443331878856        16.189442553047989     
 H   6.0690714126910539       0.87251262672312557        22.960495516979691     
 H  -3.2084162222610852        2.3289287725023629        23.542459449227341     
 H   2.5407110798272114        8.5604763972049227        19.838600140913069     
 H  0.81058033034291510       0.91404183918990101        15.127290916538245     
 P   15.053687613288202        10.241582319588876        17.222166543345914     
 C   15.165557681063445        9.3053458806086873        18.759459190161866     
 C   13.842136109642812        9.3908807560799179        16.200080485975565     
 C   16.676177774862307        10.263364246077661        16.433529720115793     
 C   14.514970255458740        11.937663610447423        17.528804435513720     
 C   16.256547333998910        9.4807322978199942        19.630218389584225     
 C   14.142426603589106        8.4002435967036462        19.086085759111835     
 C   14.174471854187892        8.1840070377853777        15.557988676757006     
 C   12.515582122435204        9.8478012350418389        16.209986766639776     
 C   17.499025984758358        9.1252827646425683        16.535194699115635     
 C   17.098725948221499        11.371170933030585        15.677747438333848     
 C   14.216512518347100        12.780147867741567        16.439752569135496     
 C   14.470543564666476        12.440365879044977        18.840152720005850     
 H   17.055340931509214        10.174482166752345        19.382627479136680     
 C   16.310397564080880        8.7581803340058908        20.822135744590973     
 C   14.221120900639669        7.6648180378328732        20.269609445544233     
 H   13.306766190204662        8.2505500891228536        18.410107197186004     
 H   15.200539419888841        7.8208060211368089        15.530175813309066     
 C   13.160524637394877        7.4268237866363425        14.963937285101830     
 C   11.509755025864390        9.0876187704905966        15.611076141404775     
 H   12.265654081989666        10.790538688523016        16.683899564161440     
 H   17.180445793058976        8.2713470442791213        17.129217365610163     
 C   18.727450312341954        9.1018261486696463        15.874754542852726     
 C   18.333969755424555        11.331986257431609        15.030066074709103     
 H   16.485156696328264        12.264919143426953        15.593421613789424     
 H   14.203470140020986        12.394045264477054        15.422316354201151     
 C   13.921884136148698        14.126885968219081        16.664608023988006     
 C   14.169115390591800        13.788280225759413        19.052416460450850     
 H   14.665324075014770        11.787580829909878        19.687776781108653     
 H   17.128663989607116        8.9271551513272058        21.518843332294036     
 C   15.307737887344770        7.8332497207017324        21.129762155898334     
 H   13.428143276313730        6.9603877612089757        20.514913341909828     
 H   13.408503901951290        6.4861942877267529        14.471046896794432     
 C   11.830887867126313        7.8655122999415168        15.014215428581371     
 H   10.484956281862869        9.4574080139494292        15.595940382207232     
 H   19.361992895827385        8.2193323145836299        15.937364578532756     
 C   19.150513635040102        10.202298488319739        15.122185714773920     
 H   18.650921227428707        12.194002621698042        14.446340362101850     
 H   13.720165169868215        14.779917999119547        15.814430755962025     
 C   13.906110750682863        14.630182095746031        17.969085937981067     
 H   14.137695594945392        14.178294945484241        20.067233362284487     
 H   15.379963579406546        7.2531342018112692        22.048060103004946     
 H   11.045130421030004        7.2673094264412477        14.556617918623228     
 H   20.124886039068553        10.175128949325806        14.628940187357191     
 H   13.695849878270854        15.685568753909141        18.136790370778492     
 Co   7.0583776333814763        10.650983625087656        12.711341052074424     
 S   7.6094370768994573        12.840191229605615        13.060242976552844     
 S   9.1389681395011735        9.7446508642838552        12.630028053173090     
 S   5.8684986926801779        10.240515302541642        10.811481575384315     
 S   5.5438980648170109        9.8844903082219897        14.227349868510464     
 C   6.1540796150151644        13.841881523834791        13.117420408195889     
 C   9.0452748240685796        7.9879059302933610        12.488041467110250     
 C   6.6120946441594857        11.096468429125256        9.4605220972038158     
 C   6.2362987130059722        9.1703372258135847        15.681611044227283     
 C   6.2700534269279080        15.252625213637911        13.046951237556623     
 C   4.8550658717461710        13.304475901418616        13.268478399883479     
 C   10.233937641920013        7.2436679407182032        12.285975063798645     
 C   7.8416550832117826        7.2610547639000549        12.642550389486649     
 C   7.8316281839612829        11.800735736216318        9.5835253278066528     
 C   5.9868863068259239        11.097845541981302        8.1887511837037312     
 C   5.4481416517989967        9.0559737677009089        16.851848345146575     
 C   7.5474200496594843        8.6496563713525649        15.719932919122334     
 H   7.2571261278077426        15.697671908183590        12.933668678469212     
 C   5.1450654558936515        16.076003205788858        13.138219937378027     
 C   3.7417758681407616        14.139179194429024        13.381149934996193     
 H   4.7388547244950772        12.224597619691538        13.322661828407893     
 H   11.171687373790553        7.7845690875002722        12.162249030989793     
 C   10.226015451288683        5.8462538395251826        12.270852718154526     
 C   7.8415925591986646        5.8626307942843061        12.628688659015847     
 H   6.9132751359213440        7.8106866857523514        12.799197623892159     
 H   8.3252255886911009        11.829775860349425        10.551758884907693     
 C   8.3860572745675750        12.472819766119697        8.4951803638497783     
 C   6.5656759397585915        11.747073708937602        7.0947146580096474     
 H   5.0270322573945982        10.593983579895205        8.0737286379790021     
 H   4.4357411238369959        9.4582479131714798        16.847664596022327     
 C   5.9450732292246284        8.4253903906092358        17.994357048862600     
 C   8.0318838104808172        8.0194098494570607        16.864403874107669     
 H   8.1807558048280811        8.7670562026976615        14.843326165689453     
 H   5.2651002958797806        17.157265953975514        13.084301175143237     
 C   3.8686355675890423        15.530327689542681        13.316983451235563     
 H   2.7511338087569368        13.699798003373330        13.501749660915394     
 H   11.162199581688791        5.3049801857574970        12.133481011312121     
 C   9.0276533923502686        5.1417738072713286        12.446507136048719     
 H   6.9010711949601253        5.3310595045509217        12.774220792502653     
 H   9.3093364191983845        13.030510620201232        8.6356349141804767     
 C   7.7729108644747136        12.442268300756330        7.2375962953257647     
 H   6.0695211090582610        11.720652654259169        6.1255434516976228     
 H   5.3110653585565784        8.3430188621247279        18.875942222118180     
 C   7.2404579553659181        7.8907175918554930        18.011136929685026     
 H   9.0475088467559708        7.6287513391545136        16.857584977759142     
 H   2.9916921635906930        16.173205401057519        13.374291200783762     
 H   9.0229221140725997        4.0541600259538528        12.444116712524000     
 H   8.2223994238100122        12.953375762488127        6.3902089246207643     
 H   7.6234835796870364        7.3832976199688360        18.894288314282381     
 P   10.037831971888712        10.604372811264980        20.479896294959037     
 C   11.514493260133362        11.273499521300142        21.256308786149116     
 C   8.5725244062969956        10.846484385044903        21.510732745814099     
 C   10.267690072412918        8.8268867175008925        20.293514582936375     
 C   9.8073761811485465        11.353569851372866        18.850643658024545     
 C   11.608016794164422        12.655761897442073        21.499678251054071     
 C   12.578630557217336        10.421419506040657        21.610335042377141     
 C   8.5545300722592810        11.788761721075694        22.551807424675879     
 C   7.4241094033921318        10.072557104239934        21.242002056162651     
 C   10.648116330875339        8.2860652788974196        19.058017897209691     
 C   10.180241181950466        8.0050684609751208        21.433629674229635     
 C   10.829033503179028        12.127540449443224        18.273094108709508     
 C   8.6157793232625064        11.124176678659451        18.137161446320079     
 H   10.805403591691377        13.330974100753940        21.213586614059178     
 C   12.751565053515241        13.171728072528488        22.108776168481796     
 C   13.728470738794559        10.952923087013469        22.195784737553485     
 H   12.515900816361199        9.3541172496250287        21.424479626769472     
 H   9.4308967989363879        12.384239151579949        22.798017618099170     
 C   7.3917180759765824        11.961146715754806        23.308832007443563     
 C   6.2664290652323498        10.265206324866602        21.996011630874335     
 H   7.4411502867411778        9.3109458509662080        20.463759665272818     
 H   10.717118198214930        8.9234490699978988        18.179965732424503     
 C   10.935055695272071        6.9216008104420652        18.960963552035608     
 C   10.493146243346656        6.6497766009575683        21.332404155521271     
 H   9.8651366803284581        8.4139808113961667        22.392868208527918     
 H   11.743259780703283        12.333291169452899        18.823000687258656     
 C   10.662034664980059        12.647417242934720        16.986050423579218     
 C   8.4727761602207394        11.631412710858212        16.844749041958952     
 H   7.8078089584152632        10.537029574717060        18.565702703209428     
 H   12.793878499899108        14.238147187869162        22.321401061369642     
 C   13.812395486939840        12.325602709228390        22.443907126529485     
 H   14.553096126513351        10.300642614907780        22.482614679995166     
 H   7.4167594307286659        12.689192696387240        24.119722069311841     
 C   6.2483798499631655        11.208576313496962        23.030823664724444     
 H   5.3685547559600968        9.6787866151996642        21.802962418318444     
 H   11.235071413775122        6.5041012982465745        18.001011480844319     
 C   10.861365568509934        6.1073482553652196        20.094201140955150     
 H   10.447893686939542        6.0067160266155790        22.212219545229313     
 H   11.453762843565244        13.248746813707552        16.546241502115411     
 C   9.4968911842092485        12.383117604321727        16.264712051817686     
 H   7.5676948503307893        11.434069780642139        16.276548556963892     
 H   14.708077492159786        12.730700750283427        22.911443798348202     
 H   5.3343850659518086        11.334705658534515        23.612273932838015     
 H   11.075727811373810        5.0417480957425029        20.021806563515877     
 H   9.3590902031897745        12.753564480645490        15.248226677700393     
 P   6.5261036073986212        3.3932846168934452        17.278685221544887     
 C   6.6158189849245881        4.3194975711490855        18.822089270940161     
 C   5.3573050550857566        4.2570451770489850        16.215922931605228     
 C   8.1616651004984586        3.3570563852172004        16.516972224783700     
 C   5.9691330490854435        1.7021375207750382        17.570836032805357     
 C   7.6931160152892648        4.1414235912625763        19.709614133848628     
 C   5.5819805395486179        5.2149980883402929        19.139057332992888     
 C   5.7399021320318528        5.4467035945488105        15.569845258573091     
 C   4.0252337650108778        3.8189692560483590        16.162982826828369     
 C   9.0060698152726157        4.4758172242046514        16.649755529370335     
 C   8.5640889825686060        2.2617296915158716        15.732432614874947     
 C   5.6619920030939799       0.86982117008356430        16.476476202325031     
 C   5.9390044715159220        1.1867817525019151        18.878024190807242     
 H   8.4984644374139275        3.4517026354603466        19.471407156397007     
 C   7.7242891318246185        4.8567377972571943        20.906812202039966     
 C   5.6356597556146957        5.9396107216248772        20.330393414675861     
 H   4.7582363515343502        5.3671260577862387        18.449209111054820     
 H   6.7706330111707587        5.7957410484643974        15.591278323035894     
 C   4.7724597848855792        6.2038794151083998        14.903953081191629     
 C   3.0661460105076230        4.5772434227696390        15.488339347191914     
 H   3.7356342777904099        2.8897352563153200        16.641531705458664     
 H   8.7030124113846288        5.3195411577684855        17.266202655556281     
 C   10.234100911268436        4.4943694263516756        15.987954162184945     
 C   9.7983097987116583        2.2963029071462326        15.082478310486444     
 H   7.9338518023189089        1.3819171912312915        15.624435419107309     
 H   5.6402667404502695        1.2651662168329829        15.462567124598497     
 C   5.3731614373796832      -0.47966817607844137        16.691275801556102     
 C   5.6445211666772224      -0.16384129535911585        19.079567920779901     
 H   6.1402102925431379        1.8319079473644695        19.729839720012269     
 H   8.5346859716133192        4.6902840310588196        21.613430470045270     
 C   6.7107443282087198        5.7729635374126733        21.204958193670457     
 H   4.8349142884410723        6.6375788859513571        20.568498485756194     
 H   5.0571688112252691        7.1354051828389489        14.414045355762358     
 C   3.4378113939269523        5.7795028197630209        14.880305563514614     
 H   2.0383572071324600        4.2202343052612523        15.422024688013023     
 H   10.884724192700489        5.3629813238718684        16.074302594987799     
 C   10.634500874238014        3.4090602887355841        15.201400918556761     
 H   10.097063927722870        1.4457939505571984        14.472566107011167     
 H   5.1672402666398600       -1.1271689261617530        15.837908280109113     
 C   5.3729163969262075      -0.99540419181683837        17.990731042948699     
 H   5.6262062640972283      -0.56534435907243941        20.090034282705709     
 H   6.7655564978630442        6.3477508886340690        22.127398646000998     
 H   2.6868049717207083        6.3755108048739633        14.364059431336379     
 H   11.602867207560280        3.4352175858351242        14.695029925792568     
 H   5.1695933618068688       -2.0533431449791357        18.149950168628713     
 Co   10.047770582119394        2.9220925992832858       0.50920521433486254     
 S   9.4961776395582262       0.73315704023792738       0.85857029257204420     
 S   7.9681668008265101        3.8305916980798189       0.42642870011259493     
 S   11.238357948769533        3.3312768541539439       -1.3904389288226247     
 S   11.561514222737934        3.6880826159147917        2.0262133216738585     
 C   10.951496458059310      -0.26863579893967032       0.91500642543598432     
 C   8.0643514468868478        5.5872752927510172       0.28577408247836700     
 C   10.494164055432092        2.4756368039497874       -2.7412458218631657     
 C   10.868508081136373        4.4019960555086461        3.4802318740404226     
 C   10.835385453307767       -1.6793584719575936       0.84453335546874009     
 C   12.250617256605938       0.26864905973693998        1.0656400416990088     
 C   6.8768407666383702        6.3331212573557014        8.3104295941233655E-002
 C   9.2687202478954536        6.3125140982976493       0.44173809705116307     
 C   9.2745823526374398        1.7714891455837596       -2.6179404529312555     
 C   11.118984870108942        2.4742703271901147       -4.0132113630543094     
 C   11.656164190791239        4.5162458289563956        4.6508200612578916     
 C   9.5572799213655664        4.9224360749076173        3.5181288895910194     
 H   9.8482216849063438       -2.1243007976530608       0.73166196945564266     
 C   11.960331783960578       -2.5028395923123536       0.93539945253391610     
 C   13.363871075745420      -0.56616200291965157        1.1779215321001482     
 H   12.366969502848757        1.3485046981741133        1.1198112026746345     
 H   5.9385675262636859        5.7934635815017446       -4.1859917539208737E-002
 C   6.8864993733894151        7.7304704630716481        6.8794360226990967E-002
 C   9.2705434731557528        7.7109082572814476       0.42855543041663169     
 H   10.196298280983388        5.7617396575512263       0.59899538995888202     
 H   8.7813111199224583        1.7423067968472206       -1.6495529882045659     
 C   8.7197453678868762        1.0995420079925953       -3.7061583972706527     
 C   10.539809224366410        1.8251472134727424       -5.1070974763978354     
 H   12.078846200081722        2.9780581447664192       -4.1284983393634507     
 H   12.668576246552524        4.1140083071670341        4.6470046973738039     
 C   11.158767245389459        5.1467008335365412        5.7931793768118443     
 C   9.0723134194147939        5.5524253645389585        4.6625143438507690     
 H   8.9242563643897963        4.8050108651533465        2.6412955090187586     
 H   11.840185389832547       -3.5840859978147992       0.88148373336290187     
 C   13.236871605111075       -1.9572908605592245        1.1137449185468178     
 H   14.354597152249454      -0.12689331349945893        1.2982395842734917     
 H   5.9511165293099628        8.2729444604163582       -6.9017132001475759E-002
 C   8.0855637410522476        8.4333475822934609       0.24579474414751912     
 H   10.211633291641625        8.2411385695035371       0.57504211941419625     
 H   7.7964246158092472       0.54197229455432694       -3.5654534560222610     
 C   9.3325370286669784        1.1300764723419701       -4.9639119048044344     
 H   11.035675456785814        1.8515814895942484       -6.0764139973694498     
 H   11.792463633917817        5.2290901745005458        6.6749786972082301     
 C   9.8633211594925676        5.6812377364448299        5.8095256377121292     
 H   8.0565990400378809        5.9428262350735066        4.6553652266129015     
 H   14.113794135452522       -2.6002370939650996        1.1707165284580328     
 H   8.0915644812747942        9.5209268072504205       0.24405465663262882     
 H   8.8827480214317571       0.61908360704165277       -5.8112018357225512     
 H   9.4799495787041419        6.1886685872267826        6.6925257883362921     
 P   7.0668077702771521        2.9675579400598151        8.2766210427014588     
 C   5.5903306240049195        2.2980696985330531        9.0530392294092952     
 C   8.5322768851700719        2.7258240576498678        9.3073163708362525     
 C   6.8365567158349325        4.7449751430444351        8.0900204114435663     
 C   7.2974229245504505        2.2184081133073432        6.6473978020853943     
 C   5.4971061597808522       0.91573872929424815        9.2961034240645706     
 C   4.5261289004486827        3.1498975685295951        9.4074430919132457     
 C   8.5508617058121601        1.7830511169949506        10.347939750130790     
 C   9.6803594205376804        3.5002613776628566        9.0386555163434821     
 C   6.4563186715352865        5.2856366904111569        6.8543979507765389     
 C   6.9240781808831384        5.5670078018266143        9.2299630201743508     
 C   6.2753587666628841        1.4454031660449429        6.0692992130042285     
 C   8.4893879324488459        2.4471913700869008        5.9343565187624652     
 H   6.2997785576918792       0.24074315581257694        9.0096880080111266     
 C   4.3537810002973512       0.39944529677121288        9.9053311859588131     
 C   3.3765322737775549        2.6180714314202342        9.9930774271078544     
 H   4.5886193159694848        4.2172452705846837        9.2217466825561232     
 H   7.6747771590043863        1.1871578806991154        10.594169499324375     
 C   9.7139913917005227        1.6106088173325446        11.104465206207859     
 C   10.838330337643407        3.3076052109606988        9.7922285159941804     
 H   9.6628341605420953        4.2622208484658222        8.2607754832465918     
 H   6.3873215841426880        4.6480757134873647        5.9764794395142866     
 C   6.1697758190184997        6.6501614878450059        6.7570025056577272     
 C   6.6115351968692755        6.9223502443083449        9.1284349173421795     
 H   7.2391372032426675        5.1582170279715180        10.189257250186083     
 H   5.3608827625962538        1.2400424788140512        6.6189410130994748     
 C   6.4423012406120117       0.92598615044233012        4.7820724141018029     
 C   8.6323730319034144        1.9403551639649343        4.6417872962572773     
 H   9.2976660047343742        3.0335316483674086        6.3633956972146715     
 H   4.3116684108783634      -0.66702585068719433        10.117729096972569     
 C   3.2929099636771770        1.2453218238583195        10.240915161189424     
 H   2.5519031532664243        3.2701803389833723        10.280266671190907     
 H   9.6893907628396860       0.88216819409063441        11.915012294966063     
 C   10.857022909291304        2.3636518069211014        10.826486391264947     
 H   11.735890644712214        3.8945175501720035        9.5992674074978748     
 H   5.8700592445704709        7.0676159789163968        5.7969318027486016     
 C   6.2436291112539370        7.4646259622919091        7.8900719323512689     
 H   6.6569106182114934        7.5656380569175434        10.008080356890952     
 H   5.6502470994526188       0.32548682821265762        4.3417677975434712     
 C   7.6078339301342899        1.1897169667405521        4.0611673045535843     
 H   9.5377647231408815        2.1371785609705616        4.0739041317075912     
 H   2.3974407731784755       0.83994343214188205        10.708604906737156     
 H   11.771247177899568        2.2375393855466541        11.407589078495995     
 H   6.0296427557396912        8.5302838260045384        7.8174274038519238     
 H   7.7456501904427473       0.81957781754487524        3.0445748191153301     
 P   10.581241764634338        10.178580394870034        5.0748895135778618     
 C   10.490514698339096        9.2524416322754224        6.6182821046361706     
 C   11.751875736134377        9.3153075913802237        4.0137083107765363     
 C   8.9460336660191970        10.214123796647629        4.3123120804446824     
 C   11.137212405442254        11.869989548781502        5.3675419640946398     
 C   9.4124314178295254        9.4304245749324700        7.5048538732937136     
 C   11.524293205138132        8.3572424123879721        6.9362764840691096     
 C   11.372215585596772        8.1233749795879735        3.3701662377240349     
 C   13.082913415274295        9.7563718145325513        3.9600149223443561     
 C   8.1030374420588078        9.0941339793397766        4.4433175179020701     
 C   8.5419608867898322        11.310345597945515        3.5299432445442886     
 C   11.443805793803270        12.702859475804910        4.2734534319861206     
 C   11.167639129972146        12.384797936684858        6.6749290089860125     
 H   8.6071617750386675        10.119980693930316        7.2658837972695896     
 C   9.3804150888486575        8.7152708847770146        8.7021152508741455     
 C   11.469706118501334        7.6326972854397521        8.1276029781878947     
 H   12.348743277329016        8.2053386673659325        6.2472391889828254     
 H   10.342355165943356        7.7717690086436475        3.3922336187387740     
 C   12.341588241459291        7.3671605987568327        2.7060974262616022     
 C   14.043956241522658        8.9989536506750891        3.2873846739135417     
 H   13.370295589666721        10.687201388320565        4.4366098013722004     
 H   8.4072982290036808        8.2497462136391171        5.0582021580664209     
 C   6.8748181292145745        9.0751831682442443        3.7818962303751964     
 C   7.3074803471651544        11.275427172681530        2.8804627242712364     
 H   9.1710493887741933        12.191115832516450        3.4233687095636376     
 H   11.465186855971975        12.307979304505343        3.2593673921354984     
 C   11.732496496007684        14.052298432955748        4.4887188796134030     
 C   11.461915891495725        13.735402541479191        6.8769472008620216     
 H   10.966786426782086        11.739298385105617        7.5265432474118645     
 H   8.5694141387851204        8.8816974764009977        9.4080317211810840     
 C   10.393821449976702        7.7991996813532163        9.0012033406886971     
 H   12.270401634395611        6.9349292273369354        8.3664826118316160     
 H   12.058967810419526        6.4341286080994680        2.2178756212310611     
 C   13.675286434125191        7.7945716187105205        2.6819424725476662     
 H   15.070933041828599        9.3581890069521219        3.2207662824305721     
 H   6.2254174328501097        8.2055449160711973        3.8668207586951091     
 C   6.4727165207865660        10.161441592973970        2.9975955555760723     
 H   7.0073186822741507        12.126684013611802        2.2723562481020787     
 H   11.938038332686677        14.700191393042056        3.6355537463237888     
 C   11.733053879099856        14.567479433526954        5.7883958948962784     
 H   11.480454178085562        14.136479176081419        7.8875762265854448     
 H   10.338427751782394        7.2245710234076244        9.9237023489177236     
 H   14.427757026787150        7.1992747011140716        2.1671387700535747     
 H   5.5042283979047761        10.135094059854239        2.4914483984750442     
 H   11.936245602630830        15.625378555224188        5.9480244046395141     
         556

 Co   1.5092085930815489        10.617885185114057       0.35924689934473214     
 S  0.93206158714631271        12.793960525020466       0.74504959347404220     
 S -0.54982543589186561        9.6637954866331910       0.25397524471274036     
 S   2.7076340928910363        10.264186941300204       -1.5459511699015596     
 S   3.0149764343879952        9.8252471416428673        1.8807759775387922     
 C   2.3833232894496543        13.798433942137367       0.85132081915959712     
 C -0.40535189233072194        7.9070957454390021       0.16218924813772953     
 C   1.9591196044289381        11.128794250857753       -2.8885273268402507     
 C   2.3073373911003205        9.1265513931349709        3.3362799096983848     
 C   2.2670155078763412        15.209218301151216       0.79167476701120432     
 C   3.6781857034672525        13.261894102401371        1.0369810001046447     
 C  -1.5760451720012163        7.1249079651014933        6.0364576137648257E-003
 C  0.82120655406304432        7.2190217840766637       0.31103092617046069     
 C  0.74748680968068804        11.844329201932277       -2.7544031463642558     
 C   2.5750925295545262        11.128147960778486       -4.1648329808876658     
 C   3.0839409573498204        9.0220349991741458        4.5154347079162385     
 C  0.99544595543170400        8.6066143234918933        3.3691313392239466     
 H   1.2831429779321142        15.653720465342504       0.65310489372288771     
 C   3.3869036502103764        16.033184668406221       0.92733963222289040     
 C   4.7859969764592547        14.097003738913250        1.1935487125095376     
 H   3.7933999338273918        12.181877727592440        1.0919559306771112     
 H  -2.5301027907895075        7.6360216068884714      -0.11912190607949731     
 C  -1.5288817195250726        5.7291966522426208        3.3633927429619744E-002
 C  0.86035225395402004        5.8214033101571072       0.33823720600293827     
 H   1.7369316822794836        7.7963306045750800       0.43818513938987164     
 H  0.26587289491635702        11.881365568741062       -1.7803670085417487     
 C  0.19003675747122814        12.522671613254422       -3.8374953293726080     
 C   1.9932958310098599        11.783892258145574       -5.2533943571860053     
 H   3.5297420447043586        10.616202336494688       -4.2877596059010061     
 H   4.0930982082895415        9.4309007284724871        4.5210100932668942     
 C   2.5818300821419604        8.3918204760115955        5.6560579397799540     
 C  0.50390465770248960        7.9804816313991855        4.5129432130740756     
 H  0.36598730565150994        8.7211296970331773        2.4897808012578699     
 H   3.2663834172567219        17.114476723453834       0.88103851338528538     
 C   4.6584591454303235        15.488501387886645        1.1402263576531273     
 H   5.7720747360125744        13.657570031726785        1.3468045943347517     
 H  -2.4517825623592890        5.1593597649593290       -6.9406789762462937E-002
 C -0.30832456501300426        5.0631101588572527       0.20558703622033642     
 H   1.8189265417872111        5.3214147017099487       0.47681392803216055     
 H -0.72628754760785985        13.089457762519286       -3.6889498290928215     
 C  0.79229663913179449        12.487807607686049       -5.1002416442068972     
 H   2.4819457642614107        11.755025887851696       -6.2263468806327635     
 H   3.2100089531089830        8.3132723746590198        6.5423910751770551     
 C   1.2882794942674760        7.8531338568804916        5.6650903661161625     
 H -0.51193022897530405        7.5903120431371329        4.5001461489700558     
 H   5.5313985579444402        16.132588138170114        1.2330044065737202     
 H -0.27466531719073251        3.9767843518613737       0.23814606709446018     
 H  0.34000651616417249        13.003552281138866       -5.9433489193507913     
 H  0.90107086500821520        7.3463717419506454        6.5469737624584159     
 P   15.622927682200443        10.564323750699144        8.1791802603267083     
 C   14.159157598276082        11.236038649091361        8.9789219980929769     
 C   17.092067010851466        10.794953503238819        9.2086280398107743     
 C   15.386767400939176        8.7900079987575985        7.9727366310554268     
 C   15.851499775253844        11.317227608558946        6.5523877321711446     
 C   14.064929411765391        12.621463039509090        9.2026205137605750     
 C   13.119502003298070        10.382601660388680        9.3967315004110965     
 C   17.112103100667746        11.740174435930159        10.247284272811571     
 C   18.234400013986093        10.008692883528994        8.9503691577553433     
 C   15.012012051620324        8.2674940216790151        6.7273916113091055     
 C   15.466649614284615        7.9516792357755657        9.1012436911150196     
 C   14.820719008973560        12.066518244513574        5.9585655868825604     
 C   17.049794590668750        11.094045948767977        5.8484355259546010     
 H   14.848560483984700        13.296451338711403        8.8684062542241140     
 C   12.948265303326238        13.139985208279885        9.8585458705782738     
 C   11.992760936561941        10.916584930106822        10.023283585621122     
 H   13.182884732089276        9.3127055480042422        9.2276229587148517     
 H   16.238945171741289        12.344396650352929        10.484126035906723     
 C   18.269233500232676        11.900913126023305        11.015255590560317     
 C   19.387009634862356        10.190164447807492        9.7154826665788576     
 H   18.215075878865289        9.2453644857755961        8.1737910694612417     
 H   14.951660766545048        8.9169562896080166        5.8579438751674662     
 C   14.718922683797800        6.9062155330233157        6.6091033149856537     
 C   15.148912251266534        6.5993699754198865        8.9782832770847172     
 H   15.777618467443849        8.3447035993502112        10.068739708673244     
 H   13.900999309006346        12.267955989706277        6.5018502728114305     
 C   14.986460465978739        12.566037381486165        4.6630922541290554     
 C   17.191965490663055        11.581860220216372        4.5485897490269682     
 H   17.863820841457720        10.525751731421312        6.2906691813473179     
 H   12.908225962010487        14.209368919425117        10.058231537515512     
 C   11.909942131228904        12.292526941540224        10.254256742747284     
 H   11.184373300226913        10.264779826512585        10.353524662587942     
 H   18.245732993639436        12.628533451053563        11.826735582589372     
 C   19.405962435144477        11.133693039085664        10.750128585218677     
 H   20.277257397070102        9.5884820525393817        9.5346252474590614     
 H   14.419340471000217        6.5041372965533970        5.6425229695336911     
 C   14.784327812242049        6.0758788397125931        7.7308979090448284     
 H   15.184443792470235        5.9443777907118456        9.8496755706205761     
 H   14.188013877212388        13.146554325220416        4.2078473743922622     
 C   16.158771422694301        12.306979388003137        3.9512692304422554     
 H   18.102885827899119        11.388534435740226        3.9886441705540965     
 H   11.033810186861903        12.699108322039754        10.755766582003156     
 H   20.315130784076768        11.245057367802456        11.342668855547624     
 H   14.565507834262142        5.0125232913170983        7.6422736293779661     
 H   16.295678644288568        12.662466228648919        2.9291163426544058     
 P   2.0496572560481798        3.3321766284747878        5.0217119667009866     
 C   1.9394580445611769        4.2683271037322799        6.5591224969444033     
 C   3.2583661992972148        4.1834260654709885        3.9968318423763485     
 C  0.42641874711907474        3.3094929270207762        4.2347261137729530     
 C   2.5896414205822453        1.6364172711785008        5.3275227829639444     
 C  0.84959878630589003        4.0929425650721072        7.4312929979974394     
 C   2.9629859282330147        5.1734418800891042        6.8843805175092543     
 C   2.9221217978745369        5.3877665595291884        3.3522570895297985     
 C   4.5858790405984138        3.7293625205229484        4.0053173476411326     
 C -0.39809852694126646        4.4460938279164948        4.3387094457393518     
 C   5.6909147205286819E-003   2.2027857665911004        3.4763903762047974     
 C   2.8886942020738853       0.79465003471434603        4.2380839383554889     
 C   2.6334325992634255        1.1328951993023757        6.6385859064536454     
 H   5.0507695398468153E-002   3.3991568119902915        7.1847924968108003     
 C  0.79722735330679795        4.8156085282860897        8.6232054109721243     
 C   2.8858911546875090        5.9087946859053861        8.0680305384542681     
 H   3.7976405877489072        5.3232903151599738        6.2072148480158571     
 H   1.8952499873222772        5.7485815817275299        3.3255446732394147     
 C   3.9330338042185060        6.1453849042423343        2.7540369916708762     
 C   5.5886381535686427        4.4898305655712489        3.4019620256590213     
 H   4.8388128824508483        2.7884692385501881        4.4812231186259384     
 H  -8.0856858643130178E-002   5.2991976553322058        4.9346019940538861     
 C  -1.6263497387540427        4.4691761117393103        3.6779067467742301     
 C  -1.2293092135282970        2.2416481296887909        2.8282591285900325     
 H  0.62061539792627107        1.3101732654717970        3.3902508552514918     
 H   2.9022656897477970        1.1813876993498904        3.2208862958596924     
 C   3.1831469495760230      -0.55223758490764829        4.4622585135021051     
 C   2.9347138585306984      -0.21514281158687232        6.8501427626876588     
 H   2.4382911984951376        1.7851787268095516        7.4865032857684861     
 H  -2.0270818146667910E-002   4.6468310604248453        9.3208636445411130     
 C   1.8003493085076154        5.7404618243125816        8.9295291067712093     
 H   3.6791600642845514        6.6132389900811530        8.3122851453108719     
 H   3.6822538845620461        7.0843989200258033        2.2596356585808013     
 C   5.2635349117481072        5.7094078716478318        2.8022610370983023     
 H   6.6141440164001288        4.1221254631561592        3.3854151360472780     
 H  -2.2622489923460738        5.3505148129646756        3.7422856105938358     
 C  -2.0474708619227582        3.3699306953214716        2.9225544360002162     
 H  -1.5446826494614048        1.3805981812289754        2.2423232779445321     
 H   3.3852282108819396       -1.2047838698401392        3.6118068202261777     
 C   3.1982081038679357       -1.0563582471144639        5.7664061034999188     
 H   2.9655822523107673      -0.60584426611608722        7.8647009567476456     
 H   1.7291982642957653        6.3207058051808485        9.8478088126663739     
 H   6.0470085960194444        6.3078319620387910        2.3412793952803819     
 H  -3.0215231965438760        3.3970236941337562        2.4286505977745398     
 H   3.4082654004711599       -2.1118791041338936        5.9335113822095451     
 Co   15.596184971605057        2.9542085799319073        12.564016208886487     
 S   16.173881188218903       0.77813195187183282        12.948780391331939     
 S   17.654389333857434        3.9099151528936011        12.457702101369476     
 S   14.397169865761699        3.3078383093456587        10.659143641353749     
 S   14.091202221378078        3.7457072076086884        14.086810831186964     
 C   14.722604493296702      -0.22632884725766361        13.054696570956345     
 C   17.507734536427314        5.6665073058065838        12.366275805338663     
 C   15.145950229855602        2.4435313017964648        9.3165267374100296     
 C   14.799292005699460        4.4450253428036408        15.541762603245035     
 C   14.838958058016082       -1.6371041491951499        12.995128728873594     
 C   13.427686024956989       0.31018202102580317        13.240013169443481     
 C   18.677407473771300        6.4500120633550351        12.209216050774842     
 C   16.280537575908994        6.3532360218321742        12.516246538213979     
 C   16.357750322796683        1.7282642908287715        9.4506310664632238     
 C   14.530033336014512        2.4441077000268936        8.0401912017631112     
 C   14.023144001164578        4.5496496631308982        16.721209454427100     
 C   16.111136731871188        4.9650946257337356        15.573996854551911     
 H   15.822878045742421       -2.0815678613456225        12.856848565639464     
 C   13.719074180544347       -2.4610913356393089        13.130598045847796     
 C   12.319877125215962      -0.52494658746157641        13.396443124372571     
 H   13.312380031780449        1.3901862083363425        13.294784747761222     
 H   19.631890652523563        5.9399156638342676        12.083032388241643     
 C   18.628751346849597        7.8456741436777602        12.237105349354465     
 C   16.239871815277994        7.7508294547830960        12.543617412870210     
 H   15.365514633336051        5.7749839642386114        12.644157297909084     
 H   16.839360073790033        1.6912529867518584        10.424659286121416     
 C   16.915375355839718        1.0500718225762271        8.3675443123239397     
 C   15.112019871504613        1.7885468103477331        6.9516242557015415     
 H   13.575285799194237        2.9558665963913682        7.9172529072056594     
 H   13.014045627555516        4.1406422723089031        16.727241781104414     
 C   14.525595841464458        5.1801444189702774        17.861514492008062     
 C   16.603056748294033        5.5913944689830481        16.717546171173488     
 H   16.740282915664242        4.8504703956917661        14.694431552745135     
 H   13.839636023703777       -3.5423790165609441        13.084353201583518     
 C   12.447472511183097       -1.9164388284101497        13.343225799498825     
 H   11.333761465541885       -8.5544522772193016E-002   13.549517324033273     
 H   19.550942326704959        8.4165234976717436        12.133416628598836     
 C   17.407610620081137        8.5104380872767127        12.410152830372029     
 H   15.280822136241024        8.2497043452827921        12.682968589586368     
 H   17.831833257833672       0.48350119131279745        8.5161111941634822     
 C   16.313156077304438        1.0848619384349971        7.1047799233648874     
 H   14.623417539233067        1.8173921404132309        5.9786473520621737     
 H   13.897712331583890        5.2588340140006187        18.748040483889810     
 C   15.819109078182894        5.7189314627971992        17.869967563846171     
 H   17.618876545904801        5.9815760371886739        16.704290622110818     
 H   11.574518460438810       -2.5605234370609389        13.435844063344888     
 H   17.372873565810384        9.5967424174761380        12.442981931049408     
 H   16.765602099110161       0.56928989971417421        6.2616583733290909     
 H   16.206586888093923        6.2259529620254010        18.751589480917040     
 P   1.4836719992833427        3.0074987472953443        20.381860927570710     
 C   2.9473685644769736        2.3354737484095676        21.181435997973153     
 C   1.4587374177682071E-002   2.7769089997293683        21.411385730856903     
 C   1.7200312980287473        4.7817853466597109        20.175442126551690     
 C   1.2548385022937998        2.2548047825710276        18.755039496509738     
 C   3.0414125102658156       0.94995160387987376        21.404588014939073     
 C   3.9869381853125216        3.1887018769880302        21.599928296977389     
 C  -5.5692474302178729E-003   1.8312779512402464        22.449674501602654     
 C  -1.1276860641577684        3.5633221191878204        21.153350524667147     
 C   2.0947995973851610        5.3042925164551500        18.930097683613660     
 C   1.6398574945247946        5.6201819555481043        21.303862315140471     
 C   2.2861451452881498        1.5068408517036584        18.160400807691509     
 C   5.5978991596351640E-002   2.4770856979250384        18.051766257428049     
 H   2.2578352855134516       0.27517081285167477        21.069792069003341     
 C   4.1577892618797989       0.43110076546204562        22.060755744651843     
 C   5.1134253194516015        2.6543951305255269        22.226683069500545     
 H   3.9236865505461274        4.2586725325987782        21.431193313043810     
 H  0.86755816273521824        1.2269554928417663        22.686382994582370     
 C  -1.1628231690532744        1.6701813960039333        23.217373995626080     
 C  -2.2803952040079523        3.3815485495801161        21.918242690503558     
 H  -1.1082479343479348        4.3269487098278114        20.377073698326114     
 H   2.1552984882805584        4.6547550312816561        18.060720026048521     
 C   2.3874960099462519        6.6656457426634921        18.811685858801095     
 C   1.9572061868837562        6.9725634026658652        21.180807304093285     
 H   1.3288135992937340        5.2271540518436055        22.271324419228144     
 H   3.2062654835504785        1.3059924404483660        18.703242745368911     
 C   2.1203793534562201        1.0078674681603572        16.864721211025273     
 C  -8.6276453257166319E-002   1.9897013974193094        16.751764065784041     
 H -0.75844775520660968        3.0443020085924140        18.494684933796787     
 H   4.1976685324702787      -0.63836593563283650        22.260067186094798     
 C   5.1960327236911423        1.2783508680346942        22.457169875481874     
 H   5.9217285593204476        3.3060544734562951        22.557468003751548     
 H  -1.1394098195247198       0.94220679475448521        24.028537361638413     
 C  -2.2995219033377667        2.4375083088849263        22.952409705041557     
 H  -3.1705710300032321        3.9833938838211171        21.737574292633841     
 H   2.6869626519131176        7.0677911639294111        17.845091079155615     
 C   2.3217015959383884        7.4960579992752390        19.933398877435778     
 H   1.9213514394888980        7.6276729738965203        22.052094872492706     
 H   2.9192468215151113       0.42847253420013748        16.408773641525013     
 C  0.94745413712245030        1.2660306643232164        16.153585252717811     
 H -0.99769056382493237        2.1822372982039533        16.192344067337274     
 H   6.0719341982171180       0.87148814145555376        22.958861402273769     
 H  -3.2087768498792930        2.3259020968530670        23.544766144759461     
 H   2.5401292340387678        8.5594864312430676        19.844692155982301     
 H  0.81044276766456524       0.91087337569186133        15.131327347648408     
 P   15.054525065390155        10.239506393027249        17.224051921718701     
 C   15.165651560692579        9.3036001546935605        18.761546477751935     
 C   13.844399967911594        9.3883727327695752        16.200605770062239     
 C   16.677453461340530        10.261768432954451        16.436317543740444     
 C   14.515196921962906        11.935423165869331        17.530205988263170     
 C   16.256182053233687        9.4790740349529177        19.632868299841700     
 C   14.142165035532489        8.3988133821602382        19.087843604630862     
 C   14.178408466145157        8.1820749336716023        15.558375963649533     
 C   12.517662723469529        9.8446670829146026        16.208420241522219     
 C   17.501011664971966        9.1243235802630309        16.539010631854666     
 C   17.099340637283351        11.369163313125192        15.679588100832232     
 C   14.216457422024732        12.777569626977487        16.440975826837740     
 C   14.471231887043714        12.438544736224930        18.841416086198524     
 H   17.055193316169213        10.172692410543910        19.385595603389795     
 C   16.309275357602598        8.7567567394609416        20.824957806313581     
 C   14.220024946218318        7.6637413263025955        20.271623458744592     
 H   13.306903790518435        8.2490404868272922        18.411399901584183     
 H   15.204630748184107        7.8193439211052542        15.532202237254511     
 C   13.166009238977717        7.4248967210021641        14.961927137919552     
 C   11.513391611928096        9.0845532001131986        15.606982708781743     
 H   12.266414617030327        10.786952616634826        16.682491945233284     
 H   17.182941326010180        8.2707247173967229        17.133771955297423     
 C   18.729423323617411        9.1010268261568719        15.878526016953506     
 C   18.334551619752897        11.330129322038193        15.031833315431840     
 H   16.485221933946626        12.262452052180205        15.594480193325667     
 H   14.203136690649137        12.391160835743406        15.423656252673181     
 C   13.922015717396974        14.124398125273968        16.665495651623161     
 C   14.170028844776070        13.786548193096232        19.053322052354741     
 H   14.666220093059435        11.786014025874248        19.689180726290736     
 H   17.127277305488345        8.9256459112967974        21.521998665447338     
 C   15.306255098350777        7.8321111368300524        21.132260092572650     
 H   13.426789815093763        6.9595228489879659        20.516681480809449     
 H   13.415210741974287        6.4845725620370613        14.469131351654013     
 C   11.836206228426486        7.8631105525871527        15.009743780991233     
 H   10.488493885952845        9.4539184512546051        15.590143443531026     
 H   19.364493674466857        8.2189887661604999        15.941917658965473     
 C   19.151741371765180        10.200998221829551        15.124836114846657     
 H   18.650904603971014        12.191765351016533        14.447243615826142     
 H   13.720161935685521        14.777245685370374        15.815210840763275     
 C   13.906745865763963        14.628106814923182        17.969806891319191     
 H   14.139034495849423        14.176943636705278        20.067994565208469     
 H   15.377899651973058        7.2521679006766462        22.050692848164754     
 H   11.051605779051703        7.2649846451531150        14.550188684619418     
 H   20.125913141621869        10.173858874369966        14.631151977296128     
 H   13.696711476084934        15.683577725543296        18.137228249466769     
 Co   7.0578789284229932        10.649829355213079        12.706232875262145     
 S   7.6098552121854821        12.838578116415970        13.056408957927358     
 S   9.1376950236018057        9.7417842377688562        12.624051022313644     
 S   5.8676869156650504        10.241354661521791        10.806194446586282     
 S   5.5437195157798547        9.8824536451333120        14.222461930686439     
 C   6.1546397880650590        13.840366544600666        13.115259702533582     
 C   9.0421747434040594        7.9850432581669963        12.483829083018406     
 C   6.6114704880311814        11.097599293091038        9.4555302418995701     
 C   6.2366602354215273        9.1688306338641858        15.676755725307888     
 C   6.2706290195557557        15.251111163234626        13.045167075569516     
 C   4.8557659622206435        13.302993739849038        13.267495899446152     
 C   10.230182922674091        7.2394488333618900        12.283324263779045     
 C   7.8377415289764683        7.2595775210980324        12.638185913174194     
 C   7.8307343027286516        11.802249229052629        9.5789264138439698     
 C   5.9865909787933500        11.098910118511679        8.1835978391104405     
 C   5.4489148058199275        9.0548072624116589        16.847309502886986     
 C   7.5478094603963495        8.6481781411306073        15.714875408717228     
 H   7.2575941409165274        15.696136312239718        12.931026352330255     
 C   5.1458179397128774        16.074511953847257        13.137956356096328     
 C   3.7426658054467579        14.137713627163073        13.381672319921480     
 H   4.7395848541284460        12.223111221813188        13.321701990821049     
 H   11.168510202846825        7.7792860058301354        12.159510085075516     
 C   10.220855695805309        5.8420953373066231        12.269698369570467     
 C   7.8362785722609374        5.8611822182799873        12.625759229096090     
 H   6.9098220704392821        7.8101979010337255        12.793835834477225     
 H   8.3239101445872592        11.831565542790026        10.547363979099378     
 C   8.3852792961731293        12.474547301393589        8.4907676042254270     
 C   6.5654957856300893        11.748361292867713        7.0897555228039257     
 H   5.0269152958243772        10.594773249370373        8.0682950080853217     
 H   4.4366269670666751        9.4573104660144427        16.843473583987588     
 C   5.9460354331210645        8.4242340517003829        17.989746676930412     
 C   8.0325289080358200        8.0180747126491827        16.859318996980353     
 H   8.1810034917044838        8.7654810636317890        14.838168481526337     
 H   5.2658726049406415        17.155775347089392        13.084302425340558     
 C   3.8695529752213407        15.528873796746611        13.317883303480464     
 H   2.7521786057743078        13.698333449086919        13.503388596943504     
 H   11.156557470322380        5.2998006274988843        12.133495527181269     
 C   9.0217075372692026        5.1389870478213933        12.445266995221113     
 H   6.8951177888963819        5.3307400482917897        12.771080588008138     
 H   9.3083207600350644        13.032546594967076        8.6315089864655743     
 C   7.7725176344717326        12.443851290789134        7.2330010395709294     
 H   6.0696078892230645        11.721857808231274        6.1204497790931605     
 H   5.3122365075881488        8.3419917528289282        18.871500826309376     
 C   7.2413571597968307        7.8894232153790398        18.006245808262207     
 H   9.0481623795633457        7.6274369308797310        16.852283427881790     
 H   2.9927479757770437        16.171794794916725        13.376405468032846     
 H   9.0159409540842450        4.0514186716411658        12.444101119155873     
 H   8.2221116493522004        12.955116610613359        6.3857649538777164     
 H   7.6245348140940212        7.3820213636385494        18.889347650179257     
 P   10.037766534579445        10.602990761723696        20.476521057165332     
 C   11.513978156932319        11.272219760241086        21.253735162568542     
 C   8.5723244560215033        10.844699596501332        21.507307311214419     
 C   10.267855491874951        8.8256164258043821        20.289442364977226     
 C   9.8073693069290062        11.352311912279552        18.847353627369827     
 C   11.607516433768966        12.654594496807213        21.496409386196706     
 C   12.577272099589717        10.420102575010318        21.609979518928398     
 C   8.5542478892262963        11.787095150749019        22.548283546706855     
 C   7.4241243315668761        10.070338672765121        21.238940761102636     
 C   10.648089322242649        8.2854326482170304        19.053604166648363     
 C   10.180660631655170        8.0032219179356101        21.429151069822414     
 C   10.829360744737695        12.125386707055448        18.269218895953706     
 C   8.6155241881919356        11.123164417720162        18.134219796538638     
 H   10.805556745786248        13.329790245661782        21.208642090791070     
 C   12.750128766473463        13.170662461880525        22.107126698832786     
 C   13.726307211446704        10.951705197242880        22.196851013349299     
 H   12.514527076595678        9.3527084127022313        21.424712648025466     
 H   9.4305000709004236        12.382880372420608        22.794169831265819     
 C   7.3916227799096106        11.959090619890588        23.305668997081959     
 C   6.2666105657069613        10.262612648013302        21.993318449318846     
 H   7.4412540907376972        9.3086560958674855        20.460768090847392     
 H   10.716796007528540        8.9232390709484406        18.175853527054684     
 C   10.935232120472374        6.9210769286061016        18.955808248273698     
 C   10.493724810248301        6.6480321201904173        21.327167908549523     
 H   9.8656940520105270        8.4115816718762506        22.388674549317109     
 H   11.743788286778978        12.330968172551861        18.818885136104651     
 C   10.662408589298137        12.644543873789480        16.981877405819592     
 C   8.4725512665009983        11.629715934049113        16.841545196942519     
 H   7.8073297873726757        10.536704777468932        18.563254355185951     
 H   12.792356245826394        14.237186459946878        22.319293832923609     
 C   13.810183873179932        12.324500782954896        22.444366509578590     
 H   14.550372428493485        10.299448127998005        22.485193483799495     
 H   7.4166015807940404        12.687135830965467        24.116567157467372     
 C   6.2485164234615969        11.206008756510785        23.028105455321775     
 H   5.3690041293236144        9.6756583917739540        21.800692696968330     
 H   11.235229915253393        6.5041114972894718        17.995625484477632     
 C   10.861817452585196        6.1062626530829514        20.088645409505599     
 H   10.448799681155247        6.0045524060692852        22.206686771418692     
 H   11.454384093399096        13.245118325878520        16.541515363614486     
 C   9.4969996832643631        12.380454823118335        16.260886416692472     
 H   7.5672538518659707        11.432538041988256        16.273644086076658     
 H   14.705184277264257        12.729661188967164        22.913078884764619     
 H   5.3346814303093382        11.331637318217981        23.609926127696134     
 H   11.076323765676772        5.0407384673298861        20.015684547790052     
 H   9.3592293835701668        12.750374149052590        15.244201366319627     
 P   6.5252685876260097        3.3911847567480771        17.276803207022247     
 C   6.6157170331528103        4.3177359762844212        18.820001623916507     
 C   5.3550463587837429        4.2545065626200964        16.215392252542223     
 C   8.1603970776601429        3.3554396639789141        16.514198131928062     
 C   5.9689042211011483        1.6998731778506924        17.569435820892760     
 C   7.6934676763337331        4.1397539688444960        19.706971549272495     
 C   5.5822370218844499        5.2135613268675112        19.137283710578316     
 C   5.7359654219555676        5.4447367540533156        15.569442328285911     
 C   4.0231596888749825        3.8158003041443527        16.164549865590747     
 C   9.0040743588890564        4.4748521596159101        16.645934922139954     
 C   8.5635021250732599        2.2596926383700051        15.730629015736646     
 C   5.6620608071635079       0.86721679721240885        16.475251390315762     
 C   5.9382836080590629        1.1849416175206027        18.876763091358249     
 H   8.4985966962152997        3.4498956800544147        19.468457572345919     
 C   7.7253957493313132        4.8553166467956146        20.903989346377877     
 C   5.6367495067791467        5.9385417960984324        20.328354842708766     
 H   4.7580976260183441        5.3656061818744991        18.447894899624075     
 H   6.7665400806375873        5.7942485741530447        15.589231667355442     
 C   4.7669707801115209        6.2019078663446692        14.905941851403762     
 C   3.0625119821994082        4.5741329888367535        15.492428164425185     
 H   3.7348849224357950        2.8861179794194398        16.642948547227359     
 H   8.7004915754607630        5.3189201184131045        17.261625411237386     
 C   10.232119205504855        4.4935715617208887        15.984180235613445     
 C   9.7977585384813093        2.2944226743723379        15.080753254746417     
 H   7.9338269434914643        1.3794103789431127        15.623427967180652     
 H   5.6406364728317540        1.2622518956706288        15.461223816810698     
 C   5.3730303486747966      -0.48217954488487225        16.690385580127383     
 C   5.6435623573708336      -0.16558997244686371        19.078663542777324     
 H   6.1392684271363764        1.8303240429910108        19.728439870625159     
 H   8.5360527842069551        4.6887807792435572        21.610280215431114     
 C   6.7122161288103612        5.7718379728915474        21.202442760251177     
 H   4.8362643861678896        6.6367290708613504        20.566693680161894     
 H   5.0504533726127274        7.1337351927356680        14.415929834918581     
 C   3.4324902950502216        5.7770517112957673        14.884761038172130     
 H   2.0348235642931312        4.2166957834578813        15.427821801970444     
 H   10.882197948251765        5.3626533414038589        16.069727641108091     
 C   10.633285338814305        3.4077523405439023        15.198772061877222     
 H   10.097127837498297        1.4435267611560409        14.471723275149280     
 H   5.1672548947387416       -1.1298645391321613        15.837123084235618     
 C   5.3722530552378318      -0.99749884135985845        17.990008970259044     
 H   5.6247988078371955      -0.56670790569464968        20.089275529646702     
 H   6.7676080673112695        6.3468086786840576        22.124741582143411     
 H   2.6803241654409469        6.3731289771625752        14.370467069647882     
 H   11.601851604816025        3.4339469653867396        14.692837788606933     
 H   5.1686938905791608       -2.0553518990068524        18.149510582626124     
 Co   10.048240185447964        2.9231888757518041       0.50403749697598543     
 S   9.4957672243362374       0.73469401040373639       0.85464628757200189     
 S   7.9693449630772015        3.8332561120169086       0.42048930006480134     
 S   11.239092105073219        3.3304664627733596       -1.3958004957461319     
 S   11.561712690966058        3.6900959868348275        2.0211990369652946     
 C   10.950947007827544      -0.26718953607552204       0.91280457657379221     
 C   8.0671908246891526        5.5899398152474449       0.28151060038043957     
 C   10.494749381788973        2.4745151601581421       -2.7463223462365400     
 C   10.868207178148570        4.4034960161832526        3.4752661451753784     
 C   10.834830273364968       -1.6779145640219308       0.84270784991526060     
 C   12.249920515263900       0.27007102756500762        1.0646450142480166     
 C   6.8802580531291531        6.3370352159675543        8.0442922257499855E-002
 C   9.2723232943573439        6.3139005352044180       0.43722531400465420     
 C   9.2754407152592329        1.7699767906454584       -2.6226437897565114     
 C   11.119266447678871        2.4732148401290273       -4.0184367733645514     
 C   11.655485234299471        4.5174138601903318        4.6461472600949634     
 C   9.5569581887651385        4.9239236738680985        3.5129893422149667     
 H   9.8477803835319566       -2.1228426500208064       0.72895038379034327     
 C   11.959602772301173       -2.5014111939233135       0.93512154241940748     
 C   13.362987159834937      -0.56474907888871650        1.1784575331885170     
 H   12.366232903891849        1.3499324517347999        1.1188398730994529     
 H   5.9414420208707828        5.7983587664360856       -4.4526487798632317E-002
 C   6.8912061824790429        7.7343281444592851        6.7575152451024967E-002
 C   9.2754297969387753        7.7122680195940525       0.42543235461587858     
 H   10.199494242182473        5.7622136814630984       0.59344454086957565     
 H   8.7825697891255530        1.7405273624717397       -1.6540623416287246     
 C   8.7205145340126844        1.0978067761011205       -3.7106839881088964     
 C   10.540000946906540        1.8238618899600336       -5.1121385807891562     
 H   12.078948793984244        2.9772826826541841       -4.1339867364220977     
 H   12.667783880442789        4.1149449582188362        4.6426551729103265     
 C   11.157930424492482        5.1478676812970487        5.7884448306563216     
 C   9.0717696938449652        5.5537874349751233        4.6573529892579444     
 H   8.9240553569188723        4.8065966771625162        2.6360710643626679     
 H   11.839444465532509       -3.5826593707694077       0.88147013535623320     
 C   13.235970064702579       -1.9558909424707247        1.1146588974122495     
 H   14.353552591002474      -0.12547359918379342        1.2999112250454374     
 H   5.9562523300748911        8.2777432971775724       -6.9037989936057045E-002
 C   8.0910099477363815        8.4359402322911841       0.24439969632360029     
 H   10.217121270883549        8.2414584384167391       0.57164440044505738     
 H   7.7974343692751322       0.53992040987143464       -3.5697086081524136     
 C   9.3329445155967949        1.1284872563125101       -4.9686089742508956     
 H   11.035619049758372        1.8503779834529825       -6.0815801623477723     
 H   11.791438788994357        5.2301270251265493        6.6703986949142227     
 C   9.8625513983558317        5.6825515807228122        5.8045392800281013     
 H   8.0560528056660310        5.9441846635315603        4.6500092599729417     
 H   14.112755760947419       -2.5988756222448846        1.1728676076378699     
 H   8.0979615325606833        9.5234763568107486       0.24384053862284902     
 H   8.8830698340638730       0.61732893049648929       -5.8157539983986117     
 H   9.4790509787981883        6.1899638382849194        6.6874998490231725     
 P   7.0669456822002550        2.9689607781573937        8.2732620067567400     
 C   5.5909058565076926        2.2993946201273525        9.0504816640144821     
 C   8.5325388028584133        2.7276043782026718        9.3039161697047881     
 C   6.8364899233989203        4.7462708238658404        8.0859792200661520     
 C   7.2974913754601856        2.2196836199894774        6.6441220012608824     
 C   5.4976464617032805       0.91695596113571520        9.2928714866667441     
 C   4.5275518030750215        3.1512767233322014        9.4070780066817132     
 C   8.5511669115353897        1.7847459455636270        10.344470895304360     
 C   9.6804284829003837        3.5024415045283583        9.0356146542930986     
 C   6.4564315021975682        5.2863056600841452        6.8500238321142923     
 C   6.9237524007717166        5.5688650629075447        9.2255272252459193     
 C   6.2751202552261027        1.4475097634276544        6.0654752290555987     
 C   8.4896799524639945        2.4482618531887521        5.9313994427362697     
 H   6.2996612813540818       0.24196211903644979        9.0048022775937078     
 C   4.3552422139014180       0.40058296555519857        9.9037100836247856     
 C   3.3787438952113646        2.6193734658160062        9.9941219810433601     
 H   4.5900735251683313        4.2187132160990100        9.2219590620047924     
 H   7.6751781629961888        1.1885726166212318        10.590375594687949     
 C   9.7140888356384050        1.6126967917295620        11.101390018445656     
 C   10.838213719344248        3.3101608914372318        9.7895844332481854     
 H   9.6628463104435731        4.2644493730299784        8.2577804728429971     
 H   6.3877293796407786        4.6483341314676112        5.9723977296258326     
 C   6.1696582561066293        6.6507176257040461        6.7519100664084046     
 C   6.6110254636282857        6.9241019375687749        9.1232621987381677     
 H   7.2386768307159528        5.1606185390897181        10.185102495898033     
 H   5.3604597919809036        1.2422922840360842        6.6148945777937307     
 C   6.4420196526525482       0.92878139133590343        4.7779629413153542     
 C   8.6326358353016062        1.9420832162115174        4.6385785685635508     
 H   9.2981615472419179        3.0339686825007126        6.3608984401030986     
 H   4.3132020107108175      -0.66598951810943108        10.115665709765818     
 C   3.2951493061070596        1.2465126712593906        10.241372390112428     
 H   2.5546752189775876        3.2714705986424737        10.282799472267131     
 H   9.6895216986844588       0.88428300431209483        11.911967879434957     
 C   10.856908794015583        2.3662198846603748        10.823853872503179     
 H   11.735526910169051        3.8975751899121374        9.5970408691134654     
 H   5.8699395426455592        7.0676413322829506        5.7916167375103447     
 C   6.2432248220894806        7.4657292504769366        7.8845906269565837     
 H   6.6560651238069202        7.5677934994113150        10.002622627418624     
 H   5.6497399490332993       0.32898152520042440        4.3371385854234017     
 C   7.6077916128443412        1.1923396018526464        4.0573760237674072     
 H   9.5382228097576451        2.1387761790856845        4.0709734016308134     
 H   2.4003474540197889       0.84109096070774847        10.710227820284491     
 H   11.770958155973515        2.2406070796997208        11.405349845926008     
 H   6.0290687726523089        8.5313072208183449        7.8113969641837331     
 H   7.7455760389893626       0.82270724705659604        3.0405910723300571     
 P   10.581968062029873        10.180704795010472        5.0730578577826231     
 C   10.490574699813003        9.2542231848489038        6.6162457312591645     
 C   11.753903793924280        9.3178381180366614        4.0131231161819274     
 C   8.9471695915581861        10.215810799813653        4.3096455369468796     
 C   11.137399256641338        11.872260945557835        5.3661587828025405     
 C   9.4120897507723313        9.4321203648941356        7.5023254931684695     
 C   11.523998788447509        8.3586793705650813        6.9344865690747568     
 C   11.375726474277272        8.1254853095244481        3.3695394692837590     
 C   13.084825634132413        9.7593338533363863        3.9615780779761085     
 C   8.1048068833583589        9.0952512495698468        4.4397228762681804     
 C   8.5425256029414971        11.312393286104070        3.5281024877694427     
 C   11.443731349543539        12.705434163569757        4.2722276476335352     
 C   11.168298507893446        12.386681405227787        6.6736717559924541     
 H   8.6070342603990007        10.121824570009755        7.2630986226483234     
 C   9.3793742682457459        8.7167080246186135        8.6994026737757864     
 C   11.468638399002565        7.6337622381430608        8.1255489317141194     
 H   12.348797418807635        8.2068437630504079        6.2458551190571701     
 H   10.345964378315259        7.7735757952002924        3.3899205601485267     
 C   12.346523160812996        7.3692120456413077        2.7077408129554499     
 C   14.047298500738558        9.0018006239864938        3.2913354290039227     
 H   13.371030494793855        10.690505358665780        4.4381533000302849     
 H   8.4095128282637486        8.2505636626829446        5.0539549651843796     
 C   6.8765863621854644        9.0761598600771460        3.7783229494153243     
 C   7.3080267948989777        11.277341072713545        2.8786688839818435     
 H   9.1711286787045303        12.193569436580647        3.4222292268326373     
 H   11.464834195783977        12.310833111667819        3.2580348458250881     
 C   11.732631387456770        14.054783425012001        4.4877967596223636     
 C   11.462827145264832        13.737195733569546        6.8760151831099989     
 H   10.967643400872955        11.740950402586314        7.5251606119293495     
 H   8.5681531077530053        8.8832187546084267        9.4050381297043817     
 C   10.392424613613635        7.8003311472875021        8.9987361805240500     
 H   12.269076822273549        6.9357618426225773        8.3646112900309593     
 H   12.064990305593422        6.4359789101984592        2.2193021032063651     
 C   13.680116629695897        7.7969008593942881        2.6860866393448020     
 H   15.074228919066092        9.3613160434379221        3.2264459000489190     
 H   6.2276487051344587        8.2061201431743402        3.8625413519481091     
 C   6.4738320710903592        10.162865116019050        2.9950171905455187     
 H   7.0073439124196577        12.128935006094631        2.2713241919374600     
 H   11.938052675780852        14.702834591054270        3.6347232138993331     
 C   11.733700533303157        14.569584512511955        5.7876272157370225     
 H   11.481799471633469        14.137915481306809        7.8867790566943654     
 H   10.336489597063123        7.2255088955577520        9.9210898488753312     
 H   14.433649626189480        7.2014877520417571        2.1731388067445154     
 H   5.5051521504239549        10.136492945461635        2.4892918084910760     
 H   11.937137213774443        15.627400364959611        5.9475110356193364     
         556

 Co   1.5087034199251086        10.619012609953677       0.36442111870458460     
 S  0.93243768114407810        12.795534201198446       0.74895400941064727     
 S -0.55104014272938295        9.6664982697681836       0.25992958797600074     
 S   2.7068528494623432        10.263395677606647       -1.5405879906341806     
 S   3.0147508425912828        9.8272965776473153        1.8857917510415170     
 C   2.3838398214214793        13.799913904363560       0.85351091431519965     
 C -0.40823463932315190        7.9097996110520326       0.16644899072036246     
 C   1.9584877246065411        11.127696829030688       -2.8834462505275318     
 C   2.3076217310530192        9.1280647113174282        3.3412418912273765     
 C   2.2675394151905754        15.210696349024182       0.79349502634984825     
 C   3.6788488282219731        13.263347370941991        1.0379619907267374     
 C  -1.5795093346717508        7.1288680812965604        8.6898131963505584E-003
 C  0.81755751770119356        7.2204413508036147       0.31553281631026275     
 C  0.74657975342310590        11.842837092408953       -2.7496947969087180     
 C   2.5747672125329579        11.127123730173077       -4.1596014081831392     
 C   3.0846095840344976        9.0232093201414507        4.5200987641259198     
 C  0.99575533550499196        8.6081050607791454        3.3742676055851977     
 H   1.2835535990890712        15.655214327070610       0.65581174789604246     
 C   3.3876023144850040        16.034645097490664       0.92761798584044686     
 C   4.7868480116157706        14.098445761232263        1.1930067681319829     
 H   3.7941020635195795        12.183336326877269        1.0929047860617374     
 H  -2.5330214059530793        7.6409685240988967      -0.11646070525956814     
 C  -1.5336421164793448        5.7331001149019638        3.4839307242200766E-002
 C  0.85541332620739041        5.8227960756603760       0.34134335163478879     
 H   1.7336926638738572        7.7968331219412699       0.44372525030832366     
 H  0.26456212053070083        11.879598432209223       -1.7758542627587957     
 C  0.18922082451972583        12.520961807441704       -3.8329624908718727     
 C   1.9930614262411694        11.782641547457022       -5.2483455089074891     
 H   3.5295971910840400        10.615460745900540       -4.2822642655339234     
 H   4.0938777768516372        9.4318495904871629        4.5253496519976464     
 C   2.5826661877298456        8.3929794136345635        5.6607800955604270     
 C  0.50444572066940419        7.9818319123497012        4.5180973159659867     
 H  0.36617145626262931        8.7227227444480064        2.4950058231650467     
 H   3.2670955456508111        17.115935742668174       0.88105633090810431     
 C   4.6593292289432995        15.489930974507251        1.1393141941092808     
 H   5.7730858344069231        13.659016890703571        1.3451266339413743     
 H  -2.4569744239266322        5.1642086236766103       -6.9401327593904952E-002
 C -0.31382749278174249        5.0657420567894151       0.20696504571857927     
 H   1.8133837058470286        5.3217622814533936       0.48019114122761208     
 H -0.72734541617454485        13.087428929136673       -3.6846871139204800     
 C  0.79184538465383614        12.486250784005811       -5.0955359430370857     
 H   2.4819608392154247        11.753861333481414       -6.2211723720559471     
 H   3.2110376207820148        8.3142966671395993        6.5469550789162057     
 C   1.2890520737663245        7.8544316510068652        5.6700652336559454     
 H -0.51138326843743587        7.5916497634859414        4.5054952540452282     
 H   5.5324063332768718        16.133977751475097        1.2308599814935979     
 H -0.28112431504901303        3.9793729186623290       0.23833967586703594     
 H  0.33964204784776886        13.001833447290943       -5.9387866123022448     
 H  0.90197939106410796        7.3476420051808855        6.5519861499201699     
 P   15.622828766955900        10.565703749536153        8.1825418297623411     
 C   14.158619582991522        11.237343097343537        8.9814762294451835     
 C   17.091838753511844        10.796722124549438        9.2120347049261611     
 C   15.386871156741453        8.7912813110737904        7.9767843394375157     
 C   15.851472402558556        11.318475840519548        6.5556648533676682     
 C   14.064425688447573        12.622661922018452        9.2058353991972339     
 C   13.118118877049247        10.383962968671709        9.3971057899984700     
 C   17.111817433680855        11.741859520818076        10.250758151672052     
 C   18.234375894134857        10.010877851900428        8.9534176683899211     
 C   15.011916652129141        8.2681429263409232        6.7317769135178782     
 C   15.467021494436249        7.9535145049049989        9.1056851710639481     
 C   14.820985219736590        12.068569596249345        5.9623783350722190     
 C   17.049554593440494        11.095113661530691        5.8514048936398559     
 H   14.848712398218973        13.297648835094975        8.8732635562551270     
 C   12.946843776963565        13.141110207875483        9.8601508047545501     
 C   11.990590253112197        10.917874851636084        10.022245306638769     
 H   13.181471423505666        9.3141537462608248        9.2274311652155472     
 H   16.238553107449444        12.345786889028993        10.487922322559267     
 C   18.269153694468379        11.903012795477764        11.018333812076865     
 C   19.387169474701150        10.192745817977691        9.7181320755311855     
 H   18.215119380157372        9.2475956396266987        8.1767954575675024     
 H   14.951263904749045        8.9171952424877041        5.8620376050855150     
 C   14.719048071827812        6.9067534816709886        6.6142108900316359     
 C   15.149458150744104        6.6011017007247048        8.9834656368756480     
 H   15.778138263821498        8.3470816221015287        10.072896588499656     
 H   13.901442453103938        12.270134148285662        6.5058787774904321     
 C   14.986766143835098        12.568771800575616        4.6671879900593503     
 C   17.191752205559354        11.583581764651880        4.5518090953814889     
 H   17.863388399376685        10.526209322275681        6.2931888412941541     
 H   12.906733884476688        14.210394468280366        10.060270496186250     
 C   11.907743703518618        12.293707983469147        10.253793604047704     
 H   11.181643009560117        10.266060662664110        10.351005848250445     
 H   18.245610335759142        12.630662720560386        11.829780333755709     
 C   19.406106207779612        11.136291101474994        10.752763002045414     
 H   20.277674875630368        9.5915807921988936        9.5368573054308321     
 H   14.419454009745557        6.5041459450525636        5.6478568453465927     
 C   14.784749472152681        6.0769639157891859        7.7363939148574721     
 H   15.185333097926549        5.9465127011091452        9.8551418886923905     
 H   14.188534341997167        13.149966333392896        4.2124532633679070     
 C   16.158849298385380        12.309564938826371        3.9550571743930423     
 H   18.102486852436730        11.390145834966308        3.9915943903353202     
 H   11.030945427621957        12.700249907448972        10.754136411054183     
 H   20.315448247037995        11.248173476550186        11.344907766555824     
 H   14.566093037254909        5.0135295307830408        7.6483222953526795     
 H   16.295787236533020        12.665555073727516        2.9330951186818788     
 P   2.0489296669343671        3.3342922761595051        5.0235477677991804     
 C   1.9394074063513707        4.2700951362885657        6.5611661632760683     
 C   3.2563142319247205        4.1859650323439581        3.9974104913637478     
 C  0.42527506621063094        3.3111589240721080        4.2374108784712803     
 C   2.5894774409143198        1.6386860749017804        5.3288993779403153     
 C  0.84995891464525164        4.0946169227867673        7.4338381739079349     
 C   2.9632877000548605        5.1748709441297525        6.8861693420228702     
 C   2.9185585064548789        5.3898702345547207        3.3528658028679024     
 C   4.5839543745937004        3.7323666380374698        4.0037562585070061     
 C -0.39988271726967373        4.4471842945788733        4.3423292680702712     
 C   5.1240540822998452E-003   2.2048138359372467        3.4782443289016265     
 C   2.8887887616647543       0.79722923746070418        4.2392971457682158     
 C   2.6328204352340414        1.1347736785696150        6.6398349157968495     
 H   5.0655962146077746E-002   3.4009745848262445        7.1876004718680981     
 C  0.79829226647811935        4.8170235535593253        8.6259352207611784     
 C   2.8869719740355535        5.9098505372826393        8.0700845597355411     
 H   3.7975869438470693        5.3247931266184789        6.2085905548913418     
 H   1.8915788665627065        5.7503535582380874        3.3278310240002202     
 C   3.9280298831730729        6.1474510547596024        2.7523752550570748     
 C   5.5852666967308604        4.4927398910501273        3.3980117798123621     
 H   4.8380865718644745        2.7918252409167179        4.4796894463366010     
 H  -8.3090721782573457E-002   5.2999870556644950        4.9388785478971355     
 C  -1.6281330373330474        4.4701222982200663        3.6815054644791538     
 C  -1.2298587301248236        2.2435379462050871        2.8300673457611927     
 H  0.62053967964450629        1.3126119039959341        3.3913971661734976     
 H   2.9026198081930139        1.1842492774496909        3.2222073049529318     
 C   3.1830543617517484      -0.54974445648298531        4.4631609064265412     
 C   2.9338712248673948      -0.21335090909724974        6.8510590876361137     
 H   2.4374829047197624        1.7868207620991141        7.4878819338352187     
 H  -1.8977733518360160E-002   4.6483238500052204        9.3238822698967070     
 C   1.8017672914421894        5.7415772058473351        8.9320049097100522     
 H   3.6804958312950293        6.6140670049780059        8.3141509316394995     
 H   3.6761416752761353        7.0862537783163200        2.2581834042882636     
 C   5.2586468550272736        5.7117873157216685        2.7981088897435962     
 H   6.6108276751246091        4.1253389683331818        3.3797407972497107     
 H  -2.2644999802505081        5.3510558791968403        3.7465946481274539     
 C  -2.0485957605147238        3.3713253323131576        2.9251524791879651     
 H  -1.5447048803985381        1.3828259312747178        2.2433650806323664     
 H   3.3852536789922110       -1.2021279597781807        3.6126136048062225     
 C   3.1976279346333603       -1.0542479002831191        5.7671536453765837     
 H   2.9643239578818377      -0.60441092982646283        7.8654811586286169     
 H   1.7311617071265724        6.3216276581023410        9.8504301690378604     
 H   6.0410448845998230        6.3101123877782612        2.3352719750399107     
 H  -3.0224562393472936        3.3983915544890548        2.4308261890961322     
 H   3.4074573390938716       -2.1098493839516372        5.9339985636542734     
 Co   15.596712304161176        2.9530888463871379        12.569066995435282     
 S   16.173487265466033       0.77656571987850675        12.952633874069580     
 S   17.655686115859673        3.9071031705957200        12.463607991545588     
 S   14.398014787041905        3.3086443051763044        10.664360892819518     
 S   14.091394789646177        3.7437467954499675        14.091613556750325     
 C   14.722070803471796      -0.22780165336260508        13.056861688975511     
 C   17.510856665940938        5.6637019615837323        12.370460147300181     
 C   15.146626037256272        2.4446222265296522        9.3214641970448238     
 C   14.798942470494479        4.4435581004402644        15.546550315929565     
 C   14.838413196051590       -1.6385757335057143        12.996918496747737     
 C   13.427009990251664       0.30873852196754986        13.240993820909322     
 C   18.681184535873498        6.4458553248354260        12.211858405819338     
 C   16.284472164191484        6.3518121657835636        12.520591859089839     
 C   16.358689626625253        1.7297310814546139        9.4551964472608372     
 C   14.530397809599549        2.4451303481962139        8.0452816772532749     
 C   14.022377764534710        4.5485142397785472        16.725678412771533     
 C   16.110765250923510        4.9636410893430361        15.579002349510345     
 H   15.822442902302054       -2.0830583735020731        12.859504039996345     
 C   13.718353960892752       -2.4625433608398866        13.130860084064066     
 C   12.319012677191511      -0.52637703197480468        13.395910798932293     
 H   13.311671937743315        1.3887383006530958        13.295747542191419     
 H   19.635091318971305        5.9346986145365497        12.085755988243029     
 C   18.633932445369886        7.8415776316517301        12.238278129659850     
 C   16.245206042910645        7.7494342140608845        12.546554571467661     
 H   15.368988587417503        5.7745453156192106        12.649486923246675     
 H   16.840704044611300        1.6929931817120853        10.429029300870702     
 C   16.916210561818751        1.0517457705959430        8.3719334584433902     
 C   15.112279394582124        1.7897830162148929        6.9565320270070190     
 H   13.575476602238403        2.9566197023761567        7.9226085991733255     
 H   13.013164339048629        4.1397421995153403        16.731353998089858     
 C   14.524637822558757        5.1790051073183827        17.866063858183310     
 C   16.602426597717212        5.5900702181972735        16.722587810206029     
 H   16.740058812857114        4.8489221108485880        14.699541076112013     
 H   13.838898935588183       -3.5438300023428702        13.084350731678736     
 C   12.446584408440016       -1.9178572714693030        13.342315885201909     
 H   11.332739797351476       -8.6977164918166219E-002   13.547861769344076     
 H   19.556606046536977        8.4114084813390644        12.133435425555035     
 C   17.413576471133226        8.5077087046279605        12.411419671497740     
 H   15.286794679843311        8.2494347516662749        12.686121313258324     
 H   17.832901073328330       0.48547898229149622        8.5202281276602516     
 C   16.313622935220511        1.0863880865914990        7.1093435969410423     
 H   14.623423573288081        1.8185436130632646        5.9836828294696502     
 H   13.896540781904358        5.2578195697589774        18.752417994258295     
 C   15.818217144375470        5.7176464173940600        17.874810530629478     
 H   17.618241426291267        5.9802638807120276        16.709559554163050     
 H   11.573493471201825       -2.5619017266846162        13.433713296316453     
 H   17.379873323079988        9.5940579385270492        12.443044595286230     
 H   16.765970657669566       0.57096588696913042        6.2660793766715326     
 H   16.205539841576567        6.2246773504851189        18.756488392561291     
 P   1.4837085205836140        3.0061477658861677        20.385246472835792     
 C   2.9478495268430449        2.3342206376740875        21.184026109012084     
 C   1.4749750355241394E-002   2.7751660453216407        21.414811336121726     
 C   1.7198502317094320        4.7805432359070519        20.179512310613973     
 C   1.2548220680503825        2.2535707123120390        18.758342582750455     
 C   3.0418724579343692       0.94881103145606061        21.407877693637680     
 C   3.9882699959230292        3.1874069864951537        21.600290433462789     
 C  -5.3399648063581009E-003   1.8296481648113836        22.453193882824696     
 C  -1.1277324972933429        3.5611514258281933        21.156402331862576     
 C   2.0948165475118050        5.3036756285513489        18.934505501078053     
 C   1.6394285419256491        5.6183728956943764        21.308332547687176     
 C   2.2857973118925781        1.5047085601676387        18.164297834079736     
 C   5.6215528610129226E-002   2.4760967201499167        18.054713125684522     
 H   2.2576360516265273       0.27401672909794061        21.074765131539010     
 C   4.1591871839775338       0.43005766526889477        22.062418894678284     
 C   5.1155625933536397        2.6531948394202982        22.225618689694819     
 H   3.9250390152271843        4.2572854528844317        21.430962878361175     
 H  0.86789643241134162        1.2256282165020225        22.690234017993017     
 C  -1.1627904325695377        1.6681623684778082        23.220517812827556     
 C  -2.2806180362129784        3.3790027876965101        21.920911834039885     
 H  -1.1083708078226782        4.3247103503411628        20.380059662010609     
 H   2.1556067786880084        4.6545535890658325        18.064831211129398     
 C   2.3873194261261537        6.6651346534558771        18.816824913941645     
 C   1.9566301335990706        6.9708529313469638        21.186025291537867     
 H   1.3282422838946268        5.2248022571498920        22.275512445304987     
 H   3.2057120985193714        1.3036910617421464        18.707387089155343     
 C   2.1199935687291211        1.0050130351582169        16.868916019742915     
 C  -8.6060853792318925E-002   1.9880277009250447        16.754972181588510     
 H -0.75798998196679424        3.0440004567277024        18.497133106039247     
 H   4.1991484685185041      -0.63930365591855198        22.262191162396313     
 C   5.1982129198279772        1.2772667380905240        22.456715309328448     
 H   5.9244312539398667        3.3048737361354035        22.554884684545804     
 H  -1.1393273795947954       0.94018369924264744        24.031670522484376     
 C  -2.2997153429484483        2.4349826796456626        22.955098343658204     
 H  -3.1710570205081354        3.9803186269500386        21.739812840544204     
 H   2.6868060755000194        7.0678047967960245        17.850457531678796     
 C   2.3212558914941774        7.4949942681692034        19.938932231049016     
 H   1.9204547378352881        7.6255507691678108        22.057604392485814     
 H   2.9186159904284512       0.42486011333464030        16.413528799205615     
 C  0.94734001398962620        1.2633891760806955        16.157423272255393     
 H -0.99725403028942128        2.1807302632200205        16.195245581626555     
 H   6.0747969837431821       0.87046365618798194        22.957227287567850     
 H  -3.2091374774975008        2.3228754212037717        23.547072840291580     
 H   2.5395473882503241        8.5584964652812108        19.850784171051536     
 H  0.81030520498621550       0.90770491219382177        15.135363778758572     
 P   15.055362517492110        10.237430466465623        17.225937300091488     
 C   15.165745440321714        9.3018544287784319        18.763633765342004     
 C   13.846663826180375        9.3858647094592342        16.201131054148913     
 C   16.678729147818753        10.260172619831241        16.439105367365094     
 C   14.515423588467071        11.933182721291240        17.531607541012622     
 C   16.255816772468464        9.4774157720858412        19.635518210099171     
 C   14.141903467475872        8.3973831676168285        19.089601450149885     
 C   14.182345078102422        8.1801428295578269        15.558763250542063     
 C   12.519743324503855        9.8415329307873662        16.206853716404662     
 C   17.502997345185577        9.1233643958834918        16.542826564593700     
 C   17.099955326345203        11.367155693219798        15.681428763330617     
 C   14.216402325702365        12.774991386213408        16.442199084539983     
 C   14.471920209420952        12.436723593404883        18.842679452391199     
 H   17.055045700829215        10.170902654335475        19.388563727642907     
 C   16.308153151124316        8.7553331449159923        20.827779868036188     
 C   14.218928991796966        7.6626646147723170        20.273637471944948     
 H   13.307041390832209        8.2475308845317326        18.412692605982361     
 H   15.208722076479372        7.8178818210736987        15.534228661199956     
 C   13.171493840560558        7.4229696553679867        14.959916990737273     
 C   11.517028197991804        9.0814876297357987        15.602889276158709     
 H   12.267175152070985        10.783366544746636        16.681084326305125     
 H   17.185436858961385        8.2701023905143245        17.138326544984682     
 C   18.731396334892867        9.1002275036440956        15.882297491054285     
 C   18.335133484081240        11.328272386644777        15.033600556154578     
 H   16.485287171564988        12.259984960933457        15.595538772861911     
 H   14.202803241277287        12.388276407009760        15.424996151145212     
 C   13.922147298645248        14.121910282328853        16.666383279258316     
 C   14.170942298960339        13.784816160433051        19.054227644258631     
 H   14.667116111104100        11.784447221838619        19.690584671472820     
 H   17.125890621369575        8.9241366712663890        21.525153998600640     
 C   15.304772309356784        7.8309725529583725        21.134758029246964     
 H   13.425436353873797        6.9586579367669561        20.518449619709070     
 H   13.421917581997285        6.4829508363473689        14.467215806513595     
 C   11.841524589726658        7.8607088052327896        15.005272133401094     
 H   10.492031490042821        9.4504288885597791        15.584346504854823     
 H   19.366994453106326        8.2186452177373681        15.946470739398187     
 C   19.152969108490257        10.199697955339364        15.127486514919394     
 H   18.650887980513321        12.189528080335027        14.448146869550435     
 H   13.720158701502825        14.774573371621203        15.815990925564522     
 C   13.907380980845062        14.626031534100333        17.970527844657315     
 H   14.140373396753454        14.175592327926314        20.068755768132448     
 H   15.375835724539570        7.2512015995420240        22.053325593324558     
 H   11.058081137073403        7.2626598638649824        14.543759450615607     
 H   20.126940244175184        10.172588799414125        14.633363767235066     
 H   13.697573073899015        15.681586697177453        18.137666128155047     
 Co   7.0573802234645111        10.648675085338503        12.701124698449867     
 S   7.6102733474715070        12.836965003226325        13.052574939301870     
 S   9.1364219077024362        9.7389176112538589        12.618073991454200     
 S   5.8668751386499238        10.242194020501941        10.800907317788250     
 S   5.5435409667426976        9.8804169820446361        14.217573992862416     
 C   6.1551999611149535        13.838851565366541        13.113098996871274     
 C   9.0390746627395391        7.9821805860406325        12.479616698926563     
 C   6.6108463319028772        11.098730157056819        9.4505383865953227     
 C   6.2370217578370823        9.1673240419147852        15.671900406388493     
 C   6.2712046121836043        15.249597112831339        13.043382913582409     
 C   4.8564660526951169        13.301511578279458        13.266513399008824     
 C   10.226428203428169        7.2352297260055760        12.280673463759445     
 C   7.8338279747411530        7.2581002782960109        12.633821436861739     
 C   7.8298404214960202        11.803762721888940        9.5743274998812886     
 C   5.9862956507607761        11.099974695042055        8.1784444945171479     
 C   5.4496879598408574        9.0536407571224071        16.842770660627398     
 C   7.5481988711332137        8.6466999109086498        15.709817898312123     
 H   7.2580621540253123        15.694600716295847        12.928384026191297     
 C   5.1465704235321033        16.073020701905655        13.137692774814628     
 C   3.7435557427527546        14.136248059897120        13.382194704846764     
 H   4.7403149837618157        12.221624823934839        13.320742153234205     
 H   11.165333031903099        7.7740029241599995        12.156771139161236     
 C   10.215695940321934        5.8379368350880627        12.268544020986406     
 C   7.8309645853232102        5.8597336422756685        12.622829799176333     
 H   6.9063690049572193        7.8097091163150987        12.788474045062292     
 H   8.3225947004834175        11.833355225230624        10.542969073291065     
 C   8.3845013177786818        12.476274836667482        8.4863548446010757     
 C   6.5653156315015861        11.749648876797824        7.0847963875982041     
 H   5.0267983342541571        10.595562918845543        8.0628613781916432     
 H   4.4375128102963535        9.4563730188574038        16.839282571952850     
 C   5.9469976370175006        8.4230777127915299        17.985136304998221     
 C   8.0331740055908245        8.0167395758413047        16.854234119853032     
 H   8.1812511785808884        8.7639059245659148        14.833010797363221     
 H   5.2666449140015024        17.154284740203270        13.084303675537880     
 C   3.8704703828536391        15.527419903950539        13.318783155725367     
 H   2.7532234027916793        13.696868894800506        13.505027532971615     
 H   11.150915358955968        5.2946210692402715        12.133510043050418     
 C   9.0157616821881383        5.1362002883714570        12.444026854393506     
 H   6.8891643828326385        5.3304205920326577        12.767940383513622     
 H   9.3073051008717442        13.034582569732923        8.6273830587506737     
 C   7.7721244044687516        12.445434280821937        7.2284057838160933     
 H   6.0696946693878688        11.723062962203379        6.1153561064886972     
 H   5.3134076566197184        8.3409646435331304        18.867059430500568     
 C   7.2422563642277433        7.8881288389025856        18.001354686839385     
 H   9.0488159123707206        7.6261225226049492        16.846981878004438     
 H   2.9938037879633947        16.170384188775930        13.378519735281932     
 H   9.0089597940958885        4.0486773173284787        12.444085525787745     
 H   8.2218238748943886        12.956857458738591        6.3813209831346676     
 H   7.6255860485010061        7.3807451073082637        18.884406986076129     
 P   10.037701097270178        10.601608712182411        20.473145819371631     
 C   11.513463053731277        11.270939999182030        21.251161538987969     
 C   8.5721245057460091        10.842914807957760        21.503881876614738     
 C   10.268020911336983        8.8243461341078717        20.285370147018078     
 C   9.8073624327094659        11.351053973186238        18.844063596715106     
 C   11.607016073373511        12.653427096172354        21.493140521339342     
 C   12.575913641962096        10.418785643979980        21.609623995479655     
 C   8.5539657061933116        11.785428580422344        22.544759668737836     
 C   7.4241392597416196        10.068120241290307        21.235879466042618     
 C   10.648062313609959        8.2848000175366394        19.049190436087031     
 C   10.181080081359873        8.0013753748960994        21.424672465415188     
 C   10.829687986296364        12.123232964667674        18.265343683197901     
 C   8.6152690531213647        11.122152156780873        18.131278146757200     
 H   10.805709899881119        13.328606390569623        21.203697567522962     
 C   12.748692479431684        13.169596851232562        22.105477229183780     
 C   13.724143684098850        10.950487307472292        22.197917289145114     
 H   12.513153336830158        9.3512995757794339        21.424945669281460     
 H   9.4301033428644594        12.381521593261267        22.790322044432465     
 C   7.3915274838426388        11.957034524026373        23.302505986720355     
 C   6.2667920661815728        10.260018971160004        21.990625267763356     
 H   7.4413578947342156        9.3063663407687613        20.457776516421966     
 H   10.716473816842152        8.9230290718989806        18.171741321684870     
 C   10.935408545672679        6.9205530467701379        18.950652944511784     
 C   10.494303377149944        6.6462876394232664        21.321931661577775     
 H   9.8662514236925976        8.4091825323563345        22.384480890106300     
 H   11.744316792854670        12.328645175650822        18.814769584950643     
 C   10.662782513616214        12.641670504644241        16.977704388059962     
 C   8.4723263727812590        11.628019157240013        16.838341351926083     
 H   7.8068506163300873        10.536379980220806        18.560806007162473     
 H   12.790833991753679        14.236225732024597        22.317186604477580     
 C   13.807972259420026        12.323398856681402        22.444825892627694     
 H   14.547648730473622        10.298253641088232        22.487772287603828     
 H   7.4164437308594140        12.685078965543694        24.113412245622900     
 C   6.2486529969600291        11.203441199524608        23.025387245919106     
 H   5.3694535026871320        9.6725301683482421        21.798422975618216     
 H   11.235388416731665        6.5041216963323691        17.990239488110941     
 C   10.862269336660459        6.1051770508006831        20.083089678056048     
 H   10.449705675370952        6.0023887855229914        22.201153997608071     
 H   11.455005343232948        13.241489838049489        16.536789225113562     
 C   9.4971081823194758        12.377792041914942        16.257060781567258     
 H   7.5668128534011512        11.431006303334375        16.270739615189427     
 H   14.702291062368728        12.728621627650901        22.914713971181037     
 H   5.3349777946668668        11.328568977901448        23.607578322554257     
 H   11.076919719979735        5.0397288389172692        20.009562532064226     
 H   9.3593685639505591        12.747183817459691        15.240176054938862     
 P   6.5244335678533982        3.3890848966027090        17.274921192499605     
 C   6.6156150813810326        4.3159743814197569        18.817913976892850     
 C   5.3527876624817283        4.2519679481912069        16.214861573479219     
 C   8.1591290548218254        3.3538229427406279        16.511424039072423     
 C   5.9686753931168539        1.6976088349263465        17.568035608980161     
 C   7.6938193373782005        4.1380843464264148        19.704328964696362     
 C   5.5824935042202819        5.2121245653947295        19.135510088163741     
 C   5.7320287118792814        5.4427699135578207        15.569039397998733     
 C   4.0210856127390873        3.8126313522403459        16.166116904353128     
 C   9.0020789025054970        4.4738870950271679        16.642114314909577     
 C   8.5629152675779157        2.2576555852241382        15.728825416598346     
 C   5.6621296112330359       0.86461242434125352        16.474026578306493     
 C   5.9375627446022046        1.1831014825392905        18.875501991909257     
 H   8.4987289550166718        3.4480887246484833        19.465507988294831     
 C   7.7265023668380080        4.8538954963340348        20.901166490715788     
 C   5.6378392579435967        5.9374728705719875        20.326316270741671     
 H   4.7579589005023371        5.3640863059627595        18.446580688193329     
 H   6.7624471501044159        5.7927560998416920        15.587185011674988     
 C   4.7614817753374616        6.1999363175809377        14.907930621615895     
 C   3.0588779538911934        4.5710225549038679        15.496516981658456     
 H   3.7341355670811804        2.8825007025235596        16.644365388996057     
 H   8.6979707395368990        5.3182990790577236        17.257048166918494     
 C   10.230137499741272        4.4927736970901018        15.980406309041944     
 C   9.7972072782509603        2.2925424415984437        15.079028199006393     
 H   7.9338020846640198        1.3769035666549339        15.622420515253994     
 H   5.6410062052132384        1.2593375745082749        15.459880509022899     
 C   5.3728992599699099      -0.48469091369130313        16.689495358698665     
 C   5.6426035480644456      -0.16733864953461161        19.077759164774747     
 H   6.1383265617296141        1.8287401386175524        19.727040021238047     
 H   8.5374195968005910        4.6872775274282947        21.607129960816962     
 C   6.7136879294120027        5.7707124083704224        21.199927326831897     
 H   4.8376144838947059        6.6358792557713437        20.564888874567590     
 H   5.0437379340001849        7.1320652026323872        14.417814314074802     
 C   3.4271691961734909        5.7746006028285146        14.889216512829645     
 H   2.0312899214538023        4.2131572616545094        15.433618915927863     
 H   10.879671703803039        5.3623253589358502        16.065152687228384     
 C   10.632069803390596        3.4064443923522205        15.196143205197684     
 H   10.097191747273722        1.4412595717548835        14.470880443287394     
 H   5.1672695228376231       -1.1325601521025697        15.836337888362120     
 C   5.3715897135494552      -0.99959349090287863        17.989286897569389     
 H   5.6233913515771619      -0.56807145231685996        20.088516776587692     
 H   6.7696596367594939        6.3458664687340471        22.122084518285828     
 H   2.6738433591611850        6.3707471494511871        14.376874707959384     
 H   11.600836002071768        3.4326763449383551        14.690645651421299     
 H   5.1677944193514520       -2.0573606530345696        18.149070996623536     
 Co   10.048709788776536        2.9242851522203224       0.49886977961710832     
 S   9.4953568091142468       0.73623098056954539       0.85072228257195959     
 S   7.9705231253278921        3.8359205259539979       0.41454990001700776     
 S   11.239826261376905        3.3296560713927752       -1.4011620626696391     
 S   11.561911159194182        3.6921093577548638        2.0161847522567302     
 C   10.950397557595778      -0.26574327321137375       0.91060272771160022     
 C   8.0700302024914556        5.5926043377438726       0.27724711828251214     
 C   10.495334708145853        2.4733935163664968       -2.7513988706099144     
 C   10.867906275160768        4.4049959768578582        3.4703004163103341     
 C   10.834275093422169       -1.6764706560862679       0.84088234436178111     
 C   12.249223773921864       0.27149299539307531        1.0636499867970244     
 C   6.8836753396199368        6.3409491745794071        7.7781548573766041E-002
 C   9.2759263408192361        6.3152869721111866       0.43271253095814532     
 C   9.2762990778810259        1.7684644357071573       -2.6273471265817672     
 C   11.119548025248802        2.4721593530679402       -4.0236621836747926     
 C   11.654806277807703        4.5185818914242679        4.6414744589320343     
 C   9.5566364561647106        4.9254112728285797        3.5078497948389145     
 H   9.8473390821575695       -2.1213845023885525       0.72623879812504388     
 C   11.958873760641767       -2.4999827955342733       0.93484363230489875     
 C   13.362103243924452      -0.56333615485778132        1.1789935342768860     
 H   12.365496304934940        1.3513602052954867        1.1178685435242715     
 H   5.9443165154778796        5.8032539513704267       -4.7193058058055903E-002
 C   6.8959129915686717        7.7381858258469221        6.6355944675058953E-002
 C   9.2803161207217979        7.7136277819066565       0.42230927881512542     
 H   10.202690203381559        5.7626877053749697       0.58789369178026929     
 H   8.7838284583286477        1.7387479280962588       -1.6585716950528833     
 C   8.7212837001384926        1.0960715442096456       -3.7152095789471407     
 C   10.540192669446672        1.8225765664473248       -5.1171796851804769     
 H   12.079051387886768        2.9765072205419494       -4.1394751334807438     
 H   12.666991514333054        4.1158816092706383        4.6383056484468499     
 C   11.157093603595506        5.1490345290575563        5.7837102845007990     
 C   9.0712259682751366        5.5551495054112880        4.6521916346651206     
 H   8.9238543494479483        4.8081824891716858        2.6308466197065776     
 H   11.838703541232471       -3.5812327437240166       0.88145653734956453     
 C   13.235068524294084       -1.9544910243822251        1.1155728762776815     
 H   14.352508029755494      -0.12405388486812788        1.3015828658173831     
 H   5.9613881308398202        8.2825421339387884       -6.9058847870638318E-002
 C   8.0964561544205154        8.4385328822889054       0.24300464849968145     
 H   10.222609250125471        8.2417783073299393       0.56824668147591850     
 H   7.7984441227410173       0.53786852518854233       -3.5739637602825658     
 C   9.3333520025266132        1.1268980402830500       -4.9733060436973577     
 H   11.035562642730930        1.8491744773117165       -6.0867463273260940     
 H   11.790413944070895        5.2311638757525527        6.6658186926202152     
 C   9.8617816372190958        5.6838654250007954        5.7995529223440743     
 H   8.0555065712941794        5.9455430919896139        4.6446532933329818     
 H   14.111717386442317       -2.5975141505246691        1.1750186868177070     
 H   8.1043585838465724        9.5260259063710784       0.24362642061306924     
 H   8.8833916466959870       0.61557425395132570       -5.8203061610746731     
 H   9.4781523788922364        6.1912590893430570        6.6824739097100538     
 P   7.0670835941233570        2.9703636162549722        8.2699029708120193     
 C   5.5914810890104656        2.3007195417216515        9.0479240986196690     
 C   8.5328007205467546        2.7293846987554753        9.3005159685733254     
 C   6.8364231309629080        4.7475665046872457        8.0819380286887377     
 C   7.2975598263699206        2.2209591266716120        6.6408462004363695     
 C   5.4981867636257098       0.91817319297718225        9.2896395492689159     
 C   4.5289747057013594        3.1526558781348077        9.4067129214501808     
 C   8.5514721172586174        1.7864407741323034        10.341002040477930     
 C   9.6804975452630870        3.5046216313938601        9.0325737922427134     
 C   6.4565443328598509        5.2869746297571343        6.8456497134520458     
 C   6.9234266206602948        5.5707223239884742        9.2210914303174896     
 C   6.2748817437893214        1.4496163608103656        6.0616512451069688     
 C   8.4899719724791414        2.4493323362906030        5.9284423667100752     
 H   6.2995440050162843       0.24318108226032267        8.9999165471762907     
 C   4.3567034275054839       0.40172063433918431        9.9020889812907562     
 C   3.3809555166451744        2.6206755002117781        9.9951665349788659     
 H   4.5915277343671770        4.2201811616133353        9.2221714414534617     
 H   7.6755791669879923        1.1899873525433482        10.586581690051524     
 C   9.7141862795762854        1.6147847661265795        11.098314830683451     
 C   10.838097101045088        3.3127165719137648        9.7869403505021904     
 H   9.6628584603450509        4.2666778975941337        8.2547854624394024     
 H   6.3881371751388700        4.6485925494478577        5.9683160197373786     
 C   6.1695406931947598        6.6512737635630863        6.7468176271590821     
 C   6.6105157303872959        6.9258536308292058        9.1180894801341577     
 H   7.2382164581892390        5.1630200502079173        10.180947741609984     
 H   5.3600368213655543        1.2445420892581174        6.6108481424879875     
 C   6.4417380646930846       0.93157663222947673        4.7738534685289054     
 C   8.6328986386997979        1.9438112684581006        4.6353698408698234     
 H   9.2986570897494598        3.0344057166340161        6.3584011829915257     
 H   4.3147356105432708      -0.66495318553166782        10.113602322559066     
 C   3.2973886485369417        1.2477035186604617        10.241829619035432     
 H   2.5574472846887510        3.2727608583015750        10.285332273343355     
 H   9.6896526345292315       0.88639781453355515        11.908923463903852     
 C   10.856794678739861        2.3687879623996486        10.821221353741413     
 H   11.735163175625887        3.9006328296522712        9.5948143307290579     
 H   5.8698198407206474        7.0676666856495043        5.7863016722720877     
 C   6.2428205329250233        7.4668325386619641        7.8791093215618995     
 H   6.6552196294023478        7.5699489419050856        9.9971648979462984     
 H   5.6492327986139799       0.33247622218819117        4.3325093733033313     
 C   7.6077492955543926        1.1949622369647408        4.0535847429812302     
 H   9.5386808963744070        2.1403737972008074        4.0680426715540348     
 H   2.4032541348611023       0.84223848927361489        10.711850733831826     
 H   11.770669134047461        2.2436747738527871        11.403110613356020     
 H   6.0284947895649266        8.5323306156321497        7.8053665245155424     
 H   7.7455018875359780       0.82583667656831683        3.0366073255447841     
 P   10.582694359425409        10.182829195150909        5.0712262019873853     
 C   10.490634701286911        9.2560047374223853        6.6142093578821575     
 C   11.755931851714186        9.3203686446931009        4.0125379215873185     
 C   8.9483055170971753        10.217497802979677        4.3069789934490768     
 C   11.137586107840422        11.874532342334170        5.3647756015104413     
 C   9.4117480837151373        9.4338161548558013        7.4997971130432255     
 C   11.523704371756885        8.3601163287421905        6.9326966540804040     
 C   11.379237362957772        8.1275956394609228        3.3689127008434832     
 C   13.086737852990529        9.7622958921402212        3.9631412336078604     
 C   8.1065763246579117        9.0963685197999151        4.4361282346342916     
 C   8.5430903190931637        11.314440974262627        3.5262617309945967     
 C   11.443656905283810        12.708008851334604        4.2710018632809508     
 C   11.168957885814747        12.388564873770713        6.6724145029988957     
 H   8.6069067457593356        10.123668446089196        7.2603134480270572     
 C   9.3783334476428344        8.7181451644602141        8.6966900966774272     
 C   11.467570679503797        7.6348271908463694        8.1234948852403441     
 H   12.348851560286253        8.2083488587348832        6.2444710491315147     
 H   10.349573590687163        7.7753825817569373        3.3876075015582794     
 C   12.351458080166699        7.3712634925257818        2.7093841996492971     
 C   14.050640759954456        9.0046475972978985        3.2952861840943037     
 H   13.371765399920987        10.693809329010993        4.4396967986883684     
 H   8.4117274275238163        8.2513811117267704        5.0497077723023391     
 C   6.8783545951563552        9.0771365519100495        3.7747496684554522     
 C   7.3085732426328018        11.279254972745559        2.8768750436924511     
 H   9.1712079686348673        12.196023040644844        3.4210897441016366     
 H   11.464481535595981        12.313686918830296        3.2567022995146773     
 C   11.732766278905858        14.057268417068254        4.4868746396313250     
 C   11.463738399033939        13.738988925659902        6.8750831653579771     
 H   10.968500374963822        11.742602420067014        7.5237779764468335     
 H   8.5668920767208885        8.8847400328158574        9.4020445382276794     
 C   10.391027777250567        7.8014626132217870        8.9962690203594011     
 H   12.267752010151488        6.9365944579082184        8.3627399682303043     
 H   12.071012800767321        6.4378292122974496        2.2207285851816687     
 C   13.684946825266604        7.7992301000780566        2.6902308061419378     
 H   15.077524796303585        9.3644430799237206        3.2321255176672654     
 H   6.2298799774188085        8.2066953702774850        3.8582619452011091     
 C   6.4749476213941515        10.164288639064130        2.9924388255149652     
 H   7.0073691425651656        12.131185998577459        2.2702921357728418     
 H   11.938067018875028        14.705477789066483        3.6338926814748773     
 C   11.734347187506456        14.571689591496957        5.7868585365777658     
 H   11.483144765181377        14.139351786532197        7.8859818868032869     
 H   10.334551442343852        7.2264467677078796        9.9184773488329405     
 H   14.439542225591810        7.2037008029694425        2.1791388434354557     
 H   5.5060759029431328        10.137891831069032        2.4871352185071078     
 H   11.938028824918058        15.629422174695033        5.9469976665991577     
         556

 Co   1.5081982467686685        10.620140034793296       0.36959533806443712     
 S  0.93281377514184360        12.797107877376424       0.75285842534725222     
 S -0.55225484956690041        9.6692010529031744       0.26588393123926102     
 S   2.7060716060336500        10.262604413913090       -1.5352248113668017     
 S   3.0145252507945699        9.8293460136517652        1.8908075245442419     
 C   2.3843563533933043        13.801393866589756       0.85570100947080208     
 C -0.41111738631558187        7.9125034766650630       0.17070873330299535     
 C   1.9578558447841441        11.126599407203624       -2.8783651742148129     
 C   2.3079060710057173        9.1295780294998838        3.3462038727563685     
 C   2.2680633225048092        15.212174396897149       0.79531528568849219     
 C   3.6795119529766938        13.264800639482612        1.0389429813488302     
 C  -1.5829734973422855        7.1328281974916283        1.1343168778936284E-002
 C  0.81390848133934290        7.2218609175305648       0.32003470645006493     
 C  0.74567269716552365        11.841344982885628       -2.7449864474531802     
 C   2.5744418955113901        11.126099499567665       -4.1543698354786125     
 C   3.0852782107191752        9.0243836411087539        4.5247628203356012     
 C  0.99606471557827991        8.6095957980663975        3.3794038719464483     
 H   1.2839642202460282        15.656708188798715       0.65851860206919732     
 C   3.3883009787596321        16.036105526575106       0.92789633945800321     
 C   4.7876990467722873        14.099887783551274        1.1924648237544284     
 H   3.7948041932117671        12.184794926162098        1.0938536414463638     
 H  -2.5359400211166512        7.6459154413093229      -0.11379950443963897     
 C  -1.5384025134336170        5.7370035775613077        3.6044687054781796E-002
 C  0.85047439846076089        5.8241888411636449       0.34444949726663937     
 H   1.7304536454682309        7.7973356393074607       0.44926536122677563     
 H  0.26325134614504470        11.877831295677385       -1.7713415169758424     
 C  0.18840489156822354        12.519252001628987       -3.8284296523711379     
 C   1.9928270214724790        11.781390836768470       -5.2432966606289728     
 H   3.5294523374637214        10.614719155306391       -4.2767689251668397     
 H   4.0946573454137338        9.4327984525018387        4.5296892107283977     
 C   2.5835022933177303        8.3941383512575296        5.6655022513409001     
 C  0.50498678363631888        7.9831821933002169        4.5232514188578987     
 H  0.36635560687374868        8.7243157918628356        2.5002308450722239     
 H   3.2678076740449002        17.117394761882515       0.88107414843092324     
 C   4.6601993124562755        15.491360561127856        1.1384020305654343     
 H   5.7740969328012719        13.660463749680359        1.3434486735479969     
 H  -2.4621662854939754        5.1690574823938915       -6.9395865425346967E-002
 C -0.31933042055048066        5.0683739547215767       0.20834305521682212     
 H   1.8078408699068458        5.3221098611968376       0.48356835442306367     
 H -0.72840328474122984        13.085400095754057       -3.6804243987481380     
 C  0.79139413017587779        12.484693960325574       -5.0908302418672733     
 H   2.4819759141694386        11.752696779111131       -6.2159978634791297     
 H   3.2120662884550470        8.3153209596201769        6.5515190826553562     
 C   1.2898246532651729        7.8557294451332380        5.6750401011957283     
 H -0.51083630789956758        7.5929874838347500        4.5108443591204015     
 H   5.5334141086093043        16.135367364780080        1.2287155564134755     
 H -0.28758331290729355        3.9819614854632843       0.23853328463961174     
 H  0.33927757953136517        13.000114613443019       -5.9342243052536983     
 H  0.90288791712000072        7.3489122684111257        6.5569985373819240     
 P   15.622729851711359        10.567083748373163        8.1859033991979757     
 C   14.158081567706962        11.238647545595711        8.9840304607973920     
 C   17.091610496172226        10.798490745860057        9.2154413700415496     
 C   15.386974912543730        8.7925546233899841        7.9808320478196046     
 C   15.851445029863269        11.319724072480149        6.5589419745641919     
 C   14.063921965129756        12.623860804527816        9.2090502846338946     
 C   13.116735750800425        10.385324276954735        9.3974800795858418     
 C   17.111531766693961        11.743544605705992        10.254232030532533     
 C   18.234351774283617        10.013062820271863        8.9564661790244990     
 C   15.011821252637956        8.2687918310028294        6.7361622157266510     
 C   15.467393374587884        7.9553497740344312        9.1101266510128784     
 C   14.821251430499620        12.070620947985116        5.9661910832618776     
 C   17.049314596212238        11.096181374293407        5.8543742613251109     
 H   14.848864312453246        13.298846331478549        8.8781208582861417     
 C   12.945422250600890        13.142235207471083        9.8617557389308264     
 C   11.988419569662453        10.919164773165345        10.021207027656416     
 H   13.180058114922057        9.3156019445174092        9.2272393717162444     
 H   16.238161043157600        12.347177127705057        10.491718609211812     
 C   18.269073888704082        11.905112464932223        11.021412033593410     
 C   19.387329314539944        10.195327188147891        9.7207814844835116     
 H   18.215162881449455        9.2498267934778013        8.1797998456737631     
 H   14.950867042953039        8.9174341953673935        5.8661313350035638     
 C   14.719173459857826        6.9072914303186614        6.6193184650776180     
 C   15.150004050221675        6.6028334260295223        8.9886479966665771     
 H   15.778658060199145        8.3494596448528480        10.077053468326069     
 H   13.901885597201531        12.272312306865047        6.5099072821694346     
 C   14.987071821691456        12.571506219665068        4.6712837259896451     
 C   17.191538920455649        11.585303309087390        4.5550284417360096     
 H   17.862955957295654        10.526666913130050        6.2957085012409912     
 H   12.905241806942890        14.211420017135618        10.062309454856988     
 C   11.905545275808331        12.294889025398071        10.253330465348126     
 H   11.178912718893322        10.267341498815634        10.348487033912949     
 H   18.245487677878845        12.632791990067208        11.832825084922048     
 C   19.406249980414746        11.138889163864324        10.755397418872150     
 H   20.278092354190633        9.5946795318584037        9.5390893634026046     
 H   14.419567548490900        6.5041545935517302        5.6531907211594934     
 C   14.785171132063315        6.0780489918657787        7.7418899206701157     
 H   15.186222403382864        5.9486476115064448        9.8606082067642067     
 H   14.189054806781945        13.153378341565379        4.2170591523435510     
 C   16.158927174076460        12.312150489649603        3.9588451183438291     
 H   18.102087876974341        11.391757234192390        3.9945446101165438     
 H   11.028080668382010        12.701391492858191        10.752506240105212     
 H   20.315765709999223        11.251289585297915        11.347146677564023     
 H   14.566678240247676        5.0145357702489823        7.6543709613273920     
 H   16.295895828777471        12.668643918806115        2.9370738947093522     
 P   2.0482020778205547        3.3364079238442224        5.0253835688973743     
 C   1.9393567681415642        4.2718631688448525        6.5632098296077341     
 C   3.2542622645522261        4.1885039992169286        3.9979891403511472     
 C  0.42413138530218714        3.3128249211234397        4.2400956431696075     
 C   2.5893134612463942        1.6409548786250601        5.3302759729166871     
 C  0.85031904298461325        4.0962912805014264        7.4363833498184313     
 C   2.9635894718767068        5.1763000081704007        6.8879581665364871     
 C   2.9149952150352210        5.3919739095802539        3.3534745162060062     
 C   4.5820297085889878        3.7353707555519913        4.0021951693728788     
 C -0.40166690759808094        4.4482747612412510        4.3459490904011915     
 C   4.5571934440710084E-003   2.2068419052833934        3.4800982815984551     
 C   2.8888833212556229       0.79980844020706243        4.2405103531809436     
 C   2.6322082712046573        1.1366521578368540        6.6410839251400535     
 H   5.0804228893687339E-002   3.4027923576621970        7.1904084469253959     
 C  0.79935717964944086        4.8184385788325610        8.6286650305502341     
 C   2.8880527933835984        5.9109063886598925        8.0721385810168123     
 H   3.7975332999452318        5.3262959380769850        6.2099662617668256     
 H   1.8879077458031357        5.7521255347486440        3.3301173747610262     
 C   3.9230259621276398        6.1495172052768705        2.7507135184432738     
 C   5.5818952398930772        4.4956492165290065        3.3940615339657030     
 H   4.8373602612781008        2.7951812432832472        4.4781557740472637     
 H  -8.5324584922016750E-002   5.3007764559967852        4.9431551017403850     
 C  -1.6299163359120519        4.4710684847008224        3.6851041821840780     
 C  -1.2304082467213502        2.2454277627213832        2.8318755629323529     
 H  0.62046396136274151        1.3150505425200714        3.3925434770955039     
 H   2.9029739266382313        1.1871108555494914        3.2235283140461708     
 C   3.1829617739274738      -0.54725132805832222        4.4640632993509781     
 C   2.9330285912040912      -0.21155900660762716        6.8519754125845678     
 H   2.4366746109443871        1.7884627973886766        7.4892605819019522     
 H  -1.7684648890052408E-002   4.6498166395855955        9.3269008952522992     
 C   1.8031852743767633        5.7426925873820878        8.9344807126488934     
 H   3.6818315983055072        6.6148950198748580        8.3160167179681252     
 H   3.6700294659902246        7.0881086366068367        2.2567311499957259     
 C   5.2537587983064400        5.7141667597955053        2.7939567423888905     
 H   6.6075113338490894        4.1285524735102035        3.3740664584521438     
 H  -2.2667509681549425        5.3515969454290060        3.7509036856610725     
 C  -2.0497206591066894        3.3727199693048431        2.9277505223757143     
 H  -1.5447271113356713        1.3850536813204601        2.2444068833202007     
 H   3.3852791471024819       -1.1994720497162223        3.6134203893862673     
 C   3.1970477653987843       -1.0521375534517745        5.7679011872532477     
 H   2.9630656634529080      -0.60297759353683855        7.8662613605095881     
 H   1.7331251499573794        6.3225495110238334        9.8530515254093487     
 H   6.0350811731802017        6.3123928135177323        2.3292645547994395     
 H  -3.0233892821507111        3.3997594148443540        2.4330017804177246     
 H   3.4066492777165829       -2.1078196637693809        5.9344857450990016     
 Co   15.597239636717298        2.9519691128423688        12.574117781984077     
 S   16.173093342713159       0.77499948788518058        12.956487356807221     
 S   17.656982897861909        3.9042911882978393        12.469513881721701     
 S   14.398859708322114        3.3094503010069500        10.669578144285286     
 S   14.091587357914275        3.7417863832912470        14.096416282313687     
 C   14.721537113646891      -0.22927445946754652        13.059026806994678     
 C   17.513978795454566        5.6608966173608808        12.374644489261698     
 C   15.147301844656942        2.4457131512628401        9.3264016566796180     
 C   14.798592935289498        4.4420908580768881        15.551338028614097     
 C   14.837868334087096       -1.6400473178162787        12.998708264621882     
 C   13.426333955546337       0.30729502290929656        13.241974472375164     
 C   18.684961597975697        6.4416985863158160        12.214500760863837     
 C   16.288406752473971        6.3503883097349529        12.524937179965701     
 C   16.359628930453823        1.7311978720804562        9.4597618280584506     
 C   14.530762283184584        2.4461529963655346        8.0503721527434369     
 C   14.021611527904840        4.5473788164261970        16.730147371115965     
 C   16.110393769975833        4.9621875529523365        15.584007844468781     
 H   15.822007758861686       -2.0845488856585233        12.862159514353227     
 C   13.717633741241160       -2.4639953860404638        13.131122122280338     
 C   12.318148229167061      -0.52780747648803306        13.395378473492016     
 H   13.310963843706180        1.3872903929698488        13.296710336621617     
 H   19.638291985419052        5.9294815652388317        12.088479588244418     
 C   18.639113543890179        7.8374811196256999        12.239450909965237     
 C   16.250540270543297        7.7480389733386739        12.549491730065112     
 H   15.372462541498955        5.7741066669998107        12.654816548584266     
 H   16.842048015432564        1.6947333766723121        10.433399315619988     
 C   16.917045767797784        1.0534197186156586        8.3763226045628407     
 C   15.112538917659636        1.7910192220820524        6.9614397983124965     
 H   13.575667405282569        2.9573728083609456        7.9279642911409924     
 H   13.012283050541742        4.1388421267217783        16.735466215075302     
 C   14.523679803653058        5.1778657956664880        17.870613224358561     
 C   16.601796447140387        5.5887459674114979        16.727629449238567     
 H   16.739834710049987        4.8473738260054109        14.704650599478892     
 H   13.838161847472589       -3.5452809881247962        13.084348261773956     
 C   12.445696305696936       -1.9192757145284562        13.341405970904994     
 H   11.331718129161066       -8.8409807064139409E-002   13.546206214654879     
 H   19.562269766368992        8.4062934650063834        12.133454222511237     
 C   17.419542322185315        8.5049793219792065        12.412686512623448     
 H   15.292767223445596        8.2491651580497560        12.689274036930280     
 H   17.833968888822987       0.48745677327019499        8.5243450611570193     
 C   16.314089793136581        1.0879142347480011        7.1139072705171964     
 H   14.623429607343093        1.8196950857132981        5.9887183068771259     
 H   13.895369232224827        5.2568051255173360        18.756795504626776     
 C   15.817325210568047        5.7163613719909199        17.879653497412782     
 H   17.617606306677729        5.9789517242353805        16.714828486215286     
 H   11.572468481964840       -2.5632800163082936        13.431582529288017     
 H   17.386873080349591        9.5913734595779605        12.443107259523051     
 H   16.766339216228971       0.57264187422408663        6.2705003800139734     
 H   16.204492795059213        6.2234017389448368        18.761387304205542     
 P   1.4837450418838853        3.0047967844769907        20.388632018100875     
 C   2.9483304892091162        2.3329675269386079        21.186616220051015     
 C   1.4912126532800718E-002   2.7734230909139135        21.418236941386549     
 C   1.7196691653901168        4.7793011251543929        20.183582494676255     
 C   1.2548056338069651        2.2523366420530504        18.761645668991175     
 C   3.0423324056029233       0.94767045903224734        21.411167372336291     
 C   3.9896018065335372        3.1861120960022777        21.600652569948188     
 C  -5.1106821824983282E-003   1.8280183783825206        22.456713264046734     
 C  -1.1277789304289174        3.5589807324685663        21.159454139058010     
 C   2.0948334976384491        5.3030587406475478        18.938913318542451     
 C   1.6389995893265037        5.6165638358406484        21.312802780233881     
 C   2.2854494784970067        1.5025762686316191        18.168194860467963     
 C   5.6452065623906804E-002   2.4751077423747949        18.057659993940995     
 H   2.2574368177396034       0.27286264534420651        21.079738194074675     
 C   4.1605851060752697       0.42901456507574393        22.064082044704726     
 C   5.1176998672556779        2.6519945483150691        22.224554309889090     
 H   3.9263914799082413        4.2558983731700861        21.430732443678544     
 H  0.86823470208746500        1.2243009401622786        22.694085041403667     
 C  -1.1627576960858010        1.6661433409516833        23.223661630029035     
 C  -2.2808408684180046        3.3764570258129041        21.923580977576215     
 H  -1.1084936812974215        4.3224719908545142        20.383045625695104     
 H   2.1559150690954585        4.6543521468500089        18.068942396210272     
 C   2.3871428423060550        6.6646235642482621        18.821963969082194     
 C   1.9560540803143849        6.9691424600280625        21.191243278982444     
 H   1.3276709684955199        5.2224504624561776        22.279700471381826     
 H   3.2051587134882644        1.3013896830359268        18.711531432941776     
 C   2.1196077840020222        1.0021586021560767        16.873110828460558     
 C  -8.5845254327471532E-002   1.9863540044307797        16.758180297392979     
 H -0.75753220872697880        3.0436989048629908        18.499581278281706     
 H   4.2006284045667304      -0.64024137620426758        22.264315138697828     
 C   5.2003931159648120        1.2761826081463539        22.456260743175026     
 H   5.9271339485592858        3.3036929988145123        22.552301365340057     
 H  -1.1392449396648712       0.93816060373080967        24.034803683330342     
 C  -2.2999087825591302        2.4324570504063985        22.957786982274854     
 H  -3.1715430110130383        3.9772433700789604        21.742051388454566     
 H   2.6866494990869212        7.0678184296626378        17.855823984201976     
 C   2.3208101870499669        7.4939305370631670        19.944465584662257     
 H   1.9195580361816780        7.6234285644391004        22.063113912478926     
 H   2.9179851593417911       0.42124769246914312        16.418283956886217     
 C  0.94722589085680198        1.2607476878381745        16.161261291792979     
 H -0.99681749675391007        2.1792232282360877        16.198147095915839     
 H   6.0776597692692471       0.86943917092041012        22.955593172861928     
 H  -3.2094981051157085        2.3198487455544763        23.549379535823700     
 H   2.5389655424618804        8.5575064993193557        19.856876186120772     
 H  0.81016764230786564       0.90453644869578209        15.139400209868736     
 P   15.056199969594063        10.235354539903998        17.227822678464275     
 C   15.165839319950848        9.3001087028633052        18.765721052932069     
 C   13.848927684449157        9.3833566861488915        16.201656338235583     
 C   16.680004834296980        10.258576806708032        16.441893190989745     
 C   14.515650254971236        11.930942276713148        17.533009093762075     
 C   16.255451491703241        9.4757575092187647        19.638168120356646     
 C   14.141641899419255        8.3959529530734187        19.091359295668909     
 C   14.186281690059687        8.1782107254440533        15.559150537434590     
 C   12.521823925538182        9.8383987786601317        16.205287191287105     
 C   17.504983025399188        9.1224052115039527        16.546642497332730     
 C   17.100570015407051        11.365148073314405        15.683269425829002     
 C   14.216347229379997        12.772413145449327        16.443422342242222     
 C   14.472608531798191        12.434902450584834        18.843942818583873     
 H   17.054898085489214        10.169112898127041        19.391531851896023     
 C   16.307030944646037        8.7539095503710431        20.830601929758796     
 C   14.217833037375616        7.6615879032420393        20.275651485145307     
 H   13.307178991145982        8.2460212822361711        18.413985310380543     
 H   15.212813404774638        7.8164197210421440        15.536255085145402     
 C   13.176978442143398        7.4210425897338084        14.957906843554996     
 C   11.520664784055510        9.0784220593583989        15.598795843535678     
 H   12.267935687111645        10.779780472858446        16.679676707376970     
 H   17.187932391912589        8.2694800636319261        17.142881134671946     
 C   18.733369346168327        9.0994281811313193        15.886068965155065     
 C   18.335715348409586        11.326415451251361        15.035367796877315     
 H   16.485352409183349        12.257517869686710        15.596597352398154     
 H   14.202469791905438        12.385391978276115        15.426336049617245     
 C   13.922278879893524        14.119422439383740        16.667270906893474     
 C   14.171855753144607        13.783084127769870        19.055133236162519     
 H   14.668012129148766        11.782880417802989        19.691988616654903     
 H   17.124503937250804        8.9226274312359806        21.528309331753938     
 C   15.303289520362791        7.8298339690866934        21.137255965921277     
 H   13.424082892653830        6.9577930245459472        20.520217758608691     
 H   13.428624422020281        6.4813291106576765        14.465300261373176     
 C   11.846842951026831        7.8583070578784255        15.000800485810958     
 H   10.495569094132797        9.4469393258649532        15.578549566178618     
 H   19.369495231745798        8.2183016693142363        15.951023819830901     
 C   19.154196845215335        10.198397688849175        15.130136914992130     
 H   18.650871357055628        12.187290809653518        14.449050123274727     
 H   13.720155467320131        14.771901057872032        15.816771010365771     
 C   13.908016095926161        14.623956253277486        17.971248797995440     
 H   14.141712297657486        14.174241019147351        20.069516971056430     
 H   15.373771797106082        7.2502352984074010        22.055958338484366     
 H   11.064556495095102        7.2603350825768489        14.537330216611796     
 H   20.127967346728500        10.171318724458285        14.635575557174002     
 H   13.698434671713095        15.679595668811608        18.138104006843324     
 Co   7.0568815185060290        10.647520815463928        12.696016521637588     
 S   7.6106914827575318        12.835351890036680        13.048740920676384     
 S   9.1351487918030685        9.7360509847388599        12.612096960594753     
 S   5.8660633616347964        10.243033379482091        10.795620188990217     
 S   5.5433624177055414        9.8783803189559585        14.212686055038391     
 C   6.1557601341648480        13.837336586132414        13.110938291208967     
 C   9.0359745820750206        7.9793179139142678        12.475404314834721     
 C   6.6102221757745729        11.099861021022601        9.4455465312910754     
 C   6.2373832802526383        9.1658174499653864        15.667045087469099     
 C   6.2717802048114528        15.248083062428051        13.041598751595302     
 C   4.8571661431695894        13.300029416709879        13.265530898571496     
 C   10.222673484182247        7.2310106186492629        12.278022663739845     
 C   7.8299144205058386        7.2566230354939893        12.629456960549282     
 C   7.8289465402633889        11.805276214725252        9.5697285859186056     
 C   5.9860003227282021        11.101039271572432        8.1732911499238572     
 C   5.4504611138617882        9.0524742518331553        16.838231818367806     
 C   7.5485882818700789        8.6452216806866904        15.704760387907015     
 H   7.2585301671340972        15.693065120351974        12.925741700052340     
 C   5.1473229073513300        16.071529449964050        13.137429193532927     
 C   3.7444456800587509        14.134782492631167        13.382717089772051     
 H   4.7410451133951845        12.220138426056488        13.319782315647361     
 H   11.162155860959373        7.7687198424898627        12.154032193246957     
 C   10.210536184838560        5.8337783328695023        12.267389672402347     
 C   7.8256505983854829        5.8582850662713488        12.619900369256577     
 H   6.9029159394751574        7.8092203315964728        12.783112255647360     
 H   8.3212792563795759        11.835144907671225        10.538574167482750     
 C   8.3837233393842361        12.478002371941374        8.4819420849767244     
 C   6.5651354773730839        11.750936460727933        7.0798372523924824     
 H   5.0266813726839361        10.596352588320713        8.0574277482979628     
 H   4.4383986535260327        9.4554355717003666        16.835091559918112     
 C   5.9479598409139367        8.4219213738826788        17.980525933066033     
 C   8.0338191031458290        8.0154044390334285        16.849149242725712     
 H   8.1814988654572911        8.7623307855000405        14.827853113200105     
 H   5.2674172230623642        17.152794133317151        13.084304925735200     
 C   3.8713877904859375        15.525966011154468        13.319683007970267     
 H   2.7542681998090504        13.695404340514095        13.506666468999725     
 H   11.145273247589557        5.2894415109816588        12.133524558919566     
 C   9.0098158271070723        5.1334135289215217        12.442786713565898     
 H   6.8832109767688960        5.3301011357735248        12.764800179019106     
 H   9.3062894417084241        13.036618544498767        8.6232571310357713     
 C   7.7717311744657716        12.447017270854740        7.2238105280612572     
 H   6.0697814495526732        11.724268116175484        6.1102624338842348     
 H   5.3145788056512879        8.3399375342373308        18.862618034691760     
 C   7.2431555686586560        7.8868344624261324        17.996463565416565     
 H   9.0494694451780973        7.6248081143301665        16.841680328127087     
 H   2.9948596001497454        16.168973582635136        13.380634002531016     
 H   9.0019786341075338        4.0459359630157916        12.444069932419620     
 H   8.2215361004365768        12.958598306863824        6.3768770123916196     
 H   7.6266372829079909        7.3794688509779771        18.879466321973005     
 P   10.037635659960911        10.600226662641129        20.469770581577926     
 C   11.512947950530235        11.269660238122974        21.248587915407398     
 C   8.5719245554705168        10.841130019414187        21.500456442015057     
 C   10.268186330799015        8.8230758424113613        20.281297929058930     
 C   9.8073555584899257        11.349796034092924        18.840773566060388     
 C   11.606515712978057        12.652259695537495        21.489871656481981     
 C   12.574555184334477        10.417468712949640        21.609268472030912     
 C   8.5536835231603252        11.783762010095669        22.541235790768813     
 C   7.4241541879163631        10.065901809815495        21.232818170982604     
 C   10.648035304977267        8.2841673868562484        19.044776705525702     
 C   10.181499531064576        7.9995288318565878        21.420193861007963     
 C   10.830015227855030        12.121079222279898        18.261468470442100     
 C   8.6150139180507939        11.121139895841583        18.128336496975759     
 H   10.805863053975990        13.327422535477464        21.198753044254850     
 C   12.747256192389905        13.168531240584597        22.103827759534770     
 C   13.721980156750995        10.949269417701704        22.198983564940932     
 H   12.511779597064637        9.3498907388566366        21.425178690537457     
 H   9.4297066148284951        12.380162814101926        22.786474257599114     
 C   7.3914321877756670        11.954978428162157        23.299342976358748     
 C   6.2669735666561852        10.257425294306705        21.987932086207866     
 H   7.4414616987307349        9.3040765856700389        20.454784941996536     
 H   10.716151626155764        8.9228190728495225        18.167629116315052     
 C   10.935584970872982        6.9200291649341743        18.945497640749874     
 C   10.494881944051588        6.6445431586561146        21.316695414606027     
 H   9.8668087953746664        8.4067833928364184        22.380287230895490     
 H   11.744845298930363        12.326322178749784        18.810654033796634     
 C   10.663156437934292        12.638797135499001        16.973531370300336     
 C   8.4721014790615179        11.626322380430915        16.835137506909650     
 H   7.8063714452874997        10.536055182972680        18.558357659138998     
 H   12.789311737680965        14.235265004102313        22.315079376031552     
 C   13.805760645660119        12.322296930407910        22.445285275676799     
 H   14.544925032453756        10.297059154178459        22.490351091408158     
 H   7.4162858809247885        12.683022100121921        24.110257333778428     
 C   6.2487895704584604        11.200873642538431        23.022669036516433     
 H   5.3699028760506486        9.6694019449225319        21.796153254268106     
 H   11.235546918209938        6.5041318953752674        17.984853491744254     
 C   10.862721220735722        6.1040914485184157        20.077533946606501     
 H   10.450611669586657        6.0002251649766976        22.195621223797449     
 H   11.455626593066802        13.237861350220458        16.532063086612638     
 C   9.4972166813745904        12.375129260711550        16.253235146442044     
 H   7.5663718549363326        11.429474564680492        16.267835144302193     
 H   14.699397847473199        12.727582066334639        22.916349057597451     
 H   5.3352741590243964        11.325500637584915        23.605230517412380     
 H   11.077515674282697        5.0387192105046523        20.003440516338404     
 H   9.3595077443309531        12.743993485866790        15.236150743558097     
 P   6.5235985480807877        3.3869850364573413        17.273039177976965     
 C   6.6155131296092540        4.3142127865550934        18.815826329869196     
 C   5.3505289661797146        4.2494293337623175        16.214330894416218     
 C   8.1578610319835096        3.3522062215023416        16.508649946216785     
 C   5.9684465651325587        1.6953444920020007        17.566635397067561     
 C   7.6941709984226678        4.1364147240083335        19.701686380120226     
 C   5.5827499865561148        5.2106878039219477        19.133736465749170     
 C   5.7280920018029953        5.4408030730623258        15.568636467711555     
 C   4.0190115366031920        3.8094624003363395        16.167683943115506     
 C   9.0000834461219377        4.4729220304384265        16.638293707679196     
 C   8.5623284100825696        2.2556185320782718        15.727021817460045     
 C   5.6621984153025640       0.86200805147009818        16.472801766297223     
 C   5.9368418811453454        1.1812613475579783        18.874240892460264     
 H   8.4988612138180439        3.4462817692425514        19.462558404243744     
 C   7.7276089843447027        4.8524743458724560        20.898343635053699     
 C   5.6389290091080477        5.9364039450455426        20.324277698774576     
 H   4.7578201749863309        5.3625664300510199        18.445266476762580     
 H   6.7583542195712445        5.7912636255303394        15.585138355994536     
 C   4.7559927705634033        6.1979647688172070        14.909919391828030     
 C   3.0552439255829786        4.5679121209709823        15.500605798891726     
 H   3.7333862117265659        2.8788834256276794        16.645782230764752     
 H   8.6954499036130350        5.3176780397023427        17.252470922599599     
 C   10.228155793977690        4.4919758324593149        15.976632382470445     
 C   9.7966560180206113        2.2906622088245490        15.077303143266368     
 H   7.9337772258365753        1.3743967543667550        15.621413063327337     
 H   5.6413759375947228        1.2564232533459210        15.458537201235099     
 C   5.3727681712650233      -0.48720228249773401        16.688605137269946     
 C   5.6416447387580577      -0.16908732662235951        19.076854786772170     
 H   6.1373846963228518        1.8271562342440937        19.725640171850934     
 H   8.5387864093942270        4.6857742756130332        21.603979706202807     
 C   6.7151597300136441        5.7695868438492965        21.197411893412617     
 H   4.8389645816215232        6.6350294406813362        20.563084068973289     
 H   5.0370224953876424        7.1303952125291055        14.419698793231023     
 C   3.4218480972967606        5.7721494943612619        14.893671987487160     
 H   2.0277562786144734        4.2096187398511384        15.439416029885283     
 H   10.877145459354315        5.3619973764678415        16.060577733348673     
 C   10.630854267966887        3.4051364441605387        15.193514348518146     
 H   10.097255657049150        1.4389923823537263        14.470037611425507     
 H   5.1672841509365046       -1.1352557650729780        15.835552692488625     
 C   5.3709263718610796       -1.0016881404458988        17.988564824879735     
 H   5.6219838953171291      -0.56943499893907024        20.087758023528682     
 H   6.7717112062077192        6.3449242587840367        22.119427454428241     
 H   2.6673625528814235        6.3683653217398000        14.383282346270887     
 H   11.599820399327511        3.4314057244899705        14.688453514235663     
 H   5.1668949481237432       -2.0593694070622863        18.148631410620947     
 Co   10.049179392105106        2.9253814286888402       0.49370206225823121     
 S   9.4949463938922563       0.73776795073535439       0.84679827757191717     
 S   7.9717012875785827        3.8385849398910872       0.40861049996921417     
 S   11.240560417680589        3.3288456800121908       -1.4065236295931460     
 S   11.562109627422304        3.6941227286748997        2.0111704675481663     
 C   10.949848107364014      -0.26429701034722547       0.90840087884940812     
 C   8.0728695802937604        5.5952688602403011       0.27298363618458465     
 C   10.495920034502735        2.4722718725748516       -2.7564753949832888     
 C   10.867605372172966        4.4064959375324646        3.4653346874452899     
 C   10.833719913479371       -1.6750267481506049       0.83905683880830173     
 C   12.248527032579828       0.27291496322114295        1.0626549593460322     
 C   6.8870926261107206        6.3448631331912599        7.5120174890032254E-002
 C   9.2795293872811282        6.3166734090179562       0.42819974791163640     
 C   9.2771574405028190        1.7669520807688561       -2.6320504634070234     
 C   11.119829602818731        2.4711038660068532       -4.0288875939850337     
 C   11.654127321315933        4.5197499226582041        4.6368016577691060     
 C   9.5563147235642827        4.9268988717890601        3.5027102474628622     
 H   9.8468977807831823       -2.1199263547562981       0.72352721245974450     
 C   11.958144748982361       -2.4985543971452326       0.93456572219039002     
 C   13.361219328013968      -0.56192323082684625        1.1795295353652551     
 H   12.364759705978031        1.3527879588561733        1.1168972139490898     
 H   5.9471910100849765        5.8081491363047668       -4.9859628317479483E-002
 C   6.9006198006583004        7.7420435072345590        6.5136736899092940E-002
 C   9.2852024445048205        7.7149875442192615       0.41918620301437232     
 H   10.205886164580644        5.7631617292868418       0.58234284269096304     
 H   8.7850871275317424        1.7369684937207779       -1.6630810484770422     
 C   8.7220528662643027        1.0943363123181709       -3.7197351697853844     
 C   10.540384391986802        1.8212912429346158       -5.1222207895717977     
 H   12.079153981789290        2.9757317584297143       -4.1449635305393899     
 H   12.666199148223319        4.1168182603224404        4.6339561239833733     
 C   11.156256782698531        5.1502013768180630        5.7789757383452764     
 C   9.0706822427053062        5.5565115758474528        4.6470302800722969     
 H   8.9236533419770225        4.8097683011808554        2.6256221750504873     
 H   11.837962616932433       -3.5798061166786250       0.88144293934289575     
 C   13.234166983885588       -1.9530911062937253        1.1164868551431135     
 H   14.351463468508515      -0.12263417055246237        1.3032545065893291     
 H   5.9665239316047494        8.2873409707000025       -6.9079705805219604E-002
 C   8.1019023611046475        8.4411255322866268       0.24160960067576262     
 H   10.228097229367394        8.2420981762431413       0.56484896250677952     
 H   7.7994538762069032       0.53581664050565003       -3.5782189124127184     
 C   9.3337594894564297        1.1253088242535900       -4.9780031131438189     
 H   11.035506235703489        1.8479709711704506       -6.0919124923044166     
 H   11.789389099147435        5.2322007263785562        6.6612386903262069     
 C   9.8610118760823600        5.6851792692787777        5.7945665646600464     
 H   8.0549603369223295        5.9469015204476685        4.6392973266930220     
 H   14.110679011937213       -2.5961526788044540        1.1771697659975444     
 H   8.1107556351324614        9.5285754559314064       0.24341230260328947     
 H   8.8837134593281011       0.61381957740616222       -5.8248583237507345     
 H   9.4772537789862845        6.1925543404011938        6.6774479703969352     
 P   7.0672215060464589        2.9717664543525508        8.2665439348672987     
 C   5.5920563215132386        2.3020444633159505        9.0453665332248558     
 C   8.5330626382350960        2.7311650193082788        9.2971157674418627     
 C   6.8363563385268948        4.7488621855086510        8.0778968373113216     
 C   7.2976282772796557        2.2222346333537462        6.6375703996118576     
 C   5.4987270655481382       0.91939042481864941        9.2864076118710894     
 C   4.5303976083276982        3.1540350329374141        9.4063478362186466     
 C   8.5517773229818470        1.7881356027009800        10.337533185651498     
 C   9.6805666076257904        3.5068017582593618        9.0295329301923282     
 C   6.4566571635221335        5.2876435994301234        6.8412755947897992     
 C   6.9231008405488730        5.5725795850694047        9.2166556353890599     
 C   6.2746432323525410        1.4517229581930768        6.0578272611583390     
 C   8.4902639924942900        2.4504028193924543        5.9254852906838797     
 H   6.2994267286784869       0.24440004548419553        8.9950308167588719     
 C   4.3581646411095498       0.40285830312317006        9.9004678789567286     
 C   3.3831671380789841        2.6219775346075500        9.9962110889143698     
 H   4.5929819435660226        4.2216491071276616        9.2223838209021309     
 H   7.6759801709797948        1.1914020884654646        10.582787785415098     
 C   9.7142837235141677        1.6168727405235970        11.095239642921248     
 C   10.837980482745929        3.3152722523902978        9.7842962677561953     
 H   9.6628706102465287        4.2689064221582900        8.2517904520358076     
 H   6.3885449706369606        4.6488509674281042        5.9642343098489246
[truncated: 3,249,397 more chars]
