# Supplementary material for: Unraveling the Contributions to Spin–Lattice Relaxation in Kramers Single-Molecule Magnets
Source: J Am Chem Soc. 2022 Dec 9;144(50):22965–75. doi: 10.1021/jacs.2c08876 (PMC9782788; doi:10.1021/jacs.2c08876)
Supplement: Supplementary file 2 — ja2c08876_si_002.zip [file ja2c08876_si_002.zip › phonon_Co/mol-2/mode-1-10/9/Cart_disp.xyz]

         556

 Co   1.4905858246954187        10.644506651139528       0.38835152895699521     
 S  0.94151251459357643        12.829283662144011       0.77098880540890957     
 S -0.60551565262428253        9.7682364638359385       0.32876722736957542     
 S   2.6666454770848507        10.246517377973792       -1.5223899456131202     
 S   3.0227912869886615        9.8360191003021242        1.8719486879396363     
 C   2.3946656653332044        13.831749851883643       0.86881873646624008     
 C -0.55546749619895686        8.0088310607371724       0.19189707226036434     
 C   1.9320200966343262        11.114878869331964       -2.8704942281569168     
 C   2.3383942324972993        9.1386455264223834        3.3400523249446938     
 C   2.2806524020297836        15.242830989766613       0.80228129459727837     
 C   3.6892262053594758        13.292994531228773        1.0496768753881316     
 C  -1.7676040015761763        7.2881618032525193        3.9797078766233521E-002
 C  0.63960027784210083        7.2582203083982701       0.30402017089688593     
 C  0.72002341992267582        11.831039894415440       -2.7451468290331991     
 C   2.5578216334533472        11.113459424814762       -4.1418619438284461     
 C   3.1351665522224885        9.0305177797466705        4.5052363682646597     
 C   1.0275064957795992        8.6173196389663023        3.3921010194662542     
 H   1.2971250324323373        15.689295869828998       0.66533317083536891     
 C   3.4033883314283337        16.065103476329476       0.92511283440334213     
 C   4.7999482781227538        14.126475356738828        1.1925958751738781     
 H   3.8017425162742109        12.212584313077292        1.1084897027675265     
 H  -2.6999158534342964        7.8470933474611870       -5.0017726986745309E-002
 C  -1.7875208013099204        5.8899482309706563        3.3008957154938262E-002
 C  0.61093305687403388        5.8594067488802803       0.30149002030749494     
 H   1.5841116949919689        7.7913583570072831       0.42235197966765076     
 H  0.22892862192245228        11.863603836000586       -1.7754855588494030     
 C  0.17157307594570192        12.509743131730511       -3.8327065070407920     
 C   1.9850778158366400        11.769739141072803       -5.2350425180661793     
 H   3.5132567851912584        10.601347212455687       -4.2573586050656465     
 H   4.1467532420047029        9.4342818874400294        4.4929130585728290     
 C   2.6476954350759860        8.4039051171018748        5.6546236794922038     
 C  0.55268564556127409        7.9893524138691916        4.5423390812004394     
 H  0.38676440597424039        8.7301904861270110        2.5205777996953698     
 H   3.2849899421790481        17.146612069594333       0.87364355826805051     
 C   4.6751324169138071        15.518112650784296        1.1319698750193266     
 H   5.7865014690636460        13.685264486805405        1.3375729076330127     
 H  -2.7396139612117945        5.3666773132014418       -6.7523134266492188E-002
 C -0.59651570691525868        5.1620361913137893       0.16943708025759657     
 H   1.5455383830040716        5.3079098352446890       0.41672746445370928     
 H -0.74532894811201222        13.077295728627581       -3.6915707035827587     
 C  0.78376990571096883        12.474755921757493       -5.0907233874300113     
 H   2.4814954725182607        11.741351821017760       -6.2040653005357358     
 H   3.2879220033033656        8.3267111070483413        6.5325445922804404     
 C   1.3534571258575698        7.8670075811346738        5.6835013410262345     
 H -0.46207342893399622        7.5955671321783420        4.5450525878193835     
 H   5.5498382643137658        16.160976345884709        1.2150165430109479     
 H -0.61171824882633496        4.0742885650673939       0.17340870192601915     
 H  0.33881300056821767        12.991968846045747       -5.9370435517906266     
 H  0.97760756147651295        7.3650984089407370        6.5728756387779894     
 P   15.649368169997905        10.576081706675993        8.2381724491242245     
 C   14.175504793279506        11.237061494208698        9.0283340368882143     
 C   17.115378320719262        10.818846536513405        9.2686102088955096     
 C   15.425557379037290        8.7985696069576420        8.0454706970438519     
 C   15.872778982647395        11.329917719295450        6.6097114049167152     
 C   14.074781142393036        12.618440025565826        9.2746447850906080     
 C   13.122806627659211        10.377755082030300        9.3977632432460059     
 C   17.124593153669647        11.749468021725363        10.320303135892509     
 C   18.266360092982602        10.048465805786565        9.0001321986758764     
 C   15.047474454663245        8.2632860873260228        6.8067505371015562     
 C   15.503034732123494        7.9735030046822279        9.1843189172141475     
 C   14.861344038452195        12.126821476866571        6.0442920249465644     
 C   17.053341138302276        11.079115105753655        5.8841575922203342     
 H   14.868325203972168        13.299611581484735        8.9787897710479623     
 C   12.936645370377368        13.126217551889862        9.9005557980724479     
 C   11.976808692879972        10.901151877121260        9.9971681497367655     
 H   13.191276772388536        9.3109294778157423        9.2124861832189922     
 H   16.245351355773668        12.341680109446679        10.564136019542421     
 C   18.278697772648783        11.910242703455097        11.093140434720612     
 C   19.416391321913874        10.231374308033123        9.7682714083504578     
 H   18.256353582923033        9.2950952630885215        8.2133614916102484     
 H   14.985595915924895        8.9022694297134723        5.9294068645875528     
 C   14.746869348271977        6.9021238628848902        6.7065994258993875     
 C   15.177915466455607        6.6211758768924556        9.0786501333885656     
 H   15.814139987668980        8.3771458732058424        10.147456771519478     
 H   13.954373001930065        12.346347646705668        6.6014475165493733     
 C   15.028762827836891        12.650873527167722        4.7586617104393891     
 C   17.195381009383784        11.588162316989459        4.5924353940522185     
 H   17.853049976430601        10.472357711497871        6.3019843462773846     
 H   12.890155977407412        14.192108271094815        10.115596687997666     
 C   11.885912667806380        12.272955961001639        10.247849077649912     
 H   11.158863113529048        10.244533770085003        10.292019924151820     
 H   18.247182879782081        12.627274864929731        11.913842128701111     
 C   19.423583894452033        11.159058193646695        10.817890939049667     
 H   20.316153976680631        9.6471919815159026        9.5765945252881188     
 H   14.442359950550754        6.4917768794961681        5.7452460349321104     
 C   14.807480531518149        6.0849118500004966        7.8384523416147687     
 H   15.211272420904869        5.9777995862592066        9.9587628279238238     
 H   14.245647654247739        13.271995766533193        4.3289788561660565     
 C   16.182015127843190        12.365394466340696        4.0252359818187671     
 H   18.090982514936901        11.371663235471637        4.0157196845163785     
 H   10.993075171731325        12.670740455417590        10.726535175147800     
 H   20.331059963498422        11.274916881904662        11.411742927499576     
 H   14.580430546385713        5.0221493839934794        7.7632497461655099     
 H   16.317946097622144        12.737353012347915        3.0089375398119707     
 P   1.9898921602128863        3.3487219590028716        5.0721050408668154     
 C   1.9198345158314494        4.2857681857191752        6.6108789167425410     
 C   3.1288920037287209        4.2148511647785476        3.9817724051226802     
 C  0.35013228979186634        3.3021707810842793        4.3230261539755679     
 C   2.5631931683326417        1.6615846814470370        5.3584750907311838     
 C  0.85856428459310841        4.1096535014466902        7.5184247517159406     
 C   2.9497612890507416        5.1964139049454054        6.8994959954822326     
 C   2.6906941045649084        5.3470778190568744        3.2615047769110035     
 C   4.4863189374988872        3.8484815048018550        3.9819580590893184     
 C -0.51958875655879855        4.3990076044730317        4.4868087365649103     
 C  -1.9858046125632221E-002   2.2241653779856398        3.4962864693200739     
 C   2.8783137725700834       0.83833383810367579        4.2592518978354201     
 C   2.5932877516976949        1.1379320955989702        6.6623920209645275     
 H   5.4156297585328708E-002   3.4122724910885056        7.3003166594898143     
 C  0.84036024382071861        4.8378383505280720        8.7084491296267892     
 C   2.9096093879960034        5.9330767785190748        8.0842894282379252     
 H   3.7589295716233466        5.3514374329230643        6.1924738224841489     
 H   1.6386502773846421        5.6334316506031579        3.2402136325293229     
 C   3.6279967771208725        6.1258481391336836        2.5750088327302540     
 C   5.4146523147550374        4.6263946500867688        3.2835536198894748     
 H   4.8169286326677394        2.9590811245553348        4.5172574654768640     
 H -0.23939645947964083        5.2306395049930030        5.1322913296369563     
 C  -1.7429431482386617        4.4100324181950628        3.8158816069578267     
 C  -1.2478402240573674        2.2525526756113741        2.8353371769231162     
 H  0.63193843918225590        1.3623388126569047        3.3629715877580413     
 H   2.9046429576023973        1.2412500304213963        3.2481517375919355     
 C   3.1714506803561182      -0.51167857097605784        4.4665132439702901     
 C   2.8945799067020639      -0.21239711112095153        6.8565027576729607     
 H   2.3883373307961766        1.7775091061907948        7.5176218082356900     
 H   4.3229390491591906E-002   4.6721230664065372        9.4307672548700996     
 C   1.8519248691819212        5.7647320891611074        8.9802511723946026     
 H   3.7077017070521219        6.6412380111792046        8.3007158319469614     
 H   3.3044261583521752        7.0179107705008867        2.0320970200609438     
 C   4.9857994715757714        5.7764164897261043        2.6023556945472501     
 H   6.4630494758281554        4.3234750096378916        3.2518217620756884     
 H  -2.4169053260266988        5.2592214379851203        3.9269446969898421     
 C  -2.1108320624006121        3.3420647748862753        2.9876993984803475     
 H  -1.5197637363588798        1.4162083552393605        2.1912869660909524     
 H   3.3840381229330316       -1.1513277037816081        3.6089759861285584     
 C   3.1713325567059929       -1.0361400249604948        5.7625281138405571     
 H   2.9139285374976369      -0.61945761954399980        7.8648690895149720     
 H   1.8050700777938502        6.3504101576858192        9.8966154299708968     
 H   5.7137003973998031        6.3892031861112804        2.0705417703244042     
 H  -3.0789097954522431        3.3645066945055553        2.4817998244471755     
 H   3.3795980229175084       -2.0943809143254315        5.9147081702394306     
 Co   15.593087862324271        2.9489496086838574        12.682789373303548     
 S   16.173049610682739       0.76864004397079499        13.034617372390150     
 S   17.635627796777705        3.9352137892195080        12.554482268405241     
 S   14.379809100754004        3.3143077997582182        10.788941928588921     
 S   14.105661698024120        3.6986305288455998        14.237887074183138     
 C   14.719730408451976      -0.23527915727097451        13.099908621001413     
 C   17.444957665698031        5.6891820680242411        12.458753607450157     
 C   15.137547189622596        2.4624533816824665        9.4434548699357350     
 C   14.821726877272848        4.4140781872373491        15.679287179294480     
 C   14.838264068939644       -1.6456954359670379        13.036379810611059     
 C   13.420285247388763       0.29966565879876539        13.255561578659121     
 C   18.590968715404099        6.4965740063941038        12.251768352318647     
 C   16.209082166616742        6.3518377721797563        12.651531329425916     
 C   16.356785364178261        1.7589201352574324        9.5752448896161635     
 C   14.522284383998063        2.4603594043831070        8.1666836262736489     
 C   14.054127237940742        4.5247529687064993        16.863767301146964     
 C   16.133919205008318        4.9332118796645013        15.698067273883336     
 H   15.825792949077677       -2.0885804898212097        12.921707798264261     
 C   13.716268779720014       -2.4709763412300156        13.140339735365716     
 C   12.310054339349103      -0.53687597367070294        13.381789694550406     
 H   13.301122231586177        1.3791180843362678        13.305818872045522     
 H   19.550991488958346        6.0047644169523648        12.091356673452720     
 C   18.514155602493066        7.8914216887546056        12.271620665075444     
 C   16.139372208737164        7.7490356738002042        12.667855628115326     
 H   15.310330540869490        5.7568777404779743        12.817829638581440     
 H   16.840790662083290        1.7252366978690168        10.547896280083712     
 C   16.920368176996984        1.0873481127903339        8.4913622701048350     
 C   15.110277269927129        1.8118217715154186        7.0772611132629830     
 H   13.563186130432690        2.9639838077639236        8.0441779889718301     
 H   13.044178726380999        4.1173384808316813        16.877801619364600     
 C   14.565996065687777        5.1589565740673322        17.997351582619235     
 C   16.635465860983356        5.5614427959965029        16.836040181619488     
 H   16.755746877704937        4.8141338527369451        14.813466872636859     
 H   13.838631085912542       -3.5519944609269651        13.091586330407253     
 C   12.439901564261936       -1.9278573966227748        13.324965440350104     
 H   11.319788356960911       -9.9467835370540186E-002   13.510568196653409     
 H   19.420298822896029        8.4804889797058625        12.131057371751082     
 C   17.285518913607529        8.5324312399451010        12.484184656758456     
 H   15.174304598938807        8.2277261824086114        12.837745641164911     
 H   17.843122207638228       0.53051990273341221        8.6392707994420181     
 C   16.317260626304545        1.1178239618245234        7.2290038828117371     
 H   14.621969220981869        1.8388025075814802        6.1041206842469018     
 H   13.944244128519614        5.2427590719110206        18.887484750515622     
 C   15.860730177399629        5.6953379103335759        17.993949703783230     
 H   17.652255580270268        5.9482202098640133        16.813448738242904     
 H   11.564833896134580       -2.5721211838662752        13.391896137980391     
 H   17.230594475215586        9.6185901188684220        12.510848327333823     
 H   16.774215782318318       0.60832813759345372        6.3848199081121271     
 H   16.255340574178824        6.2077017496011528        18.869470461907909     
 P   1.5120304644291804        2.9785581234621006        20.419600459385236     
 C   2.9782241786020620        2.2984688180324699        21.206060257662308     
 C   4.3213884849800377E-002   2.7487962565775903        21.448987869873086     
 C   1.7545275294079150        4.7528247709892826        20.219640872385387     
 C   1.2770175726704298        2.2304789980468058        18.791865876721943     
 C   3.0650860626185237       0.91208760385974741        21.426391415191834     
 C   4.0291219171109365        3.1445367827012549        21.609292051134140     
 C   1.3863761211090396E-002   1.7917937118773333        22.476913674807527     
 C  -1.0962210946909059        3.5390427520841379        21.190355682161961     
 C   2.1321120962229565        5.2809675776406264        18.977706912423631     
 C   1.6639921771289816        5.5878760496397142        21.349378505564676     
 C   2.3185978276431851        1.5048297508523778        18.185984556752697     
 C   6.7776865039907777E-002   2.4318901503827619        18.099722942188642     
 H   2.2725129092005152       0.24320251608360133        21.101316200286441     
 C   4.1868226264892314       0.38514628187854666        22.065904449841078     
 C   5.1593726809074560        2.6022257615643385        22.222324383890868     
 H   3.9715820803873743        4.2149671973243903        21.439918330104899     
 H  0.88388290728522401        1.1839677552803363        22.716275759452465     
 C  -1.1522049732254034        1.6197478927026092        23.228789502974433     
 C  -2.2566626772999387        3.3482428490059726        21.941170848090433     
 H  -1.0694381329252136        4.3106559547987029        20.422369381331908     
 H   2.2000814213190774        4.6330987270735635        18.107589341950920     
 C   2.4111415898634334        6.6456439590942482        18.862608019202078     
 C   1.9692193866158669        6.9432177620345907        21.231005356121337     
 H   1.3486149964224912        5.1895034718722028        22.312803739883417     
 H   3.2454926173613603        1.3174266111064554        18.722258206359786     
 C   2.1539455728853767        1.0098643208234539        16.888871754838000     
 C  -7.4735197567402406E-002   1.9461693067822936        16.799003350614438     
 H -0.75491021313231477        2.9800508213366275        18.552638137640855     
 H   4.2225603251504218      -0.68483181219513278        22.262835712110487     
 C   5.2350667248364946        1.2253213827292646        22.450291161541212     
 H   5.9742410593265136        3.2496321407641977        22.545199673410352     
 H  -1.1355872929420332       0.88101924398392695        24.030388453567308     
 C  -2.2870304191500015        2.3888762682189286        22.960851155725113     
 H  -3.1446517234482676        3.9527358145466671        21.758996877473081     
 H   2.7064261506734542        7.0550567285006816        17.897561208644419     
 C   2.3318836896918613        7.4729930102969178        19.985756217484063     
 H   1.9212758709868982        7.5979050703176165        22.102064250476726     
 H   2.9614685782414942       0.44978195345575039        16.423492507942029     
 C  0.96978936906947222        1.2473354948677160        16.188919461144295     
 H -0.99508093992299262        2.1199546142289418        16.247333627085514     
 H   6.1137621430834566       0.81121159078924876        22.940976550416757     
 H  -3.2028168476105816        2.2676710225298584        23.540932204458759     
 H   2.5376738006888409        8.5392619525074078        19.900041892148117     
 H  0.83144869702921509       0.89358282353217755        15.166443397292561     
 P   15.017426792001883        10.194944180205702        17.227181736958823     
 C   15.147947819512520        9.2697288345494595        18.769258713649130     
 C   13.776903038916471        9.3466912531942601        16.231568053846431     
 C   16.636169196758342        10.206177372673352        16.426810252193171     
 C   14.495066655660903        11.895091337100034        17.539185315932311     
 C   16.254600677822364        9.4467507671431274        19.620518410805762     
 C   14.120336233663519        8.3803065722745789        19.123857712678340     
 C   14.054309458624639        8.0825208231899879        15.663778451763337     
 C   12.475804402237296        9.8755555215976276        16.186583062631374     
 C   17.433489847817711        9.0460726323042184        16.497974831623615     
 C   17.091501127695558        11.331006816356730        15.712985637534439     
 C   14.205180881649673        12.746636791262210        16.454827353180853     
 C   14.450410944358792        12.389642162915031        18.853749504737522     
 H   17.054740644445864        10.132492782919318        19.353167878749083     
 C   16.320529964302260        8.7371604251524193        20.819699959815821     
 C   14.211625859815712        7.6570814883461891        20.314059362013392     
 H   13.270404592259858        8.2337636767038500        18.464629008850004     
 H   15.058974503722002        7.6563787337178102        15.680142625392689     
 C   13.011041521412068        7.3474232452336690        15.088460279632850     
 C   11.440048680808596        9.1355231075627206        15.609516128068917     
 H   12.266348698100956        10.857981193110538        16.603736332502898     
 H   17.091781807786198        8.1803055364497119        17.063187696785921     
 C   18.666625933227177        9.0145819594587664        15.846737478015688     
 C   18.333040104845150        11.285154003194883        15.076421610927136     
 H   16.499659617077508        12.242830342577101        15.653643961349683     
 H   14.196889931104279        12.368022501570154        15.434606390063935     
 C   13.915344925092683        14.092990447577147        16.687002311904479     
 C   14.156316010739035        13.737995718849687        19.073214751348864     
 H   14.640934070796435        11.731309317323731        19.698077194745185     
 H   17.151856967457686        8.9065153726637352        21.501033607704919     
 C   15.315344269623385        7.8233623134543420        21.153263853098192     
 H   13.415577335987999        6.9632263446440348        20.580758438095824     
 H   13.220647630739192        6.3673613794717898        14.648766588973997     
 C   11.704670921516060        7.8614542001850927        15.085653879683374     
 H   10.435973373364945        9.5595908766167490        15.558394296584749     
 H   19.277557443887389        8.1124879039459916        15.884902756337125     
 C   19.122480554408781        10.132019608384898        15.135408166908348     
 H   18.677098250580844        12.161046950784803        14.526552476349485     
 H   13.720764347493803        14.753895075737393        15.840898171381378     
 C   13.899127170907553        14.587713720872236        17.994858448462463     
 H   14.125850011172000        14.122600348219585        20.090070641932947     
 H   15.394860853931428        7.2541568405157300        22.077682733745839     
 H   10.896414397883879        7.2804911714874736        14.642060078426693     
 H   20.096980891214578        10.100704121414505        14.641348797592201     
 H   13.694265253096352        15.642916826146180        18.169419570443079     
 Co   7.0622519510202917        10.637828687843497        12.584425520897575     
 S   7.6128551358134766        12.821589713400449        12.971490648613866     
 S   9.1574903265915957        9.7591809563431351        12.522880220137765     
 S   5.8842453830987802        10.244799942164216        10.673946786337675     
 S   5.5301510954139168        9.8275580163880090        14.067770246187411     
 C   6.1602091067253513        13.824800507386753        13.069951486670918     
 C   9.1055690401825320        7.9995965171030861        12.390268755596942     
 C   6.6185911084104889        11.113979490977355        9.3262284065218708     
 C   6.2156369112561887        9.1327661643494054        15.536587245330358     
 C   6.2748658541338731        15.235839654210451        13.003816585764335     
 C   4.8654219718837615        13.286698453129594        13.251262952036496     
 C   10.317063556350623        7.2771786729104786        12.241243690200310     
 C   7.9095477297569392        7.2506954054544535        12.502461062265699     
 C   7.8298778689865687        11.831246004791176        9.4521133953903487     
 C   5.9932939630798083        11.112083604727951        8.0545940914697791     
 C   5.4194459431725157        9.0254530606643257        16.702252197609521     
 C   7.5269153343093844        8.6123541727496953        15.588791598371207     
 H   7.2585623224553650        15.681860361344436        12.866713998391646     
 C   5.1526033114340430        16.058675669215045        13.127261440151909     
 C   3.7551689231589656        14.120739430087221        13.394754062068689     
 H   4.7524514625516598        12.206334999581614        13.310273079185352     
 H   11.250119720646106        7.8347308388991044        12.151285354162320     
 C   10.335394953352351        5.8790499965776926        12.237430109409958     
 C   7.9366301318663677        5.8519198743332401        12.502779495601214     
 H   6.9654991068558951        7.7850773019915058        12.618817043416053     
 H   8.3201711395832341        11.864790714000339        10.422163834722912     
 C   8.3784032925256522        12.510107447118051        8.3646813457452680     
 C   6.5660820809327074        11.768632875199811        6.9615949721845594     
 H   5.0383072341401594        10.599224056100788        7.9386660679945686     
 H   4.4077612571298230        9.4289271336220217        16.690079920861582     
 C   5.9075127692079974        8.3998877992913368        17.851955743089210     
 C   8.0023899568464287        7.9855518966841865        16.739398509963397     
 H   8.1674143698873625        8.7248775141458754        14.717056716139458     
 H   5.2715558619865464        17.140115276843389        13.076019377625792     
 C   3.8806210191617740        15.512332793525639        13.334369157955622     
 H   2.7684743856617797        13.679999834240094        13.540123966864485     
 H   11.287032684951921        5.3545718657704100        12.139191045802983     
 C   9.1434029241722587        5.1528836725536680        12.373798150253990     
 H   7.0012284796556052        5.3018467791109440        12.617738088161765     
 H   9.2947716378733212        13.078427132012893        8.5061795348301228     
 C   7.7669166560715350        12.474380350557785        7.1063380407907859     
 H   6.0701208687160211        11.739794168942634        5.9923491600636929     
 H   5.2675971837618398        8.3231139111135501        18.730136512453949     
 C   7.2019391385197018        7.8634597355661269        17.880831220649718     
 H   9.0174114898415390        7.5924274725959195        16.742142548649905     
 H   3.0063236544798420        16.155693023223161        13.417984612186006     
 H   9.1573657882393018        4.0652121587347070        12.380048895409221     
 H   8.2119838420699054        12.991678740431684        6.2601259411770860     
 H   7.5781951930693632        7.3622405127436696        18.770433234804880     
 P   10.009045502030430        10.572418379320908        20.439844855405948     
 C   11.482128813982351        11.234206390264221        21.230831011853279     
 C   8.5425476092824795        10.814020325648853        21.469912403039388     
 C   10.233971665848276        8.7951793567779291        20.245707848888337     
 C   9.7853544187333554        11.326630370263061        18.811627045327221     
 C   11.582024283607074        12.615677469834322        21.477000195344345     
 C   12.534875250864847        10.375461849569215        21.601389605877042     
 C   8.5324574321194113        11.745017583720832        22.521269910108021     
 C   7.3920339951679397        10.043006279512662        21.201245676103884     
 C   10.611496416221492        8.2611061789279034        19.006265046246465     
 C   10.157423045433847        7.9690472173268558        21.383836298208731     
 C   10.796521189544029        12.123798164866880        18.246138972842775     
 C   8.6049764851772945        11.075060682410186        18.086020537513011     
 H   10.788430430048804        13.296417233409072        21.180346723477452     
 C   12.719340468944184        13.124118870158021        22.103893897073807     
 C   13.680086138705818        10.899529296514931        22.201676670568538     
 H   12.467047889606455        9.3085764319433650        21.416266874341275     
 H   9.4113018472543573        12.337756168465400        22.765293645900389     
 C   7.3779701742389152        11.905548075409358        23.293561727153243     
 C   6.2415753563891379        10.225755836075441        21.968820234453371     
 H   7.4027456993093947        9.2893250296944778        20.414792408653636     
 H   10.672577435493482        8.9008458169309730        18.129417356341754     
 C   10.912566461987078        6.9001545428641906        18.904717163551979     
 C   10.482933233402363        6.6169182418626207        21.276760834298205     
 H   9.8466746529302736        8.3716786452084353        22.347514218409962     
 H   11.703324043084764        12.343898693857765        18.803379638852885     
 C   10.629068368983146        12.647277910811438        16.960277646915635     
 C   8.4629431919240314        11.583404465427245        16.794034530626735     
 H   7.8054450846468262        10.468170195026167        18.503982996987066     
 H   12.765138187344711        14.190060434537962        22.318912290280984     
 C   13.770147975943290        12.271414083013211        22.452233499901553     
 H   14.498155416909977        10.243433245601700        22.497254932827754     
 H   7.4088149747822483        12.622805325087187        24.114072597080657     
 C   6.2335004926183064        11.153817388831420        23.018087951869088     
 H   5.3422403438596344        9.6409715405505203        21.777012388117395     
 H   11.216707116847811        6.4907893891815682        17.942829125756294     
 C   10.852852870689421        6.0819015372476155        20.035866901201587     
 H   10.450300881132607        5.9727178126362670        22.156319871287636     
 H   11.411991160524094        13.268619527778970        16.530493901046064     
 C   9.4761191556159368        12.360815230912664        16.226690123594203     
 H   7.5675443014890087        11.366136346586318        16.217260606868237     
 H   14.662326437849888        12.669651579231020        22.931737123111269     
 H   5.3256711805017476        11.269419503791214        23.611468188922846     
 H   11.080193771425279        5.0192837558207390        19.959544205518107     
 H   9.3402617450748693        12.732089554353790        15.210122844927772     
 P   6.5628290459183507        3.3436338667715382        17.272811050666810     
 C   6.6334853776752700        4.2815150294068731        18.811122924933084     
 C   5.4223156437900961        4.2089104531728996        16.183546047373675     
 C   8.2024082296861227        3.2974604800213951        16.523331450199588     
 C   5.9899356647152038        1.6563797239655091        17.559971635429328     
 C   7.6952971286021752        4.1060364655995114        19.718112997890739     
 C   5.6038870007422084        5.1925723570854236        19.099702797271473     
 C   5.8582041892615724        5.3418675047225666        15.463367977679665     
 C   4.0653017712673520        3.8412516145129691        16.185787365023646     
 C   9.0707780352455227        4.3955306480198830        16.685067814058364     
 C   8.5740765980972355        2.2182559926875935        15.699247103689437     
 C   5.6755748014238216       0.83242815063589548        16.461052942829017     
 C   5.9581911692377725        1.1336886327628342        18.864209903295549     
 H   8.4995339772165135        3.4084815900141492        19.499981940104501     
 C   7.7143080294177766        4.8350811870864945        20.907593806719117     
 C   5.6449271409735644        5.9301996268105608        20.283856261042935     
 H   4.7942584527541809        5.3471348548101911        18.393136810727277     
 H   6.9098704994362219        5.6293466638560457        15.440502775487227     
 C   4.9189475525027699        6.1199735101924340        14.779062731572415     
 C   3.1349933179885165        4.6186127150524046        15.489856613270693     
 H   3.7365004591971194        2.9513584653377620        16.721042938522309     
 H   8.7892542359264265        5.2281868549984951        17.328429471191306     
 C   10.294546057664837        4.4064798017453857        16.014914055778409     
 C   9.8025413787156737        2.2465203284652246        15.039197840188042     
 H   7.9232613418918483        1.3555888844537893        15.567485719131376     
 H   5.6504358901317131        1.2345958076646082        15.449645289837228     
 C   5.3815960299903915      -0.51730645152962995        16.668985846425041     
 C   5.6560162539262588      -0.21636916908374862        19.059021789847922     
 H   6.1625105062781662        1.7738034335570882        19.719193981374477     
 H   8.5118597275779084        4.6697587761948194        21.629510142769554     
 C   6.7030851405699989        5.7623552199098000        21.179336218447350     
 H   4.8470564281349811        6.6386359828377524        20.500205479210464     
 H   5.2408191548861316        7.0124119966281571        14.235908129163716     
 C   3.5615357596083990        5.7693648995765043        14.808841968888091     
 H   2.0868462633305764        4.3148246591309256        15.460060940613534     
 H   10.967361385693859        5.2566752222507773        16.124214833843975     
 C   10.664295844245911        3.3371031289241335        15.189729518455691     
 H   10.075941506983566        1.4091645784848286        14.397392336535406     
 H   5.1694964027565851       -1.1573358100749880        15.811630756151846     
 C   5.3800903765306929       -1.0408377924504095        17.965369686620431     
 H   5.6352915832517310      -0.62256830692053433        20.067705257098371     
 H   6.7505284966069725        6.3486211030755433        22.095303365150233     
 H   2.8321652970345994        6.3818076753841773        14.278916091243769     
 H   11.632804896187391        3.3595199489367036        14.684682674923133     
 H   5.1711140627795054       -2.0988683768523639        18.118094646808448     
 Co   10.065956414702834        2.9455980890855984       0.47801712742188940     
 S   9.4858427118269457       0.76495501209162431       0.82717760027358289     
 S   8.0236921294044521        3.9319517500706218       0.35086760818685309     
 S   11.277616505813235        3.3122790355273617       -1.4165789895587280     
 S   11.553329389991058        3.6948141337328173        2.0334544192425565     
 C   10.939480570543196      -0.23829439515053716       0.89503251191822930     
 C   8.2153328637710210        5.6857222405550472       0.25327881250784612     
 C   10.519792824123625        2.4597446442196289       -2.7616340156119596     
 C   10.837564838205084        4.4120194583140542        3.4742886248283460     
 C   10.821662069818807       -1.6487712770121705       0.83189427438181640     
 C   12.238426485229914       0.29733599254270737        1.0522231754160898     
 C   7.0696946755767476        6.4934711363608990        4.5675048847083434E-002
 C   9.4515308261419140        6.3479232679136413       0.44567251227511601     
 C   9.3003672903936199        1.7565745172575982       -2.6296415236061255     
 C   11.135231197185510        2.4568295977400836       -4.0383057794576374     
 C   11.605162987556445        4.5228861807270988        4.6587482743464319     
 C   9.5257517244870460        4.9320868627309080        3.4927105287457785     
 H   9.8345176498276157       -2.0921493033141507       0.71595709884024372     
 C   11.943884024184271       -2.4734456059905572       0.93788673998225502     
 C   13.348856466563873      -0.53858432976536774        1.1805353217661501     
 H   12.357017419093665        1.3768506739114357        1.1022394135048772     
 H   6.1095008038586682        6.0019412347705972      -0.11462328011264622     
 C   7.1471110200005938        7.8883062752046715        6.4943867415333659E-002
 C   9.5218362752990835        7.7451130264824668       0.46146167255423132     
 H   10.350034679887946        5.7526665213196706       0.61236036723064702     
 H   8.8161141191447818        1.7237537509396439       -1.6571032209612897     
 C   8.7368713194751493        1.0843785778560573       -3.7131864800047474     
 C   10.547282211394444        1.8077810542331250       -5.1274471908025792     
 H   12.094439037108252        2.9602319508461594       -4.1609051523840819     
 H   12.614820127771710        4.1147824200983782        4.6731059048237009     
 C   11.093661656540133        5.1580324199572507        5.7919962900311308     
 C   9.0245256244074170        5.5611930948654384        4.6303431041140977     
 H   8.9038350263132049        4.8128837946755079        2.6082078350754974     
 H   11.822115269515802       -3.5545456694943875       0.88944424441782011     
 C   13.219699010898360       -1.9296428252095468        1.1241897000217647     
 H   14.338674625097731      -0.10061662952917499        1.3108410180355878     
 H   6.2412599752907143        8.4777582234579167       -7.6027457976896320E-002
 C   8.3759811660069303        8.5289179973558422       0.27747499736305892     
 H   10.487103826373019        8.2234741800145255       0.63127645697686641     
 H   7.8139842782460667       0.52780735435820036       -3.5651112534749205     
 C   9.3401922524515371        1.1140120948736179       -4.9754614173294494     
 H   11.035720918213372        1.8341701318281447       -6.1005351755618529     
 H   11.715433969860552        5.2419640738400002        6.6821193842022968     
 C   9.7992295994879566        5.6951211845400733        5.7882705781115114     
 H   8.0080017211801842        5.9486492086847225        4.6074608010896219     
 H   14.094981379068992       -2.5734221698276802        1.1926564822030488     
 H   8.4312737049398070        9.6150756133698252       0.30387273325901876     
 H   8.8832739237896448       0.60411034082673887       -5.8194156538206165     
 H   9.4048288298086540        6.2080336922031742        6.6635675959493037     
 P   7.0410493170405024        2.9776299682528546        8.2121177603978843     
 C   5.5747176105887979        2.2983275963716445        8.9990614917802425     
 C   8.5095274568787023        2.7469781589707125        9.2418222716722660     
 C   6.7996191948772760        4.7520332443285120        8.0126419605683310     
 C   7.2756865946711837        2.2300316061851237        6.5841454138009432     
 C   5.4868503837868605       0.91188350982508626        9.2185405300502143     
 C   4.5253883411761464        3.1451763654250970        9.4048627797940600     
 C   8.5378577246508360        1.7901498439541790        10.269915715021106     
 C   9.6492898597491603        3.5370155258645122        8.9840385775805558     
 C   6.4219721255517417        5.2805702683024052        6.7709136157722281     
 C   6.8907160249508186        5.5867855149799803        9.1425556054470931     
 C   6.2334153671689085        1.5060214599591697        5.9772859848817976     
 C   8.4854264038722693        2.4306815053333057        5.8925966775792080     
 H   6.2781767066277938       0.24246156035910502        8.8914840389673220     
 C   4.3658531194540133       0.38563079002115097        9.8599368495615600     
 C   3.3956933604086408        2.6035620611878176        10.019554237586380     
 H   4.5836865068448249        4.2156762240317658        9.2361868411643133     
 H   7.6674594239433702        1.1825765839210800        10.508497503618639     
 C   9.7031485169597627        1.6181908869025210        11.022995615869272     
 C   10.808941946712425        3.3463675986371828        9.7360816620531736     
 H   9.6233001955147479        4.3084743976138045        8.2158784318812543     
 H   6.3536822457379873        4.6329107346380756        5.9006918066890890     
 C   6.1432230978071809        6.6453264602167996        6.6561810853900170     
 C   6.5857907996810088        6.9422022000759238        9.0245188263041474     
 H   7.2061054045223223        5.1881305403857887        10.105872599559717     
 H   5.3060881531053328        1.3191953293077863        6.5130880654530205     
 C   6.3980089553695914        1.0119376336396655        4.6798136329854190     
 C   8.6279487312933654        1.9456394624229763        4.5916195122263623     
 H   9.3085480881800375        2.9777064250708154        6.3462232780992531     
 H   4.3294384168172373      -0.68444644686730605        10.056226954815902     
 C   3.3191117291659014        1.2265806262403423        10.246819156930332     
 H   2.5819588554708557        3.2515510032860897        10.344219591422034     
 H   9.6857225847404518       0.87966848859471880        11.824780152123374     
 C   10.838207699966738        2.3873319223819927        10.756075813091208     
 H   11.697075182476585        3.9509214653761178        9.5548006121860887     
 H   5.8477116194960299        7.0550102388591807        5.6913251076778897     
 C   6.2229212439536266        7.4723707147244225        7.7795082034697245     
 H   6.6339381479700457        7.5966356376466200        9.8957270375277169     
 H   5.5899900945900676       0.45324073643855617        4.2135474431877986     
 C   7.5828176690629689        1.2484494863245683        3.9805859633830658     
 H   9.5487852720139781        2.1186836978829762        4.0404940332593240     
 H   2.4408959169262929       0.81298355452105242        10.738793571869197     
 H   11.753310278639626        2.2664897752393962        11.337300573765328     
 H   6.0172626838708183        8.5386889896997857        7.6941579514131524     
 H   7.7212189916424068       0.89508257436839689        2.9579823372548102     
 P   10.641550128768166        10.195066210824150        5.0234240675696702     
 C   10.510590323743067        9.2699558030069884        6.5655361478029093     
 C   11.882781483602725        9.3467535964961783        4.0287905977403877     
 C   9.0233061566454680        10.205920175538571        4.2220652919227479     
 C   11.163403308795097        11.895338782206661        5.3354872600786081     
 C   9.4037575848531567        9.4472100024654555        7.4165138660025161     
 C   11.538052332943078        8.3804791644683512        6.9205298966261681     
 C   11.605638130563527        8.0825775328256544        3.4608603220699119     
 C   13.184065651846510        9.8751313155329417        3.9853646960590190     
 C   8.2256245880553607        9.0461590396557519        4.2938457173166169     
 C   8.5687569364582963        11.330099556312224        3.5068577707506585     
 C   11.453683026617854        12.746752572076851        4.2511515049608404     
 C   11.207243816865217        12.390101787573940        6.6499801004765207     
 H   8.6036957897234956        10.132898719261213        7.1487753978589268     
 C   9.3375545842768677        8.7379600572754068        8.6158828057831087     
 C   11.446441065997197        7.6574942349192794        8.1108703406274376     
 H   12.388138463692519        8.2337532962821935        6.2615288647357783     
 H   10.600784338974178        7.6569862031964790        3.4759705629335533     
 C   12.649399059524704        7.3467762465876101        2.8871839436012769     
 C   14.220306280496290        9.1344161061772287        3.4098567828750848     
 H   13.393288353966446        10.857649921708717        4.4025267169211233     
 H   8.5667055785564248        8.1809451424382189        4.8601518316794614     
 C   6.9928649114809653        9.0143917846701171        3.6419323615264285     
 C   7.3276620130861287        11.283910295912003        2.8694863682773932     
 H   9.1608222979838736        12.241712137122414        3.4470421428696603     
 H   11.462668092412441        12.367940288296813        3.2310250052976843     
 C   11.743166317814625        14.093188344207865        4.4832696279681690     
 C   11.500981125400905        13.738536778222681        6.8693962848496577     
 H   11.016398229358350        11.731858276100390        7.4942929347259311     
 H   8.5062279587922145        8.9076581058037050        9.2971334757411608     
 C   10.342627353850220        7.8241802362226016        8.9498824307888025     
 H   12.242366226254168        6.9636032935257246        8.3778876912535516     
 H   12.439988210414095        6.3667309159773451        2.4473822334610045     
 C   13.955956472967239        7.8601844095114544        2.8861453806979878     
 H   15.224532076641708        9.5581475885598675        3.3597212580526077     
 H   6.3814746427415949        8.1127088830207637        3.6808283910165689     
 C   6.5378451180964055        10.131111098490031        2.9291553651359710     
 H   6.9842625382713699        12.159304563764739        2.3185496678297763     
 H   11.938120071671189        14.754010736093726        3.6371805139303932     
 C   11.758647815450315        14.588107862852560        5.7910539137378407     
 H   11.530802497139783        14.123330135766709        7.8861919032092791     
 H   10.262882046058172        7.2551780802484682        9.8744277594367968     
 H   14.764568780995628        7.2787310620075427        2.4437844942584852     
 H   5.5634369356272080        10.099738265934810        2.4349872009327855     
 H   11.963317330345246        15.643347699237921        5.9655776530410654     
         556

 Co   1.4911633419052170        10.643964775225987       0.39051825102827881     
 S  0.94130323401964899        12.828619078612419       0.77242493596778972     
 S -0.60358143657392394        9.7649063631702955       0.32919566852101589     
 S   2.6681480374750750        10.246846971554621       -1.5198137813403769     
 S   3.0222426301009291        9.8369151075722758        1.8759010938715015     
 C   2.3944601189193047        13.831120029954665       0.86947690720982962     
 C -0.54997963890024615        8.0056370009013857       0.19339350086207566     
 C   1.9329327561483789        11.114806443129307       -2.8678391296721801     
 C   2.3370404283943391        9.1391001424857325        3.3433370912526725     
 C   2.2803372924420753        15.242184988846919       0.80302514975502548     
 C   3.6891383675931690        13.292456797765837        1.0497287750594222     
 C  -1.7604509739668024        7.2827711926815155        3.9966396616420097E-002
 C  0.64612626619985258        7.2572540788910551       0.30752203175842618     
 C  0.72076165003026893        11.830659883124955       -2.7423138002808751     
 C   2.5584574563433087        11.113476890189160       -4.1393483947882377     
 C   3.1330733111581295        9.0309156653951579        4.5090111245940161     
 C   1.0261200348135060        8.6178278892936593        3.3945479219070145     
 H   1.2967133645171962        15.688562802814348       0.66661655490095317     
 C   3.4030531623596754        16.064529836292422       0.92541902182660907     
 C   4.7998464376491405        14.126011191470857        1.1922641559763729     
 H   3.8018168779364014        12.212070003302431        1.1083272129322441     
 H  -2.6934682309165572        7.8400026024798493       -5.1610095367432489E-002
 C  -1.7779211250886686        5.8846430758957951        3.3883971537479053E-002
 C  0.61994676730539244        5.8584815127964092       0.30550168153456247     
 H   1.5894853814724064        7.7919587315420067       0.42702171529667821     
 H  0.22985829350218823        11.863254927065324       -1.7725707092859531     
 C  0.17192510695592664        12.509192691737804       -3.8297729612068681     
 C   1.9853246332572176        11.769571299444454       -5.2324259162272089     
 H   3.5139796506326904        10.601570855241734       -4.2550319168504558     
 H   4.1446161883124120        9.4347770329019269        4.4973556014190583     
 C   2.6449874413408039        8.4041121413834379        5.6580009015529225     
 C  0.55062534024517507        7.9898540714110524        4.5444771598184586     
 H  0.38585445638588745        8.7308525798626988        2.5226954651085189     
 H   3.2845581058087943        17.146026615737348       0.87402577828988548     
 C   4.6749078117987164        15.517632798273837        1.1317441846703240     
 H   5.7864879012871366        13.684892565335224        1.3368599196927355     
 H  -2.7288566943663093        5.3597056368914338       -6.7613493523300136E-002
 C -0.58595819925826265        5.1589322182434767       0.17220918470450355     
 H   1.5553278057851005        5.3088283843883630       0.42209583686944796     
 H -0.74511738608348410        13.076483646954337       -3.6884557592376224     
 C  0.78388036424743923        12.474318729477755       -5.0879053094499875     
 H   2.4815285395732278        11.741220336300259       -6.2015572235368150     
 H   3.2847464181647688        8.3267561751652792        6.5362317190426760     
 C   1.3507390499272591        7.8672223508104260        5.6860631995585793     
 H -0.46418339655955382        7.5962407819704474        4.5465516394295387     
 H   5.5496217217280019        16.160529664812465        1.2144148386330007     
 H -0.59938690074535128        4.0712253511677616       0.17678109632524425     
 H  0.33861754852653286        12.991344834106856       -5.9341652052346525     
 H  0.97441669489222293        7.3650512598524003        6.5750892161852388     
 P   15.647976904936851        10.576459808063056        8.2375759382892912     
 C   14.174310822830144        11.237923465729352        9.0276513968949974     
 C   17.114052975088139        10.818889919767109        9.2679957660220449     
 C   15.423690509193978        8.7990328451689752        8.0446673896118934     
 C   15.871695861391016        11.330156976131047        6.6091392061170025     
 C   14.073935949539182        12.619430394019544        9.2732939913297674     
 C   13.121673208066978        10.378950326746338        9.3979736588154221     
 C   17.123768684128727        11.750182901857144        10.319083907940799     
 C   18.264745205136908        10.048006637533689        8.9997780040740540     
 C   15.045634554867270        8.2639507173070079        6.8058523023580744     
 C   15.501475792337693        7.9736965046274983        9.1832741918734424     
 C   14.859499134512383        12.125242261463960        6.0426746267761251     
 C   17.052995812860821        11.080609046838271        5.8844500462867257     
 H   14.867443307936785        13.300291816814569        8.9766707066284788     
 C   12.936231298570940        13.127693434426282        9.8995787556211337     
 C   11.976086826649249        10.902826474841021        9.9977471262433362     
 H   13.189867854365044        9.3120320201047750        9.2131087665442735     
 H   16.244756601567758        12.342789103565236        10.562792921017417     
 C   18.278168694992967        11.911245993201629        11.091400947574179     
 C   19.415034125448454        10.231120774140981        9.7674865575285068     
 H   18.254320148624604        9.2941705319186472        8.2134860421771805     
 H   14.983621355198698        8.9031710397239809        5.9286993260591832     
 C   14.745559786669277        6.9027050104451826        6.7052999228858887     
 C   15.176847435330453        6.6212977895321998        9.0772594424270245     
 H   15.812677769122077        8.3771883754389833        10.146430734255654     
 H   13.952014518152195        12.343952774861268        6.5992876076377778     
 C   15.026861684243435        12.648545813246260        4.7567502527750793     
 C   17.195060933875155        11.589052293255660        4.5924966542491212     
 H   17.853285810225234        10.475347726092101        6.3031823499936666     
 H   12.890015022363906        14.193689187710005        10.114155701543075     
 C   11.885575241580307        12.274761239378815        10.247845263815075     
 H   11.158227419397184        10.246442658212448        10.293331991037379     
 H   18.247024524958743        12.628828282890700        11.911618127211959     
 C   19.422803462331249        11.159608579591174        10.816346913136833     
 H   20.314501382692292        9.6464256028287334        9.5760585019769060     
 H   14.441288453694966        6.4924009542984455        5.7438435947312199     
 C   14.806618057491788        6.0852197527397163        7.8369218240551222     
 H   15.210553503302558        5.9776229337599487        9.9571348877089321     
 H   14.243130290745315        13.268112100188292        4.3261464043603173     
 C   16.180907455569500        12.364283598000080        4.0241892050154924     
 H   18.091298397761339        11.373634774943323        4.0164310626651210     
 H   10.993106591019892        12.672957958535150        10.726855625826287     
 H   20.330485728600198        11.275605182322963        11.409856461607717     
 H   14.580094052874472        5.0223724469858197        7.7614350065084317     
 H   16.316908739526582        12.735770864717985        3.0077316231733238     
 P   1.9923711026249822        3.3493756458557695        5.0708704479272599     
 C   1.9207802455210714        4.2861337544092306        6.6097216621847998     
 C   3.1339293363463998        4.2150571866242492        3.9829304312765430     
 C  0.35314603602231609        3.3037030863170362        4.3204904872542667     
 C   2.5644007951775740        1.6619144735399061        5.3578910918262821     
 C  0.85836809951630066        4.1099900050282230        7.5158497871673635     
 C   2.9506337612851476        5.1962656485310434        6.8999923987431151     
 C   2.6997711852366293        5.3505848285983628        3.2664684918786162     
 C   4.4899496764505642        3.8446284378480744        3.9820332611230200     
 C -0.51476317830780693        4.4021252423088688        4.4819376476552764     
 C  -1.8977400530084360E-002   2.2245160459582154        3.4965894315520907     
 C   2.8788989857588816       0.83795508985666001        4.2590427450503334     
 C   2.5948664792554124        1.1389951862712078        6.6620760217792263     
 H   5.4077654199312396E-002   3.4128891481187615        7.2965060338959722     
 C  0.83894903851494762        4.8377173771072375        8.7060978105463942     
 C   2.9091800498742102        5.9326017698524671        8.0849142986456322     
 H   3.7608275716983384        5.3510820450558638        6.1941738685735741     
 H   1.6489104783498243        5.6404295307167667        3.2460806300973917     
 C   3.6397458837439509        6.1282712827512036        2.5827970250476242     
 C   5.4209915869092695        4.6216029736962083        3.2867088680852907     
 H   4.8175144277464339        2.9528997319116481        4.5143821775317816     
 H -0.23303318363542561        5.2346199927425658        5.1254004505480770     
 C  -1.7383617867697341        4.4136519334088042        3.8115019663420937     
 C  -1.2472983351484823        2.2533303198766523        2.8362490265262741     
 H  0.63131928432222129        1.3614375822645453        3.3651379687781180     
 H   2.9047719771213192        1.2402600185376813        3.2477131718705912     
 C   3.1719706823401213      -0.51196133177537329        4.4669321824939869     
 C   2.8959967607291834      -0.21128006440151179        6.8568261853876136     
 H   2.3902692185383621        1.7790420119244266        7.5170309357590428     
 H   4.0959539299494342E-002   4.6719034188137147        9.4273851121025647     
 C   1.8503386792024077        5.7642993429930085        8.9794481311706225     
 H   3.7072096618210777        6.6404176705520994        8.3026003480451962     
 H   3.3190389981625312        7.0225335787804939        2.0424573739821605     
 C   4.9962646038798049        5.7747316696738764        2.6094444585265086     
 H   6.4682827639638898        4.3156569859377205        3.2545293936159712     
 H  -2.4107482008757715        5.2641648530966139        3.9207280689435744     
 C  -2.1084514313910954        3.3444343168022148        2.9862607805877652     
 H  -1.5210252436699994        1.4159872715708608        2.1945680435651154     
 H   3.3841154550076671       -1.1521413750411638        3.6096822770394708     
 C   3.1722702155998870       -1.0356736932862518        5.7632452926371904     
 H   2.9156304171380429      -0.61777361646986706        7.8654068241932853     
 H   1.8026508971005109        6.3495702371056160        9.8960100485657119     
 H   5.7261912093370508        6.3867309229252847        2.0798734574038735     
 H  -3.0766935954692172        3.3670900467356746        2.4806652770386584     
 H   3.3804657488310892       -2.0938350196882753        5.9159893578492460     
 Co   15.593611850577595        2.9484287437649215        12.680386265666852     
 S   16.172815443632537       0.76801827697051861        13.033022961253588     
 S   17.637473621033259        3.9319804697946958        12.553777383176731     
 S   14.381268583900534        3.3145485223190421        10.786104090253200     
 S   14.105073521979486        3.6996120742726499        14.233695169927682     
 C   14.719500529816779      -0.23586260604376796        13.099163601112576     
 C   17.450281999894031        5.6860845889573621        12.457058756717645     
 C   15.138440406814714        2.4622709250013974        9.4405646850538059     
 C   14.820360459050692        4.4145984753613003        15.675762349371180     
 C   14.837917365018320       -1.6462959806458386        13.035570094036085     
 C   13.420182061973447       0.29918102756933995        13.255470614224427     
 C   18.597934596793998        6.4913361922784238        12.251490385772605     
 C   16.215409148879097        6.3509109854283494        12.647808814478422     
 C   16.357491124789181        1.7584140964740889        9.5722099650168460     
 C   14.522926963108411        2.4602626728838208        8.1639223378912362     
 C   14.052041710461024        4.5252030070810738        16.859767679652077     
 C   16.132520044688089        4.9337885414944731        15.695367599387669     
 H   15.825342603502657       -2.0892732169069457        12.920323668682839     
 C   13.715904896005116       -2.4714985085908845        13.140036077641211     
 C   12.309940365025330      -0.53728081551950646        13.382149738233320     
 H   13.301189455769897        1.3786579551579987        13.305941121932445     
 H   19.557276913650028        5.9978700447880566        12.092846979193137     
 C   18.523512158675096        7.8862667530825430        12.270715845503165     
 C   16.148131148407060        7.7481486943438016        12.663699728371286     
 H   15.315521513349834        5.7574759976324259        12.812876759284137     
 H   16.841659912243514        1.7247556487853177        10.544793440710098     
 C   16.920703180124445        1.0866560618934296        8.4882437744994057     
 C   15.110546066160261        1.8115233675640461        7.0744147102987451     
 H   13.563924676001685        2.9641051213846477        8.0415807192608870     
 H   13.042055169484902        4.1178736194500489        16.873152179341400     
 C   14.563305441242621        5.1592184481561532        17.993744284411349     
 C   16.633404299945113        5.5620134040957874        16.833644628419968     
 H   16.754816807637916        4.8148668804944617        14.811091772999088     
 H   13.838165371121187       -3.5525293787560126        13.091222945032719     
 C   12.439658439687838       -1.9282793783535508        13.325241518299698     
 H   11.319771844656673       -9.9774519242804061E-002   13.511356764739963     
 H   19.430795601968889        8.4737101941712805        12.131188492462810     
 C   17.295799594667674        8.5294210144575544        12.481369854227133     
 H   15.183811256325519        8.2286363750207592        12.832213695156353     
 H   17.843305230994261       0.52955342084747059        8.6359946726258290     
 C   16.317382199395787        1.1172441643645985        7.2259872563427026     
 H   14.622045860732939        1.8385380200780914        6.1013718518228988     
 H   13.941097453897157        5.2428527080463514        18.883576794442270     
 C   15.858024768773596        5.6956180561745589        17.991140673534691     
 H   17.650142044822520        5.9489694916965936        16.811679084872864     
 H   11.564600631883902       -2.5725060992625828        13.392601997328711     
 H   17.242608259834050        9.6156185985344464        12.507498872485378     
 H   16.774043089149494       0.60754941677795904        6.3817565337126840     
 H   16.252169957312432        6.2077213821441681        18.867005651009343     
 P   1.5106381060820784        2.9790594676673394        20.420083364480067     
 C   2.9770180715520573        2.2994418870364886        21.206642122405103     
 C   4.1896222640485987E-002   2.7489818256497700        21.449505686607655     
 C   1.7526759714154361        4.7534033222459424        20.220280063937302     
 C   1.2758971151812062        2.2308314380917249        18.792336718079834     
 C   3.0642243483688762       0.91318240316408439        21.427604020268220     
 C   4.0279449979483708        3.1458386140705805        21.609077358966086     
 C   1.3052608615726824E-002   1.7926270733452749        22.478015283002712     
 C  -1.0978268463591512        3.5387372350875830        21.190641689324021     
 C   2.1302583363697174        5.2817020030486912        18.978411923208210     
 C   1.6624851761793704        5.5882250030375245        21.350231858826159     
 C   2.3167317101485332        1.5034377018197280        18.187433287771395     
 C   6.7352547277374275E-002   2.4334576433172903        18.099387915730144     
 H   2.2716395642953153       0.24399307229439110        21.103221137497250     
 C   4.1863495037271745       0.38671383592251601        22.066811219600126     
 C   5.1585714045660893        2.6039940262387375        22.221797252307340     
 H   3.9701340291720522        4.2161815082880674        21.439320774974000     
 H  0.88330345883101014        1.1851880487205870        22.717476837596415     
 C  -1.1527129674781811        1.6208562485993878        23.230419399648049     
 C  -2.2580052861788578        3.3481261007161551        21.941892840686521     
 H  -1.0714646344286700        4.3099037409095047        20.422194771760765     
 H   2.1980580779523664        4.6340405327328913        18.108123705712412     
 C   2.4098357021935053        6.6462862858273803        18.863659249780412     
 C   1.9682154893299815        6.9434877141429237        21.232148044731140     
 H   1.3472250057866784        5.1897397445851734        22.313661392104443     
 H   3.2431438911490416        1.3152439374791973        18.724208473960744     
 C   2.1519972126049498        1.0077663750888008        16.890600593749713     
 C  -7.5161340726497425E-002   1.9471743237681591        16.798887067436048     
 H -0.75476664896815870        2.9830522943941187        18.551454198018376     
 H   4.2223516907501724      -0.68316492256701888        22.264184069220764     
 C   5.2346411620750111        1.2272139660336170        22.450316900930851     
 H   5.9735073205598033        3.2516267412741788        22.544004766483386     
 H  -1.1357207113202206       0.88266245466416837        24.032489111563038     
 C  -2.2877904010868670        2.3895399297847439        22.962311130222588     
 H  -3.1462878821294482        3.9521160382006348        21.759492731768372     
 H   2.7053433722462685        7.0557029932787474        17.898694218936203     
 C   2.3310625918932404        7.4734016479716088        19.987011698010914     
 H   1.9206519582544712        7.5979079221864652        22.103422445572701     
 H   2.9589159086445131       0.44618778788712177        16.426085174997599     
 C  0.96859272127914420        1.2464212115707263        16.189839364399276     
 H -0.99490584764323176        2.1220138239389397        16.246615209100600     
 H   6.1136746957083847       0.81350827863526365        22.940726912715462     
 H  -3.2033672870567624        2.2684639032915124        23.542738588346278     
 H   2.5373892803044265        8.5395802002708905        19.901538815888291     
 H  0.83030210668613769       0.89222942669153393        15.167513096587468     
 P   15.019867922142664        10.195719142253642        17.228345011057765     
 C   15.148898722311918        9.2702003924160739        18.770334203167316     
 C   13.781862586154373        9.3470197108557862        16.230387638517890     
 C   16.639126390522211        10.207839856501160        16.429237093307790     
 C   14.496231835528919        11.895539617333835        17.539717436473470     
 C   16.254424050057274        9.4472061465266641        19.622990842437790     
 C   14.121244576117336        8.3802307625884751        19.123287499139284     
 C   14.063270037370749        8.0861460558344262        15.658779428182417     
 C   12.479353739022937        9.8718171931744099        16.186578353993628     
 C   17.438255914824953        9.0493137506364825        16.502697774552491     
 C   17.092323385518242        11.331509307261378        15.712604224448199     
 C   14.205706141242768        12.746378664513118        16.454991057255267     
 C   14.451933817157103        12.390812491606493        18.854017190145445     
 H   17.054659947294034        10.133249934954643        19.356866951958299     
 C   16.319181689432479        8.7371437246863799        20.821938295346534     
 C   14.211278646040897        7.6566607821728150        20.313347376090203     
 H   13.272325872392429        8.2334707956031306        18.462872446565438     
 H   15.069121245751793        7.6635035230650947        15.674164102747591     
 C   13.022629128398338        7.3499479730781685        15.080726519519590     
 C   11.446261437609166        9.1308287129260659        15.606524054268435     
 H   12.266884368575885        10.851919513965020        16.606688779889708     
 H   17.098086656763243        8.1843908666793848        17.069905122492578     
 C   18.671146910639507        9.0183446770347278        15.850966936833125     
 C   18.333522985620377        11.286102914361656        15.075429264658288     
 H   16.498983399253817        12.242084464184531        15.651426778623852     
 H   14.196968854521227        12.367160318165265        15.434996812124819     
 C   13.915770571581689        14.092819341400409        16.686548318235022     
 C   14.157641070369875        13.739210919697788        19.072854030731882     
 H   14.642825584540850        11.732947789926317        19.698615132949922     
 H   17.149657305476076        8.9064154315741018        21.504290593799350     
 C   15.313851858763959        7.8230027459129516        21.153962220743935     
 H   13.415190537089311        6.9624357313065239        20.578792287461241     
 H   13.235070574317044        6.3720867306172693        14.638443945509705     
 C   11.714970539771704        7.8598557946571415        15.078728221435670     
 H   10.441075721857322        9.5518645614622635        15.555923896858721     
 H   19.283654800463992        8.1175724631605242        15.890940657771443     
 C   19.124803010984156        10.134558352513999        15.136734844356180     
 H   18.675776931829969        12.161016781319335        14.523219310930322     
 H   13.720731962975503        14.753191986594622        15.840159864211346     
 C   13.899952686207142        14.588280678998789        17.994110537941985     
 H   14.127446466038693        14.124371596498595        20.089499680143508     
 H   15.392568044630069        7.2533809827295403        22.078176161078648     
 H   10.908706717557459        7.2780884982690628        14.632966044933662     
 H   20.099146475522264        10.103472806593190        14.642387209534654     
 H   13.694990682715638        15.643556151259945        18.168116519476058     
 Co   7.0616842064194891        10.637620732299771        12.586940164847208     
 S   7.6129978343322939        12.821309954318474        12.973052751041699     
 S   9.1556093803125478        9.7563044818539222        12.523754838644948     
 S   5.8828492158165044        10.245215229418198        10.676858179191482     
 S   5.5307045321062045        9.8288771336631999        14.072083273935547     
 C   6.1603227619272625        13.824518323783561        13.070704403500436     
 C   9.1002292688784454        7.9968649836678267        12.391998103103726     
 C   6.6177981681017100        11.113952085859086        9.3291991995777828     
 C   6.2169411431553447        9.1335147734605631        15.540196946085658     
 C   6.2750569272444610        15.235543394379359        13.004635196863619     
 C   4.8654292347327361        13.286475704366861        13.251386849100848     
 C   10.310091221194652        7.2723388057836296        12.241492158865528     
 C   7.9032179317531952        7.2501054412752168        12.506192171392405     
 C   7.8292949738108311        11.830855610989666        9.4552348065391527     
 C   5.9927520842426834        11.112170133988402        8.0574369376365080     
 C   5.4214605941195382        9.0261042170492178        16.706327873291684     
 C   7.5282326281295386        8.6131106100133703        15.591555531604934     
 H   7.2588415225545733        15.681499241728488        12.868079987791306     
 C   5.1527907815214435        16.058423607087533        13.127611679051940     
 C   3.7551667233875525        14.120562242854847        13.394465644409028     
 H   4.7523192228738580        12.206133332178347        13.310172638456345     
 H   11.243815225095533        7.8282604400765603        12.149779328567986     
 C   10.326056161636636        5.8742913120611462        12.238235478409141     
 C   7.9278927630296874        5.8513689883275539        12.506877881332128     
 H   6.9602981091976206        7.7859911826405783        12.623814730378658     
 H   8.3194372789607467        11.864382233148245        10.425347407875917     
 C   8.3782025078319133        12.509538714523552        8.3678967269322300     
 C   6.5659266582776246        11.768520604834285        6.9645316050715227     
 H   5.0376557641252164        10.599554284396886        7.9413439740735301     
 H   4.4098246328874406        9.4296900872317160        16.694815895593564     
 C   5.9101124451311557        8.4002956746755935        17.855618029428740     
 C   8.0043484726944012        7.9862434417169217        16.741835120325121     
 H   8.1682672067917004        8.7258050942740581        14.719501925494621     
 H   5.2718123154768541        17.139854855535404        13.076434405149655     
 C   3.8807098023073614        15.512142118729438        13.334174761803295     
 H   2.7683909545795662        13.679891326981947        13.539434453588113     
 H   11.276559446263956        5.3482076130758047        12.138916430980300     
 C   9.1331560562703604        5.1502381097020997        12.376503493923021     
 H   6.9917555608730240        5.3030678231885942        12.623207070007922     
 H   9.2947381325670850        13.077558287496693        8.5095578580114655     
 C   7.7669214439894585        12.473961990592315        7.1094545117014079     
 H   6.0701559658567357        11.739740958687538        5.9951886201920432     
 H   5.2706489542752539        8.3233388266922592        18.734095751080556     
 C   7.2045394826851972        7.8638518460232554        17.883678165034372     
 H   9.0194065072927927        7.5932578597177622        16.743938507697354     
 H   3.0063839390751474        16.155510687509285        13.417385642052706     
 H   9.1454077345397007        4.0626035363611486        12.383240591238865     
 H   8.2122887903135506        12.991069227628429        6.2632971122919834     
 H   7.5812480382054854        7.3623361758572132        18.772920490701413     
 P   10.010435747541393        10.572979563762148        20.439315999038325     
 C   11.483360708889119        11.235211226021727        21.230174682882641     
 C   8.5438964864265863        10.814304937210977        21.469384344228363     
 C   10.235781650773033        8.7958120060416949        20.245044022121377     
 C   9.7864503511894601        11.327033889998566        18.811110352971046     
 C   11.582948638838351        12.616806140738566        21.475682449486811     
 C   12.536044172961756        10.376772034120032        21.601570235115492     
 C   8.5333494268516663        11.745954862843568        22.520153877359650     
 C   7.3936489617102072        10.042819997142916        21.200987523811808     
 C   10.613307155479665        8.2618796609160867        19.005542390873629     
 C   10.158878539538206        7.9694633722296357        21.382967013704356     
 C   10.798392236394779        12.122369972304865        18.244580320069261     
 C   8.6053252757786254        11.076757286518182        18.086371345617284     
 H   10.789393953702085        13.297257185457195        21.178300325555455     
 C   12.719874482891402        13.125700122290572        22.102900908407449     
 C   13.680882723199364        10.901285568711916        22.202181780764647     
 H   12.468460231120051        9.3097968451353506        21.416852277904681     
 H   9.4119840488114868        12.339061233251622        22.764044004385315     
 C   7.3785860972755701        11.906785935528468        23.291952983396556     
 C   6.2429541671872570        10.225783102875026        21.968159918107801     
 H   7.4047437816783734        9.2886887544340215        20.414997090665523     
 H   10.674562830614761        8.9018184802972247        18.128860621118527     
 C   10.913823242551556        6.9008339448661120        18.903663005154726     
 C   10.483877809075812        6.6172527992420047        21.275615815130546     
 H   9.8480157830617348        8.3719943988778862        22.346636673507753     
 H   11.705717209522460        12.341626069961743        18.801274027907670     
 C   10.630997127021551        12.645129850558673        16.958436522429093     
 C   8.4632661700490619        11.584532295091970        16.794167372431019     
 H   7.8052039000533071        10.471369566074616        18.505232721280578     
 H   12.765433512417895        14.191744226262809        22.317456307500894     
 C   13.770601641173188        12.273297069618851        22.452161718519779     
 H   14.498859678875247        10.245397848884673        22.498457023039371     
 H   7.4090938101285992        12.624582044585861        24.111988886808863     
 C   6.2343468906093724        11.154629667325064        23.016686080459852     
 H   5.3438930944872949        9.6405161267136936        21.776607598614859     
 H   11.217744207802880        6.4914626339169912        17.941698746235680     
 C   10.853617418636894        6.0823596714417940        20.034616814602103     
 H   10.450860017084732        5.9727950079255123        22.154965274626754     
 H   11.414545682051541        13.264904526203626        16.527736677223839     
 C   9.4772391313369386        12.359933263680572        16.225721993661466     
 H   7.5672210800824837        11.368384214298697        16.218046651207594     
 H   14.662444079393737        12.671924366796445        22.931948771685427     
 H   5.3263291480423973        11.270382556290979        23.609747622262198     
 H   11.080417439149926        5.0196497515073641        19.958065811623626     
 H   9.3413075532659082        12.730770551973698        15.209009053030830     
 P   6.5603665091629058        3.3445415091686077        17.271693248318734     
 C   6.6325255942089028        4.2820929603454854        18.810105506965698     
 C   5.4173710921283682        4.2094132285450367        16.184766882287999     
 C   8.1994200560980026        3.2992277343524705        16.520932919287066     
 C   5.9887239129454946        1.6569693566127262        17.559464696363680     
 C   7.6954518187198797        4.1065536050691041        19.715706116256531     
 C   5.6029840394344026        5.1926160725435802        19.100340307246615     
 C   5.8493365538428721        5.3456341788422579        15.468389644008953     
 C   4.0617428138526064        3.8377607826617335        16.185822417185666     
 C   9.0660460319592069        4.3988211783875650        16.680436744401177     
 C   8.5731370741992947        2.2189018877696074        15.699553679894988     
 C   5.6749472645594761       0.83234452195491238        16.460905496796865     
 C   5.9566911867590360        1.1349631875138040        18.863954793084389     
 H   8.4995796943274140        3.4092874257320100        19.496341012880812     
 C   7.7156370476681397        4.8350981547488452        20.905437584738593     
 C   5.6452810850789588        5.9298684874064431        20.284654189749258     
 H   4.7923533035561849        5.3469945080251886        18.394954767170592     
 H   6.8998389271230698        5.6365470273529485        15.446506561104322     
 C   4.9075064105413659        6.1226901438654338        14.786798826712475     
 C   3.1288254313833108        4.6142114249886017        15.492847362891705     
 H   3.7358951336108226        2.9455643472147299        16.718130008195651     
 H   8.7830515177564390        5.2322887906204585        17.321885197170385     
 C   10.290037521022331        4.4102758845026102        16.010735616170113     
 C   9.8019163545427102        2.2475992828188542        15.040068071897943     
 H   7.9237722207926176        1.3550251905765303        15.569577615185178     
 H   5.6502047319337541        1.2339385872512614        15.449283900734443     
 C   5.3810759838311917      -0.51730806436189369        16.669432678110056     
 C   5.6547223925840155      -0.21505428321332790        19.059370812892588     
 H   6.1606890965363430        1.7755207309673635        19.718676381266032     
 H   8.5140261492249074        4.6696576000765724        21.626343468172728     
 C   6.7045719504031664        5.7620414623940990        21.178730742144044     
 H   4.8474618944453987        6.6379457666759274        20.502266525342023     
 H   5.2266000587436814        7.0173091633612357        14.246228349860814     
 C   3.5513587171667789        5.7680334642353905        14.815756754612552     
 H   2.0817715783911739        4.3074412500849126        15.462506963451574     
 H   10.961334842707647        5.2617445404808256        16.118288006491387     
 C   10.661894444177735        3.3397200257709447        15.188341445951091     
 H   10.077045560352103        1.4092956550375790        14.400518901162780     
 H   5.1693945670249093       -1.1578491756071325        15.812355735444587     
 C   5.3792341712841871       -1.0401370995759960        17.966096199919601     
 H   5.6337817250989808      -0.62072976949478731        20.068252643584483     
 H   6.7528185737559445        6.3478709348909614        22.094915331299582     
 H   2.8200366760590838        6.3797064610751253        14.287978986982028     
 H   11.630546309697843        3.3623518654453362        14.683555934577379     
 H   5.1703634243100920       -2.0980986807794904        18.119357733397518     
 Co   10.065399325570091        2.9452450219468713       0.47570074374838023     
 S   9.4860516467970175       0.76451784112329613       0.82580423113847412     
 S   8.0217994846635747        3.9288820579238988       0.35019111274729497     
 S   11.276204195188814        3.3126211329232524       -1.4192931617145532     
 S   11.553887482799494        3.6959875860319431        2.0293316508326988     
 C   10.939669277245178      -0.23872676819188260       0.89437982094747293     
 C   8.2099133262785404        5.6827982850371672       0.25170596443292659     
 C   10.518950380456708        2.4596980193624027       -2.7644219992045507     
 C   10.838886323110797        4.4126432586797382        3.4708614906401665     
 C   10.821931854036157       -1.6492177058076947       0.83115709927105297     
 C   12.238513467792188       0.29696812177346976        1.0521477481419914     
 C   7.0626149449979163        6.4883891113695293        4.5550480938990591E-002
 C   9.4450925820760094        6.3471926371129177       0.44209120422903669     
 C   9.2997218154721555        1.7561859824701802       -2.6325839726913243     
 C   11.134630064009128        2.4569100189167701       -4.0409701163701515     
 C   11.607203830349359        4.5234301865640161        4.6548472628198088     
 C   9.5270868348806506        4.9327200225601047        3.4901267862560013     
 H   9.8348718755507623       -2.0926632673069054       0.71470865312203913     
 C   11.944159653428532       -2.4738440065148666       0.93755394302395656     
 C   13.348944260090088      -0.53890352039988065        1.1808066330991267     
 H   12.356962574063740        1.3765041902950845        1.1023895057819788     
 H   6.1031100109342411        5.9951887408079099      -0.11298503967854204     
 C   7.1376105444872566        7.8833077456387484        6.4221986223942026E-002
 C   9.5129363780291829        7.7444226097568691       0.45747405359678645     
 H   10.344744830842032        5.7534756960651521       0.60752898155007906     
 H   8.8153179710859870        1.7233468274534121       -1.6601077243915725     
 C   8.7365918964900917        1.0838353254442781       -3.7162292689967256     
 C   10.547052353948141        1.8076853695605741       -5.1302105333758323     
 H   12.093736340683819        2.9605416639579962       -4.1634011095270349     
 H   12.616913659128448        4.1154462027406629        4.6685387011035981     
 C   11.096289320309866        5.1583409764565955        5.7885045347535247     
 C   9.0265072199804131        5.5617762611762380        4.6280806501563134     
 H   8.9047053376138408        4.8136795072062766        2.6059438852805927     
 H   11.822463082306610       -3.5549527156263645       0.88903602036007268     
 C   13.219881485302624       -1.9299752884106560        1.1243529450970913     
 H   14.338687330520083      -0.10086567799094005        1.3114646769264424     
 H   6.2306046535653739        8.4711166628767494       -7.5692585129061254E-002
 C   8.3655449497722962        8.5260839641010158       0.27484469883434282     
 H   10.477446284067891        8.2245973011738762       0.62591645087187875     
 H   7.8138636102236401       0.52697668785583751       -3.5683197276999019     
 C   9.3401151064596721        1.1136234017249405       -4.9784067437880442     
 H   11.035676339871411        1.8341380701105003       -6.1032037403859745     
 H   11.718516819370819        5.2420980168425304        6.6783273481320879     
 C   9.8018568566356343        5.6954123953437978        5.7855935628285220     
 H   8.0100219113441824        5.9493768813477024        4.6058390473858157     
 H   14.095143236009340       -2.5737418122443900        1.1931727939006758     
 H   8.4190860322209726        9.6122803352341002       0.30072124092036445     
 H   8.8834889881458370       0.60354299672861189       -5.8224190849227595     
 H   9.4079109173239654        6.2080368752479576        6.6612460510838138     
 P   7.0424406736446610        2.9781784954163864        8.2128236475545222     
 C   5.5759296856366838        2.2993083926754396        8.9998422046155842     
 C   8.5108613665595261        2.7472556943192732        9.2425468257818668     
 C   6.8014159765981494        4.7526520998803621        8.0134799895790323     
 C   7.2768247493474485        2.2304070615528357        6.5848511825967808     
 C   5.4877683990283819       0.91298919467964468        9.2199947217025624     
 C   4.5264925461095276        3.1464467916822767        9.4047179814763702     
 C   8.5387368280013245        1.7910660290327249        10.271215275656768     
 C   9.6508951345606135        3.5368129136035558        8.9844887779809124     
 C   6.4237740758476312        5.2813253166625849        6.7718072435257586     
 C   6.8921397976638685        5.5871895751330092        9.1435991299871340     
 C   6.2353336535660215        1.5045704933004918        5.9790186583264466     
 C   8.4858434953124586        2.4323098608973739        5.8924668626187247     
 H   6.2791688419276506       0.24328986254968327        8.8937299396064482     
 C   4.3663454236992303       0.38717476694664338        9.8609907396309016     
 C   3.3963940221524438        2.6052640554962676        10.019013812514082     
 H   4.5850238042001923        4.2168556354951559        9.2356241178204055     
 H   7.6681260636902735        1.1838667007015691        10.509935674926606     
 C   9.7037637436502120        1.6193777642217853        11.024762704564548     
 C   10.810323902534604        3.3463462396107584        9.7369059426907274     
 H   9.6252860061922227        4.3078331135795223        8.2158770266468242     
 H   6.3556700592817901        4.6338627970657251        5.9014199059140084     
 C   6.1444625616838442        6.6459853149924895        6.6574028269664103     
 C   6.5866957196096800        6.9425233722328681        9.0258350919030406     
 H   7.2074117150633032        5.1884359981037242        10.106925766374999     
 H   5.3085106556183659        1.3169250406996242        6.5153458863560356     
 C   6.4000123786621153        1.0097364901499788        4.6818444674514019     
 C   8.6283670488725122        1.9466712866850113        4.5917213556576124     
 H   9.3083756408884124        2.9808254618356229        6.3452089562213443     
 H   4.3297001163946334      -0.68279816762497803        10.057754521518671     
 C   3.3194811477138768        1.2284108216720444        10.246866878835540     
 H   2.5825351196440067        3.2534501648152800        10.342921546217646     
 H   9.6860041955289926       0.88137958153560991        11.827008447617178     
 C   10.839062873976175        2.3880739749134032        10.757621952928568     
 H   11.698743154680994        3.9503944994210123        9.5553540481633732     
 H   5.8487392243060681        7.0556595408869560        5.6926191435027320     
 C   6.2236534204452996        7.4728109432415675        7.7809254108677877     
 H   6.6344526506786883        7.5967023404804941        9.8972514063916339     
 H   5.5926225820187057       0.44947406376808630        4.2164865518155299     
 C   7.5840367441490741        1.2474798366794384        3.9817715698519587     
 H   9.5485778095328957        2.1208066546236974        4.0399664906241544     
 H   2.4409031703698871       0.81519219482649374        10.738501323773097     
 H   11.753990357158084        2.2673430263695589        11.339135574574371     
 H   6.0174512001487246        8.5390362776253781        7.6957985942839482     
 H   7.7223849379923859       0.89365440866101142        2.9593241512588815     
 P   10.639079433608126        10.195835220131771        5.0246235980236511     
 C   10.509631543578299        9.2704162589005215        6.5666461656118180     
 C   11.877757239571736        9.3470791912327087        4.0275975874462384     
 C   9.0202944762683970        10.207595608968543        4.2245777237254929     
 C   11.162233902026767        11.895774868117652        5.3360526093103351     
 C   9.4039350262090782        9.4476425735600564        7.4190345812731424     
 C   11.537143564034864        8.3803950454971634        6.9199747897525503     
 C   11.596600169825564        8.0862001526161258        3.4558555415224115     
 C   13.180442204161487        9.8714148695857986        3.9852695740970998     
 C   8.2208223117301955        9.0493957393125051        4.2986233261204720     
 C   8.5678406710886215        11.330647624512805        3.5066314768592055     
 C   11.453133331782329        12.746488933086889        4.2513472630476654     
 C   11.205758115961538        12.391249196436680        6.6502846061568270     
 H   8.6037734530095040        10.133635725054249        7.1525419368635106     
 C   9.3389169940532728        8.7379034535316862        8.6181599952138921     
 C   11.446803528998329        7.6570531019727852        8.1101664376501290     
 H   12.386209310483308        8.2334613865997373        6.2597763285038894     
 H   10.590569789601563        7.6640804333863217        3.4700489217811286     
 C   12.637709708136713        7.3493340493594266        2.8793621577546786     
 C   14.213995472959533        9.1297782133856753        3.4066962437447930     
 H   13.392689894596810        10.851605472798219        4.4053884951372400     
 H   8.5603961605238386        8.1849982827811356        4.8668689533372786     
 C   6.9882887470958135        9.0181638727235018        3.6462505942489627     
 C   7.3270627655904477        11.284921564774489        2.8686898058600412     
 H   9.1613931199711427        12.241022524940265        3.4450038591561087     
 H   11.462529535449420        12.367082594479097        3.2314427149067670     
 C   11.742733995311093        14.093007592687449        4.4828505005571513     
 C   11.499711304032477        13.739724960453273        6.8690748173362586     
 H   11.014560369797687        11.733469294661175        7.4948684737483413     
 H   8.5084414945177720        8.9075010329891420        9.3004331944056311     
 C   10.344139431384244        7.8237798079298457        8.9505981061603119     
 H   12.242774387569693        6.9627940516805165        8.3759139459319627     
 H   12.425454061794788        6.3714885271576946        2.4369767643309852     
 C   13.945545617703166        7.8586507004842341        2.8790433603883234     
 H   15.219324032829173        9.5504949368438297        3.3570332224852657     
 H   6.3753452364602827        8.1177821050006429        3.6869184543402458     
 C   6.5354253509587581        10.133695265498039        2.9306436008850612     
 H   6.9854342680806392        12.159361780619212        2.3154659547199277     
 H   11.938126742042595        14.753302167450302        3.6364762762317211     
 C   11.757853109285268        14.588655250625031        5.7903445034263203     
 H   11.529294051348003        14.125064816701487        7.8856632419597785     
 H   10.265205715304930        7.2543511315190221        9.8749321138790496     
 H   14.752147642836952        7.2764180321586336        2.4344522355664453     
 H   5.5611693231304704        10.102555219836329        2.4361928183219219     
 H   11.962632452317235        15.643965599338800        5.9643149638558537     
         556

 Co   1.4917408591150154        10.643422899312448       0.39268497309956241     
 S  0.94109395344572166        12.827954495080826       0.77386106652666986     
 S -0.60164722052356523        9.7615762625046525       0.32962410967245637     
 S   2.6696505978652989        10.247176565135453       -1.5172376170676336     
 S   3.0216939732131971        9.8378111148424274        1.8798534998033667     
 C   2.3942545725054045        13.830490208025687       0.87013507795341927     
 C -0.54449178160153533        8.0024429410655991       0.19488992946378694     
 C   1.9338454156624314        11.114734016926651       -2.8651840311874439     
 C   2.3356866242913790        9.1395547585490799        3.3466218575606512     
 C   2.2800221828543670        15.241538987927227       0.80376900491277248     
 C   3.6890505298268623        13.291919064302901        1.0497806747307128     
 C  -1.7532979463574287        7.2773805821105109        4.0135714466606673E-002
 C  0.65265225455760423        7.2562878493838401       0.31102389261996644     
 C  0.72149988013786204        11.830279871834470       -2.7394807715285516     
 C   2.5590932792332697        11.113494355563558       -4.1368348457480302     
 C   3.1309800700937700        9.0313135510436435        4.5127858809233716     
 C   1.0247335738474128        8.6183361396210145        3.3969948243477748     
 H   1.2963016966020549        15.687829735799697       0.66789993896653754     
 C   3.4027179932910170        16.063956196255369       0.92572520924987589     
 C   4.7997445971755273        14.125547026202888        1.1919324367788677     
 H   3.8018912395985920        12.211555693527568        1.1081647230969618     
 H  -2.6870206083988180        7.8329118574985115       -5.3202463748119669E-002
 C  -1.7683214488674166        5.8793379208209338        3.4758985920019844E-002
 C  0.62896047773675101        5.8575562767125389       0.30951334276163006     
 H   1.5948590679528436        7.7925591060767294       0.43169145092570566     
 H  0.23078796508192415        11.862906018130060       -1.7696558597225029     
 C  0.17227713796615132        12.508642251745096       -3.8268394153729441     
 C   1.9855714506777955        11.769403457816107       -5.2298093143882385     
 H   3.5147025160741223        10.601794498027781       -4.2527052286352651     
 H   4.1424791346201211        9.4352721783638227        4.5017981442652877     
 C   2.6422794476056222        8.4043191656650009        5.6613781236136411     
 C  0.54856503492907616        7.9903557289529124        4.5466152384364786     
 H  0.38494450679753445        8.7315146735983884        2.5248131305216677     
 H   3.2841262694385405        17.145441161880360       0.87440799831172045     
 C   4.6746832066836248        15.517152945763378        1.1315184943213215     
 H   5.7864743335106272        13.684520643865044        1.3361469317524584     
 H  -2.7180994275208246        5.3527339605814248       -6.7703852780108070E-002
 C -0.57540069160126661        5.1558282451731632       0.17498128915141054     
 H   1.5651172285661297        5.3097469335320371       0.42746420928518664     
 H -0.74490582405495598        13.075671565281091       -3.6853408148924864     
 C  0.78399082278390964        12.473881537198016       -5.0850872314699638     
 H   2.4815616066281949        11.741088851582759       -6.1990491465378943     
 H   3.2815708330261724        8.3268012432822189        6.5399188458049125     
 C   1.3480209739969482        7.8674371204861790        5.6886250580909232     
 H -0.46629336418511147        7.5969144317625528        4.5480506910396929     
 H   5.5494051791422381        16.160082983740224        1.2138131342550538     
 H -0.58705555266436749        4.0681621372681294       0.18015349072446937     
 H  0.33842209648484806        12.990720822167965       -5.9312868586786776     
 H  0.97122582830793303        7.3650041107640636        6.5773027935924882     
 P   15.646585639875799        10.576837909450122        8.2369794274543597     
 C   14.173116852380781        11.238785437250009        9.0269687569017805     
 C   17.112727629457012        10.818933303020813        9.2673813231485784     
 C   15.421823639350666        8.7994960833803084        8.0438640821799332     
 C   15.870612740134638        11.330396232966642        6.6085670073172906     
 C   14.073090756685326        12.620420762473261        9.2719431975689268     
 C   13.120539788474744        10.380145571462377        9.3981840743848366     
 C   17.122944214587807        11.750897781988925        10.317864679989089     
 C   18.263130317291218        10.047547469280815        8.9994238094722316     
 C   15.043794655071295        8.2646153472879913        6.8049540676145925     
 C   15.499916852551895        7.9738900045727679        9.1822294665327373     
 C   14.857654230572573        12.123663046061349        6.0410572286056858     
 C   17.052650487419363        11.082102987922887        5.8847425003531173     
 H   14.866561411901403        13.300972052144402        8.9745516422089970     
 C   12.935817226764510        13.129169316962704        9.8986017131698176     
 C   11.975364960418528        10.904501072560782        9.9983261027499069     
 H   13.188458936341554        9.3131345623938095        9.2137313498695530     
 H   16.244161847361848        12.343898097683795        10.561449822492413     
 C   18.277639617337154        11.912249282948160        11.089661460427749     
 C   19.413676928983037        10.230867240248839        9.7667017067065558     
 H   18.252286714326175        9.2932458007487728        8.2136105927441143     
 H   14.981646794472503        8.9040726497344895        5.9279917875308126     
 C   14.744250225066578        6.9032861580054750        6.7040004198723890     
 C   15.175779404205299        6.6214197021719441        9.0758687514654834     
 H   15.811215550575174        8.3772308776721243        10.145404696991832     
 H   13.949656034374323        12.341557903016867        6.5971276987261822     
 C   15.024960540649978        12.646218099324798        4.7548387951107687     
 C   17.194740858366526        11.589942269521863        4.5925579144460231     
 H   17.853521644019864        10.478337740686332        6.3043803537099494     
 H   12.889874067320401        14.195270104325196        10.112714715088483     
 C   11.885237815354232        12.276566517755992        10.247841449980239     
 H   11.157591725265320        10.248351546339894        10.294644057922936     
 H   18.246866170135402        12.630381700851666        11.909394125722809     
 C   19.422023030210468        11.160158965535652        10.814802887223999     
 H   20.312848788703953        9.6456592241415642        9.5755224786656932     
 H   14.440216956839178        6.4930250291007239        5.7424411545303293     
 C   14.805755583465425        6.0855276554789359        7.8353913064954757     
 H   15.209834585700246        5.9774462812606908        9.9555069474940403     
 H   14.240612927242893        13.264228433843391        4.3233139525545790     
 C   16.179799783295813        12.363172729659466        4.0231424282122177     
 H   18.091614280585780        11.375606314415009        4.0171424408138634     
 H   10.993138010308458        12.675175461652712        10.727176076504776     
 H   20.329911493701971        11.276293482741263        11.407969995715860     
 H   14.579757559363230        5.0225955099781601        7.7596202668513534     
 H   16.315871381431020        12.734188717088054        3.0065257065346769     
 P   1.9948500450370779        3.3500293327086674        5.0696358549877036     
 C   1.9217259752106932        4.2864993230992869        6.6085644076270587     
 C   3.1389666689640783        4.2152632084699500        3.9840884574304058     
 C  0.35615978225276584        3.3052353915497932        4.3179548205329654     
 C   2.5656084220225064        1.6622442656327749        5.3573070929213795     
 C  0.85817191443949281        4.1103265086097558        7.5132748226187855     
 C   2.9515062335195532        5.1961173921166823        6.9004888020039985     
 C   2.7088482659083502        5.3540918381398512        3.2714322068462285     
 C   4.4935804154022412        3.8407753708942942        3.9821084631567221     
 C -0.50993760005681543        4.4052428801447068        4.4770665587456424     
 C  -1.8096754934536500E-002   2.2248667139307909        3.4968923937841070     
 C   2.8794841989476798       0.83757634160964423        4.2588335922652458     
 C   2.5964452068131298        1.1400582769434455        6.6617600225939251     
 H   5.3999010813296083E-002   3.4135058051490179        7.2926954083021300     
 C  0.83753783320917652        4.8375964036864039        8.7037464914659992     
 C   2.9087507117524165        5.9321267611858604        8.0855391690533409     
 H   3.7627255717733301        5.3507266571886625        6.1958739146629984     
 H   1.6591706793150065        5.6474274108303755        3.2519476276654600     
 C   3.6514949903670293        6.1306944263687244        2.5905852173649944     
 C   5.4273308590635025        4.6168112973056479        3.2898641162811066     
 H   4.8181002228251275        2.9467183392679615        4.5115068895866992     
 H -0.22666990779121038        5.2386004804921287        5.1185095714591986     
 C  -1.7337804253008062        4.4172714486225457        3.8071223257263607     
 C  -1.2467564462395975        2.2541079641419302        2.8371608761294320     
 H  0.63070012946218668        1.3605363518721860        3.3673043497981947     
 H   2.9049009966402410        1.2392700066539664        3.2472746061492463     
 C   3.1724906843241243      -0.51224409257468861        4.4673511210176828     
 C   2.8974136147563025      -0.21016301768207202        6.8571496131022664     
 H   2.3922011062805475        1.7805749176580581        7.5164400632823956     
 H   3.8689688107396772E-002   4.6716837712208932        9.4240029693350316     
 C   1.8487524892228944        5.7638665968249096        8.9786450899466423     
 H   3.7067176165900340        6.6395973299249933        8.3044848641434292     
 H   3.3336518379728872        7.0271563870601019        2.0528177279033768     
 C   5.0067297361838383        5.7730468496216485        2.6165332225057671     
 H   6.4735160520996251        4.3078389622375486        3.2572370251562535     
 H  -2.4045910757248441        5.2691082682081074        3.9145114408973067     
 C  -2.1060708003815787        3.3468038587181548        2.9848221626951830     
 H  -1.5222867509811191        1.4157661879023613        2.1978491210392783     
 H   3.3841927870823021       -1.1529550463007194        3.6103885679503831     
 C   3.1732078744937811       -1.0352073616120090        5.7639624714338229     
 H   2.9173322967784485      -0.61608961339573443        7.8659445588715986     
 H   1.8002317164071717        6.3487303165254119        9.8954046671605269     
 H   5.7386820212742977        6.3842586597392899        2.0892051444833424     
 H  -3.0744773954861913        3.3696733989657939        2.4795307296301412     
 H   3.3813334747446695       -2.0932891250511187        5.9172705454590613     
 Co   15.594135838830919        2.9479078788459856        12.677983158030155     
 S   16.172581276582335       0.76739650997024222        13.031428550117026     
 S   17.639319445288809        3.9287471503698841        12.553072497948223     
 S   14.382728067047065        3.3147892448798659        10.783266251917478     
 S   14.104485345934853        3.7005936196996996        14.229503265672227     
 C   14.719270651181581      -0.23644605481656145        13.098418581223740     
 C   17.455606334090035        5.6829871098904841        12.455363905985132     
 C   15.139333624006834        2.4620884683203288        9.4376745001718767     
 C   14.818994040828537        4.4151187634852516        15.672237519447879     
 C   14.837570661096997       -1.6468965253246393        13.034760377461113     
 C   13.420078876558129       0.29869639633991452        13.255379649789734     
 C   18.604900478183897        6.4860983781627430        12.251212419226563     
 C   16.221736131141451        6.3499841986769434        12.644086299530928     
 C   16.358196885400101        1.7579080576907455        9.5691750404175284     
 C   14.523569542218759        2.4601659413845343        8.1611610495088218     
 C   14.049956182981308        4.5256530454556483        16.855768058157185     
 C   16.131120884367856        4.9343652033244458        15.692667924892001     
 H   15.824892257927637       -2.0899659439926817        12.918939539101416     
 C   13.715541012290217       -2.4720206759517533        13.139732419916704     
 C   12.309826390701557      -0.53768565736830998        13.382509781916234     
 H   13.301256679953617        1.3781978259797296        13.306063371819368     
 H   19.563562338341708        5.9909756726237493        12.094337284933555     
 C   18.532868714857127        7.8811118174104795        12.269811025930887     
 C   16.156890088076960        7.7472617148873981        12.659543828627248     
 H   15.320712485830178        5.7580742547868766        12.807923879986832     
 H   16.842529162403736        1.7242745997016187        10.541690601336484     
 C   16.921038183251905        1.0859640109965254        8.4851252788939764     
 C   15.110814862393394        1.8112249636126736        7.0715683073345073     
 H   13.564663221570679        2.9642264350053722        8.0389834495499457     
 H   13.039931612588807        4.1184087580684166        16.868502739318203     
 C   14.560614816797464        5.1594803222449741        17.990136986203463     
 C   16.631342738906870        5.5625840121950718        16.831249075220445     
 H   16.753886737570891        4.8155999082519791        14.808716673361317     
 H   13.837699656329834       -3.5530642965850596        13.090859559658185     
 C   12.439415315113738       -1.9287013600843270        13.325517596249293     
 H   11.319755332352436      -0.10008120311506795        13.512145332826519     
 H   19.441292381041745        8.4669314086366985        12.131319613174538     
 C   17.306080275727815        8.5264107889700078        12.478555051695809     
 H   15.193317913712230        8.2295465676329052        12.826681749147795     
 H   17.843488254350291       0.52858693896152897        8.6327185458096398     
 C   16.317503772487033        1.1166643669046736        7.2229706298736680     
 H   14.622122500484007        1.8382735325747024        6.0986230193988957     
 H   13.937950779274699        5.2429463441816822        18.879668838368918     
 C   15.855319360147563        5.6958982020155426        17.988331643286152     
 H   17.648028509374772        5.9497187735291739        16.809909431502824     
 H   11.564367367633224       -2.5728910146588899        13.393307856677030     
 H   17.254622044452510        9.6126470782004709        12.504149417636931     
 H   16.773870395980669       0.60677069596246447        6.3786931593132410     
 H   16.248999340446037        6.2077410146871825        18.864540840110774     
 P   1.5092457477349763        2.9795608118725778        20.420566269574902     
 C   2.9758119645020527        2.3004149560405076        21.207223987147898     
 C   4.0578560431171598E-002   2.7491673947219497        21.450023503342219     
 C   1.7508244134229569        4.7539818735026032        20.220919255489214     
 C   1.2747766576919826        2.2311838781366435        18.792807559437726     
 C   3.0633626341192284       0.91427720246842148        21.428816625344609     
 C   4.0267680787858060        3.1471404454399057        21.608862666798029     
 C   1.2241456020363251E-002   1.7934604348132166        22.479116891197897     
 C  -1.0994325980273965        3.5384317180910281        21.190927696486082     
 C   2.1284045765164787        5.2824364284567569        18.979116933992788     
 C   1.6609781752297594        5.5885739564353347        21.351085212087643     
 C   2.3148655926538813        1.5020456527870782        18.188882018790096     
 C   6.6928229514840787E-002   2.4350251362518192        18.099052889271647     
 H   2.2707662193901155       0.24478362850518087        21.105126074708064     
 C   4.1858763809651176       0.38828138996648537        22.067717989359171     
 C   5.1577701282247235        2.6057622909131370        22.221270120723815     
 H   3.9686859779567296        4.2173958192517444        21.438723219843101     
 H  0.88272401037679615        1.1864083421608380        22.718677915740361     
 C  -1.1532209617309590        1.6219646044961664        23.232049296321666     
 C  -2.2593478950577768        3.3480093524263381        21.942614833282608     
 H  -1.0734911359321264        4.3091515270203065        20.422020162189622     
 H   2.1960347345856555        4.6349823383922191        18.108658069473908     
 C   2.4085298145235776        6.6469286125605116        18.864710480358749     
 C   1.9672115920440960        6.9437576662512566        21.233290733340944     
 H   1.3458350151508656        5.1899760172981440        22.314519044325468     
 H   3.2407951649367224        1.3130612638519390        18.726158741561704     
 C   2.1500488523245225        1.0056684293541478        16.892329432661427     
 C  -7.5587483885592444E-002   1.9481793407540244        16.798770784257655     
 H -0.75462308480400264        2.9860537674516099        18.550270258395894     
 H   4.2221430563499238      -0.68149803293890487        22.265532426331042     
 C   5.2342155993135284        1.2291065493379691        22.450342640320489     
 H   5.9727735817930938        3.2536213417841595        22.542809859556424     
 H  -1.1358541296984079       0.88430566534440991        24.034589769558767     
 C  -2.2885503830237326        2.3902035913505588        22.963771104720067     
 H  -3.1479240408106284        3.9514962618546021        21.759988586063667     
 H   2.7042605938190829        7.0563492580568132        17.899827229227991     
 C   2.3302414940946190        7.4738102856462998        19.988267178537768     
 H   1.9200280455220442        7.5979107740553129        22.104780640668679     
 H   2.9563632390475321       0.44259362231849309        16.428677842053172     
 C  0.96739607348881629        1.2455069282737368        16.190759267654261     
 H -0.99473075536347100        2.1240730336489375        16.245896791115683     
 H   6.1135872483333129       0.81580496648127865        22.940477275014167     
 H  -3.2039177265029433        2.2692567840531659        23.544544972233798     
 H   2.5371047599200121        8.5398984480343749        19.903035739628464     
 H  0.82915551634306028       0.89087602985089043        15.168582795882374     
 P   15.022309052283445        10.196494104301580        17.229508285156712     
 C   15.149849625111315        9.2706719502826900        18.771409692685502     
 C   13.786822133392276        9.3473481685173123        16.229207223189352     
 C   16.642083584286077        10.209502340328969        16.431663934422410     
 C   14.497397015396935        11.895987897567636        17.540249557014629     
 C   16.254247422292185        9.4476615259101990        19.625463274069819     
 C   14.122152918571153        8.3801549529023713        19.122717285600228     
 C   14.072230616116860        8.0897712884788646        15.653780404601497     
 C   12.482903075808576        9.8680788647511939        16.186573645355882     
 C   17.443021981832192        9.0525548689687465        16.507420717481363     
 C   17.093145643340925        11.332011798166027        15.712222811361958     
 C   14.206231400835865        12.746120537764027        16.455154761329680     
 C   14.453456689955416        12.391982820297955        18.854284875553368     
 H   17.054579250142201        10.134007086989969        19.360566025167511     
 C   16.317833414562703        8.7371270242203423        20.824176630877250     
 C   14.210931432266081        7.6562400759994400        20.312635390167014     
 H   13.274247152524998        8.2331779145024093        18.461115884280872     
 H   15.079267987781584        7.6706283124123784        15.668185580102493     
 C   13.034216735384609        7.3524727009226689        15.072992759406331     
 C   11.452474194409735        9.1261343182894095        15.603531980467954     
 H   12.267420039050815        10.845857834819501        16.609641227276516     
 H   17.104391505740285        8.1884761969090558        17.076622548199236     
 C   18.675667888051841        9.0221073946106909        15.855196395650562     
 C   18.334005866395604        11.287051825528431        15.074436918389440     
 H   16.498307181430125        12.241338585791963        15.649209595898022     
 H   14.197047777938176        12.366298134760376        15.435387234185704     
 C   13.916196218070697        14.092648235223670        16.686094324565566     
 C   14.158966130000715        13.740426120545887        19.072493310114897     
 H   14.644717098285266        11.734586262528902        19.699153071154655     
 H   17.147457643494469        8.9063154904844701        21.507547579893782     
 C   15.312359447904534        7.8226431783715613        21.154660588389678     
 H   13.414803738190622        6.9616451179690140        20.576826136826657     
 H   13.249493517894898        6.3768120817627478        14.628121302045413     
 C   11.725270158027346        7.8582573891291894        15.071802563187967     
 H   10.446178070349701        9.5441382463077780        15.553453497132690     
 H   19.289752157040596        8.1226570223750585        15.896978559205760     
 C   19.127125467559534        10.137097096643100        15.138061521804010     
 H   18.674455613079090        12.160986611853865        14.519886145511160     
 H   13.720699578457202        14.752488897451851        15.839421557041316     
 C   13.900778201506732        14.588847637125342        17.993362627421508     
 H   14.129042920905388        14.126142844777604        20.088928718354069     
 H   15.390275235328708        7.2526051249433499        22.078669588411458     
 H   10.920999037231040        7.2756858250506520        14.623872011440630     
 H   20.101312059829951        10.106241491771875        14.643425621477107     
 H   13.695716112334924        15.644195476373708        18.166813468509034     
 Co   7.0611164618186866        10.637412776756047        12.589454808796843     
 S   7.6131405328511121        12.821030195236499        12.974614853469534     
 S   9.1537284340334999        9.7534280073647093        12.524629457152129     
 S   5.8814530485342296        10.245630516672183        10.679769572045290     
 S   5.5312579687984913        9.8301962509383909        14.076396301683682     
 C   6.1604364171291746        13.824236140180370        13.071457320329955     
 C   9.0948894975743571        7.9941334502325665        12.393727450610509     
 C   6.6170052277929319        11.113924680740817        9.3321699926336947     
 C   6.2182453750544999        9.1342633825717225        15.543806646840958     
 C   6.2752480003550488        15.235247134548267        13.005453807962903     
 C   4.8654364975817117        13.286252955604127        13.251510746165202     
 C   10.303118886038680        7.2674989386567805        12.241740627530744     
 C   7.8968881337494512        7.2495154770959811        12.509923280519111     
 C   7.8287120786350934        11.830465217188157        9.4583562176879568     
 C   5.9922102054055584        11.112256663248850        8.0602797838032370     
 C   5.4234752450665598        9.0267553734341082        16.710403548973844     
 C   7.5295499219496920        8.6138670472770453        15.594319464838660     
 H   7.2591207226537806        15.681138122112541        12.869445977190967     
 C   5.1529782516088432        16.058171544960025        13.127961917951971     
 C   3.7551645236161399        14.120385055622473        13.394177226749367     
 H   4.7521869831960553        12.205931664775081        13.310072197727340     
 H   11.237510729544962        7.8217900412540162        12.148273302973649     
 C   10.316717369920923        5.8695326275446007        12.239040847408326     
 C   7.9191553941930062        5.8508181023218677        12.510976267063043     
 H   6.9550971115393470        7.7869050632896508        12.628812417341264     
 H   8.3187034183382593        11.863973752296149        10.428530981028919     
 C   8.3780017231381745        12.508969981929054        8.3711121081191919     
 C   6.5657712356225417        11.768408334468756        6.9674682379584860     
 H   5.0370042941102726        10.599884512692983        7.9440218801524924     
 H   4.4118880086450583        9.4304530408414102        16.699551870325550     
 C   5.9127121210543150        8.4007035500598484        17.859280315768267     
 C   8.0063069885423737        7.9869349867496577        16.744271730686847     
 H   8.1691200436960383        8.7267326744022427        14.721947134849783     
 H   5.2720687689671619        17.139594434227419        13.076849432673518     
 C   3.8807985854529488        15.511951443933237        13.333980365650969     
 H   2.7683075234973522        13.679782819723801        13.538744940311741     
 H   11.266086207575992        5.3418433603811994        12.138641816157620     
 C   9.1229091883684621        5.1475925468505306        12.379208837592051     
 H   6.9822826420904427        5.3042888672662434        12.628676051854081     
 H   9.2947046272608471        13.076689442980495        8.5129361811928064     
 C   7.7669262319073820        12.473543630626844        7.1125709826120298     
 H   6.0701910629974511        11.739687748432443        5.9980280803203927     
 H   5.2737007247886680        8.3235637422709701        18.738054989707162     
 C   7.2071398268506925        7.8642439564803830        17.886525109419022     
 H   9.0214015247440464        7.5940882468396058        16.745734466744800     
 H   3.0064442236704529        16.155328351795404        13.416786671919407     
 H   9.1334496808400978        4.0599949139875910        12.386432287068507     
 H   8.2125937385571977        12.990459714825176        6.2664682834068817     
 H   7.5843008833416077        7.3624318389707577        18.775407746597942     
 P   10.011825993052359        10.573540748203389        20.438787142670705     
 C   11.484592603795889        11.236216061779231        21.229518353912002     
 C   8.5452453635706913        10.814589548773100        21.468856285417338     
 C   10.237591635697790        8.7964446553054607        20.244380195354417     
 C   9.7875462836455647        11.327437409734070        18.810593660614874     
 C   11.583872994069628        12.617934811642810        21.474364703629274     
 C   12.537213095058664        10.378082218670851        21.601750864353939     
 C   8.5342414215839195        11.746892141966306        22.519037844611276     
 C   7.3952639282524748        10.042633714773169        21.200729371519735     
 C   10.615117894737841        8.2626531429042700        19.004819735500792     
 C   10.160334033642563        7.9698795271324157        21.382097729199984     
 C   10.800263283245529        12.120941779742852        18.243021667295743     
 C   8.6056740663799580        11.078453890626179        18.086722153721560     
 H   10.790357477355368        13.298097137505319        21.176253927633461     
 C   12.720408496838621        13.127281374423124        22.101907919741091     
 C   13.681679307692908        10.903041840908902        22.202686890960756     
 H   12.469872572633648        9.3110172583273343        21.417437681468087     
 H   9.4126662503686145        12.340366298037843        22.762794362870238     
 C   7.3792020203122251        11.908023795647578        23.290344239639868     
 C   6.2443329779853762        10.225810369674608        21.967499601762235     
 H   7.4067418640473512        9.2880524791735670        20.415201772677413     
 H   10.676548225736042        8.9027911436634781        18.128303885895303     
 C   10.915080023116033        6.9015133468680325        18.902608846757477     
 C   10.484822384749259        6.6175873566213887        21.274470795962891     
 H   9.8493569131931960        8.3723101525473353        22.345759128605543     
 H   11.708110375960157        12.339353446065722        18.799168416962452     
 C   10.632925885059954        12.642981790305907        16.956595397942554     
 C   8.4635891481740924        11.585660124756693        16.794300214235303     
 H   7.8049627154597880        10.474568937123065        18.506482445574086     
 H   12.765728837491078        14.193428017987658        22.316000324720804     
 C   13.771055306403085        12.275180056224489        22.452089937138002     
 H   14.499563940840519        10.247362452167648        22.499659113250992     
 H   7.4093726454749511        12.626358764084534        24.109905176537069     
 C   6.2351932886004393        11.155441945818708        23.015284209050620     
 H   5.3455458451149562        9.6400607128768687        21.776202809112327     
 H   11.218781298757950        6.4921358786524150        17.940568366715063     
 C   10.854381966584366        6.0828178056359734        20.033366728002619     
 H   10.451419153036857        5.9728722032147576        22.153610677965872     
 H   11.417100203578988        13.261189524628282        16.524979453401613     
 C   9.4783591070579387        12.359051296448481        16.224753863728729     
 H   7.5668978586759588        11.370632082011078        16.218832695546954     
 H   14.662561720937585        12.674197154361867        22.932160420259589     
 H   5.3269871155830479        11.271345608790744        23.608027055601546     
 H   11.080641106874575        5.0200157471939901        19.956587417729150     
 H   9.3423533614569489        12.729451549593609        15.207895261133887     
 P   6.5579039724074608        3.3454491515656768        17.270575445970660     
 C   6.6315658107425346        4.2826708912840985        18.809088088998308     
 C   5.4124265404666412        4.2099160039171748        16.185987717202323     
 C   8.1964318825098825        3.3009949886835463        16.518534388374544     
 C   5.9875121611757853        1.6575589892599432        17.558957757298032     
 C   7.6956065088375851        4.1070707445386967        19.713299234622326     
 C   5.6020810781265977        5.1926597880017376        19.100977817221757     
 C   5.8404689184241718        5.3494008529619483        15.473411310338241     
 C   4.0581838564378616        3.8342699508104983        16.185857469347688     
 C   9.0613140286728928        4.4021117087552470        16.675805674743991     
 C   8.5721975503013539        2.2195477828516212        15.699860256100539     
 C   5.6743197276951296       0.83226089327392938        16.460758050764714     
 C   5.9551912042802986        1.1362377422647740        18.863699682873229     
 H   8.4996254114383127        3.4100932614498713        19.492700085657120     
 C   7.7169660659185029        4.8351151224111959        20.903281362758069     
 C   5.6456350291843531        5.9295373480023255        20.285452118455584     
 H   4.7904481543581880        5.3468541612401870        18.396772723613910     
 H   6.8898073548099177        5.6437473908498514        15.452510346721414     
 C   4.8960652685799628        6.1254067775384344        14.794534921852536     
 C   3.1226575447781051        4.6098101349247997        15.495838112512720     
 H   3.7352898080245263        2.9397702290916974        16.715217077868992     
 H   8.7768487995864497        5.2363907262424227        17.315340923149463     
 C   10.285528984379823        4.4140719672598339        16.006557176561813     
 C   9.8012913303697484        2.2486782371724834        15.040938303607843     
 H   7.9242830996933877        1.3544614966992714        15.571669511238982     
 H   5.6499735737357950        1.2332813668379148        15.448922511631658     
 C   5.3805559376719909      -0.51730967719415744        16.669879509795070     
 C   5.6534285312417731      -0.21373939734290717        19.059719835937255     
 H   6.1588676867945198        1.7772380283776386        19.718158781157591     
 H   8.5161925708719046        4.6695564239583254        21.623176793575897     
 C   6.7060587602363340        5.7617277048783988        21.178125265840741     
 H   4.8478673607558154        6.6372555505141024        20.504327571473581     
 H   5.2123809626012321        7.0222063300943143        14.256548570557912     
 C   3.5411816747251583        5.7667020288942767        14.822671540337016     
 H   2.0766968934517713        4.3000578410389005        15.464952986289612     
 H   10.955308299721436        5.2668138587108730        16.112361179138798     
 C   10.659493044109558        3.3423369226177555        15.186953373446491     
 H   10.078149613720637        1.4094267315903295        14.403645465790152     
 H   5.1692927312932344       -1.1583625411392771        15.813080714737328     
 C   5.3783779660376805       -1.0394364067015824        17.966822713218775     
 H   5.6322718669462306      -0.61889123206904029        20.068800030070591     
 H   6.7551086509049174        6.3471207667063796        22.094527297448931     
 H   2.8079080550835682        6.3776052467660742        14.297041882720285     
 H   11.628287723208295        3.3651837819539687        14.682429194231625     
 H   5.1696127858406786       -2.0973289847066168        18.120620819986588     
 Co   10.064842236437347        2.9448919548081447       0.47338436007487106     
 S   9.4862605817670893       0.76408067015496806       0.82443086200336546     
 S   8.0199068399226956        3.9258123657771757       0.34951461730773686     
 S   11.274791884564394        3.3129632303191432       -1.4220073338703783     
 S   11.554445575607931        3.6971610383310689        2.0252088824228407     
 C   10.939857983947160      -0.23915914123322804       0.89372712997671666     
 C   8.2044937887860598        5.6798743295192864       0.25013311635800700     
 C   10.518107936789793        2.4596513945051766       -2.7672099827971417     
 C   10.840207808016510        4.4132670590454222        3.4674343564519874     
 C   10.822201638253505       -1.6496641346032186       0.83041992416028954     
 C   12.238600450354461       0.29660025100423210        1.0520723208678933     
 C   7.0555352144190850        6.4833070863781588        4.5425913030897755E-002
 C   9.4386543380101049        6.3464620063121950       0.43850989618295738     
 C   9.2990763405506911        1.7557974476827625       -2.6355264217765226     
 C   11.134028930832747        2.4569904400934561       -4.0436344532826665     
 C   11.609244673142271        4.5239741924009333        4.6509462512931847     
 C   9.5284219452742569        4.9333531823893013        3.4875430437662240     
 H   9.8352261012739088       -2.0931772312996602       0.71346020740383453     
 C   11.944435282672794       -2.4742424070391764       0.93722114606565810     
 C   13.349032053616302      -0.53922271103439356        1.1810779444321033     
 H   12.356907729033813        1.3761577066787334        1.1025395980590806     
 H   6.0967192180098149        5.9884362468452235      -0.11134679924443786     
 C   7.1281100689739194        7.8783092160728243        6.3500105032550380E-002
 C   9.5040364807592841        7.7437321930312715       0.45348643463934163     
 H   10.339454981796118        5.7542848708106336       0.60269759586951110     
 H   8.8145218230271905        1.7229399039671802       -1.6631122278218553     
 C   8.7363124735050359        1.0832920730324989       -3.7192720579887038     
 C   10.546822496501838        1.8075896848880233       -5.1329738759490855     
 H   12.093033644259384        2.9608513770698330       -4.1658970666699888     
 H   12.619007190485188        4.1161099853829475        4.6639714973834954     
 C   11.098916984079601        5.1586495329559412        5.7850127794759185     
 C   9.0284888155534109        5.5623594274870376        4.6258181961985292     
 H   8.9055756489144766        4.8144752197370462        2.6036799354856881     
 H   11.822810895097421       -3.5553597617583415       0.88862779630232525     
 C   13.220063959706888       -1.9303077516117650        1.1245161901724179     
 H   14.338700035942434      -0.10111472645270511        1.3120883358172968     
 H   6.2199493318400325        8.4644751022955838       -7.5357712281226188E-002
 C   8.3551087335376621        8.5232499308461875       0.27221440030562666     
 H   10.467788741762764        8.2257204223332270       0.62055644476689109     
 H   7.8137429422012135       0.52614602135347455       -3.5715282019248829     
 C   9.3400379604678054        1.1132347085762631       -4.9813520702466398     
 H   11.035631761529453        1.8341060083928560       -6.1058723052100961     
 H   11.721599668881087        5.2422319598450606        6.6745353120618782     
 C   9.8044841137833139        5.6957036061475232        5.7829165475455317     
 H   8.0120421015081789        5.9501045540106823        4.6042172936820096     
 H   14.095305092949690       -2.5740614546610998        1.1936891055983030     
 H   8.4068983595021400        9.6094850570983770       0.29756974858171009     
 H   8.8837040525020274       0.60297565263048492       -5.8254225160249016     
 H   9.4109930048392751        6.2080400582927409        6.6589245062183240     
 P   7.0438320302488204        2.9787270225799185        8.2135295347111619     
 C   5.5771417606845697        2.3002891889792343        9.0006229174509276     
 C   8.5121952762403517        2.7475332296678334        9.2432713798914694     
 C   6.8032127583190229        4.7532709554322121        8.0143180185897318     
 C   7.2779629040237133        2.2307825169205473        6.5855569513926193     
 C   5.4886864142699023       0.91409487953420310        9.2214489133549105     
 C   4.5275967510429078        3.1477172179394564        9.4045731831586803     
 C   8.5396159313518130        1.7919822141112709        10.272514836292428     
 C   9.6525004093720685        3.5366103013425993        8.9849389783812708     
 C   6.4255760261435197        5.2820803650227637        6.7727008712792891     
 C   6.8935635703769176        5.5875936352860389        9.1446426545271748     
 C   6.2372519399631345        1.5031195266418140        5.9807513317710965     
 C   8.4862605867526497        2.4339382164614416        5.8923370476582413     
 H   6.2801609772275064       0.24411816474026152        8.8959758402455762     
 C   4.3668377279444464       0.38871874387213579        9.8620446297002431     
 C   3.3970946838962468        2.6069660498047171        10.018473387441786     
 H   4.5863611015555605        4.2180350469585468        9.2350613944764994     
 H   7.6687927034371768        1.1851568174820581        10.511373846234573     
 C   9.7043789703406613        1.6205646415410495        11.026529793259824     
 C   10.811705858356783        3.3463248805843340        9.7377302233282830     
 H   9.6272718168696994        4.3071918295452400        8.2158756214123958     
 H   6.3576578728255937        4.6348148594933747        5.9021480051389279     
 C   6.1457020255605066        6.6466441697681802        6.6586245685428036     
 C   6.5876006395383513        6.9428445443898124        9.0271513575019338     
 H   7.2087180256042851        5.1887414558216607        10.107978933190280     
 H   5.3109331581313999        1.3146547520914624        6.5176037072590498     
 C   6.4020158019546383        1.0075353466602919        4.6838753019173840     
 C   8.6287853664516589        1.9477031109470466        4.5918231990888634     
 H   9.3082031935967855        2.9839444986004300        6.3441946343434354     
 H   4.3299618159720303      -0.68114988838265000        10.059282088221440     
 C   3.3198505662618523        1.2302410171037468        10.246914600740746     
 H   2.5831113838171578        3.2553493263444699        10.341623501013258     
 H   9.6862858063175334       0.88309067447650091        11.829236743110984     
 C   10.839918047985613        2.3888160274448138        10.759168092765931     
 H   11.700411126885403        3.9498675334659072        9.5559074841406559     
 H   5.8497668291161062        7.0563088429147323        5.6939131793275752     
 C   6.2243855969369717        7.4732511717587125        7.7823426182658517     
 H   6.6349671533873318        7.5967690433143682        9.8987757752555510     
 H   5.5952550694473437       0.44570739109761648        4.2194256604432612     
 C   7.5852558192351784        1.2465101870343085        3.9829571763208520     
 H   9.5483703470518133        2.1229296113644187        4.0394389479889838     
 H   2.4409104238134809       0.81740083513193507        10.738209075676995     
 H   11.754670435676541        2.2681962774997215        11.340970575383412     
 H   6.0176397164266318        8.5393835655509704        7.6974392371547431     
 H   7.7235508843423641       0.89222624295362585        2.9606659652629528     
 P   10.636608738448087        10.196604229439394        5.0258231284776320     
 C   10.508672763413532        9.2708767147940527        6.5677561834207259     
 C   11.872732995540746        9.3474047859692391        4.0264045771520891     
 C   9.0172827958913242        10.209271042398514        4.2270901555282370     
 C   11.161064495258438        11.896210954028644        5.3366179585420621     
 C   9.4041124675650014        9.4480751446546556        7.4215552965437697     
 C   11.536234795126649        8.3803109265259756        6.9194196828789334     
 C   11.587562209087601        8.0898227724065990        3.4508507609749106     
 C   13.176818756476463        9.8676984236386556        3.9851744521351806     
 C   8.2160200354050321        9.0526324389692583        4.3034009349243281     
 C   8.5669244057189466        11.331195692713386        3.5064051829677525     
 C   11.452583636946802        12.746225294096927        4.2515430211344905     
 C   11.204272415057860        12.392396605299423        6.6505891118371325     
 H   8.6038511162955142        10.134372730847284        7.1563084758680944     
 C   9.3402794038296797        8.7378468497879673        8.6204371846446737     
 C   11.447165991999459        7.6566119690262902        8.1094625346728204     
 H   12.384280157274096        8.2331694769172810        6.2580237922720006     
 H   10.580355240228949        7.6711746635761635        3.4641272806287042     
 C   12.626020356748720        7.3518918521312440        2.8715403719080803     
 C   14.207684665422777        9.1251403205941237        3.4035357046145016     
 H   13.392091435227172        10.845561023887722        4.4082502733533566     
 H   8.5540867424912523        8.1890514231240505        4.8735860749950950     
 C   6.9837125827106616        9.0219359607768848        3.6505688269714973     
 C   7.3264635180947666        11.285932833636977        2.8678932434426887     
 H   9.1619639419584100        12.240332912758113        3.4429655754425572     
 H   11.462390978486399        12.366224900661381        3.2318604245158498     
 C   11.742301672807562        14.092826841167033        4.4824313731461336     
 C   11.498441482664049        13.740913142683866        6.8687533498228603     
 H   11.012722510237026        11.735080313221960        7.4954440127707516     
 H   8.5106550302433313        8.9073439601745790        9.3037329130700996     
 C   10.345651508918269        7.8233793796370907        8.9513137815318196     
 H   12.243182548885219        6.9619848098353083        8.3739402006103738     
 H   12.410919913175483        6.3762461383380433        2.4265712952009659     
 C   13.935134762439095        7.8571169914570138        2.8719413400786595     
 H   15.214115989016635        9.5428422851277919        3.3543451869179242     
 H   6.3692158301789705        8.1228553269805222        3.6930085176639231     
 C   6.5330055838211107        10.136279432506045        2.9321318366341509     
 H   6.9866059978899084        12.159418997473688        2.3123822416100790     
 H   11.938133412414002        14.752593598806879        3.6357720385330490     
 C   11.757058403120221        14.589202638397502        5.7896350931148000     
 H   11.527785605556224        14.126799497636263        7.8851345807102780     
 H   10.267529384551688        7.2535241827895760        9.8754364683213023     
 H   14.739726504678275        7.2741050023097245        2.4251199768744054     
 H   5.5589017106337320        10.105372173737848        2.4373984357110587     
 H   11.961947574289226        15.644583499439682        5.9630522746706429     
         556

 Co   1.4923183763248138        10.642881023398909       0.39485169517084595     
 S  0.94088467287179434        12.827289911549235       0.77529719708555001     
 S -0.59971300447320652        9.7582461618390095       0.33005255082389684     
 S   2.6711531582555232        10.247506158716284       -1.5146614527948903     
 S   3.0211453163254651        9.8387071221125790        1.8838059057352319     
 C   2.3940490260915044        13.829860386096710       0.87079324869700880     
 C -0.53900392430282462        7.9992488812298115       0.19638635806549826     
 C   1.9347580751764841        11.114661590723996       -2.8625289327027073     
 C   2.3343328201884188        9.1400093746124291        3.3499066238686304     
 C   2.2797070732666587        15.240892987007532       0.80451286007051959     
 C   3.6889626920605556        13.291381330839965        1.0498325744020034     
 C  -1.7461449187480551        7.2719899715395071        4.0305032316793242E-002
 C  0.65917824291535587        7.2553216198766250       0.31452575348150663     
 C  0.72223811024545514        11.829899860543986       -2.7366477427762281     
 C   2.5597291021232311        11.113511820937957       -4.1343212967078227     
 C   3.1288868290294110        9.0317114366921309        4.5165606372527272     
 C   1.0233471128813196        8.6188443899483715        3.3994417267885351     
 H   1.2958900286869137        15.687096668785047       0.66918332303212180     
 C   3.4023828242223586        16.063382556218318       0.92603139667314271     
 C   4.7996427567019131        14.125082860934917        1.1916007175813623     
 H   3.8019656012607821        12.211041383752706        1.1080022332616795     
 H  -2.6805729858810787        7.8258211125171737       -5.4794832128806856E-002
 C  -1.7587217726461648        5.8740327657460725        3.5634000302560635E-002
 C  0.63797418816810958        5.8566310406286686       0.31352500398869759     
 H   1.6002327544332808        7.7931594806114530       0.43636118655473310     
 H  0.23171763666166006        11.862557109194798       -1.7667410101590530     
 C  0.17262916897637601        12.508091811752390       -3.8239058695390202     
 C   1.9858182680983731        11.769235616187759       -5.2271927125492690     
 H   3.5154253815155543        10.602018140813826       -4.2503785404200745     
 H   4.1403420809278302        9.4357673238257203        4.5062406871115170     
 C   2.6395714538704405        8.4045261899465640        5.6647553456743598     
 C  0.54650472961297714        7.9908573864947732        4.5487533170544978     
 H  0.38403455720918150        8.7321767673340762        2.5269307959348164     
 H   3.2836944330682862        17.144855708023375       0.87479021833355541     
 C   4.6744586015685341        15.516673093252919        1.1312928039723191     
 H   5.7864607657341178        13.684148722394864        1.3354339438121809     
 H  -2.7073421606753394        5.3457622842714159       -6.7794212036916018E-002
 C -0.56484318394427069        5.1527242721028497       0.17775339359831754     
 H   1.5749066513471588        5.3106654826757111       0.43283258170092531     
 H -0.74469426202642786        13.074859483607847       -3.6822258705473501     
 C  0.78410128132038004        12.473444344918278       -5.0822691534899400     
 H   2.4815946736831624        11.740957366865258       -6.1965410695389744     
 H   3.2783952478875755        8.3268463113991569        6.5436059725671480     
 C   1.3453028980666375        7.8676518901619312        5.6911869166232680     
 H -0.46840333181066907        7.5975880815546581        4.5495497426498472     
 H   5.5491886365564733        16.159636302667984        1.2132114298771066     
 H -0.57472420458338380        4.0650989233684971       0.18352588512369447     
 H  0.33822664444316319        12.990096810229074       -5.9284085121227035     
 H  0.96803496172364301        7.3649569616757278        6.5795163709997375     
 P   15.645194374814746        10.577216010837185        8.2363829166194282     
 C   14.171922881931417        11.239647408770665        9.0262861169085635     
 C   17.111402283825889        10.818976686274517        9.2667668802751137     
 C   15.419956769507355        8.7999593215916416        8.0430607747479748     
 C   15.869529618878259        11.330635489802237        6.6079948085175788     
 C   14.072245563831473        12.621411130926978        9.2705924038080880     
 C   13.119406368882512        10.381340816178415        9.3983944899542529     
 C   17.122119745046891        11.751612662120705        10.316645452037378     
 C   18.261515429445524        10.047088301027941        8.9990696148704092     
 C   15.041954755275320        8.2652799772689765        6.8040558328711107     
 C   15.498357912766094        7.9740835045180383        9.1811847411920322     
 C   14.855809326632761        12.122083830658740        6.0394398304352466     
 C   17.052305161977905        11.083596929007504        5.8850349544195089     
 H   14.865679515866020        13.301652287474237        8.9724325777895153     
 C   12.935403154958081        13.130645199499124        9.8976246707185034     
 C   11.974643094187805        10.906175670280543        9.9989050792564775     
 H   13.187050018318065        9.3142371046828423        9.2143539331948343     
 H   16.243567093155935        12.345007091802351        10.560106723967410     
 C   18.277110539681338        11.913252572694692        11.087921973281317     
 C   19.412319732517616        10.230613706356696        9.7659168558846030     
 H   18.250253280027746        9.2923210695789003        8.2137351433110464     
 H   14.979672233746308        8.9049742597449999        5.9272842490024429     
 C   14.742940663463878        6.9038673055657673        6.7027009168588902     
 C   15.174711373080145        6.6215416148116883        9.0744780605039423     
 H   15.809753332028270        8.3772733799052652        10.144378659728009     
 H   13.947297550596451        12.339163031172466        6.5949677898145866     
 C   15.023059397056521        12.643890385403337        4.7529273374464580     
 C   17.194420782857897        11.590832245788064        4.5926191746429250     
 H   17.853757477814497        10.481327755280562        6.3055783574262314     
 H   12.889733112276895        14.196851020940386        10.111273728633892     
 C   11.884900389128157        12.278371796133166        10.247837636145404     
 H   11.156956031133458        10.250260434467341        10.295956124808495     
 H   18.246707815312064        12.631935118812633        11.907170124233659     
 C   19.421242598089684        11.160709351480133        10.813258861311166     
 H   20.311196194715613        9.6448928454543967        9.5749864553544803     
 H   14.439145459983392        6.4936491039030022        5.7410387143294388     
 C   14.804893109439064        6.0858355582181556        7.8338607889358292     
 H   15.209115668097935        5.9772696287614320        9.9538790072791485     
 H   14.238095563740469        13.260344767498488        4.3204815007488406     
 C   16.178692111022126        12.362061861318850        4.0220956514089430     
 H   18.091930163410218        11.377577853886697        4.0178538189626058     
 H   10.993169429597025        12.677392964770274        10.727496527183263     
 H   20.329337258803747        11.276981783159563        11.406083529824002     
 H   14.579421065851989        5.0228185729705004        7.7578055271942752     
 H   16.314834023335457        12.732606569458122        3.0053197898960295     
 P   1.9973289874491738        3.3506830195615653        5.0684012620481482     
 C   1.9226717049003150        4.2868648917893424        6.6074071530693175     
 C   3.1440040015817572        4.2154692303156507        3.9852464835842687     
 C  0.35917352848321560        3.3067676967825506        4.3154191538116642     
 C   2.5668160488674383        1.6625740577256438        5.3567230940164778     
 C  0.85797572936268507        4.1106630121912886        7.5106998580702076     
 C   2.9523787057539592        5.1959691357023212        6.9009852052648810     
 C   2.7179253465800710        5.3575988476813396        3.2763959218138412     
 C   4.4972111543539190        3.8369223039405136        3.9821836651904237     
 C -0.50511202180582393        4.4083605179805447        4.4721954698360085     
 C  -1.7216109338988643E-002   2.2252173819033665        3.4971953560161233     
 C   2.8800694121364780       0.83719759336262844        4.2586244394801582     
 C   2.5980239343708473        1.1411213676156833        6.6614440234086238     
 H   5.3920367427279764E-002   3.4141224621792738        7.2888847827082879     
 C  0.83612662790340553        4.8374754302655694        8.7013951723856042     
 C   2.9083213736306233        5.9316517525192527        8.0861640394610479     
 H   3.7646235718483219        5.3503712693214620        6.1975739607524227     
 H   1.6694308802801887        5.6544252909439834        3.2578146252335287     
 C   3.6632440969901081        6.1331175699862444        2.5983734096823645     
 C   5.4336701312177347        4.6120196209150865        3.2930193644769226     
 H   4.8186860179038211        2.9405369466242748        4.5086316016416159     
 H -0.22030663194699512        5.2425809682416915        5.1116186923703193     
 C  -1.7291990638318786        4.4208909638362872        3.8027426851106276     
 C  -1.2462145573307126        2.2548856084072084        2.8380727257325900     
 H  0.63008097460215207        1.3596351214798266        3.3694707308182714     
 H   2.9050300161591629        1.2382799947702512        3.2468360404279015     
 C   3.1730106863081273      -0.51252685337400405        4.4677700595413796     
 C   2.8988304687834217      -0.20904597096263225        6.8574730408169193     
 H   2.3941329940227329        1.7821078233916896        7.5158491908057492     
 H   3.6419836915299209E-002   4.6714641236280716        9.4206208265674967     
 C   1.8471662992433808        5.7634338506568108        8.9778420487226622     
 H   3.7062255713589898        6.6387769892978872        8.3063693802416640     
 H   3.3482646777832432        7.0317791953397091        2.0631780818245935     
 C   5.0171948684878718        5.7713620295694206        2.6236219864850252     
 H   6.4787493402353595        4.3000209385373775        3.2599446566965362     
 H  -2.3984339505739167        5.2740516833196009        3.9082948128510391     
 C  -2.1036901693720620        3.3491734006340947        2.9833835448026007     
 H  -1.5235482582922386        1.4155451042338616        2.2011301985134413     
 H   3.3842701191569375       -1.1537687175602751        3.6110948588612954     
 C   3.1741455333876751       -1.0347410299377662        5.7646796502304563     
 H   2.9190341764188541      -0.61440561032160179        7.8664822935499119     
 H   1.7978125357138324        6.3478903959452087        9.8947992857553420     
 H   5.7511728332115446        6.3817863965532942        2.0985368315628117     
 H  -3.0722611955031649        3.3722567511959132        2.4783961822216241     
 H   3.3822012006582503       -2.0927432304139626        5.9185517330688766     
 Co   15.594659827084243        2.9473870139270497        12.675580050393458     
 S   16.172347109532129       0.76677474296996584        13.029834138980464     
 S   17.641165269544363        3.9255138309450719        12.552367612719713     
 S   14.384187550193595        3.3150299674406898        10.780428413581758     
 S   14.103897169890221        3.7015751651267497        14.225311361416770     
 C   14.719040772546382      -0.23702950358935493        13.097673561334902     
 C   17.460930668286036        5.6798896308236051        12.453669055252618     
 C   15.140226841198954        2.4619060116392597        9.4347843152899475     
 C   14.817627622606381        4.4156390516092028        15.668712689524579     
 C   14.837223957175674       -1.6474970700034399        13.033950660886141     
 C   13.419975691142813       0.29821176511048908        13.255288685355042     
 C   18.611866359573796        6.4808605640470631        12.250934452680522     
 C   16.228063113403806        6.3490574119255365        12.640363784583432     
 C   16.358902646011021        1.7574020189074022        9.5661401158182109     
 C   14.524212121329107        2.4600692098852481        8.1583997611264092     
 C   14.047870655501592        4.5261030838302228        16.851768436662294     
 C   16.129721724047627        4.9349418651544177        15.689968250396335     
 H   15.824441912352617       -2.0906586710784172        12.917555409519993     
 C   13.715177128575316       -2.4725428433126222        13.139428762192198     
 C   12.309712416377787      -0.53809049921711349        13.382869825599148     
 H   13.301323904137336        1.3777376968014605        13.306185621706291     
 H   19.569847763033390        5.9840813004594420        12.095827590673974     
 C   18.542225271039154        7.8759568817384160        12.268906206358608     
 C   16.165649027746856        7.7463747354309955        12.655387928883208     
 H   15.325903458310522        5.7586725119413282        12.802971000689528     
 H   16.843398412563957        1.7237935506179196        10.538587761962869     
 C   16.921373186379366        1.0852719600996210        8.4820067832885471     
 C   15.111083658626526        1.8109265596613011        7.0687219043702694     
 H   13.565401767139672        2.9643477486260963        8.0363861798390044     
 H   13.037808055692711        4.1189438966867842        16.863853299295005     
 C   14.557924192352308        5.1597421963337951        17.986529687995581     
 C   16.629281177868631        5.5631546202943563        16.828853522020921     
 H   16.752956667503867        4.8163329360094957        14.806341573723547     
 H   13.837233941538480       -3.5535992144141066        13.090496174283652     
 C   12.439172190539640       -1.9291233418151030        13.325793674198888     
 H   11.319738820048197      -0.10038788698733182        13.512933900913074     
 H   19.451789160114604        8.4601526231021165        12.131450733886265     
 C   17.316360956787957        8.5234005634824612        12.475740249164483     
 H   15.202824571098942        8.2304567602450511        12.821149803139237     
 H   17.843671277706324       0.52762045707558736        8.6294424189934507     
 C   16.317625345578278        1.1160845694447488        7.2199540034046334     
 H   14.622199140235077        1.8380090450713136        6.0958741869748927     
 H   13.934804104652240        5.2430399803170129        18.875760882295566     
 C   15.852613951521530        5.6961783478565264        17.985522613037613     
 H   17.645914973927024        5.9504680553617542        16.808139778132780     
 H   11.564134103382546       -2.5732759300551975        13.394013716025350     
 H   17.266635829070974        9.6096755578664936        12.500799962788486     
 H   16.773697702811845       0.60599197514696979        6.3756297849137988     
 H   16.245828723579642        6.2077606472301978        18.862076029212204     
 P   1.5078533893878745        2.9800621560778162        20.421049174669733     
 C   2.9746058574520484        2.3013880250445267        21.207805851890690     
 C   3.9260898221857216E-002   2.7493529637941294        21.450541320076788     
 C   1.7489728554304780        4.7545604247592630        20.221558447041129     
 C   1.2736562002027589        2.2315363181815626        18.793278400795622     
 C   3.0625009198695805       0.91537200177275857        21.430029230420999     
 C   4.0255911596232403        3.1484422768092313        21.608647974629971     
 C   1.1430303424999679E-002   1.7942937962811580        22.480218499393079     
 C  -1.1010383496956417        3.5381262010944732        21.191213703648142     
 C   2.1265508166632401        5.2831708538648225        18.979821944777367     
 C   1.6594711742801482        5.5889229098331441        21.351938565349126     
 C   2.3129994751592298        1.5006536037544285        18.190330749808798     
 C   6.6503911752307285E-002   2.4365926291863476        18.098717862813150     
 H   2.2698928744849152       0.24557418471597064        21.107031011918874     
 C   4.1854032582030598       0.38984894401045472        22.068624759118219     
 C   5.1569688518833576        2.6075305555875361        22.220742989140291     
 H   3.9672379267414075        4.2186101302154215        21.438125664712203     
 H  0.88214456192258228        1.1876286356010888        22.719878993884311     
 C  -1.1537289559837369        1.6230729603929452        23.233679192995286     
 C  -2.2606905039366958        3.3478926041365211        21.943336825878692     
 H  -1.0755176374355828        4.3083993131311074        20.421845552618478     
 H   2.1940113912189445        4.6359241440515477        18.109192433235400     
 C   2.4072239268536495        6.6475709392936437        18.865761710937086     
 C   1.9662076947582103        6.9440276183595895        21.234433421950747     
 H   1.3444450245150528        5.1902122900111136        22.315376696546494     
 H   3.2384464387244036        1.3108785902246809        18.728109009162662     
 C   2.1481004920440956        1.0035704836194947        16.894058271573140     
 C  -7.6013627044687462E-002   1.9491843577398897        16.798654501079266     
 H -0.75447952063984658        2.9890552405091011        18.549086318773412     
 H   4.2219344219496744      -0.67983114331079086        22.266880783441316     
 C   5.2337900365520449        1.2309991326423215        22.450368379710124     
 H   5.9720398430263835        3.2556159422941402        22.541614952629462     
 H  -1.1359875480765951       0.88594887602465144        24.036690427554497     
 C  -2.2893103649605981        2.3908672529163741        22.965231079217542     
 H  -3.1495601994918090        3.9508764855085698        21.760484440358958     
 H   2.7031778153918973        7.0569955228348800        17.900960239519776     
 C   2.3294203962959981        7.4742189233209908        19.989522659064622     
 H   1.9194041327896172        7.5979136259241615        22.106138835764657     
 H   2.9538105694505505       0.43899945674986440        16.431270509108742     
 C  0.96619942569848827        1.2445926449767470        16.191679170909243     
 H -0.99455566308371013        2.1261322433589354        16.245178373130770     
 H   6.1134998009582411       0.81810165432729365        22.940227637312876     
 H  -3.2044681659491245        2.2700496648148194        23.546351356121317     
 H   2.5368202395355981        8.5402166957978594        19.904532663368638     
 H  0.82800892599998299       0.88952263301024692        15.169652495177282     
 P   15.024750182424228        10.197269066349520        17.230671559255658     
 C   15.150800527910713        9.2711435081493061        18.772485182203692     
 C   13.791781680630180        9.3476766261788402        16.228026807860815     
 C   16.645040778049943        10.211164824156777        16.434090775537030     
 C   14.498562195264951        11.896436177801437        17.540781677555788     
 C   16.254070794527095        9.4481169052937357        19.627935705701844     
 C   14.123061261024969        8.3800791432162676        19.122147072061171     
 C   14.081191194862972        8.0933965211233030        15.648781381020576     
 C   12.486452412594216        9.8643405363279779        16.186568936718135     
 C   17.447788048839431        9.0557959873010105        16.512143660410239     
 C   17.093967901163612        11.332514289070675        15.711841398275716     
 C   14.206756660428960        12.745862411014935        16.455318465404094     
 C   14.454979562753730        12.393153148989416        18.854552560961288     
 H   17.054498552990371        10.134764239025294        19.364265098376727     
 C   16.316485139692922        8.7371103237543046        20.826414966407963     
 C   14.210584218491265        7.6558193698260659        20.311923404243821     
 H   13.276168432657569        8.2328850334016881        18.459359321996310     
 H   15.089414729811374        7.6777531017596621        15.662207057457396     
 C   13.045804342370879        7.3549974287671684        15.065258999293071     
 C   11.458686951210305        9.1214399236527548        15.600539906667473     
 H   12.267955709525747        10.839796155673984        16.612593674663326     
 H   17.110696354717327        8.1925615271387269        17.083339973905893     
 C   18.680188865464171        9.0258701121866540        15.859425854467998     
 C   18.334488747170830        11.288000736695205        15.073444572120591     
 H   16.497630963606436        12.240592707399395        15.646992413172191     
 H   14.197126701355124        12.365435951355485        15.435777656246588     
 C   13.916621864559703        14.092477129046930        16.685640330896110     
 C   14.160291189631556        13.741641321393988        19.072132589497915     
 H   14.646608612029683        11.736224735131488        19.699691009359391     
 H   17.145257981512863        8.9062155493948367        21.510804565988213     
 C   15.310867037045108        7.8222836108301710        21.155358956035421     
 H   13.414416939291934        6.9608545046315040        20.574859986192070     
 H   13.263916461472750        6.3815374329082273        14.617798658581121     
 C   11.735569776282988        7.8566589836012382        15.064876904940263     
 H   10.451280418842078        9.5364119311532942        15.550983097406661     
 H   19.295849513617199        8.1277415815895910        15.903016460640078     
 C   19.129447924134908        10.139635840772202        15.139388199251842     
 H   18.673134294328214        12.160956442388395        14.516552980091998     
 H   13.720667193938901        14.751785808309080        15.838683249871284     
 C   13.901603716806321        14.589414595251895        17.992614716901034     
 H   14.130639375772081        14.127914093056614        20.088357756564633     
 H   15.387982426027348        7.2518292671571603        22.079163015744268     
 H   10.933291356904620        7.2732831518322412        14.614777977947599     
 H   20.103477644137637        10.109010176950559        14.644464033419558     
 H   13.696441541954210        15.644834801487473        18.165510417542013     
 Co   7.0605487172178840        10.637204821212324        12.591969452746476     
 S   7.6132832313699295        12.820750436154523        12.976176955897367     
 S   9.1518474877544538        9.7505515328754964        12.525504075659311     
 S   5.8800568812519538        10.246045803926165        10.682680964899097     
 S   5.5318114054907790        9.8315153682135836        14.080709329431816     
 C   6.1605500723310858        13.823953956577178        13.072210237159473     
 C   9.0895497262702705        7.9914019167973072        12.395456798117291     
 C   6.6162122874841538        11.113897275622548        9.3351407856896085     
 C   6.2195496069536560        9.1350119916828820        15.547416347596258     
 C   6.2754390734656367        15.234950874717175        13.006272419062189     
 C   4.8654437604306864        13.286030206841394        13.251634643229556     
 C   10.296146550882707        7.2626590715299315        12.241989096195960     
 C   7.8905583357457072        7.2489255129167445        12.513654389645817     
 C   7.8281291834593558        11.830074823386648        9.4614776288367608     
 C   5.9916683265684343        11.112343192509300        8.0631226299699659     
 C   5.4254898960135813        9.0274065298189985        16.714479224656003     
 C   7.5308672157698453        8.6146234845407204        15.597083398072387     
 H   7.2593999227529880        15.680777002496596        12.870811966590628     
 C   5.1531657216962437        16.057919482832514        13.128312156852003     
 C   3.7551623238447269        14.120207868390100        13.393888809089706     
 H   4.7520547435182525        12.205729997371815        13.309971756998333     
 H   11.231206233994389        7.8153196424314721        12.146767277379315     
 C   10.307378578205208        5.8647739430280552        12.239846216407509     
 C   7.9104180253563259        5.8502672163161824        12.515074652793956     
 H   6.9498961138810724        7.7878189439387233        12.633810104303869     
 H   8.3179695577157702        11.863565271444052        10.431714554181923     
 C   8.3778009384444356        12.508401249334556        8.3743274893061539     
 C   6.5656158129674589        11.768296064103229        6.9704048708454494     
 H   5.0363528240953288        10.600214740989081        7.9466997862314539     
 H   4.4139513844026759        9.4312159944511045        16.704287845057532     
 C   5.9153117969774733        8.4011114254441033        17.862942602107797     
 C   8.0082655043903443        7.9876265317823929        16.746708341048571     
 H   8.1699728806003780        8.7276602545304272        14.724392344204945     
 H   5.2723252224574688        17.139334012919434        13.077264460197380     
 C   3.8808873685985357        15.511760769137036        13.333785969498642     
 H   2.7682240924151382        13.679674312465654        13.538055427035371     
 H   11.255612968888027        5.3354791076865942        12.138367201334937     
 C   9.1126623204665620        5.1449469839989623        12.381914181261083     
 H   6.9728097233078614        5.3055099113438935        12.634145033700237     
 H   9.2946711219546110        13.075820598464295        8.5163145043741473     
 C   7.7669310198253054        12.473125270661374        7.1156874535226518     
 H   6.0702261601381657        11.739634538177349        6.0008675404487422     
 H   5.2767524953020821        8.3237886578496791        18.742014228333769     
 C   7.2097401710161879        7.8646360669375115        17.889372053803672     
 H   9.0233965421952984        7.5949186339614485        16.747530425792249     
 H   3.0065045082657589        16.155146016081527        13.416187701786109     
 H   9.1214916271404967        4.0573862916140326        12.389623982898151     
 H   8.2128986868008447        12.989850202021923        6.2696394545217791     
 H   7.5873537284777299        7.3625275020843013        18.777895002494475     
 P   10.013216238563322        10.574101932644629        20.438258286303082     
 C   11.485824498702657        11.237220897536735        21.228862024941364     
 C   8.5465942407147981        10.814874160335224        21.468328226606314     
 C   10.239401620622546        8.7970773045692248        20.243716368587457     
 C   9.7886422161016675        11.327840929469575        18.810076968258699     
 C   11.584797349300903        12.619063482547052        21.473046957771736     
 C   12.538382017155575        10.379392403221669        21.601931493592385     
 C   8.5351334163161745        11.747829421089042        22.517921811862902     
 C   7.3968788947947415        10.042447432403423        21.200471219227662     
 C   10.616928633996014        8.2634266248924533        19.004097080127956     
 C   10.161789527746922        7.9702956820351956        21.381228444695612     
 C   10.802134330096280        12.119513587180837        18.241463014522228     
 C   8.6060228569812907        11.080150494734175        18.087072961825832     
 H   10.791321001008649        13.298937089553444        21.174207529711467     
 C   12.720942510785839        13.128862626555675        22.100914931074737     
 C   13.682475892186455        10.904798113105887        22.203192001156864     
 H   12.471284914147244        9.3122376715193198        21.418023085031493     
 H   9.4133484519257440        12.341671362824066        22.761544721355165     
 C   7.3798179433488791        11.909261655766690        23.288735495883181     
 C   6.2457117887834954        10.225837636474193        21.966839285416665     
 H   7.4087399464163299        9.2874162039131107        20.415406454689300     
 H   10.678533620857323        8.9037638070297298        18.127747150672075     
 C   10.916336803680512        6.9021927488699539        18.901554688360225     
 C   10.485766960422707        6.6179219140007728        21.273325776795232     
 H   9.8506980433246571        8.3726259062167845        22.344881583703337     
 H   11.710503542397852        12.337080822169700        18.797062806017237     
 C   10.634854643098357        12.640833730053140        16.954754273456011     
 C   8.4639121262991210        11.586787954421418        16.794433056039587     
 H   7.8047215308662690        10.477768308171514        18.507732169867598     
 H   12.766024162564262        14.195111809712506        22.314544341940717     
 C   13.771508971632983        12.277063042830129        22.452018155756228     
 H   14.500268202805788        10.249327055450623        22.500861203462609     
 H   7.4096514808213021        12.628135483583206        24.107821466265275     
 C   6.2360396865915062        11.156254224312352        23.013882337641384     
 H   5.3471985957426176        9.6396052990400420        21.775798019609795     
 H   11.219818389713019        6.4928091233878389        17.939437987194449     
 C   10.855146514531839        6.0832759398301528        20.032116641403135     
 H   10.451978288988984        5.9729493985040030        22.152256081304987     
 H   11.419654725106435        13.257474523052938        16.522222229579388     
 C   9.4794790827789388        12.358169329216389        16.223785733795996     
 H   7.5665746372694338        11.372879949723457        16.219618739886311     
 H   14.662679362481432        12.676469941927291        22.932372068833747     
 H   5.3276450831236977        11.272308661290509        23.606306488940895     
 H   11.080864774599224        5.0203817428806152        19.955109023834670     
 H   9.3433991696479879        12.728132547213518        15.206781469236944     
 P   6.5554414356520159        3.3463567939627463        17.269457643622584     
 C   6.6306060272761673        4.2832488222227107        18.808070671030922     
 C   5.4074819888049133        4.2104187792893120        16.187208552116648     
 C   8.1934437089217607        3.3027622430146217        16.516135857462022     
 C   5.9863004094060761        1.6581486219071602        17.558450818232384     
 C   7.6957611989552905        4.1075878840082893        19.710892352988122     
 C   5.6011781168187920        5.1927035034598950        19.101615327196896     
 C   5.8316012830054715        5.3531675270816397        15.478432976667527     
 C   4.0546248990231160        3.8307791189592626        16.185892521509707     
 C   9.0565820253865770        4.4054022391229291        16.671174605086804     
 C   8.5712580264034148        2.2201936779336355        15.700166832306088     
 C   5.6736921908307840       0.83217726459294628        16.460610604732565     
 C   5.9536912218015621        1.1375122970157439        18.863444572662068     
 H   8.4996711285492133        3.4108990971677322        19.489059158433431     
 C   7.7182950841688660        4.8351320900735457        20.901125140777545     
 C   5.6459889732897475        5.9292062085982069        20.286250047161911     
 H   4.7885430051601920        5.3467138144551845        18.398590680057229     
 H   6.8797757824967665        5.6509477543467543        15.458514132338509     
 C   4.8846241266185597        6.1281234112114342        14.802271016992597     
 C   3.1164896581728994        4.6054088448609969        15.498828862133735     
 H   3.7346844824382299        2.9339761109686653        16.712304147542330     
 H   8.7706460814164622        5.2404926618643861        17.308796649128539     
 C   10.281020447737317        4.4178680500170584        16.002378736953514     
 C   9.8006663061967849        2.2497571915261130        15.041808535317745     
 H   7.9247939785941570        1.3538978028220123        15.573761407292785     
 H   5.6497424155378368        1.2326241464245680        15.448561122528872     
 C   5.3800358915127902      -0.51731129002642107        16.670326341480084     
 C   5.6521346698995298      -0.21242451147248645        19.060068858981921     
 H   6.1570462770526966        1.7789553257879136        19.717641181049146     
 H   8.5183589925189018        4.6694552478400793        21.620010118979067     
 C   6.7075455700695006        5.7614139473626986        21.177519789537435     
 H   4.8482728270662330        6.6365653343522775        20.506388617605143     
 H   5.1981618664587819        7.0271034968273929        14.266868791255011     
 C   3.5310046322835382        5.7653705935531629        14.829586326061477     
 H   2.0716222085123688        4.2926744319928885        15.467399009127652     
 H   10.949281756735223        5.2718831769409213        16.106434351786206     
 C   10.657091644041381        3.3449538194645667        15.185565300941890     
 H   10.079253667089173        1.4095578081430800        14.406772030417526     
 H   5.1691908955615595       -1.1588759066714216        15.813805694030071     
 C   5.3775217607911747       -1.0387357138271691        17.967549226517946     
 H   5.6307620087934804      -0.61705269464329326        20.069347416556703     
 H   6.7573987280538894        6.3463705985217977        22.094139263598279     
 H   2.7957794341080526        6.3755040324570222        14.306104778458542     
 H   11.626029136718747        3.3680156984626013        14.681302453885870     
 H   5.1688621473712653       -2.0965592886337427        18.121883906575661     
 Co   10.064285147304602        2.9445388876694176       0.47106797640136189     
 S   9.4864695167371611       0.76364349918663998       0.82305749286825680     
 S   8.0180141951818165        3.9227426736304527       0.34883812186817875     
 S   11.273379573939973        3.3133053277150344       -1.4247215060262035     
 S   11.555003668416367        3.6983344906301947        2.0210861140129825     
 C   10.940046690649142      -0.23959151427457348       0.89307443900596040     
 C   8.1990742512935793        5.6769503740014056       0.24856026828308747     
 C   10.517265493122876        2.4596047696479508       -2.7699979663897327     
 C   10.841529292922223        4.4138908594111061        3.4640072222638079     
 C   10.822471422470855       -1.6501105633987425       0.82968274904952621     
 C   12.238687432916736       0.29623238023499449        1.0519968935937949     
 C   7.0484554838402538        6.4782250613867882        4.5301345122804912E-002
 C   9.4322160939442004        6.3457313755114715       0.43492858813687807     
 C   9.2984308656292267        1.7554089128953447       -2.6384688708617210     
 C   11.133427797656367        2.4570708612701422       -4.0462987901951806     
 C   11.611285515935185        4.5245181982378497        4.6470452397665616     
 C   9.5297570556678615        4.9339863422184971        3.4849593012764468     
 H   9.8355803269970536       -2.0936911952924153       0.71221176168562994     
 C   11.944710911917054       -2.4746408075634858       0.93688834910735963     
 C   13.349119847142516      -0.53954190166890637        1.1813492557650800     
 H   12.356852884003885        1.3758112230623822        1.1026896903361822     
 H   6.0903284250853886        5.9816837528825362      -0.10970855881033366     
 C   7.1186095934605813        7.8733106865069011        6.2778223841158734E-002
 C   9.4951365834893853        7.7430417763056738       0.44949881568189681     
 H   10.334165132750204        5.7550940455561150       0.59786621018894304     
 H   8.8137256749683957        1.7225329804809484       -1.6661167312521383     
 C   8.7360330505199784        1.0827488206207196       -3.7223148469806819     
 C   10.546592639055532        1.8074940002154725       -5.1357372185223387     
 H   12.092330947834951        2.9611610901816698       -4.1683930238129419     
 H   12.621100721841927        4.1167737680252312        4.6594042936633926     
 C   11.101544647849336        5.1589580894552860        5.7815210241983115     
 C   9.0304704111264069        5.5629425937978372        4.6235557422407441     
 H   8.9064459602151125        4.8152709322678149        2.6014159856907835     
 H   11.823158707888229       -3.5557668078903184       0.88821957224457782     
 C   13.220246434111152       -1.9306402148128743        1.1246794352477445     
 H   14.338712741364786      -0.10136377491447017        1.3127119947081514     
 H   6.2092940101146921        8.4578335417144164       -7.5022839433391122E-002
 C   8.3446725173030281        8.5204158975913593       0.26958410177691056     
 H   10.458131199457636        8.2268435434925795       0.61519643866190332     
 H   7.8136222741787860       0.52531535485111169       -3.5747366761498642     
 C   9.3399608144759405        1.1128460154275857       -4.9842973967052355     
 H   11.035587183187493        1.8340739466752118       -6.1085408700342176     
 H   11.724682518391354        5.2423659028475900        6.6707432759916694     
 C   9.8071113709309916        5.6959948169512478        5.7802395322625424     
 H   8.0140622916721753        5.9508322266736613        4.6025955399782044     
 H   14.095466949890039       -2.5743810970778092        1.1942054172959300     
 H   8.3947106867833057        9.6066897789626537       0.29441825624305579     
 H   8.8839191168582197       0.60240830853235805       -5.8284259471270445     
 H   9.4140750923545848        6.2080432413375242        6.6566029613528341     
 P   7.0452233868529790        2.9792755497434502        8.2142354218677998     
 C   5.5783538357324556        2.3012699852830290        9.0014036302862692     
 C   8.5135291859211755        2.7478107650163941        9.2439959340010720     
 C   6.8050095400398964        4.7538898109840622        8.0151560476004331     
 C   7.2791010586999780        2.2311579722882593        6.5862627201884578     
 C   5.4896044295114237       0.91520056438876152        9.2229031050072585     
 C   4.5287009559762881        3.1489876441966360        9.4044283848409886     
 C   8.5404950347022996        1.7928983991898169        10.273814396928090     
 C   9.6541056841835218        3.5364076890816429        8.9853891787816291     
 C   6.4273779764394092        5.2828354133829425        6.7735944990328205     
 C   6.8949873430899675        5.5879976954390687        9.1456861790672139     
 C   6.2391702263602475        1.5016685599831361        5.9824840052157455     
 C   8.4866776781928390        2.4355665720255097        5.8922072326977579     
 H   6.2811531125273632       0.24494646693083974        8.8982217408847024     
 C   4.3673300321896633       0.39026272079762814        9.8630985197695846     
 C   3.3977953456400498        2.6086680441131671        10.017932962369489     
 H   4.5876983989109279        4.2192144584219369        9.2344986711325916     
 H   7.6694593431840792        1.1864469342625470        10.512812017542540     
 C   9.7049941970311107        1.6217515188603138        11.028296881955102     
 C   10.813087814178962        3.3463035215579091        9.7385545039658368     
 H   9.6292576275471742        4.3065505455109578        8.2158742161779656     
 H   6.3596456863693973        4.6357669219210234        5.9028761043638474     
 C   6.1469414894371699        6.6473030245438709        6.6598463101191978     
 C   6.5885055594670225        6.9431657165467557        9.0284676231008270     
 H   7.2100243361452661        5.1890469135395971        10.109032100005562     
 H   5.3133556606444330        1.3123844634833004        6.5198615281620649     
 C   6.4040192252471622        1.0053342031706052        4.6859061363833669     
 C   8.6292036840308057        1.9487349352090819        4.5919250425201135     
 H   9.3080307463051604        2.9870635353652375        6.3431803124655266     
 H   4.3302235155494273      -0.67950160914032198        10.060809654924210     
 C   3.3202199848098277        1.2320712125354489        10.246962322645954     
 H   2.5836876479903088        3.2572484878736603        10.340325455808872     
 H   9.6865674171060761       0.88480176741739203        11.831465038604790     
 C   10.840773221995050        2.3895580799762244        10.760714232603293     
 H   11.702079099089811        3.9493405675108018        9.5564609201179387     
 H   5.8507944339261444        7.0569581449425085        5.6952072151524176     
 C   6.2251177734286447        7.4736914002758574        7.7837598256639149     
 H   6.6354816560959744        7.5968357461482432        9.9003001441194662     
 H   5.5978875568759818       0.44194071842714666        4.2223647690709925     
 C   7.5864748943212836        1.2455405373891784        3.9841427827897449     
 H   9.5481628845707309        2.1250525681051400        4.0389114053538133     
 H   2.4409176772570751       0.81960947543737628        10.737916827580895     
 H   11.755350514194999        2.2690495286298842        11.342805576192456     
 H   6.0178282327045380        8.5397308534765628        7.6990798800255389     
 H   7.7247168306923424       0.89079807724624038        2.9620077792670241     
 P   10.634138043288047        10.197373238747016        5.0270226589316129     
 C   10.507713983248763        9.2713371706875858        6.5688662012296337     
 C   11.867708751509758        9.3477303807057712        4.0252115668579398     
 C   9.0142711155142514        10.210946475828486        4.2296025873309819     
 C   11.159895088490108        11.896647039939637        5.3371833077737891     
 C   9.4042899089209246        9.4485077157492565        7.4240760118143969     
 C   11.535326026218433        8.3802268075547879        6.9188645760053156     
 C   11.578524248349638        8.0934453921970704        3.4458459804274097     
 C   13.173195308791440        9.8639819776915125        3.9850793301732619     
 C   8.2112177590798687        9.0558691386260115        4.3081785437281841     
 C   8.5660081403492736        11.331743760913968        3.5061788890762995     
 C   11.452033942111274        12.745961655106965        4.2517387792213155     
 C   11.202786714154181        12.393544014162163        6.6508936175174389     
 H   8.6039287795815227        10.135109736640320        7.1600750148726773     
 C   9.3416418136060848        8.7377902460442467        8.6227143740754570     
 C   11.447528455000590        7.6561708360797960        8.1087586316955118     
 H   12.382351004064885        8.2328775672348247        6.2562712560401108     
 H   10.570140690856336        7.6782688937660062        3.4582056394762795     
 C   12.614331005360727        7.3544496549030605        2.8637185860614824     
 C   14.201373857886020        9.1205024278025704        3.4003751654842103     
 H   13.391492975857537        10.839516574977226        4.4111120515694733     
 H   8.5477773244586679        8.1931045634669655        4.8803031966529122     
 C   6.9791364183255098        9.0257080488302677        3.6548870596940315     
 C   7.3258642705990855        11.286944102499463        2.8670966810253362     
 H   9.1625347639456791        12.239643300575963        3.4409272917290057     
 H   11.462252421523376        12.365367206843665        3.2322781341249325     
 C   11.741869350304029        14.092646089646616        4.4820122457351168     
 C   11.497171661295621        13.742101324914458        6.8684318823094612     
 H   11.010884650676363        11.736691331782746        7.4960195517931618     
 H   8.5128685659688905        8.9071868873600177        9.3070326317345700     
 C   10.347163586452293        7.8229789513443349        8.9520294569033290     
 H   12.243590710200746        6.9611755679901002        8.3719664552887849     
 H   12.396385764556177        6.3810037495183929        2.4161658260709462     
 C   13.924723907175022        7.8555832824297926        2.8648393197689952     
 H   15.208907945204100        9.5351896334117541        3.3516571513505822     
 H   6.3630864238976583        8.1279285489604014        3.6990985809876000     
 C   6.5305858166834634        10.138863599514053        2.9336200723832411     
 H   6.9877777276991786        12.159476214328162        2.3092985285002303     
 H   11.938140082785408        14.751885030163454        3.6350678008343769     
 C   11.756263696955173        14.589750026169973        5.7889256828032796     
 H   11.526277159764442        14.128534178571041        7.8846059194607774     
 H   10.269853053798446        7.2526972340601299        9.8759408227635532     
 H   14.727305366519598        7.2717919724608153        2.4157877181823650     
 H   5.5566340981369944        10.108189127639367        2.4386040531001956     
 H   11.961262696261215        15.645201399540563        5.9617895854854313     
         556

 Co   1.4928958935346122        10.642339147485368       0.39701841724212955     
 S  0.94067539229786690        12.826625328017643       0.77673332764443015     
 S -0.59777878842284793        9.7549160611733665       0.33048099197533731     
 S   2.6726557186457471        10.247835752297114       -1.5120852885221470     
 S   3.0205966594377327        9.8396031293827289        1.8877583116670971     
 C   2.3938434796776042        13.829230564167732       0.87145141944059845     
 C -0.53351606700411380        7.9960548213940248       0.19788278666720954     
 C   1.9356707346905369        11.114589164521339       -2.8598738342179710     
 C   2.3329790160854587        9.1404639906757783        3.3531913901766091     
 C   2.2793919636789504        15.240246986087840       0.80525671522826658     
 C   3.6888748542942489        13.290843597377028        1.0498844740732940     
 C  -1.7389918911386812        7.2665993609685033        4.0474350166979818E-002
 C  0.66570423127310763        7.2543553903694100       0.31802761434304688     
 C  0.72297634035304825        11.829519849253501       -2.7338147140239042     
 C   2.5603649250131926        11.113529286312357       -4.1318077476676152     
 C   3.1267935879650519        9.0321093223406184        4.5203353935820827     
 C   1.0219606519152262        8.6193526402757286        3.4018886292292954     
 H   1.2954783607717724        15.686363601770397       0.67046670709770617     
 C   3.4020476551537002        16.062808916181265       0.92633758409640965     
 C   4.7995409162282998        14.124618695666948        1.1912689983838571     
 H   3.8020399629229726        12.210527073977843        1.1078397434263971     
 H  -2.6741253633633395        7.8187303675358359       -5.6387200509494029E-002
 C  -1.7491220964249128        5.8687276106712112        3.6509014685101426E-002
 C  0.64698789859946815        5.8557058045447974       0.31753666521576512     
 H   1.6056064409137183        7.7937598551461766       0.44103092218376055     
 H  0.23264730824139598        11.862208200259534       -1.7638261605956032     
 C  0.17298119998660072        12.507541371759682       -3.8209723237050968     
 C   1.9860650855189508        11.769067774559410       -5.2245761107102986     
 H   3.5161482469569862        10.602241783599872       -4.2480518522048847     
 H   4.1382050272355393        9.4362624692876160        4.5106832299577464     
 C   2.6368634601352587        8.4047332142281270        5.6681325677350785     
 C  0.54444442429687823        7.9913590440366340        4.5508913956725179     
 H  0.38312460762082856        8.7328388610697640        2.5290484613479651     
 H   3.2832625966980324        17.144270254166386       0.87517243835539049     
 C   4.6742339964534425        15.516193240742460        1.1310671136233166     
 H   5.7864471979576084        13.683776800924685        1.3347209558719038     
 H  -2.6965848938298542        5.3387906079614078       -6.7884571293723966E-002
 C -0.55428567628727476        5.1496202990325370       0.18052549804522453     
 H   1.5846960741281879        5.3115840318193852       0.43820095411666393     
 H -0.74448269999789973        13.074047401934601       -3.6791109262022141     
 C  0.78421173985685044        12.473007152638539       -5.0794510755099154     
 H   2.4816277407381295        11.740825882147758       -6.1940329925400537     
 H   3.2752196627489791        8.3268913795160948        6.5472930993293845     
 C   1.3425848221363268        7.8678666598376834        5.6937487751556128     
 H -0.47051329943622666        7.5982617313467635        4.5510487942600015     
 H   5.5489720939707095        16.159189621595743        1.2126097254991597     
 H -0.56239285650240001        4.0620357094688648       0.18689827952291957     
 H  0.33803119240147839        12.989472798290183       -5.9255301655667294     
 H  0.96484409513935310        7.3649098125873911        6.5817299484069860     
 P   15.643803109753694        10.577594112224251        8.2357864057844949     
 C   14.170728911482055        11.240509380291320        9.0256034769153466     
 C   17.110076938194766        10.819020069528221        9.2661524374016473     
 C   15.418089899664043        8.8004225598029748        8.0422574673160163     
 C   15.868446497621880        11.330874746637832        6.6074226097178670     
 C   14.071400370977617        12.622401499380695        9.2692416100472474     
 C   13.118272949290279        10.382536060894454        9.3986049055236673     
 C   17.121295275505972        11.752327542252486        10.315426224085668     
 C   18.259900541599833        10.046629132775067        8.9987154202685868     
 C   15.040114855479345        8.2659446072499598        6.8031575981276289     
 C   15.496798972980296        7.9742770044633087        9.1801400158513253     
 C   14.853964422692950        12.120504615256129        6.0378224322648073     
 C   17.051959836536451        11.085090870092120        5.8853274084859004     
 H   14.864797619830638        13.302332522804072        8.9703135133700318     
 C   12.934989083151653        13.132121082035546        9.8966476282671874     
 C   11.973921227957083        10.907850268000304        9.9994840557630482     
 H   13.185641100294575        9.3153396469718768        9.2149765165201138     
 H   16.242972338950025        12.346116085920910        10.558763625442406     
 C   18.276581462025526        11.914255862441225        11.086182486134884     
 C   19.410962536052196        10.230360172464554        9.7651320050626520     
 H   18.248219845729317        9.2913963384090259        8.2138596938779784     
 H   14.977697673020112        8.9058758697555085        5.9265767104740723     
 C   14.741631101861177        6.9044484531260597        6.7014014138453915     
 C   15.173643341954991        6.6216635274514317        9.0730873695424012     
 H   15.808291113481367        8.3773158821384062        10.143352622464187     
 H   13.944939066818581        12.336768159328066        6.5928078809029911     
 C   15.021158253463064        12.641562671481875        4.7510158797821482     
 C   17.194100707349268        11.591722222054267        4.5926804348398269     
 H   17.853993311609131        10.484317769874792        6.3067763611425143     
 H   12.889592157233389        14.198431937555577        10.109832742179302     
 C   11.884562962902084        12.280177074510343        10.247833822310566     
 H   11.156320337001594        10.252169322594787        10.297268191694053     
 H   18.246549460488723        12.633488536773601        11.904946122744509     
 C   19.420462165968900        11.161259737424611        10.811714835398330     
 H   20.309543600727274        9.6441264667672275        9.5744504320432693     
 H   14.438073963127604        6.4942731787052796        5.7396362741285492     
 C   14.804030635412701        6.0861434609573761        7.8323302713761827     
 H   15.208396750495623        5.9770929762621741        9.9522510670642568     
 H   14.235578200238047        13.256461101153587        4.3176490489431014     
 C   16.177584438748436        12.360950992978236        4.0210488746056683     
 H   18.092246046234656        11.379549393358383        4.0185651971113483     
 H   10.993200848885591        12.679610467887834        10.727816977861750     
 H   20.328763023905523        11.277670083577863        11.404197063932143     
 H   14.579084572340747        5.0230416359628407        7.7559907875371978     
 H   16.313796665239895        12.731024421828192        3.0041138732573827     
 P   1.9998079298612697        3.3513367064144632        5.0671666691085919     
 C   1.9236174345899371        4.2872304604793978        6.6062498985115763     
 C   3.1490413341994357        4.2156752521613523        3.9864045097381315     
 C  0.36218727471366541        3.3083000020153075        4.3128834870903621     
 C   2.5680236757123707        1.6629038498185127        5.3561390951115762     
 C  0.85777954428587722        4.1109995157728214        7.5081248935216296     
 C   2.9532511779883652        5.1958208792879601        6.9014816085257635     
 C   2.7270024272517919        5.3611058572228281        3.2813596367814535     
 C   4.5008418933055960        3.8330692369867334        3.9822588672241257     
 C -0.50028644355483243        4.4114781558163827        4.4673243809263745     
 C  -1.6335463743440783E-002   2.2255680498759420        3.4974983182481396     
 C   2.8806546253252763       0.83681884511561277        4.2584152866950715     
 C   2.5996026619285648        1.1421844582879210        6.6611280242233226     
 H   5.3841724041263452E-002   3.4147391192095302        7.2850741571144457     
 C  0.83471542259763454        4.8373544568447349        8.6990438533052092     
 C   2.9078920355088300        5.9311767438526450        8.0867889098687549     
 H   3.7665215719233136        5.3500158814542615        6.1992740068418479     
 H   1.6796910812453711        5.6614231710575922        3.2636816228015975     
 C   3.6749932036131865        6.1355407136037643        2.6061616019997347     
 C   5.4400094033719668        4.6072279445245261        3.2961746126727385     
 H   4.8192718129825156        2.9343555539805886        4.5057563136965335     
 H -0.21394335610277990        5.2465614559912543        5.1047278132814400     
 C  -1.7246177023629508        4.4245104790500287        3.7983630444948946     
 C  -1.2456726684218278        2.2556632526724867        2.8389845753357479     
 H  0.62946181974211746        1.3587338910874671        3.3716371118383481     
 H   2.9051590356780848        1.2372899828865362        3.2463974747065572     
 C   3.1735306882921304      -0.51280961417331938        4.4681889980650764     
 C   2.9002473228105408      -0.20792892424319251        6.8577964685315722     
 H   2.3960648817649184        1.7836407291253213        7.5152583183291020     
 H   3.4149985723201645E-002   4.6712444760352492        9.4172386837999635     
 C   1.8455801092638673        5.7630011044887119        8.9770390074986821     
 H   3.7057335261279460        6.6379566486707811        8.3082538963398989     
 H   3.3628775175935988        7.0364020036193171        2.0735384357458102     
 C   5.0276600007919052        5.7696772095171927        2.6307107504642837     
 H   6.4839826283710948        4.2922029148372065        3.2626522882368185     
 H  -2.3922768254229894        5.2789950984310936        3.9020781848047714     
 C  -2.1013095383625453        3.3515429425500347        2.9819449269100184     
 H  -1.5248097656033581        1.4153240205653621        2.2044112759876042     
 H   3.3843474512315725       -1.1545823888198308        3.6118011497722082     
 C   3.1750831922815692       -1.0342746982635234        5.7653968290270896     
 H   2.9207360560592601      -0.61272160724746905        7.8670200282282261     
 H   1.7953933550204930        6.3470504753650054        9.8941939043501570     
 H   5.7636636451487915        6.3793141333672994        2.1078685186422810     
 H  -3.0700449955201390        3.3748401034260325        2.4772616348131073     
 H   3.3830689265718310       -2.0921973357768064        5.9198329206786919     
 Co   15.595183815337567        2.9468661490081138        12.673176942756761     
 S   16.172112942481927       0.76615297596968956        13.028239727843902     
 S   17.643011093799913        3.9222805115202601        12.551662727491204     
 S   14.385647033340124        3.3152706900015136        10.777590575246037     
 S   14.103308993845587        3.7025567105537998        14.221119457161313     
 C   14.718810893911185      -0.23761295236214838        13.096928541446065     
 C   17.466255002482040        5.6767921517567261        12.451974204520106     
 C   15.141120058391074        2.4617235549581911        9.4318941304080184     
 C   14.816261204384224        4.4161593397331540        15.665187859601279     
 C   14.836877253254350       -1.6480976146822406        13.033140944311169     
 C   13.419872505727495       0.29772713388106364        13.255197720920350     
 C   18.618832240963695        6.4756227499313832        12.250656486134480     
 C   16.234390095666161        6.3481306251741296        12.636641269635938     
 C   16.359608406621941        1.7568959801240587        9.5631051912188934     
 C   14.524854700439455        2.4599724783859616        8.1556384727439966     
 C   14.045785128021874        4.5265531222047972        16.847768815167406     
 C   16.128322563727394        4.9355185269843895        15.687268575900667     
 H   15.823991566777597       -2.0913513981641532        12.916171279938570     
 C   13.714813244860418       -2.4730650106734910        13.139125104467693     
 C   12.309598442054014      -0.53849534106591690        13.383229869282061     
 H   13.301391128321056        1.3772775676231914        13.306307871593216     
 H   19.576133187725073        5.9771869282951338        12.097317896414392     
 C   18.551581827221185        7.8708019460663525        12.268001386786329     
 C   16.174407967416755        7.7454877559745920        12.651232029139168     
 H   15.331094430790866        5.7592707690957798        12.798018121392225     
 H   16.844267662724182        1.7233125015342203        10.535484922589253     
 C   16.921708189506827        1.0845799092027166        8.4788882876831178     
 C   15.111352454859658        1.8106281557099286        7.0658755014060315     
 H   13.566140312708667        2.9644690622468208        8.0337889101280613     
 H   13.035684498796616        4.1194790353051518        16.859203859271805     
 C   14.555233567907154        5.1600040704226160        17.982922389787696     
 C   16.627219616830388        5.5637252283936407        16.826457968821398     
 H   16.752026597436842        4.8170659637670123        14.803966474085774     
 H   13.836768226747125       -3.5541341322431541        13.090132788909118     
 C   12.438929065965542       -1.9295453235458793        13.326069752148483     
 H   11.319722307743961      -0.10069457085959571        13.513722468999628     
 H   19.462285939187463        8.4533738375675362        12.131581854597993     
 C   17.326641637848102        8.5203903379949146        12.472925446633159     
 H   15.212331228485652        8.2313669528571971        12.815617857130681     
 H   17.843854301062354       0.52665397518964585        8.6261662921772633     
 C   16.317746918669524        1.1155047719848237        7.2169373769355998     
 H   14.622275779986145        1.8377445575679245        6.0931253545508888     
 H   13.931657430029784        5.2431336164523437        18.871852926222214     
 C   15.849908542895497        5.6964584936975102        17.982713582789074     
 H   17.643801438479276        5.9512173371943353        16.806370124762740     
 H   11.563900839131868       -2.5736608454515046        13.394719575373671     
 H   17.278649613689435        9.6067040375325181        12.497450507940041     
 H   16.773525009643020       0.60521325433147521        6.3725664105143558     
 H   16.242658106713247        6.2077802797732131        18.859611218313635     
 P   1.5064610310407724        2.9805635002830546        20.421532079764564     
 C   2.9733997504020437        2.3023610940485457        21.208387716633485     
 C   3.7943236012542819E-002   2.7495385328663091        21.451059136811356     
 C   1.7471212974379990        4.7551389760159228        20.222197638593045     
 C   1.2725357427135353        2.2318887582264817        18.793749242153513     
 C   3.0616392056199331       0.91646680107709555        21.431241835497385     
 C   4.0244142404606755        3.1497441081785564        21.608433282461913     
 C   1.0619150829636105E-002   1.7951271577490997        22.481320107588264     
 C  -1.1026441013638870        3.5378206840979183        21.191499710810206     
 C   2.1246970568100010        5.2839052792728882        18.980526955561949     
 C   1.6579641733305372        5.5892718632309544        21.352791918610606     
 C   2.3111333576645778        1.4992615547217787        18.191779480827499     
 C   6.6079593989773783E-002   2.4381601221208764        18.098382836354652     
 H   2.2690195295797153       0.24636474092676042        21.108935949129688     
 C   4.1849301354410029       0.39141649805442408        22.069531528877267     
 C   5.1561675755419909        2.6092988202619352        22.220215857556767     
 H   3.9657898755260850        4.2198244411790995        21.437528109581304     
 H  0.88156511346836830        1.1888489290413395        22.721080072028261     
 C  -1.1542369502365148        1.6241813162897238        23.235309089668903     
 C  -2.2620331128156144        3.3477758558467041        21.944058818474780     
 H  -1.0775441389390392        4.3076470992419091        20.421670943047335     
 H   2.1919880478522340        4.6368659497108755        18.109726796996892     
 C   2.4059180391837214        6.6482132660267750        18.866812941515423     
 C   1.9652037974723249        6.9442975704679215        21.235576110560547     
 H   1.3430550338792400        5.1904485627240842        22.316234348767519     
 H   3.2360977125120844        1.3086959165974226        18.730059276763622     
 C   2.1461521317636687        1.0014725378848419        16.895787110484854     
 C  -7.6439770203782481E-002   1.9501893747257553        16.798538217900873     
 H -0.75433595647569052        2.9920567135665923        18.547902379150930     
 H   4.2217257875494258      -0.67816425368267697        22.268229140551593     
 C   5.2333644737905622        1.2328917159466739        22.450394119099762     
 H   5.9713061042596740        3.2576105428041213        22.540420045702501     
 H  -1.1361209664547824       0.88759208670489287        24.038791085550230     
 C  -2.2900703468974632        2.3915309144821895        22.966691053715017     
 H  -3.1511963581729892        3.9502567091625376        21.760980294654249     
 H   2.7020950369647121        7.0576417876129458        17.902093249811564     
 C   2.3285992984973767        7.4746275609956818        19.990778139591477     
 H   1.9187802200571902        7.5979164777930102        22.107497030860632     
 H   2.9512578998535695       0.43540529118123572        16.433863176164312     
 C  0.96500277790816025        1.2436783616797573        16.192599074164228     
 H -0.99438057080394926        2.1281914530689328        16.244459955145857     
 H   6.1134123535831693       0.82039834217330865        22.939977999611582     
 H  -3.2050186053953054        2.2708425455764729        23.548157740008836     
 H   2.5365357191511837        8.5405349435613420        19.906029587108812     
 H  0.82686233565690559       0.88816923616960330        15.170722194472189     
 P   15.027191312565009        10.198044028397460        17.231834833354601     
 C   15.151751430710108        9.2716150660159222        18.773560671721878     
 C   13.796741227868083        9.3480050838403663        16.226846392532273     
 C   16.647997971813808        10.212827307984584        16.436517616651649     
 C   14.499727375132967        11.896884458035238        17.541313798096947     
 C   16.253894166762006        9.4485722846772706        19.630408137333873     
 C   14.123969603478786        8.3800033335301638        19.121576858522111     
 C   14.090151773609083        8.0970217537677414        15.643782357439656     
 C   12.490001749379857        9.8606022079047619        16.186564228080389     
 C   17.452554115846670        9.0590371056332746        16.516866603339114     
 C   17.094790158986296        11.333016779975322        15.711459985189475     
 C   14.207281920022055        12.745604284265843        16.455482169478508     
 C   14.456502435552043        12.394323477680878        18.854820246369211     
 H   17.054417855838537        10.135521391060619        19.367964171585943     
 C   16.315136864823142        8.7370936232882652        20.828653301938676     
 C   14.210237004716449        7.6553986636526918        20.311211418320632     
 H   13.278089712790138        8.2325921523009686        18.457602759711744     
 H   15.099561471841165        7.6848778911069457        15.656228534812300     
 C   13.057391949357150        7.3575221566116689        15.057525239179812     
 C   11.464899708010876        9.1167455290160984        15.597547832866992     
 H   12.268491380000677        10.833734476528464        16.615546122050137     
 H   17.117001203694372        8.1966468573683997        17.090057399612547     
 C   18.684709842876504        9.0296328297626154        15.863655313285435     
 C   18.334971627946061        11.288949647861980        15.072452225851743     
 H   16.496954745782745        12.239846829006828        15.644775230446360     
 H   14.197205624772073        12.364573767950596        15.436168078307473     
 C   13.917047511048711        14.092306022870192        16.685186337226654     
 C   14.161616249262396        13.742856522242088        19.071771868880933     
 H   14.648500125774097        11.737863207734073        19.700228947564128     
 H   17.143058319531256        8.9061156083052051        21.514061552082644     
 C   15.309374626185683        7.8219240432887807        21.156057323681161     
 H   13.414030140393246        6.9600638912939941        20.572893835557487     
 H   13.278339405050604        6.3862627840537058        14.607476015116827     
 C   11.745869394538630        7.8550605780732861        15.057951246692559     
 H   10.456382767334457        9.5286856159988087        15.548512697680632     
 H   19.301946870193802        8.1328261408041254        15.909054362074396     
 C   19.131770380710282        10.142174584901303        15.140714876699672     
 H   18.671812975577339        12.160926272922927        14.513219814672835     
 H   13.720634809420600        14.751082719166309        15.837944942701252     
 C   13.902429232105911        14.589981553378449        17.991866806380557     
 H   14.132235830638773        14.129685341335625        20.087786794775194     
 H   15.385689616725989        7.2510534093709698        22.079656443077077     
 H   10.945583676578201        7.2708804786138304        14.605683944454567     
 H   20.105643228445324        10.111778862129244        14.645502445362011     
 H   13.697166971573495        15.645474126601238        18.164207366574992     
 Co   7.0599809726170815        10.636996865668600        12.594484096696108     
 S   7.6134259298887477        12.820470677072548        12.977739058325202     
 S   9.1499665414754059        9.7476750583862852        12.526378694166493     
 S   5.8786607139696789        10.246461091180150        10.685592357752906     
 S   5.5323648421830658        9.8328344854887746        14.085022357179950     
 C   6.1606637275329978        13.823671772973984        13.072963153988992     
 C   9.0842099549661821        7.9886703833620469        12.397186145624074     
 C   6.6154193471753748        11.113869870504280        9.3381115787455204     
 C   6.2208538388528112        9.1357606007940415        15.551026048351556     
 C   6.2756301465762254        15.234654614886082        13.007091030161472     
 C   4.8654510232796619        13.285807458078661        13.251758540293910     
 C   10.289174215726735        7.2578192044030825        12.242237564861178     
 C   7.8842285377419641        7.2483355487375087        12.517385498772523     
 C   7.8275462882836182        11.829684429585138        9.4645990399855631     
 C   5.9911264477313093        11.112429721769750        8.0659654761366948     
 C   5.4275045469606029        9.0280576862038888        16.718554900338162     
 C   7.5321845095899995        8.6153799218043954        15.599847331306114     
 H   7.2596791228521953        15.680415882880649        12.872177955990287     
 C   5.1533531917836433        16.057667420705002        13.128662395752032     
 C   3.7551601240733143        14.120030681157726        13.393600391430045     
 H   4.7519225038404507        12.205528329968550        13.309871316269327     
 H   11.224901738443815        7.8088492436089281        12.145261251784980     
 C   10.298039786489495        5.8600152585115097        12.240651585406692     
 C   7.9016806565196447        5.8497163303104962        12.519173038524871     
 H   6.9446951162227979        7.7887328245877967        12.638807791266474     
 H   8.3172356970932828        11.863156790591956        10.434898127334925     
 C   8.3776001537506986        12.507832516740057        8.3775428704931159     
 C   6.5654603903123760        11.768183793737700        6.9733415037324127     
 H   5.0357013540803850        10.600544969285179        7.9493776923104154     
 H   4.4160147601602944        9.4319789480608005        16.709023819789515     
 C   5.9179114729006326        8.4015193008283600        17.866604888447323     
 C   8.0102240202383168        7.9883180768151290        16.749144951410294     
 H   8.1708257175047159        8.7285878346586117        14.726837553560108     
 H   5.2725816759477766        17.139073591611449        13.077679487721245     
 C   3.8809761517441230        15.511570094340835        13.333591573346316     
 H   2.7681406613329247        13.679565805207506        13.537365913758999     
 H   11.245139730200062        5.3291148549919889        12.138092586512256     
 C   9.1024154525646637        5.1423014211473941        12.384619524930114     
 H   6.9633368045252801        5.3067309554215427        12.639614015546396     
 H   9.2946376166483731        13.074951753948096        8.5196928275554882     
 C   7.7669358077432289        12.472706910695905        7.1188039244332737     
 H   6.0702612572788803        11.739581327922254        6.0037070005770916     
 H   5.2798042658154962        8.3240135734283900        18.745973466960375     
 C   7.2123405151816833        7.8650281773946391        17.892218998188323     
 H   9.0253915596465522        7.5957490210832912        16.749326384839694     
 H   3.0065647928610644        16.154963680367651        13.415588731652811     
 H   9.1095335734408955        4.0547776692404751        12.392815678727795     
 H   8.2132036350444899        12.989240689218668        6.2728106256366765     
 H   7.5904065736138522        7.3626231651978449        18.780382258391004     
 P   10.014606484074285        10.574663117085869        20.437729429935459     
 C   11.487056393609425        11.238225733294239        21.228205695970725     
 C   8.5479431178589032        10.815158771897348        21.467800167795289     
 C   10.241211605547303        8.7977099538329906        20.243052541820500     
 C   9.7897381485577721        11.328244449205080        18.809560275902527     
 C   11.585721704532180        12.620192153451296        21.471729211914202     
 C   12.539550939252484        10.380702587772486        21.602112122830832     
 C   8.5360254110484295        11.748766700211780        22.516805779114527     
 C   7.3984938613370090        10.042261150033678        21.200213066935589     
 C   10.618739373254190        8.2642001068806348        19.003374424755119     
 C   10.163245021851280        7.9707118369379755        21.380359160191237     
 C   10.804005376947030        12.118085394618824        18.239904361748714     
 C   8.6063716475826233        11.081847098842172        18.087423769930108     
 H   10.792284524661932        13.299777041601569        21.172161131789469     
 C   12.721476524733060        13.130443878688226        22.099921942408379     
 C   13.683272476680001        10.906554385302872        22.203697111352973     
 H   12.472697255660840        9.3134580847113053        21.418608488594902     
 H   9.4140306534828717        12.342976427610287        22.760295079840088     
 C   7.3804338663855340        11.910499515885800        23.287126752126493     
 C   6.2470905995816155        10.225864903273775        21.966178969071098     
 H   7.4107380287853086        9.2867799286526544        20.415611136701191     
 H   10.680519015978604        8.9047364703959815        18.127190415448851     
 C   10.917593584244988        6.9028721508718744        18.900500529962972     
 C   10.486711536096156        6.6182564713801568        21.272180757627574     
 H   9.8520391734561201        8.3729416598862336        22.344004038801128     
 H   11.712896708835547        12.334808198273679        18.794957195072019     
 C   10.636783401136762        12.638685669800374        16.952913148969468     
 C   8.4642351044241515        11.587915784086141        16.794565897843874     
 H   7.8044803462727508        10.480967679219965        18.508981894161106     
 H   12.766319487637446        14.196795601437353        22.313088359160627     
 C   13.771962636862879        12.278946029435767        22.451946374374455     
 H   14.500972464771058        10.251291658733596        22.502063293674226     
 H   7.4099303161676531        12.629912203081879        24.105737755993481     
 C   6.2368860845825722        11.157066502805998        23.012480466232148     
 H   5.3488513463702789        9.6391498852032154        21.775393230107262     
 H   11.220855480668089        6.4934823681232618        17.938307607673831     
 C   10.855911062479311        6.0837340740243322        20.030866554803648     
 H   10.452537424941109        5.9730265937932483        22.150901484644105     
 H   11.422209246633882        13.253759521477592        16.519465005757162     
 C   9.4805990584999407        12.357287361984300        16.222817603863259     
 H   7.5662514158629079        11.375127817435835        16.220404784225668     
 H   14.662797004025281        12.678742729492713        22.932583717407905     
 H   5.3283030506643474        11.273271713790274        23.604585922280247     
 H   11.081088442323871        5.0207477385672412        19.953630629940189     
 H   9.3444449778390286        12.726813544833428        15.205667677340003     
 P   6.5529788988965709        3.3472644363598159        17.268339841274507     
 C   6.6296462438098001        4.2838267531613230        18.807053253063536     
 C   5.4025374371431862        4.2109215546614491        16.188429387030972     
 C   8.1904555353336406        3.3045294973456971        16.513737326549496     
 C   5.9850886576363669        1.6587382545543772        17.557943879166736     
 C   7.6959158890729960        4.1081050234778820        19.708485471353914     
 C   5.6002751555109871        5.1927472189180524        19.102252837172038     
 C   5.8227336475867713        5.3569342012013301        15.483454642996815     
 C   4.0510659416083712        3.8272882871080274        16.185927573671730     
 C   9.0518500221002629        4.4086927694906111        16.666543535429621     
 C   8.5703185025054740        2.2208395730156494        15.700473408511639     
 C   5.6730646539664376       0.83209363591196317        16.460463158700414     
 C   5.9521912393228256        1.1387868517667137        18.863189462450912     
 H   8.4997168456601120        3.4117049328855935        19.485418231209742     
 C   7.7196241024192291        4.8351490577358964        20.898968918797021     
 C   5.6463429173951418        5.9288750691940892        20.287047975868234     
 H   4.7866378559621960        5.3465734676701828        18.400408636500543     
 H   6.8697442101836144        5.6581481178436572        15.464517917955602     
 C   4.8731829846571557        6.1308400448844340        14.810007112132658     
 C   3.1103217715676936        4.6010075547971949        15.501819611754749     
 H   3.7340791568519331        2.9281819928456327        16.709391217215671     
 H   8.7644433632464729        5.2445945974863504        17.302252375107617     
 C   10.276511911094810        4.4216641327742821        15.998200297345216     
 C   9.8000412820238232        2.2508361458797426        15.042678767027647     
 H   7.9253048574949263        1.3533341089447535        15.575853303346589     
 H   5.6495112573398778        1.2319669260112214        15.448199733426085     
 C   5.3795158453535903      -0.51731290285868481        16.670773173165099     
 C   5.6508408085572865      -0.21110962560206573        19.060417882026588     
 H   6.1552248673108743        1.7806726231981886        19.717123580940701     
 H   8.5205254141658990        4.6693540717218323        21.616843444382237     
 C   6.7090323799026681        5.7611001898469976        21.176914313234132     
 H   4.8486782933766506        6.6358751181904525        20.508449663736702     
 H   5.1839427703163325        7.0320006635604715        14.277189011952109     
 C   3.5208275898419177        5.7640391582120492        14.836501111785941     
 H   2.0665475235729662        4.2852910229468764        15.469845031965692     
 H   10.943255213749012        5.2769524951709688        16.100507524433617     
 C   10.654690243973205        3.3475707163113779        15.184177228437290     
 H   10.080357720457707        1.4096888846958304        14.409898595044899     
 H   5.1690890598298846       -1.1593892722035659        15.814530673322812     
 C   5.3766655555446681       -1.0380350209527556        17.968275739817120     
 H   5.6292521506407303      -0.61521415721754624        20.069894803042811     
 H   6.7596888052028614        6.3456204303372159        22.093751229747628     
 H   2.7836508131325370        6.3734028181479712        14.315167674196799     
 H   11.623770550229199        3.3708476149712339        14.680175713540116     
 H   5.1681115089018528       -2.0957895925608692        18.123146993164731     
 Co   10.063728058171860        2.9441858205306906       0.46875159272785272     
 S   9.4866784517072329       0.76320632821831191       0.82168412373314814     
 S   8.0161215504409373        3.9196729814837292       0.34816162642862070     
 S   11.271967263315553        3.3136474251109251       -1.4274356781820288     
 S   11.555561761224803        3.6995079429293205        2.0169633456031244     
 C   10.940235397351122      -0.24002388731591892       0.89242174803520402     
 C   8.1936547138011004        5.6740264184835247       0.24698742020816794     
 C   10.516423049455961        2.4595581447907247       -2.7727859499823242     
 C   10.842850777827936        4.4145146597767901        3.4605800880756288     
 C   10.822741206688203       -1.6505569921942667       0.82894557393876278     
 C   12.238774415479009       0.29586450946575688        1.0519214663196967     
 C   7.0413757532614225        6.4731430363954177        4.5176777214712069E-002
 C   9.4257778498782958        6.3450007447107488       0.43134728009079876     
 C   9.2977853907077623        1.7550203781079270       -2.6414113199469194     
 C   11.132826664479985        2.4571512824468282       -4.0489631271076956     
 C   11.613326358728097        4.5250622040747670        4.6431442282399384     
 C   9.5310921660614660        4.9346195020476937        3.4823755587866696     
 H   9.8359345527202002       -2.0942051592851700       0.71096331596742535     
 C   11.944986541161317       -2.4750392080877957       0.93655555214906117     
 C   13.349207640668730      -0.53986109230341928        1.1816205670980566     
 H   12.356798038973958        1.3754647394460311        1.1028397826132839     
 H   6.0839376321609624        5.9749312589198489      -0.10807031837622948     
 C   7.1091091179472441        7.8683121569409780        6.2056342649767095E-002
 C   9.4862366862194847        7.7423513595800761       0.44551119672445194     
 H   10.328875283704290        5.7559032203015965       0.59303482450837508     
 H   8.8129295269096009        1.7221260569947165       -1.6691212346824211     
 C   8.7357536275349208        1.0822055682089402       -3.7253576359726601     
 C   10.546362781609229        1.8073983155429219       -5.1385005610955918     
 H   12.091628251410516        2.9614708032935062       -4.1708889809558949     
 H   12.623194253198667        4.1174375506675158        4.6548370899432907     
 C   11.104172311619068        5.1592666459546308        5.7780292689207053     
 C   9.0324520066994030        5.5635257601086368        4.6212932882829598     
 H   8.9073162715157501        4.8160666447985845        2.5991520358958784     
 H   11.823506520679038       -3.5561738540222958       0.88781134818683038     
 C   13.220428908515416       -1.9309726780139833        1.1248426803230711     
 H   14.338725446787135      -0.10161282337623521        1.3133356535990059     
 H   6.1986386883893507        8.4511919811332490       -7.4687966585556056E-002
 C   8.3342363010683940        8.5175818643365329       0.26695380324819445     
 H   10.448473657152508        8.2279666646519303       0.60983643255691566     
 H   7.8135016061563594       0.52448468834874873       -3.5779451503748456     
 C   9.3398836684840756        1.1124573222789083       -4.9872427231638303     
 H   11.035542604845535        1.8340418849575675       -6.1112094348583383     
 H   11.727765367901622        5.2424998458501202        6.6669512399214605     
 C   9.8097386280786711        5.6962860277549723        5.7775625169795521     
 H   8.0160824818361718        5.9515598993366412        4.6009737862743982     
 H   14.095628806830389       -2.5747007394945189        1.1947217289935572     
 H   8.3825230140644731        9.6038945008269305       0.29126676390440143     
 H   8.8841341812144101       0.60184096443423107       -5.8314293782291875     
 H   9.4171571798698945        6.2080464243823075        6.6542814164873443     
 P   7.0466147434571385        2.9798240769069824        8.2149413090244394     
 C   5.5795659107803415        2.3022507815868236        9.0021843431216126     
 C   8.5148630956019993        2.7480883003649548        9.2447204881106728     
 C   6.8068063217607699        4.7545086665359122        8.0159940766111326     
 C   7.2802392133762428        2.2315334276559708        6.5869684889842963     
 C   5.4905224447529450       0.91630624924331994        9.2243572966596048     
 C   4.5298051609096692        3.1502580704538157        9.4042835865232988     
 C   8.5413741380527881        1.7938145842683628        10.275113957563752     
 C   9.6557109589949750        3.5362050768206865        8.9858393791819857     
 C   6.4291799267352978        5.2835904617431222        6.7744881267863510     
 C   6.8964111158030166        5.5884017555920975        9.1467297036072548     
 C   6.2410885127573605        1.5002175933244584        5.9842166786603945     
 C   8.4870947696330283        2.4371949275895779        5.8920774177372746     
 H   6.2821452478272191       0.24577476912141799        8.9004676415238286     
 C   4.3678223364348794       0.39180669772312054        9.8641524098389262     
 C   3.3984960073838528        2.6103700384216166        10.017392537297191     
 H   4.5890356962662953        4.2203938698853269        9.2339359477886838     
 H   7.6701259829309825        1.1877370510430361        10.514250188850509     
 C   9.7056094237215600        1.6229383961795780        11.030063970650378     
 C   10.814469770001141        3.3462821625314847        9.7393787846033906     
 H   9.6312434382246490        4.3059092614766756        8.2158728109435373     
 H   6.3616334999132000        4.6367189843486729        5.9036042035887668     
 C   6.1481809533138332        6.6479618793195616        6.6610680516955911     
 C   6.5894104793956929        6.9434868887037000        9.0297838886997184     
 H   7.2113306466862479        5.1893523712575327        10.110085266820843     
 H   5.3157781631574670        1.3101141748751386        6.5221193490650800     
 C   6.4060226485396861        1.0031330596809183        4.6879369708493490     
 C   8.6296220016099525        1.9497667594711172        4.5920268859513644     
 H   9.3078582990135335        2.9901825721300450        6.3421659905876178     
 H   4.3304852151268234      -0.67785332989799396        10.062337221626979     
 C   3.3205894033578032        1.2339014079671513        10.247010044551162     
 H   2.5842639121634594        3.2591476494028502        10.339027410604483     
 H   9.6868490278946169       0.88651286035828314        11.833693334098594     
 C   10.841628396004488        2.3903001325076350        10.762260372440654     
 H   11.703747071294220        3.9488136015556963        9.5570143560952232     
 H   5.8518220387361826        7.0576074469702847        5.6965012509772608     
 C   6.2258499499203168        7.4741316287930024        7.7851770330619789     
 H   6.6359961588046170        7.5969024489821173        9.9018245129833833     
 H   5.6005200443046199       0.43817404575667679        4.2253038776987237     
 C   7.5876939694073879        1.2445708877440484        3.9853283892586382     
 H   9.5479554220896485        2.1271755248458617        4.0383838627186428     
 H   2.4409249307006693       0.82181811574281760        10.737624579484795     
 H   11.756030592713456        2.2699027797600468        11.344640577001497     
 H   6.0180167489824452        8.5400781414021552        7.7007205228963347     
 H   7.7258827770423215       0.88936991153885492        2.9633495932710949     
 P   10.631667348128007        10.198142248054639        5.0282221893855938     
 C   10.506755203083996        9.2717976265811188        6.5699762190385416     
 C   11.862684507478768        9.3480559754423016        4.0240185565637905     
 C   9.0112594351371804        10.212621909258456        4.2321150191337269     
 C   11.158725681721778        11.897083125850628        5.3377486570055162     
 C   9.4044673502768461        9.4489402868438557        7.4265967270850242     
 C   11.534417257310219        8.3801426885836001        6.9183094691316986     
 C   11.569486287611676        8.0970680119875418        3.4408411998799089     
 C   13.169571861106418        9.8602655317443677        3.9849842082113427     
 C   8.2064154827547036        9.0591058382827647        4.3129561525320401     
 C   8.5650918749795988        11.332291829114551        3.5059525951848465     
 C   11.451484247275747        12.745698016117004        4.2519345373081414     
 C   11.201301013250502        12.394691423024906        6.6511981231977444     
 H   8.6040064428675329        10.135846742433356        7.1638415538772611     
 C   9.3430042233824917        8.7377336423005278        8.6249915635062404     
 C   11.447890918001722        7.6557297031333009        8.1080547287182032     
 H   12.380421850855674        8.2325856575523684        6.2545187198082219     
 H   10.559926141483722        7.6853631239558480        3.4522839983238551     
 C   12.602641653972734        7.3570074576748778        2.8558968002148841     
 C   14.195063050349264        9.1158645350110170        3.3972146263539189     
 H   13.390894516487899        10.833472126066729        4.4139738297855899     
 H   8.5414679064260817        8.1971577038098804        4.8870203183107295     
 C   6.9745602539403579        9.0294801368836524        3.6592052924165657     
 C   7.3252650231034044        11.287955371361949        2.8663001186079842     
 H   9.1631055859329482        12.238953688393812        3.4388890080154537     
 H   11.462113864560354        12.364509513025949        3.2326958437340152     
 C   11.741437027800497        14.092465338126200        4.4815931183240991     
 C   11.495901839927191        13.743289507145048        6.8681104147960630     
 H   11.009046791115702        11.738302350343531        7.4965950908155721     
 H   8.5150821016944498        8.9070298145454547        9.3103323503990403     
 C   10.348675663986317        7.8225785230515799        8.9527451322748366     
 H   12.243998871516272        6.9603663261448920        8.3699927099671960     
 H   12.381851615936871        6.3857613606987425        2.4057603569409269     
 C   13.914313051910948        7.8540495734025724        2.8577372994593309     
 H   15.203699901391564        9.5275369816957163        3.3489691157832402     
 H   6.3569570176163461        8.1330017709402807        3.7051886443112769     
 C   6.5281660495458160        10.141447766522059        2.9351083081323308     
 H   6.9889494575084479        12.159533431182638        2.3062148153903816     
 H   11.938146753156815        14.751176461520030        3.6343635631357047     
 C   11.755468990790126        14.590297413942444        5.7882162724917592     
 H   11.524768713972662        14.130268859505819        7.8840772582112768     
 H   10.272176723045204        7.2518702853306838        9.8764451772058059     
 H   14.714884228360923        7.2694789426119062        2.4064554594903251     
 H   5.5543664856402568        10.111006081540886        2.4398096704893324     
 H   11.960577818233205        15.645819299641442        5.9605268963002205     
         556

 Co   1.4934734107444108        10.641797271571829       0.39918513931341310     
 S  0.94046611172393957        12.825960744486050       0.77816945820331029     
 S -0.59584457237248922        9.7515859605077218       0.33090943312677779     
 S   2.6741582790359715        10.248165345877945       -1.5095091242494036     
 S   3.0200480025500007        9.8404991366528805        1.8917107175989623     
 C   2.3936379332637041        13.828600742238754       0.87210959018418799     
 C -0.52802820970540298        7.9928607615582372       0.19937921526892086     
 C   1.9365833942045896        11.114516738318683       -2.8572187357332344     
 C   2.3316252119824985        9.1409186067391257        3.3564761564845882     
 C   2.2790768540912421        15.239600985168146       0.80600057038601369     
 C   3.6887870165279422        13.290305863914092        1.0499363737445844     
 C  -1.7318388635293076        7.2612087503974987        4.0643668017166394E-002
 C  0.67223021963085927        7.2533891608621950       0.32152947520458708     
 C  0.72371457046064136        11.829139837963016       -2.7309816852715807     
 C   2.5610007479031540        11.113546751686755       -4.1292941986274077     
 C   3.1247003469006924        9.0325072079891058        4.5241101499114382     
 C   1.0205741909491330        8.6198608906030838        3.4043355316700552     
 H   1.2950666928566312        15.685630534755747       0.67175009116329043     
 C   3.4017124860850418        16.062235276144211       0.92664377151967647     
 C   4.7994390757546856        14.124154530398977        1.1909372791863517     
 H   3.8021143245851632        12.210012764202981        1.1076772535911148     
 H  -2.6676777408456007        7.8116396225544982       -5.7979568890181216E-002
 C  -1.7395224202036610        5.8634224555963499        3.7384029067642217E-002
 C  0.65600160903082672        5.8547805684609271       0.32154832644283271     
 H   1.6109801273941555        7.7943602296808994       0.44570065781278800     
 H  0.23357697982113190        11.861859291324272       -1.7609113110321533     
 C  0.17333323099682540        12.506990931766975       -3.8180387778711729     
 C   1.9863119029395286        11.768899932931063       -5.2219595088713282     
 H   3.5168711123984182        10.602465426385919       -4.2457251639896940     
 H   4.1360679735432484        9.4367576147495118        4.5151257728039758     
 C   2.6341554664000766        8.4049402385096901        5.6715097897957962     
 C  0.54238411898077921        7.9918607015784948        4.5530294742905371     
 H  0.38221465803247556        8.7335009548054536        2.5311661267611143     
 H   3.2828307603277787        17.143684800309401       0.87555465837722546     
 C   4.6740093913383518        15.515713388232001        1.1308414232743140     
 H   5.7864336301810990        13.683404879454505        1.3340079679316263     
 H  -2.6858276269843695        5.3318189316513989       -6.7974930550531915E-002
 C -0.54372816863027873        5.1465163259622235       0.18329760249213151     
 H   1.5944854969092170        5.3125025809630593       0.44356932653240261     
 H -0.74427113796937161        13.073235320261357       -3.6759959818570778     
 C  0.78432219839332096        12.472569960358801       -5.0766329975298916     
 H   2.4816608077930971        11.740694397430257       -6.1915249155411329     
 H   3.2720440776103823        8.3269364476330328        6.5509802260916201     
 C   1.3398667462060161        7.8680814295134356        5.6963106336879568     
 H -0.47262326706178431        7.5989353811388689        4.5525478458701558     
 H   5.5487555513849456        16.158742940523503        1.2120080211212125     
 H -0.55006150842141621        4.0589724955692326       0.19027067392214467     
 H  0.33783574035979358        12.988848786351294       -5.9226518190107544     
 H  0.96165322855506308        7.3648626634990544        6.5839435258142354     
 P   15.642411844692642        10.577972213611314        8.2351898949495634     
 C   14.169534941032692        11.241371351811976        9.0249208369221297     
 C   17.108751592563639        10.819063452781926        9.2655379945281826     
 C   15.416223029820731        8.8008857980143063        8.0414541598840579     
 C   15.867363376365502        11.331114003473429        6.6068504109181543     
 C   14.070555178123763        12.623391867834412        9.2678908162864069     
 C   13.117139529698045        10.383731305610493        9.3988153210930836     
 C   17.120470805965052        11.753042422384267        10.314206996133958     
 C   18.258285653754140        10.046169964522193        8.9983612256667627     
 C   15.038274955683368        8.2666092372309450        6.8022593633841479     
 C   15.495240033194495        7.9744705044085782        9.1790952905106202     
 C   14.852119518753140        12.118925399853520        6.0362050340943680     
 C   17.051614511094993        11.086584811176737        5.8856198625522929     
 H   14.863915723795255        13.303012758133907        8.9681944489505501     
 C   12.934575011345224        13.133596964571966        9.8956705858158713     
 C   11.973199361726360        10.909524865720066        10.000063032269619     
 H   13.184232182271085        9.3164421892609095        9.2155990998453952     
 H   16.242377584744116        12.347225080039467        10.557420526917403     
 C   18.276052384369709        11.915259152187756        11.084442998988454     
 C   19.409605339586779        10.230106638572412        9.7643471542407010     
 H   18.246186411430887        9.2904716072391516        8.2139842444449123     
 H   14.975723112293917        8.9067774797660171        5.9258691719457026     
 C   14.740321540258478        6.9050296006863521        6.7001019108318918     
 C   15.172575310829837        6.6217854400911760        9.0716966785808602     
 H   15.806828894934464        8.3773583843715471        10.142326585200363     
 H   13.942580583040709        12.334373287483666        6.5906479719913955     
 C   15.019257109869608        12.639234957560413        4.7491044221178376     
 C   17.193780631840639        11.592612198320468        4.5927416950367297     
 H   17.854229145403764        10.487307784469023        6.3079743648587963     
 H   12.889451202189884        14.200012854170767        10.108391755724710     
 C   11.884225536676009        12.281982352887519        10.247830008475731     
 H   11.155684642869732        10.254078210722232        10.298580258579612     
 H   18.246391105665385        12.635041954734568        11.902722121255358     
 C   19.419681733848115        11.161810123369092        10.810170809485497     
 H   20.307891006738934        9.6433600880800583        9.5739144087320565     
 H   14.437002466271815        6.4948972535075580        5.7382338339276586     
 C   14.803168161386340        6.0864513636965958        7.8307997538165361     
 H   15.207677832893310        5.9769163237629162        9.9506231268493650     
 H   14.233060836735625        13.252577434808686        4.3148165971373631     
 C   16.176476766474750        12.359840124637619        4.0200020978023936     
 H   18.092561929059098        11.381520932830069        4.0192765752600907     
 H   10.993232268174157        12.681827971005395        10.728137428540238     
 H   20.328188789007299        11.278358383996164        11.402310598040286     
 H   14.578748078829504        5.0232646989551810        7.7541760478801196     
 H   16.312759307144333        12.729442274198261        3.0029079566187353     
 P   2.0022868722733653        3.3519903932673616        5.0659320761690365     
 C   1.9245631642795589        4.2875960291694541        6.6050926439538360     
 C   3.1540786668171146        4.2158812740070530        3.9875625358919944     
 C  0.36520102094411516        3.3098323072480649        4.3103478203690608     
 C   2.5692313025573026        1.6632336419113816        5.3555550962066736     
 C  0.85758335920906947        4.1113360193543542        7.5055499289730516     
 C   2.9541236502227708        5.1956726228735990        6.9019780117866461     
 C   2.7360795079235127        5.3646128667643165        3.2863233517490658     
 C   4.5044726322572730        3.8292161700329528        3.9823340692578273     
 C -0.49546086530384087        4.4145957936522207        4.4624532920167406     
 C  -1.5454818147892926E-002   2.2259187178485176        3.4978012804801559     
 C   2.8812398385140745       0.83644009686859699        4.2582061339099839     
 C   2.6011813894862827        1.1432475489601586        6.6608120250380214     
 H   5.3763080655247139E-002   3.4153557762397861        7.2812635315206036     
 C  0.83330421729186355        4.8372334834239012        8.6966925342248143     
 C   2.9074626973870363        5.9307017351860383        8.0874137802764636     
 H   3.7684195719983054        5.3496604935870611        6.2009740529312722     
 H   1.6899512822105534        5.6684210511712010        3.2695486203696662     
 C   3.6867423102362649        6.1379638572212851        2.6139497943171053     
 C   5.4463486755261998        4.6024362681339657        3.2993298608685540     
 H   4.8198576080612092        2.9281741613369019        4.5028810257514511     
 H -0.20758008025856467        5.2505419437408172        5.0978369341925616     
 C  -1.7200363408940231        4.4281299942637702        3.7939834038791616     
 C  -1.2451307795129429        2.2564408969377650        2.8398964249389063     
 H  0.62884266488208285        1.3578326606951079        3.3738034928584248     
 H   2.9052880551970066        1.2362999710028213        3.2459589089852123     
 C   3.1740506902761334      -0.51309237497263471        4.4686079365887723     
 C   2.9016641768376603      -0.20681187752375274        6.8581198962462251     
 H   2.3979967695071038        1.7851736348589529        7.5146674458524547     
 H   3.1880134531104082E-002   4.6710248284424276        9.4138565410324286     
 C   1.8439939192843540        5.7625683583206131        8.9762359662747002     
 H   3.7052414808969019        6.6371363080436749        8.3101384124381337     
 H   3.3774903574039548        7.0410248118989243        2.0838987896670265     
 C   5.0381251330959387        5.7679923894649647        2.6377995144435422     
 H   6.4892159165068302        4.2843848911370355        3.2653599197771013     
 H  -2.3861197002720624        5.2839385135425871        3.8958615567585038     
 C  -2.0989289073530286        3.3539124844659742        2.9805063090174357     
 H  -1.5260712729144776        1.4151029368968624        2.2076923534617672     
 H   3.3844247833062080       -1.1553960600793864        3.6125074406831206     
 C   3.1760208511754633       -1.0338083665892803        5.7661140078237230     
 H   2.9224379356996657      -0.61103760417333641        7.8675577629065394     
 H   1.7929741743271539        6.3462105547848013        9.8935885229449720     
 H   5.7761544570860384        6.3768418701813037        2.1172002057217498     
 H  -3.0678287955371131        3.3774234556561518        2.4761270874045902     
 H   3.3839366524854113       -2.0916514411396498        5.9211141082885073     
 Co   15.595707803590891        2.9463452840891775        12.670773835120066     
 S   16.171878775431725       0.76553120896941318        13.026645316707340     
 S   17.644856918055467        3.9190471920954479        12.550957842262694     
 S   14.387106516486654        3.3155114125623375        10.774752736910315     
 S   14.102720817800954        3.7035382559808494        14.216927552905858     
 C   14.718581015275987      -0.23819640113494184        13.096183521557228     
 C   17.471579336678040        5.6736946726898472        12.450279353787593     
 C   15.142013275583194        2.4615410982771220        9.4290039455260874     
 C   14.814894786162068        4.4166796278571052        15.661663029677978     
 C   14.836530549333027       -1.6486981593610412        13.032331227736197     
 C   13.419769320312179       0.29724250265163815        13.255106756485658     
 C   18.625798122353594        6.4703849358157033        12.250378519588438     
 C   16.240717077928515        6.3472038384227227        12.632918754688443     
 C   16.360314167232861        1.7563899413407154        9.5600702666195758     
 C   14.525497279549803        2.4598757468866754        8.1528771843615839     
 C   14.043699600542158        4.5270031605793717        16.843769193672514     
 C   16.126923403407165        4.9360951888143623        15.684568901405001     
 H   15.823541221202577       -2.0920441252498891        12.914787150357148     
 C   13.714449361145519       -2.4735871780343599        13.138821446743187     
 C   12.309484467730242      -0.53890018291472042        13.383589912964975     
 H   13.301458352504776        1.3768174384449223        13.306430121480139     
 H   19.582418612416756        5.9702925561308264        12.098808202154808     
 C   18.560938383403215        7.8656470103942890        12.267096567214050     
 C   16.183166907086651        7.7446007765181895        12.647076129395128     
 H   15.336285403271210        5.7598690262502314        12.793065242094920     
 H   16.845136912884403        1.7228314524505213        10.532382083215639     
 C   16.922043192634288        1.0838878583058125        8.4757697920776884     
 C   15.111621251092791        1.8103297517585561        7.0630290984417936     
 H   13.566878858277660        2.9645903758675449        8.0311916404171200     
 H   13.033560941900520        4.1200141739235194        16.854554419248608     
 C   14.552542943461997        5.1602659445114369        17.979315091579810     
 C   16.625158055792145        5.5642958364929260        16.824062415621874     
 H   16.751096527369821        4.8177989915245290        14.801591374448003     
 H   13.836302511955772       -3.5546690500722011        13.089769403534586     
 C   12.438685941391443       -1.9299673052766553        13.326345830098077     
 H   11.319705795439724      -0.10100125473185959        13.514511037086184     
 H   19.472782718260319        8.4465950520329542        12.131712975309721     
 C   17.336922318908243        8.5173801125073680        12.470110644101833     
 H   15.221837885872363        8.2322771454693449        12.810085911122123     
 H   17.844037324418387       0.52568749330370423        8.6228901653610741     
 C   16.317868491760770        1.1149249745248988        7.2139207504665652     
 H   14.622352419737215        1.8374800700645355        6.0903765221268857     
 H   13.928510755407325        5.2432272525876744        18.867944970148862     
 C   15.847203134269463        5.6967386395384931        17.979904552540535     
 H   17.641687903031528        5.9519666190269156        16.804600471392700     
 H   11.563667574881190       -2.5740457608478122        13.395425434721989     
 H   17.290663398307899        9.6037325171985426        12.494101053091596     
 H   16.773352316474195       0.60443453351598053        6.3695030361149128     
 H   16.239487489846855        6.2077999123162275        18.857146407415065     
 P   1.5050686726936704        2.9810648444882930        20.422014984859395     
 C   2.9721936433520391        2.3033341630525648        21.208969581376280     
 C   3.6625573803228437E-002   2.7497241019384888        21.451576953545921     
 C   1.7452697394455199        4.7557175272725836        20.222836830144956     
 C   1.2714152852243117        2.2322411982714008        18.794220083511405     
 C   3.0607774913702852       0.91756160038143264        21.432454440573775     
 C   4.0232373212981098        3.1510459395478816        21.608218590293855     
 C   9.8079982342725320E-003   1.7959605192170414        22.482421715783449     
 C  -1.1042498530321323        3.5375151671013634        21.191785717972266     
 C   2.1228432969567623        5.2846397046809539        18.981231966346527     
 C   1.6564571723809260        5.5896208166287646        21.353645271872089     
 C   2.3092672401699259        1.4978695056891289        18.193228211846201     
 C   6.5655276227240281E-002   2.4397276150554053        18.098047809896151     
 H   2.2681461846745150       0.24715529713755022        21.110840886340497     
 C   4.1844570126789460       0.39298405209839343        22.070438298636315     
 C   5.1553662992006251        2.6110670849363342        22.219688725973242     
 H   3.9643418243107624        4.2210387521427766        21.436930554450406     
 H  0.88098566501415443        1.1900692224815903        22.722281150172211     
 C  -1.1547449444892928        1.6252896721865024        23.236938986342519     
 C  -2.2633757216945334        3.3476591075568871        21.944780811070867     
 H  -1.0795706404424956        4.3068948853527109        20.421496333476195     
 H   2.1899647044855231        4.6378077553702033        18.110261160758384     
 C   2.4046121515137933        6.6488555927599062        18.867864172093757     
 C   1.9641999001864394        6.9445675225762544        21.236718799170351     
 H   1.3416650432434272        5.1906848354370547        22.317092000988545     
 H   3.2337489862997657        1.3065132429701645        18.732009544364580     
 C   2.1442037714832414       0.99937459215018887        16.897515949396567     
 C  -7.6865913362877500E-002   1.9511943917116206        16.798421934722484     
 H -0.75419239231153445        2.9950581866240835        18.546718439528451     
 H   4.2215171531491764      -0.67649736405456296        22.269577497661871     
 C   5.2329389110290787        1.2347842992510263        22.450419858489401     
 H   5.9705723654929637        3.2596051433141020        22.539225138775539     
 H  -1.1362543848329698       0.88923529738513440        24.040891743545959     
 C  -2.2908303288343288        2.3921945760480043        22.968151028212493     
 H  -3.1528325168541693        3.9496369328165053        21.761476148949544     
 H   2.7010122585375265        7.0582880523910116        17.903226260103349     
 C   2.3277782006987553        7.4750361986703719        19.992033620118331     
 H   1.9181563073247632        7.5979193296618588        22.108855225956610     
 H   2.9487052302565884       0.43181112561260704        16.436455843219882     
 C  0.96380613011783234        1.2427640783827676        16.193518977419213     
 H -0.99420547852418850        2.1302506627789306        16.243741537160940     
 H   6.1133249062080974       0.82269503001932365        22.939728361910287     
 H  -3.2055690448414862        2.2716354263381264        23.549964123896356     
 H   2.5362511987667693        8.5408531913248265        19.907526510848985     
 H  0.82571574531382819       0.88681583932895980        15.171791893767095     
 P   15.029632442705790        10.198818990445400        17.232998107453547     
 C   15.152702333509506        9.2720866238825366        18.774636161240068     
 C   13.801700775105985        9.3483335415018924        16.225665977203736     
 C   16.650955165577678        10.214489791812394        16.438944457766269     
 C   14.500892555000982        11.897332738269039        17.541845918638106     
 C   16.253717538996916        9.4490276640608073        19.632880568965902     
 C   14.124877945932603        8.3799275238440600        19.121006644983055     
 C   14.099112352355194        8.1006469864121797        15.638783333858735     
 C   12.493551086165496        9.8568638794815460        16.186559519442639     
 C   17.457320182853913        9.0622782239655368        16.521589546267990     
 C   17.095612416808979        11.333519270879970        15.711078572103235     
 C   14.207807179615152        12.745346157516751        16.455645873552921     
 C   14.458025308350356        12.395493806372340        18.855087931777135     
 H   17.054337158686703        10.136278543095946        19.371663244795158     
 C   16.313788589953361        8.7370769228222276        20.830891637469389     
 C   14.209889790941634        7.6549779574793169        20.310499432397442     
 H   13.280010992922708        8.2322992712002474        18.455846197427178     
 H   15.109708213870956        7.6920026804542294        15.650250012167202     
 C   13.068979556343420        7.3600468844561693        15.049791479066553     
 C   11.471112464811446        9.1120511343794437        15.594555759066511     
 H   12.269027050475607        10.827672797382947        16.618498569436944     
 H   17.123306052671413        8.2007321875980708        17.096774825319205     
 C   18.689230820288834        9.0333955473385785        15.867884772102872     
 C   18.335454508721288        11.289898559028755        15.071459879582894     
 H   16.496278527959053        12.239100950614260        15.642558047720529     
 H   14.197284548189021        12.363711584545705        15.436558500368356     
 C   13.917473157537717        14.092134916693453        16.684732343557194     
 C   14.162941308893236        13.744071723090189        19.071411148263948     
 H   14.650391639518514        11.739501680336657        19.700766885768861     
 H   17.140858657549650        8.9060156672155717        21.517318538177076     
 C   15.307882215326256        7.8215644757473903        21.156755691326904     
 H   13.413643341494558        6.9592732779564841        20.570927684922903     
 H   13.292762348628456        6.3909881351991853        14.597153371652535     
 C   11.756169012794272        7.8534621725453349        15.051025588444855     
 H   10.461485115826836        9.5209593008443232        15.546042297954603     
 H   19.308044226770406        8.1379107000186579        15.915092263508713     
 C   19.134092837285657        10.144713329030404        15.142041554147504     
 H   18.670491656826460        12.160896103457457        14.509886649253671     
 H   13.720602424902300        14.750379630023538        15.837206635531222     
 C   13.903254747405501        14.590548511505002        17.991118895860080     
 H   14.133832285505466        14.131456589614634        20.087215832985756     
 H   15.383396807424628        7.2502775515847802        22.080149870409887     
 H   10.957875996251781        7.2684778053954195        14.596589910961537     
 H   20.107808812753010        10.114547547307929        14.646540857304462     
 H   13.697892401192780        15.646113451715003        18.162904315607971     
 Co   7.0594132280162789        10.636788910124876        12.596998740645741     
 S   7.6135686284075650        12.820190917990573        12.979301160753035     
 S   9.1480855951963580        9.7447985838970723        12.527253312673674     
 S   5.8772645466874032        10.246876378434132        10.688503750606714     
 S   5.5329182788753535        9.8341536027639656        14.089335384928086     
 C   6.1607773827349090        13.823389589370793        13.073716070818509     
 C   9.0788701836620938        7.9859388499267876        12.398915493130858     
 C   6.6146264068665968        11.113842465386011        9.3410823718014324     
 C   6.2221580707519673        9.1365092099052010        15.554635749106856     
 C   6.2758212196868133        15.234358355054990        13.007909641260756     
 C   4.8654582861286366        13.285584709315929        13.251882437358264     
 C   10.282201880570764        7.2529793372762335        12.242486033526394     
 C   7.8778987397382201        7.2477455845582721        12.521116607899227     
 C   7.8269633931078797        11.829294035783629        9.4677204511343671     
 C   5.9905845688941843        11.112516251030200        8.0688083223034237     
 C   5.4295191979076254        9.0287088425887791        16.722630576020325     
 C   7.5335018034101529        8.6161363590680704        15.602611264539840     
 H   7.2599583229514026        15.680054763264703        12.873543945389947     
 C   5.1535406618710438        16.057415358577490        13.129012634652064     
 C   3.7551579243019013        14.119853493925351        13.393311973770386     
 H   4.7517902641626479        12.205326662565284        13.309770875540321     
 H   11.218597242893242        7.8023788447863849        12.143755226190644     
 C   10.288700994773780        5.8552565739949634        12.241456954405876     
 C   7.8929432876829644        5.8491654443048100        12.523271424255785     
 H   6.9394941185645234        7.7896467052368692        12.643805478229080     
 H   8.3165018364707954        11.862748309739860        10.438081700487929     
 C   8.3773993690569597        12.507263784145559        8.3807582516800778     
 C   6.5653049676572932        11.768071523372173        6.9762781366193760     
 H   5.0350498840654412        10.600875197581276        7.9520555983893768     
 H   4.4180781359179120        9.4327419016704948        16.713759794521501     
 C   5.9205111488237909        8.4019271762126149        17.870267174786850     
 C   8.0121825360862893        7.9890096218478641        16.751581561772021     
 H   8.1716785544090538        8.7295154147867962        14.729282762915272     
 H   5.2728381294380844        17.138813170303465        13.078094515245107     
 C   3.8810649348897099        15.511379419544634        13.333397177193989     
 H   2.7680572302507107        13.679457297949360        13.536676400482627     
 H   11.234666491512098        5.3227506022973836        12.137817971689573     
 C   9.0921685846627653        5.1396558582958249        12.387324868599146     
 H   6.9538638857426989        5.3079519994991928        12.645082997392555     
 H   9.2946041113421369        13.074082909431896        8.5230711507368309     
 C   7.7669405956611524        12.472288550730434        7.1219203953438956     
 H   6.0702963544195958        11.739528117667160        6.0065464607054411     
 H   5.2828560363289103        8.3242384890070991        18.749932705586982     
 C   7.2149408593471787        7.8654202878517676        17.895065942572973     
 H   9.0273865770978041        7.5965794082051339        16.751122343887143     
 H   3.0066250774563703        16.154781344653774        13.414989761519513     
 H   9.0975755197412944        4.0521690468669167        12.396007374557438     
 H   8.2135085832881369        12.988631176415415        6.2759817967515747     
 H   7.5934594187499744        7.3627188283113885        18.782869514287537     
 P   10.015996729585249        10.575224301527109        20.437200573567836     
 C   11.488288288516195        11.239230569051744        21.227549367000091     
 C   8.5492919950030100        10.815443383459472        21.467272108984265     
 C   10.243021590472059        8.7983426030967564        20.242388715053540     
 C   9.7908340810138768        11.328647968940587        18.809043583546352     
 C   11.586646059763456        12.621320824355539        21.470411466056664     
 C   12.540719861349395        10.382012772323305        21.602292752069278     
 C   8.5369174057806845        11.749703979334516        22.515689746366153     
 C   7.4001088278792766        10.042074867663931        21.199954914643516     
 C   10.620550112512364        8.2649735888688181        19.002651769382283     
 C   10.164700515955639        7.9711279918407554        21.379489875686865     
 C   10.805876423797780        12.116657202056809        18.238345708975199     
 C   8.6067204381839559        11.083543702950170        18.087774578034381     
 H   10.793248048315215        13.300616993649694        21.170114733867475     
 C   12.722010538680278        13.132025130820777        22.098928953742021     
 C   13.684069061173547        10.908310657499857        22.204202221549082     
 H   12.474109597174436        9.3146784979032908        21.419193892158308     
 H   9.4147128550400012        12.344281492396508        22.759045438325014     
 C   7.3810497894221880        11.911737376004909        23.285518008369806     
 C   6.2484694103797347        10.225892170073360        21.965518652725528     
 H   7.4127361111542864        9.2861436533921999        20.415815818713078     
 H   10.682504411099885        8.9057091337622349        18.126633680225623     
 C   10.918850364809465        6.9035515528737958        18.899446371565720     
 C   10.487656111769603        6.6185910287595400        21.271035738459918     
 H   9.8533803035875813        8.3732574135556828        22.343126493898918     
 H   11.715289875273243        12.332535574377657        18.792851584126804     
 C   10.638712159175165        12.636537609547609        16.951072024482929     
 C   8.4645580825491802        11.589043613750865        16.794698739648158     
 H   7.8042391616792317        10.484167050268415        18.510231618454618     
 H   12.766614812710630        14.198479393162202        22.311632376380537     
 C   13.772416302092777        12.280829016041407        22.451874592992677     
 H   14.501676726736328        10.253256262016571        22.503265383885847     
 H   7.4102091515140049        12.631688922580553        24.103654045721687     
 C   6.2377324825736391        11.157878781299642        23.011078594822912     
 H   5.3505040969979403        9.6386944713663905        21.774988440604730     
 H   11.221892571623158        6.4941556128586857        17.937177228153217     
 C   10.856675610426784        6.0841922082185107        20.029616468204164     
 H   10.453096560893234        5.9731037890824936        22.149546887983224     
 H   11.424763768161329        13.250044519902248        16.516707781934937     
 C   9.4817190342209408        12.356405394752208        16.221849473930522     
 H   7.5659281944563830        11.377375685148216        16.221190828565025     
 H   14.662914645569129        12.681015517058135        22.932795365982063     
 H   5.3289610182049980        11.274234766290039        23.602865355619596     
 H   11.081312110048520        5.0211137342538663        19.952152236045709     
 H   9.3454907860300676        12.725494542453337        15.204553885443060     
 P   6.5505163621411260        3.3481720787568849        17.267222038926430     
 C   6.6286864603434319        4.2844046840999361        18.806035835096147     
 C   5.3975928854814583        4.2114243300335863        16.189650221945296     
 C   8.1874673617455187        3.3062967516767729        16.511338795636973     
 C   5.9838769058666577        1.6593278872015942        17.557436940101091     
 C   7.6960705791907014        4.1086221629474737        19.706078589719709     
 C   5.5993721942031822        5.1927909343762098        19.102890347147181     
 C   5.8138660121680710        5.3607008753210215        15.488476309326103     
 C   4.0475069841936255        3.8237974552567917        16.185962625833749     
 C   9.0471180188139471        4.4119832998582931        16.661912465772435     
 C   8.5693789786075332        2.2214854680976632        15.700779984717188     
 C   5.6724371171020920       0.83201000723098006        16.460315712668262     
 C   5.9506912568440891        1.1400614065176835        18.862934352239751     
 H   8.4997625627710125        3.4125107686034544        19.481777303986050     
 C   7.7209531206695923        4.8351660253982462        20.896812696816497     
 C   5.6466968615005362        5.9285439297899716        20.287845904574560     
 H   4.7847327067642000        5.3464331208851803        18.402226592943862     
 H   6.8597126378704631        5.6653484813405610        15.470521703572697     
 C   4.8617418426957526        6.1335566785574338        14.817743207272718     
 C   3.1041538849624879        4.5966062647333921        15.504810361375764     
 H   3.7334738312656368        2.9223878747226006        16.706478286889009     
 H   8.7582406450764854        5.2486965331083146        17.295708101086696     
 C   10.272003374452304        4.4254602155315066        15.994021857736918     
 C   9.7994162578508597        2.2519151002333722        15.043548998737549     
 H   7.9258157363956965        1.3527704150674944        15.577945199400393     
 H   5.6492800991419188        1.2313097055978746        15.447838344323300     
 C   5.3789957991943895      -0.51731451569094855        16.671220004850113     
 C   5.6495469472150432      -0.20979473973164500        19.060766905071251     
 H   6.1534034575690510        1.7823899206084639        19.716605980832259     
 H   8.5226918358128962        4.6692528956035861        21.613676769785407     
 C   6.7105191897358347        5.7607864323312974        21.176308836930826     
 H   4.8490837596870673        6.6351849020286275        20.510510709868264     
 H   5.1697236741738823        7.0368978302935510        14.287509232649207     
 C   3.5106505474002976        5.7627077228709345        14.843415897510402     
 H   2.0614728386335641        4.2779076139008643        15.472291054803732     
 H   10.937228670762799        5.2820218134010171        16.094580697081025     
 C   10.652288843905028        3.3501876131581891        15.182789155932690     
 H   10.081461773826243        1.4098199612485809        14.413025159672273     
 H   5.1689872240982098       -1.1599026377357105        15.815255652615553     
 C   5.3758093502981623       -1.0373343280783420        17.969002253116290     
 H   5.6277422924879801      -0.61337561979179922        20.070442189528922     
 H   6.7619788823518334        6.3448702621526341        22.093363195896977     
 H   2.7715221921570210        6.3713016038389192        14.324230569935056     
 H   11.621511963739652        3.3736795314798664        14.679048973194361     
 H   5.1673608704324394       -2.0950198964879956        18.124410079753805     
 Co   10.063170969039115        2.9438327533919635       0.46643520905434360     
 S   9.4868873866773047       0.76276915724998384       0.82031075459803948     
 S   8.0142289057000582        3.9166032893370062       0.34748513098906259     
 S   11.270554952691132        3.3139895225068159       -1.4301498503378538     
 S   11.556119854033239        3.7006813952284463        2.0128405771932667     
 C   10.940424104053104      -0.24045626035726436       0.89176905706444776     
 C   8.1882351763086199        5.6711024629656439       0.24541457213324841     
 C   10.515580605789044        2.4595115199334985       -2.7755739335749152     
 C   10.844172262733649        4.4151384601424741        3.4571529538874497     
 C   10.823010990905553       -1.6510034209897906       0.82820839882799935     
 C   12.238861398041283       0.29549663869651921        1.0518460390455986     
 C   7.0342960226825912        6.4680610114040480        4.5052209306619226E-002
 C   9.4193396058123930        6.3442701139100253       0.42776597204471944     
 C   9.2971399157862997        1.7546318433205093       -2.6443537690321177     
 C   11.132225531303604        2.4572317036235147       -4.0516274640202097     
 C   11.615367201521011        4.5256062099116834        4.6392432167133144     
 C   9.5324272764550706        4.9352526618768895        3.4797918162968924     
 H   9.8362887784433450       -2.0947191232779252       0.70971487024922075     
 C   11.945262170405577       -2.4754376086121050       0.93622275519076270     
 C   13.349295434194945      -0.54018028293793219        1.1818918784310333     
 H   12.356743193944032        1.3751182558296799        1.1029898748903855     
 H   6.0775468392365362        5.9681787649571616      -0.10643207794212528     
 C   7.0996086424339060        7.8633136273750548        6.1334461458375455E-002
 C   9.4773367889495859        7.7416609428544794       0.44152357776700712     
 H   10.323585434658376        5.7567123950470780       0.58820343882780712     
 H   8.8121333788508043        1.7217191335084847       -1.6721257381127039     
 C   8.7354742045498650        1.0816623157971610       -3.7284004249646383     
 C   10.546132924162926        1.8073026308703710       -5.1412639036688459     
 H   12.090925554986081        2.9617805164053430       -4.1733849380988479     
 H   12.625287784555406        4.1181013333098004        4.6502698862231879     
 C   11.106799975388803        5.1595752024539765        5.7745375136430992     
 C   9.0344336022724008        5.5641089264194363        4.6190308343251756     
 H   8.9081865828163860        4.8168623573293541        2.5968880861009738     
 H   11.823854333469848       -3.5565809001542728       0.88740312412908295     
 C   13.220611382919680       -1.9313051412150923        1.1250059253983977     
 H   14.338738152209487      -0.10186187183800027        1.3139593124898605     
 H   6.1879833666640094        8.4445504205520834       -7.4353093737720991E-002
 C   8.3238000848337599        8.5147478310817046       0.26432350471947830     
 H   10.438816114847381        8.2290897858112810       0.60447642645192801     
 H   7.8133809381339328       0.52365402184638588       -3.5811536245998270     
 C   9.3398065224922107        1.1120686291302309       -4.9901880496224260     
 H   11.035498026503575        1.8340098232399233       -6.1138779996824599     
 H   11.730848217411889        5.2426337888526504        6.6631592038512508     
 C   9.8123658852263489        5.6965772385586977        5.7748855016965628     
 H   8.0181026720001700        5.9522875719996211        4.5993520325705921     
 H   14.095790663770737       -2.5750203819112283        1.1952380406911844     
 H   8.3703353413456387        9.6010992226912073       0.28811527156574712     
 H   8.8843492455706023       0.60127362033610410       -5.8344328093313296     
 H   9.4202392673852042        6.2080496074270908        6.6519598716218544     
 P   7.0480061000612979        2.9803726040705141        8.2156471961810773     
 C   5.5807779858282274        2.3032315778906183        9.0029650559569561     
 C   8.5161970052828231        2.7483658357135154        9.2454450422202754     
 C   6.8086031034816434        4.7551275220877622        8.0168321056218339     
 C   7.2813773680525076        2.2319088830236828        6.5876742577801339     
 C   5.4914404599944655       0.91741193409787836        9.2258114883119529     
 C   4.5309093658430495        3.1515284967109953        9.4041387882056089     
 C   8.5422532414032766        1.7947307693469088        10.276413518199414     
 C   9.6573162338064282        3.5360024645597301        8.9862895795823441     
 C   6.4309818770311873        5.2843455101033010        6.7753817545398816     
 C   6.8978348885160665        5.5888058157451272        9.1477732281472957     
 C   6.2430067991544735        1.4987666266657804        5.9859493521050435     
 C   8.4875118610732194        2.4388232831536460        5.8919476027767912     
 H   6.2831373831270749       0.24660307131199624        8.9027135421629566     
 C   4.3683146406800963       0.39335067464861290        9.8652062999082677     
 C   3.3991966691276558        2.6120720327300666        10.016852112224894     
 H   4.5903729936216626        4.2215732813487170        9.2333732244447759     
 H   7.6707926226778849        1.1890271678235251        10.515688360158476     
 C   9.7062246504120093        1.6241252734988423        11.031831059345654     
 C   10.815851725823322        3.3462608035050603        9.7402030652409444     
 H   9.6332292489021256        4.3052679774423934        8.2158714057091071     
 H   6.3636213134570037        4.6376710467763225        5.9043323028136863     
 C   6.1494204171904965        6.6486207340952523        6.6622897932719845     
 C   6.5903153993243642        6.9438080608606434        9.0311001542986116     
 H   7.2126369572272289        5.1896578289754691        10.111138433636125     
 H   5.3182006656705010        1.3078438862669766        6.5243771699680950     
 C   6.4080260718322091        1.0009319161912316        4.6899678053153320     
 C   8.6300403191890975        1.9507985837331525        4.5921287293826145     
 H   9.3076858517219083        2.9933016088948525        6.3411516687097080     
 H   4.3307469147042204      -0.67620505065566594        10.063864788329749     
 C   3.3209588219057786        1.2357316033988535        10.247057766456370     
 H   2.5848401763366105        3.2610468109320405        10.337729365400095     
 H   9.6871306386831577       0.88822395329917414        11.835921629592400     
 C   10.842483570013925        2.3910421850390455        10.763806512278016     
 H   11.705415043498629        3.9482866356005912        9.5575677920725060     
 H   5.8528496435462207        7.0582567489980610        5.6977952868021031     
 C   6.2265821264119898        7.4745718573101474        7.7865942404600421     
 H   6.6365106615132596        7.5969691518159914        9.9033488818473003     
 H   5.6031525317332580       0.43440737308620697        4.2282429863264550     
 C   7.5889130444934931        1.2436012380989185        3.9865139957275311     
 H   9.5477479596085661        2.1292984815865830        4.0378563200834732     
 H   2.4409321841442631       0.82402675604825892        10.737332331388693     
 H   11.756710671231913        2.2707560308902095        11.346475577810541     
 H   6.0182052652603515        8.5404254293277475        7.7023611657671305     
 H   7.7270487233922998       0.88794174583146934        2.9646914072751662     
 P   10.629196652967968        10.198911257362262        5.0294217198395748     
 C   10.505796422919229        9.2722580824746519        6.5710862368474494     
 C   11.857660263447780        9.3483815701788320        4.0228255462696412     
 C   9.0082477547601076        10.214297342688427        4.2346274509364719     
 C   11.157556274953450        11.897519211761621        5.3383140062372432     
 C   9.4046447916327693        9.4493728579384566        7.4291174423556505     
 C   11.533508488402004        8.3800585696124141        6.9177543622580808     
 C   11.560448326873713        8.1006906317780132        3.4358364193324080     
 C   13.165948413421395        9.8565490857972247        3.9848890862494235     
 C   8.2016132064295402        9.0623425379395179        4.3177337613358953     
 C   8.5641756096099240        11.332839897315132        3.5057263012933935     
 C   11.450934552440222        12.745434377127040        4.2521302953949665     
 C   11.199815312346823        12.395838831887646        6.6515026288780499     
 H   8.6040841061535414        10.136583748226391        7.1676080928818449     
 C   9.3443666331588986        8.7376770385568072        8.6272687529370220     
 C   11.448253381002852        7.6552885701868059        8.1073508257408946     
 H   12.378492697646463        8.2322937478699121        6.2527661835763331     
 H   10.549711592111109        7.6924573541456907        3.4463623571714308     
 C   12.590952302584743        7.3595652604466943        2.8480750143682863     
 C   14.188752242812507        9.1112266422194637        3.3940540872236276     
 H   13.390296057118263        10.827427677156232        4.4168356080017066     
 H   8.5351584883934954        8.2012108441527953        4.8937374399685467     
 C   6.9699840895552061        9.0332522249370353        3.6635235251391003     
 C   7.3246657756077234        11.288966640224437        2.8655035561906317     
 H   9.1636764079202155        12.238264076211662        3.4368507243019022     
 H   11.461975307597333        12.363651819208233        3.2331135533430979     
 C   11.741004705296966        14.092284586605784        4.4811739909130814     
 C   11.494632018558763        13.744477689375641        6.8677889472826648     
 H   11.007208931555040        11.739913368904316        7.4971706298379823     
 H   8.5172956374200073        8.9068727417308917        9.3136320690635088     
 C   10.350187741520340        7.8221780947588240        8.9534608076463460     
 H   12.244407032831797        6.9595570842996839        8.3680189646456071     
 H   12.367317467317566        6.3905189718790920        2.3953548878109077     
 C   13.903902196646875        7.8525158643753521        2.8506352791496665     
 H   15.198491857579029        9.5198843299796785        3.3462810802158987     
 H   6.3508276113350339        8.1380749929201599        3.7112787076349538     
 C   6.5257462824081687        10.144031933530067        2.9365965438814210     
 H   6.9901211873177171        12.159590648037112        2.3031311022805334     
 H   11.938153423528220        14.750467892876607        3.6336593254370326     
 C   11.754674284625079        14.590844801714915        5.7875068621802388     
 H   11.523260268180882        14.132003540440596        7.8835485969617753     
 H   10.274500392291962        7.2510433366012368        9.8769495316480587     
 H   14.702463090202246        7.2671659127629962        2.3971232007982848     
 H   5.5520988731435184        10.113823035442405        2.4410152878784692     
 H   11.959892940205195        15.646437199742323        5.9592642071150088     
         556

 Co   1.4940509279542091        10.641255395658289       0.40135186138469670     
 S  0.94025683115001224        12.825296160954458       0.77960558876219044     
 S -0.59391035632213052        9.7482558598420788       0.33133787427821831     
 S   2.6756608394261954        10.248494939458777       -1.5069329599766603     
 S   3.0194993456622683        9.8413951439230321        1.8956631235308274     
 C   2.3934323868498044        13.827970920309776       0.87276776092777753     
 C -0.52254035240669228        7.9896667017224505       0.20087564387063214     
 C   1.9374960537186423        11.114444312116028       -2.8545636372484977     
 C   2.3302714078795383        9.1413732228024749        3.3597609227925669     
 C   2.2787617445035337        15.238954984248453       0.80674442554376069     
 C   3.6886991787616354        13.289768130451156        1.0499882734158750     
 C  -1.7246858359199337        7.2558181398264949        4.0812985867352970E-002
 C  0.67875620798861092        7.2524229313549800       0.32503133606612733     
 C  0.72445280056823447        11.828759826672531       -2.7281486565192572     
 C   2.5616365707931155        11.113564217061153       -4.1267806495871993     
 C   3.1226071058363334        9.0329050936375914        4.5278849062407938     
 C   1.0191877299830399        8.6203691409304408        3.4067824341108155     
 H   1.2946550249414899        15.684897467741097       0.67303347522887469     
 C   3.4013773170163830        16.061661636107161       0.92694995894294330     
 C   4.7993372352810724        14.123690365131008        1.1906055599888465     
 H   3.8021886862473537        12.209498454428120        1.1075147637558325     
 H  -2.6612301183278615        7.8045488775731604       -5.9571937270868389E-002
 C  -1.7299227439824092        5.8581173005214895        3.8259043450183008E-002
 C  0.66501531946218539        5.8538553323770568       0.32555998766990024     
 H   1.6163538138745928        7.7949606042156230       0.45037039344181545     
 H  0.23450665140086785        11.861510382389008       -1.7579964614687034     
 C  0.17368526200705009        12.506440491774267       -3.8151052320372489     
 C   1.9865587203601063        11.768732091302715       -5.2193429070323578     
 H   3.5175939778398502        10.602689069171966       -4.2433984757745034     
 H   4.1339309198509584        9.4372527602114094        4.5195683156502060     
 C   2.6314474726648949        8.4051472627912531        5.6748870118565149     
 C  0.54032381366468030        7.9923623591203556        4.5551675529085571     
 H  0.38130470844412262        8.7341630485411414        2.5332837921742630     
 H   3.2823989239575249        17.143099346452416       0.87593687839906043     
 C   4.6737847862232611        15.515233535721544        1.1306157329253115     
 H   5.7864200624045887        13.683032957984326        1.3332949799913492     
 H  -2.6750703601388843        5.3248472553413908       -6.8065289807339863E-002
 C -0.53317066097328270        5.1434123528919109       0.18606970693903849     
 H   1.6042749196902462        5.3134211301067333       0.44893769894814128     
 H -0.74405957594084349        13.072423238588112       -3.6728810375119418     
 C  0.78443265692979136        12.472132768079060       -5.0738149195498679     
 H   2.4816938748480641        11.740562912712758       -6.1890168385422122     
 H   3.2688684924717855        8.3269815157499725        6.5546673528538566     
 C   1.3371486702757054        7.8682961991891878        5.6988724922203016     
 H -0.47473323468734191        7.5996090309309743        4.5540468974803101     
 H   5.5485390087991817        16.158296259451259        1.2114063167432656     
 H -0.53773016034043253        4.0559092816696003       0.19364306832136977     
 H  0.33764028831810872        12.988224774412403       -5.9197734724547804     
 H  0.95846236197077317        7.3648155144107186        6.5861571032214847     
 P   15.641020579631590        10.578350314998380        8.2345933841146319     
 C   14.168340970583330        11.242233323332632        9.0242381969289127     
 C   17.107426246932516        10.819106836035630        9.2649235516547179     
 C   15.414356159977419        8.8013490362256395        8.0406508524520977     
 C   15.866280255109121        11.331353260309024        6.6062782121184425     
 C   14.069709985269908        12.624382236288129        9.2665400225255681     
 C   13.116006110105813        10.384926550326531        9.3990257366624981     
 C   17.119646336424132        11.753757302516048        10.312987768182248     
 C   18.256670765908449        10.045710796269317        8.9980070310649403     
 C   15.036435055887393        8.2672738672119284        6.8013611286406661     
 C   15.493681093408696        7.9746640043538486        9.1780505651699151     
 C   14.850274614813328        12.117346184450909        6.0345876359239288     
 C   17.051269185653538        11.088078752261353        5.8859123166186844     
 H   14.863033827759873        13.303692993463741        8.9660753845310683     
 C   12.934160939538796        13.135072847108386        9.8946935433645571     
 C   11.972477495495639        10.911199463439827        10.000642008776190     
 H   13.182823264247595        9.3175447315499440        9.2162216831706747     
 H   16.241782830538206        12.348334074158025        10.556077428392401     
 C   18.275523306713897        11.916262441934288        11.082703511842022     
 C   19.408248143121359        10.229853104680270        9.7635623034187500     
 H   18.244152977132458        9.2895468760692772        8.2141087950118443     
 H   14.973748551567720        8.9076790897765274        5.9251616334173320     
 C   14.739011978655778        6.9056107482466444        6.6988024078183930     
 C   15.171507279704683        6.6219073527309202        9.0703059876193191     
 H   15.805366676387560        8.3774008866046881        10.141300547936542     
 H   13.940222099262837        12.331978415639266        6.5884880630798000     
 C   15.017355966276151        12.636907243638952        4.7471929644535278     
 C   17.193460556332006        11.593502174586671        4.5928029552336316     
 H   17.854464979198394        10.490297799063253        6.3091723685750791     
 H   12.889310247146378        14.201593770785959        10.106950769270119     
 C   11.883888110449936        12.283787631264696        10.247826194640894     
 H   11.155048948737868        10.255987098849678        10.299892325465169     
 H   18.246232750842047        12.636595372695535        11.900498119766207     
 C   19.418901301727331        11.162360509313570        10.808626783572663     
 H   20.306238412750595        9.6425937093928891        9.5733783854208436     
 H   14.435930969416029        6.4955213283098363        5.7368313937267681     
 C   14.802305687359979        6.0867592664358154        7.8292692362568896     
 H   15.206958915290999        5.9767396712636573        9.9489951866344732     
 H   14.230543473233201        13.248693768463784        4.3119841453316248     
 C   16.175369094201059        12.358729256297005        4.0189553209991189     
 H   18.092877811883536        11.383492472301757        4.0199879534088332     
 H   10.993263687462724        12.684045474122957        10.728457879218725     
 H   20.327614554109076        11.279046684414464        11.400424132148428     
 H   14.578411585318262        5.0234877619475213        7.7523613082230414     
 H   16.311721949048771        12.727860126568329        3.0017020399800884     
 P   2.0047658146854612        3.3526440801202595        5.0646974832294802     
 C   1.9255088939691809        4.2879615978595096        6.6039353893960948     
 C   3.1591159994347930        4.2160872958527538        3.9887205620458572     
 C  0.36821476717456492        3.3113646124808218        4.3078121536477596     
 C   2.5704389294022350        1.6635634340042504        5.3549710973017719     
 C  0.85738717413226162        4.1116725229358870        7.5029749644244736     
 C   2.9549961224571768        5.1955243664592379        6.9024744150475295     
 C   2.7451565885952336        5.3681198763058058        3.2912870667166780     
 C   4.5081033712089509        3.8253631030791726        3.9824092712915293     
 C -0.49063528705284931        4.4177134314880586        4.4575822031071066     
 C  -1.4574172552345065E-002   2.2262693858210931        3.4981042427121722     
 C   2.8818250517028727       0.83606134862158121        4.2579969811248963     
 C   2.6027601170440002        1.1443106396323963        6.6604960258527202     
 H   5.3684437269230827E-002   3.4159724332700425        7.2774529059267614     
 C  0.83189301198609256        4.8371125100030667        8.6943412151444193     
 C   2.9070333592652431        5.9302267265194306        8.0880386506841706     
 H   3.7703175720732971        5.3493051057198597        6.2026740990206966     
 H   1.7002114831757356        5.6754189312848098        3.2754156179377345     
 C   3.6984914168593432        6.1403870008388051        2.6217379866344754     
 C   5.4526879476804320        4.5976445917434052        3.3024851090643699     
 H   4.8204434031399037        2.9219927686932152        4.5000057378063687     
 H -0.20121680441434941        5.2545224314903800        5.0909460551036823     
 C  -1.7154549794250953        4.4317495094775117        3.7896037632634285     
 C  -1.2445888906040581        2.2572185412030428        2.8408082745420642     
 H  0.62822351002204824        1.3569314303027484        3.3759698738785016     
 H   2.9054170747159285        1.2353099591191061        3.2455203432638675     
 C   3.1745706922601364      -0.51337513577195015        4.4690268751124691     
 C   2.9030810308647794      -0.20569483080431300        6.8584433239608789     
 H   2.3999286572492893        1.7867065405925844        7.5140765733758075     
 H   2.9610283339006515E-002   4.6708051808496061        9.4104743982648955     
 C   1.8424077293048404        5.7621356121525142        8.9754329250507201     
 H   3.7047494356658581        6.6363159674165688        8.3120229285363685     
 H   3.3921031972143108        7.0456476201785323        2.0942591435882432     
 C   5.0485902653999721        5.7663075694127359        2.6448882784228003     
 H   6.4944492046425646        4.2765668674368644        3.2680675513173836     
 H  -2.3799625751211351        5.2888819286540807        3.8896449287122361     
 C  -2.0965482763435119        3.3562820263819142        2.9790676911248535     
 H  -1.5273327802255974        1.4148818532283629        2.2109734309359301     
 H   3.3845021153808430       -1.1562097313389421        3.6132137315940329     
 C   3.1769585100693574       -1.0333420349150375        5.7668311866203554     
 H   2.9241398153400713      -0.60935360109920378        7.8680954975848527     
 H   1.7905549936338145        6.3453706342045981        9.8929831415397871     
 H   5.7886452690232861        6.3743696069953089        2.1265318928012191     
 H  -3.0656125955540867        3.3800068078862711        2.4749925399960730     
 H   3.3848043783989921       -2.0911055465024937        5.9223952958983226     
 Co   15.596231791844216        2.9458244191702416        12.668370727483369     
 S   16.171644608381524       0.76490944196913679        13.025050905570778     
 S   17.646702742311017        3.9158138726706362        12.550252957034184     
 S   14.388565999633185        3.3157521351231614        10.771914898574595     
 S   14.102132641756320        3.7045198014078995        14.212735648650401     
 C   14.718351136640790      -0.23877984990773532        13.095438501668390     
 C   17.476903670874041        5.6705971936229682        12.448584503055081     
 C   15.142906492775314        2.4613586415960533        9.4261137606441583     
 C   14.813528367939913        4.4171999159810564        15.658138199754678     
 C   14.836183845411703       -1.6492987040398421        13.031521511161225     
 C   13.419666134896861       0.29675787142221272        13.255015792050965     
 C   18.632764003743489        6.4651471217000225        12.250100553042396     
 C   16.247044060190870        6.3462770516713167        12.629196239740949     
 C   16.361019927843781        1.7558839025573720        9.5570353420202583     
 C   14.526139858660152        2.4597790153873889        8.1501158959791713     
 C   14.041614073062441        4.5274531989539462        16.839769572177623     
 C   16.125524243086932        4.9366718506443341        15.681869226909335     
 H   15.823090875627557       -2.0927368523356251        12.913403020775725     
 C   13.714085477430620       -2.4741093453952288        13.138517789018680     
 C   12.309370493406469      -0.53930502476352393        13.383949956647889     
 H   13.301525576688494        1.3763573092666532        13.306552371367061     
 H   19.588704037108435        5.9633981839665191        12.100298507895227     
 C   18.570294939585246        7.8604920747222256        12.266191747641772     
 C   16.191925846756547        7.7437137970617860        12.642920229651088     
 H   15.341476375751556        5.7604672834046831        12.788112362797618     
 H   16.846006163044624        1.7223504033668222        10.529279243842025     
 C   16.922378195761745        1.0831958074089081        8.4726512964722591     
 C   15.111890047325922        1.8100313478071837        7.0601826954775557     
 H   13.567617403846654        2.9647116894882690        8.0285943707061769     
 H   13.031437385004423        4.1205493125418871        16.849904979225407     
 C   14.549852319016841        5.1605278186002579        17.975707793371924     
 C   16.623096494753902        5.5648664445922105        16.821666862422351     
 H   16.750166457302797        4.8185320192820456        14.799216274810233     
 H   13.835836797164418       -3.5552039679012482        13.089406018160052     
 C   12.438442816817345       -1.9303892870074315        13.326621908047672     
 H   11.319689283135485      -0.10130793860412347        13.515299605172739     
 H   19.483279497333179        8.4398162664983722        12.131844096021450     
 C   17.347202999968385        8.5143698870198214        12.467295841570509     
 H   15.231344543259075        8.2331873380814908        12.804553965113564     
 H   17.844220347774417       0.52472101141776262        8.6196140385448849     
 C   16.317990064852015        1.1143451770649739        7.2109041239975307     
 H   14.622429059488285        1.8372155825611467        6.0876276897028827     
 H   13.925364080784869        5.2433208887230052        18.864037014075510     
 C   15.844497725643430        5.6970187853794769        17.977095522291997     
 H   17.639574367583780        5.9527159008594959        16.802830818022660     
 H   11.563434310630512       -2.5744306762441198        13.396131294070310     
 H   17.302677182926363        9.6007609968645671        12.490751598243151     
 H   16.773179623305371       0.60365581270048596        6.3664396617154697     
 H   16.236316872980460        6.2078195448592428        18.854681596516500     
 P   1.5036763143465686        2.9815661886935314        20.422497889954226     
 C   2.9709875363020344        2.3043072320565838        21.209551446119075     
 C   3.5307911593914047E-002   2.7499096710106685        21.452094770280489     
 C   1.7434181814530409        4.7562960785292434        20.223476021696872     
 C   1.2702948277350881        2.2325936383163199        18.794690924869300     
 C   3.0599157771206373       0.91865639968576962        21.433667045650161     
 C   4.0220604021355451        3.1523477709172072        21.608003898125798     
 C   8.9968456389089603E-003   1.7967938806849830        22.483523323978634     
 C  -1.1058556047003776        3.5372096501048085        21.192071725134326     
 C   2.1209895371035237        5.2853741300890196        18.981936977131106     
 C   1.6549501714313151        5.5899697700265740        21.354498625133573     
 C   2.3074011226752740        1.4964774566564791        18.194676942864898     
 C   6.5230958464706779E-002   2.4412951079899337        18.097712783437654     
 H   2.2672728397693152       0.24794585334833999        21.112745823551311     
 C   4.1839838899168891       0.39455160614236279        22.071345068395360     
 C   5.1545650228592592        2.6128353496107337        22.219161594389714     
 H   3.9628937730954403        4.2222530631064537        21.436332999319511     
 H  0.88040621655994045        1.1912895159218413        22.723482228316158     
 C  -1.1552529387420707        1.6263980280832813        23.238568883016136     
 C  -2.2647183305734524        3.3475423592670701        21.945502803666951     
 H  -1.0815971419459520        4.3061426714635118        20.421321723905052     
 H   2.1879413611188121        4.6387495610295311        18.110795524519876     
 C   2.4033062638438656        6.6494979194930384        18.868915402672094     
 C   1.9631960029005537        6.9448374746845873        21.237861487780155     
 H   1.3402750526076144        5.1909211081500253        22.317949653209570     
 H   3.2314002600874465        1.3043305693429061        18.733959811965537     
 C   2.1422554112028145       0.99727664641553582        16.899244788308280     
 C  -7.7292056521972519E-002   1.9521994086974859        16.798305651544091     
 H -0.75404882814737839        2.9980596596815743        18.545534499905969     
 H   4.2213085187489279      -0.67483047442644906        22.270925854772148     
 C   5.2325133482675961        1.2366768825553784        22.450445597879035     
 H   5.9698386267262542        3.2615997438240831        22.538030231848577     
 H  -1.1363878032111570       0.89087850806537583        24.042992401541689     
 C  -2.2915903107711943        2.3928582376138197        22.969611002709971     
 H  -3.1544686755353499        3.9490171564704730        21.761972003244836     
 H   2.6999294801103408        7.0589343171690775        17.904359270395137     
 C   2.3269571029001344        7.4754448363450630        19.993289100645182     
 H   1.9175323945923362        7.5979221815307074        22.110213421052585     
 H   2.9461525606596073       0.42821696004397836        16.439048510275452     
 C  0.96260948232750432        1.2418497950857779        16.194438880674195     
 H -0.99403038624442763        2.1323098724889284        16.243023119176026     
 H   6.1132374588330256       0.82499171786533854        22.939478724208993     
 H  -3.2061194842876675        2.2724283070997804        23.551770507783875     
 H   2.5359666783823549        8.5411714390883109        19.909023434589162     
 H  0.82456915497075089       0.88546244248831629        15.172861593062002     
 P   15.032073572846571        10.199593952493338        17.234161381552489     
 C   15.153653236308903        9.2725581817491527        18.775711650758254     
 C   13.806660322343888        9.3486619991634186        16.224485561875198     
 C   16.653912359341543        10.216152275640201        16.441371298880888     
 C   14.502057734868998        11.897781018502839        17.542378039179265     
 C   16.253540911231827        9.4494830434443422        19.635353000597931     
 C   14.125786288386418        8.3798517141579563        19.120436431443999     
 C   14.108072931101306        8.1042722190566181        15.633784310277814     
 C   12.497100422951137        9.8531255510583282        16.186554810804893     
 C   17.462086249861152        9.0655193422978009        16.526312489196865     
 C   17.096434674631666        11.334021761784618        15.710697159016993     
 C   14.208332439208247        12.745088030767660        16.455809577627335     
 C   14.459548181148669        12.396664135063801        18.855355617185054     
 H   17.054256461534873        10.137035695131271        19.375362318004374     
 C   16.312440315083581        8.7370602223561900        20.833129973000101     
 C   14.209542577166818        7.6545572513059428        20.309787446474253     
 H   13.281932273055279        8.2320063900995279        18.454089635142612     
 H   15.119854955900747        7.6991274698015131        15.644271489522104     
 C   13.080567163329691        7.3625716123006688        15.042057718953293     
 C   11.477325221612015        9.1073567397427873        15.591563685266030     
 H   12.269562720950537        10.821611118237428        16.621451016823755     
 H   17.129610901648455        8.2048175178277436        17.103492251025862     
 C   18.693751797701168        9.0371582649145399        15.872114230920308     
 C   18.335937389496515        11.290847470195528        15.070467533314046     
 H   16.495602310135361        12.238355072221692        15.640340864994698     
 H   14.197363471605970        12.362849401140815        15.436948922429242     
 C   13.917898804026725        14.091963810516715        16.684278349887737     
 C   14.164266368524075        13.745286923938288        19.071050427646966     
 H   14.652283153262928        11.741140152939243        19.701304823973597     
 H   17.138658995568044        8.9059157261259401        21.520575524271507     
 C   15.306389804466830        7.8212049082060000        21.157454058972647     
 H   13.413256542595869        6.9584826646189732        20.568961534288320     
 H   13.307185292206309        6.3957134863446639        14.586830728188243     
 C   11.766468631049916        7.8518637670173836        15.044099930197152     
 H   10.466587464319213        9.5132329856898377        15.543571898228572     
 H   19.314141583347009        8.1429952592331922        15.921130164943031     
 C   19.136415293861031        10.147252073159505        15.143368231595334     
 H   18.669170338075585        12.160865933991989        14.506553483834509     
 H   13.720570040383999        14.749676540880767        15.836468328361191     
 C   13.904080262705090        14.591115469631555        17.990370985339602     
 H   14.135428740372159        14.133227837893644        20.086644871196320     
 H   15.381103998123267        7.2495016937985897        22.080643297742700     
 H   10.970168315925362        7.2660751321770087        14.587495877468506     
 H   20.109974397060693        10.117316232486614        14.647579269246915     
 H   13.698617830812067        15.646752776828768        18.161601264640950     
 Co   7.0588454834154764        10.636580954581150        12.599513384595374     
 S   7.6137113269263832        12.819911158908596        12.980863263180870     
 S   9.1462046489173101        9.7419221094078594        12.528127931180856     
 S   5.8758683794051274        10.247291665688117        10.691415143460521     
 S   5.5334717155676403        9.8354727200391565        14.093648412676220     
 C   6.1608910379368202        13.823107405767601        13.074468987648027     
 C   9.0735304123580072        7.9832073164915283        12.400644840637641     
 C   6.6138334665578178        11.113815060267742        9.3440531648573444     
 C   6.2234623026511224        9.1372578190163605        15.558245449862156     
 C   6.2760122927974011        15.234062095223898        13.008728252360040     
 C   4.8654655489776122        13.285361960553196        13.252006334422616     
 C   10.275229545414790        7.2481394701493844        12.242734502191611     
 C   7.8715689417344761        7.2471556203790355        12.524847717025933     
 C   7.8263804979321421        11.828903641982119        9.4708418622831712     
 C   5.9900426900570602        11.112602780290651        8.0716511684701544     
 C   5.4315338488546470        9.0293599989736713        16.726706251702485     
 C   7.5348190972303062        8.6168927963317454        15.605375197773567     
 H   7.2602375230506100        15.679693643648756        12.874909934789608     
 C   5.1537281319584434        16.057163296449982        13.129362873552095     
 C   3.7551557245304887        14.119676306692977        13.393023556110725     
 H   4.7516580244848461        12.205124995162016        13.309670434811315     
 H   11.212292747342671        7.7959084459638408        12.142249200596309     
 C   10.279362203058065        5.8504978894784179        12.242262323405059     
 C   7.8842059188462841        5.8486145582991247        12.527369809986700     
 H   6.9342931209062488        7.7905605858859417        12.648803165191685     
 H   8.3157679758483081        11.862339828887764        10.441265273640932     
 C   8.3771985843632208        12.506695051551061        8.3839736328670380     
 C   6.5651495450022104        11.767959253006646        6.9792147695063393     
 H   5.0343984140504974        10.601205425877374        7.9547335044683392     
 H   4.4201415116755296        9.4335048552801890        16.718495769253483     
 C   5.9231108247469493        8.4023350515968716        17.873929461126380     
 C   8.0141410519342617        7.9897011668806002        16.754018172133744     
 H   8.1725313913133917        8.7304429949149807        14.731727972270434     
 H   5.2730945829283913        17.138552748995480        13.078509542768970     
 C   3.8811537180352973        15.511188744748432        13.333202781041663     
 H   2.7679737991684967        13.679348790691213        13.535986887206255     
 H   11.224193252824133        5.3163863496027783        12.137543356866892     
 C   9.0819217167608670        5.1370102954442567        12.390030212268176     
 H   6.9443909669601176        5.3091730435768421        12.650551979238712     
 H   9.2945706060358990        13.073214064915698        8.5264494739181718     
 C   7.7669453835790758        12.471870190764964        7.1250368662545185     
 H   6.0703314515603104        11.739474907412065        6.0093859208337905     
 H   5.2859078068423244        8.3244634045858081        18.753891944213589     
 C   7.2175412035126740        7.8658123983088961        17.897912886957624     
 H   9.0293815945490579        7.5974097953269766        16.752918302934592     
 H   3.0066853620516758        16.154599008939893        13.414390791386213     
 H   9.0856174660416915        4.0495604244933592        12.399199070387082     
 H   8.2138135315317822        12.988021663612161        6.2791529678664721     
 H   7.5965122638860967        7.3628144914249321        18.785356770184066     
 P   10.017386975096212        10.575785485968352        20.436671717200213     
 C   11.489520183422963        11.240235404809248        21.226893038029452     
 C   8.5506408721471150        10.815727995021595        21.466744050173240     
 C   10.244831575396816        8.7989752523605222        20.241724888286580     
 C   9.7919300134699814        11.329051488676091        18.808526891190180     
 C   11.587570414994733        12.622449495259783        21.469093720199126     
 C   12.541888783446304        10.383322956874123        21.602473381307728     
 C   8.5378094005129377        11.750641258457254        22.514573713617779     
 C   7.4017237944215442        10.041888585294185        21.199696762351444     
 C   10.622360851770537        8.2657470708570013        19.001929114009446     
 C   10.166156010059998        7.9715441467435353        21.378620591182489     
 C   10.807747470648531        12.115229009494795        18.236787056201681     
 C   8.6070692287852886        11.085240307058166        18.088125386138653     
 H   10.794211571968496        13.301456945697819        21.168068335945481     
 C   12.722544552627497        13.133606382953328        22.097935965075663     
 C   13.684865645667093        10.910066929696843        22.204707331745190     
 H   12.475521938688033        9.3158989110952746        21.419779295721714     
 H   9.4153950565971289        12.345586557182729        22.757795796809940     
 C   7.3816657124588430        11.912975236124019        23.283909264613118     
 C   6.2498482211778539        10.225919436872942        21.964858336379962     
 H   7.4147341935232651        9.2855073781317436        20.416020500724969     
 H   10.684489806221166        8.9066817971284866        18.126076945002399     
 C   10.920107145373944        6.9042309548757164        18.898392213168467     
 C   10.488600687443050        6.6189255861389240        21.269890719292260     
 H   9.8547214337190425        8.3735731672251319        22.342248948996708     
 H   11.717683041710940        12.330262950481634        18.790745973181586     
 C   10.640640917213569        12.634389549294843        16.949230899996387     
 C   8.4648810606742106        11.590171443415590        16.794831581452442     
 H   7.8039979770857126        10.487366421316864        18.511481342748127     
 H   12.766910137783814        14.200163184887050        22.310176393600447     
 C   13.772869967322674        12.282712002647045        22.451802811610904     
 H   14.502380988701598        10.255220865299544        22.504467474097464     
 H   7.4104879868603559        12.633465642079226        24.101570335449892     
 C   6.2385788805647060        11.158691059793286        23.009676723413680     
 H   5.3521568476256007        9.6382390575295638        21.774583651102198     
 H   11.222929662578228        6.4948288575941087        17.936046848632600     
 C   10.857440158374256        6.0846503424126901        20.028366381604680     
 H   10.453655696845360        5.9731809843717381        22.148192291322342     
 H   11.427318289688776        13.246329518326904        16.513950558112711     
 C   9.4828390099419426        12.355523427520117        16.220881343997785     
 H   7.5656049730498580        11.379623552860595        16.221976872904381     
 H   14.663032287112978        12.683288304623559        22.933007014556225     
 H   5.3296189857456477        11.275197818789804        23.601144788958944     
 H   11.081535777773169        5.0214797299404923        19.950673842151229     
 H   9.3465365942211083        12.724175540073247        15.203440093546117     
 P   6.5480538253856810        3.3490797211539545        17.266104236578357     
 C   6.6277266768770646        4.2849826150385484        18.805018417128760     
 C   5.3926483338197304        4.2119271054057243        16.190871056859621     
 C   8.1844791881573986        3.3080640060078483        16.508940264724451     
 C   5.9826651540969484        1.6599175198488112        17.556930001035443     
 C   7.6962252693084059        4.1091393024170664        19.703671708085501     
 C   5.5984692328953765        5.1928346498343672        19.103527857122323     
 C   5.8049983767493707        5.3644675494407128        15.493497975655391     
 C   4.0439480267788808        3.8203066234055565        16.185997677995772     
 C   9.0423860155276330        4.4152738302259751        16.657281396115248     
 C   8.5684394547095923        2.2221313631796771        15.701086560922739     
 C   5.6718095802377455       0.83192637854999696        16.460168266636110     
 C   5.9491912743653526        1.1413359612686533        18.862679242028591     
 H   8.4998082798819130        3.4133166043213152        19.478136376762361     
 C   7.7222821389199554        4.8351829930605970        20.894656474835973     
 C   5.6470508056059305        5.9282127903858539        20.288643833280886     
 H   4.7828275575662040        5.3462927741001778        18.404044549387180     
 H   6.8496810655573110        5.6725488448374639        15.476525489189791     
 C   4.8503007007343486        6.1362733122304336        14.825479302412779     
 C   3.0979859983572817        4.5922049746695892        15.507801110996777     
 H   3.7328685056793405        2.9165937565995685        16.703565356562351     
 H   8.7520379269064961        5.2527984687302780        17.289163827065774     
 C   10.267494837809796        4.4292562982887311        15.989843418128618     
 C   9.7987912336778979        2.2529940545870017        15.044419230447449     
 H   7.9263266152964658        1.3522067211902353        15.580037095454196     
 H   5.6490489409439597        1.2306524851845280        15.447476955220514     
 C   5.3784757530351897      -0.51731612852321229        16.671666836535124     
 C   5.6482530858728008      -0.20847985386122428        19.061115928115917     
 H   6.1515820478272278        1.7841072180187389        19.716088380723814     
 H   8.5248582574598952        4.6691517194853391        21.610510095188577     
 C   6.7120059995690022        5.7604726748155963        21.175703360627523     
 H   4.8494892259974849        6.6344946858668026        20.512571755999822     
 H   5.1555045780314321        7.0417949970266296        14.297829453346306     
 C   3.5004735049586775        5.7613762875298207        14.850330683234864     
 H   2.0563981536941616        4.2705242048548522        15.474737077641770     
 H   10.931202127776587        5.2870911316310645        16.088653869728436     
 C   10.649887443836851        3.3528045100050003        15.181401083428090     
 H   10.082565827194777        1.4099510378013314        14.416151724299645     
 H   5.1688853883665349       -1.1604160032678550        15.815980631908294     
 C   5.3749531450516566       -1.0366336352039287        17.969728766415464     
 H   5.6262324343352308      -0.61153708236605209        20.070989576015034     
 H   6.7642689595008063        6.3441200939680522        22.092975162046326     
 H   2.7593935711815054        6.3692003895298681        14.333293465673313     
 H   11.619253377250105        3.3765114479884990        14.677922232848607     
 H   5.1666102319630260       -2.0942502004151220        18.125673166342875     
 Co   10.062613879906371        2.9434796862532364       0.46411882538083443     
 S   9.4870963216473747       0.76233198628165577       0.81893738546293071     
 S   8.0123362609591791        3.9135335971902832       0.34680863554950447     
 S   11.269142642066711        3.3143316199027066       -1.4328640224936791     
 S   11.556677946841676        3.7018548475275721        2.0087178087834086     
 C   10.940612810755086      -0.24088863339860983       0.89111636609369149     
 C   8.1828156388161393        5.6681785074477631       0.24384172405832888     
 C   10.514738162122129        2.4594648950762723       -2.7783619171675062     
 C   10.845493747639361        4.4157622605081590        3.4537258196992702     
 C   10.823280775122901       -1.6514498497853145       0.82747122371723592     
 C   12.238948380603556       0.29512876792728160        1.0517706117715002     
 C   7.0272162921037591        6.4629789864126774        4.4927641398526383E-002
 C   9.4129013617464885        6.3435394831093026       0.42418466399864013     
 C   9.2964944408648353        1.7542433085330915       -2.6472962181173161     
 C   11.131624398127222        2.4573121248002008       -4.0542918009327247     
 C   11.617408044313924        4.5261502157486007        4.6353422051866913     
 C   9.5337623868486752        4.9358858217060861        3.4772080738071152     
 H   9.8366430041664916       -2.0952330872706799       0.70846642453101616     
 C   11.945537799649840       -2.4758360091364144       0.93588995823246424     
 C   13.349383227721159      -0.54049947357244499        1.1821631897640099     
 H   12.356688348914105        1.3747717722133290        1.1031399671674871     
 H   6.0711560463121099        5.9614262709944752      -0.10479383750802110     
 C   7.0901081669205688        7.8583150978091307        6.0612580266983809E-002
 C   9.4684368916796871        7.7409705261288817       0.43753595880956231     
 H   10.318295585612463        5.7575215697925595       0.58337205314723917     
 H   8.8113372307920095        1.7213122100222529       -1.6751302415429870     
 C   8.7351947815648074        1.0811190633853818       -3.7314432139566165     
 C   10.545903066716622        1.8072069461978202       -5.1440272462420991     
 H   12.090222858561647        2.9620902295171798       -4.1758808952418018     
 H   12.627381315912146        4.1187651159520842        4.6457026825030852     
 C   11.109427639158538        5.1598837589533213        5.7710457583654931     
 C   9.0364151978453968        5.5646920927302359        4.6167683803673905     
 H   8.9090568941170218        4.8176580698601228        2.5946241363060691     
 H   11.824202146260657       -3.5569879462862497       0.88699490007133552     
 C   13.220793857323944       -1.9316376044162016        1.1251691704737243     
 H   14.338750857631839      -0.10211092029976533        1.3145829713807149     
 H   6.1773280449386689        8.4379088599709160       -7.4018220889885925E-002
 C   8.3133638685991258        8.5119137978268782       0.26169320619076220     
 H   10.429158572542255        8.2302129069706336       0.59911642034694024     
 H   7.8132602701115053       0.52282335534402291       -3.5843620988248084     
 C   9.3397293765003457        1.1116799359815535       -4.9931333760810208     
 H   11.035453448161617        1.8339777615222790       -6.1165465645065815     
 H   11.733931066922157        5.2427677318551797        6.6593671677810420     
 C   9.8149931423740284        5.6968684493624222        5.7722084864135734     
 H   8.0201228621641665        5.9530152446626001        4.5977302788667869     
 H   14.095952520711087       -2.5753400243279381        1.1957543523888114     
 H   8.3581476686268044        9.5983039445554841       0.28496377922709276     
 H   8.8845643099267946       0.60070627623797712       -5.8374362404334725     
 H   9.4233213549005157        6.2080527904718741        6.6496383267563646     
 P   7.0493974566654565        2.9809211312340462        8.2163530833377170     
 C   5.5819900608761133        2.3042123741944129        9.0037457687922977     
 C   8.5175309149636487        2.7486433710620757        9.2461695963298780     
 C   6.8103998852025169        4.7557463776396123        8.0176701346325352     
 C   7.2825155227287723        2.2322843383913944        6.5883800265759724     
 C   5.4923584752359869       0.91851761895243678        9.2272656799643009     
 C   4.5320135707764297        3.1527989229681750        9.4039939898879172     
 C   8.5431323447537650        1.7956469544254547        10.277713078835074     
 C   9.6589215086178815        3.5357998522987737        8.9867397799827025     
 C   6.4327838273270759        5.2851005584634798        6.7762753822934121     
 C   6.8992586612291156        5.5892098758981561        9.1488167526873347     
 C   6.2449250855515865        1.4973156600071027        5.9876820255496934     
 C   8.4879289525134087        2.4404516387177138        5.8918177878163078     
 H   6.2841295184269317       0.24743137350257449        8.9049594428020828     
 C   4.3688069449253124       0.39489465157410530        9.8662601899776092     
 C   3.3998973308714588        2.6137740270385166        10.016311687152596     
 H   4.5917102909770300        4.2227526928121080        9.2328105011008681     
 H   7.6714592624247882        1.1903172846040142        10.517126531466443     
 C   9.7068398771024569        1.6253121508181065        11.033598148040932     
 C   10.817233681645501        3.3462394444786359        9.7410273458784982     
 H   9.6352150595796004        4.3046266934081112        8.2158700004746787     
 H   6.3656091270008064        4.6386231092039720        5.9050604020386057     
 C   6.1506598810671598        6.6492795888709422        6.6635115348483778     
 C   6.5912203192530354        6.9441292330175877        9.0324164198975048     
 H   7.2139432677682107        5.1899632866934056        10.112191600451407     
 H   5.3206231681835341        1.3055735976588145        6.5266349908711101     
 C   6.4100294951247330       0.99873077270154464        4.6919986397813140     
 C   8.6304586367682443        1.9518304079951876        4.5922305728138655     
 H   9.3075134044302814        2.9964206456596600        6.3401373468317992     
 H   4.3310086142816173      -0.67455677141333792        10.065392355032518     
 C   3.3213282404537541        1.2375617988305556        10.247105488361578     
 H   2.5854164405097615        3.2629459724612304        10.336431320195707     
 H   9.6874122494717003       0.88993504624006525        11.838149925086206     
 C   10.843338744023361        2.3917842375704566        10.765352652115377     
 H   11.707083015703038        3.9477596696454857        9.5581212280497887     
 H   5.8538772483562598        7.0589060510258363        5.6990893226269463     
 C   6.2273143029036619        7.4750120858272924        7.7880114478581053     
 H   6.6370251642219023        7.5970358546498655        9.9048732507112174     
 H   5.6057850191618961       0.43064070041573715        4.2311820949541863     
 C   7.5901321195795974        1.2426315884537884        3.9876996021964244     
 H   9.5475404971274838        2.1314214383273042        4.0373287774483027     
 H   2.4409394375878573       0.82623539635370014        10.737040083292593     
 H   11.757390749750371        2.2716092820203726        11.348310578619582     
 H   6.0183937815382587        8.5407727172533381        7.7040018086379263     
 H   7.7282146697422780       0.88651358012408388        2.9660332212792375     
 P   10.626725957807928        10.199680266669883        5.0306212502935557     
 C   10.504837642754460        9.2727185383681849        6.5721962546563573     
 C   11.852636019416790        9.3487071649153624        4.0216325359754919     
 C   9.0052360743830349        10.215972776118399        4.2371398827392159     
 C   11.156386868185120        11.897955297672613        5.3388793554689702     
 C   9.4048222329886926        9.4498054290330558        7.4316381576262778     
 C   11.532599719493790        8.3799744506412264        6.9171992553844630     
 C   11.551410366135750        8.1043132515684864        3.4308316387849072     
 C   13.162324965736373        9.8528326398500816        3.9847939642875043     
 C   8.1968109301043768        9.0655792375962712        4.3225113701397513     
 C   8.5632593442402509        11.333387965515714        3.5055000074019405     
 C   11.450384857604694        12.745170738137078        4.2523260534817915     
 C   11.198329611443144        12.396986240750389        6.6518071345583563     
 H   8.6041617694395516        10.137320754019427        7.1713746318864287     
 C   9.3457290429353037        8.7376204348130866        8.6295459423678054     
 C   11.448615844003983        7.6548474372403117        8.1066469227635860     
 H   12.376563544437252        8.2320018381874558        6.2510136473444433     
 H   10.539497042738494        7.6995515843355324        3.4404407160190060     
 C   12.579262951196750        7.3621230632185117        2.8402532285216879     
 C   14.182441435275750        9.1065887494279103        3.3908935480933362     
 H   13.389697597748627        10.821383228245734        4.4196973862178233     
 H   8.5288490703609092        8.2052639844957103        4.9004545616263639     
 C   6.9654079251700542        9.0370243129904182        3.6678417578616345     
 C   7.3240665281120423        11.289977909086923        2.8647069937732792     
 H   9.1642472299074846        12.237574464029510        3.4348124405883507     
 H   11.461836750634312        12.362794125390515        3.2335312629521806     
 C   11.740572382793435        14.092103835085368        4.4807548635020638     
 C   11.493362197190335        13.745665871606233        6.8674674797692656     
 H   11.005371071994379        11.741524387465104        7.4977461688603926     
 H   8.5195091731455665        8.9067156689163287        9.3169317877279791     
 C   10.351699819054364        7.8217776664660690        8.9541764830178554     
 H   12.244815194147323        6.9587478424544758        8.3660452193240182     
 H   12.352783318698259        6.3952765830594407        2.3849494186808884     
 C   13.893491341382804        7.8509821553481309        2.8435332588400026     
 H   15.193283813766492        9.5122316782636407        3.3435930446485567     
 H   6.3446982050537226        8.1431482149000409        3.7173687709586312     
 C   6.5233265152705213        10.146616100538076        2.9380847796305107     
 H   6.9912929171269864        12.159647864891586        2.3000473891706847     
 H   11.938160093899626        14.749759324233183        3.6329550877383605     
 C   11.753879578460031        14.591392189487387        5.7867974518687184     
 H   11.521751822389103        14.133738221375374        7.8830199357122748     
 H   10.276824061538719        7.2502163878717907        9.8774538860903114     
 H   14.690041952043568        7.2648528829140870        2.3877909421062449     
 H   5.5498312606467808        10.116639989343923        2.4422209052676060     
 H   11.959208062177185        15.647055099843202        5.9580015179297980     
         556

 Co   1.4946284451640075        10.640713519744748       0.40351858345598030     
 S  0.94004755057608480        12.824631577422865       0.78104171932107058     
 S -0.59197614027177192        9.7449257591764358       0.33176631542965879     
 S   2.6771633998164193        10.248824533039606       -1.5043567957039170     
 S   3.0189506887745363        9.8422911511931837        1.8996155294626926     
 C   2.3932268404359043        13.827341098380797       0.87342593167136717     
 C -0.51705249510798146        7.9864726418866629       0.20237207247234346     
 C   1.9384087132326950        11.114371885913371       -2.8519085387637615     
 C   2.3289176037765782        9.1418278388658241        3.3630456891005460     
 C   2.2784466349158254        15.238308983328759       0.80748828070150780     
 C   3.6886113409953287        13.289230396988220        1.0500401730871656     
 C  -1.7175328083105601        7.2504275292554912        4.0982303717539539E-002
 C  0.68528219634636267        7.2514567018477649       0.32853319692766758     
 C  0.72519103067582757        11.828379815382046       -2.7253156277669333     
 C   2.5622723936830765        11.113581682435552       -4.1242671005469917     
 C   3.1205138647719743        9.0333029792860788        4.5316596625701502     
 C   1.0178012690169467        8.6208773912577978        3.4092293365515758     
 H   1.2942433570263487        15.684164400726445       0.67431685929445906     
 C   3.4010421479477246        16.061087996070107       0.92725614636621023     
 C   4.7992353948074582        14.123226199863037        1.1902738407913411     
 H   3.8022630479095438        12.208984144653257        1.1073522739205501     
 H  -2.6547824958101223        7.7974581325918217       -6.1164305651555576E-002
 C  -1.7203230677611572        5.8528121454466282        3.9134057832723806E-002
 C  0.67402902989354396        5.8529300962931865       0.32957164889696777     
 H   1.6217275003550302        7.7955609787503466       0.45504012907084290     
 H  0.23543632298060377        11.861161473453745       -1.7550816119052535     
 C  0.17403729301727480        12.505890051781561       -3.8121716862033250     
 C   1.9868055377806841        11.768564249674366       -5.2167263051933883     
 H   3.5183168432812821        10.602912711958012       -4.2410717875593127     
 H   4.1317938661586675        9.4377479056733051        4.5240108584964354     
 C   2.6287394789297132        8.4053542870728162        5.6782642339172336     
 C  0.53826350834858128        7.9928640166622165        4.5573056315265772     
 H  0.38039475885576968        8.7348251422768310        2.5354014575874118     
 H   3.2819670875872711        17.142513892595428       0.87631909842089539     
 C   4.6735601811081695        15.514753683211085        1.1303900425763089     
 H   5.7864064946280793        13.682661036514144        1.3325819920510720     
 H  -2.6643130932933992        5.3178755790313819       -6.8155649064147811E-002
 C -0.52261315331628677        5.1403083798215974       0.18884181138594547     
 H   1.6140643424712753        5.3143396792504074       0.45430607136387990     
 H -0.74384801391231536        13.071611156914868       -3.6697660931668055     
 C  0.78454311546626176        12.471695575799322       -5.0709968415698441     
 H   2.4817269419030317        11.740431427995256       -6.1865087615432923     
 H   3.2656929073331891        8.3270265838669104        6.5583544796160922     
 C   1.3344305943453947        7.8685109688649399        5.7014343507526464     
 H -0.47684320231289951        7.6002826807230797        4.5555459490904653     
 H   5.5483224662134178        16.157849578379018        1.2108046123653184     
 H -0.52539881225944873        4.0528460677699680       0.19701546272059486     
 H  0.33744483627642391        12.987600762473512       -5.9168951258988063     
 H  0.95527149538648326        7.3647683653223819        6.5883706806287341     
 P   15.639629314570538        10.578728416385443        8.2339968732796986     
 C   14.167147000133966        11.243095294853287        9.0235555569356976     
 C   17.106100901301392        10.819150219289334        9.2643091087812515     
 C   15.412489290134108        8.8018122744369727        8.0398475450201392     
 C   15.865197133852742        11.331592517144619        6.6057060133187306     
 C   14.068864792416054        12.625372604741846        9.2651892287647275     
 C   13.114872690513581        10.386121795042570        9.3992361522319126     
 C   17.118821866883216        11.754472182647829        10.311768540230537     
 C   18.255055878062755        10.045251628016443        8.9976528364631179     
 C   15.034595156091418        8.2679384971929135        6.8004628938971843     
 C   15.492122153622898        7.9748575042991190        9.1770058398292100     
 C   14.848429710873518        12.115766969048300        6.0329702377534895     
 C   17.050923860212080        11.089572693345970        5.8862047706850760     
 H   14.862151931724490        13.304373228793574        8.9639563201115848     
 C   12.933746867732365        13.136548729644808        9.8937165009132411     
 C   11.971755629264916        10.912874061159588        10.001220985282762     
 H   13.181414346224104        9.3186472738389767        9.2168442664959560     
 H   16.241188076332296        12.349443068276582        10.554734329867397     
 C   18.274994229058080        11.917265731680819        11.080964024695589     
 C   19.406890946655938        10.229599570788128        9.7627774525967972     
 H   18.242119542834029        9.2886221448994029        8.2142333455787764     
 H   14.971773990841525        8.9085806997870360        5.9244540948889624     
 C   14.737702417053079        6.9061918958069368        6.6975029048048933     
 C   15.170439248579529        6.6220292653706636        9.0689152966577780     
 H   15.803904457840657        8.3774433888378290        10.140274510672718     
 H   13.937863615484966        12.329583543794865        6.5863281541682044     
 C   15.015454822682694        12.634579529717490        4.7452815067892171     
 C   17.193140480823377        11.594392150852872        4.5928642154305335     
 H   17.854700812993027        10.493287813657483        6.3103703722913611     
 H   12.889169292102872        14.203174687401148        10.105509782815528     
 C   11.883550684223861        12.285592909641871        10.247822380806058     
 H   11.154413254606006        10.257895986977124        10.301204392350728     
 H   18.246074396018706        12.638148790656501        11.898274118277056     
 C   19.418120869606547        11.162910895258051        10.807082757659829     
 H   20.304585818762256        9.6418273307057216        9.5728423621096308     
 H   14.434859472560241        6.4961454031121137        5.7354289535258776     
 C   14.801443213333616        6.0870671691750351        7.8277387186972431     
 H   15.206239997688687        5.9765630187643994        9.9473672464195815     
 H   14.228026109730779        13.244810102118882        4.3091516935258856     
 C   16.174261421927373        12.357618387956389        4.0179085441958442     
 H   18.093193694707974        11.385464011773443        4.0206993315575756     
 H   10.993295106751292        12.686262977240517        10.728778329897212     
 H   20.327040319210848        11.279734984832764        11.398537666256569     
 H   14.578075091807021        5.0237108249398617        7.7505465685659631     
 H   16.310684590953208        12.726277978938398        3.0004961233414411     
 P   2.0072447570975571        3.3532977669731574        5.0634628902899248     
 C   1.9264546236588027        4.2883271665495659        6.6027781348383536     
 C   3.1641533320524715        4.2162933176984554        3.9898785881997201     
 C  0.37122851340501467        3.3128969177135792        4.3052764869264584     
 C   2.5716465562471673        1.6638932260971195        5.3543870983968702     
 C  0.85719098905545388        4.1120090265174198        7.5003999998758957     
 C   2.9558685946915828        5.1953761100448768        6.9029708183084120     
 C   2.7542336692669545        5.3716268858472942        3.2962507816842908     
 C   4.5117341101606279        3.8215100361253920        3.9824844733252309     
 C -0.48580970880185781        4.4208310693238957        4.4527111141974727     
 C  -1.3693526956797207E-002   2.2266200537936687        3.4984072049441886     
 C   2.8824102648916710       0.83568260037456543        4.2577878283398096     
 C   2.6043388446017177        1.1453737303046341        6.6601800266674189     
 H   5.3605793883214514E-002   3.4165890903002984        7.2736422803329193     
 C  0.83048180668032157        4.8369915365822322        8.6919898960640243     
 C   2.9066040211434498        5.9297517178528230        8.0886635210918776     
 H   3.7722155721482888        5.3489497178526593        6.2043741451101218     
 H   1.7104716841409178        5.6824168113984186        3.2812826155058032     
 C   3.7102405234824216        6.1428101444563250        2.6295261789518456     
 C   5.4590272198346641        4.5928529153528439        3.3056403572601858     
 H   4.8210291982185973        2.9158113760495286        4.4971304498612863     
 H -0.19485352857013419        5.2585029192399428        5.0840551760148029     
 C  -1.7108736179561674        4.4353690246912532        3.7852241226476955     
 C  -1.2440470016951730        2.2579961854683210        2.8417201241452221     
 H  0.62760435516201363        1.3560301999103890        3.3781362548985783     
 H   2.9055460942348508        1.2343199472353912        3.2450817775425231     
 C   3.1750906942441399      -0.51365789657126548        4.4694458136361659     
 C   2.9044978848918985      -0.20457778408487323        6.8587667516755317     
 H   2.4018605449914747        1.7882394463262161        7.5134857008991611     
 H   2.7340432146908945E-002   4.6705855332567845        9.4070922554973606     
 C   1.8408215393253269        5.7617028659844154        8.9746298838267400     
 H   3.7042573904348139        6.6354956267894627        8.3139074446346015     
 H   3.4067160370246667        7.0502704284581394        2.1046194975094594     
 C   5.0590553977040056        5.7646227493605080        2.6519770424020588     
 H   6.4996824927782999        4.2687488437366925        3.2707751828576663     
 H  -2.3738054499702077        5.2938253437655742        3.8834283006659684     
 C  -2.0941676453339952        3.3586515682978542        2.9776290732322712     
 H  -1.5285942875367169        1.4146607695598634        2.2142545084100931     
 H   3.3845794474554785       -1.1570234025984978        3.6139200225049453     
 C   3.1778961689632514       -1.0328757032407947        5.7675483654169888     
 H   2.9258416949804769      -0.60766959802507103        7.8686332322631660     
 H   1.7881358129404752        6.3445307136243940        9.8923777601346021     
 H   5.8011360809605330        6.3718973438093132        2.1358635798806884     
 H  -3.0633963955710608        3.3825901601163904        2.4738579925875559     
 H   3.3856721043125728       -2.0905596518653371        5.9236764835081379     
 Co   15.596755780097540        2.9453035542513057        12.665967619846672     
 S   16.171410441331322       0.76428767496886041        13.023456494434216     
 S   17.648548566566568        3.9125805532458240        12.549548071805674     
 S   14.390025482779714        3.3159928576839857        10.769077060238875     
 S   14.101544465711687        3.7055013468349496        14.208543744394944     
 C   14.718121258005592      -0.23936329868052880        13.094693481779553     
 C   17.482228005070045        5.6674997145560893        12.446889652322568     
 C   15.143799709967434        2.4611761849149842        9.4232235757622291     
 C   14.812161949717757        4.4177202041050077        15.654613369831377     
 C   14.835837141490380       -1.6498992487186428        13.030711794586253     
 C   13.419562949481543       0.29627324019278728        13.254924827616273     
 C   18.639729885133388        6.4599093075843426        12.249822586496354     
 C   16.253371042453225        6.3453502649199098        12.625473724793455     
 C   16.361725688454701        1.7553778637740285        9.5540004174209407     
 C   14.526782437770500        2.4596822838881027        8.1473546075967587     
 C   14.039528545582725        4.5279032373285206        16.835769950682735     
 C   16.124125082766703        4.9372485124743060        15.679169552413667     
 H   15.822640530052537       -2.0934295794213611        12.912018891194300     
 C   13.713721593715722       -2.4746315127560981        13.138214131294173     
 C   12.309256519082696      -0.53970986661232745        13.384310000330803     
 H   13.301592800872214        1.3758971800883841        13.306674621253984     
 H   19.594989461800118        5.9565038118022109        12.101788813635645     
 C   18.579651495767276        7.8553371390501621        12.265286928069493     
 C   16.200684786426446        7.7428268176053834        12.638764329907048     
 H   15.346667348231900        5.7610655405591347        12.783159483500313     
 H   16.846875413204849        1.7218693542831232        10.526176404468409     
 C   16.922713198889205        1.0825037565120037        8.4695328008668298     
 C   15.112158843559055        1.8097329438558112        7.0573362925133178     
 H   13.568355949415647        2.9648330031089936        8.0259971009952356     
 H   13.029313828108329        4.1210844511602547        16.845255539202210     
 C   14.547161694571685        5.1607896926890788        17.972100495164039     
 C   16.621034933715659        5.5654370526914949        16.819271309222831     
 H   16.749236387235772        4.8192650470395630        14.796841175172460     
 H   13.835371082373063       -3.5557388857302952        13.089042632785517     
 C   12.438199692243245       -1.9308112687382075        13.326897985997267     
 H   11.319672770831248      -0.10161462247638735        13.516088173259293     
 H   19.493776276406038        8.4330374809637902        12.131975216733178     
 C   17.357483681028526        8.5113596615322749        12.464481039039184     
 H   15.240851200645785        8.2340975306936368        12.799022019105006     
 H   17.844403371130451       0.52375452953182100        8.6163379117286976     
 C   16.318111637943261        1.1137653796050491        7.2078874975284970     
 H   14.622505699239353        1.8369510950577577        6.0848788572788797     
 H   13.922217406162410        5.2434145248583359        18.860129058002162     
 C   15.841792317017397        5.6972989312204607        17.974286492043458     
 H   17.637460832136032        5.9534651826920761        16.801061164652616     
 H   11.563201046379834       -2.5748155916404269        13.396837153418629     
 H   17.314690967544824        9.5977894765305916        12.487402143394705     
 H   16.773006930136546       0.60287709188499128        6.3633762873160267     
 H   16.233146256114065        6.2078391774022581        18.852216785617930     
 P   1.5022839559994665        2.9820675328987702        20.422980795049057     
 C   2.9697814292520297        2.3052803010606029        21.210133310861870     
 C   3.3990249384599658E-002   2.7500952400828482        21.452612587015057     
 C   1.7415666234605618        4.7568746297859033        20.224115213248783     
 C   1.2691743702458644        2.2329460783612385        18.795161766227192     
 C   3.0590540628709899       0.91975119899010671        21.434879650726550     
 C   4.0208834829729794        3.1536496022865323        21.607789205957740     
 C   8.1856930435453869E-003   1.7976272421529247        22.484624932173819     
 C  -1.1074613563686226        3.5369041331082540        21.192357732296387     
 C   2.1191357772502846        5.2861085554970852        18.982641987915684     
 C   1.6534431704817039        5.5903187234243843        21.355351978395053     
 C   2.3055350051806220        1.4950854076238294        18.196125673883600     
 C   6.4806640702173277E-002   2.4428626009244625        18.097377756979157     
 H   2.2663994948641148       0.24873640955912976        21.114650760762121     
 C   4.1835107671548322       0.39611916018633214        22.072251838154408     
 C   5.1537637465178934        2.6146036142851328        22.218634462806190     
 H   3.9614457218801178        4.2234673740701307        21.435735444188612     
 H  0.87982676810572658        1.1925098093620921        22.724683306460108     
 C  -1.1557609329948486        1.6275063839800599        23.240198779689756     
 C  -2.2660609394523714        3.3474256109772531        21.946224796263039     
 H  -1.0836236434494084        4.3053904575743136        20.421147114333909     
 H   2.1859180177521016        4.6396913666888588        18.111329888281372     
 C   2.4020003761739375        6.6501402462261696        18.869966633250431     
 C   1.9621921056146683        6.9451074267929203        21.239004176389958     
 H   1.3388850619718016        5.1911573808629958        22.318807305430596     
 H   3.2290515338751278        1.3021478957156478        18.735910079566498     
 C   2.1403070509223876       0.99517870068088277        16.900973627219994     
 C  -7.7718199681067537E-002   1.9532044256833512        16.798189368365698     
 H -0.75390526398322233        3.0010611327390655        18.544350560283487     
 H   4.2210998843486784      -0.67316358479833505        22.272274211882426     
 C   5.2320877855061125        1.2385694658597308        22.450471337268674     
 H   5.9691048879595439        3.2635943443340638        22.536835324921611     
 H  -1.1365212215893443       0.89252171874561737        24.045093059537418     
 C  -2.2923502927080599        2.3935218991796345        22.971070977207447     
 H  -3.1561048342165301        3.9483973801244407        21.762467857540127     
 H   2.6988467016831552        7.0595805819471433        17.905492280686921     
 C   2.3261360051015130        7.4758534740197540        19.994544581172036     
 H   1.9169084818599094        7.5979250333995552        22.111571616148563     
 H   2.9435998910626262       0.42462279447534967        16.441641177331025     
 C  0.96141283453717630        1.2409355117887884        16.195358783929180     
 H -0.99385529396466687        2.1343690821989258        16.242304701191113     
 H   6.1131500114579538       0.82728840571135354        22.939229086507702     
 H  -3.2066699237338483        2.2732211878614339        23.553576891671394     
 H   2.5356821579979409        8.5414896868517936        19.910520358329336     
 H  0.82342256462767349       0.88410904564767268        15.173931292356908     
 P   15.034514702987352        10.200368914541277        17.235324655651436     
 C   15.154604139108301        9.2730297396157688        18.776787140276443     
 C   13.811619869581792        9.3489904568249464        16.223305146546661     
 C   16.656869553105409        10.217814759468011        16.443798139995504     
 C   14.503222914737014        11.898229298736640        17.542910159720424     
 C   16.253364283466738        9.4499384228278789        19.637825432229956     
 C   14.126694630840236        8.3797759044718525        19.119866217904942     
 C   14.117033509847417        8.1078974517010565        15.628785286696894     
 C   12.500649759736776        9.8493872226351122        16.186550102167146     
 C   17.466852316868390        9.0687604606300649        16.531035432125741     
 C   17.097256932454350        11.334524252689265        15.710315745930751     
 C   14.208857698801342        12.744829904018568        16.455973281701748     
 C   14.461071053946982        12.397834463755261        18.855623302592978     
 H   17.054175764383039        10.137792847166596        19.379061391213586     
 C   16.311092040213801        8.7370435218901505        20.835368308530814     
 C   14.209195363392002        7.6541365451325687        20.309075460551060     
 H   13.283853553187848        8.2317135089988067        18.452333072858046     
 H   15.130001697930538        7.7062522591487967        15.638292966877007     
 C   13.092154770315961        7.3650963401451692        15.034323958840034     
 C   11.483537978412585        9.1026623451061326        15.588571611465548     
 H   12.270098391425469        10.815549439091910        16.624403464210566     
 H   17.135915750625500        8.2089028480574147        17.110209676732520     
 C   18.698272775113498        9.0409209824905030        15.876343689737746     
 C   18.336420270271745        11.291796381362303        15.069475187045198     
 H   16.494926092311673        12.237609193829124        15.638123682268867     
 H   14.197442395022918        12.361987217735926        15.437339344490125     
 C   13.918324450515732        14.091792704339975        16.683824356218281     
 C   14.165591428154915        13.746502124786389        19.070689707029981     
 H   14.654174667007345        11.742778625541828        19.701842762178334     
 H   17.136459333586433        8.9058157850363067        21.523832510365938     
 C   15.304897393607405        7.8208453406646097        21.158152426618390     
 H   13.412869743697183        6.9576920512814633        20.566995383653737     
 H   13.321608235784161        6.4004388374901424        14.576508084723951     
 C   11.776768249305558        7.8502653614894315        15.037174271949448     
 H   10.471689812811592        9.5055066705353521        15.541101498502544     
 H   19.320238939923613        8.1480798184477248        15.927168066377350     
 C   19.138737750436405        10.149790817288606        15.144694909043166     
 H   18.667849019324709        12.160835764526519        14.503220318415346     
 H   13.720537655865698        14.748973451737996        15.835730021191159     
 C   13.904905778004681        14.591682427758109        17.989623074819125     
 H   14.137025195238852        14.134999086172654        20.086073909406881     
 H   15.378811188821908        7.2487258360123992        22.081136725075510     
 H   10.982460635598944        7.2636724589585979        14.578401843975474     
 H   20.112139981368379        10.120084917665299        14.648617681189368     
 H   13.699343260431352        15.647392101942533        18.160298213673926     
 Co   7.0582777388146729        10.636372999037427        12.602028028545009     
 S   7.6138540254452005        12.819631399826621        12.982425365608703     
 S   9.1443237026382622        9.7390456349186465        12.529002549688038     
 S   5.8744722121228525        10.247706952942099        10.694326536314328     
 S   5.5340251522599280        9.8367918373143475        14.097961440424355     
 C   6.1610046931387323        13.822825222164409        13.075221904477546     
 C   9.0681906410539188        7.9804757830562680        12.402374188144423     
 C   6.6130405262490397        11.113787655149473        9.3470239579132564     
 C   6.2247665345502776        9.1380064281275182        15.561855150617456     
 C   6.2762033659079890        15.233765835392806        13.009546863459324     
 C   4.8654728118265869        13.285139211790463        13.252130231486969     
 C   10.268257210258819        7.2432996030225354        12.242982970856827     
 C   7.8652391437307321        7.2465656561997998        12.528578826152639     
 C   7.8257976027564045        11.828513248180609        9.4739632734319734     
 C   5.9895008112199353        11.112689309551101        8.0744940146368833     
 C   5.4335484998016685        9.0300111553585616        16.730781927384644     
 C   7.5361363910504604        8.6176492335954205        15.608139131007293     
 H   7.2605167231498173        15.679332524032809        12.876275924189269     
 C   5.1539156020458439        16.056911234322470        13.129713112452125     
 C   3.7551535247590757        14.119499119460603        13.392735138451064     
 H   4.7515257848070434        12.204923327758751        13.309569994082310     
 H   11.205988251792098        7.7894380471412967        12.140743175001973     
 C   10.270023411342352        5.8457392049618724        12.243067692404242     
 C   7.8754685500096029        5.8480636722934385        12.531468195717615     
 H   6.9290921232479752        7.7914744665350142        12.653800852154291     
 H   8.3150341152258189        11.861931348035670        10.444448846793936     
 C   8.3769977996694820        12.506126318956561        8.3871890140540000     
 C   6.5649941223471275        11.767846982641117        6.9821514023933027     
 H   5.0337469440355536        10.601535654173473        7.9574114105473006     
 H   4.4222048874331472        9.4342678088898833        16.723231743985469     
 C   5.9257105006701085        8.4027429269811265        17.877591747465907     
 C   8.0160995677822342        7.9903927119133353        16.756454782495471     
 H   8.1733842282177296        8.7313705750431634        14.734173181625597     
 H   5.2733510364186991        17.138292327687495        13.078924570292832     
 C   3.8812425011808842        15.510998069952231        13.333008384889336     
 H   2.7678903680862832        13.679240283433066        13.535297373929884     
 H   11.213720014136168        5.3100220969081731        12.137268742044210     
 C   9.0716748488589687        5.1343647325926884        12.392735555937207     
 H   6.9349180481775363        5.3103940876544922        12.656020961084870     
 H   9.2945371007296629        13.072345220399498        8.5298277970995127     
 C   7.7669501714969993        12.471451830799493        7.1281533371651404     
 H   6.0703665487010259        11.739421697156970        6.0122253809621400     
 H   5.2889595773557385        8.3246883201645190        18.757851182840195     
 C   7.2201415476781694        7.8662045087660237        17.900759831342274     
 H   9.0313766120003116        7.5982401824488202        16.754714261982038     
 H   3.0067456466469817        16.154416673226017        13.413791821252914     
 H   9.0736594123420904        4.0469518021198008        12.402390766216726     
 H   8.2141184797754292        12.987412150808908        6.2823241389813704     
 H   7.5995651090222189        7.3629101545384756        18.787844026080599     
 P   10.018777220607177        10.576346670409592        20.436142860832589     
 C   11.490752078329731        11.241240240566752        21.226236709058814     
 C   8.5519897492912218        10.816012606583719        21.466215991362215     
 C   10.246641560321573        8.7996079016242863        20.241061061519620     
 C   9.7930259459260842        11.329455008411596        18.808010198834005     
 C   11.588494770226008        12.623578166164025        21.467775974341592     
 C   12.543057705543212        10.384633141424940        21.602654010546175     
 C   8.5387013952451927        11.751578537579990        22.513457680869408     
 C   7.4033387609638117        10.041702302924438        21.199438610059367     
 C   10.624171591028713        8.2665205528451846        19.001206458636609     
 C   10.167611504164356        7.9719603016463152        21.377751306678118     
 C   10.809618517499281        12.113800816932782        18.235228403428167     
 C   8.6074180193866212        11.086936911166163        18.088476194242929     
 H   10.795175095621779        13.302296897745942        21.166021938023484     
 C   12.723078566574715        13.135187635085877        22.096942976409309     
 C   13.685662230160640        10.911823201893828        22.205212441941299     
 H   12.476934280201629        9.3171193242872601        21.420364699285120     
 H   9.4160772581542584        12.346891621968952        22.756546155294863     
 C   7.3822816354954970        11.914213096243129        23.282300520856431     
 C   6.2512270319759731        10.225946703672527        21.964198020034392     
 H   7.4167322758922429        9.2848711028712891        20.416225182736856     
 H   10.686475201342446        8.9076544604947401        18.125520209779172     
 C   10.921363925938421        6.9049103568776378        18.897338054771215     
 C   10.489545263116499        6.6192601435183080        21.268745700124601     
 H   9.8560625638505037        8.3738889208945810        22.341371404094499     
 H   11.720076208148635        12.327990326585613        18.788640362236368     
 C   10.642569675251973        12.632241489042077        16.947389775509844     
 C   8.4652040387992411        11.591299273080313        16.794964423256726     
 H   7.8037567924921936        10.490565792365313        18.512731067041639     
 H   12.767205462856998        14.201846976611897        22.308720410820357     
 C   13.773323632552572        12.284594989252685        22.451731030229126     
 H   14.503085250666867        10.257185468582518        22.505669564309084     
 H   7.4107668222067078        12.635242361577900        24.099486625178098     
 C   6.2394252785557720        11.159503338286930        23.008274852004444     
 H   5.3538095982532621        9.6377836436927371        21.774178861599665     
 H   11.223966753533297        6.4955021023295325        17.934916469111986     
 C   10.858204706321729        6.0851084766068695        20.027116295005197     
 H   10.454214832797486        5.9732581796609834        22.146837694661457     
 H   11.429872811216223        13.242614516751560        16.511193334290489     
 C   9.4839589856629427        12.354641460288025        16.219913214065052     
 H   7.5652817516433322        11.381871420572976        16.222762917243738     
 H   14.663149928656825        12.685561092188982        22.933218663130383     
 H   5.3302769532862984        11.276160871289569        23.599424222298293     
 H   11.081759445497818        5.0218457256271174        19.949195448256752     
 H   9.3475824024121472        12.722856537693156        15.202326301649174     
 P   6.5455912886302361        3.3499873635510236        17.264986434230281     
 C   6.6267668934106965        4.2855605459771615        18.804000999161371     
 C   5.3877037821580034        4.2124298807778615        16.192091891773945     
 C   8.1814910145692785        3.3098312603389237        16.506541733811925     
 C   5.9814534023272392        1.6605071524960282        17.556423061969795     
 C   7.6963799594261113        4.1096564418866590        19.701264826451297     
 C   5.5975662715875716        5.1928783652925237        19.104165367097462     
 C   5.7961307413306704        5.3682342235604033        15.498519641984677     
 C   4.0403890693641351        3.8168157915543213        16.186032730157795     
 C   9.0376540122413171        4.4185643605936571        16.652650326458062     
 C   8.5674999308116533        2.2227772582616909        15.701393137128289     
 C   5.6711820433733990       0.83184274986901385        16.460020820603962     
 C   5.9476912918866160        1.1426105160196234        18.862424131817431     
 H   8.4998539969928117        3.4141224400391765        19.474495449538672     
 C   7.7236111571703185        4.8351999607229468        20.892500252855449     
 C   5.6474047497113258        5.9278816509817363        20.289441761987213     
 H   4.7809224083682071        5.3461524273151761        18.405862505830495     
 H   6.8396494932441589        5.6797492083343668        15.482529274806884     
 C   4.8388595587729455        6.1389899459034343        14.833215397552840     
 C   3.0918181117520760        4.5878036846057872        15.510791860617791     
 H   3.7322631800930441        2.9107996384765360        16.700652426235692     
 H   8.7458352087365085        5.2569004043522423        17.282619553044853     
 C   10.262986301167290        4.4330523810459548        15.985664978520321     
 C   9.7981662095049344        2.2540730089406313        15.045289462157351     
 H   7.9268374941972359        1.3516430273129765        15.582128991508000     
 H   5.6488177827460015        1.2299952647711812        15.447115566117729     
 C   5.3779557068759889      -0.51731774135547604        16.672113668220138     
 C   5.6469592245305575      -0.20716496799080356        19.061464951160584     
 H   6.1497606380854046        1.7858245154290140        19.715570780615369     
 H   8.5270246791068924        4.6690505433670930        21.607343420591747     
 C   6.7134928094021689        5.7601589172998962        21.175097884324220     
 H   4.8498946923079025        6.6338044697049776        20.514632802131384     
 H   5.1412854818889828        7.0466921637597082        14.308149674043404     
 C   3.4902964625170569        5.7600448521887069        14.857245468959327     
 H   2.0513234687547590        4.2631407958088401        15.477183100479809     
 H   10.925175584790376        5.2921604498611119        16.082727042375843     
 C   10.647486043768675        3.3554214068518111        15.180013010923489     
 H   10.083669880563312        1.4100821143540816        14.419278288927019     
 H   5.1687835526348591       -1.1609293687999995        15.816705611201035     
 C   5.3740969398051499       -1.0359329423295152        17.970455279714635     
 H   5.6247225761824806      -0.60969854494030506        20.071536962501142     
 H   6.7665590366497783        6.3433699257834704        22.092587128195674     
 H   2.7472649502059898        6.3670991752208161        14.342356361411571     
 H   11.616994790760558        3.3793433644971316        14.676795492502851     
 H   5.1658595934936127       -2.0934805043422480        18.126936252931948     
 Co   10.062056790773626        2.9431266191145098       0.46180244170732526     
 S   9.4873052566174465       0.76189481531332759       0.81756401632782205     
 S   8.0104436162182999        3.9104639050435601       0.34613214010994636     
 S   11.267730331442289        3.3146737172985974       -1.4355781946495043     
 S   11.557236039650112        3.7030282998266975        2.0045950403735504     
 C   10.940801517457068      -0.24132100643995527       0.89046367512293523     
 C   8.1773961013236587        5.6652545519298831       0.24226887598340935     
 C   10.513895718455212        2.4594182702190466       -2.7811499007600973     
 C   10.846815232545074        4.4163860608738430        3.4502986855110911     
 C   10.823550559340251       -1.6518962785808387       0.82673404860647248     
 C   12.239035363165831       0.29476089715804399        1.0516951844974021     
 C   7.0201365615249278        6.4578969614213069        4.4803073490433540E-002
 C   9.4064631176805840        6.3428088523085799       0.42060335595256082     
 C   9.2958489659433710        1.7538547737456738       -2.6502386672025149     
 C   11.131023264950842        2.4573925459768868       -4.0569561378452397     
 C   11.619448887106836        4.5266942215855170        4.6314411936600672     
 C   9.5350974972422797        4.9365189815352819        3.4746243313173379     
 H   9.8369972298896382       -2.0957470512634351       0.70721797881281157     
 C   11.945813428894100       -2.4762344096607243       0.93555716127416577     
 C   13.349471021247373      -0.54081866420695790        1.1824345010969866     
 H   12.356633503884177        1.3744252885969779        1.1032900594445889     
 H   6.0647652533876828        5.9546737770317879      -0.10315559707391692     
 C   7.0806076914072316        7.8533165682432076        5.9890699075592170E-002
 C   9.4595369944097865        7.7402801094032840       0.43354833985211749     
 H   10.313005736566549        5.7583307445380409       0.57854066746667110     
 H   8.8105410827332147        1.7209052865360210       -1.6781347449732698     
 C   8.7349153585797499        1.0805758109736026       -3.7344860029485951     
 C   10.545673209270317        1.8071112615252694       -5.1467905888153522     
 H   12.089520162137212        2.9623999426290166       -4.1783768523847549     
 H   12.629474847268886        4.1194288985943688        4.6411354787829833     
 C   11.112055302928271        5.1601923154526661        5.7675540030878869     
 C   9.0383967934183946        5.5652752590410355        4.6145059264096062     
 H   8.9099272054176577        4.8184537823908924        2.5923601865111641     
 H   11.824549959051467       -3.5573949924182271       0.88658667601358809     
 C   13.220976331728208       -1.9319700676173106        1.1253324155490509     
 H   14.338763563054190      -0.10235996876153039        1.3152066302715695     
 H   6.1666727232133276        8.4312672993897486       -7.3683348042050859E-002
 C   8.3029276523644917        8.5090797645720500       0.25906290766204609     
 H   10.419501030237127        8.2313360281299843       0.59375641424195258     
 H   7.8131396020890787       0.52199268884166006       -3.5875705730497898     
 C   9.3396522305084790        1.1112912428328761       -4.9960787025396165     
 H   11.035408869819657        1.8339456998046346       -6.1192151293307022     
 H   11.737013916432424        5.2429016748577100        6.6555751317108331     
 C   9.8176203995217062        5.6971596601661476        5.7695314711305832     
 H   8.0221430523281629        5.9537429173255800        4.5961085251629807     
 H   14.096114377651435       -2.5756596667446474        1.1962706640864387     
 H   8.3459599959079718        9.5955086664197591       0.28181228688843846     
 H   8.8847793742829850       0.60013893213985015       -5.8404396715356146     
 H   9.4264034424158254        6.2080559735166574        6.6473167818908747     
 P   7.0507888132696159        2.9814696583975779        8.2170589704943549     
 C   5.5832021359239992        2.3051931704982076        9.0045264816276411     
 C   8.5188648246444725        2.7489209064106364        9.2468941504394788     
 C   6.8121966669233904        4.7563652331914623        8.0185081636432347     
 C   7.2836536774050371        2.2326597937591059        6.5890857953718109     
 C   5.4932764904775082       0.91962330380699508        9.2287198716166490     
 C   4.5331177757098109        3.1540693492253546        9.4038491915702274     
 C   8.5440114481042535        1.7965631395040007        10.279012639470736     
 C   9.6605267834293347        3.5355972400378173        8.9871899803830591     
 C   6.4345857776229654        5.2858556068236595        6.7771690100469426     
 C   6.9006824339421655        5.5896139360511858        9.1498602772273756     
 C   6.2468433719486995        1.4958646933484248        5.9894146989943424     
 C   8.4883460439535998        2.4420799942817819        5.8916879728558245     
 H   6.2851216537267875       0.24825967569315274        8.9072053434412108     
 C   4.3692992491705294       0.39643862849959766        9.8673140800469508     
 C   3.4005979926152619        2.6154760213469661        10.015771262080300     
 H   4.5930475883323973        4.2239321042754980        9.2322477777569603     
 H   7.6721259021716914        1.1916074013845033        10.518564702774411     
 C   9.7074551037929062        1.6264990281373710        11.035365236736208     
 C   10.818615637467680        3.3462180854522114        9.7418516265160520     
 H   9.6372008702570771        4.3039854093738290        8.2158685952402486     
 H   6.3675969405446100        4.6395751716316207        5.9057885012635252     
 C   6.1518993449438231        6.6499384436466329        6.6647332764247720     
 C   6.5921252391817067        6.9444504051745310        9.0337326854963980     
 H   7.2152495783091917        5.1902687444113411        10.113244767266687     
 H   5.3230456706965681        1.3033033090506527        6.5288928117741252     
 C   6.4120329184172560       0.99652962921185784        4.6940294742472970     
 C   8.6308769543473911        1.9528622322572229        4.5923324162451156     
 H   9.3073409571386563        2.9995396824244676        6.3391230249538904     
 H   4.3312703138590134      -0.67290849217101001        10.066919921735288     
 C   3.3216976590017295        1.2393919942622580        10.247153210266784     
 H   2.5859927046829121        3.2648451339904208        10.335133274991319     
 H   9.6876938602602412       0.89164613918095637        11.840378220580011     
 C   10.844193918032799        2.3925262901018671        10.766898791952739     
 H   11.708750987907447        3.9472327036903807        9.5586746640270714     
 H   5.8549048531662979        7.0595553530536126        5.7003833584517887     
 C   6.2280464793953350        7.4754523143444374        7.7894286552561693     
 H   6.6375396669305449        7.5971025574837405        9.9063976195751327     
 H   5.6084175065905342       0.42687402774526728        4.2341212035819176     
 C   7.5913511946657026        1.2416619388086585        3.9888852086653177     
 H   9.5473330346464014        2.1335443950680255        4.0368012348131321     
 H   2.4409466910314515       0.82844403665914146        10.736747835196491     
 H   11.758070828268828        2.2724625331505353        11.350145579428625     
 H   6.0185822978161649        8.5411200051789304        7.7056424515087221     
 H   7.7293806160922571       0.88508541441669841        2.9673750352833088     
 P   10.624255262647887        10.200449275977507        5.0318207807475366     
 C   10.503878862589692        9.2731789942617162        6.5733062724652660     
 C   11.847611775385801        9.3490327596518945        4.0204395256813426     
 C   9.0022243940059639        10.217648209548370        4.2396523145419609     
 C   11.155217461416791        11.898391383583604        5.3394447047006972     
 C   9.4049996743446140        9.4502380001276567        7.4341588728969050     
 C   11.531690950585574        8.3798903316700386        6.9166441485108461     
 C   11.542372405397787        8.1079358713589578        3.4258268582374067     
 C   13.158701518051348        9.8491161939029386        3.9846988423255851     
 C   8.1920086537792134        9.0688159372530244        4.3272889789436073     
 C   8.5623430788705761        11.333936033716295        3.5052737135104874     
 C   11.449835162769167        12.744907099147117        4.2525218115686165     
 C   11.196843910539465        12.398133649613129        6.6521116402386617     
 H   8.6042394327255600        10.138057759812462        7.1751411708910116     
 C   9.3470914527117106        8.7375638310693677        8.6318231317985887     
 C   11.448978307005113        7.6544063042938166        8.1059430197862774     
 H   12.374634391228041        8.2317099285049995        6.2492611111125544     
 H   10.529282493365880        7.7066458145253751        3.4345190748665817     
 C   12.567573599808757        7.3646808659903282        2.8324314426750901     
 C   14.176130627738994        9.1019508566363569        3.3877330089630449     
 H   13.389099138378990        10.815338779335237        4.4225591644339399     
 H   8.5225396523283230        8.2093171248386270        4.9071716832841812     
 C   6.9608317607849024        9.0407964010438029        3.6721599905841691     
 C   7.3234672806163612        11.290989177949411        2.8639104313559272     
 H   9.1648180518947537        12.236884851847361        3.4327741568747991     
 H   11.461698193671291        12.361936431572799        3.2339489725612633     
 C   11.740140060289903        14.091923083564952        4.4803357360910470     
 C   11.492092375821906        13.746854053836826        6.8671460122558674     
 H   11.003533212433716        11.743135406025889        7.4983217078828028     
 H   8.5217227088711258        8.9065585961017657        9.3202315063924495     
 C   10.353211896588387        7.8213772381733131        8.9548921583893630     
 H   12.245223355462850        6.9579386006092685        8.3640714740024293     
 H   12.338249170078953        6.4000341942397903        2.3745439495508691     
 C   13.883080486118731        7.8494484463209107        2.8364312385303383     
 H   15.188075769953956        9.5045790265476029        3.3409050090812151     
 H   6.3385687987724104        8.1482214368799202        3.7234588342823081     
 C   6.5209067481328740        10.149200267546082        2.9395730153796009     
 H   6.9924646469362566        12.159705081746061        2.2969636760608361     
 H   11.938166764271033        14.749050755589760        3.6322508500396884     
 C   11.753084872294984        14.591939577259859        5.7860880415571980     
 H   11.520243376597323        14.135472902310152        7.8824912744627742     
 H   10.279147730785477        7.2493894391423446        9.8779582405325641     
 H   14.677620813884893        7.2625398530651779        2.3784586834142050     
 H   5.5475636481500432        10.119456943245442        2.4434265226567429     
 H   11.958523184149174        15.647672999944083        5.9567388287445864     
         556

 Co   1.4952059623738059        10.640171643831209       0.40568530552726384     
 S  0.93983827000215747        12.823966993891274       0.78247784987995073     
 S -0.59004192422141322        9.7415956585107928       0.33219475658109926     
 S   2.6786659602066436        10.249154126620438       -1.5017806314311737     
 S   3.0184020318868039        9.8431871584633353        1.9035679353945578     
 C   2.3930212940220041        13.826711276451821       0.87408410241495671     
 C -0.51156463780927064        7.9832785820508763       0.20386850107405474     
 C   1.9393213727467478        11.114299459710717       -2.8492534402790248     
 C   2.3275637996736180        9.1422824549291715        3.3663304554085247     
 C   2.2781315253281167        15.237662982409066       0.80823213585925480     
 C   3.6885235032290220        13.288692663525284        1.0500920727584562     
 C  -1.7103797807011862        7.2450369186844874        4.1151621567726115E-002
 C  0.69180818470411432        7.2504904723405499       0.33203505778920778     
 C  0.72592926078342068        11.827999804091561       -2.7224825990146098     
 C   2.5629082165730379        11.113599147809950       -4.1217535515067842     
 C   3.1184206237076149        9.0337008649345663        4.5354344188995057     
 C   1.0164148080508535        8.6213856415851549        3.4116762389923361     
 H   1.2938316891112074        15.683431333711795       0.67560024336004332     
 C   3.4007069788790663        16.060514356033057       0.92756233378947706     
 C   4.7991335543338449        14.122762034595068        1.1899421215938359     
 H   3.8023374095717344        12.208469834878395        1.1071897840852678     
 H  -2.6483348732923830        7.7903673876104840       -6.2756674032242749E-002
 C  -1.7107233915399052        5.8475069903717669        4.0009072215264598E-002
 C  0.68304274032490253        5.8520048602093153       0.33358331012403530     
 H   1.6271011868354675        7.7961613532850693       0.45970986469987035     
 H  0.23636599456033969        11.860812564518483       -1.7521667623418036     
 C  0.17438932402749949        12.505339611788854       -3.8092381403694011     
 C   1.9870523552012618        11.768396408046019       -5.2141097033544179     
 H   3.5190397087227141        10.603136354744059       -4.2387450993441220     
 H   4.1296568124663766        9.4382430511352009        4.5284534013426647     
 C   2.6260314851945314        8.4055613113543792        5.6816414559779522     
 C  0.53620320303248237        7.9933656742040773        4.5594437101445964     
 H  0.37948480926741668        8.7354872360125189        2.5375191230005609     
 H   3.2815352512170168        17.141928438738443       0.87670131844273036     
 C   4.6733355759930788        15.514273830700626        1.1301643522273066     
 H   5.7863929268515699        13.682289115043965        1.3318690041107946     
 H  -2.6535558264479144        5.3109039027213729       -6.8246008320955759E-002
 C -0.51205564565929085        5.1372044067512839       0.19161391583285245     
 H   1.6238537652523044        5.3152582283940824       0.45967444377961858     
 H -0.74363645188378724        13.070799075241622       -3.6666511488216695     
 C  0.78465357400273217        12.471258383519583       -5.0681787635898203     
 H   2.4817600089579988        11.740299943277757       -6.1840006845443716     
 H   3.2625173221945922        8.3270716519838484        6.5620416063783287     
 C   1.3317125184150840        7.8687257385406921        5.7039962092849903     
 H -0.47895316993845716        7.6009563305151850        4.5570450007006196     
 H   5.5481059236276531        16.157402897306778        1.2102029079873715     
 H -0.51306746417846494        4.0497828538703358       0.20038785711981996     
 H  0.33724938423473910        12.986976750534621       -5.9140167793428313     
 H  0.95208062880219324        7.3647212162340452        6.5905842580359835     
 P   15.638238049509486        10.579106517772507        8.2334003624447671     
 C   14.165953029684603        11.243957266373943        9.0228729169424806     
 C   17.104775555670269        10.819193602543038        9.2636946659077868     
 C   15.410622420290796        8.8022755126483059        8.0390442375881808     
 C   15.864114012596364        11.331831773980216        6.6051338145190188     
 C   14.068019599562199        12.626362973195564        9.2638384350038869     
 C   13.113739270921348        10.387317039758608        9.3994465678013288     
 C   17.117997397342297        11.755187062779610        10.310549312278827     
 C   18.253440990217065        10.044792459763569        8.9972986418612955     
 C   15.032755256295443        8.2686031271738969        6.7995646591537025     
 C   15.490563213837097        7.9750510042443885        9.1759611144885049     
 C   14.846584806933707        12.114187753645689        6.0313528395830502     
 C   17.050578534770626        11.091066634430586        5.8864972247514675     
 H   14.861270035689108        13.305053464123409        8.9618372556921031     
 C   12.933332795925937        13.138024612181228        9.8927394584619268     
 C   11.971033763034194        10.914548658879349        10.001799961789333     
 H   13.180005428200614        9.3197498161280112        9.2174668498212355     
 H   16.240593322126387        12.350552062395140        10.553391231342394     
 C   18.274465151402268        11.918269021427351        11.079224537549159     
 C   19.405533750190521        10.229346036895985        9.7619926017748462     
 H   18.240086108535600        9.2876974137295303        8.2143578961457084     
 H   14.969799430115330        8.9094823097975464        5.9237465563605918     
 C   14.736392855450378        6.9067730433672292        6.6962034017913945     
 C   15.169371217454374        6.6221511780104079        9.0675246056962369     
 H   15.802442239293754        8.3774858910709700        10.139248473408896     
 H   13.935505131707094        12.327188671950465        6.5841682452566088     
 C   15.013553679089238        12.632251815796028        4.7433700491249073     
 C   17.192820405314748        11.595282127119075        4.5929254756274354     
 H   17.854936646787660        10.496277828251714        6.3115683760076431     
 H   12.889028337059367        14.204755604016340        10.104068796360936     
 C   11.883213257997786        12.287398188019047        10.247818566971223     
 H   11.153777560474142        10.259804875104571        10.302516459236287     
 H   18.245916041195368        12.639702208617470        11.896050116787906     
 C   19.417340437485763        11.163461281202530        10.805538731746996     
 H   20.302933224773913        9.6410609520185524        9.5723063387984180     
 H   14.433787975704455        6.4967694779143921        5.7340265133249879     
 C   14.800580739307255        6.0873750719142548        7.8262082011375966     
 H   15.205521080086376        5.9763863662651406        9.9457393062046897     
 H   14.225508746228355        13.240926435773980        4.3063192417201472     
 C   16.173153749653686        12.356507519615775        4.0168617673925695     
 H   18.093509577532416        11.387435551245130        4.0214107097063181     
 H   10.993326526039858        12.688480480358079        10.729098780575699     
 H   20.326466084312624        11.280423285251064        11.396651200364712     
 H   14.577738598295779        5.0239338879322020        7.7487318289088849     
 H   16.309647232857646        12.724695831308468        2.9992902067027942     
 P   2.0097236995096530        3.3539514538260553        5.0622282973503685     
 C   1.9274003533484245        4.2886927352396214        6.6016208802806124     
 C   3.1691906646701504        4.2164993395441561        3.9910366143535829     
 C  0.37424225963546442        3.3144292229463361        4.3027408202051562     
 C   2.5728541830920992        1.6642230181899884        5.3538030994919676     
 C  0.85699480397864602        4.1123455300989527        7.4978250353273177     
 C   2.9567410669259884        5.1952278536305156        6.9034672215692945     
 C   2.7633107499386753        5.3751338953887826        3.3012144966519030     
 C   4.5153648491123048        3.8176569691716118        3.9825596753589325     
 C -0.48098413055086625        4.4239487071597337        4.4478400252878378     
 C  -1.2812881361249346E-002   2.2269707217662442        3.4987101671762049     
 C   2.8829954780804692       0.83530385212754965        4.2575786755547220     
 C   2.6059175721594352        1.1464368209768718        6.6598640274821177     
 H   5.3527150497198202E-002   3.4172057473305548        7.2698316547390771     
 C  0.82907060137455058        4.8368705631613977        8.6896385769836311     
 C   2.9061746830216562        5.9292767091862162        8.0892883914995863     
 H   3.7741135722232806        5.3485943299854588        6.2060741911995461     
 H   1.7207318851061002        5.6894146915120265        3.2871496130738720     
 C   3.7219896301055000        6.1452332880738449        2.6373143712692158     
 C   5.4653664919888971        4.5880612389622835        3.3087956054560017     
 H   4.8216149932972909        2.9096299834058419        4.4942551619162030     
 H -0.18849025272591896        5.2624834069895057        5.0771642969259245     
 C  -1.7062922564872398        4.4389885399049946        3.7808444820319629     
 C  -1.2435051127862882        2.2587738297335993        2.8426319737483801     
 H  0.62698520030197913        1.3551289695180297        3.3803026359186550     
 H   2.9056751137537726        1.2333299353516760        3.2446432118211783     
 C   3.1756106962281430      -0.51394065737058092        4.4698647521598618     
 C   2.9059147389190181      -0.20346073736543346        6.8590901793901846     
 H   2.4037924327336602        1.7897723520598476        7.5128948284225139     
 H   2.5070580954811381E-002   4.6703658856639620        9.4037101127298275     
 C   1.8392353493458136        5.7612701198163156        8.9738268426027599     
 H   3.7037653452037702        6.6346752861623566        8.3157919607328363     
 H   3.4213288768350223        7.0548932367377475        2.1149798514306761     
 C   5.0695205300080382        5.7629379293082801        2.6590658063813173     
 H   6.5049157809140352        4.2609308200365215        3.2734828143979486     
 H  -2.3676483248192803        5.2987687588770678        3.8772116726197012     
 C  -2.0917870143244786        3.3610211102137941        2.9761904553396890     
 H  -1.5298557948478364        1.4144396858913637        2.2175355858842560     
 H   3.3846567795301135       -1.1578370738580535        3.6146263134158576     
 C   3.1788338278571455       -1.0324093715665517        5.7682655442136221     
 H   2.9275435746208829      -0.60598559495093840        7.8691709669414793     
 H   1.7857166322471361        6.3436907930441908        9.8917723787294172     
 H   5.8136268928977799        6.3694250806233184        2.1451952669601573     
 H  -3.0611801955880349        3.3851735123465096        2.4727234451790387     
 H   3.3865398302261536       -2.0900137572281809        5.9249576711179532     
 Co   15.597279768350864        2.9447826893323699        12.663564512209975     
 S   16.171176274281120       0.76366590796858402        13.021862083297654     
 S   17.650394390822122        3.9093472338210122        12.548843186577166     
 S   14.391484965926244        3.3162335802448095        10.766239221903152     
 S   14.100956289667053        3.7064828922619992        14.204351840139488     
 C   14.717891379370394      -0.23994674745332226        13.093948461890715     
 C   17.487552339266045        5.6644022354892103        12.445194801590056     
 C   15.144692927159554        2.4609937282339156        9.4203333908803000     
 C   14.810795531495600        4.4182404922289589        15.651088539908077     
 C   14.835490437569058       -1.6504997933974435        13.029902078011281     
 C   13.419459764066227       0.29578860896336184        13.254833863181581     
 C   18.646695766523287        6.4546714934686626        12.249544619950312     
 C   16.259698024715579        6.3444234781685029        12.621751209845961     
 C   16.362431449065621        1.7548718249906852        9.5509654928216232     
 C   14.527425016880848        2.4595855523888162        8.1445933192143460     
 C   14.037443018103009        4.5283532757030951        16.831770329187844     
 C   16.122725922446474        4.9378251743042778        15.676469877918001     
 H   15.822190184477517       -2.0941223065070966        12.910634761612878     
 C   13.713357710000823       -2.4751536801169669        13.137910473569669     
 C   12.309142544758924      -0.54011470846113085        13.384670044013717     
 H   13.301660025055932        1.3754370509101150        13.306796871140907     
 H   19.601274886491801        5.9496094396379036        12.103279119376063     
 C   18.589008051949303        7.8501822033780986        12.264382108497216     
 C   16.209443726096342        7.7419398381489799        12.634608430163007     
 H   15.351858320712244        5.7616637977135863        12.778206604203010     
 H   16.847744663365070        1.7213883051994241        10.523073565094794     
 C   16.923048202016666        1.0818117056150995        8.4664143052614005     
 C   15.112427639792188        1.8094345399044387        7.0544898895490800     
 H   13.569094494984641        2.9649543167297177        8.0233998312842925     
 H   13.027190271212232        4.1216195897786223        16.840606099179009     
 C   14.544471070126530        5.1610515667779007        17.968493196956153     
 C   16.618973372677416        5.5660076607907794        16.816875756023308     
 H   16.748306317168751        4.8199980747970796        14.794466075534690     
 H   13.834905367581710       -3.5562738035593426        13.088679247410985     
 C   12.437956567669147       -1.9312332504689838        13.327174063946861     
 H   11.319656258527012      -0.10192130634865122        13.516876741345849     
 H   19.504273055478894        8.4262586954292082        12.132106337444906     
 C   17.367764362088671        8.5083494360447283        12.461666236507860     
 H   15.250357858032496        8.2350077233057846        12.793490073096450     
 H   17.844586394486480       0.52278804764587938        8.6130617849125084     
 C   16.318233211034507        1.1131855821451242        7.2048708710594624     
 H   14.622582338990423        1.8366866075543689        6.0821300248548766     
 H   13.919070731539952        5.2435081609936667        18.856221101928810     
 C   15.839086908391364        5.6975790770614436        17.971477461794922     
 H   17.635347296688280        5.9542144645246573        16.799291511282576     
 H   11.562967782129157       -2.5752005070367345        13.397543012766949     
 H   17.326704752163288        9.5948179561966143        12.484052688546260     
 H   16.772834236967721       0.60209837106949671        6.3603129129165836     
 H   16.229975639247670        6.2078588099452725        18.849751974719361     
 P   1.5008915976523645        2.9825688771040086        20.423463700143888     
 C   2.9685753222020250        2.3062533700646219        21.210715175604662     
 C   3.2672587175285275E-002   2.7502808091550279        21.453130403749622     
 C   1.7397150654680829        4.7574531810425631        20.224754404800699     
 C   1.2680539127566408        2.2332985184061576        18.795632607585084     
 C   3.0581923486213420       0.92084599829444380        21.436092255802940     
 C   4.0197065638104137        3.1549514336558580        21.607574513789682     
 C   7.3745404481818152E-003   1.7984606036208663        22.485726540369001     
 C  -1.1090671080368679        3.5365986161116991        21.192643739458450     
 C   2.1172820173970459        5.2868429809051509        18.983346998700263     
 C   1.6519361695320929        5.5906676768221946        21.356205331656536     
 C   2.3036688876859706        1.4936933585911796        18.197574404902301     
 C   6.4382322939639774E-002   2.4444300938589909        18.097042730520659     
 H   2.2655261499589150       0.24952696576991953        21.116555697972935     
 C   4.1830376443927753       0.39768671423030150        22.073158607913456     
 C   5.1529624701765266        2.6163718789595318        22.218107331222665     
 H   3.9599976706647952        4.2246816850338078        21.435137889057714     
 H  0.87924731965151259        1.1937301028023428        22.725884384604058     
 C  -1.1562689272476265        1.6286147398768385        23.241828676363372     
 C  -2.2674035483312904        3.3473088626874361        21.946946788859123     
 H  -1.0856501449528646        4.3046382436851154        20.420972504762766     
 H   2.1838946743853906        4.6406331723481875        18.111864252042864     
 C   2.4006944885040093        6.6507825729593009        18.871017863828769     
 C   1.9611882083287826        6.9453773789012532        21.240146864999762     
 H   1.3374950713359888        5.1913936535759655        22.319664957651622     
 H   3.2267028076628086        1.2999652220883897        18.737860347167455     
 C   2.1383586906419603       0.99308075494622983        16.902702466131707     
 C  -7.8144342840162556E-002   1.9542094426692167        16.798073085187308     
 H -0.75376169981906627        3.0040626057965567        18.543166620661005     
 H   4.2208912499484299      -0.67149669517022115        22.273622568992700     
 C   5.2316622227446290        1.2404620491640832        22.450497076658309     
 H   5.9683711491928344        3.2655889448440445        22.535640417994649     
 H  -1.1366546399675317       0.89416492942585879        24.047193717533148     
 C  -2.2931102746449255        2.3941855607454499        22.972530951704922     
 H  -3.1577409928977107        3.9477776037784085        21.762963711835418     
 H   2.6977639232559696        7.0602268467252092        17.906625290978710     
 C   2.3253149073028920        7.4762621116944450        19.995800061698890     
 H   1.9162845691274824        7.5979278852684038        22.112929811244541     
 H   2.9410472214656451       0.42102862890672099        16.444233844386595     
 C  0.96021618674684839        1.2400212284917986        16.196278687184162     
 H -0.99368020168490601        2.1364282919089237        16.241586283206196     
 H   6.1130625640828820       0.82958509355736854        22.938979448806407     
 H  -3.2072203631800291        2.2740140686230874        23.555383275558913     
 H   2.5353976376135265        8.5418079346152780        19.912017282069510     
 H  0.82227597428459609       0.88275564880702917        15.175000991651816     
 P   15.036955833128134        10.201143876589217        17.236487929750382     
 C   15.155555041907697        9.2735012974823849        18.777862629794630     
 C   13.816579416819694        9.3493189144864726        16.222124731218120     
 C   16.659826746869275        10.219477243295819        16.446224981110124     
 C   14.504388094605030        11.898677578970441        17.543442280261583     
 C   16.253187655701648        9.4503938022114138        19.640297863861985     
 C   14.127602973294053        8.3797000947857487        19.119296004365886     
 C   14.125994088593528        8.1115226843454948        15.623786263115974     
 C   12.504199096522417        9.8456488942118963        16.186545393529400     
 C   17.471618383875629        9.0720015789623289        16.535758375054616     
 C   17.098079190277037        11.335026743593913        15.709934332844510     
 C   14.209382958394437        12.744571777269476        16.456136985776162     
 C   14.462593926745296        12.399004792446723        18.855890988000901     
 H   17.054095067231206        10.138549999201921        19.382760464422802     
 C   16.309743765344020        8.7370268214241129        20.837606644061527     
 C   14.208848149617188        7.6537158389591937        20.308363474627871     
 H   13.285774833320419        8.2314206278980873        18.450576510573480     
 H   15.140148439960328        7.7133770484960804        15.632314444231909     
 C   13.103742377302233        7.3676210679896688        15.026590198726772     
 C   11.489750735213155        9.0979679504694762        15.585579537665067     
 H   12.270634061900399        10.809487759946391        16.627355911597377     
 H   17.142220599602542        8.2129881782870857        17.116927102439178     
 C   18.702793752525832        9.0446837000664644        15.880573148555182     
 C   18.336903151046972        11.292745292529077        15.068482840776349     
 H   16.494249874487981        12.236863315436556        15.635906499543038     
 H   14.197521318439867        12.361125034331035        15.437729766551008     
 C   13.918750097004740        14.091621598163236        16.683370362548825     
 C   14.166916487785755        13.747717325634490        19.070328986412999     
 H   14.656066180751759        11.744417098144414        19.702380700383070     
 H   17.134259671604827        8.9057158439466750        21.527089496460370     
 C   15.303404982747979        7.8204857731232194        21.158850794264129     
 H   13.412482944798494        6.9569014379439533        20.565029233019153     
 H   13.336031179362013        6.4051641886356219        14.566185441259659     
 C   11.787067867561200        7.8486669559614803        15.030248613701744     
 H   10.476792161303971        9.4977803553808684        15.538631098776515     
 H   19.326336296500212        8.1531643776622591        15.933205967811666     
 C   19.141060207011780        10.152329561417709        15.146021586490996     
 H   18.666527700573834        12.160805595061049        14.499887152996184     
 H   13.720505271347397        14.748270362595225        15.834991714021129     
 C   13.905731293304271        14.592249385884662        17.988875164298651     
 H   14.138621650105545        14.136770334451663        20.085502947617442     
 H   15.376518379520547        7.2479499782262096        22.081630152408319     
 H   10.994752955272524        7.2612697857401871        14.569307810482442     
 H   20.114305565676066        10.122853602843982        14.649656093131819     
 H   13.700068690050637        15.648031427056297        18.158995162706905     
 Co   7.0577099942138704        10.636165043493703        12.604542672494642     
 S   7.6139967239640178        12.819351640744646        12.983987468036538     
 S   9.1424427563592143        9.7361691604294354        12.529877168195220     
 S   5.8730760448405768        10.248122240196084        10.697237929168136     
 S   5.5345785889522148        9.8381109545895384        14.102274468172489     
 C   6.1611183483406435        13.822543038561216        13.075974821307064     
 C   9.0628508697498322        7.9777442496210087        12.404103535651206     
 C   6.6122475859402607        11.113760250031204        9.3499947509691683     
 C   6.2260707664494337        9.1387550372386777        15.565464851372756     
 C   6.2763944390185769        15.233469575561713        13.010365474558608     
 C   4.8654800746755624        13.284916463027731        13.252254128551323     
 C   10.261284875102847        7.2384597358956864        12.243231439522043     
 C   7.8589093457269881        7.2459756920205631        12.532309935279345     
 C   7.8252147075806668        11.828122854379099        9.4770846845807775     
 C   5.9889589323828112        11.112775838811551        8.0773368608036122     
 C   5.4355631507486910        9.0306623117434519        16.734857603066803     
 C   7.5374536848706137        8.6184056708590955        15.610903064241020     
 H   7.2607959232490247        15.678971404416863        12.877641913588928     
 C   5.1541030721332435        16.056659172194959        13.130063351352156     
 C   3.7551513249876631        14.119321932228228        13.392446720791403     
 H   4.7513935451292406        12.204721660355485        13.309469553353303     
 H   11.199683756241525        7.7829676483187527        12.139237149407638     
 C   10.260684619626637        5.8409805204453269        12.243873061403427     
 C   7.8667311811729226        5.8475127862877523        12.535566581448530     
 H   6.9238911255897007        7.7923883471840867        12.658798539116896     
 H   8.3143002546033316        11.861522867183574        10.447632419946938     
 C   8.3767970149757431        12.505557586362062        8.3904043952409619     
 C   6.5648386996920447        11.767734712275590        6.9850880352802660     
 H   5.0330954740206097        10.601865882469570        7.9600893166262621     
 H   4.4242682631907648        9.4350307624995775        16.727967718717451     
 C   5.9283101765932669        8.4031508023653814        17.881254033805437     
 C   8.0180580836302067        7.9910842569460714        16.758891392857194     
 H   8.1742370651220693        8.7322981551713479        14.736618390980759     
 H   5.2736074899090069        17.138031906379510        13.079339597816695     
 C   3.8813312843264716        15.510807395156029        13.332813988737010     
 H   2.7678069370040692        13.679131776174918        13.534607860653512     
 H   11.203246775448203        5.3036578442135678        12.136994127221527     
 C   9.0614279809570704        5.1317191697411193        12.395440899606239     
 H   6.9254451293949550        5.3116151317321414        12.661489942931029     
 H   9.2945035954234250        13.071476375883298        8.5332061202808536     
 C   7.7669549594149228        12.471033470834023        7.1312698080757624     
 H   6.0704016458417405        11.739368486901876        6.0150648410904894     
 H   5.2920113478691526        8.3249132357432281        18.761810421466802     
 C   7.2227418918436648        7.8665966192231522        17.903606775726924     
 H   9.0333716294515636        7.5990705695706628        16.756510221029487     
 H   3.0068059312422872        16.154234337512140        13.413192851119616     
 H   9.0617013586424893        4.0443431797462432        12.405582462046370     
 H   8.2144234280190762        12.986802638005654        6.2854953100962678     
 H   7.6026179541583412        7.3630058176520192        18.790331281977132     
 P   10.020167466118140        10.576907854850832        20.435614004464966     
 C   11.491983973236501        11.242245076324256        21.225580380088175     
 C   8.5533386264353268        10.816297218145843        21.465687932551187     
 C   10.248451545246329        8.8002405508880521        20.240397234752660     
 C   9.7941218783821888        11.329858528147101        18.807493506477829     
 C   11.589419125457285        12.624706837068269        21.466458228484054     
 C   12.544226627640123        10.385943325975758        21.602834639784621     
 C   8.5395933899774477        11.752515816702727        22.512341648121033     
 C   7.4049537275060784        10.041516020554692        21.199180457767294     
 C   10.625982330286886        8.2672940348333679        19.000483803263773     
 C   10.169066998268715        7.9723764565490960        21.376882022173746     
 C   10.811489564350032        12.112372624370767        18.233669750654652     
 C   8.6077668099879538        11.088633515274159        18.088827002347202     
 H   10.796138619275061        13.303136849794067        21.163975540101490     
 C   12.723612580521934        13.136768887218429        22.095949987742951     
 C   13.686458814654186        10.913579474090813        22.205717552137408     
 H   12.478346621715227        9.3183397374792456        21.420950102848526     
 H   9.4167594597113862        12.348196686755173        22.755296513779790     
 C   7.3828975585321519        11.915450956362241        23.280691777099744     
 C   6.2526058427740931        10.225973970472110        21.963537703688825     
 H   7.4187303582612216        9.2842348276108329        20.416429864748743     
 H   10.688460596463727        8.9086271238609918        18.124963474555948     
 C   10.922620706502899        6.9055897588795592        18.896283896373962     
 C   10.490489838789946        6.6195947008976921        21.267600680956946     
 H   9.8574036939819649        8.3742046745640302        22.340493859192289     
 H   11.722469374586330        12.325717702689591        18.786534751291153     
 C   10.644498433290376        12.630093428789310        16.945548651023305     
 C   8.4655270169242698        11.592427102745038        16.795097265061010     
 H   7.8035156078986745        10.493765163413764        18.513980791335147     
 H   12.767500787930182        14.203530768336746        22.307264428040270     
 C   13.773777297782468        12.286477975858324        22.451659248847353     
 H   14.503789512632137        10.259150071865493        22.506871654520701     
 H   7.4110456575530588        12.637019081076572        24.097402914906304     
 C   6.2402716765468389        11.160315616780574        23.006872980595208     
 H   5.3554623488809234        9.6373282298559122        21.773774072097133     
 H   11.225003844488366        6.4961753470649564        17.933786089591369     
 C   10.858969254269201        6.0855666108010489        20.025866208405713     
 H   10.454773968749612        5.9733353749502287        22.145483098000575     
 H   11.432427332743670        13.238899515176215        16.508436110468264     
 C   9.4850789613839428        12.353759493055934        16.218945084132315     
 H   7.5649585302368072        11.384119288285355        16.223548961583099     
 H   14.663267570200674        12.687833879754406        22.933430311704541     
 H   5.3309349208269481        11.277123923789334        23.597703655637645     
 H   11.081983113222465        5.0222117213137434        19.947717054362272     
 H   9.3486282106031879        12.721537535313066        15.201212509752231     
 P   6.5431287518747911        3.3508950059480931        17.263868631882204     
 C   6.6258071099443292        4.2861384769157738        18.802983581193985     
 C   5.3827592304962755        4.2129326561499987        16.193312726688269     
 C   8.1785028409811567        3.3115985146699995        16.504143202899403     
 C   5.9802416505575300        1.6610967851432454        17.555916122904147     
 C   7.6965346495438167        4.1101735813562517        19.698857944817092     
 C   5.5966633102797658        5.1929220807506811        19.104802877072604     
 C   5.7872631059119701        5.3720008976800946        15.503541308313965     
 C   4.0368301119493903        3.8133249597030856        16.186067782319814     
 C   9.0329220089550031        4.4218548909613391        16.648019256800875     
 C   8.5665604069137125        2.2234231533437048        15.701699713333840     
 C   5.6705545065090535       0.83175912118803086        16.459873374571810     
 C   5.9461913094078795        1.1438850707705932        18.862169021606270     
 H   8.4998997141037123        3.4149282757570374        19.470854522314980     
 C   7.7249401754206817        4.8352169283852975        20.890344030874925     
 C   5.6477586938167201        5.9275505115776177        20.290239690693536     
 H   4.7790172591702111        5.3460120805301736        18.407680462273813     
 H   6.8296179209310077        5.6869495718312697        15.488533060423979     
 C   4.8274184168115424        6.1417065795764341        14.840951492692902     
 C   3.0856502251468703        4.5834023945419844        15.513782610238806     
 H   3.7316578545067474        2.9050055203535039        16.697739495909030     
 H   8.7396324905665193        5.2610023399742056        17.276075279023932     
 C   10.258477764524782        4.4368484638031793        15.981486538912023     
 C   9.7975411853319727        2.2551519632942609        15.046159693867253     
 H   7.9273483730980052        1.3510793334357174        15.584220887561802     
 H   5.6485866245480425        1.2293380443578343        15.446754177014942     
 C   5.3774356607167890      -0.51731935418773978        16.672560499905153     
 C   5.6456653631883142      -0.20585008212038283        19.061813974205251     
 H   6.1479392283435823        1.7875418128392890        19.715053180506924     
 H   8.5291911007538896        4.6689493672488460        21.604176745994916     
 C   6.7149796192353364        5.7598451597841960        21.174492408020914     
 H   4.8503001586183192        6.6331142535431526        20.516693848262943     
 H   5.1270663857465326        7.0515893304927868        14.318469894740502     
 C   3.4801194200754368        5.7587134168475931        14.864160254683789     
 H   2.0462487838153565        4.2557573867628280        15.479629123317849     
 H   10.919149041804163        5.2972297680911602        16.076800215023255     
 C   10.645084643700498        3.3580383036986223        15.178624938418888     
 H   10.084773933931848        1.4102131909068321        14.422404853554392     
 H   5.1686817169031842       -1.1614427343321441        15.817430590493776     
 C   5.3732407345586441       -1.0352322494551018        17.971181793013809     
 H   5.6232127180297304      -0.60786000751455804        20.072084348987254     
 H   6.7688491137987503        6.3426197575988894        22.092199094345020     
 H   2.7351363292304742        6.3649979609117651        14.351419257149828     
 H   11.614736204271010        3.3821752810057641        14.675668752157097     
 H   5.1651089550241993       -2.0927108082693744        18.128199339521018     
 Co   10.061499701640884        2.9427735519757827       0.45948605803381609     
 S   9.4875141915875183       0.76145764434499952       0.81619064719271339     
 S   8.0085509714774208        3.9073942128968371       0.34545564467038825     
 S   11.266318020817868        3.3150158146944881       -1.4382923668053293     
 S   11.557794132458548        3.7042017521258233        2.0004722719636923     
 C   10.940990224159050      -0.24175337948130071       0.88981098415217885     
 C   8.1719765638311781        5.6623305964120023       0.24069602790848979     
 C   10.513053274788296        2.4593716453618204       -2.7839378843526883     
 C   10.848136717450785        4.4170098612395270        3.4468715513229116     
 C   10.823820343557600       -1.6523427073763626       0.82599687349570905     
 C   12.239122345728104       0.29439302638880638        1.0516197572233039     
 C   7.0130568309460966        6.4528149364299363        4.4678505582340697E-002
 C   9.4000248736146794        6.3420782215078564       0.41702204790648151     
 C   9.2952034910219066        1.7534662389582560       -2.6531811162877132     
 C   11.130422131774461        2.4574729671535729       -4.0596204747577538     
 C   11.621489729899750        4.5272382274224343        4.6275401821334441     
 C   9.5364326076358861        4.9371521413644786        3.4720405888275607     
 H   9.8373514556127830       -2.0962610152561898       0.70596953309460697     
 C   11.946089058138361       -2.4766328101850337       0.93522436431586731     
 C   13.349558814773587      -0.54113785484147081        1.1827058124299632     
 H   12.356578658854250        1.3740788049806267        1.1034401517216905     
 H   6.0583744604632566        5.9479212830691006      -0.10151735663981272     
 C   7.0711072158938935        7.8483180386772844        5.9168817884200531E-002
 C   9.4506370971398876        7.7395896926776864       0.42956072089467268     
 H   10.307715887520636        5.7591399192835224       0.57370928178610314     
 H   8.8097449346744199        1.7204983630497892       -1.6811392484035526     
 C   8.7346359355946941        1.0800325585618233       -3.7375287919405733     
 C   10.545443351824014        1.8070155768527185       -5.1495539313886054     
 H   12.088817465712777        2.9627096557408534       -4.1808728095277079     
 H   12.631568378625625        4.1200926812366534        4.6365682750628805     
 C   11.114682966698005        5.1605008719520118        5.7640622478102799     
 C   9.0403783889913907        5.5658584253518351        4.6122434724518220     
 H   8.9107975167182953        4.8192494949216611        2.5900962367162594     
 H   11.824897771842275       -3.5578020385502040       0.88617845195584066     
 C   13.221158806132472       -1.9323025308184196        1.1254956606243773     
 H   14.338776268476542      -0.10260901722329545        1.3158302891624241     
 H   6.1560174014879863        8.4246257388085812       -7.3348475194215793E-002
 C   8.2924914361298576        8.5062457313172235       0.25643260913332999     
 H   10.409843487931999        8.2324591492893369       0.58839640813696481     
 H   7.8130189340666512       0.52116202233929709       -3.5907790472747712     
 C   9.3395750845166141        1.1109025496841987       -4.9990240289982113     
 H   11.035364291477698        1.8339136380869905       -6.1218836941548238     
 H   11.740096765942692        5.2430356178602402        6.6517830956406234     
 C   9.8202476566693857        5.6974508709698721        5.7668544558475938     
 H   8.0241632424921612        5.9544705899885590        4.5944867714591746     
 H   14.096276234591786       -2.5759793091613572        1.1967869757840657     
 H   8.3337723231891374        9.5927133882840359       0.27866079454978410     
 H   8.8849944386391773       0.59957158804172317       -5.8434431026377576     
 H   9.4294855299311351        6.2080591565614407        6.6449952370253849     
 P   7.0521801698737745        2.9820181855611101        8.2177648576509945     
 C   5.5844142109718851        2.3061739668020023        9.0053071944629846     
 C   8.5201987343252963        2.7491984417591970        9.2476187045490814     
 C   6.8139934486442630        4.7569840887433124        8.0193461926539360     
 C   7.2847918320813019        2.2330352491268179        6.5897915641676494     
 C   5.4941945057190287       0.92072898866155350        9.2301740632689970     
 C   4.5342219806431912        3.1553397754825343        9.4037043932525357     
 C   8.5448905514547402        1.7974793245825464        10.280312200106398     
 C   9.6621320582407879        3.5353946277768604        8.9876401807834174     
 C   6.4363877279188539        5.2866106551838383        6.7780626378004731     
 C   6.9021062066552146        5.5900179962042156        9.1509038017674165     
 C   6.2487616583458125        1.4944137266897470        5.9911473724389914     
 C   8.4887631353937891        2.4437083498458501        5.8915581578953411     
 H   6.2861137890266434       0.24908797788373099        8.9094512440803371     
 C   4.3697915534157454       0.39798260542509006        9.8683679701162923     
 C   3.4012986543590649        2.6171780156554161        10.015230837008001     
 H   4.5943848856877647        4.2251115157388881        9.2316850544130524     
 H   7.6727925419185938        1.1928975181649921        10.520002874082378     
 C   9.7080703304833555        1.6276859054566353        11.037132325431484     
 C   10.819997593289859        3.3461967264257870        9.7426759071536058     
 H   9.6391866809345519        4.3033441253395468        8.2158671900058202     
 H   6.3695847540884136        4.6405272340592703        5.9065166004884455
[truncated: 3,249,397 more chars]
