# Supplementary material for: Unraveling the Contributions to Spin–Lattice Relaxation in Kramers Single-Molecule Magnets
Source: J Am Chem Soc. 2022 Dec 9;144(50):22965–75. doi: 10.1021/jacs.2c08876 (PMC9782788; doi:10.1021/jacs.2c08876)
Supplement: Supplementary file 2 — ja2c08876_si_002.zip [file ja2c08876_si_002.zip › phonon_Co/mol-3/mode-1-10/10/Cart_disp.xyz]

         194

 Co   9.1830355868270228        1.3600111581667851        4.3447899824010525     
 N   7.8715942789217905       0.70577468781826902        5.7288723142302702     
 N   7.2217955830323319        1.6493349838142883        3.4439131932364315     
 N   10.224696099657359        2.2068814123578742        5.9784315224360922     
 N   9.9680301325471863        3.2456855998189584        3.6009805152109151     
 N   10.240466140751213      -0.39357108685051517        5.0534420003447149     
 N   9.8490528574771616       0.30848933811752449        2.6252911276485400     
 O   8.1866845552555194       0.39855854168470006        7.0178926522748126     
 C   6.4551460454997098       0.84580062871959194        5.5508076892664313     
 N   6.6572097757532420        2.1256831362110402        2.3038073193568356     
 C   6.1566167809380579        1.3571874970833488        4.2836492574164673     
 O   10.344728948986344        1.5834649361814348        7.1867434231945859     
 C   10.789892050840002        3.3844607520215688        5.8666065978785085     
 N   9.9688004115760283        4.0285127878483040        2.4926489378361643     
 C   10.615434839916379        3.9719435173788105        4.5502983484911459     
 O   10.261943485418724      -0.77362282662167958        6.3688303103696935     
 C   10.749581412377559       -1.2474919072021282        4.2043743035802432     
 N   9.9238455397438692       0.56029717432525938        1.2990432868442909     
 C   10.602985139259978      -0.80547923214197814        2.8315149644189122     
 B   9.6703947762726798       0.24083759255401835        7.3151298870386938     
 C   5.4761094968018034       0.46058832578410946        6.6003203817989258     
 H   7.2494622988709780        2.4267146745364117        1.4935284136656337     
 C   5.2906787804110653        2.1549718007048710        2.3823691147487014     
 C   4.9282999910046392        1.6640935121792899        3.6186441276828236     
 C   11.582926909330990        4.0710873489412069        6.9242922888642289     
 H   9.5487365474568584        3.6827789138805844        1.5953372748219110     
 C   10.596179069161137        5.2095812734947060        2.7121803128019883     
 C   11.025813272910943        5.2166371617699543        4.0336300175254749     
 C   11.382765510757768       -2.5368655090352528        4.5939596803807152     
 H   9.4244227051473715        1.3726195844634459       0.86804336856136466     
 C   10.683653607061201      -0.36554507723130103       0.66186293297277476     
 C   11.137201634209520       -1.2721596744725889        1.6124097738905077     
 C   9.9121293464025726      -0.27840884035601116        8.8058770466969722     
 H   4.4512656331714604       0.64923666083946063        6.2634353751824605     
 H   5.5586829707061929      -0.61144571710448836        6.8657964237797966     
 H   5.6432957762704188        1.0269215962604188        7.5364754156727134     
 H   4.7003304647479709        2.5643730979847379        1.5670936211282724     
 H   3.9246781200547556        1.5429882798837891        4.0034978789739739     
 H   11.260785553690550        5.1136036925496704        7.0531281846461953     
 H   11.500947147405883        3.5397418137431447        7.8764888779147135     
 H   12.644791591936743        4.1194355436735348        6.6304585626279886     
 H   10.732589391606801        5.9346734374937826        1.9201692670782684     
 H   11.571325412457053        6.0055199269492014        4.5381667183627288     
 H   11.981216118343717       -2.9481173136253518        3.7753842019260371     
 H   12.019848111277561       -2.4037517627380778        5.4788946497606057     
 H   10.613124640892311       -3.2821899454083794        4.8546644421020249     
 H   10.852746366190507      -0.31188066707600526      -0.40535598713560261     
 H   11.751534180828230       -2.1460377144570484        1.4307739045671930     
 H   10.961159546721602       -3.3617341896359482E-002   9.0398393905364642     
 H   9.8665758507278127       -1.3787611561519089        8.8174070083542162     
 C   9.0027317011800676       0.27344368881697656        9.9200857646872969     
 H   9.5336423310812126       0.20828532447389125        10.881842305361197     
 H   8.8160636945692072        1.3488137248273482        9.7632924865366260     
 C   7.6625019056329036      -0.46082674531457513        10.073767576482446     
 H   7.0304624490272589      -0.28732445960502045        9.1896515458524792     
 H   7.8486166236680335       -1.5489293634212293        10.096433626791159     
 C   6.9115659370028455       -6.3791280244855919E-002   11.351359180240046     
 H   6.7314381926883806        1.0231908822596942        11.359394209814438     
 H   7.5593493222035448      -0.25500027976932010        12.221728073297582     
 C   5.5839315302608581      -0.80468966575784218        11.532900486346451     
 H   4.9148048827683404      -0.56981752257282403        10.689218181607778     
 H   5.7609216380415065       -1.8912109173900018        11.469531475348726     
 C   4.8743833227572493      -0.48853021158453203        12.854825014224023     
 H   4.6812284006398563       0.59486469808915632        12.922291491224883     
 H   5.5503304122389139      -0.71397591622415679        13.694784298353522     
 C   3.5576800561495516       -1.2533495003319401        13.040069519531967     
 H   2.8840939646550021       -1.0333141549826996        12.196658269638553     
 H   3.7497580224735296       -2.3377809822808522        12.981566173147860     
 C   2.8463116763982224      -0.93105318887856936        14.357674564159186     
 H   2.6505487213711265       0.15281573963016234        14.412152147115592     
 H   3.5213994373706705       -1.1427499912598811        15.201416357549490     
 C   1.5289166366590492       -1.6906099903232572        14.556077918523600     
 H   1.7207233982933134       -2.7767848900189986        14.545121699449648     
 H  0.86261124929643862       -1.5052069293335235        13.698310737440869     
 C  0.81401330910608771       -1.3071993401486028        15.855254998027341     
 H  0.63244223163340996      -0.22037125489732065        15.862294345057041     
 H   1.4828323515790105       -1.4911774922352279        16.709473922103747     
 C -0.51212445557785435       -2.0383114739527728        16.073397084802149     
 H  -1.1810340196041365       -1.8410731699057437        15.220206398821203     
 H -0.34223654250263624       -3.1277815697026674        16.058401600066762     
 C  -1.2281064789021947       -1.6606246268105251        17.377312994420382     
 H  -1.3359935002299796      -0.56574981089102983        17.444269049707845     
 H -0.60306395097545940       -1.9450353435936074        18.238708163002975     
 C  -2.6048547807820119       -2.3266417152445218        17.475846558198686     
 H  -3.2229360910433309       -1.9959217457531118        16.625758971982115     
 H  -2.4892302256167276       -3.4131769010146162        17.334208853595484     
 C  -3.3661515454992417       -2.0867619470303826        18.783335309771893     
 H  -3.4936954582858650       -1.0064250399658332        18.965048537194274     
 H  -2.7693086074618729       -2.4643043276319956        19.627839142994560     
 C  -4.7387174951377160       -2.7772178867976525        18.780961716384098     
 H  -5.3959519671295597       -2.2684311564357382        18.056619226081892     
 H  -4.6188952184339325       -3.7986450877126900        18.395552996606593     
 C  -5.4128912165435814       -2.8307551402567950        20.157080068729730     
 H  -6.4226282109500961       -3.2658444236521302        20.093095237232252     
 H  -4.8276020621793512       -3.4509056329335444        20.855256965587021     
 H  -5.5157469932707048       -1.8308300997483917        20.595730437113627     
 Cl   8.4787114176458651        2.9871827916205520       -3.4581613466788050E-002
 Co   5.7230009245597024        7.1423622395940258        23.946232464402566     
 N   7.0314276760458236        7.6485517234354985        22.375344144777952     
 N   7.7327495697696822        7.1012862270502524        24.796053516925848     
 N   4.4563817704133220        6.4679638850434129        22.472543235198945     
 N   5.2546793438757193        5.1760182596896609        24.525881658872649     
 N   4.9680644830763203        8.9686881189978873        23.371940974246964     
 N   4.8475219394420312        7.9930396925645359        25.709026551082328     
 O   6.5849697929714663        8.1274649999990167        21.171930974032247     
 C   8.3285145130772680        7.7610724989215436        22.568567830977550     
 N   8.3689408770058193        6.7165729699658705        25.927149842826815     
 C   8.7239169771185932        7.3647600758847274        23.900474272781565     
 O   4.3933048225766536        6.9820645374419250        21.219653131370343     
 C   3.9099134494558081        5.1585414511538286        22.550702183518226     
 N   5.4566057033517019        4.3442077386944087        25.587408308238921     
 C   4.3666604899250672        4.4955537489099955        23.693994356066494     
 O   4.5963314574170147        9.2715638411050652        22.089901358213204     
 C   4.3640795961544399        9.8545058214669918        24.320542230634828     
 N   4.7104674156103883        7.6572802878761168        27.014917398945439     
 C   4.3220276144618408        9.2668259726947646        25.590699490142796     
 B   5.1100497072314051        8.3144574426211122        21.034721702654128     
 C   9.2751444816558024        8.3258271409335887        21.566109487895307     
 H   7.8157736873773436        6.3776349018569807        26.757079956057328     
 C   9.7190819004778870        6.7290374323909647        25.779298190247989     
 C   9.9903257369679963        7.1685578918301713        24.488588081558593     
 C   2.8981530769887214        4.6748966502002629        21.583554943468481     
 H   5.9187157557078001        4.7028081418598182        26.454750493378679     
 C   4.7410662652078033        3.1906518736814014        25.465278913399921     
 C   4.0494374063777734        3.2316810886319893        24.272696236827652     
 C   4.0974579020439172        11.275229547072470        23.994544524236673     
 H   5.2033999664212676        6.8240926248801896        27.392815824490203     
 C   4.1579763395535334        8.6787733703801155        27.737238476471482     
 C   3.8915565362946700        9.7226009769156310        26.875327302720780     
 C   4.7544161303898367        8.8717108024992530        19.582186933400326     
 H   10.271070172982917        8.4884352221971007        21.999406032457895     
 H   8.8825965809465721        9.2870306792418251        21.188724473351961     
 H   9.3713971386307122        7.6565670915794444        20.691381077985934     
 H   10.372287871229291        6.3901004466719726        26.577893097990405     
 H   10.962140580339858        7.3038982774987922        24.032838058323112     
 H   2.6881760996224782        3.6083573301145027        21.714289207410740     
 H   3.2334638943136715        4.8521631738564572        20.551558781198711     
 H   1.9473996240278353        5.2238801790179599        21.700348286264052     
 H   4.7734815747980317        2.4332285290412270        26.238822601731837     
 H   3.3745152885687655        2.4827710432952848        23.880836088084692     
 H   3.4194153897758528        11.710957953669201        24.746309587011588     
 H   3.6369126242665821        11.386712082235642        22.984271158114581     
 H   5.0500316154536282        11.867555222314714        23.998630826672201     
 H   3.9809615806620084        8.5805273563914035        28.801529071887838     
 H   3.4645843562521277        10.684244168781603        27.132564182521371     
 H   3.7061509335240421        8.6015336424003568        19.374787691570656     
 H   4.7722413569618931        9.9725006119892736        19.596512287768249     
 C   5.6531931540417428        8.3632907862369699        18.438067544121239     
 H   5.1137708904053740        8.4459588056341470        17.482034551271198     
 H   5.8549094959979824        7.2874005573340668        18.568445464050246     
 C   6.9863481445667155        9.1107132546408014        18.298546165350537     
 H   7.5824405078137227        8.9861757892654612        19.212341628976681     
 H   6.7878580578600411        10.192530206372670        18.216477177990296     
 C   7.7950998501767970        8.6590605522055331        17.079677886191487     
 H   7.9593287172975620        7.5704730220251344        17.122838316532729     
 H   7.2003381877655350        8.8242343436284507        16.167429150859949     
 C   9.1421548540212392        9.3738695712550939        16.942887330738174     
 H   9.7769035759660827        9.1363610056379940        17.812652249173077     
 H   8.9862068355067439        10.464502661788998        16.985669539452033     
 C   9.8815442881690547        9.0245157120230122        15.648722153890786     
 H   10.065144432338576        7.9388523114280956        15.605750167738158     
 H   9.2269772683522966        9.2390503862367179        14.789401942092063     
 C   11.205280523868133        9.7741407046949451        15.474565412333980     
 H   11.868190633351535        9.5564790329775846        16.326478339737825     
 H   11.023285269672174        10.860547465744858        15.519975029955518     
 C   11.919486473777923        9.4315676521536371        14.165078168383781     
 H   12.115583340980036        8.3473786005736308        14.125295767816484     
 H   11.245321003333990        9.6319574406770965        13.317407974331761     
 C   13.232820052867426        10.191784145873967        13.959817175734267     
 H   13.036434200945784        11.277155383273872        13.964862719913882     
 H   13.901825102895646        10.014451363886902        14.816873235430798     
 C   13.945154988415387        9.8072253000769312        12.660559988086520     
 H   14.157108060743321        8.7249840960682015        12.665839543954304     
 H   13.264734580989375        9.9626467201441926        11.809267396764312     
 C   15.246853992670195        10.575999303918644        12.426039215406583     
 H   15.929058493664460        10.406169707684700        13.275015670472500     
 H   15.041908554351942        11.660475442144984        12.434307330396825     
 C   15.963923209711719        10.212361097867200        11.120034516659111     
 H   16.123042273123033        9.1224834737966063        11.068464233274506     
 H   15.317329989372359        10.455168855301167        10.261700367606023     
 C   17.305675595676302        10.940255410339359        11.001111339214004     
 H   17.935588849070975        10.669071933170720        11.863959466497892     
 H   17.137250905109905        12.025147263229099        11.104722618320841     
 C   18.089295714044319        10.690554045783719        9.7095730826754352     
 H   18.241841673550283        9.6101927589322624        9.5511449962536972     
 H   17.503335772617451        11.037902645252313        8.8444513336839812     
 C   19.442826788790200        11.410970890148098        9.7387613108523663     
 H   20.076952246308739        10.952457526877993        10.516307142971407     
 H   19.278664587646425        12.445501983636879        10.072299806178467     
 C   20.179237455239669        11.421909630329976        8.3941065905233945     
 H   21.151596045474509        11.930055415962276        8.4820258675983400     
 H   19.582734373845160        11.957634969796709        7.6370741245658307     
 H   20.371224159504642        10.404510860031266        8.0215481385569767     
 Cl   6.7017087036175109        5.5541285688717910        28.164861660277108     
         194

 Co   9.1813571821506716        1.3623104739184457        4.3476849591709996     
 N   7.8713274186457012       0.70422261388735552        5.7314154968087569     
 N   7.2200157694607157        1.6526375152535739        3.4492378676896096     
 N   10.224390556669491        2.2066125309099802        5.9818573027692876     
 N   9.9684039428048266        3.2475684806430105        3.6052487896303691     
 N   10.240765596293652      -0.39115285480798939        5.0529819820324793     
 N   9.8468396962033040       0.31372173763664823        2.6260373592611130     
 O   8.1873150989077441       0.39554931127546505        7.0197526339210716     
 C   6.4547515897297245       0.84339761688361237        5.5541998119531097     
 N   6.6545499240005803        2.1296288012304885        2.3098536032139938     
 C   6.1553822577511550        1.3577327704841815        4.2886201553856447     
 O   10.344326889587025        1.5821011922073631        7.1896533880298570     
 C   10.790505076343001        3.3837664203304905        5.8708187439195836     
 N   9.9722507623622274        4.0298825485608889        2.4967559705893563     
 C   10.617182006990561        3.9720656235798697        4.5548022655865887     
 O   10.263371700252787      -0.77335399203059563        6.3677097700962086     
 C   10.750207633813680       -1.2432133807220218        4.2024104481962308     
 N   9.9197889748916754       0.56671093987399646        1.2999749559670764     
 C   10.601931299666978      -0.79972275463987930        2.8303137931579663     
 B   9.6713404110590453       0.23871078892131742        7.3159970126517599     
 C   5.4765245150217128       0.45309351258990405        6.6020062530939798     
 H   7.2461728130174290        2.4326774583145911        1.5000635426923521     
 C   5.2880894008405122        2.1571280449546273        2.3887234112012665     
 C   4.9266331065594073        1.6642202071753254        3.6243915032236824     
 C   11.584282139239440        4.0689393472191471        6.9287523423110171     
 H   9.5502514651740142        3.6861577078415553        1.5997838969658156     
 C   10.602680806468079        5.2091100834899704        2.7164732005318886     
 C   11.031361801405396        5.2152710458314564        4.0382010579392009     
 C   11.385120618069880       -2.5322222483034902        4.5898746083516802     
 H   9.4199108519250032        1.3794422809852736       0.87044159565829637     
 C   10.679749507478141      -0.35779868254973596       0.66109150067413602     
 C   11.135135789959044       -1.2648177487739594        1.6102509152459823     
 C   9.9134356185324446      -0.28292210885321056        8.8057910717421226     
 H   4.4513882607878870       0.64282702228748767        6.2668882374733368     
 H   5.5595870155458833      -0.61970374798926398        6.8620678172208063     
 H   5.6442446287518981        1.0147134619023979        7.5403008414740782     
 H   4.6971634143405723        2.5663245584505008        1.5737813554768589     
 H   3.9233276183320176        1.5412977553595995        4.0092695317502756     
 H   11.263786329536021        5.1118796880421868        7.0577325068538856     
 H   11.501289411560588        3.5375534024259871        7.8807906019089780     
 H   12.646184392909905        4.1155379588148584        6.6349930415265890     
 H   10.741447922991462        5.9335916442290930        1.9244287552243549     
 H   11.578419716014201        6.0027111163417413        4.5430503544395924     
 H   11.981356249946531       -2.9429248910290844        3.7696428647497355     
 H   12.024599760228684       -2.3988126748911740        5.4728364702475751     
 H   10.616816781837695       -3.2779401443629603        4.8528129689819242     
 H   10.847799402645981      -0.30312005570220502      -0.40622126677382248     
 H   11.749913536951819       -2.1380446066391956        1.4272250805538333     
 H   10.962284738950521       -3.8064711071541496E-002   9.0404372335696426     
 H   9.8683056838314211       -1.3832556380043133        8.8157009536215050     
 C   9.0033178978460651       0.26720167269112777        9.9202273249179331     
 H   9.5341205791771522       0.20234437081519668        10.882053050063137     
 H   8.8154332398707478        1.3423786531459807        9.7638120292697934     
 C   7.6638395249462583      -0.46843476960884639        10.073571057128325     
 H   7.0325057997708962      -0.29672770890476940        9.1887074295848539     
 H   7.8510347710996315       -1.5562291492551679        10.097869670586601     
 C   6.9113503889877030       -7.0224303482613118E-002   11.349780480618042     
 H   6.7314034581189617        1.0167653196217097        11.356436053863716     
 H   7.5580733102583677      -0.26043659631585409        12.221088411557703     
 C   5.5833169749028153      -0.81052012163495002        11.530874893539128     
 H   4.9149776084499228      -0.57636261520918275        10.686402161227390     
 H   5.7597880214294310       -1.8971589368355017        11.469022045681289     
 C   4.8731055132693868      -0.49210944360530540        12.851822323667822     
 H   4.6814138469178639       0.59154395613969846        12.918039335788638     
 H   5.5481250762919680      -0.71745579838794882        13.692522795800846     
 C   3.5552976451620739       -1.2548239672703432        13.037088706365369     
 H   2.8824278811872519       -1.0346702228635645        12.193161295311626     
 H   3.7457417487998530       -2.3395198770318095        12.979781234100466     
 C   2.8440574635833111      -0.93006546606464080        14.354099699766227     
 H   2.6503234800525703       0.15411148890865423        14.407679819989813     
 H   3.5184168260121367       -1.1423020066218870        15.198269892382015     
 C   1.5253481490460967       -1.6870701044270944        14.552554634077421     
 H   1.7151191480736476       -2.7735187402280488        14.541584395167167     
 H  0.85946424476161676       -1.5004915258318474        13.694754991873825     
 C  0.81105044576078333       -1.3025381129561728        15.851732357030974     
 H  0.63121256363673939      -0.21548165054745461        15.859003441299189     
 H   1.4794404230150597       -1.4878033907384665        16.705995760828561     
 C -0.51613076490396170       -2.0318464014501343        16.069385786152043     
 H  -1.1845983108139295       -1.8334232543154565        15.216166376755142     
 H -0.34762184096250448       -3.1214902879125339        16.053909255683426     
 C  -1.2318209610920849       -1.6540099357849989        17.373368718324361     
 H  -1.3403383580634807      -0.55919098266147826        17.440005041137454     
 H -0.60625831409668651       -1.9377567060889271        18.234593077222826     
 C  -2.6080197479529112       -2.3209775556572958        17.472999183053751     
 H  -3.2272271304961642       -1.9907344777354561        16.623601553953009     
 H  -2.4916693420308911       -3.4074230971288855        17.331241814165711     
 C  -3.3677544647342796       -2.0816862063938633        18.781425529263299     
 H  -3.4971001110615720       -1.0015521211875416        18.962757283054561     
 H  -2.7687395862487789       -2.4573922161853958        19.625022545734833     
 C  -4.7387562936108303       -2.7747498265977697        18.782239999124894     
 H  -5.3989095548030814       -2.2671665802139511        18.060099412522799     
 H  -4.6180506030422359       -3.7958286784570556        18.396181595316264     
 C  -5.4085235693314022       -2.8297754598439551        20.160126472023244     
 H  -6.4176681053675910       -3.2661568795695239        20.099085355200636     
 H  -4.8203452514703837       -3.4492413867968672        20.856079247107672     
 H  -5.5112578302071702       -1.8301841336209721        20.599491591157946     
 Cl   8.4751257880935711        2.9959224752945244       -2.8158120578448659E-002
 Co   5.7256978753317167        7.1401904011943245        23.945461727267439     
 N   7.0341166234735324        7.6490347565537231        22.375433896554053     
 N   7.7349618069661981        7.0981873642827393        24.795590876969555     
 N   4.4606868788476559        6.4667322037212429        22.470423645458997     
 N   5.2537002448669341        5.1740171487751780        24.524870019939016     
 N   4.9683155702675048        8.9655143395679939        23.373548022934614     
 N   4.8521978131849304        7.9899415880263094        25.710592544493210     
 O   6.5880569668778932        8.1295414211690655        21.172449008765636     
 C   8.3312229316184059        7.7608619371704668        22.569102422888673     
 N   8.3709270703555276        6.7130371933525765        25.926716888010475     
 C   8.7263268277376635        7.3629456774054907        23.900629854197486     
 O   4.3970905948978212        6.9827030724048287        21.218436123186823     
 C   3.9120127568280179        5.1582008723711370        22.547769293267315     
 N   5.4513850858641169        4.3430392693496884        25.587419135341975     
 C   4.3659640876688135        4.4948087333494957        23.691820503073171     
 O   4.5987876049011644        9.2711189837948105        22.091790843647544     
 C   4.3648003785617178        9.8507614249586410        24.322951494038087     
 N   4.7164721145948691        7.6538701395673101        27.016464734858168     
 C   4.3253401512687493        9.2632647209500263        25.593060192130658     
 B   5.1130172266648346        8.3157613204750565        21.035318955521422     
 C   9.2780085369030125        8.3265565803369093        21.567371228105543     
 H   7.8178307072684765        6.3729868632091318        26.756079305959464     
 C   9.7210875711139924        6.7263262676664164        25.779440375690591     
 C   9.9925924041895975        7.1667879255486628        24.489104153640664     
 C   2.8997234913442855        4.6766735639452497        21.580225603060057     
 H   5.9152498680774102        4.6998272987768273        26.454405534959747     
 C   4.7339901142974137        3.1908009782823310        25.464627296319925     
 C   4.0450880273888847        3.2321421861903898        24.270647373191270     
 C   4.0929305459067216        11.270010052003848        23.996680081694841     
 H   5.2091458283802039        6.8202587957561800        27.393818754100693     
 C   4.1634425470158565        8.6745985339461100        27.739518695127906     
 C   3.8954097422299365        9.7183489497948479        26.878144433624740     
 C   4.7563270866203453        8.8751854548992917        19.583950020845311     
 H   10.274782189683771        8.4848753061722473        21.999296021844998     
 H   8.8878535272692432        9.2898919009847329        21.194333925069362     
 H   9.3708943764891757        7.6607213883554719        20.690323234246637     
 H   10.374059902247827        6.3875003297783737        26.578287413320883     
 H   10.964557670577864        7.3029227128388525        24.033944165851956     
 H   2.6882060979863542        3.6103936972387776        21.710386991920206     
 H   3.2352645774079880        4.8540521306686344        20.548330253048778     
 H   1.9497721858064434        5.2269518932070618        21.697397573950852     
 H   4.7630991975881294        2.4340073591491658        26.238643781840246     
 H   3.3698989278003273        2.4840005563455203        23.877883461045457     
 H   3.4211861618070598        11.706578885565740        24.752179098436009     
 H   3.6244019718332527        11.378400226823860        22.991641509978852     
 H   5.0426765353709468        11.863568717513978        23.991321205213591     
 H   3.9872549299039082        8.5758375509118334        28.803880200673447     
 H   3.4674604870895216        10.679407564392523        27.135834090925300     
 H   3.7075999142378402        8.6060885887803398        19.377742863927125     
 H   4.7749272727687986        9.9759118230248109        19.599729061689839     
 C   5.6529698845696554        8.3678994752601206        18.437804190315177     
 H   5.1117283769851056        8.4511041707374392        17.482923096907641     
 H   5.8552739131130833        7.2919977060873640        18.566916749517734     
 C   6.9855131041033793        9.1160077947937612        18.296468618238013     
 H   7.5829518276380368        8.9916490580671873        19.209422008087845     
 H   6.7863235940270394        10.197733197919037        18.214892830590781     
 C   7.7927202478479574        8.6648676020702560        17.076401196176910     
 H   7.9578469001726839        7.5764149312088778        17.119498888731091     
 H   7.1964563029622584        8.8293581808220285        16.165076509401953     
 C   9.1390304017301780        9.3805666482423398        16.937484068236266     
 H   9.7745252875927786        9.1447646784360952        17.807077650069424     
 H   8.9822802115064064        10.471097948159548        16.978886886069432     
 C   9.8780270197756028        9.0298361782218617        15.643464752941247     
 H   10.061079261596648        7.9440672551366909        15.601393817781249     
 H   9.2235521681346810        9.2439394436348827        14.783979812577460     
 C   11.202227651169727        9.7785460719651986        15.468799605982282     
 H   11.864691811128958        9.5615212456587049        16.321224920290934     
 H   11.020880095173565        10.865070660337615        15.512854029092743     
 C   11.916814541809027        9.4339385171559549        14.160112707184592     
 H   12.111542922916035        8.3495313949949495        14.121376914915659     
 H   11.243544543877290        9.6343933860782407        13.311790560015172     
 C   13.231229126259056        10.192278088415268        13.955184668167554     
 H   13.036388667913494        11.277863686595179        13.959579502718187     
 H   13.899478564495864        10.014477802157558        14.812715474709258     
 C   13.943695541319617        9.8060199072830851        12.656559433252195     
 H   14.153350018771155        8.7234567033747918        12.662092114721588     
 H   13.264316699809907        9.9627109646269822        11.804741484001097     
 C   15.247029300071684        10.571991724647711        12.422911600006254     
 H   15.928272463941237        10.400790884745465        13.272307295303875     
 H   15.044389299229344        11.656794021792734        12.431081488251984     
 C   15.963971019406133        10.206882850288840        11.117311836241155     
 H   16.121441803191882        9.1168199359817752        11.065953194225781     
 H   15.317932421408742        10.450404433376109        10.258797067510722     
 C   17.306711016602488        10.932868660507392        10.998391700973304     
 H   17.936544256922428        10.660360678942183        11.860816583647997     
 H   17.139832794129408        12.017881806992644        11.102648804349798     
 C   18.089078430962104        10.682898867054533        9.7062244730616634     
 H   18.241643867182770        9.6025373483856491        9.5479017234160111     
 H   17.501932787306579        11.029754792904699        8.8418398567997816     
 C   19.442406327675688        11.403635148440694        9.7328289286497469     
 H   20.078984189103302        10.944002762304093        10.507263672917835     
 H   19.279297853494104        12.437507567125035        10.068570217214544     
 C   20.174008550422684        11.416948608603477        8.3860406041772251     
 H   21.146987849060782        11.923978023694163        8.4714385981784233     
 H   19.575691803222902        11.954685497841874        7.6323849501125389     
 H   20.363453906034412        10.400280203159703        8.0110311591191277     
 Cl   6.7035349985666350        5.5467600529432008        28.163782871488252     
         194

 Co   9.1796787774743223        1.3646097896701066        4.3505799359409476     
 N   7.8710605583696118       0.70267053995644213        5.7339586793872437     
 N   7.2182359558890994        1.6559400466928593        3.4545625421427881     
 N   10.224085013681623        2.2063436494620867        5.9852830831024830     
 N   9.9687777530624668        3.2494513614670626        3.6095170640498235     
 N   10.241065051836092      -0.38873462276546361        5.0525219637202436     
 N   9.8446265349294464       0.31895413715577203        2.6267835908736861     
 O   8.1879456425599670       0.39254008086623005        7.0216126155673306     
 C   6.4543571339597392       0.84099460504763268        5.5575919346397882     
 N   6.6518900722479186        2.1335744662499363        2.3158998870711520     
 C   6.1541477345642521        1.3582780438850139        4.2935910533548212     
 O   10.343924830187708        1.5807374482332914        7.1925633528651272     
 C   10.791118101846001        3.3830720886394121        5.8750308899606578     
 N   9.9757011131484266        4.0312523092734738        2.5008630033425479     
 C   10.618929174064741        3.9721877297809294        4.5593061826820316     
 O   10.264799915086851      -0.77308515743951167        6.3665892298227238     
 C   10.750833855249804       -1.2389348542419154        4.2004465928122192     
 N   9.9157324100394817       0.57312470542273342        1.3009066250898618     
 C   10.600877460073979      -0.79396627713778034        2.8291126218970208     
 B   9.6722860458454107       0.23658398528861652        7.3168641382648252     
 C   5.4769395332416231       0.44559869939569852        6.6036921243890330     
 H   7.2428833271638799        2.4386402420927706        1.5065986717190702     
 C   5.2855000212699590        2.1592842892043840        2.3950777076538312     
 C   4.9249662221141755        1.6643469021713608        3.6301388787645412     
 C   11.585637369147889        4.0667913454970863        6.9332123957578062     
 H   9.5517663828911719        3.6895365018025261        1.6042305191097199     
 C   10.609182543775024        5.2086388934852348        2.7207660882617892     
 C   11.036910329899849        5.2139049298929585        4.0427720983529269     
 C   11.387475725381991       -2.5275789875717276        4.5857895363226442     
 H   9.4153989987026350        1.3862649775071012       0.87283982275522820     
 C   10.675845407895080      -0.35005228786817089       0.66032006837549728     
 C   11.133069945708568       -1.2574758230753300        1.6080920566014567     
 C   9.9147418906623148      -0.28743537735041003        8.8057050967872748     
 H   4.4515108884043144       0.63641738373551460        6.2703410997642139     
 H   5.5604910603855737      -0.62796177887403948        6.8583392106618168     
 H   5.6451934812333775        1.0025053275443767        7.5441262672754421     
 H   4.6939963639331737        2.5682760189162641        1.5804690898254452     
 H   3.9219771166092801        1.5396072308354101        4.0150411845265763     
 H   11.266787105381495        5.1101556835347033        7.0623368290615760     
 H   11.501631675715293        3.5353649911088301        7.8850923259032424     
 H   12.647577193883068        4.1116403739561820        6.6395275204251893     
 H   10.750306454376121        5.9325098509644043        1.9286882433704415     
 H   11.585514019571347        5.9999023057342811        4.5479339905164560     
 H   11.981496381549345       -2.9377324684328165        3.7639015275734335     
 H   12.029351409179805       -2.3938735870442698        5.4667782907345446     
 H   10.620508922783079       -3.2736903433175413        4.8509614958618226     
 H   10.842852439101456      -0.29435944432840477      -0.40708654641204234     
 H   11.748292893075407       -2.1300514988213433        1.4236762565404737     
 H   10.963409931179442       -4.2512080246723510E-002   9.0410350766028191     
 H   9.8700355169350313       -1.3877501198567179        8.8139948988887937     
 C   9.0039040945120608       0.26095965656527892        9.9203688851485676     
 H   9.5345988272730917       0.19640341715650211        10.882263794765077     
 H   8.8148027851722865        1.3359435814646134        9.7643315720029626     
 C   7.6651771442596131      -0.47604279390311766        10.073374537774201     
 H   7.0345491505145334      -0.30613095820451841        9.1877633133172303     
 H   7.8534529185312296       -1.5635289350891064        10.099305714382043     
 C   6.9111348409725615       -7.6657326720370331E-002   11.348201780996041     
 H   6.7313687235495427        1.0103397569837249        11.353477897912994     
 H   7.5567972983131906      -0.26587291286238807        12.220448749817825     
 C   5.5827024195447725      -0.81635057751205786        11.528849300731807     
 H   4.9151503341315061      -0.58290770784554158        10.683586140847000     
 H   5.7586544048173556       -1.9031069562810017        11.468512616013854     
 C   4.8718277037815243      -0.49568867562607882        12.848819633111621     
 H   4.6815992931958705       0.58822321419024071        12.913787180352395     
 H   5.5459197403450222      -0.72093568055174106        13.690261293248170     
 C   3.5529152341745962       -1.2562984342087460        13.034107893198771     
 H   2.8807617977195017       -1.0360262907444295        12.189664320984699     
 H   3.7417254751261768       -2.3412587717827669        12.977996295053073     
 C   2.8418032507683999      -0.92907774325071235        14.350524835373268     
 H   2.6500982387340142       0.15540723818714611        14.403207492864032     
 H   3.5154342146536033       -1.1418540219838929        15.195123427214542     
 C   1.5217796614331442       -1.6835302185309315        14.549031349631241     
 H   1.7095148978539818       -2.7702525904370985        14.538047090884683     
 H  0.85631724022679478       -1.4957761223301711        13.691199246306782     
 C  0.80808758241547896       -1.2978768857637426        15.848209716034606     
 H  0.62998289564006893      -0.21059204619758856        15.855712537541336     
 H   1.4760484944511092       -1.4844292892417050        16.702517599553374     
 C -0.52013707423006905       -2.0253813289474953        16.065374487501934     
 H  -1.1881626020237228       -1.8257733387251691        15.212126354689081     
 H -0.35300713942237272       -3.1151990061224004        16.049416911300089     
 C  -1.2355354432819752       -1.6473952447594726        17.369424442228343     
 H  -1.3446832158969817      -0.55263215443192681        17.435741032567062     
 H -0.60945267721791363       -1.9304780685842466        18.230477991442676     
 C  -2.6111847151238106       -2.3153133960700698        17.470151807908817     
 H  -3.2315181699489979       -1.9855472097178006        16.621444135923902     
 H  -2.4941084584450550       -3.4016692932431547        17.328274774735938     
 C  -3.3693573839693176       -2.0766104657573443        18.779515748754704     
 H  -3.5005047638372786      -0.99667920240924990        18.960466028914844     
 H  -2.7681705650356854       -2.4504801047387961        19.622205948475102     
 C  -4.7387950920839446       -2.7722817663978869        18.783518281865689     
 H  -5.4018671424766040       -2.2659020039921640        18.063579598963702     
 H  -4.6172059876505394       -3.7930122692014208        18.396810194025932     
 C  -5.4041559221192230       -2.8287957794311156        20.163172875316757     
 H  -6.4127079997850860       -3.2664693354869172        20.105075473169023     
 H  -4.8130884407614163       -3.4475771406601896        20.856901528628320     
 H  -5.5067686671436347       -1.8295381674935525        20.603252745202266     
 Cl   8.4715401585412788        3.0046621589684968       -2.1734627690109254E-002
 Co   5.7283948261037319        7.1380185627946231        23.944690990132308     
 N   7.0368055709012411        7.6495177896719477        22.375523648330155     
 N   7.7371740441627139        7.0950885015152272        24.795128237013266     
 N   4.4649919872819899        6.4655005223990720        22.468304055719049     
 N   5.2527211458581480        5.1720160378606952        24.523858381005383     
 N   4.9685666574586884        8.9623405601380988        23.375155071622267     
 N   4.8568736869278286        7.9868434834880819        25.712158537904095     
 O   6.5911441407843201        8.1316178423391143        21.172967043499025     
 C   8.3339313501595420        7.7606513754193891        22.569637014799795     
 N   8.3729132637052377        6.7095014167392835        25.926283933194135     
 C   8.7287366783567339        7.3611312789262549        23.900785435613408     
 O   4.4008763672189888        6.9833416073677324        21.217219115003306     
 C   3.9141120642002272        5.1578602935884454        22.544836403016404     
 N   5.4461644683765318        4.3418708000049682        25.587429962445029     
 C   4.3652676854125607        4.4940637177889959        23.689646650079844     
 O   4.6012437523853134        9.2706741264845576        22.093680329081884     
 C   4.3655211609689966        9.8470170284502920        24.325360757441345     
 N   4.7224768135793491        7.6504599912585043        27.018012070770897     
 C   4.3286526880756568        9.2597034692052880        25.595420894118515     
 B   5.1159847460982650        8.3170651983290007        21.035916208388716     
 C   9.2808725921502226        8.3272860197402299        21.568632968315779     
 H   7.8198877271596094        6.3683388245612829        26.755078655861595     
 C   9.7230932417500977        6.7236151029418680        25.779582561133189     
 C   9.9948590714111969        7.1650179592671535        24.489620225722735     
 C   2.9012939056998492        4.6784504776902365        21.576896262651633     
 H   5.9117839804470202        4.6968464556938363        26.454060576540812     
 C   4.7269139633870232        3.1909500828832611        25.463975679239930     
 C   4.0407386483999961        3.2326032837487904        24.268598509554888     
 C   4.0884031897695259        11.264790556935223        23.998815639153005     
 H   5.2148916903391402        6.8164249666321703        27.394821683711182     
 C   4.1689087544781795        8.6704236975121027        27.741798913784333     
 C   3.8992629481652026        9.7140969226740665        26.880961564528700     
 C   4.7582380428508531        8.8786601072993285        19.585713108290292     
 H   10.278494206384625        8.4813153901473921        21.999186011232105     
 H   8.8931104735919142        9.2927531227276425        21.199943376786763     
 H   9.3703916143476409        7.6648756851314994        20.689265390507341     
 H   10.375831933266362        6.3849002128847747        26.578681728651365     
 H   10.966974760815871        7.3019471481789129        24.035050273380801     
 H   2.6882360963502303        3.6124300643630525        21.706484776429669     
 H   3.2370652605023045        4.8559410874808115        20.545101724898842     
 H   1.9521447475850515        5.2300236073961637        21.694446861637648     
 H   4.7527168203782280        2.4347861892571041        26.238464961948651     
 H   3.3652825670318891        2.4852300693957563        23.874930834006225     
 H   3.4229569338382673        11.702199817462281        24.758048609860431     
 H   3.6118913193999238        11.370088371412077        22.999011861843123     
 H   5.0353214552882655        11.859582212713242        23.984011583754981     
 H   3.9935482791458075        8.5711477454322633        28.806231329459056     
 H   3.4703366179269151        10.674570960003443        27.139103999329233     
 H   3.7090488949516378        8.6106435351603210        19.380698036283590     
 H   4.7776131885757041        9.9793230340603465        19.602945835611425     
 C   5.6527466150975689        8.3725081642832730        18.437540836509115     
 H   5.1096858635648363        8.4562495358407315        17.483811642544079     
 H   5.8556383302281843        7.2965948548406603        18.565388034985222     
 C   6.9846780636400441        9.1213023349467210        18.294391071125485     
 H   7.5834631474623508        8.9971223268689151        19.206502387199013     
 H   6.7847891301940368        10.202936189465403        18.213308483191266     
 C   7.7903406455191169        8.6706746519349789        17.073124506162337     
 H   7.9563650830478059        7.5823568403926211        17.116159460929453     
 H   7.1925744181589817        8.8344820180156063        16.162723867943956     
 C   9.1359059494391150        9.3872637252295856        16.932080805734355     
 H   9.7721469992194745        9.1531683512341946        17.801503050965771     
 H   8.9783535875060707        10.477693234530099        16.972104232686828     
 C   9.8745097513821491        9.0351566444207112        15.638207351991708     
 H   10.057014090854718        7.9492821988452862        15.597037467824341     
 H   9.2201270679170673        9.2488285010330458        14.778557683062857     
 C   11.199174778471320        9.7829514392354504        15.463033799630583     
 H   11.861192988906382        9.5665634583398251        16.315971500844043     
 H   11.018474920674956        10.869593854930372        15.505733028229967     
 C   11.914142609840130        9.4363093821582726        14.155147245985402     
 H   12.107502504852032        8.3516841894162681        14.117458062014835     
 H   11.241768084420590        9.6368293314793867        13.306173145698585     
 C   13.229638199650683        10.192772030956570        13.950552160600841     
 H   13.036343134881205        11.278571989916484        13.954296285522492     
 H   13.897132026096083        10.014504240428213        14.808557713987717     
 C   13.942236094223848        9.8048145144892391        12.652558878417869     
 H   14.149591976798989        8.7219293106813804        12.658344685488874     
 H   13.263898818630437        9.9627752091097737        11.800215571237882     
 C   15.247204607473176        10.567984145376780        12.419783984605925     
 H   15.927486434218014        10.395412061806230        13.269598920135250     
 H   15.046870044106749        11.653112601440485        12.427855646107142     
 C   15.964018829100548        10.201404602710481        11.114589155823200     
 H   16.119841333260730        9.1111563981669459        11.063442155177055     
 H   15.318534853445124        10.445640011451051        10.255893767415420     
 C   17.307746437528671        10.925481910675424        10.995672062732604     
 H   17.937499664773878        10.651649424713648        11.857673700798102     
 H   17.142414683148914        12.010616350756189        11.100574990378757     
 C   18.088861147879889        10.675243688325347        9.7028758634478915     
 H   18.241446060815257        9.5948819378390358        9.5446584505783267     
 H   17.500529801995707        11.021606940557083        8.8392283799155837     
 C   19.441985866561179        11.396299406733290        9.7268965464471293     
 H   20.081016131897865        10.935547997730193        10.498220202864266     
 H   19.279931119341782        12.429513150613191        10.064840628250622     
 C   20.168779645605703        11.411987586876979        8.3779746178310557     
 H   21.142379652647058        11.917900631426049        8.4608513287585065     
 H   19.568649232600645        11.951736025887037        7.6276957756592472     
 H   20.355683652564178        10.396049546288140        8.0005141796812786     
 Cl   6.7053612935157600        5.5393915370146116        28.162704082699399     
         194

 Co   9.1780003727979711        1.3669091054217672        4.3534749127108947     
 N   7.8707936980935225       0.70111846602552863        5.7365018619657295     
 N   7.2164561423174822        1.6592425781321449        3.4598872165959667     
 N   10.223779470693756        2.2060747680141928        5.9887088634356784     
 N   9.9691515633201071        3.2513342422911147        3.6137853384692775     
 N   10.241364507378531      -0.38631639072293783        5.0520619454080071     
 N   9.8424133736555888       0.32418653667489578        2.6275298224862587     
 O   8.1885761862121917       0.38953085045699509        7.0234725972135905     
 C   6.4539626781897539       0.83859159321165311        5.5609840573264666     
 N   6.6492302204952560        2.1375201312693841        2.3219461709283102     
 C   6.1529132113773493        1.3588233172858466        4.2985619513239977     
 O   10.343522770788391        1.5793737042592197        7.1954733177003982     
 C   10.791731127349001        3.3823777569483333        5.8792430360017329     
 N   9.9791514639346239        4.0326220699860587        2.5049700360957399     
 C   10.620676341138923        3.9723098359819886        4.5638100997774735     
 O   10.266228129920915      -0.77281632284842761        6.3654686895492398     
 C   10.751460076685925       -1.2346563277618090        4.1984827374282068     
 N   9.9116758451872897       0.57953847097147049        1.3018382942126474     
 C   10.599823620480981      -0.78820979963568139        2.8279114506360754     
 B   9.6732316806317780       0.23445718165591559        7.3177312638778904     
 C   5.4773545514615325       0.43810388620149310        6.6053779956840870     
 H   7.2395938413103309        2.4446030258709497        1.5131338007457886     
 C   5.2829106416994058        2.1614405334541402        2.4014320041063963     
 C   4.9232993376689436        1.6644735971673963        3.6358862543054000     
 C   11.586992599056341        4.0646433437750256        6.9376724492045945     
 H   9.5532813006083295        3.6929152957634970        1.6086771412536243     
 C   10.615684281081966        5.2081677034805001        2.7250589759916899     
 C   11.042458858394301        5.2125388139544615        4.0473431387666530     
 C   11.389830832694104       -2.5229357268399646        4.5817044642936082     
 H   9.4108871454802649        1.3930876740289291       0.87523804985215992     
 C   10.671941308312020      -0.34230589318660587       0.65954863607685854     
 C   11.131004101458092       -1.2501338973767004        1.6059331979569313     
 C   9.9160481627921868      -0.29194864584760949        8.8056191218324251     
 H   4.4516335160207410       0.63000774518354152        6.2737939620550911     
 H   5.5613951052252641      -0.63621980975881509        6.8546106041028265     
 H   5.6461423337148560       0.99029719318635590        7.5479516930768069     
 H   4.6908293135257750        2.5702274793820270        1.5871568241740317     
 H   3.9206266148865421        1.5379167063112207        4.0208128373028780     
 H   11.269787881226966        5.1084316790272197        7.0669411512692664     
 H   11.501973939870000        3.5331765797916730        7.8893940498975068     
 H   12.648969994856230        4.1077427890975047        6.6440619993237897     
 H   10.759164985760782        5.9314280576997156        1.9329477315165282     
 H   11.592608323128495        5.9970934951268209        4.5528176265933196     
 H   11.981636513152159       -2.9325400458365491        3.7581601903971316     
 H   12.034103058130928       -2.3889344991973660        5.4607201112215149     
 H   10.624201063728464       -3.2694405422721222        4.8491100227417210     
 H   10.837905475556930      -0.28559883295460453      -0.40795182605026226     
 H   11.746672249198996       -2.1220583910034909        1.4201274325271140     
 H   10.964535123408361       -4.6959449421905525E-002   9.0416329196359957     
 H   9.8717653500386398       -1.3922446017091223        8.8122888441560843     
 C   9.0044902911780582       0.25471764043943013        9.9205104453792021     
 H   9.5350770753690313       0.19046246349780757        10.882474539467017     
 H   8.8141723304738271        1.3295085097832460        9.7648511147361319     
 C   7.6665147635729687      -0.48365081819738887        10.073178018420080     
 H   7.0365925012581698      -0.31553420750426736        9.1868191970496067     
 H   7.8558710659628277       -1.5708287209230449        10.100741758177485     
 C   6.9109192929574190       -8.3090349958127530E-002   11.346623081374037     
 H   6.7313339889801238        1.0039141943457401        11.350519741962271     
 H   7.5555212863680135      -0.27130922940892205        12.219809088077945     
 C   5.5820878641867298      -0.82218103338916582        11.526823707924484     
 H   4.9153230598130886      -0.58945280048190041        10.680770120466612     
 H   5.7575207882052801       -1.9090549757265016        11.468003186346417     
 C   4.8705498942936618      -0.49926790764685219        12.845816942555420     
 H   4.6817847394738781       0.58490247224078284        12.909535024916151     
 H   5.5437144043980764      -0.72441556271553320        13.687999790695494     
 C   3.5505328231871189       -1.2577729011471490        13.031127080032173     
 H   2.8790957142517515       -1.0373823586252946        12.186167346657770     
 H   3.7377092014525002       -2.3429976665337242        12.976211356005681     
 C   2.8395490379534887      -0.92809002043678390        14.346949970980308     
 H   2.6498729974154576       0.15670298746563799        14.398735165738254     
 H   3.5124516032950694       -1.1414060373458990        15.191976962047066     
 C   1.5182111738201918       -1.6799903326347685        14.545508065185061     
 H   1.7039106476343162       -2.7669864406461486        14.534509786602202     
 H  0.85317023569197281       -1.4910607188284950        13.687643500739739     
 C  0.80512471907017447       -1.2932156585713124        15.844687075038239     
 H  0.62875322764339836      -0.20570244184772252        15.852421633783486     
 H   1.4726565658871587       -1.4810551877449436        16.699039438278184     
 C -0.52414338355617640       -2.0189162564448568        16.061363188851828     
 H  -1.1917268932335161       -1.8181234231348820        15.208086332623022     
 H -0.35839243788224096       -3.1089077243322674        16.044924566916748     
 C  -1.2392499254718654       -1.6407805537339464        17.365480166132322     
 H  -1.3490280737304827      -0.54607332620237525        17.431477023996671     
 H -0.61264704033914064       -1.9231994310795664        18.226362905662526     
 C  -2.6143496822947099       -2.3096492364828438        17.467304432763882     
 H  -3.2358092094018311       -1.9803599417001450        16.619286717894798     
 H  -2.4965475748592185       -3.3959154893574239        17.325307735306161     
 C  -3.3709603032043556       -2.0715347251208249        18.777605968246110     
 H  -3.5039094166129852      -0.99180628363095824        18.958174774775131     
 H  -2.7676015438225918       -2.4435679932921959        19.619389351215375     
 C  -4.7388338905570588       -2.7698137061980046        18.784796564606484     
 H  -5.4048247301501258       -2.2646374277703774        18.067059785404609     
 H  -4.6163613722588428       -3.7901958599457863        18.397438792735603     
 C  -5.3997882749070438       -2.8278160990182757        20.166219278610271     
 H  -6.4077478942025818       -3.2667817914043109        20.111065591137411     
 H  -4.8058316300524488       -3.4459128945235125        20.857723810148968     
 H  -5.5022795040801000       -1.8288922013661328        20.607013899246585     
 Cl   8.4679545289889848        3.0134018426424691       -1.5311134801769849E-002
 Co   5.7310917768757470        7.1358467243949217        23.943920252997181     
 N   7.0394945183289499        7.6500008227901732        22.375613400106257     
 N   7.7393862813592298        7.0919896387477142        24.794665597056973     
 N   4.4692970957163238        6.4642688410769011        22.466184465979101     
 N   5.2517420468493619        5.1700149269462115        24.522846742071753     
 N   4.9688177446498720        8.9591667807082036        23.376762120309920     
 N   4.8615495606707269        7.9837453789498554        25.713724531314977     
 O   6.5942313146907470        8.1336942635091631        21.173485078232410     
 C   8.3366397687006781        7.7604408136683123        22.570171606710918     
 N   8.3748994570549460        6.7059656401259895        25.925850978377795     
 C   8.7311465289758043        7.3593168804470181        23.900941017029329     
 O   4.4046621395401555        6.9839801423306360        21.216002106819790     
 C   3.9162113715724369        5.1575197148057548        22.541903512765494     
 N   5.4409438508889458        4.3407023306602479        25.587440789548083     
 C   4.3645712831563070        4.4933187022284962        23.687472797086521     
 O   4.6036998998694623        9.2702292691743047        22.095569814516224     
 C   4.3662419433762745        9.8432726319419412        24.327770020844603     
 N   4.7284815125638300        7.6470498429496985        27.019559406683623     
 C   4.3319652248825653        9.2561422174605497        25.597781596106376     
 B   5.1189522655316946        8.3183690761829450        21.036513461256011     
 C   9.2837366473974328        8.3280154591435505        21.569894708526014     
 H   7.8219447470507424        6.3636907859134340        26.754078005763731     
 C   9.7250989123862031        6.7209039382173197        25.779724746575791     
 C   9.9971257386327981        7.1632479929856450        24.490136297804806     
 C   2.9028643200554134        4.6802273914352233        21.573566922243209     
 H   5.9083180928166295        4.6938656126108453        26.453715618121880     
 C   4.7198378124766327        3.1910991874841912        25.463324062159934     
 C   4.0363892694111074        3.2330643813071909        24.266549645918506     
 C   4.0838758336323302        11.259571061866600        24.000951196611172     
 H   5.2206375522980766        6.8125911375081607        27.395824613321672     
 C   4.1743749619405035        8.6662488610780972        27.744079132440760     
 C   3.9031161541004691        9.7098448955532852        26.883778695432664     
 C   4.7601489990813617        8.8821347596993654        19.587476195735277     
 H   10.282206223085479        8.4777554741225369        21.999076000619208     
 H   8.8983674199145870        9.2956143444705503        21.205552828504164     
 H   9.3698888522061043        7.6690299819075269        20.688207546768044     
 H   10.377603964284898        6.3823000959911766        26.579076043981843     
 H   10.969391851053880        7.3009715835189732        24.036156380909645     
 H   2.6882660947141064        3.6144664314873274        21.702582560939131     
 H   3.2388659435966205        4.8578300442929887        20.541873196748906     
 H   1.9545173093636599        5.2330953215852656        21.691496149324443     
 H   4.7423344431683265        2.4355650193650429        26.238286142057060     
 H   3.3606662062634509        2.4864595824459919        23.871978206966990     
 H   3.4247277058694747        11.697820749358820        24.763918121284849     
 H   3.5993806669665949        11.361776516000296        23.006382213707393     
 H   5.0279663752055841        11.855595707912506        23.976701962296371     
 H   3.9998416283877072        8.5664579399526932        28.808582458244665     
 H   3.4732127487643085        10.669734355614363        27.142373907733162     
 H   3.7104978756654354        8.6151984815403040        19.383653208640059     
 H   4.7802991043826095        9.9827342450958820        19.606162609533012     
 C   5.6525233456254815        8.3771168533064237        18.437277482703053     
 H   5.1076433501445679        8.4613949009440237        17.484700188180518     
 H   5.8560027473432852        7.3011920035939575        18.563859320452710     
 C   6.9838430231767079        9.1265968750996809        18.292313524012958     
 H   7.5839744672866640        9.0025955956706412        19.203582766310177     
 H   6.7832546663610351        10.208139181011770        18.211724135791751     
 C   7.7879610431902773        8.6764817017997018        17.069847816147764     
 H   7.9548832659229278        7.5882987495763645        17.112820033127818     
 H   7.1886925333557041        8.8396058552091841        16.160371226485957     
 C   9.1327814971480539        9.3939608022168297        16.926677543232447     
 H   9.7697687108461704        9.1615720240322940        17.795928451862114     
 H   8.9744269635057332        10.484288520900648        16.965321579304227     
 C   9.8709924829886972        9.0404771106195607        15.632949951042169     
 H   10.052948920112790        7.9544971425538815        15.592681117867434     
 H   9.2167019676994517        9.2537175584312106        14.773135553548254     
 C   11.196121905772912        9.7873568065057039        15.457267993278883     
 H   11.857694166683805        9.5716056710209472        16.310718081397148     
 H   11.016069746176347        10.874117049523131        15.498612027367191     
 C   11.911470677871234        9.4386802471605904        14.150181784786213     
 H   12.103462086788031        8.3538369838375868        14.113539209114011     
 H   11.239991624963892        9.6392652768805309        13.300555731381996     
 C   13.228047273042312        10.193265973497873        13.945919653034128     
 H   13.036297601848917        11.279280293237791        13.949013068326799     
 H   13.894785487696300        10.014530678698867        14.804399953266177     
 C   13.940776647128079        9.8036091216953913        12.648558323583542     
 H   14.145833934826824        8.7204019179879708        12.654597256256158     
 H   13.263480937450970        9.9628394535925633        11.795689658474664     
 C   15.247379914874665        10.563976566105847        12.416656369205596     
 H   15.926700404494790        10.390033238866994        13.266890544966625     
 H   15.049350788984151        11.649431181088236        12.424629803962301     
 C   15.964066638794961        10.195926355132121        11.111866475405245     
 H   16.118240863329579        9.1054928603521166        11.060931116128330     
 H   15.319137285481505        10.440875589525993        10.252990467320119     
 C   17.308781858454857        10.918095160843455        10.992952424491904     
 H   17.938455072625327        10.642938170485111        11.854530817948207     
 H   17.144996572168417        12.003350894519734        11.098501176407714     
 C   18.088643864797671        10.667588509596161        9.6995272538341197     
 H   18.241248254447740        9.5872265272924224        9.5414151777406424     
 H   17.499126816684832        11.013459088209467        8.8366169030313841     
 C   19.441565405446671        11.388963665025884        9.7209641642445117     
 H   20.083048074692428        10.927093233156294        10.489176732810694     
 H   19.280564385189461        12.421518734101348        10.061111039286697     
 C   20.163550740788718        11.407026565150479        8.3699086314848863     
 H   21.137771456233331        11.911823239157934        8.4502640593385898     
 H   19.561606661978384        11.948786553932202        7.6230066012059563     
 H   20.347913399093947        10.391818889416577        7.9899972002434296     
 Cl   6.7071875884648842        5.5320230210860224        28.161625293910543     
         194

 Co   9.1763219681216199        1.3692084211734281        4.3563698894808418     
 N   7.8705268378174322       0.69956639209461524        5.7390450445442163     
 N   7.2146763287458660        1.6625451095714305        3.4652118910491452     
 N   10.223473927705887        2.2058058865662993        5.9921346437688738     
 N   9.9695253735777474        3.2532171231151668        3.6180536128887320     
 N   10.241663962920970      -0.38389815868041210        5.0516019270957715     
 N   9.8402002123817311       0.32941893619401957        2.6282760540988317     
 O   8.1892067298644164       0.38652162004776008        7.0253325788598495     
 C   6.4535682224197686       0.83618858137567353        5.5643761800131450     
 N   6.6465703687425943        2.1414657962888324        2.3279924547854685     
 C   6.1516786881904464        1.3593685906866790        4.3035328492931741     
 O   10.343120711389075        1.5780099602851478        7.1983832825356693     
 C   10.792344152852001        3.3816834252572550        5.8834551820428072     
 N   9.9826018147208231        4.0339918306986426        2.5090770688489314     
 C   10.622423508213103        3.9724319421830483        4.5683140168729164     
 O   10.267656344754979      -0.77254748825734365        6.3643481492757550     
 C   10.752086298122046       -1.2303778012817026        4.1965188820441943     
 N   9.9076192803350960       0.58595223652020745        1.3027699633354328     
 C   10.598769780887981      -0.78245332213358254        2.8267102793751295     
 B   9.6741773154181434       0.23233037802321468        7.3185983894909556     
 C   5.4777695696814419       0.43060907300728762        6.6070638669791411     
 H   7.2363043554567819        2.4505658096491292        1.5196689297725070     
 C   5.2803212621288518        2.1635967777038965        2.4077863005589610     
 C   4.9216324532237117        1.6646002921634317        3.6416336298462593     
 C   11.588347828964791        4.0624953420529657        6.9421325026513827     
 H   9.5547962183254853        3.6962940897244678        1.6131237633975288     
 C   10.622186018388909        5.2076965134757645        2.7293518637215906     
 C   11.048007386888754        5.2111726980159636        4.0519141791803799     
 C   11.392185940006215       -2.5182924661082020        4.5776193922645723     
 H   9.4063752922578967        1.3999103705507567       0.87763627694909174     
 C   10.668037208728959      -0.33455949850504080       0.65877720377821980     
 C   11.128938257207617       -1.2427919716780711        1.6037743393124060     
 C   9.9173544349220588      -0.29646191434480890        8.8055331468775773     
 H   4.4517561436371684       0.62359810663156856        6.2772468243459683     
 H   5.5622991500649546      -0.64447784064359070        6.8508819975438371     
 H   5.6470911861963353       0.97808905882833497        7.5517771188781708     
 H   4.6876622631183764        2.5721789398477903        1.5938445585226180     
 H   3.9192761131638045        1.5362261817870313        4.0265844900791796     
 H   11.272788657072439        5.1067076745197362        7.0715454734769567     
 H   11.502316204024705        3.5309881684745155        7.8936957738917712     
 H   12.650362795829395        4.1038452042388283        6.6485964782223910     
 H   10.768023517145442        5.9303462644350260        1.9372072196626147     
 H   11.599702626685643        5.9942846845193607        4.5577012626701832     
 H   11.981776644754973       -2.9273476232402813        3.7524188532208300     
 H   12.038854707082049       -2.3839954113504622        5.4546619317084843     
 H   10.627893204673848       -3.2651907412267032        4.8472585496216203     
 H   10.832958512012405      -0.27683822158080423      -0.40881710568848212     
 H   11.745051605322583       -2.1140652831856386        1.4165786085137544     
 H   10.965660315637281       -5.1406818597087539E-002   9.0422307626691723     
 H   9.8734951831422499       -1.3967390835615270        8.8105827894233730     
 C   9.0050764878440539       0.24847562431358128        9.9206520056098384     
 H   9.5355553234649690       0.18452150983911303        10.882685284168957     
 H   8.8135418757753659        1.3230734381018785        9.7653706574693011     
 C   7.6678523828863234      -0.49125884249166013        10.072981499065957     
 H   7.0386358520018071      -0.32493745680401631        9.1858750807819831     
 H   7.8582892133944267       -1.5781285067569835        10.102177801972926     
 C   6.9107037449422766       -8.9523373195884728E-002   11.345044381752036     
 H   6.7312992544107049       0.99748863170775548        11.347561586011549     
 H   7.5542452744228354      -0.27674554595545608        12.219169426338066     
 C   5.5814733088286870      -0.82801148926627366        11.524798115117161     
 H   4.9154957854946719      -0.59599789311825913        10.677954100086223     
 H   5.7563871715932047       -1.9150029951720016        11.467493756678980     
 C   4.8692720848057993      -0.50284713966762562        12.842814251999219     
 H   4.6819701857518847       0.58158173029132509        12.905282869479906     
 H   5.5415090684511306      -0.72789544487932534        13.685738288142819     
 C   3.5481504121996412       -1.2592473680855520        13.028146266865575     
 H   2.8774296307840017       -1.0387384265061597        12.182670372330843     
 H   3.7336929277788236       -2.3447365612846816        12.974426416958288     
 C   2.8372948251385774      -0.92710229762285545        14.343375106587349     
 H   2.6496477560969014       0.15799873674412990        14.394262838612473     
 H   3.5094689919365361       -1.1409580527079048        15.188830496879593     
 C   1.5146426862072393       -1.6764504467386057        14.541984780738881     
 H   1.6983063974146504       -2.7637202908551988        14.530972482319719     
 H  0.85002323115715084       -1.4863453153268187        13.684087755172696     
 C  0.80216185572487009       -1.2885544313788824        15.841164434041872     
 H  0.62752355964672790      -0.20081283749785647        15.849130730025633     
 H   1.4692646373232081       -1.4776810862481822        16.695561277002998     
 C -0.52814969288228375       -2.0124511839422183        16.057351890201719     
 H  -1.1952911844433094       -1.8104735075445948        15.204046310556961     
 H -0.36377773634210919       -3.1026164425421339        16.040432222533411     
 C  -1.2429644076617556       -1.6341658627084201        17.361535890036304     
 H  -1.3533729315639837      -0.53951449797282369        17.427213015426279     
 H -0.61584140346036775       -1.9159207935748861        18.222247819882380     
 C  -2.6175146494656096       -2.3039850768956174        17.464457057618951     
 H  -3.2401002488546649       -1.9751726736824893        16.617129299865692     
 H  -2.4989866912733820       -3.3901616854716927        17.322340695876388     
 C  -3.3725632224393935       -2.0664589844843060        18.775696187737516     
 H  -3.5073140693886922      -0.98693336485266647        18.955883520635417     
 H  -2.7670325226094983       -2.4366558818455961        19.616572753955648     
 C  -4.7388726890301731       -2.7673456459981218        18.786074847347280     
 H  -5.4077823178236484       -2.2633728515485902        18.070539971845513     
 H  -4.6155167568671462       -3.7873794506901519        18.398067391445274     
 C  -5.3954206276948655       -2.8268364186054358        20.169265681903784     
 H  -6.4027877886200768       -3.2670942473217042        20.117055709105799     
 H  -4.7985748193434814       -3.4442486483868353        20.858546091669616     
 H  -5.4977903410165645       -1.8282462352387134        20.610775053290904     
 Cl   8.4643688994366926        3.0221415263164415       -8.8876419134304441E-003
 Co   5.7337887276477622        7.1336748859952204        23.943149515862054     
 N   7.0421834657566587        7.6504838559083979        22.375703151882359     
 N   7.7415985185557457        7.0888907759802020        24.794202957100680     
 N   4.4736022041506578        6.4630371597547303        22.464064876239156     
 N   5.2507629478405757        5.1680138160317286        24.521835103138120     
 N   4.9690688318410565        8.9559930012783102        23.378369168997569     
 N   4.8662254344136251        7.9806472744116288        25.715290524725862     
 O   6.5973184885971738        8.1357706846792137        21.174003112965799     
 C   8.3393481872418143        7.7602302519172346        22.570706198622041     
 N   8.3768856504046543        6.7024298635126964        25.925418023561452     
 C   8.7335563795948747        7.3575024819677814        23.901096598445253     
 O   4.4084479118613231        6.9846186772935397        21.214785098636273     
 C   3.9183106789446467        5.1571791360230632        22.538970622514583     
 N   5.4357232334013608        4.3395338613155268        25.587451616651137     
 C   4.3638748809000534        4.4925736866679964        23.685298944093198     
 O   4.6061560473536112        9.2697844118640500        22.097459299950565     
 C   4.3669627257835524        9.8395282354335922        24.330179284247862     
 N   4.7344862115483108        7.6436396946408927        27.021106742596352     
 C   4.3352777616894729        9.2525809657158113        25.600142298094237     
 B   5.1219197849651241        8.3196729540368892        21.037110714123305     
 C   9.2866007026446429        8.3287448985468711        21.571156448736247     
 H   7.8240017669418744        6.3590427472655850        26.753077355665862     
 C   9.7271045830223084        6.7181927734927713        25.779866932018393     
 C   9.9993924058543975        7.1614780267041365        24.490652369886874     
 C   2.9044347344109771        4.6820043051802100        21.570237581834785     
 H   5.9048522051862395        4.6908847695278544        26.453370659702944     
 C   4.7127616615662422        3.1912482920851208        25.462672445079939     
 C   4.0320398904222188        3.2335254788655914        24.264500782282123     
 C   4.0793484774951345        11.254351566797975        24.003086754069340     
 H   5.2263834142570138        6.8087573083841511        27.396827542932161     
 C   4.1798411694028266        8.6620740246440917        27.746359351097187     
 C   3.9069693600357356        9.7055928684325039        26.886595826336624     
 C   4.7620599553118694        8.8856094120994022        19.589239283180262     
 H   10.285918239786334        8.4741955580976818        21.998965990006315     
 H   8.9036243662372581        9.2984755662134599        21.211162280221568     
 H   9.3693860900645696        7.6731842786835553        20.687149703028748     
 H   10.379375995303434        6.3796999790975777        26.579470359312321     
 H   10.971808941291886        7.2999960188590336        24.037262488438490     
 H   2.6882960930779825        3.6165027986116023        21.698680345448594     
 H   3.2406666266909370        4.8597190011051659        20.538644668598970     
 H   1.9568898711422680        5.2361670357743675        21.688545437011243     
 H   4.7319520659584251        2.4363438494729817        26.238107322165469     
 H   3.3560498454950127        2.4876890954962279        23.869025579927754     
 H   3.4264984779006822        11.693441681255360        24.769787632709271     
 H   3.5868700145332659        11.353464660588514        23.013752565571664     
 H   5.0206112951229027        11.851609203111771        23.969392340837761     
 H   4.0061349776296069        8.5617681344731231        28.810933587030270     
 H   3.4760888796017020        10.664897751225283        27.145643816137095     
 H   3.7119468563792335        8.6197534279202852        19.386608380996528     
 H   4.7829850201895150        9.9861454561314194        19.609379383454602     
 C   5.6523000761533941        8.3817255423295762        18.437014128896990     
 H   5.1056008367242995        8.4665402660473159        17.485588733816961     
 H   5.8563671644583861        7.3057891523472538        18.562330605920199     
 C   6.9830079827133726        9.1318914152526407        18.290235976900430     
 H   7.5844857871109781        9.0080688644723672        19.200663145421345     
 H   6.7817202025280325        10.213342172558136        18.210139788392237     
 C   7.7855814408614377        8.6822887516644247        17.066571126133187     
 H   7.9534014487980498        7.5942406587601079        17.109480605326180     
 H   7.1848106485524275        8.8447296924027601        16.158018585027961     
 C   9.1296570448569909        9.4006578792040756        16.921274280730540     
 H   9.7673904224728663        9.1699756968303952        17.790353852758461     
 H   8.9705003395053957        10.490883807271198        16.958538925921626     
 C   9.8674752145952436        9.0457975768184102        15.627692550092629     
 H   10.048883749370862        7.9597120862624768        15.588324767910526     
 H   9.2132768674818362        9.2586066158293754        14.767713424033651     
 C   11.193069033074506        9.7917621737759557        15.451502186927184     
 H   11.854195344461228        9.5766478837020674        16.305464661950257     
 H   11.013664571677738        10.878640244115887        15.491491026504415     
 C   11.908798745902338        9.4410511121629082        14.145216323587023     
 H   12.099421668724029        8.3559897782589037        14.109620356213187     
 H   11.238215165507192        9.6417012222816769        13.294938317065409     
 C   13.226456346433942        10.193759916039173        13.941287145467413     
 H   13.036252068816628        11.279988596559097        13.943729851131105     
 H   13.892438949296517        10.014557116969522        14.800242192544639     
 C   13.939317200032310        9.8024037289015453        12.644557768749216     
 H   14.142075892854656        8.7188745252945612        12.650849827023443     
 H   13.263063056271500        9.9629036980753529        11.791163745711449     
 C   15.247555222276155        10.559968986834916        12.413528753805267     
 H   15.925914374771567        10.384654415927761        13.264182169798000     
 H   15.051831533861554        11.645749760735987        12.421403961817461     
 C   15.964114448489376        10.190448107553761        11.109143794987290     
 H   16.116640393398427        9.0998293225372855        11.058420077079605     
 H   15.319739717517887        10.436111167600933        10.250087167224818     
 C   17.309817279381043        10.910708411011488        10.990232786251203     
 H   17.939410480476781        10.634226916256576        11.851387935098314     
 H   17.147578461187923        11.996085438283279        11.096427362436673     
 C   18.088426581715456        10.659933330866975        9.6961786442203479     
 H   18.241050448080227        9.5795711167458091        9.5381719049029581     
 H   17.497723831373960        11.005311235861852        8.8340054261471845     
 C   19.441144944332159        11.381627923318479        9.7150317820418923     
 H   20.085080017486991        10.918638468582394        10.480133262757125     
 H   19.281197651037139        12.413524317589502        10.057381450322774     
 C   20.158321835971734        11.402065543423980        8.3618426451387151     
 H   21.133163259819607        11.905745846889820        8.4396767899186713     
 H   19.554564091356127        11.945837081977366        7.6183174267526645     
 H   20.340143145623713        10.387588232545014        7.9794802208055806     
 Cl   6.7090138834140092        5.5246545051574323        28.160546505121687     
         194

 Co   9.1746435634452688        1.3715077369250888        4.3592648662507898     
 N   7.8702599775413429       0.69801431816370174        5.7415882271227030     
 N   7.2128965151742497        1.6658476410107161        3.4705365655023237     
 N   10.223168384718020        2.2055370051184058        5.9955604241020692     
 N   9.9698991838353894        3.2551000039392188        3.6223218873081864     
 N   10.241963418463410      -0.38147992663788632        5.0511419087835359     
 N   9.8379870511078735       0.33465133571314332        2.6290222857114047     
 O   8.1898372735166394       0.38351238963852508        7.0271925605061094     
 C   6.4531737666497833       0.83378556953969385        5.5677683026998235     
 N   6.6439105169899326        2.1454114613082802        2.3340387386426267     
 C   6.1504441650035435        1.3599138640875117        4.3085037472623506     
 O   10.342718651989758        1.5766462163110762        7.2012932473709395     
 C   10.792957178355001        3.3809890935661766        5.8876673280838814     
 N   9.9860521655070222        4.0353615914112275        2.5131841016021235     
 C   10.624170675287285        3.9725540483841075        4.5728179339683592     
 O   10.269084559589043      -0.77227865366625958        6.3632276090022701     
 C   10.752712519558170       -1.2260992748015962        4.1945550266601828     
 N   9.9035627154829022       0.59236600206894452        1.3037016324582182     
 C   10.597715941294982      -0.77669684463148358        2.8255091081141841     
 B   9.6751229502045106       0.23020357439051375        7.3194655151040209     
 C   5.4781845879013522       0.42311425981308215        6.6087497382741951     
 H   7.2330148696032328        2.4565285934273087        1.5262040587992254     
 C   5.2777318825582986        2.1657530219536532        2.4141405970115262     
 C   4.9199655687784798        1.6647269871594672        3.6473810053871181     
 C   11.589703058873242        4.0603473403309049        6.9465925560981718     
 H   9.5563111360426429        3.6996728836854382        1.6175703855414332     
 C   10.628687755695852        5.2072253234710297        2.7336447514514912     
 C   11.053555915383207        5.2098065820774657        4.0564852195941059     
 C   11.394541047318326       -2.5136492053764394        4.5735343202355372     
 H   9.4018634390355285        1.4067330670725844       0.88003450404602346     
 C   10.664133109145899      -0.32681310382347573       0.65800577147958106     
 C   11.126872412957139       -1.2354500459794417        1.6016154806678806     
 C   9.9186607070519290      -0.30097518284200836        8.8054471719227276     
 H   4.4518787712535950       0.61718846807959549        6.2806996866368454     
 H   5.5632031949046450      -0.65273587152836621        6.8471533909848477     
 H   5.6480400386778147       0.96588092447031404        7.5556025446795356     
 H   4.6844952127109778        2.5741304003135532        1.6005322928712045     
 H   3.9179256114410665        1.5345356572628417        4.0323561428554804     
 H   11.275789432917911        5.1049836700122526        7.0761497956846471     
 H   11.502658468179412        3.5287997571573584        7.8979974978860357     
 H   12.651755596802557        4.0999476193801510        6.6531309571209913     
 H   10.776882048530101        5.9292644711703373        1.9414667078087013     
 H   11.606796930242790        5.9914758739119014        4.5625848987470468     
 H   11.981916776357787       -2.9221552006440139        3.7466775160445280     
 H   12.043606356033171       -2.3790563235035584        5.4486037521954538     
 H   10.631585345619232       -3.2609409401812841        4.8454070765015187     
 H   10.828011548467879      -0.26807761020700394      -0.40968238532670198     
 H   11.743430961446172       -2.1060721753677862        1.4130297845003947     
 H   10.966785507866200       -5.5854187772269553E-002   9.0428286057023488     
 H   9.8752250162458584       -1.4012335654139316        8.8088767346906618     
 C   9.0056626845100514       0.24223360818773249        9.9207935658404729     
 H   9.5360335715609086       0.17858055618041846        10.882896028870897     
 H   8.8129114210769064        1.3166383664205112        9.7658902002024703     
 C   7.6691900021996782      -0.49886686678593134        10.072784979711836     
 H   7.0406792027454443      -0.33434070610376526        9.1849309645143595     
 H   7.8607073608260247       -1.5854282925909220        10.103613845768368     
 C   6.9104881969271341       -9.5956396433641927E-002   11.343465682130034     
 H   6.7312645198412859       0.99106306906977071        11.344603430060829     
 H   7.5529692624776583      -0.28218186250199007        12.218529764598188     
 C   5.5808587534706442      -0.83384194514338161        11.522772522309838     
 H   4.9156685111762544      -0.60254298575461795        10.675138079705834     
 H   5.7552535549811301       -1.9209510146175015        11.466984327011545     
 C   4.8679942753179368      -0.50642637168839899        12.839811561443017     
 H   4.6821556320298923       0.57826098834186723        12.901030714043662     
 H   5.5393037325041847      -0.73137532704311747        13.683476785590143     
 C   3.5457680012121635       -1.2607218350239551        13.025165453698975     
 H   2.8757635473162515       -1.0400944943870245        12.179173398003915     
 H   3.7296766541051474       -2.3464754560356389        12.972641477910894     
 C   2.8350406123236667      -0.92611457480892700        14.339800242194389     
 H   2.6494225147783448       0.15929448602262178        14.389790511486694     
 H   3.5064863805780027       -1.1405100680699107        15.185684031712118     
 C   1.5110741985942868       -1.6729105608424428        14.538461496292701     
 H   1.6927021471949846       -2.7604541410642489        14.527435178037237     
 H  0.84687622662232886       -1.4816299118251426        13.680532009605653     
 C  0.79919899237956560       -1.2838932041864521        15.837641793045506     
 H  0.62629389165005733      -0.19592323314799043        15.845839826267781     
 H   1.4658727087592573       -1.4743069847514210        16.692083115727812     
 C -0.53215600220839110       -2.0059861114395794        16.053340591551613     
 H  -1.1988554756531025       -1.8028235919543076        15.200006288490902     
 H -0.36916303480197743       -3.0963251607520004        16.035939878150074     
 C  -1.2466788898516461       -1.6275511716828939        17.357591613940286     
 H  -1.3577177893974846      -0.53295566974327224        17.422949006855884     
 H -0.61903576658159487       -1.9086421560702056        18.218132734102230     
 C  -2.6206796166365089       -2.2983209173083914        17.461609682474016     
 H  -3.2443912883074981       -1.9699854056648338        16.614971881836585     
 H  -2.5014258076875460       -3.3844078815859620        17.319373656446615     
 C  -3.3741661416744315       -2.0613832438477870        18.773786407228922     
 H  -3.5107187221643987      -0.98206044607437482        18.953592266495704     
 H  -2.7664635013964047       -2.4297437703989964        19.613756156695921     
 C  -4.7389114875032874       -2.7648775857982391        18.787353130088075     
 H  -5.4107399054971701       -2.2621082753268036        18.074020158286420     
 H  -4.6146721414754497       -3.7845630414345171        18.398695990154945     
 C  -5.3910529804826863       -2.8258567381925959        20.172312085197298     
 H  -6.3978276830375718       -3.2674067032390979        20.123045827074186     
 H  -4.7913180086345140       -3.4425844022501582        20.859368373190264     
 H  -5.4933011779530290       -1.8276002691112938        20.614536207335220     
 Cl   8.4607832698843985        3.0308812099904139       -2.4641490250910392E-003
 Co   5.7364856784197764        7.1315030475955190        23.942378778726926     
 N   7.0448724131843674        7.6509668890266234        22.375792903658461     
 N   7.7438107557522615        7.0857919132126890        24.793740317144387     
 N   4.4779073125849918        6.4618054784325594        22.461945286499208     
 N   5.2497838488317896        5.1660127051172458        24.520823464204486     
 N   4.9693199190322401        8.9528192218484151        23.379976217685222     
 N   4.8709013081565233        7.9775491698734013        25.716856518136744     
 O   6.6004056625035998        8.1378471058492625        21.174521147699185     
 C   8.3420566057829522        7.7600196901661578        22.571240790533164     
 N   8.3788718437543643        6.6988940868994025        25.924985068745112     
 C   8.7359662302139451        7.3556880834885456        23.901252179861174     
 O   4.4122336841824907        6.9852572122564434        21.213568090452757     
 C   3.9204099863168560        5.1568385572403717        22.536037732263672     
 N   5.4305026159137757        4.3383653919708065        25.587462443754191     
 C   4.3631784786438006        4.4918286711074966        23.683125091099871     
 O   4.6086121948377610        9.2693395545537971        22.099348785384901     
 C   4.3676835081908303        9.8357838389252432        24.332588547651120     
 N   4.7404909105327917        7.6402295463320868        27.022654078509081     
 C   4.3385902984963804        9.2490197139710730        25.602503000082098     
 B   5.1248873043985546        8.3209768318908335        21.037707966990595     
 C   9.2894647578918530        8.3294743379501917        21.572418188946482     
 H   7.8260587868330074        6.3543947086177353        26.752076705567998     
 C   9.7291102536584155        6.7154816087682239        25.780009117460992     
 C   10.001659073075997        7.1597080604226280        24.491168441968945     
 C   2.9060051487665413        4.6837812189251968        21.566908241426361     
 H   5.9013863175558496        4.6879039264448634        26.453025701284009     
 C   4.7056855106558526        3.1913973966860509        25.462020827999943     
 C   4.0276905114333301        3.2339865764239919        24.262451918645738     
 C   4.0748211213579388        11.249132071729353        24.005222311527508     
 H   5.2321292762159501        6.8049234792601414        27.397830472542651     
 C   4.1853073768651496        8.6578991882100862        27.748639569753610     
 C   3.9108225659710021        9.7013408413117208        26.889412957240584     
 C   4.7639709115423781        8.8890840644994409        19.591002370625244     
 H   10.289630256487188        8.4706356420728266        21.998855979393422     
 H   8.9088813125599291        9.3013367879563678        21.216771731938969     
 H   9.3688833279230348        7.6773385754595829        20.686091859289451     
 H   10.381148026321968        6.3770998622039787        26.579864674642803     
 H   10.974226031529893        7.2990204541990940        24.038368595967334     
 H   2.6883260914418585        3.6185391657358768        21.694778129958056     
 H   3.2424673097852534        4.8616079579173430        20.535416140449033     
 H   1.9592624329208761        5.2392387499634694        21.685594724698039     
 H   4.7215696887485237        2.4371226795809200        26.237928502273878     
 H   3.3514334847265741        2.4889186085464634        23.866072952888519     
 H   3.4282692499318896        11.689062613151901        24.775657144133692     
 H   3.5743593620999365        11.345152805176731        23.021122917435935     
 H   5.0132562150402213        11.847622698311035        23.962082719379151     
 H   4.0124283268715057        8.5570783289935530        28.813284715815879     
 H   3.4789650104390959        10.660061146836201        27.148913724541028     
 H   3.7133958370930311        8.6243083743002682        19.389563553352993     
 H   4.7856709359964205        9.9895566671669549        19.612596157376188     
 C   5.6520768066813076        8.3863342313527269        18.436750775090932     
 H   5.1035583233040303        8.4716856311506081        17.486477279453400     
 H   5.8567315815734871        7.3103863011005501        18.560801891387687     
 C   6.9821729422500365        9.1371859554056005        18.288158429787902     
 H   7.5849971069352922        9.0135421332740950        19.197743524532509     
 H   6.7801857386950308        10.218545164104503        18.208555440992722     
 C   7.7832018385325981        8.6880958015291494        17.063294436118614     
 H   7.9519196316731708        7.6001825679438504        17.106141177524545     
 H   7.1809287637491508        8.8498535295963379        16.155665943569961     
 C   9.1265325925659297        9.4073549561913197        16.915871018228632     
 H   9.7650121340995621        9.1783793696284945        17.784779253654808     
 H   8.9665737155050582        10.497479093641749        16.951756272539026     
 C   9.8639579462017917        9.0511180430172598        15.622435149143090     
 H   10.044818578628933        7.9649270299710722        15.583968417953617     
 H   9.2098517672642206        9.2634956732275384        14.762291294519047     
 C   11.190016160376100        9.7961675410462092        15.445736380575486     
 H   11.850696522238652        9.5816900963831877        16.300211242503366     
 H   11.011259397179129        10.883163438708644        15.484370025641638     
 C   11.906126813933442        9.4434219771652277        14.140250862387836     
 H   12.095381250660028        8.3581425726802223        14.105701503312362     
 H   11.236438706050492        9.6441371676828211        13.289320902748820     
 C   13.224865419825569        10.194253858580476        13.936654637900700     
 H   13.036206535784340        11.280696899880404        13.938446633935412     
 H   13.890092410896736        10.014583555240177        14.796084431823099     
 C   13.937857752936541        9.8011983361076993        12.640557213914891     
 H   14.138317850882490        8.7173471326011498        12.647102397790729     
 H   13.262645175092032        9.9629679425581443        11.786637832948234     
 C   15.247730529677646        10.555961407563982        12.410401138404938     
 H   15.925128345048345        10.379275592988526        13.261473794629374     
 H   15.054312278738957        11.642068340383737        12.418178119672620     
 C   15.964162258183789        10.184969859975400        11.106421114569333     
 H   16.115039923467275        9.0941657847224562        11.055909038030880     
 H   15.320342149554270        10.431346745675874        10.247183867129516     
 C   17.310852700307226        10.903321661179520        10.987513148010503     
 H   17.940365888328230        10.625515662028040        11.848245052248419     
 H   17.150160350207425        11.988819982046824        11.094353548465630     
 C   18.088209298633242        10.652278152137789        9.6928300346065761     
 H   18.240852641712713        9.5719157061991957        9.5349286320652720     
 H   17.496320846063089        10.997163383514236        8.8313939492629867     
 C   19.440724483217650        11.374292181611073        9.7090993998392747     
 H   20.087111960281554        10.910183704008494        10.471089792703555     
 H   19.281830916884818        12.405529901077658        10.053651861358851     
 C   20.153092931154752        11.397104521697482        8.3537766587925457     
 H   21.128555063405884        11.899668454621708        8.4290895204987546     
 H   19.547521520733870        11.942887610022531        7.6136282522993728     
 H   20.332372892153483        10.383357575673450        7.9689632413677316     
 Cl   6.7108401783631333        5.5172859892288431        28.159467716332831     
         194

 Co   9.1729651587689176        1.3738070526767496        4.3621598430207369     
 N   7.8699931172652535       0.69646224423278835        5.7441314097011889     
 N   7.2111167016026325        1.6691501724500017        3.4758612399555022     
 N   10.222862841730151        2.2052681236705118        5.9989862044352646     
 N   9.9702729940930297        3.2569828847632709        3.6265901617276404     
 N   10.242262874005849      -0.37906169459536054        5.0506818904713002     
 N   9.8357738898340141       0.33988373523226711        2.6297685173239778     
 O   8.1904678171688641       0.38050315922929007        7.0290525421523684     
 C   6.4527793108797979       0.83138255770371428        5.5711604253865019     
 N   6.6412506652372700        2.1493571263277280        2.3400850224997853     
 C   6.1492096418166406        1.3604591374883441        4.3134746452315271     
 O   10.342316592590439        1.5752824723370045        7.2042032122062105     
 C   10.793570203858001        3.3802947618750983        5.8918794741249565     
 N   9.9895025162932196        4.0367313521238124        2.5172911343553150     
 C   10.625917842361465        3.9726761545851672        4.5773218510638021     
 O   10.270512774423107      -0.77200981907517563        6.3621070687287853     
 C   10.753338740994291       -1.2218207483214898        4.1925911712761703     
 N   9.8995061506307085       0.59877976761768159        1.3046333015810037     
 C   10.596662101701984      -0.77094036712938463        2.8243079368532382     
 B   9.6760685849908761       0.22807677075781285        7.3203326407170861     
 C   5.4785996061212616       0.41561944661887668        6.6104356095692482     
 H   7.2297253837496838        2.4624913772054882        1.5327391878259435     
 C   5.2751425029877455        2.1679092662034094        2.4204948934640909     
 C   4.9182986843332479        1.6648536821555027        3.6531283809279769     
 C   11.591058288781692        4.0581993386088451        6.9510526095449601     
 H   9.5578260537598005        3.7030516776464091        1.6220170076853377     
 C   10.635189493002796        5.2067541334662941        2.7379376391813919     
 C   11.059104443877660        5.2084404661389678        4.0610562600078319     
 C   11.396896154630438       -2.5090059446446769        4.5694492482065012     
 H   9.3973515858131584        1.4135557635944120       0.88243273114295517     
 C   10.660229009562839      -0.31906670914191071       0.65723433918094232     
 C   11.124806568706664       -1.2281081202808122        1.5994566220233553     
 C   9.9199669791818010      -0.30548845133920777        8.8053611969678798     
 H   4.4520013988700224       0.61077882952762252        6.2841525489277217     
 H   5.5641072397443354      -0.66099390241314182        6.8434247844258573     
 H   5.6489888911592931       0.95367279011229311        7.5594279704808995     
 H   4.6813281623035792        2.5760818607793161        1.6072200272197907     
 H   3.9165751097183286        1.5328451327386523        4.0381277956317820     
 H   11.278790208763384        5.1032596655047691        7.0807541178923366     
 H   11.503000732334117        3.5266113458402013        7.9022992218802992     
 H   12.653148397775720        4.0960500345214745        6.6576654360195917     
 H   10.785740579914762        5.9281826779056477        1.9457261959547878     
 H   11.613891233799936        5.9886670633044412        4.5674685348239104     
 H   11.982056907960601       -2.9169627780477461        3.7409361788682260     
 H   12.048358004984294       -2.3741172356566542        5.4425455726824232     
 H   10.635277486564616       -3.2566911391358655        4.8435556033814180     
 H   10.823064584923355      -0.25931699883320369      -0.41054766496492184     
 H   11.741810317569760       -2.0980790675499339        1.4094809604870351     
 H   10.967910700095121       -6.0301556947451568E-002   9.0434264487355271     
 H   9.8769548493494685       -1.4057280472663360        8.8071706799579506     
 C   9.0062488811760470       0.23599159206188364        9.9209351260711074     
 H   9.5365118196568481       0.17263960252172389        10.883106773572838     
 H   8.8122809663784452        1.3102032947391438        9.7664097429356396     
 C   7.6705276215130329      -0.50647489108020260        10.072588460357712     
 H   7.0427225534890816      -0.34374395540351421        9.1839868482467342     
 H   7.8631255082576228       -1.5927280784248605        10.105049889563810     
 C   6.9102726489119917      -0.10238941967139913        11.341886982508031     
 H   6.7312297852718661       0.98463750643178605        11.341645274110107     
 H   7.5516932505324812      -0.28761817904852405        12.217890102858307     
 C   5.5802441981126014      -0.83967240102048946        11.520746929502517     
 H   4.9158412368578377      -0.60908807839097678        10.672322059325445     
 H   5.7541199383690547       -1.9268990340630014        11.466474897344108     
 C   4.8667164658300743      -0.51000560370917236        12.836808870886816     
 H   4.6823410783078989       0.57494024639240948        12.896778558607418     
 H   5.5370983965572389      -0.73485520920690961        13.681215283037467     
 C   3.5433855902246858       -1.2621963019623581        13.022184640532377     
 H   2.8740974638485013       -1.0414505622678896        12.175676423676988     
 H   3.7256603804314707       -2.3482143507865962        12.970856538863501     
 C   2.8327863995087554      -0.92512685199499856        14.336225377801430     
 H   2.6491972734597886       0.16059023530111366        14.385318184360914     
 H   3.5035037692194688       -1.1400620834319166        15.182537566544644     
 C   1.5075057109813343       -1.6693706749462798        14.534938211846521     
 H   1.6870978969753190       -2.7571879912732986        14.523897873754754     
 H  0.84372922208750689       -1.4769145083234663        13.676976264038609     
 C  0.79623612903426122       -1.2792319769940219        15.834119152049139     
 H  0.62506422365338676      -0.19103362879812438        15.842548922509929     
 H   1.4624807801953068       -1.4709328832546595        16.688604954452625     
 C -0.53616231153449845       -1.9995210389369409        16.049329292901504     
 H  -1.2024197668628958       -1.7951736763640203        15.195966266424842     
 H -0.37454833326184567       -3.0900338789618673        16.031447533766734     
 C  -1.2503933720415363       -1.6209364806573676        17.353647337844265     
 H  -1.3620626472309856      -0.52639684151372068        17.418684998285492     
 H -0.62223012970282188       -1.9013635185655253        18.214017648322081     
 C  -2.6238445838074083       -2.2926567577211654        17.458762307329081     
 H  -3.2486823277603314       -1.9647981376471781        16.612814463807482     
 H  -2.5038649241017095       -3.3786540777002312        17.316406617016842     
 C  -3.3757690609094695       -2.0563075032112677        18.771876626720324     
 H  -3.5141233749401057      -0.97718752729608316        18.951301012355991     
 H  -2.7658944801833112       -2.4228316589523966        19.610939559436190     
 C  -4.7389502859764017       -2.7624095255983563        18.788631412828870     
 H  -5.4136974931706918       -2.2608436991050165        18.077500344727326     
 H  -4.6138275260837531       -3.7817466321788826        18.399324588864616     
 C  -5.3866853332705071       -2.8248770577797564        20.175358488490811     
 H  -6.3928675774550667       -3.2677191591564911        20.129035945042574     
 H  -4.7840611979255465       -3.4409201561134806        20.860190654710916     
 H  -5.4888120148894943       -1.8269543029838742        20.618297361379540     
 Cl   8.4571976403321063        3.0396208936643863        3.9593438632483657E-003
 Co   5.7391826291917916        7.1293312091958176        23.941608041591795     
 N   7.0475613606120762        7.6514499221448480        22.375882655434566     
 N   7.7460229929487774        7.0826930504451759        24.793277677188094     
 N   4.4822124210193257        6.4605737971103894        22.459825696759260     
 N   5.2488047498230035        5.1640115942027629        24.519811825270853     
 N   4.9695710062234246        8.9496454424185217        23.381583266372875     
 N   4.8755771818994216        7.9744510653351748        25.718422511547629     
 O   6.6034928364100267        8.1399235270193113        21.175039182432574     
 C   8.3447650243240883        7.7598091284150801        22.571775382444287     
 N   8.3808580371040726        6.6953583102861094        25.924552113928772     
 C   8.7383760808330155        7.3538736850093089        23.901407761277095     
 O   4.4160194565036575        6.9858957472193470        21.212351082269240     
 C   3.9225092936890658        5.1564979784576801        22.533104842012758     
 N   5.4252819984261906        4.3371969226260862        25.587473270857245     
 C   4.3624820763875469        4.4910836555469968        23.680951238106548     
 O   4.6110683423219099        9.2688946972435442        22.101238270819241     
 C   4.3684042905981082        9.8320394424168924        24.334997811054379     
 N   4.7464956095172717        7.6368193980232810        27.024201414421807     
 C   4.3419028353032889        9.2454584622263347        25.604863702069956     
 B   5.1278548238319841        8.3222807097447777        21.038305219857889     
 C   9.2923288131390613        8.3302037773535123        21.573679929156718     
 H   7.8281158067241403        6.3497466699698863        26.751076055470129     
 C   9.7311159242945209        6.7127704440436755        25.780151302903594     
 C   10.003925740297598        7.1579380941411195        24.491684514051016     
 C   2.9075755631221050        4.6855581326701836        21.563578901017937     
 H   5.8979204299254597        4.6849230833618725        26.452680742865077     
 C   4.6986093597454621        3.1915465012869810        25.461369210919948     
 C   4.0233411324444415        3.2344476739823924        24.260403055009355     
 C   4.0702937652207432        11.243912576660728        24.007357868985672     
 H   5.2378751381748865        6.8010896501361326        27.398833402153141     
 C   4.1907735843274736        8.6537243517760807        27.750919788410037     
 C   3.9146757719062686        9.6970888141909395        26.892230088144547     
 C   4.7658818677728867        8.8925587168994777        19.592765458070229     
 H   10.293342273188042        8.4670757260479714        21.998745968780526     
 H   8.9141382588826001        9.3041980096992773        21.222381183656370     
 H   9.3683805657814982        7.6814928722356104        20.685034015550155     
 H   10.382920057340504        6.3744997453103798        26.580258989973281     
 H   10.976643121767902        7.2980448895391552        24.039474703496179     
 H   2.6883560898057346        3.6205755328601517        21.690875914467519     
 H   3.2442679928795699        4.8634969147295202        20.532187612299097     
 H   1.9616349946994844        5.2423104641525713        21.682644012384838     
 H   4.7111873115386214        2.4379015096888588        26.237749682382287     
 H   3.3468171239581359        2.4901481215966994        23.863120325849284     
 H   3.4300400219630971        11.684683545048440        24.781526655558110     
 H   3.5618487096666076        11.336840949764950        23.028493269300206     
 H   5.0059011349575400        11.843636193510299        23.954773097920540     
 H   4.0187216761134055        8.5523885235139829        28.815635844601488     
 H   3.4818411412764894        10.655224542447121        27.152183632944958     
 H   3.7148448178068287        8.6288633206802494        19.392518725709461     
 H   4.7883568518033259        9.9929678782024922        19.615812931297775     
 C   5.6518535372092202        8.3909429203758794        18.436487421284870     
 H   5.1015158098837619        8.4768309962539021        17.487365825089839     
 H   5.8570959986885880        7.3149834498538473        18.559273176855172     
 C   6.9813379017867012        9.1424804955585603        18.286080882675375     
 H   7.5855084267596062        9.0190154020758211        19.194823903643677     
 H   6.7786512748620291        10.223748155650869        18.206971093593207     
 C   7.7808222362037576        8.6939028513938723        17.060017746104041     
 H   7.9504378145482928        7.6061244771275938        17.102801749722907     
 H   7.1770468789458741        8.8549773667899156        16.153313302111965     
 C   9.1234081402748668        9.4140520331785655        16.910467755726721     
 H   9.7626338457262580        9.1867830424265957        17.779204654551155     
 H   8.9626470915047207        10.504074380012298        16.944973619156421     
 C   9.8604406778083380        9.0564385092161093        15.617177748193551     
 H   10.040753407887005        7.9701419736796666        15.579612067996710     
 H   9.2064266670466068        9.2683847306257032        14.756869165004444     
 C   11.186963287677694        9.8005729083164610        15.439970574223787     
 H   11.847197700016075        9.5867323090643080        16.294957823056475     
 H   11.008854222680521        10.887686633301401        15.477249024778864     
 C   11.903454881964546        9.4457928421675454        14.135285401188646     
 H   12.091340832596025        8.3602953671015410        14.101782650411538     
 H   11.234662246593793        9.6465731130839671        13.283703488432232     
 C   13.223274493217199        10.194747801121776        13.932022130333987     
 H   13.036161002752049        11.281405203201711        13.933163416739717     
 H   13.887745872496954        10.014609993510831        14.791926671101558     
 C   13.936398305840770        9.7999929433138515        12.636556659080565     
 H   14.134559808910325        8.7158197399077402        12.643354968558013     
 H   13.262227293912563        9.9630321870409340        11.782111920185018     
 C   15.247905837079136        10.551953828293049        12.407273523004609     
 H   15.924342315325122        10.373896770049290        13.258765419460749     
 H   15.056793023616359        11.638386920031488        12.414952277527778     
 C   15.964210067878204        10.179491612397040        11.103698434151378     
 H   16.113439453536124        9.0885022469076251        11.053397998982154     
 H   15.320944581590650        10.426582323750816        10.244280567034217     
 C   17.311888121233412        10.895934911347553        10.984793509769803     
 H   17.941321296179684        10.616804407799505        11.845102169398524     
 H   17.152742239226932        11.981554525810369        11.092279734494587     
 C   18.087992015551023        10.644622973408604        9.6894814249928043     
 H   18.240654835345200        9.5642602956525824        9.5316853592275876     
 H   17.494917860752217        10.989015531166620        8.8287824723787871     
 C   19.440304022103138        11.366956439903669        9.7031670176366553     
 H   20.089143903076117        10.901728939434594        10.462046322649984     
 H   19.282464182732497        12.397535484565815        10.049922272394927     
 C   20.147864026337768        11.392143499970983        8.3457106724463763     
 H   21.123946866992156        11.893591062353593        8.4185022510788379     
 H   19.540478950111613        11.939938138067696        7.6089390778460819     
 H   20.324602638683249        10.379126918801887        7.9584462619298835     
 Cl   6.7126664733122574        5.5099174733002538        28.158388927543974     
         194

 Co   9.1712867540925664        1.3761063684284103        4.3650548197906840     
 N   7.8697262569891642       0.69491017030187485        5.7466745922796756     
 N   7.2093368880310162        1.6724527038892871        3.4811859144086803     
 N   10.222557298742284        2.2049992422226183        6.0024119847684601     
 N   9.9706468043506700        3.2588657655873230        3.6308584361470948     
 N   10.242562329548289      -0.37664346255283476        5.0502218721590646     
 N   9.8335607285601565       0.34511613475139086        2.6305147489365508     
 O   8.1910983608210870       0.37749392882005506        7.0309125237986283     
 C   6.4523848551098117       0.82897954586773459        5.5745525480731803     
 N   6.6385908134846083        2.1533027913471758        2.3461313063569436     
 C   6.1479751186297378        1.3610044108891768        4.3184455432007036     
 O   10.341914533191122        1.5739187283629328        7.2071131770414807     
 C   10.794183229361002        3.3796004301840199        5.8960916201660307     
 N   9.9929528670794188        4.0381011128363973        2.5213981671085071     
 C   10.627665009435647        3.9727982607862264        4.5818257681592449     
 O   10.271940989257171      -0.77174098448409167        6.3609865284553004     
 C   10.753964962430413       -1.2175422218413834        4.1906273158921579     
 N   9.8954495857785147       0.60519353316641855        1.3055649707037891     
 C   10.595608262108984      -0.76518388962728578        2.8231067655922928     
 B   9.6770142197772415       0.22594996712511192        7.3211997663301513     
 C   5.4790146243411710       0.40812463342467120        6.6121214808643023     
 H   7.2264358978961356        2.4684541609836672        1.5392743168526619     
 C   5.2725531234171923        2.1700655104531656        2.4268491899166560     
 C   4.9166317998880160        1.6649803771515381        3.6588757564688357     
 C   11.592413518690144        4.0560513368867843        6.9555126629917483     
 H   9.5593409714769582        3.7064304716073799        1.6264636298292421     
 C   10.641691230309739        5.2062829434615585        2.7422305269112921     
 C   11.064652972372112        5.2070743502004699        4.0656273004215580     
 C   11.399251261942549       -2.5043626839129138        4.5653641761774653     
 H   9.3928397325907902        1.4203784601162397       0.88483095823988700     
 C   10.656324909979778      -0.31132031446034564       0.65646290688230358     
 C   11.122740724456188       -1.2207661945821828        1.5972977633788299     
 C   9.9212732513116713      -0.31000171983640723        8.8052752220130319     
 H   4.4521240264864490       0.60436919097564945        6.2876054112185988     
 H   5.5650112845840258      -0.66925193329791743        6.8396961778668679     
 H   5.6499377436407725       0.94146465575427218        7.5632533962822643     
 H   4.6781611118961806        2.5780333212450794        1.6139077615683772     
 H   3.9152246079955910        1.5311546082144629        4.0438994484080828     
 H   11.281790984608858        5.1015356609972855        7.0853584401000269     
 H   11.503342996488824        3.5244229345230438        7.9066009458745636     
 H   12.654541198748882        4.0921524496627972        6.6621999149181930     
 H   10.794599111299423        5.9271008846409590        1.9499856841008745     
 H   11.620985537357084        5.9858582526969810        4.5723521709007739     
 H   11.982197039563415       -2.9117703554514787        3.7351948416919241     
 H   12.053109653935415       -2.3691781478097504        5.4364873931693936     
 H   10.638969627510001       -3.2524413380904464        4.8417041302613164     
 H   10.818117621378828      -0.25055638745940345      -0.41141294460314171     
 H   11.740189673693349       -2.0900859597320811        1.4059321364736754     
 H   10.969035892324040       -6.4748926122633582E-002   9.0440242917687037     
 H   9.8786846824530770       -1.4102225291187407        8.8054646252252411     
 C   9.0068350778420445       0.22974957593603484        9.9210766863017437     
 H   9.5369900677527877       0.16669864886302935        10.883317518274778     
 H   8.8116505116799857        1.3037682230577763        9.7669292856688070     
 C   7.6718652408263877      -0.51408291537447381        10.072391941003589     
 H   7.0447659042327180      -0.35314720470326322        9.1830427319791106     
 H   7.8655436556892209       -1.6000278642587991        10.106485933359252     
 C   6.9100571008968492      -0.10882244290915634        11.340308282886030     
 H   6.7311950507024472       0.97821194379380128        11.338687118159385     
 H   7.5504172385873041      -0.29305449559505803        12.217250441118429     
 C   5.5796296427545586      -0.84550285689759741        11.518721336695194     
 H   4.9160139625394210      -0.61563317102733550        10.669506038945055     
 H   5.7529863217569792       -1.9328470535085014        11.465965467676671     
 C   4.8654386563422118      -0.51358483572994584        12.833806180330615     
 H   4.6825265245859065       0.57161950444295162        12.892526403171175     
 H   5.5348930606102931      -0.73833509137070175        13.678953780484790     
 C   3.5410031792372085       -1.2636707689007611        13.019203827365779     
 H   2.8724313803807511       -1.0428066301487546        12.172179449350061     
 H   3.7216441067577941       -2.3499532455375536        12.969071599816109     
 C   2.8305321866938442      -0.92413912918107011        14.332650513408471     
 H   2.6489720321412320       0.16188598457960554        14.380845857235135     
 H   3.5005211578609354       -1.1396140987939225        15.179391101377169     
 C   1.5039372233683819       -1.6658307890501169        14.531414927400341     
 H   1.6814936467556532       -2.7539218414823488        14.520360569472272     
 H  0.84058221755268492       -1.4721991048217902        13.673420518471566     
 C  0.79327326568895673       -1.2745707498015919        15.830596511052772     
 H  0.62383455565671631      -0.18614402444825834        15.839258018752076     
 H   1.4590888516313563       -1.4675587817578981        16.685126793177435     
 C -0.54016862086060580       -1.9930559664343024        16.045317994251398     
 H  -1.2059840580726890       -1.7875237607737331        15.191926244358783     
 H -0.37993363172171390       -3.0837425971717338        16.026955189383397     
 C  -1.2541078542314266       -1.6143217896318414        17.349703061748247     
 H  -1.3664075050644866      -0.51983801328416923        17.414420989715101     
 H -0.62542449282404899       -1.8940848810608448        18.209902562541934     
 C  -2.6270095509783080       -2.2869925981339394        17.455914932184147     
 H  -3.2529733672131651       -1.9596108696295227        16.610657045778375     
 H  -2.5063040405158734       -3.3729002738145004        17.313439577587065     
 C  -3.3773719801445075       -2.0512317625747487        18.769966846211730     
 H  -3.5175280277158123      -0.97231460851779139        18.949009758216278     
 H  -2.7653254589702176       -2.4159195475057968        19.608122962176463     
 C  -4.7389890844495159       -2.7599414653984740        18.789909695569666     
 H  -5.4166550808442144       -2.2595791228832298        18.080980531168230     
 H  -4.6129829106920566       -3.7789302229232478        18.399953187574287     
 C  -5.3823176860583279       -2.8238973773669165        20.178404891784325     
 H  -6.3879074718725626       -3.2680316150738844        20.135026063010962     
 H  -4.7768043872165791       -3.4392559099768034        20.861012936231564     
 H  -5.4843228518259588       -1.8263083368564546        20.622058515423859     
 Cl   8.4536120107798123        3.0483605773383586        1.0382836751587771E-002
 Co   5.7418795799638067        7.1271593707961163        23.940837304456668     
 N   7.0502503080397849        7.6519329552630726        22.375972407210668     
 N   7.7482352301452933        7.0795941876776638        24.792815037231801     
 N   4.4865175294536597        6.4593421157882185        22.457706107019312     
 N   5.2478256508142174        5.1620104832882792        24.518800186337224     
 N   4.9698220934146082        8.9464716629886265        23.383190315060528     
 N   4.8802530556423198        7.9713529607969482        25.719988504958511     
 O   6.6065800103164536        8.1419999481893601        21.175557217165963     
 C   8.3474734428652244        7.7595985666640033        22.572309974355406     
 N   8.3828442304537827        6.6918225336728154        25.924119159112429     
 C   8.7407859314520859        7.3520592865300722        23.901563342693017     
 O   4.4198052288248251        6.9865342821822516        21.211134074085724     
 C   3.9246086010612751        5.1561573996749885        22.530171951761847     
 N   5.4200613809386056        4.3360284532813660        25.587484097960299     
 C   4.3617856741312933        4.4903386399864971        23.678777385113221     
 O   4.6135244898060588        9.2684498399332913        22.103127756253581     
 C   4.3691250730053861        9.8282950459085434        24.337407074457637     
 N   4.7525003085017525        7.6334092497144752        27.025748750334536     
 C   4.3452153721101965        9.2418972104815964        25.607224404057817     
 B   5.1308223432654136        8.3235845875987220        21.038902472725184     
 C   9.2951928683862715        8.3309332167568328        21.574941669366950     
 H   7.8301728266152733        6.3450986313220374        26.750075405372264     
 C   9.7331215949306262        6.7100592793191272        25.780293488346192     
 C   10.006192407519197        7.1561681278596101        24.492200586133087     
 C   2.9091459774776691        4.6873350464151704        21.560249560609513     
 H   5.8944545422950698        4.6819422402788815        26.452335784446142     
 C   4.6915332088350716        3.1916956058879107        25.460717593839952     
 C   4.0189917534555519        3.2349087715407929        24.258354191372973     
 C   4.0657664090835475        11.238693081592105        24.009493426443839     
 H   5.2436210001338228        6.7972558210121230        27.399836331763630     
 C   4.1962397917897967        8.6495495153420752        27.753200007066464     
 C   3.9185289778415346        9.6928367870701582        26.895047219048507     
 C   4.7677928240033944        8.8960333692995146        19.594528545515214     
 H   10.297054289888896        8.4635158100231163        21.998635958167633     
 H   8.9193952052052712        9.3070592314421852        21.227990635373775     
 H   9.3678778036399635        7.6856471690116388        20.683976171810858     
 H   10.384692088359040        6.3718996284167817        26.580653305303763     
 H   10.979060212005908        7.2970693248792156        24.040580811025023     
 H   2.6883860881696107        3.6226118999844266        21.686973698976981     
 H   3.2460686759738864        4.8653858715416973        20.528959084149164     
 H   1.9640075564780926        5.2453821783416732        21.679693300071634     
 H   4.7008049343287199        2.4386803397967975        26.237570862490692     
 H   3.3422007631896977        2.4913776346469350        23.860167698810052     
 H   3.4318107939943046        11.680304476944979        24.787396166982532     
 H   3.5493380572332787        11.328529094353168        23.035863621164477     
 H   4.9985460548748586        11.839649688709564        23.947463476461930     
 H   4.0250150253553052        8.5476987180344128        28.817986973387097     
 H   3.4847172721138828        10.650387938058040        27.155453541348891     
 H   3.7162937985206268        8.6334182670602324        19.395473898065926     
 H   4.7910427676102314        9.9963790892380278        19.619029705219361     
 C   5.6516302677371328        8.3955516093990301        18.436224067478808     
 H   5.0994732964634935        8.4819763613571943        17.488254370726281     
 H   5.8574604158036889        7.3195805986071436        18.557744462322660     
 C   6.9805028613233651        9.1477750357115202        18.284003335562851     
 H   7.5860197465839194        9.0244886708775489        19.191904282754841     
 H   6.7771168110290265        10.228951147197236        18.205386746193692     
 C   7.7784426338749180        8.6997099012585952        17.056741056089464     
 H   7.9489559974234147        7.6120663863113371        17.099462321921273     
 H   7.1731649941425975        8.8601012039834934        16.150960660653968     
 C   9.1202836879838056        9.4207491101658096        16.905064493224813     
 H   9.7602555573529539        9.1951867152246951        17.773630055447502     
 H   8.9587204675043832        10.510669666382849        16.938190965773821     
 C   9.8569234094148861        9.0617589754149588        15.611920347244011     
 H   10.036688237145075        7.9753569173882619        15.575255718039802     
 H   9.2030015668289913        9.2732737880238663        14.751447035489841     
 C   11.183910414979287        9.8049782755867145        15.434204767872087     
 H   11.843698877793498        9.5917745217454300        16.289704403609583     
 H   11.006449048181912        10.892209827894158        15.470128023916088     
 C   11.900782949995650        9.4481637071698632        14.130319939989457     
 H   12.087300414532024        8.3624481615228596        14.097863797510714     
 H   11.232885787137095        9.6490090584851114        13.278086074115645     
 C   13.221683566608828        10.195241743663079        13.927389622767274     
 H   13.036115469719761        11.282113506523016        13.927880199544022     
 H   13.885399334097171        10.014636431781486        14.787768910380018     
 C   13.934938858745001        9.7987875505200055        12.632556104246238     
 H   14.130801766938159        8.7142923472143305        12.639607539325297     
 H   13.261809412733093        9.9630964315237236        11.777586007421803     
 C   15.248081144480626        10.547946249022118        12.404145907604279     
 H   15.923556285601899        10.368517947110055        13.256057044292126     
 H   15.059273768493762        11.634705499679239        12.411726435382937     
 C   15.964257877572617        10.174013364818681        11.100975753733422     
 H   16.111838983604972        9.0828387090927958        11.050886959933429     
 H   15.321547013627033        10.421817901825758        10.241377266938915     
 C   17.312923542159599        10.888548161515583        10.982073871529103     
 H   17.942276704031134        10.608093153570968        11.841959286548629     
 H   17.155324128246438        11.974289069573913        11.090205920523546     
 C   18.087774732468809        10.636967794679418        9.6861328153790325     
 H   18.240457028977684        9.5566048851059691        9.5284420863899033     
 H   17.493514875441342        10.980867678819004        8.8261709954945875     
 C   19.439883560988630        11.359620698196265        9.6972346354340377     
 H   20.091175845870680        10.893274174860695        10.453002852596414     
 H   19.283097448580175        12.389541068053971        10.046192683431004     
 C   20.142635121520783        11.387182478244485        8.3376446861002069     
 H   21.119338670578433        11.887513670085479        8.4079149816589211     
 H   19.533436379489356        11.936988666112860        7.6042499033927902     
 H   20.316832385213019        10.374896261930324        7.9479292824920345     
 Cl   6.7144927682613824        5.5025489573716637        28.157310138755122     
         194

 Co   9.1696083494162153        1.3784056841800711        4.3679497965606311     
 N   7.8694593967130748       0.69335809637096135        5.7492177748581623     
 N   7.2075570744594000        1.6757552353285727        3.4865105888618588     
 N   10.222251755754417        2.2047303607747244        6.0058377651016555     
 N   9.9710206146083102        3.2607486464113751        3.6351267105665488     
 N   10.242861785090728      -0.37422523051030898        5.0497618538468290     
 N   9.8313475672862989       0.35034853427051466        2.6312609805491238     
 O   8.1917289044733117       0.37448469841082005        7.0327725054448873     
 C   6.4519903993398264       0.82657653403175502        5.5779446707598588     
 N   6.6359309617319457        2.1572484563666241        2.3521775902141018     
 C   6.1467405954428349        1.3615496842900094        4.3234164411698801     
 O   10.341512473791806        1.5725549843888609        7.2100231418767518     
 C   10.794796254864002        3.3789060984929411        5.9003037662071049     
 N   9.9964032178656179        4.0394708735489822        2.5255051998616986     
 C   10.629412176509828        3.9729203669872857        4.5863296852546878     
 O   10.273369204091235      -0.77147214989300761        6.3598659881818165     
 C   10.754591183866536       -1.2132636953612770        4.1886634605081454     
 N   9.8913930209263210       0.61160729871515551        1.3064966398265745     
 C   10.594554422515985      -0.75942741212518683        2.8219055943313474     
 B   9.6779598545636087       0.22382316349241099        7.3220668919432166     
 C   5.4794296425610813       0.40062982023046573        6.6138073521593563     
 H   7.2231464120425866        2.4744169447618467        1.5458094458793803     
 C   5.2699637438466391        2.1722217547029223        2.4332034863692211     
 C   4.9149649154427832        1.6651070721475738        3.6646231320096945     
 C   11.593768748598594        4.0539033351647236        6.9599727164385374     
 H   9.5608558891941140        3.7098092655683508        1.6309102519731467     
 C   10.648192967616682        5.2058117534568238        2.7465234146411928     
 C   11.070201500866565        5.2057082342619720        4.0701983408352849     
 C   11.401606369254662       -2.4997194231811513        4.5612791041484293     
 H   9.3883278793684219        1.4272011566380676       0.88722918533681872     
 C   10.652420810396718      -0.30357391977878057       0.65569147458366484     
 C   11.120674880205712       -1.2134242688835533        1.5951389047343045     
 C   9.9225795234415433      -0.31451498833360669        8.8051892470581823     
 H   4.4522466541028765       0.59795955242367638        6.2910582735094760     
 H   5.5659153294237163      -0.67750996418269294        6.8359675713078785     
 H   5.6508865961222510       0.92925652139625126        7.5670788220836283     
 H   4.6749940614887828        2.5799847817108423        1.6205954959169635     
 H   3.9138741062728530        1.5294640836902733        4.0496711011843844     
 H   11.284791760454329        5.0998116564898019        7.0899627623077173     
 H   11.503685260643529        3.5222345232058867        7.9109026698688281     
 H   12.655933999722045        4.0882548648041208        6.6667343938167933     
 H   10.803457642684082        5.9260190913762694        1.9542451722469611     
 H   11.628079840914232        5.9830494420895208        4.5772358069776375     
 H   11.982337171166227       -2.9065779328552113        3.7294535045156225     
 H   12.057861302886538       -2.3642390599628467        5.4304292136563630     
 H   10.642661768455385       -3.2481915370450274        4.8398526571412148     
 H   10.813170657834304      -0.24179577608560318      -0.41227822424136157     
 H   11.738569029816937       -2.0820928519142288        1.4023833124603158     
 H   10.970161084552961       -6.9196295297815597E-002   9.0446221348018803     
 H   9.8804145155566871       -1.4147170109711451        8.8037585704925299     
 C   9.0074212745080420       0.22350755981018600        9.9212182465323782     
 H   9.5374683158487272       0.16075769520433481        10.883528262976718     
 H   8.8110200569815245        1.2973331513764088        9.7674488284019763     
 C   7.6732028601397424      -0.52169093966874502        10.072195421649468     
 H   7.0468092549763552      -0.36255045400301217        9.1820986157114870     
 H   7.8679618031208189       -1.6073276500927376        10.107921977154696     
 C   6.9098415528817068      -0.11525546614691354        11.338729583264028     
 H   6.7311603161330282       0.97178638115581650        11.335728962208663     
 H   7.5491412266421269      -0.29849081214159201        12.216610779378549     
 C   5.5790150873965159      -0.85133331277470525        11.516695743887871     
 H   4.9161866882210035      -0.62217826366369433        10.666690018564667     
 H   5.7518527051449038       -1.9387950729540011        11.465456038009236     
 C   4.8641608468543494      -0.51716406775071921        12.830803489774414     
 H   4.6827119708639131       0.56829876249349387        12.888274247734930     
 H   5.5326877246633472      -0.74181497353449388        13.676692277932114     
 C   3.5386207682497308       -1.2651452358391642        13.016223014199181     
 H   2.8707652969130009       -1.0441626980296197        12.168682475023132     
 H   3.7176278330841175       -2.3516921402885114        12.967286660768716     
 C   2.8282779738789330      -0.92315140636714166        14.329075649015511     
 H   2.6487467908226758       0.16318173385809742        14.376373530109355     
 H   3.4975385465024016       -1.1391661141559286        15.176244636209695     
 C   1.5003687357554294       -1.6622909031539539        14.527891642954161     
 H   1.6758893965359876       -2.7506556916913989        14.516823265189789     
 H  0.83743521301786294       -1.4674837013201141        13.669864772904523     
 C  0.79031040234365235       -1.2699095226091617        15.827073870056404     
 H  0.62260488766004574      -0.18125442009839229        15.835967114994224     
 H   1.4556969230674055       -1.4641846802611367        16.681648631902249     
 C -0.54417493018671304       -1.9865908939316637        16.041306695601289     
 H  -1.2095483492824823       -1.7798738451834459        15.187886222292722     
 H -0.38531893018158220       -3.0774513153816003        16.022462845000060     
 C  -1.2578223364213168       -1.6077070986063151        17.345758785652230     
 H  -1.3707523628979876      -0.51327918505461767        17.410156981144709     
 H -0.62861885594527611       -1.8868062435561646        18.205787476761785     
 C  -2.6301745181492073       -2.2813284385467134        17.453067557039212     
 H  -3.2572644066659984       -1.9544236016118670        16.608499627749268     
 H  -2.5087431569300369       -3.3671464699287696        17.310472538157292     
 C  -3.3789748993795454       -2.0461560219382293        18.768057065703136     
 H  -3.5209326804915189      -0.96744168973949973        18.946718504076564     
 H  -2.7647564377571241       -2.4090074360591971        19.605306364916736     
 C  -4.7390278829226302       -2.7574734051985912        18.791187978310461     
 H  -5.4196126685177362       -2.2583145466614427        18.084460717609137     
 H  -4.6121382953003600       -3.7761138136676133        18.400581786283954     
 C  -5.3779500388461496       -2.8229176969540766        20.181451295077839     
 H  -6.3829473662900575       -3.2683440709912781        20.141016180979349     
 H  -4.7695475765076116       -3.4375916638401263        20.861835217752212     
 H  -5.4798336887624233       -1.8256623707290349        20.625819669468179     
 Cl   8.4500263812275183        3.0571002610123310        1.6806329639927176E-002
 Co   5.7445765307358210        7.1249875323964149        23.940066567321541     
 N   7.0529392554674937        7.6524159883812981        22.376062158986770     
 N   7.7504474673418091        7.0764953249101508        24.792352397275508     
 N   4.4908226378879936        6.4581104344660476        22.455586517279368     
 N   5.2468465518054312        5.1600093723737963        24.517788547403590     
 N   4.9700731806057918        8.9432978835587331        23.384797363748177     
 N   4.8849289293852181        7.9682548562587217        25.721554498369397     
 O   6.6096671842228805        8.1440763693594089        21.176075251899348     
 C   8.3501818614063605        7.7593880049129256        22.572844566266529     
 N   8.3848304238034910        6.6882867570595224        25.923686204296089     
 C   8.7431957820711546        7.3502448880508364        23.901718924108941     
 O   4.4235910011459918        6.9871728171451553        21.209917065902207     
 C   3.9267079084334848        5.1558168208922970        22.527239061510937     
 N   5.4148407634510205        4.3348599839366457        25.587494925063353     
 C   4.3610892718750405        4.4895936244259973        23.676603532119898     
 O   4.6159806372902086        9.2680049826230366        22.105017241687921     
 C   4.3698458554126640        9.8245506494001926        24.339816337860896     
 N   4.7585050074862334        7.6299991014056694        27.027296086247265     
 C   4.3485279089171041        9.2383359587368581        25.609585106045678     
 B   5.1337898626988441        8.3248884654526663        21.039499725592478     
 C   9.2980569236334816        8.3316626561601534        21.576203409577186     
 H   7.8322298465064062        6.3404505926741885        26.749074755274400     
 C   9.7351272655667316        6.7073481145945788        25.780435673788794     
 C   10.008459074740797        7.1543981615781016        24.492716658215155     
 C   2.9107163918332328        4.6891119601601572        21.556920220201089     
 H   5.8909886546646790        4.6789613971958905        26.451990826027206     
 C   4.6844570579246820        3.1918447104888408        25.460065976759953     
 C   4.0146423744666633        3.2353698690991934        24.256305327736591     
 C   4.0612390529463509        11.233473586523480        24.011628983902007     
 H   5.2493668620927600        6.7934219918881134        27.400839261374120     
 C   4.2017059992521197        8.6453746789080697        27.755480225722888     
 C   3.9223821837768011        9.6885847599493768        26.897864349952467     
 C   4.7697037802339031        8.8995080216995532        19.596291632960199     
 H   10.300766306589750        8.4599558939982611        21.998525947554736     
 H   8.9246521515279440        9.3099204531850948        21.233600087091176     
 H   9.3673750414984287        7.6898014657876663        20.682918328071562     
 H   10.386464119377575        6.3692995115231827        26.581047620634241     
 H   10.981477302243915        7.2960937602192759        24.041686918553868     
 H   2.6884160865334867        3.6246482671087015        21.683071483486444     
 H   3.2478693590682028        4.8672748283538745        20.525730555999228     
 H   1.9663801182567009        5.2484538925307751        21.676742587758433     
 H   4.6904225571188185        2.4394591699047359        26.237392042599101     
 H   3.3375844024212595        2.4926071476971705        23.857215071770817     
 H   3.4335815660255120        11.675925408841520        24.793265678406954     
 H   3.5368274047999497        11.320217238941387        23.043233973028748     
 H   4.9911909747921772        11.835663183908828        23.940153855003320     
 H   4.0313083745972049        8.5430089125548427        28.820338102172702     
 H   3.4875934029512763        10.645551333668960        27.158723449752824     
 H   3.7177427792344244        8.6379732134402136        19.398429070422395     
 H   4.7937286834171369        9.9997903002735651        19.622246479140951     
 C   5.6514069982650454        8.4001602984221808        18.435960713672745     
 H   5.0974307830432242        8.4871217264604866        17.489142916362720     
 H   5.8578248329187899        7.3241777473604399        18.556215747790148     
 C   6.9796678208600298        9.1530695758644800        18.281925788450323     
 H   7.5865310664082335        9.0299619396792750        19.188984661866009     
 H   6.7755823471960248        10.234154138743602        18.203802398794178     
 C   7.7760630315460784        8.7055169511233181        17.053464366074891     
 H   7.9474741802985367        7.6180082954950805        17.096122894119635     
 H   7.1692831093393208        8.8652250411770712        16.148608019195969     
 C   9.1171592356927444        9.4274461871530555        16.899661230722906     
 H   9.7578772689796498        9.2035903880227945        17.768055456343845     
 H   8.9547938435040457        10.517264952753399        16.931408312391220     
 C   9.8534061410214324        9.0670794416138083        15.606662946294472     
 H   10.032623066403147        7.9805718610968572        15.570899368082895     
 H   9.1995764666113757        9.2781628454220311        14.746024905975238     
 C   11.180857542280879        9.8093836428569663        15.428438961520389     
 H   11.840200055570921        9.5968167344265503        16.284450984162692     
 H   11.004043873683303        10.896733022486915        15.463007023053311     
 C   11.898111018026754        9.4505345721721810        14.125354478790268     
 H   12.083259996468021        8.3646009559441783        14.093944944609889     
 H   11.231109327680395        9.6514450038862574        13.272468659799056     
 C   13.220092640000455        10.195735686204380        13.922757115200561     
 H   13.036069936687472        11.282821809844323        13.922596982348329     
 H   13.883052795697388        10.014662870052142        14.783611149658478     
 C   13.933479411649232        9.7975821577261577        12.628555549411912     
 H   14.127043724965993        8.7127649545209209        12.635860110092581     
 H   13.261391531553626        9.9631606760065132        11.773060094658588     
 C   15.248256451882117        10.543938669751185        12.401018292203950     
 H   15.922770255878676        10.363139124170820        13.253348669123501     
 H   15.061754513371165        11.631024079326989        12.408500593238095     
 C   15.964305687267032        10.168535117240321        11.098253073315467     
 H   16.110238513673821        9.0771751712779647        11.048375920884704     
 H   15.322149445663415        10.417053479900700        10.238473966843614     
 C   17.313958963085781        10.881161411683616        10.979354233288403     
 H   17.943232111882583        10.599381899342433        11.838816403698734     
 H   17.157906017265940        11.967023613337458        11.088132106552504     
 C   18.087557449386590        10.629312615950232        9.6827842057652607     
 H   18.240259222610170        9.5489494745593575        9.5251988135522190     
 H   17.492111890130470        10.972719826471389        8.8235595186103897     
 C   19.439463099874118        11.352284956488859        9.6913022532314201     
 H   20.093207788665243        10.884819410286795        10.443959382542843     
 H   19.283730714427854        12.381546651542127        10.042463094467081     
 C   20.137406216703802        11.382221456517986        8.3295786997540375     
 H   21.114730474164709        11.881436277817366        8.3973277122390044     
 H   19.526393808867095        11.934039194158025        7.5995607289394984     
 H   20.309062131742785        10.370665605058759        7.9374123030541854     
 Cl   6.7163190632105065        5.4951804414430745        28.156231349966266     
         194

 Co   9.1679299447398641        1.3807049999317318        4.3708447733305791     
 N   7.8691925364369846       0.69180602244004796        5.7517609574366482     
 N   7.2057772608877828        1.6790577667678583        3.4918352633150374     
 N   10.221946212766548        2.2044614793268309        6.0092635454348509     
 N   9.9713944248659505        3.2626315272354272        3.6393949849860032     
 N   10.243161240633167      -0.37180699846778326        5.0493018355345933     
 N   9.8291344060124413       0.35558093378963840        2.6320072121616969     
 O   8.1923594481255346       0.37147546800158504        7.0346324870911463     
 C   6.4515959435698411       0.82417352219577544        5.5813367934465372     
 N   6.6332711099792840        2.1611941213860719        2.3582238740712600     
 C   6.1455060722559312        1.3620949576908419        4.3283873391390575     
 O   10.341110414392489        1.5711912404147892        7.2129331067120228     
 C   10.795409280367000        3.3782117668018627        5.9045159122481801     
 N   9.9998535686518171        4.0408406342615670        2.5296122326148907     
 C   10.631159343584009        3.9730424731883454        4.5908336023501306     
 O   10.274797418925298      -0.77120331530192365        6.3587454479083316     
 C   10.755217405302657       -1.2089851688811706        4.1866996051241339     
 N   9.8873364560741273       0.61802106426389258        1.3074283089493599     
 C   10.593500582922987      -0.75367093462308798        2.8207044230704015     
 B   9.6789054893499742       0.22169635985971009        7.3229340175562818     
 C   5.4798446607809908       0.39313500703626025        6.6154932234544104     
 H   7.2198569261890375        2.4803797285400262        1.5523445749060985     
 C   5.2673743642760860        2.1743779989526786        2.4395577828217858     
 C   4.9132980309975514        1.6652337671436093        3.6703705075505533     
 C   11.595123978507043        4.0517553334426637        6.9644327698853257     
 H   9.5623708069112716        3.7131880595293216        1.6353568741170510     
 C   10.654694704923624        5.2053405634520882        2.7508163023710934     
 C   11.075750029361018        5.2043421183234742        4.0747693812490109     
 C   11.403961476566773       -2.4950761624493887        4.5571940321193942     
 H   9.3838160261460519        1.4340238531598952       0.88962741243375054     
 C   10.648516710813658      -0.29582752509721555       0.65492004228502609     
 C   11.118609035955236       -1.2060823431849239        1.5929800460897792     
 C   9.9238857955714153      -0.31902825683080610        8.8051032721033344     
 H   4.4523692817193030       0.59154991387170341        6.2945111358003532     
 H   5.5668193742634067      -0.68576799506746855        6.8322389647488881     
 H   5.6518354486037303       0.91704838703823033        7.5709042478849931     
 H   4.6718270110813842        2.5819362421766057        1.6272832302655500     
 H   3.9125236045501155        1.5277735591660839        4.0554427539606852     
 H   11.287792536299802        5.0980876519823184        7.0945670845154076     
 H   11.504027524798236        3.5200461118887296        7.9152043938630925     
 H   12.657326800695209        4.0843572799454435        6.6712688727153937     
 H   10.812316174068743        5.9249372981115807        1.9585046603930476     
 H   11.635174144471380        5.9802406314820606        4.5821194430545011     
 H   11.982477302769041       -2.9013855102589434        3.7237121673393205     
 H   12.062612951837659       -2.3592999721159424        5.4243710341433324     
 H   10.646353909400769       -3.2439417359996083        4.8380011840211141     
 H   10.808223694289778      -0.23303516471180291      -0.41314350387958143     
 H   11.736948385940526       -2.0740997440963764        1.3988344884469561     
 H   10.971286276781880       -7.3643664472997611E-002   9.0452199778350568     
 H   9.8821443486602956       -1.4192114928235497        8.8020525157598186     
 C   9.0080074711740377       0.21726554368433720        9.9213598067630127     
 H   9.5379465639446650       0.15481674154564024        10.883739007678658     
 H   8.8103896022830650        1.2908980796950416        9.7679683711351455     
 C   7.6745404794530971      -0.52929896396301634        10.071998902295345     
 H   7.0488526057199925      -0.37195370330276112        9.1811544994438634     
 H   7.8703799505524179       -1.6146274359266761        10.109358020950138     
 C   6.9096260048665652      -0.12168848938467074        11.337150883642025     
 H   6.7311255815636093       0.96536081851783184        11.332770806257940     
 H   7.5478652146969498      -0.30392712868812599        12.215971117638670     
 C   5.5784005320384731      -0.85716376865181321        11.514670151080548     
 H   4.9163594139025868      -0.62872335630005316        10.663873998184277     
 H   5.7507190885328283       -1.9447430923995010        11.464946608341799     
 C   4.8628830373664877      -0.52074329977149258        12.827800799218213     
 H   4.6828974171419206       0.56497802054403601        12.884022092298686     
 H   5.5304823887164014      -0.74529485569828602        13.674430775379438     
 C   3.5362383572622531       -1.2666197027775672        13.013242201032583     
 H   2.8690992134452511       -1.0455187659104845        12.165185500696206     
 H   3.7136115594104413       -2.3534310350394687        12.965501721721322     
 C   2.8260237610640218      -0.92216368355321321        14.325500784622552     
 H   2.6485215495041197       0.16447748313658930        14.371901202983576     
 H   3.4945559351438682       -1.1387181295179345        15.173098171042220     
 C   1.4968002481424771       -1.6587510172577911        14.524368358507981     
 H   1.6702851463163217       -2.7473895419004490        14.513285960907307     
 H  0.83428820848304097       -1.4627682978184378        13.666309027337480     
 C  0.78734753899834797       -1.2652482954167317        15.823551229060037     
 H  0.62137521966337528      -0.17636481574852625        15.832676211236372     
 H   1.4523049945034550       -1.4608105787643753        16.678170470627062     
 C -0.54818123951282038       -1.9801258214290249        16.037295396951183     
 H  -1.2131126404922756       -1.7722239295931588        15.183846200226661     
 H -0.39070422864145044       -3.0711600335914673        16.017970500616720     
 C  -1.2615368186112070       -1.6010924075807889        17.341814509556208     
 H  -1.3750972207314887      -0.50672035682506622        17.405892972574314     
 H -0.63181321906650312       -1.8795276060514841        18.201672390981635     
 C  -2.6333394853201066       -2.2756642789594870        17.450220181894277     
 H  -3.2615554461188321       -1.9492363335942113        16.606342209720165     
 H  -2.5111822733442004       -3.3613926660430389        17.307505498727519     
 C  -3.3805778186145834       -2.0410802813017104        18.766147285194542     
 H  -3.5243373332672259      -0.96256877096120808        18.944427249936851     
 H  -2.7641874165440301       -2.4020953246125973        19.602489767657008     
 C  -4.7390666813957445       -2.7550053449987084        18.792466261051256     
 H  -5.4225702561912579       -2.2570499704396561        18.087940904050040     
 H  -4.6112936799086635       -3.7732974044119789        18.401210384993625     
 C  -5.3735823916339704       -2.8219380165412371        20.184497698371352     
 H  -6.3779872607075525       -3.2686565269086714        20.147006298947737     
 H  -4.7622907657986442       -3.4359274177034491        20.862657499272860     
 H  -5.4753445256988886       -1.8250164046016153        20.629580823512494     
 Cl   8.4464407516752260        3.0658399446863034        2.3229822528266580E-002
 Co   5.7472734815078361        7.1228156939967135        23.939295830186410     
 N   7.0556282028952024        7.6528990214995227        22.376151910762871     
 N   7.7526597045383250        7.0733964621426386        24.791889757319218     
 N   4.4951277463223276        6.4568787531438767        22.453466927539420     
 N   5.2458674527966460        5.1580082614593135        24.516776908469957     
 N   4.9703242677969763        8.9401241041288380        23.386404412435830     
 N   4.8896048031281172        7.9651567517204942        25.723120491780278     
 O   6.6127543581293073        8.1461527905294595        21.176593286632738     
 C   8.3528902799474984        7.7591774431618488        22.573379158177652     
 N   8.3868166171531993        6.6847509804462284        25.923253249479750     
 C   8.7456056326902250        7.3484304895715997        23.901874505524862     
 O   4.4273767734671594        6.9878113521080589        21.208700057718687     
 C   3.9288072158056946        5.1554762421096054        22.524306171260026     
 N   5.4096201459634354        4.3336915145919246        25.587505752166408     
 C   4.3603928696187868        4.4888486088654975        23.674429679126572     
 O   4.6184367847743575        9.2675601253127837        22.106906727122261     
 C   4.3705666378199419        9.8208062528918436        24.342225601264154     
 N   4.7645097064707134        7.6265889530968636        27.028843422159991     
 C   4.3518404457240125        9.2347747069921198        25.611945808033539     
 B   5.1367573821322736        8.3261923433066105        21.040096978459772     
 C   9.3009209788806917        8.3323920955634740        21.577465149787422     
 H   7.8342868663975382        6.3358025540263396        26.748074105176531     
 C   9.7371329362028369        6.7046369498700304        25.780577859231396     
 C   10.010725741962398        7.1526281952965931        24.493232730297226     
 C   2.9122868061887970        4.6908888739051440        21.553590879792665     
 H   5.8875227670342891        4.6759805541128996        26.451645867608274     
 C   4.6773809070142915        3.1919938150897709        25.459414359679958     
 C   4.0102929954777746        3.2358309666575944        24.254256464100209     
 C   4.0567116968091552        11.228254091454858        24.013764541360175     
 H   5.2551127240516964        6.7895881627641037        27.401842190984610     
 C   4.2071722067144428        8.6411998424740641        27.757760444379315     
 C   3.9262353897120676        9.6843327328285955        26.900681480856431     
 C   4.7716147364644108        8.9029826740995901        19.598054720405180     
 H   10.304478323290605        8.4563959779734059        21.998415936941843     
 H   8.9299090978506150        9.3127816749280026        21.239209538808577     
 H   9.3668722793568922        7.6939557625636938        20.681860484332265     
 H   10.388236150396111        6.3666993946295838        26.581441935964722     
 H   10.983894392481924        7.2951181955593363        24.042793026082713     
 H   2.6884460848973624        3.6266846342329764        21.679169267995910     
 H   3.2496700421625193        4.8691637851660516        20.522502027849292     
 H   1.9687526800353090        5.2515256067198770        21.673791875445229     
 H   4.6800401799089171        2.4402380000126747        26.237213222707510     
 H   3.3329680416528209        2.4938366607474065        23.854262444731582     
 H   3.4353523380567190        11.671546340738059        24.799135189831375     
 H   3.5243167523666203        11.311905383529604        23.050604324893019     
 H   4.9838358947094958        11.831676679108092        23.932844233544710     
 H   4.0376017238391047        8.5383191070752709        28.822689230958311     
 H   3.4904695337886698        10.640714729279880        27.161993358156753     
 H   3.7191917599482225        8.6425281598201966        19.401384242778860     
 H   4.7964145992240423        10.003201511309101        19.625463253062538     
 C   5.6511837287929589        8.4047689874453333        18.435697359866683     
 H   5.0953882696229558        8.4922670915637788        17.490031461999159     
 H   5.8581892500338908        7.3287748961137371        18.554687033257636     
 C   6.9788327803966936        9.1583641160174398        18.279848241337795     
 H   7.5870423862325476        9.0354352084810010        19.186065040977173     
 H   6.7740478833630222        10.239357130289969        18.202218051394663     
 C   7.7736834292172379        8.7113240009880428        17.050187676060318     
 H   7.9459923631736586        7.6239502046788239        17.092783466318000     
 H   7.1654012245360441        8.8703488783706472        16.146255377737972     
 C   9.1140347834016815        9.4341432641403014        16.894257968220998     
 H   9.7554989806063457        9.2119940608208957        17.762480857240192     
 H   8.9508672195037100        10.523860239123948        16.924625659008619     
 C   9.8498888726279805        9.0723999078126578        15.601405545344933     
 H   10.028557895661217        7.9857868048054526        15.566543018125987     
 H   9.1961513663937620        9.2830519028201941        14.740602776460635     
 C   11.177804669582473        9.8137890101272198        15.422673155168690     
 H   11.836701233348345        9.6018589471076705        16.279197564715801     
 H   11.001638699184694        10.901256217079672        15.455886022190535     
 C   11.895439086057857        9.4529054371745005        14.120389017591080     
 H   12.079219578404020        8.3667537503654970        14.090026091709065     
 H   11.229332868223695        9.6538809492874016        13.266851245482469     
 C   13.218501713392085        10.196229628745682        13.918124607633848     
 H   13.036024403655183        11.283530113165629        13.917313765152635     
 H   13.880706257297607        10.014689308322795        14.779453388936938     
 C   13.932019964553463        9.7963767649323117        12.624554994577586     
 H   14.123285682993828        8.7112375618275095        12.632112680859867     
 H   13.260973650374156        9.9632249204893046        11.768534181895372     
 C   15.248431759283607        10.539931090480254        12.397890676803621     
 H   15.921984226155454        10.357760301231584        13.250640293954875     
 H   15.064235258248569        11.627342658974740        12.405274751093254     
 C   15.964353496961445        10.163056869661959        11.095530392897510     
 H   16.108638043742669        9.0715116334631354        11.045864881835978     
 H   15.322751877699796        10.412289057975640        10.235570666748313     
 C   17.314994384011968        10.873774661851648        10.976634595047702     
 H   17.944187519734037        10.590670645113896        11.835673520848841     
 H   17.160487906285447        11.959758157101003        11.086058292581463     
 C   18.087340166304376        10.621657437221048        9.6794355961514889     
 H   18.240061416242657        9.5412940640127442        9.5219555407145346     
 H   17.490708904819599        10.964571974123773        8.8209480417261901     
 C   19.439042638759609        11.344949214781455        9.6853698710288008     
 H   20.095239731459806        10.876364645712897        10.434915912489274     
 H   19.284363980275533        12.373552235030283        10.038733505503156     
 C   20.132177311886817        11.377260434791488        8.3215127134078664     
 H   21.110122277750982        11.875358885549252        8.3867404428190877     
 H   19.519351238244838        11.931089722203190        7.5948715544862075     
 H   20.301291878272554        10.366434948187196        7.9268953236163364     
 Cl   6.7181453581596315        5.4878119255144853        28.155152561177410     
         194

 Co   9.1662515400635129        1.3830043156833927        4.3737397501005262     
 N   7.8689256761608952       0.69025394850913446        5.7543041400151349     
 N   7.2039974473161665        1.6823602982071439        3.4971599377682159     
 N   10.221640669778681        2.2041925978789370        6.0126893257680463     
 N   9.9717682351235908        3.2645144080594792        3.6436632594054572     
 N   10.243460696175607      -0.36938876642525748        5.0488418172223568     
 N   9.8269212447385836       0.36081333330876220        2.6327534437742699     
 O   8.1929899917777593       0.36846623759235003        7.0364924687374062     
 C   6.4512014877998558       0.82177051035979576        5.5847289161332156     
 N   6.6306112582266223        2.1651397864055197        2.3642701579284182     
 C   6.1442715490690283        1.3626402310916745        4.3333582371082340     
 O   10.340708354993172        1.5698274964407175        7.2158430715472930     
 C   10.796022305870000        3.3775174351107844        5.9087280582892543     
 N   10.003303919438014        4.0422103949741519        2.5337192653680822     
 C   10.632906510658190        3.9731645793894046        4.5953375194455726     
 O   10.276225633759362      -0.77093448071083959        6.3576249076348468     
 C   10.755843626738779       -1.2047066424010642        4.1847357497401214     
 N   9.8832798912219353       0.62443482981262965        1.3083599780721455     
 C   10.592446743329987      -0.74791445712098903        2.8195032518094560     
 B   9.6798511241363396       0.21956955622700919        7.3238011431693470     
 C   5.4802596790009002       0.38564019384205478        6.6171790947494635     
 H   7.2165674403354885        2.4863425123182057        1.5588797039328168     
 C   5.2647849847055328        2.1765342432024348        2.4459120792743509     
 C   4.9116311465523195        1.6653604621396447        3.6761178830914121     
 C   11.596479208415495        4.0496073317206029        6.9688928233321139     
 H   9.5638857246284292        3.7165668534902925        1.6398034962609556     
 C   10.661196442230569        5.2048693734473526        2.7551091901009941     
 C   11.081298557855472        5.2029760023849771        4.0793404216627369     
 C   11.406316583878885       -2.4904329017176261        4.5531089600903583     
 H   9.3793041729236837        1.4408465496817229       0.89202563953068226     
 C   10.644612611230597      -0.28808113041565048       0.65414860998638735     
 C   11.116543191704761       -1.1987404174862943        1.5908211874452538     
 C   9.9251920677012855      -0.32354152532800556        8.8050172971484848     
 H   4.4524919093357296       0.58514027531973034        6.2979639980912303     
 H   5.5677234191030971      -0.69402602595224416        6.8285103581898987     
 H   5.6527843010852097       0.90484025268020940        7.5747296736863570     
 H   4.6686599606739856        2.5838877026423686        1.6339709646141363     
 H   3.9111731028273775        1.5260830346418945        4.0612144067369869     
 H   11.290793312145274        5.0963636474748348        7.0991714067230980     
 H   11.504369788952941        3.5178577005715721        7.9195061178573569     
 H   12.658719601668372        4.0804596950867671        6.6758033516139941     
 H   10.821174705453403        5.9238555048468911        1.9627641485391343     
 H   11.642268448028526        5.9774318208746005        4.5870030791313638     
 H   11.982617434371855       -2.8961930876626760        3.7179708301630185     
 H   12.067364600788782       -2.3543608842690387        5.4183128546303028     
 H   10.650046050346154       -3.2396919349541893        4.8361497109010125     
 H   10.803276730745253      -0.22427455333800264      -0.41400878351780129     
 H   11.735327742064113       -2.0661066362785241        1.3952856644335965     
 H   10.972411469010801       -7.8091033648179639E-002   9.0458178208682334     
 H   9.8838741817639058       -1.4237059746759542        8.8003464610271074     
 C   9.0085936678400351       0.21102352755848836        9.9215013669936489     
 H   9.5384248120406046       0.14887578788694569        10.883949752380598     
 H   8.8097591475846038        1.2844630080136741        9.7684879138683147     
 C   7.6758780987664519      -0.53690698825728755        10.071802382941224     
 H   7.0508959564636289      -0.38135695260251012        9.1802103831762398     
 H   7.8727980979840160       -1.6219272217606147        10.110794064745580     
 C   6.9094104568514227      -0.12812151262242794        11.335572184020023     
 H   6.7310908469941904       0.95893525587984707        11.329812650307218     
 H   7.5465892027517727      -0.30936344523465997        12.215331455898792     
 C   5.5777859766804294      -0.86299422452892105        11.512644558273227     
 H   4.9165321395841692      -0.63526844893641188        10.661057977803889     
 H   5.7495854719207529       -1.9506911118450010        11.464437178674363     
 C   4.8616052278786253      -0.52432253179226596        12.824798108662012     
 H   4.6830828634199273       0.56165727859457826        12.879769936862441     
 H   5.5282770527694556      -0.74877473786207815        13.672169272826762     
 C   3.5338559462747754       -1.2680941697159700        13.010261387865985     
 H   2.8674331299775009       -1.0468748337913496        12.161688526369279     
 H   3.7095952857367647       -2.3551699297904261        12.963716782673929     
 C   2.8237695482491105      -0.92117596073928476        14.321925920229592     
 H   2.6482963081855631       0.16577323241508118        14.367428875857795     
 H   3.4915733237853344       -1.1382701448799404        15.169951705874746     
 C   1.4932317605295247       -1.6552111313616282        14.520845074061802     
 H   1.6646808960966559       -2.7441233921094987        14.509748656624824     
 H  0.83114120394821900       -1.4580528943167617        13.662753281770435     
 C  0.78438467565304348       -1.2605870682243014        15.820028588063670     
 H  0.62014555166670471      -0.17147521139866023        15.829385307478521     
 H   1.4489130659395044       -1.4574364772676138        16.674692309351876     
 C -0.55218754883892773       -1.9736607489263864        16.033284098301074     
 H  -1.2166769317020687       -1.7645740140028714        15.179806178160602     
 H -0.39608952710131867       -3.0648687518013338        16.013478156233383     
 C  -1.2652513008010973       -1.5944777165552626        17.337870233460190     
 H  -1.3794420785649897      -0.50016152859551466        17.401628964003923     
 H -0.63500758218773024       -1.8722489685468038        18.197557305201485     
 C  -2.6365044524910064       -2.2700001193722610        17.447372806749343     
 H  -3.2658464855716653       -1.9440490655765559        16.604184791691058     
 H  -2.5136213897583644       -3.3556388621573081        17.304538459297742     
 C  -3.3821807378496214       -2.0360045406651910        18.764237504685948     
 H  -3.5277419860429324      -0.95769585218291642        18.942135995797138     
 H  -2.7636183953309366       -2.3951832131659971        19.599673170397278     
 C  -4.7391054798688588       -2.7525372847988256        18.793744543792052     
 H  -5.4255278438647805       -2.2557853942178689        18.091421090490947     
 H  -4.6104490645169669       -3.7704809951563441        18.401838983703296     
 C  -5.3692147444217913       -2.8209583361283972        20.187544101664866     
 H  -6.3730271551250475       -3.2689689828260651        20.152996416916125     
 H  -4.7550339550896767       -3.4342631715667715        20.863479780793512     
 H  -5.4708553626353531       -1.8243704384741957        20.633341977556814     
 Cl   8.4428551221229320        3.0745796283602758        2.9653315416605985E-002
 Co   5.7499704322798513        7.1206438555970122        23.938525093051283     
 N   7.0583171503229112        7.6533820546177482        22.376241662538973     
 N   7.7548719417348408        7.0702975993751256        24.791427117362925     
 N   4.4994328547566615        6.4556470718217067        22.451347337799472     
 N   5.2448883537878599        5.1560071505448306        24.515765269536328     
 N   4.9705753549881599        8.9369503246989446        23.388011461123483     
 N   4.8942806768710154        7.9620586471822676        25.724686485191164     
 O   6.6158415320357342        8.1482292116995083        21.177111321366123     
 C   8.3555986984886346        7.7589668814107720        22.573913750088774     
 N   8.3888028105029093        6.6812152038329353        25.922820294663410     
 C   8.7480154833092953        7.3466160910923639        23.902030086940783     
 O   4.4311625457883270        6.9884498870709626        21.207483049535170     
 C   3.9309065231779039        5.1551356633269148        22.521373281009115     
 N   5.4043995284758504        4.3325230452472043        25.587516579269462     
 C   4.3596964673625331        4.4881035933049978        23.672255826133249     
 O   4.6208929322585064        9.2671152680025308        22.108796212556602     
 C   4.3712874202272198        9.8170618563834928        24.344634864667412     
 N   4.7705144054551942        7.6231788047880578        27.030390758072720     
 C   4.3551529825309201        9.2312134552473815        25.614306510021397     
 B   5.1397249015657041        8.3274962211605548        21.040694231327066     
 C   9.3037850341279018        8.3331215349667946        21.578726889997657     
 H   7.8363438862886712        6.3311545153784907        26.747073455078667     
 C   9.7391386068389423        6.7019257851454821        25.780720044673995     
 C   10.012992409183997        7.1508582290150846        24.493748802379297     
 C   2.9138572205443607        4.6926657876501308        21.550261539384241     
 H   5.8840568794038992        4.6729997110299086        26.451300909189339     
 C   4.6703047561039011        3.1921429196907005        25.458762742599962     
 C   4.0059436164888860        3.2362920642159949        24.252207600463827     
 C   4.0521843406719595        11.223034596386233        24.015900098818339     
 H   5.2608585860106327        6.7857543336400941        27.402845120595099     
 C   4.2126384141767668        8.6370250060400569        27.760040663035742     
 C   3.9300885956473341        9.6800807057078124        26.903498611760391     
 C   4.7735256926949194        8.9064573264996270        19.599817807850165     
 H   10.308190339991459        8.4528360619485507        21.998305926328946     
 H   8.9351660441732861        9.3156428966709122        21.244818990525982     
 H   9.3663695172153574        7.6981100593397214        20.680802640592969     
 H   10.390008181414647        6.3640992777359857        26.581836251295201     
 H   10.986311482719930        7.2941426308993966        24.043899133611557     
 H   2.6884760832612384        3.6287210013572513        21.675267052505372     
 H   3.2514707252568353        4.8710527419782288        20.519273499699356     
 H   1.9711252418139171        5.2545973209089789        21.670841163132028     
 H   4.6696578026990148        2.4410168301206134        26.237034402815919     
 H   3.3283516808843827        2.4950661737976421        23.851309817692346     
 H   3.4371231100879265        11.667167272634599        24.805004701255793     
 H   3.5118060999332914        11.303593528117823        23.057974676757290     
 H   4.9764808146268145        11.827690174307357        23.925534612086100     
 H   4.0438950730810035        8.5336293015957008        28.825040359743920     
 H   3.4933456646260637        10.635878124890800        27.165263266560686     
 H   3.7206407406620201        8.6470831062001778        19.404339415135329     
 H   4.7991005150309478        10.006612722344638        19.628680026984124     
 C   5.6509604593208715        8.4093776764684840        18.435434006060621     
 H   5.0933457562026874        8.4974124566670710        17.490920007635602     
 H   5.8585536671489917        7.3333720448670334        18.553158318725124     
 C   6.9779977399333584        9.1636586561703997        18.277770694225268     
 H   7.5875537060568616        9.0409084772827288        19.183145420088341     
 H   6.7725134195300205        10.244560121836335        18.200633703995148     
 C   7.7713038268883983        8.7171310508527657        17.046910986045742     
 H   7.9445105460487806        7.6298921138625673        17.089444038516362     
 H   7.1615193397327674        8.8754727155642250        16.143902736279976     
 C   9.1109103311106203        9.4408403411275454        16.888854705719087     
 H   9.7531206922330416        9.2203977336189951        17.756906258136539     
 H   8.9469405955033725        10.530455525494499        16.917843005626015     
 C   9.8463716042345286        9.0777203740115073        15.596148144395395     
 H   10.024492724919289        7.9910017485140479        15.562186668169078     
 H   9.1927262661761464        9.2879409602183589        14.735180646946032     
 C   11.174751796884067        9.8181943773974734        15.416907348816991     
 H   11.833202411125768        9.6069011597887926        16.273944145268910     
 H   10.999233524686085        10.905779411672430        15.448765021327759     
 C   11.892767154088961        9.4552763021768182        14.115423556391891     
 H   12.075179160340019        8.3689065447868156        14.086107238808241     
 H   11.227556408766995        9.6563168946885476        13.261233831165880     
 C   13.216910786783714        10.196723571286983        13.913492100067133     
 H   13.035978870622893        11.284238416486936        13.912030547956940     
 H   13.878359718897824        10.014715746593451        14.775295628215400     
 C   13.930560517457693        9.7951713721384657        12.620554439743261     
 H   14.119527641021662        8.7097101691340999        12.628365251627152     
 H   13.260555769194688        9.9632891649720943        11.764008269132155     
 C   15.248607066685096        10.535923511209321        12.394763061403292     
 H   15.921198196432231        10.352381478292349        13.247931918786250     
 H   15.066716003125972        11.623661238622491        12.402048908948412     
 C   15.964401306655860        10.157578622083600        11.092807712479555     
 H   16.107037573811517        9.0658480956483043        11.043353842787253     
 H   15.323354309736178        10.407524636050582        10.232667366653011     
 C   17.316029804938150        10.866387912019681        10.973914956807002     
 H   17.945142927585486        10.581959390885359        11.832530637998946     
 H   17.163069795304949        11.952492700864548        11.083984478610420     
 C   18.087122883222161        10.614002258491862        9.6760869865377170     
 H   18.239863609875144        9.5336386534661308        9.5187122678768485     
 H   17.489305919508727        10.956424121776157        8.8183365648419905     
 C   19.438622177645097        11.337613473074049        9.6794374888261832     
 H   20.097271674254369        10.867909881138997        10.425872442435702     
 H   19.284997246123211        12.365557818518440        10.035003916539234     
 C   20.126948407069833        11.372299413064988        8.3134467270616970     
 H   21.105514081337258        11.869281493281138        8.3761531733991710     
 H   19.512308667622580        11.928140250248354        7.5901823800329158     
 H   20.293521624802320        10.362204291315633        7.9163783441784883     
 Cl   6.7199716531087557        5.4804434095858952        28.154073772388553     
         194

 Co   9.1645731353871618        1.3853036314350533        4.3766347268704733     
 N   7.8686588158848059       0.68870187457822107        5.7568473225936216     
 N   7.2022176337445503        1.6856628296464296        3.5024846122213944     
 N   10.221335126790812        2.2039237164310435        6.0161151061012417     
 N   9.9721420453812328        3.2663972888835313        3.6479315338249116     
 N   10.243760151718046      -0.36697053438273169        5.0483817989101212     
 N   9.8247080834647260       0.36604573282788594        2.6334996753868429     
 O   8.1936205354299840       0.36545700718311502        7.0383524503836652     
 C   6.4508070320298705       0.81936749852381618        5.5881210388198941     
 N   6.6279514064739598        2.1690854514249680        2.3703164417855764     
 C   6.1430370258821254        1.3631855044925070        4.3383291350774105     
 O   10.340306295593855        1.5684637524666456        7.2187530363825640     
 C   10.796635331373000        3.3768231034197060        5.9129402043303294     
 N   10.006754270224214        4.0435801556867368        2.5378262981212742     
 C   10.634653677732372        3.9732866855904643        4.5998414365410154     
 O   10.277653848593426      -0.77066564611975563        6.3565043673613619     
 C   10.756469848174902       -1.2004281159209578        4.1827718943561090     
 N   9.8792233263697415       0.63084859536136662        1.3092916471949310     
 C   10.591392903736988      -0.74215797961889018        2.8183020805485102     
 B   9.6807967589227069       0.21744275259430826        7.3246682687824123     
 C   5.4806746972208105       0.37814538064784931        6.6188649660445176     
 H   7.2132779544819394        2.4923052960963847        1.5654148329595352     
 C   5.2621956051349796        2.1786904874521915        2.4522663757269156     
 C   4.9099642621070876        1.6654871571356802        3.6818652586322709     
 C   11.597834438323945        4.0474593299985422        6.9733528767789030     
 H   9.5654006423455868        3.7199456474512633        1.6442501184048599     
 C   10.667698179537512        5.2043981834426178        2.7594020778308948     
 C   11.086847086349925        5.2016098864464793        4.0839114620764638     
 C   11.408671691190996       -2.4857896409858631        4.5490238880613223     
 H   9.3747923197013154        1.4476692462035505       0.89442386662761408     
 C   10.640708511647537      -0.28033473573408541       0.65337717768774861     
 C   11.114477347454283       -1.1913984917876650        1.5886623288007284     
 C   9.9264983398311575      -0.32805479382520497        8.8049313221936369     
 H   4.4526145369521570       0.57873063676775738        6.3014168603821075     
 H   5.5686274639427875      -0.70228405683701967        6.8247817516309084     
 H   5.6537331535666882       0.89263211832218836        7.5785550994877218     
 H   4.6654929102665870        2.5858391631081314        1.6406586989627228     
 H   3.9098226011046395        1.5243925101177052        4.0669860595132885     
 H   11.293794087990747        5.0946396429673522        7.1037757289307883     
 H   11.504712053107648        3.5156692892544150        7.9238078418516213     
 H   12.660112402641534        4.0765621102280898        6.6803378305125953     
 H   10.830033236838062        5.9227737115822023        1.9670236366852207     
 H   11.649362751585674        5.9746230102671412        4.5918867152082274     
 H   11.982757565974669       -2.8910006650664082        3.7122294929867170     
 H   12.072116249739903       -2.3494217964221349        5.4122546751172722     
 H   10.653738191291538       -3.2354421339087702        4.8342982377809118     
 H   10.798329767200727      -0.21551394196420237      -0.41487406315602116     
 H   11.733707098187702       -2.0581135284606717        1.3917368404202368     
 H   10.973536661239720       -8.2538402823361653E-002   9.0464156639014099     
 H   9.8856040148675142       -1.4282004565283588        8.7986404062943979     
 C   9.0091798645060308       0.20478151143263953        9.9216429272242834     
 H   9.5389030601365441       0.14293483422825112        10.884160497082538     
 H   8.8091286928861443        1.2780279363323066        9.7690074566014840     
 C   7.6772157180798066      -0.54451501255155876        10.071605863587100     
 H   7.0529393072072661      -0.39076020190225907        9.1792662669086162     
 H   7.8752162454156140       -1.6292270075945534        10.112230108541022     
 C   6.9091949088362803      -0.13455453586018515        11.333993484398020     
 H   6.7310561124247714       0.95250969324186241        11.326854494356498     
 H   7.5453131908065956      -0.31479976178119401        12.214691794158911     
 C   5.5771714213223866      -0.86882468040602889        11.510618965465904     
 H   4.9167048652657526      -0.64181354157277071        10.658241957423501     
 H   5.7484518553086783       -1.9566391312905009        11.463927749006926     
 C   4.8603274183907628      -0.52790176381303944        12.821795418105811     
 H   4.6832683096979348       0.55833653664512040        12.875517781426197     
 H   5.5260717168225097      -0.75225462002587029        13.669907770274087     
 C   3.5314735352872981       -1.2695686366543730        13.007280574699385     
 H   2.8657670465097507       -1.0482309016722147        12.158191552042350     
 H   3.7055790120630880       -2.3569088245413834        12.961931843626537     
 C   2.8215153354341997      -0.92018823792535631        14.318351055836633     
 H   2.6480710668670069       0.16706898169357309        14.362956548732017     
 H   3.4885907124268010       -1.1378221602419463        15.166805240707271     
 C   1.4896632729165722       -1.6516712454654652        14.517321789615622     
 H   1.6590766458769903       -2.7408572423185489        14.506211352342342     
 H  0.82799419941339703       -1.4533374908150853        13.659197536203392     
 C  0.78142181230773911       -1.2559258410318712        15.816505947067304     
 H  0.61891588367003414      -0.16658560704879416        15.826094403720669     
 H   1.4455211373755539       -1.4540623757708526        16.671214148076686     
 C -0.55619385816503508       -1.9671956764237477        16.029272799650968     
 H  -1.2202412229118620       -1.7569240984125842        15.175766156094541     
 H -0.40147482556118691       -3.0585774700112003        16.008985811850046     
 C  -1.2689657829909877       -1.5878630255297363        17.333925957364169     
 H  -1.3837869363984907      -0.49360270036596315        17.397364955433531     
 H -0.63820194530895735       -1.8649703310421235        18.193442219421339     
 C  -2.6396694196619057       -2.2643359597850350        17.444525431604408     
 H  -3.2701375250244986       -1.9388617975589002        16.602027373661951     
 H  -2.5160605061725279       -3.3498850582715773        17.301571419867969     
 C  -3.3837836570846593       -2.0309288000286720        18.762327724177354     
 H  -3.5311466388186394      -0.95282293340462465        18.939844741657424     
 H  -2.7630493741178430       -2.3882711017193974        19.596856573137551     
 C  -4.7391442783419730       -2.7500692245989433        18.795022826532847     
 H  -5.4284854315383022       -2.2545208179960823        18.094901276931854     
 H  -4.6096044491252703       -3.7676645859007096        18.402467582412967     
 C  -5.3648470972096129       -2.8199786557155573        20.190590504958379     
 H  -6.3680670495425433       -3.2692814387434583        20.158986534884512     
 H  -4.7477771443807093       -3.4325989254300944        20.864302062314160     
 H  -5.4663661995718185       -1.8237244723467763        20.637103131601133     
 Cl   8.4392694925706397        3.0833193120342481        3.6076808304945383E-002
 Co   5.7526673830518664        7.1184720171973108        23.937754355916155     
 N   7.0610060977506190        7.6538650877359728        22.376331414315075     
 N   7.7570841789313567        7.0671987366076126        24.790964477406632     
 N   4.5037379631909946        6.4544153904995358        22.449227748059528     
 N   5.2439092547790738        5.1540060396303469        24.514753630602694     
 N   4.9708264421793444        8.9337765452690494        23.389618509811136     
 N   4.8989565506139137        7.9589605426440411        25.726252478602046     
 O   6.6189287059421602        8.1503056328695571        21.177629356099512     
 C   8.3583071170297707        7.7587563196596943        22.574448341999897     
 N   8.3907890038526176        6.6776794272196414        25.922387339847067     
 C   8.7504253339283657        7.3448016926131272        23.902185668356704     
 O   4.4349483181094937        6.9890884220338663        21.206266041351654     
 C   3.9330058305501137        5.1547950845442232        22.518440390758204     
 N   5.3991789109882653        4.3313545759024841        25.587527406372516     
 C   4.3590000651062804        4.4873585777444980        23.670081973139922     
 O   4.6233490797426553        9.2666704106922761        22.110685697990942     
 C   4.3720082026344977        9.8133174598751438        24.347044128070671     
 N   4.7765191044396751        7.6197686564792519        27.031938093985449     
 C   4.3584655193378286        9.2276522035026431        25.616667212009258     
 B   5.1426924209991336        8.3288000990145008        21.041291484194357     
 C   9.3066490893751119        8.3338509743701152        21.579988630207890     
 H   7.8384009061798041        6.3265064767306409        26.746072804980798     
 C   9.7411442774750476        6.6992146204209346        25.780862230116597     
 C   10.015259076405599        7.1490882627335761        24.494264874461365     
 C   2.9154276348999248        4.6944427013951175        21.546932198975817     
 H   5.8805909917735093        4.6700188679469177        26.450955950770407     
 C   4.6632286051935106        3.1922920242916306        25.458111125519967     
 C   4.0015942374999973        3.2367531617743954        24.250158736827444     
 C   4.0476569845347639        11.217815101317610        24.018035656276506     
 H   5.2666044479695699        6.7819205045160844        27.403848050205593     
 C   4.2181046216390898        8.6328501696060513        27.762320881692169     
 C   3.9339418015826007        9.6758286785870311        26.906315742664351     
 C   4.7754366489254281        8.9099319788996638        19.601580895295150     
 H   10.311902356692313        8.4492761459236956        21.998195915716053     
 H   8.9404229904959571        9.3185041184138200        21.250428442243383     
 H   9.3658667550738208        7.7022643561157498        20.679744796853672     
 H   10.391780212433181        6.3614991608423868        26.582230566625682     
 H   10.988728572957937        7.2931670662394570        24.045005241140402     
 H   2.6885060816251145        3.6307573684815262        21.671364837014835     
 H   3.2532714083511518        4.8729416987904060        20.516044971549420     
 H   1.9734978035925255        5.2576690350980808        21.667890450818824     
 H   4.6592754254891133        2.4417956602285518        26.236855582924328     
 H   3.3237353201159445        2.4962956868478781        23.848357190653111     
 H   3.4388938821191339        11.662788204531140        24.810874212680215     
 H   3.4992954474999625        11.295281672706041        23.065345028621561     
 H   4.9691257345441331        11.823703669506621        23.918224990627490     
 H   4.0501884223229032        8.5289394961161307        28.827391488529525     
 H   3.4962217954634571        10.631041520501720        27.168533174964615     
 H   3.7220897213758177        8.6516380525801608        19.407294587491798     
 H   4.8017864308378533        10.010023933380173        19.631896800905711     
 C   5.6507371898487841        8.4139863654916365        18.435170652254559     
 H   5.0913032427824181        8.5025578217703632        17.491808553272040     
 H   5.8589180842640927        7.3379691936203306        18.551629604192613     
 C   6.9771626994700222        9.1689531963233577        18.275693147112740     
 H   7.5880650258811748        9.0463817460844549        19.180225799199505     
 H   6.7709789556970179        10.249763113382702        18.199049356595633     
 C   7.7689242245595587        8.7229381007174887        17.043634296031168     
 H   7.9430287289239025        7.6358340230463098        17.086104610714727     
 H   7.1576374549294908        8.8805965527578028        16.141550094821977     
 C   9.1077858788195574        9.4475374181147913        16.883451443217179     
 H   9.7507424038597375        9.2288014064170945        17.751331659032886     
 H   8.9430139715030350        10.537050811865049        16.911060352243414     
 C   9.8428543358410749        9.0830408402103568        15.590890743445854     
 H   10.020427554177360        7.9962166922226432        15.557830318212170     
 H   9.1893011659585309        9.2928300176165237        14.729758517431428     
 C   11.171698924185661        9.8225997446677251        15.411141542465291     
 H   11.829703588903191        9.6119433724699128        16.268690725822019     
 H   10.996828350187476        10.910302606265187        15.441644020464983     
 C   11.890095222120065        9.4576471671791360        14.110458095192701     
 H   12.071138742276016        8.3710593392081343        14.082188385907417     
 H   11.225779949310297        9.6587528400896918        13.255616416849293     
 C   13.215319860175342        10.197217513828285        13.908859592500420     
 H   13.035933337590604        11.284946719808243        13.906747330761247     
 H   13.876013180498042        10.014742184864106        14.771137867493859     
 C   13.929101070361924        9.7939659793446179        12.616553884908933     
 H   14.115769599049495        8.7081827764406903        12.624617822394436     
 H   13.260137888015219        9.9633534094548839        11.759482356368940     
 C   15.248782374086588        10.531915931938387        12.391635446002963     
 H   15.920412166709008        10.347002655353116        13.245223543617625     
 H   15.069196748003375        11.619979818270242        12.398823066803571     
 C   15.964449116350274        10.152100374505240        11.090085032061600     
 H   16.105437103880366        9.0601845578334750        11.040842803738528     
 H   15.323956741772561        10.402760214125523        10.229764066557710     
 C   17.317065225864336        10.859001162187711        10.971195318566302     
 H   17.946098335436940        10.573248136656824        11.829387755149051     
 H   17.165651684324455        11.945227244628093        11.081910664639379     
 C   18.086905600139943        10.606347079762676        9.6727383769239470     
 H   18.239665803507627        9.5259832429195175        9.5154689950391642     
 H   17.487902934197852        10.948276269428542        8.8157250879577909     
 C   19.438201716530589        11.330277731366644        9.6735051066235638     
 H   20.099303617048932        10.859455116565098        10.416828972382133     
 H   19.285630511970890        12.357563402006596        10.031274327575311     
 C   20.121719502252851        11.367338391338489        8.3053807407155276     
 H   21.100905884923531        11.863204101013023        8.3655659039792525     
 H   19.505266097000323        11.925190778293519        7.5854932055796240     
 H   20.285751371332090        10.357973634444070        7.9058613647406393     
 Cl   6.7217979480578798        5.4730748936573059        28.152994983599697     
         194

 Co   9.1628947307108106        1.3876029471867142        4.3795297036404213     
 N   7.8683919556087165       0.68714980064730757        5.7593905051721084     
 N   7.2004378201729331        1.6889653610857152        3.5078092866745725     
 N   10.221029583802945        2.2036548349831500        6.0195408864344371     
 N   9.9725158556388731        3.2682801697075834        3.6521998082443656     
 N   10.244059607260485      -0.36455230234020591        5.0479217805978855     
 N   9.8224949221908666       0.37127813234700974        2.6342459069994160     
 O   8.1942510790822070       0.36244777677388001        7.0402124320299251     
 C   6.4504125762598852       0.81696448668783661        5.5915131615065725     
 N   6.6252915547212980        2.1730311164444158        2.3763627256427347     
 C   6.1418025026952225        1.3637307778933396        4.3433000330465870     
 O   10.339904236194537        1.5671000084925739        7.2216630012178342     
 C   10.797248356876000        3.3761287717286277        5.9171523503714036     
 N   10.010204621010413        4.0449499163993217        2.5419333308744658     
 C   10.636400844806552        3.9734087917915235        4.6043453536364582     
 O   10.279082063427490      -0.77039681152867157        6.3553838270878771     
 C   10.757096069611023       -1.1961495894408511        4.1808080389720974     
 N   9.8751667615175478       0.63726236091010369        1.3102233163177164     
 C   10.590339064143990      -0.73640150211679123        2.8171009092875647     
 B   9.6817423937090723       0.21531594896160733        7.3255353943954775     
 C   5.4810897154407199       0.37065056745364383        6.6205508373395716     
 H   7.2099884686283904        2.4982680798745642        1.5719499619862534     
 C   5.2596062255644265        2.1808467317019478        2.4586206721794808     
 C   4.9082973776618557        1.6656138521317156        3.6876126341731297     
 C   11.599189668232396        4.0453113282764823        6.9778129302256913     
 H   9.5669155600627427        3.7233244414122337        1.6486967405487643     
 C   10.674199916844454        5.2039269934378822        2.7636949655607950     
 C   11.092395614844378        5.2002437705079814        4.0884825024901899     
 C   11.411026798503109       -2.4811463802541005        4.5449388160322863     
 H   9.3702804664789472        1.4544919427253782       0.89682209372454580     
 C   10.636804412064476      -0.27258834105252039       0.65260574538910987     
 C   11.112411503203807       -1.1840565660890356        1.5865034701562031     
 C   9.9278046119610295      -0.33256806232240443        8.8048453472387873     
 H   4.4527371645685836       0.57232099821578430        6.3048697226729837     
 H   5.5695315087824770      -0.71054208772179528        6.8210531450719190     
 H   5.6546820060481675       0.88042398396416743        7.5823805252890857     
 H   4.6623258598591883        2.5877906235738948        1.6473464333113093     
 H   3.9084720993819020        1.5227019855935156        4.0727577122895893     
 H   11.296794863836219        5.0929156384598686        7.1083800511384778     
 H   11.505054317262353        3.5134808779372579        7.9281095658458858     
 H   12.661505203614697        4.0726645253694134        6.6848723094111957     
 H   10.838891768222723        5.9216919183175136        1.9712831248313074     
 H   11.656457055142821        5.9718141996596810        4.5967703512850910     
 H   11.982897697577483       -2.8858082424701408        3.7064881558104150     
 H   12.076867898691026       -2.3444827085752307        5.4061964956042416     
 H   10.657430332236922       -3.2311923328633512        4.8324467646608102     
 H   10.793382803656202      -0.20675333059040213      -0.41573934279424102     
 H   11.732086454311290       -2.0501204206428190        1.3881880164068772     
 H   10.974661853468641       -8.6985771998543668E-002   9.0470135069345883     
 H   9.8873338479711226       -1.4326949383807634        8.7969343515616867     
 C   9.0097660611720283       0.19853949530679071        9.9217844874549179     
 H   9.5393813082324836       0.13699388056955658        10.884371241784478     
 H   8.8084982381876831        1.2715928646509393        9.7695269993346514     
 C   7.6785533373931614      -0.55212303684583008        10.071409344232979     
 H   7.0549826579509034      -0.40016345120200802        9.1783221506409909     
 H   7.8776343928472121       -1.6365267934284919        10.113666152336464     
 C   6.9089793608211378      -0.14098755909794233        11.332414784776018     
 H   6.7310213778553525       0.94608413060387764        11.323896338405776     
 H   7.5440371788614184      -0.32023607832772799        12.214052132419033     
 C   5.5765568659643439      -0.87465513628313685        11.508593372658581     
 H   4.9168775909473350      -0.64835863420912954        10.655425937043111     
 H   5.7473182386966029       -1.9625871507360009        11.463418319339491     
 C   4.8590496089029003      -0.53148099583381281        12.818792727549610     
 H   4.6834537559759415       0.55501579469566265        12.871265625989952     
 H   5.5238663808755639      -0.75573450218966243        13.667646267721411     
 C   3.5290911242998204       -1.2710431035927761        13.004299761532787     
 H   2.8641009630420005       -1.0495869695530797        12.154694577715423     
 H   3.7015627383894119       -2.3586477192923407        12.960146904579144     
 C   2.8192611226192885      -0.91920051511142786        14.314776191443674     
 H   2.6478458255484503       0.16836473097206497        14.358484221606236     
 H   3.4856081010682671       -1.1373741756039522        15.163658775539798     
 C   1.4860947853036197       -1.6481313595693023        14.513798505169442     
 H   1.6534723956573245       -2.7375910925275990        14.502674048059859     
 H  0.82484719487857505       -1.4486220873134092        13.655641790636349     
 C  0.77845894896243462       -1.2512646138394412        15.812983306070937     
 H  0.61768621567336368      -0.16169600269892814        15.822803499962816     
 H   1.4421292088116031       -1.4506882742740912        16.667735986801500     
 C -0.56020016749114243       -1.9607306039211092        16.025261501000859     
 H  -1.2238055141216553       -1.7492741828222971        15.171726134028482     
 H -0.40686012402105515       -3.0522861882210668        16.004493467466705     
 C  -1.2726802651808780       -1.5812483345042101        17.329981681268151     
 H  -1.3881317942319917      -0.48704387213641165        17.393100946863139     
 H -0.64139630843018447       -1.8576916935374430        18.189327133641189     
 C  -2.6428343868328050       -2.2586718001978090        17.441678056459473     
 H  -3.2744285644773323       -1.9336745295412447        16.599869955632848     
 H  -2.5184996225866918       -3.3441312543858466        17.298604380438196     
 C  -3.3853865763196969       -2.0258530593921531        18.760417943668756     
 H  -3.5345512915943460      -0.94795001462633299        18.937553487517711     
 H  -2.7624803529047495       -2.3813589902727976        19.594039975877823     
 C  -4.7391830768150873       -2.7476011643990605        18.796301109273642     
 H  -5.4314430192118239       -2.2532562417742952        18.098381463372757     
 H  -4.6087598337335747       -3.7648481766450748        18.403096181122638     
 C  -5.3604794499974338       -2.8189989753027178        20.193636908251893     
 H  -6.3631069439600383       -3.2695938946608520        20.164976652852900     
 H  -4.7405203336717419       -3.4309346792934172        20.865124343834808     
 H  -5.4618770365082829       -1.8230785062193566        20.640864285645453     
 Cl   8.4356838630183457        3.0920589957082205        4.2500301193284788E-002
 Co   5.7553643338238807        7.1163001787976095        23.936983618781024     
 N   7.0636950451783278        7.6543481208541984        22.376421166091180     
 N   7.7592964161278726        7.0640998738401004        24.790501837450339     
 N   4.5080430716253286        6.4531837091773649        22.447108158319580     
 N   5.2429301557702876        5.1520049287158640        24.513741991669061     
 N   4.9710775293705280        8.9306027658391542        23.391225558498785     
 N   4.9036324243568119        7.9558624381058136        25.727818472012931     
 O   6.6220158798485871        8.1523820540396059        21.178147390832898     
 C   8.3610155355709068        7.7585457579086174        22.574982933911020     
 N   8.3927751972023277        6.6741436506063483        25.921954385030727     
 C   8.7528351845474361        7.3429872941338905        23.902341249772626     
 O   4.4387340904306614        6.9897269569967699        21.205049033168137     
 C   3.9351051379223230        5.1544545057615316        22.515507500507290     
 N   5.3939582935006802        4.3301861065577638        25.587538233475570     
 C   4.3583036628500267        4.4866135621839982        23.667908120146599     
 O   4.6258052272268051        9.2662255533820233        22.112575183425282     
 C   4.3727289850417757        9.8095730633667930        24.349453391473933     
 N   4.7825238034241551        7.6163585081704461        27.033485429898175     
 C   4.3617780561447361        9.2240909517579048        25.619027913997119     
 B   5.1456599404325631        8.3301039768684451        21.041888737061651     
 C   9.3095131446223203        8.3345804137734358        21.581250370418125     
 H   7.8404579260709371        6.3218584380827920        26.745072154882934     
 C   9.7431499481111530        6.6965034556963863        25.781004415559195     
 C   10.017525743627198        7.1473182964520667        24.494780946543436     
 C   2.9169980492554886        4.6962196151401043        21.543602858567393     
 H   5.8771251041431194        4.6670380248639276        26.450610992351471     
 C   4.6561524542831210        3.1924411288925607        25.457459508439971     
 C   3.9972448585111091        3.2372142593327959        24.248109873191062     
 C   4.0431296283975682        11.212595606248986        24.020171213734674     
 H   5.2723503099285063        6.7780866753920748        27.404850979816082     
 C   4.2235708291014129        8.6286753331720458        27.764601100348592     
 C   3.9377950075178667        9.6715766514662498        26.909132873568311     
 C   4.7773476051559358        8.9134066312997025        19.603343982740132     
 H   10.315614373393167        8.4457162298988404        21.998085905103157     
 H   8.9456799368186282        9.3213653401567278        21.256037893960784     
 H   9.3653639929322861        7.7064186528917773        20.678686953114376     
 H   10.393552243451717        6.3588990439487878        26.582624881956161     
 H   10.991145663195944        7.2921915015795173        24.046111348669246     
 H   2.6885360799889906        3.6327937356058011        21.667462621524297     
 H   3.2550720914454683        4.8748306556025831        20.512816443399487     
 H   1.9758703653711336        5.2607407492871827        21.664939738505620     
 H   4.6488930482792119        2.4425744903364905        26.236676763032737     
 H   3.3191189593475063        2.4975251998981136        23.845404563613876     
 H   3.4406646541503414        11.658409136427679        24.816743724104636     
 H   3.4867847950666335        11.286969817294258        23.072715380485832     
 H   4.9617706544614517        11.819717164705885        23.910915369168880     
 H   4.0564817715648029        8.5242496906365606        28.829742617315134     
 H   3.4990979263008506        10.626204916112640        27.171803083368548     
 H   3.7235387020896158        8.6561929989601438        19.410249759848263     
 H   4.8044723466447579        10.013435144415709        19.635113574827301     
 C   5.6505139203766976        8.4185950545147872        18.434907298448497     
 H   5.0892607293621497        8.5077031868736572        17.492697098908479     
 H   5.8592825013791927        7.3425663423736269        18.550100889660097     
 C   6.9763276590066861        9.1742477364763175        18.273615600000216     
 H   7.5885763457054889        9.0518550148861827        19.177306178310673     
 H   6.7694444918640162        10.254966104929068        18.197465009196119     
 C   7.7665446222307182        8.7287451505822116        17.040357606016595     
 H   7.9415469117990245        7.6417759322300531        17.082765182913089     
 H   7.1537555701262141        8.8857203899513806        16.139197453363980     
 C   9.1046614265284962        9.4542344951020354        16.878048180715272     
 H   9.7483641154864333        9.2372050792151956        17.745757059929232     
 H   8.9390873475026975        10.543646098235600        16.904277698860813     
 C   9.8393370674476230        9.0883613064092064        15.585633342496315     
 H   10.016362383435432        8.0014316359312385        15.553473968255263     
 H   9.1858760657409171        9.2977190750146868        14.724336387916825     
 C   11.168646051487254        9.8270051119379787        15.405375736113593     
 H   11.826204766680615        9.6169855851510331        16.263437306375128     
 H   10.994423175688867        10.914825800857944        15.434523019602208     
 C   11.887423290151169        9.4600180321814538        14.105492633993512     
 H   12.067098324212015        8.3732121336294529        14.078269533006594     
 H   11.224003489853597        9.6611887854908360        13.249999002532704     
 C   13.213728933566971        10.197711456369587        13.904227084933707     
 H   13.035887804558316        11.285655023129548        13.901464113565552     
 H   13.873666642098261        10.014768623134760        14.766980106772319     
 C   13.927641623266155        9.7927605865507719        12.612553330074608     
 H   14.112011557077329        8.7066553837472789        12.620870393161722     
 H   13.259720006835751        9.9634176539376753        11.754956443605725     
 C   15.248957681488077        10.527908352667456        12.388507830602634     
 H   15.919626136985785        10.341623832413880        13.242515168449000     
 H   15.071677492880777        11.616298397917992        12.395597224658729     
 C   15.964496926044689        10.146622126926880        11.087362351643645     
 H   16.103836633949214        9.0545210200186457        11.038331764689802     
 H   15.324559173808941        10.397995792200465        10.226860766462408     
 C   17.318100646790523        10.851614412355744        10.968475680325602     
 H   17.947053743288389        10.564536882428287        11.826244872299156     
 H   17.168233573343958        11.937961788391638        11.079836850668336     
 C   18.086688317057728        10.598691901033490        9.6693897673101752     
 H   18.239467997140114        9.5183278323729041        9.5122257222014799     
 H   17.486499948886980        10.940128417080926        8.8131136110735930     
 C   19.437781255416080        11.322941989659238        9.6675727244209462     
 H   20.101335559843495        10.851000351991198        10.407785502328563     
 H   19.286263777818569        12.349568985494752        10.027544738611386     
 C   20.116490597435867        11.362377369611991        8.2973147543693582     
 H   21.096297688509807        11.857126708744911        8.3549786345593358     
 H   19.498223526378066        11.922241306338684        7.5808040311263332     
 H   20.277981117861856        10.353742977572507        7.8953443853027903     
 Cl   6.7236242430070048        5.4657063777287167        28.151916194810841     
         194

 Co   9.1612163260344595        1.3899022629383748        4.3824246804103684     
 N   7.8681250953326272       0.68559772671639418        5.7619336877505942     
 N   7.1986580066013168        1.6922678925250005        3.5131339611277510     
 N   10.220724040815078        2.2033859535352560        6.0229666667676325     
 N   9.9728896658965134        3.2701630505316355        3.6564680826638201     
 N   10.244359062802925      -0.36213407029768019        5.0474617622856499     
 N   9.8202817609170090       0.37651053186613348        2.6349921386119890     
 O   8.1948816227344317       0.35943854636464501        7.0420724136761841     
 C   6.4500181204898999       0.81456147485185693        5.5949052841932509     
 N   6.6226317029686363        2.1769767814638636        2.3824090094998929     
 C   6.1405679795083197        1.3642760512941721        4.3482709310157635     
 O   10.339502176795220        1.5657362645185022        7.2245729660531053     
 C   10.797861382379001        3.3754344400375489        5.9213644964124779     
 N   10.013654971796610        4.0463196771119065        2.5460403636276578     
 C   10.638148011880734        3.9735308979925832        4.6088492707319011     
 O   10.280510278261554      -0.77012797693758761        6.3542632868143931     
 C   10.757722291047145       -1.1918710629607447        4.1788441835880850     
 N   9.8711101966653541       0.64367612645884065        1.3111549854405018     
 C   10.589285224550990      -0.73064502461469227        2.8158997380266193     
 B   9.6826880284954377       0.21318914532890643        7.3264025200085428     
 C   5.4815047336606302       0.36315575425943836        6.6222367086346257     
 H   7.2066989827748413        2.5042308636527437        1.5784850910129717     
 C   5.2570168459938733        2.1830029759517044        2.4649749686320455     
 C   4.9066304932166238        1.6657405471277511        3.6933600097139885     
 C   11.600544898140846        4.0431633265544216        6.9822729836724804     
 H   9.5684304777799003        3.7267032353732046        1.6531433626926688     
 C   10.680701654151397        5.2034558034331466        2.7679878532906956     
 C   11.097944143338831        5.1988776545694835        4.0930535429039159     
 C   11.413381905815219       -2.4765031195223379        4.5408537440032504     
 H   9.3657686132565772        1.4613146392472061       0.89922032082147763     
 C   10.632900312481416      -0.26484194637095532       0.65183431309047124     
 C   11.110345658953332       -1.1767146403904061        1.5843446115116777     
 C   9.9291108840908997      -0.33708133081960390        8.8047593722839395     
 H   4.4528597921850110       0.56591135966381123        6.3083225849638609     
 H   5.5704355536221675      -0.71880011860657089        6.8173245385129295     
 H   5.6556308585296469       0.86821584960614651        7.5862059510904505     
 H   4.6591588094517897        2.5897420840396577        1.6540341676598955     
 H   3.9071215976591640        1.5210114610693262        4.0785293650658909     
 H   11.299795639681692        5.0911916339523851        7.1129843733461682     
 H   11.505396581417060        3.5112924666201004        7.9324112898401502     
 H   12.662898004587859        4.0687669405107361        6.6894067883097961     
 H   10.847750299607382        5.9206101250528240        1.9755426129773941     
 H   11.663551358699969        5.9690053890522208        4.6016539873619546     
 H   11.983037829180297       -2.8806158198738729        3.7007468186341130     
 H   12.081619547642147       -2.3395436207283269        5.4001383160912120     
 H   10.661122473182306       -3.2269425318179321        4.8305952915407087     
 H   10.788435840111676      -0.19799271921660186      -0.41660462243246088     
 H   11.730465810434879       -2.0421273128249666        1.3846391923935175     
 H   10.975787045697560       -9.1433141173725682E-002   9.0476113499677648     
 H   9.8890636810747328       -1.4371894202331679        8.7952282968289754     
 C   9.0103522578380240       0.19229747918094189        9.9219260476855542     
 H   9.5398595563284214       0.13105292691086201        10.884581986486419     
 H   8.8078677834892236        1.2651577929695719        9.7700465420678206     
 C   7.6798909567065161      -0.55973106114010129        10.071212824878856     
 H   7.0570260086945398      -0.40956670050175698        9.1773780343733673     
 H   7.8800525402788102       -1.6438265792624305        10.115102196131906     
 C   6.9087638128059954      -0.14742058233569955        11.330836085154017     
 H   6.7309866432859335       0.93965856796589298        11.320938182455054     
 H   7.5427611669162413      -0.32567239487426197        12.213412470679154     
 C   5.5759423106063011      -0.88048559216024469        11.506567779851258     
 H   4.9170503166289183      -0.65490372684548825        10.652609916662723     
 H   5.7461846220845274       -1.9685351701815008        11.462908889672054     
 C   4.8577717994150378      -0.53506022785458618        12.815790036993409     
 H   4.6836392022539490       0.55169505274620478        12.867013470553710     
 H   5.5216610449286181      -0.75921438435345456        13.665384765168735     
 C   3.5267087133123427       -1.2725175705311791        13.001318948366189     
 H   2.8624348795742502       -1.0509430374339448        12.151197603388496     
 H   3.6975464647157352       -2.3603866140432981        12.958361965531751     
 C   2.8170069098043773      -0.91821279229749941        14.311201327050716     
 H   2.6476205842298941       0.16966048025055686        14.354011894480458     
 H   3.4826254897097337       -1.1369261909659583        15.160512310372322     
 C   1.4825262976906672       -1.6445914736731395        14.510275220723262     
 H   1.6478681454376587       -2.7343249427366492        14.499136743777377     
 H  0.82170019034375308       -1.4439066838117329        13.652086045069305     
 C  0.77549608561713024       -1.2466033866470110        15.809460665074569     
 H  0.61645654767669311      -0.15680639834906207        15.819512596204964     
 H   1.4387372802476526       -1.4473141727773298        16.664257825526313     
 C -0.56420647681724978       -1.9542655314184705        16.021250202350753     
 H  -1.2273698053314486       -1.7416242672320099        15.167686111962421     
 H -0.41224542248092338       -3.0459949064309337        16.000001123083369     
 C  -1.2763947473707682       -1.5746336434786838        17.326037405172134     
 H  -1.3924766520654928      -0.48048504390686009        17.388836938292748     
 H -0.64459067155141148       -1.8504130560327627        18.185212047861040     
 C  -2.6459993540037048       -2.2530076406105830        17.438830681314538     
 H  -3.2787196039301656       -1.9284872615235891        16.597712537603741     
 H  -2.5209387390008553       -3.3383774505001158        17.295637341008419     
 C  -3.3869894955547348       -2.0207773187556337        18.758508163160162     
 H  -3.5379559443700526      -0.94307709584804134        18.935262233377998     
 H  -2.7619113316916559       -2.3744468788261979        19.591223378618096     
 C  -4.7392218752882016       -2.7451331041991778        18.797579392014438     
 H  -5.4344006068853465       -2.2519916655525085        18.101861649813664     
 H  -4.6079152183418781       -3.7620317673894403        18.403724779832306     
 C  -5.3561118027852546       -2.8180192948898779        20.196683311545407     
 H  -6.3581468383775332       -3.2699063505782453        20.170966770821288     
 H  -4.7332635229627744       -3.4292704331567401        20.865946625355456     
 H  -5.4573878734447474       -1.8224325400919370        20.644625439689772     
 Cl   8.4320982334660535        3.1007986793821929        4.8923794081624193E-002
 Co   5.7580612845958958        7.1141283403979081        23.936212881645897     
 N   7.0663839926060366        7.6548311539724230        22.376510917867282     
 N   7.7615086533243884        7.0610010110725874        24.790039197494046     
 N   4.5123481800596625        6.4519520278551941        22.444988568579632     
 N   5.2419510567615015        5.1500038178013812        24.512730352735431     
 N   4.9713286165617117        8.9274289864092609        23.392832607186438     
 N   4.9083082980997101        7.9527643335675871        25.729384465423813     
 O   6.6251030537550140        8.1544584752096565        21.178665425566287     
 C   8.3637239541120429        7.7583351961575397        22.575517525822143     
 N   8.3947613905520360        6.6706078739930543        25.921521430214387     
 C   8.7552450351665065        7.3411728956546547        23.902496831188550     
 O   4.4425198627518290        6.9903654919596736        21.203832024984621     
 C   3.9372044452945327        5.1541139269788401        22.512574610256380     
 N   5.3887376760130952        4.3290176372130427        25.587549060578624     
 C   4.3576072605937739        4.4858685466234975        23.665734267153272     
 O   4.6282613747109540        9.2657806960717704        22.114464668859622     
 C   4.3734497674490536        9.8058286668584440        24.351862654877191     
 N   4.7885285024086359        7.6129483598616403        27.035032765810904     
 C   4.3650905929516437        9.2205297000131665        25.621388615984980     
 B   5.1486274598659936        8.3314078547223893        21.042485989928945     
 C   9.3123771998695304        8.3353098531767564        21.582512110628361     
 H   7.8425149459620700        6.3172103994349431        26.744071504785065     
 C   9.7451556187472583        6.6937922909718379        25.781146601001797     
 C   10.019792410848797        7.1455483301705582        24.495297018625507     
 C   2.9185684636110527        4.6979965288850920        21.540273518158969     
 H   5.8736592165127286        4.6640571817809366        26.450266033932536     
 C   4.6490763033727305        3.1925902334934904        25.456807891359976     
 C   3.9928954795222205        3.2376753568911965        24.246061009554680     
 C   4.0386022722603725        11.207376111180363        24.022306771192842     
 H   5.2780961718874426        6.7742528462680651        27.405853909426572     
 C   4.2290370365637369        8.6245004967380403        27.766881319005019     
 C   3.9416482134531332        9.6673246243454685        26.911950004472274     
 C   4.7792585613864444        8.9168812836997393        19.605107070185117     
 H   10.319326390094021        8.4421563138739852        21.997975894490263     
 H   8.9509368831413010        9.3242265618996374        21.261647345678188     
 H   9.3648612307907513        7.7105729496678048        20.677629109375079     
 H   10.395324274470253        6.3562989270551897        26.583019197286642     
 H   10.993562753433952        7.2912159369195777        24.047217456198087     
 H   2.6885660783528667        3.6348301027300760        21.663560406033760     
 H   3.2568727745397847        4.8767196124147603        20.509587915249551     
 H   1.9782429271497417        5.2638124634762846        21.661989026192419     
 H   4.6385106710693105        2.4433533204444293        26.236497943141142     
 H   3.3145025985790681        2.4987547129483496        23.842451936574644     
 H   3.4424354261815489        11.654030068324220        24.822613235529055     
 H   3.4742741426333046        11.278657961882477        23.080085732350103     
 H   4.9544155743787703        11.815730659905149        23.903605747710269     
 H   4.0627751208067027        8.5195598851569905        28.832093746100742     
 H   3.5019740571382441        10.621368311723559        27.175072991772481     
 H   3.7249876828034134        8.6607479453401250        19.413204932204732     
 H   4.8071582624516633        10.016846355451246        19.638330348748887     
 C   5.6502906509046102        8.4232037435379397        18.434643944642435     
 H   5.0872182159418804        8.5128485519769495        17.493585644544922     
 H   5.8596469184942936        7.3471634911269232        18.548572175127585     
 C   6.9754926185433508        9.1795422766292774        18.271538052887689     
 H   7.5890876655298030        9.0573282836879088        19.174386557421837     
 H   6.7679100280310136        10.260169096475435        18.195880661796604     
 C   7.7641650199018786        8.7345522004469345        17.037080916002019     
 H   7.9400650946741465        7.6477178414137965        17.079425755111455     
 H   7.1498736853229374        8.8908442271449566        16.136844811905984     
 C   9.1015369742374332        9.4609315720892813        16.872644918213364     
 H   9.7459858271131292        9.2456087520132950        17.740182460825576     
 H   8.9351607235023600        10.550241384606149        16.897495045478212     
 C   9.8358197990541694        9.0936817726080559        15.580375941546777     
 H   10.012297212693502        8.0066465796398330        15.549117618298355     
 H   9.1824509655233015        9.3026081324128516        14.718914258402222     
 C   11.165593178788846        9.8314104792082304        15.399609929761894     
 H   11.822705944458036        9.6220277978321551        16.258183886928236     
 H   10.992018001190260        10.919348995450701        15.427402018739432     
 C   11.884751358182273        9.4623888971837715        14.100527172794322     
 H   12.063057906148012        8.3753649280507716        14.074350680105770     
 H   11.222227030396898        9.6636247308919820        13.244381588216116     
 C   13.212138006958599        10.198205398910888        13.899594577366994     
 H   13.035842271526027        11.286363326450855        13.896180896369858     
 H   13.871320103698478        10.014795061405415        14.762822346050779     
 C   13.926182176170386        9.7915551937569258        12.608552775240282     
 H   14.108253515105163        8.7051279910538693        12.617122963929006     
 H   13.259302125656282        9.9634818984204649        11.750430530842509     
 C   15.249132988889569        10.523900773396523        12.385380215202304     
 H   15.918840107262563        10.336245009474645        13.239806793280374     
 H   15.074158237758180        11.612616977565743        12.392371382513888     
 C   15.964544735739102        10.141143879348521        11.084639671225689     
 H   16.102236164018063        9.0488574822038146        11.035820725641077     
 H   15.325161605845324        10.393231370275407        10.223957466367107     
 C   17.319136067716705        10.844227662523776        10.965756042084902     
 H   17.948009151139839        10.555825628199752        11.823101989449261     
 H   17.170815462363464        11.930696332155183        11.077763036697295     
 C   18.086471033975513        10.591036722304304        9.6660411576964034     
 H   18.239270190772601        9.5106724218262908        9.5089824493637956     
 H   17.485096963576108        10.931980564733310        8.8105021341893934     
 C   19.437360794301568        11.315606247951834        9.6616403422183286     
 H   20.103367502638058        10.842545587417298        10.398742032274992     
 H   19.286897043666251        12.341574568982908        10.023815149647463     
 C   20.111261692618882        11.357416347885492        8.2892487680231870     
 H   21.091689492096084        11.851049316476796        8.3443913651394190     
 H   19.491180955755805        11.919291834383849        7.5761148566730414     
 H   20.270210864391625        10.349512320700944        7.8848274058649412     
 Cl   6.7254505379561289        5.4583378618001266        28.150837406021989     
         194

 Co   9.1595379213581101        1.3922015786900357        4.3853196571803155     
 N   7.8678582350565369       0.68404565278548068        5.7644768703290810     
 N   7.1968781930297006        1.6955704239642861        3.5184586355809295     
 N   10.220418497827209        2.2031170720873625        6.0263924471008279     
 N   9.9732634761541537        3.2720459313556876        3.6607363570832745     
 N   10.244658518345364      -0.35971583825515441        5.0470017439734143     
 N   9.8180685996431514       0.38174293138525728        2.6357383702245620     
 O   8.1955121663866546       0.35642931595541005        7.0439323953224431     
 C   6.4496236647199146       0.81215846301587735        5.5982974068799294     
 N   6.6199718512159738        2.1809224464833115        2.3884552933570511     
 C   6.1393334563214168        1.3648213246950047        4.3532418289849399     
 O   10.339100117395903        1.5643725205444305        7.2274829308883755     
 C   10.798474407882001        3.3747401083464705        5.9255766424535530     
 N   10.017105322582809        4.0476894378244914        2.5501473963808494     
 C   10.639895178954914        3.9736530041936424        4.6133531878273439     
 O   10.281938493095618      -0.76985914234650366        6.3531427465409083     
 C   10.758348512483268       -1.1875925364806383        4.1768803282040725     
 N   9.8670536318131603       0.65008989200757772        1.3120866545632872     
 C   10.588231384957991      -0.72488854711259343        2.8146985667656734     
 B   9.6836336632818050       0.21106234169620550        7.3272696456216089     
 C   5.4819197518805396       0.35566094106523288        6.6239225799296788     
 H   7.2034094969212923        2.5101936474309232        1.5850202200396901     
 C   5.2544274664233201        2.1851592202014607        2.4713292650846106     
 C   4.9049636087713919        1.6658672421237866        3.6991073852548473     
 C   11.601900128049296        4.0410153248323617        6.9867330371192686     
 H   9.5699453954970579        3.7300820293341754        1.6575899848365732     
 C   10.687203391458342        5.2029846134284119        2.7722807410205963     
 C   11.103492671833283        5.1975115386309856        4.0976245833176419     
 C   11.415737013127330       -2.4718598587905753        4.5367686719742153     
 H   9.3612567600342089        1.4681373357690337       0.90161854791840934     
 C   10.628996212898356      -0.25709555168939030       0.65106288079183250     
 C   11.108279814702856       -1.1693727146917767        1.5821857528671521     
 C   9.9304171562207717      -0.34159459931680330        8.8046733973290916     
 H   4.4529824198014376       0.55950172111183827        6.3117754472547380     
 H   5.5713395984618579      -0.72705814949134639        6.8135959319539392     
 H   5.6565797110111253       0.85600771524812558        7.5900313768918144     
 H   4.6559917590443911        2.5916935445054210        1.6607219020084820     
 H   3.9057710959364265        1.5193209365451368        4.0843010178421917     
 H   11.302796415527165        5.0894676294449015        7.1175886955538585     
 H   11.505738845571765        3.5091040553029433        7.9367130138344146     
 H   12.664290805561023        4.0648693556520596        6.6939412672083964     
 H   10.856608830992043        5.9195283317881353        1.9798021011234805     
 H   11.670645662257115        5.9661965784447606        4.6065376234388182     
 H   11.983177960783111       -2.8754233972776055        3.6950054814578110     
 H   12.086371196593269       -2.3346045328814231        5.3940801365781814     
 H   10.664814614127691       -3.2226927307725131        4.8287438184206080     
 H   10.783488876567151      -0.18923210784280159      -0.41746990207068074     
 H   11.728845166558466       -2.0341342050071143        1.3810903683801579     
 H   10.976912237926481       -9.5880510348907697E-002   9.0482091930009414     
 H   9.8907935141783412       -1.4416839020855725        8.7935222420962642     
 C   9.0109384545040214       0.18605546305509307        9.9220676079161887     
 H   9.5403378044243610       0.12511197325216747        10.884792731188359     
 H   8.8072373287907624        1.2587227212882044        9.7705660848009899     
 C   7.6812285760198709      -0.56733908543437250        10.071016305524733     
 H   7.0590693594381770      -0.41896994980150593        9.1764339181057437     
 H   7.8824706877104092       -1.6511263650963690        10.116538239927348     
 C   6.9085482647908529      -0.15385360557345673        11.329257385532014     
 H   6.7309519087165146       0.93323300532790820        11.317980026504332     
 H   7.5414851549710642      -0.33110871142079595        12.212772808939274     
 C   5.5753277552482583      -0.88631604803735264        11.504542187043937     
 H   4.9172230423105017      -0.66144881948184708        10.649793896282333     
 H   5.7450510054724520       -1.9744831896270008        11.462399460004617     
 C   4.8564939899271753      -0.53863945987535955        12.812787346437206     
 H   4.6838246485319557       0.54837431079674703        12.862761315117465     
 H   5.5194557089816731      -0.76269426651724670        13.663123262616059     
 C   3.5243263023248650       -1.2739920374695821        12.998338135199591     
 H   2.8607687961065005       -1.0522991053148096        12.147700629061568     
 H   3.6935301910420586       -2.3621255087942554        12.956577026484357     
 C   2.8147526969894661      -0.91722506948357085        14.307626462657757     
 H   2.6473953429113379       0.17095622952904874        14.349539567354677     
 H   3.4796428783512003       -1.1364782063279641        15.157365845204849     
 C   1.4789578100777148       -1.6410515877769765        14.506751936277080     
 H   1.6422638952179931       -2.7310587929456989        14.495599439494894     
 H  0.81855318580893122       -1.4391912803100568        13.648530299502262     
 C  0.77253322227182575       -1.2419421594545810        15.805938024078202     
 H  0.61522687968002265      -0.15191679399919605        15.816221692447112     
 H   1.4353453516837020       -1.4439400712805683        16.660779664251127     
 C -0.56821278614335713       -1.9478004589158320        16.017238903700644     
 H  -1.2309340965412416       -1.7339743516417225        15.163646089896361     
 H -0.41763072094079162       -3.0397036246408002        15.995508778700030     
 C  -1.2801092295606584       -1.5680189524531576        17.322093129076112     
 H  -1.3968215098989938      -0.47392621567730858        17.384572929722353     
 H -0.64778503467263859       -1.8431344185280822        18.181096962080890     
 C  -2.6491643211746041       -2.2473434810233566        17.435983306169604     
 H  -3.2830106433829993       -1.9232999935059336        16.595555119574634     
 H  -2.5233778554150192       -3.3326236466143850        17.292670301578646     
 C  -3.3885924147897728       -2.0157015781191148        18.756598382651568     
 H  -3.5413605971457596      -0.93820417706974968        18.932970979238281     
 H  -2.7613423104785624       -2.3675347673795981        19.588406781358366     
 C  -4.7392606737613159       -2.7426650439992950        18.798857674755229     
 H  -5.4373581945588683       -2.2507270893307214        18.105341836254567     
 H  -4.6070706029501816       -3.7592153581338055        18.404353378541977     
 C  -5.3517441555730754       -2.8170396144770380        20.199729714838920     
 H  -6.3531867327950282       -3.2702188064956386        20.176956888789675     
 H  -4.7260067122538070       -3.4276061870200625        20.866768906876107     
 H  -5.4528987103812128       -1.8217865739645174        20.648386593734088     
 Cl   8.4285126039137594        3.1095383630561648        5.5347286969963598E-002
 Co   5.7607582353679110        7.1119565019982067        23.935442144510770     
 N   7.0690729400337453        7.6553141870906476        22.376600669643384     
 N   7.7637208905209043        7.0579021483050752        24.789576557537753     
 N   4.5166532884939965        6.4507203465330241        22.442868978839684     
 N   5.2409719577527154        5.1480027068868983        24.511718713801798     
 N   4.9715797037528962        8.9242552069793657        23.394439655874091     
 N   4.9129841718426084        7.9496662290293605        25.730950458834698     
 O   6.6281902276614408        8.1565348963797053        21.179183460299676     
 C   8.3664323726531808        7.7581246344064629        22.576052117733266     
 N   8.3967475839017460        6.6670720973797613        25.921088475398047     
 C   8.7576548857855769        7.3393584971754180        23.902652412604471     
 O   4.4463056350729957        6.9910040269225773        21.202615016801104     
 C   3.9393037526667420        5.1537733481961485        22.509641720005469     
 N   5.3835170585255101        4.3278491678683224        25.587559887681678     
 C   4.3569108583375202        4.4851235310629978        23.663560414159949     
 O   4.6307175221951029        9.2653358387615175        22.116354154293962     
 C   4.3741705498563324        9.8020842703500950        24.354271918280450     
 N   4.7945332013931168        7.6095382115528336        27.036580101723633     
 C   4.3684031297585522        9.2169684482684300        25.623749317972838     
 B   5.1515949792994231        8.3327117325763336        21.043083242796239     
 C   9.3152412551167405        8.3360392925800770        21.583773850838597     
 H   7.8445719658532020        6.3125623607870942        26.743070854687200     
 C   9.7471612893833637        6.6910811262472896        25.781288786444396     
 C   10.022059078070399        7.1437783638890497        24.495813090707578     
 C   2.9201388779666164        4.6997734426300788        21.536944177750545     
 H   5.8701933288823387        4.6610763386979457        26.449921075513604     
 C   4.6420001524623400        3.1927393380944205        25.456156274279980     
 C   3.9885461005333314        3.2381364544495970        24.244012145918298     
 C   4.0340749161231768        11.202156616111738        24.024442328651006     
 H   5.2838420338463790        6.7704190171440555        27.406856839037061     
 C   4.2345032440260599        8.6203256603040348        27.769161537661446     
 C   3.9455014193883997        9.6630725972246854        26.914767135376234     
 C   4.7811695176169522        8.9203559360997762        19.606870157630102     
 H   10.323038406794875        8.4385963978491318        21.997865883877370     
 H   8.9561938294639720        9.3270877836425452        21.267256797395589     
 H   9.3643584686492147        7.7147272464438323        20.676571265635779     
 H   10.397096305488787        6.3536988101615908        26.583413512617120     
 H   10.995979843671959        7.2902403722596381        24.048323563726932     
 H   2.6885960767167427        3.6368664698543509        21.659658190543222     
 H   3.2586734576341012        4.8786085692269365        20.506359387099614     
 H   1.9806154889283500        5.2668841776653865        21.659038313879215     
 H   4.6281282938594082        2.4441321505523677        26.236319123249551     
 H   3.3098862378106295        2.4999842259985852        23.839499309535409     
 H   3.4442061982127563        11.649651000220759        24.828482746953476     
 H   3.4617634901999752        11.270346106470695        23.087456084214374     
 H   4.9470604942960890        11.811744155104414        23.896296126251659     
 H   4.0690684700486015        8.5148700796774204        28.834444874886351     
 H   3.5048501879756380        10.616531707334479        27.178342900176411     
 H   3.7264366635172115        8.6653028917201080        19.416160104561197     
 H   4.8098441782585688        10.020257566486782        19.641547122670474     
 C   5.6500673814325229        8.4278124325610904        18.434380590836373     
 H   5.0851757025216120        8.5179939170802417        17.494474190181361     
 H   5.8600113356093946        7.3517606398802204        18.547043460595074     
 C   6.9746575780800146        9.1848368167822372        18.269460505775161     
 H   7.5895989853541170        9.0628015524896366        19.171466936533005     
 H   6.7663755641980119        10.265372088021801        18.194296314397089     
 C   7.7617854175730390        8.7403592503116592        17.033804225987446     
 H   7.9385832775492684        7.6536597505975399        17.076086327309817     
 H   7.1459918005196599        8.8959680643385344        16.134492170447984     
 C   9.0984125219463721        9.4676286490765271        16.867241655711453     
 H   9.7436075387398251        9.2540124248113962        17.734607861721923     
 H   8.9312340995020225        10.556836670976701        16.890712392095608     
 C   9.8323025306607175        9.0990022388069036        15.575118540597238     
 H   10.008232041951574        8.0118615233484292        15.544761268341446     
 H   9.1790258653056860        9.3074971898110146        14.713492128887619     
 C   11.162540306090440        9.8358158464784839        15.393844123410195     
 H   11.819207122235460        9.6270700105132754        16.252930467481345     
 H   10.989612826691651        10.923872190043458        15.420281017876656     
 C   11.882079426213377        9.4647597621860911        14.095561711595135     
 H   12.059017488084011        8.3775177224720903        14.070431827204946     
 H   11.220450570940198        9.6660606762931263        13.238764173899529     
 C   13.210547080350228        10.198699341452190        13.894962069800281     
 H   13.035796738493737        11.287071629772161        13.890897679174165     
 H   13.868973565298695        10.014821499676071        14.758664585329239     
 C   13.924722729074615        9.7903498009630781        12.604552220405957     
 H   14.104495473132998        8.7036005983604596        12.613375534696290     
 H   13.258884244476812        9.9635461429032546        11.745904618079294     
 C   15.249308296291058        10.519893194125592        12.382252599801975     
 H   15.918054077539340        10.330866186535410        13.237098418111749     
 H   15.076638982635583        11.608935557213496        12.389145540369046     
 C   15.964592545433517        10.135665631770159        11.081916990807732     
 H   16.100635694086911        9.0431939443889853        11.033309686592352     
 H   15.325764037881706        10.388466948350347        10.221054166271806     
 C   17.320171488642892        10.836840912691809        10.963036403844201     
 H   17.948964558991293        10.547114373971215        11.819959106599368     
 H   17.173397351382970        11.923430875918728        11.075689222726252     
 C   18.086253750893295        10.583381543575118        9.6626925480826316     
 H   18.239072384405087        9.5030170112796775        9.5057391765261094     
 H   17.483693978265237        10.923832712385694        8.8078906573051938     
 C   19.436940333187060        11.308270506244430        9.6557079600157092     
 H   20.105399445432621        10.834090822843399        10.389698562221422     
 H   19.287530309513929        12.333580152471065        10.020085560683540     
 C   20.106032787801901        11.352455326158994        8.2811827816770176     
 H   21.087081295682356        11.844971924208682        8.3338040957195023     
 H   19.484138385133548        11.916342362429011        7.5714256822197497     
 H   20.262440610921391        10.345281663829381        7.8743104264270931     
 Cl   6.7272768329052539        5.4509693458715374        28.149758617233132     
         194

 Co   9.1578595166817589        1.3945008944416963        4.3882146339502635     
 N   7.8675913747804476       0.68249357885456730        5.7670200529075677     
 N   7.1950983794580843        1.6988729554035717        3.5237833100341081     
 N   10.220112954839342        2.2028481906394686        6.0298182274340233     
 N   9.9736372864117939        3.2739288121797396        3.6650046315027285     
 N   10.244957973887804      -0.35729760621262863        5.0465417256611786     
 N   9.8158554383692938       0.38697533090438102        2.6364846018371346     
 O   8.1961427100388793       0.35342008554617504        7.0457923769687030     
 C   6.4492292089499292       0.80975545117989778        5.6016895295666078     
 N   6.6173119994633121        2.1848681115027597        2.3945015772142093     
 C   6.1380989331345139        1.3653665980958372        4.3582127269541164     
 O   10.338698057996586        1.5630087765703586        7.2303928957236465     
 C   10.799087433385001        3.3740457766553922        5.9297887884946272     
 N   10.020555673369008        4.0490591985370754        2.5542544291340414     
 C   10.641642346029096        3.9737751103947021        4.6178571049227868     
 O   10.283366707929682      -0.76959030775541959        6.3520222062674234     
 C   10.758974733919390       -1.1833140100005319        4.1749164728200610     
 N   9.8629970669609666       0.65650365755631468        1.3130183236860726     
 C   10.587177545364993      -0.71913206961049447        2.8134973955047280     
 B   9.6845792980681704       0.20893553806350459        7.3281367712346741     
 C   5.4823347701004490       0.34816612787102741        6.6256084512247329     
 H   7.2001200110677432        2.5161564312091023        1.5915553490664083     
 C   5.2518380868527670        2.1873154644512169        2.4776835615371753     
 C   4.9032967243261600        1.6659939371198220        3.7048547607957065     
 C   11.603255357957748        4.0388673231103009        6.9911930905660569     
 H   9.5714603132142138        3.7334608232951463        1.6620366069804777     
 C   10.693705128765284        5.2025134234236763        2.7765736287504970     
 C   11.109041200327736        5.1961454226924877        4.1021956237313688     
 C   11.418092120439443       -2.4672165980588123        4.5326835999451793     
 H   9.3567449068118407        1.4749600322908614       0.90401677501534117     
 C   10.625092113315295      -0.24934915700782523       0.65029144849319376     
 C   11.106213970452380       -1.1620307889931472        1.5800268942226268     
 C   9.9317234283506437      -0.34610786781400277        8.8045874223742420     
 H   4.4531050474178651       0.55309208255986519        6.3152283095456152     
 H   5.5722436433015483      -0.73531618037612201        6.8098673253949498     
 H   5.6575285634926047       0.84379958089010465        7.5938568026931792     
 H   4.6528247086369925        2.5936450049711839        1.6674096363570683     
 H   3.9044205942136885        1.5176304120209472        4.0900726706184933     
 H   11.305797191372637        5.0877436249374179        7.1221930177615489     
 H   11.506081109726471        3.5069156439857863        7.9410147378286791     
 H   12.665683606534186        4.0609717707933823        6.6984757461069977     
 H   10.865467362376704        5.9184465385234457        1.9840615892695672     
 H   11.677739965814263        5.9633877678373004        4.6114212595156818     
 H   11.983318092385925       -2.8702309746813377        3.6892641442815095     
 H   12.091122845544390       -2.3296654450345189        5.3880219570651509     
 H   10.668506755073075       -3.2184429297270940        4.8268923453005064     
 H   10.778541913022625      -0.18047149646900132      -0.41833518170890066     
 H   11.727224522682056       -2.0261410971892619        1.3775415443667982     
 H   10.978037430155400      -0.10032787952408972        9.0488070360341180     
 H   9.8925233472819514       -1.4461783839379769        8.7918161873635547     
 C   9.0115246511700171       0.17981344692924425        9.9222091681468232     
 H   9.5408160525203005       0.11917101959347291        10.885003475890299     
 H   8.8066068740923029        1.2522876496068371        9.7710856275341591     
 C   7.6825661953332265      -0.57494710972864382        10.070819786170611     
 H   7.0611127101818143      -0.42837319910125493        9.1754898018381201     
 H   7.8848888351420072       -1.6584261509303075        10.117974283722790     
 C   6.9083327167757105      -0.16028662881121394        11.327678685910012     
 H   6.7309171741470957       0.92680744268992354        11.315021870553609     
 H   7.5402091430258862      -0.33654502796732993        12.212133147199395     
 C   5.5747131998902155      -0.89214650391446049        11.502516594236614     
 H   4.9173957679920841      -0.66799391211820591        10.646977875901944     
 H   5.7439173888603765       -1.9804312090725007        11.461890030337182     
 C   4.8552161804393128      -0.54221869189613303        12.809784655881005     
 H   4.6840100948099632       0.54505356884728917        12.858509159681221     
 H   5.5172503730347273      -0.76617414868103884        13.660861760063383     
 C   3.5219438913373877       -1.2754665044079851        12.995357322032993     
 H   2.8591027126387503       -1.0536551731956747        12.144203654734641     
 H   3.6895139173683824       -2.3638644035452128        12.954792087436966     
 C   2.8124984841745548      -0.91623734666964241        14.304051598264797     
 H   2.6471701015927813       0.17225197880754062        14.345067240228898     
 H   3.4766602669926665       -1.1360302216899700        15.154219380037373     
 C   1.4753893224647623       -1.6375117018808136        14.503228651830900     
 H   1.6366596449983273       -2.7277926431547490        14.492062135212413     
 H  0.81540618127410924       -1.4344758768083805        13.644974553935219     
 C  0.76957035892652137       -1.2372809322621507        15.802415383081835     
 H  0.61399721168335208      -0.14702718964933001        15.812930788689259     
 H   1.4319534231197513       -1.4405659697838069        16.657301502975937     
 C -0.57221909546946448       -1.9413353864131933        16.013227605050538     
 H  -1.2344983877510349       -1.7263244360514354        15.159606067830302     
 H -0.42301601940065986       -3.0334123428506667        15.991016434316691     
 C  -1.2838237117505487       -1.5614042614276313        17.318148852980094     
 H  -1.4011663677324946      -0.46736738744775708        17.380308921151961     
 H -0.65097939779386571       -1.8358557810234020        18.176981876300744     
 C  -2.6523292883455034       -2.2416793214361306        17.433135931024673     
 H  -3.2873016828358326       -1.9181127254882779        16.593397701545527     
 H  -2.5258169718291827       -3.3268698427286538        17.289703262148873     
 C  -3.3901953340248108       -2.0106258374825954        18.754688602142974     
 H  -3.5447652499214661      -0.93333125829145791        18.930679725098567     
 H  -2.7607732892654688       -2.3606226559329984        19.585590184098638     
 C  -4.7392994722344302       -2.7401969837994127        18.800135957496025     
 H  -5.4403157822323900       -2.2494625131089347        18.108822022695474     
 H  -4.6062259875584850       -3.7563989488781711        18.404981977251648     
 C  -5.3473765083608971       -2.8160599340641981        20.202776118132434     
 H  -6.3482266272125241       -3.2705312624130323        20.182947006758063     
 H  -4.7187499015448395       -3.4259419408833853        20.867591188396755     
 H  -5.4484095473176772       -1.8211406078370977        20.652147747778407     
 Cl   8.4249269743614672        3.1182780467301372        6.1770779858303003E-002
 Co   5.7634551861399252        7.1097846635985054        23.934671407375642     
 N   7.0717618874614541        7.6557972202088731        22.376690421419486     
 N   7.7659331277174202        7.0548032855375622        24.789113917581460     
 N   4.5209583969283305        6.4494886652108532        22.440749389099739     
 N   5.2399928587439293        5.1460015959724146        24.510707074868165     
 N   4.9718307909440798        8.9210814275494723        23.396046704561741     
 N   4.9176600455855066        7.9465681244911330        25.732516452245580     
 O   6.6312774015678677        8.1586113175497541        21.179701495033061     
 C   8.3691407911943170        7.7579140726553852        22.576586709644388     
 N   8.3987337772514543        6.6635363207664673        25.920655520581704     
 C   8.7600647364046473        7.3375440986961813        23.902807994020392     
 O   4.4500914073941633        6.9916425618854809        21.201398008617588     
 C   3.9414030600389518        5.1534327694134570        22.506708829754558     
 N   5.3782964410379241        4.3266806985236022        25.587570714784732     
 C   4.3562144560812666        4.4843785155024980        23.661386561166623     
 O   4.6331736696792527        9.2648909814512628        22.118243639728298     
 C   4.3748913322636103        9.7983398738417442        24.356681181683708     
 N   4.8005379003775976        7.6061280632440278        27.038127437636362     
 C   4.3717156665654597        9.2134071965236917        25.626110019960699     
 B   5.1545624987328527        8.3340156104302778        21.043680495663533     
 C   9.3181053103639506        8.3367687319833976        21.585035591048829     
 H   7.8466289857443350        6.3079143221392453        26.742070204589332     
 C   9.7491669600194708        6.6883699615227412        25.781430971886998     
 C   10.024325745291998        7.1420083976075412        24.496329162789646     
 C   2.9217092923221806        4.7015503563750656        21.533614837342121     
 H   5.8667274412519488        4.6580954956149547        26.449576117094669     
 C   4.6349240015519504        3.1928884426953505        25.455504657199985     
 C   3.9841967215444427        3.2385975520079975        24.241963282281912     
 C   4.0295475599859811        11.196937121043115        24.026577886109173     
 H   5.2895878958053162        6.7665851880200458        27.407859768647551     
 C   4.2399694514883830        8.6161508238700293        27.771441756317870     
 C   3.9493546253236662        9.6588205701039040        26.917584266280194     
 C   4.7830804738474608        8.9238305884998148        19.608633245075083     
 H   10.326750423495730        8.4350364818242767        21.997755873264474     
 H   8.9614507757866431        9.3299490053854548        21.272866249112990     
 H   9.3638557065076800        7.7188815432198608        20.675513421896483     
 H   10.398868336507324        6.3510986932679918        26.583807827947602     
 H   10.998396933909966        7.2892648075996984        24.049429671255776     
 H   2.6886260750806188        3.6389028369786254        21.655755975052685     
 H   3.2604741407284177        4.8804975260391137        20.503130858949678     
 H   1.9829880507069582        5.2699558918544884        21.656087601566014     
 H   4.6177459166495067        2.4449109806603064        26.236140303357960     
 H   3.3052698770421913        2.5012137390488212        23.836546682496174     
 H   3.4459769702439638        11.645271932117298        24.834352258377898     
 H   3.4492528377666463        11.262034251058912        23.094826436078645     
 H   4.9397054142134076        11.807757650303678        23.888986504793049     
 H   4.0753618192905012        8.5101802741978503        28.836796003671957     
 H   3.5077263188130314        10.611695102945397        27.181612808580343     
 H   3.7278856442310091        8.6698578381000893        19.419115276917665     
 H   4.8125300940654743        10.023668777522319        19.644763896592064     
 C   5.6498441119604363        8.4324211215842428        18.434117237030311     
 H   5.0831331891013436        8.5231392821835339        17.495362735817800     
 H   5.8603757527244955        7.3563577886335167        18.545514746062562     
 C   6.9738225376166794        9.1901313569351970        18.267382958662633     
 H   7.5901103051784302        9.0682748212913626        19.168547315644169     
 H   6.7648411003650093        10.270575079568168        18.192711966997575     
 C   7.7594058152441994        8.7461663001763821        17.030527535972872     
 H   7.9371014604243895        7.6596016597812833        17.072746899508182     
 H   7.1421099157163832        8.9010919015321122        16.132139528989988     
 C   9.0952880696553091        9.4743257260637712        16.861838393209545     
 H   9.7412292503665210        9.2624160976094956        17.729033262618270     
 H   8.9273074755016850        10.563431957347250        16.883929738713007     
 C   9.8287852622672638        9.1043227050057531        15.569861139647697     
 H   10.004166871209645        8.0170764670570236        15.540404918384539     
 H   9.1756007650880704        9.3123862472091794        14.708069999373016     
 C   11.159487433392034        9.8402212137487357        15.388078317058495     
 H   11.815708300012883        9.6321122231943956        16.247677048034454     
 H   10.987207652193042        10.928395384636215        15.413160017013880     
 C   11.879407494244481        9.4671306271884088        14.090596250395945     
 H   12.054977070020009        8.3796705168934071        14.066512974304121     
 H   11.218674111483500        9.6684966216942723        13.233146759582940     
 C   13.208956153741857        10.199193283993491        13.890329562233568     
 H   13.035751205461448        11.287779933093468        13.885614461978470     
 H   13.866627026898914        10.014847937946726        14.754506824607699     
 C   13.923263281978846        9.7891444081692320        12.600551665571629     
 H   14.100737431160832        8.7020732056670482        12.609628105463576     
 H   13.258466363297345        9.9636103873860460        11.741378705316079     
 C   15.249483603692548        10.515885614854659        12.379124984401646     
 H   15.917268047816115        10.325487363596174        13.234390042943124     
 H   15.079119727512985        11.605254136861246        12.385919698224207     
 C   15.964640355127930        10.130187384191800        11.079194310389777     
 H   16.099035224155759        9.0375304065741542        11.030798647543627     
 H   15.326366469918089        10.383702526425289        10.218150866176504     
 C   17.321206909569078        10.829454162859840        10.960316765603501     
 H   17.949919966842742        10.538403119742680        11.816816223749473     
 H   17.175979240402473        11.916165419682272        11.073615408755211     
 C   18.086036467811081        10.575726364845933        9.6593439384688597     
 H   18.238874578037571        9.4953616007330641        9.5024959036884251     
 H   17.482290992954361        10.915684860038079        8.8052791804209960     
 C   19.436519872072548        11.300934764537024        9.6497755778130916     
 H   20.107431388227184        10.825636058269499        10.380655092167851     
 H   19.288163575361608        12.325585735959219        10.016355971719618     
 C   20.100803882984916        11.347494304432495        8.2731167953308482     
 H   21.082473099268633        11.838894531940570        8.3232168262995856     
 H   19.477095814511291        11.913392890474176        7.5667365077664579     
 H   20.254670357451161        10.341051006957818        7.8637934469892441     
 Cl   6.7291031278543780        5.4436008299429481        28.148679828444276     
         194

 Co   9.1561811120054077        1.3968002101933572        4.3911096107202106     
 N   7.8673245145043582       0.68094150492365380        5.7695632354860535     
 N   7.1933185658864671        1.7021754868428574        3.5291079844872866     
 N   10.219807411851475        2.2025793091915751        6.0332440077672187     
 N   9.9740110966694342        3.2758116930037917        3.6692729059221829     
 N   10.245257429430243      -0.35487937417010285        5.0460817073489430     
 N   9.8136422770954361       0.39220773042350482        2.6372308334497077     
 O   8.1967732536911040       0.35041085513694004        7.0476523586149620     
 C   6.4488347531799430       0.80735243934391809        5.6050816522532863     
 N   6.6146521477106495        2.1888137765222075        2.4005478610713675     
 C   6.1368644099476111        1.3659118714966698        4.3631836249232929     
 O   10.338295998597269        1.5616450325962870        7.2333028605589176     
 C   10.799700458888001        3.3733514449643138        5.9340009345357014     
 N   10.024006024155206        4.0504289592496603        2.5583614618872330     
 C   10.643389513103276        3.9738972165957613        4.6223610220182296     
 O   10.284794922763746      -0.76932147316433563        6.3509016659939386     
 C   10.759600955355513       -1.1790354835204255        4.1729526174360485     
 N   9.8589405021087728       0.66291742310505175        1.3139499928088580     
 C   10.586123705771993      -0.71337559210839552        2.8122962242437826     
 B   9.6855249328545376       0.20680873443080366        7.3290038968477393     
 C   5.4827497883203593       0.34067131467682193        6.6272943225197869     
 H   7.1968305252141951        2.5221192149872818        1.5980904780931267     
 C   5.2492487072822138        2.1894717087009736        2.4840378579897404     
 C   4.9016298398809273        1.6661206321158577        3.7106021363365653     
 C   11.604610587866198        4.0367193213882402        6.9956531440128460     
 H   9.5729752309313714        3.7368396172561171        1.6664832291243821     
 C   10.700206866072227        5.2020422334189416        2.7808665164803976     
 C   11.114589728822189        5.1947793067539898        4.1067666641450948     
 C   11.420447227751554       -2.4625733373270497        4.5285985279161434     
 H   9.3522330535894707        1.4817827288126890       0.90641500211227288     
 C   10.621188013732235      -0.24160276232626018       0.64952001619455502     
 C   11.104148126201904       -1.1546888632945178        1.5778680355781014     
 C   9.9330297004805139      -0.35062113631120223        8.8045014474193941     
 H   4.4532276750342916       0.54668244400789212        6.3186811718364924     
 H   5.5731476881412387      -0.74357421126089751        6.8061387188359603     
 H   5.6584774159740832       0.83159144653208372        7.5976822284945431     
 H   4.6496576582295948        2.5955964654369468        1.6740973707056548     
 H   3.9030700924909505        1.5159398874967578        4.0958443233947950     
 H   11.308797967218110        5.0860196204299344        7.1267973399692393     
 H   11.506423373881177        3.5047272326686287        7.9453164618229426     
 H   12.667076407507349        4.0570741859347059        6.7030102250055981     
 H   10.874325893761362        5.9173647452587570        1.9883210774156539     
 H   11.684834269371411        5.9605789572298402        4.6163048955925454     
 H   11.983458223988738       -2.8650385520850703        3.6835228071052075     
 H   12.095874494495513       -2.3247263571876151        5.3819637775521212     
 H   10.672198896018459       -3.2141931286816754        4.8250408721804048     
 H   10.773594949478101      -0.17171088509520105      -0.41920046134712052     
 H   11.725603878805643       -2.0181479893714096        1.3739927203534386     
 H   10.979162622384321      -0.10477524869927174        9.0494048790672945     
 H   9.8942531803855598       -1.4506728657903816        8.7901101326308435     
 C   9.0121108478360146       0.17357143080339543        9.9223507283774595     
 H   9.5412943006162401       0.11323006593477836        10.885214220592239     
 H   8.8059764193938417        1.2458525779254697        9.7716051702673283     
 C   7.6839038146465812      -0.58255513402291503        10.070623266816488     
 H   7.0631560609254507      -0.43777644840100388        9.1745456855704965     
 H   7.8873069825736053       -1.6657259367642461        10.119410327518233     
 C   6.9081171687605680      -0.16671965204897116        11.326099986288011     
 H   6.7308824395776758       0.92038188005193877        11.312063714602887     
 H   7.5389331310807091      -0.34198134451386392        12.211493485459515     
 C   5.5740986445321727      -0.89797695979156833        11.500491001429291     
 H   4.9175684936736674      -0.67453900475456463        10.644161855521556     
 H   5.7427837722483011       -1.9863792285180004        11.461380600669745     
 C   4.8539383709514503      -0.54579792391690640        12.806781965324804     
 H   4.6841955410879699       0.54173282689783142        12.854257004244976     
 H   5.5150450370877815      -0.76965403084483097        13.658600257510706     
 C   3.5195614803499100       -1.2769409713463882        12.992376508866395     
 H   2.8574366291710001       -1.0550112410765398        12.140706680407712     
 H   3.6854976436947058       -2.3656032982961706        12.953007148389572     
 C   2.8102442713596436      -0.91524962385571396        14.300476733871838     
 H   2.6469448602742252       0.17354772808603250        14.340594913103118     
 H   3.4736776556341331       -1.1355822370519759        15.151072914869900     
 C   1.4718208348518098       -1.6339718159846506        14.499705367384720     
 H   1.6310553947786617       -2.7245264933637992        14.488524830929929     
 H  0.81225917673928727       -1.4297604733067044        13.641418808368176     
 C  0.76660749558121699       -1.2326197050697205        15.798892742085467     
 H  0.61276754368668152      -0.14213758529946396        15.809639884931407     
 H   1.4285614945558007       -1.4371918682870455        16.653823341700750     
 C -0.57622540479557172       -1.9348703139105545        16.009216306400429     
 H  -1.2380626789608282       -1.7186745204611482        15.155566045764241     
 H -0.42840131786052815       -3.0271210610605337        15.986524089933354     
 C  -1.2875381939404389       -1.5547895704021051        17.314204576884077     
 H  -1.4055112255659956      -0.46080855921820557        17.376044912581570     
 H -0.65417376091509272       -1.8285771435187217        18.172866790520594     
 C  -2.6554942555164032       -2.2360151618489046        17.430288555879738     
 H  -3.2915927222886658       -1.9129254574706223        16.591240283516424     
 H  -2.5282560882433462       -3.3211160388429231        17.286736222719096     
 C  -3.3917982532598487       -2.0055500968460764        18.752778821634379     
 H  -3.5481699026971727      -0.92845833951316625        18.928388470958854     
 H  -2.7602042680523753       -2.3537105444863986        19.582773586838911     
 C  -4.7393382707075444       -2.7377289235995299        18.801414240236820     
 H  -5.4432733699059126       -2.2481979368871476        18.112302209136381     
 H  -4.6053813721667884       -3.7535825396225366        18.405610575961319     
 C  -5.3430088611487179       -2.8150802536513586        20.205822521425947     
 H  -6.3432665216300190       -3.2708437183304255        20.188937124726451     
 H  -4.7114930908358721       -3.4242776947467082        20.868413469917403     
 H  -5.4439203842541417       -1.8204946417096781        20.655908901822727     
 Cl   8.4213413448091732        3.1270177304041096        6.8194272746642401E-002
 Co   5.7661521369119404        7.1076128251988040        23.933900670240511     
 N   7.0744508348891628        7.6562802533270977        22.376780173195588     
 N   7.7681453649139360        7.0517044227700492        24.788651277625167     
 N   4.5252635053626644        6.4482569838886823        22.438629799359791     
 N   5.2390137597351432        5.1440004850579317        24.509695435934535     
 N   4.9720818781352634        8.9179076481195771        23.397653753249394     
 N   4.9223359193284049        7.9434700199529065        25.734082445656465     
 O   6.6343645754742946        8.1606877387198029        21.180219529766450     
 C   8.3718492097354531        7.7577035109043084        22.577121301555508     
 N   8.4007199706011626        6.6600005441531742        25.920222565765364     
 C   8.7624745870237177        7.3357297002169455        23.902963575436313     
 O   4.4538771797153300        6.9922810968483846        21.200181000434071     
 C   3.9435023674111616        5.1530921906307654        22.503775939503647     
 N   5.3730758235503391        4.3255122291788819        25.587581541887786     
 C   4.3555180538250138        4.4836334999419982        23.659212708173300     
 O   4.6356298171634016        9.2644461241410099        22.120133125162639     
 C   4.3756121146708882        9.7945954773333952        24.359090445086967     
 N   4.8065425993620776        7.6027179149352220        27.039674773549088     
 C   4.3750282033723673        9.2098459447789534        25.628470721948560     
 B   5.1575300181662831        8.3353194882842221        21.044277748530828     
 C   9.3209693656111607        8.3374981713867182        21.586297331259065     
 H   7.8486860056354679        6.3032662834913964        26.741069554491467     
 C   9.7511726306555762        6.6856587967981929        25.781573157329600     
 C   10.026592412513597        7.1402384313260328        24.496845234871717     
 C   2.9232797066777443        4.7033272701200524        21.530285496933697     
 H   5.8632615536215589        4.6551146525319638        26.449231158675733     
 C   4.6278478506415599        3.1930375472962802        25.454853040119986     
 C   3.9798473425555541        3.2390586495663980        24.239914418645530     
 C   4.0250202038487846        11.191717625974491        24.028713443567341     
 H   5.2953337577642525        6.7627513588960371        27.408862698258041     
 C   4.2454356589507070        8.6119759874360238        27.773721974974297     
 C   3.9532078312589327        9.6545685429831227        26.920401397184158     
 C   4.7849914300779695        8.9273052408998517        19.610396332520068     
 H   10.330462440196584        8.4314765657994215        21.997645862651581     
 H   8.9667077221093141        9.3328102271283626        21.278475700830395     
 H   9.3633529443661452        7.7230358399958883        20.674455578157186     
 H   10.400640367525858        6.3484985763743937        26.584202143278080     
 H   11.000814024147974        7.2882892429397588        24.050535778784621     
 H   2.6886560734444949        3.6409392041029003        21.651853759562147     
 H   3.2622748238227341        4.8823864828512908        20.499902330799742     
 H   1.9853606124855665        5.2730276060435903        21.653136889252810     
 H   4.6073635394396053        2.4456898107682448        26.235961483466369     
 H   3.3006535162737531        2.5024432520990567        23.833594055456938     
 H   3.4477477422751712        11.640892864013839        24.840221769802316     
 H   3.4367421853333173        11.253722395647131        23.102196787942916     
 H   4.9323503341307262        11.803771145502942        23.881676883334439     
 H   4.0816551685324010        8.5054904687182802        28.839147132457565     
 H   3.5106024496504249        10.606858498556317        27.184882716984276     
 H   3.7293346249448067        8.6744127844800722        19.422070449274134     
 H   4.8152160098723797        10.027079988557855        19.647980670513650     
 C   5.6496208424883489        8.4370298106073935        18.433853883224248     
 H   5.0810906756810743        8.5282846472868261        17.496251281454242     
 H   5.8607401698395964        7.3609549373868131        18.543986031530050     
 C   6.9729874971533432        9.1954258970881568        18.265305411550106     
 H   7.5906216250027443        9.0737480900930887        19.165627694755337     
 H   6.7633066365320076        10.275778071114534        18.191127619598060     
 C   7.7570262129153589        8.7519733500411050        17.027250845958296     
 H   7.9356196432995114        7.6655435689650266        17.069407471706544     
 H   7.1382280309131065        8.9062157387256899        16.129786887531989     
 C   9.0921636173642479        9.4810228030510171        16.856435130707638     
 H   9.7388509619932169        9.2708197704075950        17.723458663514617     
 H   8.9233808515013475        10.570027243717799        16.877147085330407     
 C   9.8252679938738119        9.1096431712046027        15.564603738698159     
 H   10.000101700467717        8.0222914107656180        15.536048568427631     
 H   9.1721756648704567        9.3172753046073442        14.702647869858414     
 C   11.156434560693627        9.8446265810189892        15.382312510706797     
 H   11.812209477790306        9.6371544358755177        16.242423628587563     
 H   10.984802477694434        10.932918579228971        15.406039016151103     
 C   11.876735562275584        9.4695014921907266        14.085630789196756     
 H   12.050936651956007        8.3818233113147258        14.062594121403297     
 H   11.216897652026800        9.6709325670954165        13.227529345266353     
 C   13.207365227133485        10.199687226534794        13.885697054666855     
 H   13.035705672429160        11.288488236414775        13.880331244782777     
 H   13.864280488499132        10.014874376217380        14.750349063886159     
 C   13.921803834883077        9.7879390153753842        12.596551110737304     
 H   14.096979389188666        8.7005458129736386        12.605880676230861     
 H   13.258048482117875        9.9636746318688356        11.736852792552863     
 C   15.249658911094039        10.511878035583726        12.375997369001317     
 H   15.916482018092893        10.320108540656939        13.231681667774501     
 H   15.081600472390388        11.601572716508997        12.382693856079365     
 C   15.964688164822345        10.124709136613440        11.076471629971822     
 H   16.097434754224608        9.0318668687593249        11.028287608494901     
 H   15.326968901954469        10.378938104500230        10.215247566081205     
 C   17.322242330495261        10.822067413027872        10.957597127362801     
 H   17.950875374694192        10.529691865514144        11.813673340899578     
 H   17.178561129421979        11.908899963445817        11.071541594784168     
 C   18.085819184728862        10.568071186116747        9.6559953288550879     
 H   18.238676771670058        9.4877061901864526        9.4992526308507408     
 H   17.480888007643490        10.907537007690463        8.8026677035367964     
 C   19.436099410958040        11.293599022829619        9.6438431956104740     
 H   20.109463331021747        10.817181293695599        10.371611622114282     
 H   19.288796841209287        12.317591319447375        10.012626382755693     
 C   20.095574978167935        11.342533282705995        8.2650508089846788     
 H   21.077864902854909        11.832817139672455        8.3126295568796689     
 H   19.470053243889033        11.910443418519341        7.5620473333131670     
 H   20.246900103980927        10.336820350086253        7.8532764675513951     
 Cl   6.7309294228035021        5.4362323140143580        28.147601039655420     
         194

 Co   9.1545027073290566        1.3990995259450179        4.3940045874901577     
 N   7.8670576542282689       0.67938943099274041        5.7721064180645403     
 N   7.1915387523148508        1.7054780182821430        3.5344326589404651     
 N   10.219501868863606        2.2023104277436811        6.0366697881004141     
 N   9.9743849069270762        3.2776945738278438        3.6735411803416369     
 N   10.245556884972682      -0.35246114212757707        5.0456216890367065     
 N   9.8114291158215785       0.39744012994262856        2.6379770650622807     
 O   8.1974037973433269       0.34740162472770503        7.0495123402612219     
 C   6.4484402974099577       0.80494942750793852        5.6084737749399647     
 N   6.6119922959579878        2.1927594415416554        2.4065941449285257     
 C   6.1356298867607082        1.3664571448975023        4.3681545228924703     
 O   10.337893939197953        1.5602812886222153        7.2362128253941878     
 C   10.800313484390999        3.3726571132732355        5.9382130805767765     
 N   10.027456374941405        4.0517987199622452        2.5624684946404250     
 C   10.645136680177458        3.9740193227968210        4.6268649391136716     
 O   10.286223137597808      -0.76905263857325157        6.3497811257204537     
 C   10.760227176791634       -1.1747569570403191        4.1709887620520361     
 N   9.8548839372565809       0.66933118865378871        1.3148816619316437     
 C   10.585069866178994      -0.70761911460629667        2.8110950529828367     
 B   9.6864705676409031       0.20468193079810276        7.3298710224608046     
 C   5.4831648065402687       0.33317650148261646        6.6289801938148409     
 H   7.1935410393606460        2.5280819987654612        1.6046256071198450     
 C   5.2466593277116607        2.1916279529507299        2.4903921544423051     
 C   4.8999629554356954        1.6662473271118932        3.7163495118774241     
 C   11.605965817774649        4.0345713196661803        7.0001131974596342     
 H   9.5744901486485290        3.7402184112170875        1.6709298512682866     
 C   10.706708603379170        5.2015710434142060        2.7851594042102983     
 C   11.120138257316642        5.1934131908154928        4.1113377045588209     
 C   11.422802335063666       -2.4579300765952872        4.5245134558871074     
 H   9.3477212003671024        1.4886054253345167       0.90881322920920471     
 C   10.617283914149175      -0.23385636764469514       0.64874858389591628     
 C   11.102082281951427       -1.1473469375958882        1.5757091769335760     
 C   9.9343359726103859      -0.35513440480840164        8.8044154724645445     
 H   4.4533503026507191       0.54027280545591916        6.3221340341273695     
 H   5.5740517329809292      -0.75183224214567312        6.8024101122769700     
 H   5.6594262684555625       0.81938331217406279        7.6015076542959079     
 H   4.6464906078221961        2.5975479259027101        1.6807851050542411     
 H   3.9017195907682130        1.5142493629725684        4.1016159761710957     
 H   11.311798743063582        5.0842956159224508        7.1314016621769296     
 H   11.506765638035883        3.5025388213514717        7.9496181858172070     
 H   12.668469208480511        4.0531766010760286        6.7075447039041984     
 H   10.883184425146023        5.9162829519940674        1.9925805655617403     
 H   11.691928572928559        5.9577701466223809        4.6211885316694090     
 H   11.983598355591552       -2.8598461294888025        3.6777814699289055     
 H   12.100626143446634       -2.3197872693407113        5.3759055980390906     
 H   10.675891036963844       -3.2099433276362563        4.8231893990603041     
 H   10.768647985933574      -0.16295027372140081      -0.42006574098534039     
 H   11.723983234929232       -2.0101548815535573        1.3704438963400789     
 H   10.980287814613240      -0.10922261787445375        9.0500027221004711     
 H   9.8959830134891700       -1.4551673476427860        8.7884040778981323     
 C   9.0126970445020103       0.16732941467754661        9.9224922886080940     
 H   9.5417725487121796       0.10728911227608380        10.885424965294179     
 H   8.8053459646953822        1.2394175062441022        9.7721247130004976     
 C   7.6852414339599360      -0.59016315831718624        10.070426747462367     
 H   7.0651994116690879      -0.44717969770075283        9.1736015693028730     
 H   7.8897251300052034       -1.6730257225981846        10.120846371313675     
 C   6.9079016207454265      -0.17315267528672834        11.324521286666007     
 H   6.7308477050082569       0.91395631741395411        11.309105558652167     
 H   7.5376571191355319      -0.34741766106039795        12.210853823719637     
 C   5.5734840891741300      -0.90380741566867628        11.498465408621968     
 H   4.9177412193552499      -0.68108409739092346        10.641345835141166     
 H   5.7416501556362265       -1.9923272479635004        11.460871171002308     
 C   4.8526605614635878      -0.54937715593767977        12.803779274768603     
 H   4.6843809873659774       0.53841208494837356        12.850004848808732     
 H   5.5128397011408357      -0.77313391300862311        13.656338754958030     
 C   3.5171790693624323       -1.2784154382847910        12.989395695699795     
 H   2.8557705457032498       -1.0563673089574048        12.137209706080785     
 H   3.6814813700210292       -2.3673421930471279        12.951222209342179     
 C   2.8079900585447328      -0.91426190104178551        14.296901869478878     
 H   2.6467196189556685       0.17484347736452441        14.336122585977339     
 H   3.4706950442755993       -1.1351342524139818        15.147926449702425     
 C   1.4682523472388573       -1.6304319300884877        14.496182082938541     
 H   1.6254511445589959       -2.7212603435728493        14.484987526647448     
 H  0.80911217220446530       -1.4250450698050281        13.637863062801133     
 C  0.76364463223591250       -1.2279584778772905        15.795370101089102     
 H  0.61153787569001106      -0.13724798094959792        15.806348981173556     
 H   1.4251695659918502       -1.4338177667902843        16.650345180425564     
 C -0.58023171412167907       -1.9284052414079160        16.005205007750323     
 H  -1.2416269701706215       -1.7110246048708611        15.151526023698182     
 H -0.43378661632039639       -3.0208297792704002        15.982031745550016     
 C  -1.2912526761303293       -1.5481748793765788        17.310260300788055     
 H  -1.4098560833994966      -0.45424973098865407        17.371780904011178     
 H -0.65736812403631983       -1.8212985060140412        18.168751704740444     
 C  -2.6586592226873025       -2.2303510022616786        17.427441180734803     
 H  -3.2958837617414996       -1.9077381894529668        16.589082865487317     
 H  -2.5306952046575102       -3.3153622349571923        17.283769183289323     
 C  -3.3934011724948867       -2.0004743562095570        18.750869041125785     
 H  -3.5515745554728797      -0.92358542073487460        18.926097216819141     
 H  -2.7596352468392813       -2.3467984330397984        19.579956989579184     
 C  -4.7393770691806587       -2.7352608633996471        18.802692522977615     
 H  -5.4462309575794343       -2.2469333606653610        18.115782395577284     
 H  -4.6045367567750919       -3.7507661303669018        18.406239174670990     
 C  -5.3386412139365387       -2.8141005732385187        20.208868924719461     
 H  -6.3383064160475140       -3.2711561742478192        20.194927242694838     
 H  -4.7042362801269046       -3.4226134486100310        20.869235751438051     
 H  -5.4394312211906071       -1.8198486755822587        20.659670055867046     
 Cl   8.4177557152568809        3.1357574140780820        7.4617765634981806E-002
 Co   5.7688490876839555        7.1054409867991026        23.933129933105384     
 N   7.0771397823168716        7.6567632864453232        22.376869924971690     
 N   7.7703576021104519        7.0486055600025370        24.788188637668878     
 N   4.5295686137969984        6.4470253025665114        22.436510209619843     
 N   5.2380346607263579        5.1419993741434489        24.508683797000902     
 N   4.9723329653264479        8.9147338686896838        23.399260801937046     
 N   4.9270117930713040        7.9403719154146799        25.735648439067347     
 O   6.6374517493807206        8.1627641598898517        21.180737564499836     
 C   8.3745576282765892        7.7574929491532307        22.577655893466630     
 N   8.4027061639508727        6.6564647675398803        25.919789610949024     
 C   8.7648844376427881        7.3339153017377088        23.903119156852235     
 O   4.4576629520364976        6.9929196318112883        21.198963992250551     
 C   3.9456016747833709        5.1527516118480747        22.500843049252737     
 N   5.3678552060627540        4.3243437598341616        25.587592368990840     
 C   4.3548216515687601        4.4828884843814985        23.657038855179973     
 O   4.6380859646475505        9.2640012668307570        22.122022610596979     
 C   4.3763328970781661        9.7908510808250444        24.361499708490225     
 N   4.8125472983465585        7.5993077666264162        27.041222109461817     
 C   4.3783407401792758        9.2062846930342150        25.630831423936421     
 B   5.1604975375997126        8.3366233661381663        21.044875001398118     
 C   9.3238334208583709        8.3382276107900388        21.587559071469300     
 H   7.8507430255266009        6.2986182448435466        26.740068904393599     
 C   9.7531783012916815        6.6829476320736454        25.781715342772198     
 C   10.028859079735199        7.1384684650445243        24.497361306953788     
 C   2.9248501210333084        4.7051041838650391        21.526956156525273     
 H   5.8597956659911690        4.6521338094489728        26.448886200256801     
 C   4.6207716997311694        3.1931866518972103        25.454201423039990     
 C   3.9754979635666654        3.2395197471247985        24.237865555009147     
 C   4.0204928477115889        11.186498130905868        24.030849001025508     
 H   5.3010796197231889        6.7589175297720274        27.409865627868530     
 C   4.2509018664130300        8.6078011510020165        27.776002193630724     
 C   3.9570610371941992        9.6503165158623414        26.923218528088118     
 C   4.7869023863084772        8.9307798932998885        19.612159419965053     
 H   10.334174456897438        8.4279166497745663        21.997535852038684     
 H   8.9719646684319851        9.3356714488712722        21.284085152547796     
 H   9.3628501822246086        7.7271901367719158        20.673397734417890     
 H   10.402412398544394        6.3458984594807948        26.584596458608562     
 H   11.003231114385981        7.2873136782798191        24.051641886313465     
 H   2.6886860718083709        3.6429755712271752        21.647951544071613     
 H   3.2640755069170502        4.8842754396634680        20.496673802649806     
 H   1.9877331742641746        5.2760993202326922        21.650186176939609     
 H   4.5969811622297039        2.4464686408761835        26.235782663574778     
 H   3.2960371555053150        2.5036727651492927        23.830641428417703     
 H   3.4495185143063782        11.636513795910378        24.846091281226737     
 H   3.4242315328999884        11.245410540235349        23.109567139807186     
 H   4.9249952540480448        11.799784640702207        23.874367261875829     
 H   4.0879485177743007        8.5008006632387101        28.841498261243174     
 H   3.5134785804878184        10.602021894167237        27.188152625388206     
 H   3.7307836056586048        8.6789677308600535        19.425025621630599     
 H   4.8179019256792852        10.030491199593392        19.651197444435237     
 C   5.6493975730162616        8.4416384996305460        18.433590529418186     
 H   5.0790481622608059        8.5334300123901183        17.497139827090681     
 H   5.8611045869546974        7.3655520861401103        18.542457316997538     
 C   6.9721524566900079        9.2007204372411167        18.263227864437578     
 H   7.5911329448270584        9.0792213588948165        19.162708073866501     
 H   6.7617721726990050        10.280981062660901        18.189543272198545     
 C   7.7546466105865193        8.7577803999058279        17.023974155943723     
 H   7.9341378261746334        7.6714854781487691        17.066068043904910     
 H   7.1343461461098299        8.9113395759192677        16.127434246073992     
 C   9.0890391650731850        9.4877198800382612        16.851031868205730     
 H   9.7364726736199128        9.2792234432056961        17.717884064410963     
 H   8.9194542275010118        10.576622530088351        16.870364431947806     
 C   9.8217507254803582        9.1149636374034522        15.559346337748620     
 H   9.9960365297257869        8.0275063544742142        15.531692218470724     
 H   9.1687505646528411        9.3221643620055072        14.697225740343809     
 C   11.153381687995221        9.8490319482892410        15.376546704355098     
 H   11.808710655567729        9.6421966485566379        16.237170209140672     
 H   10.982397303195825        10.937441773821730        15.398918015288327     
 C   11.874063630306688        9.4718723571930443        14.080665327997567     
 H   12.046896233892005        8.3839761057360445        14.058675268502473     
 H   11.215121192570100        9.6733685124965625        13.221911930949764     
 C   13.205774300525114        10.200181169076094        13.881064547100140     
 H   13.035660139396871        11.289196539736080        13.875048027587082     
 H   13.861933950099349        10.014900814488035        14.746191303164620     
 C   13.920344387787308        9.7867336225815382        12.592550555902978     
 H   14.093221347216499        8.6990184202802290        12.602133246998145     
 H   13.257630600938407        9.9637388763516253        11.732326879789646     
 C   15.249834218495529        10.507870456312794        12.372869753600988     
 H   15.915695988369670        10.314729717717706        13.228973292605875     
 H   15.084081217267792        11.597891296156748        12.379468013934524     
 C   15.964735974516758        10.119230889035080        11.073748949553867     
 H   16.095834284293456        9.0262033309444938        11.025776569446176     
 H   15.327571333990852        10.374173682575172        10.212344265985903     
 C   17.323277751421447        10.814680663195904        10.954877489122101     
 H   17.951830782545645        10.520980611285609        11.810530458049683     
 H   17.181143018441482        11.901634507209362        11.069467780813127     
 C   18.085601901646648        10.560416007387561        9.6526467192413161     
 H   18.238478965302544        9.4800507796398392        9.4960093580130565     
 H   17.479485022332618        10.899389155342847        8.8000562266525968     
 C   19.435678949843528        11.286263281122213        9.6379108134078546     
 H   20.111495273816310        10.808726529121699        10.362568152060710     
 H   19.289430107056965        12.309596902935532        10.008896793791770     
 C   20.090346073350950        11.337572260979497        8.2569848226385094     
 H   21.073256706441182        11.826739747404341        8.3020422874597504     
 H   19.463010673266776        11.907493946564506        7.5573581588598753     
 H   20.239129850510697        10.332589693214690        7.8427594881135461     
 Cl   6.7327557177526272        5.4288637980857688        28.146522250866564     
         194

 Co   9.1528243026527054        1.4013988416966787        4.3968995642601048     
 N   7.8667907939521786       0.67783735706182691        5.7746496006430270     
 N   7.1897589387432346        1.7087805497214283        3.5397573333936432     
 N   10.219196325875739        2.2020415462957876        6.0400955684336095     
 N   9.9747587171847165        3.2795774546518959        3.6778094547610913     
 N   10.245856340515122      -0.35004291008505134        5.0451616707244709     
 N   9.8092159545477191       0.40267252946175236        2.6387232966748537     
 O   8.1980343409955516       0.34439239431847002        7.0513723219074809     
 C   6.4480458416399724       0.80254641567195895        5.6118658976266431     
 N   6.6093324442053261        2.1967051065611032        2.4126404287856840     
 C   6.1343953635738053        1.3670024182983349        4.3731254208616468     
 O   10.337491879798634        1.5589175446481436        7.2391227902294588     
 C   10.800926509893999        3.3719627815821567        5.9424252266178508     
 N   10.030906725727604        4.0531684806748300        2.5665755273936166     
 C   10.646883847251638        3.9741414289978803        4.6313688562091144     
 O   10.287651352431872      -0.76878380398216761        6.3486605854469698     
 C   10.760853398227756       -1.1704784305602127        4.1690249066680236     
 N   9.8508273724043871       0.67574495420252578        1.3158133310544291     
 C   10.584016026585996      -0.70186263710419772        2.8098938817218913     
 B   9.6874162024272685       0.20255512716540183        7.3307381480738698     
 C   5.4835798247601781       0.32568168828841099        6.6306660651098941     
 H   7.1902515535070970        2.5340447825436407        1.6111607361465634     
 C   5.2440699481411075        2.1937841972004861        2.4967464508948702     
 C   4.8982960709904635        1.6663740221079286        3.7220968874182829     
 C   11.607321047683099        4.0324233179441196        7.0045732509064225     
 H   9.5760050663656866        3.7435972051780584        1.6753764734121910     
 C   10.713210340686114        5.2010998534094703        2.7894522919401985     
 C   11.125686785811094        5.1920470748769949        4.1159087449725469     
 C   11.425157442375777       -2.4532868158635246        4.5204283838580723     
 H   9.3432093471447342        1.4954281218563445       0.91121145630613642     
 C   10.613379814566114      -0.22610997296313007       0.64797715159727753     
 C   11.100016437700951       -1.1400050118972589        1.5735503182890507     
 C   9.9356422447402579      -0.35964767330560110        8.8043294975096966     
 H   4.4534729302671456       0.53386316690394608        6.3255868964182458     
 H   5.5749557778206196      -0.76009027303044874        6.7986815057179806     
 H   5.6603751209370419       0.80717517781604187        7.6053330800972718     
 H   4.6433235574147975        2.5994993863684730        1.6874728394028276     
 H   3.9003690890454750        1.5125588384483790        4.1073876289473974     
 H   11.314799518909055        5.0825716114149673        7.1360059843846191     
 H   11.507107902190588        3.5003504100343146        7.9539199098114715     
 H   12.669862009453675        4.0492790162173522        6.7120791828027988     
 H   10.892042956530684        5.9152011587293787        1.9968400537078270     
 H   11.699022876485705        5.9549613360149207        4.6260721677462726     
 H   11.983738487194366       -2.8546537068925351        3.6720401327526035     
 H   12.105377792397757       -2.3148481814938076        5.3698474185260601     
 H   10.679583177909228       -3.2056935265908373        4.8213379259402025     
 H   10.763701022389050      -0.15418966234760054      -0.42093102062356025     
 H   11.722362591052820       -2.0021617737357045        1.3668950723267193     
 H   10.981413006842160      -0.11366998704963577        9.0506005651336494     
 H   9.8977128465927784       -1.4596618294951906        8.7866980231654210     
 C   9.0132832411680077       0.16108739855169779        9.9226338488387285     
 H   9.5422507968081174       0.10134815861738924        10.885635709996119     
 H   8.8047155099969210        1.2329824345627347        9.7726442557336650     
 C   7.6865790532732907      -0.59777118261145745        10.070230228108244     
 H   7.0672427624127252      -0.45658294700050184        9.1726574530352476     
 H   7.8921432774368023       -1.6803255084321231        10.122282415109117     
 C   6.9076860727302840      -0.17958569852448555        11.322942587044006     
 H   6.7308129704388380       0.90753075477596934        11.306147402701445     
 H   7.5363811071903548      -0.35285397760693193        12.210214161979758     
 C   5.5728695338160872      -0.90963787154578413        11.496439815814647     
 H   4.9179139450368332      -0.68762919002728229        10.638529814760778     
 H   5.7405165390241510       -1.9982752674090003        11.460361741334872     
 C   4.8513827519757253      -0.55295638795845314        12.800776584212402     
 H   4.6845664336439841       0.53509134299891581        12.845752693372489     
 H   5.5106343651938898      -0.77661379517241524        13.654077252405354     
 C   3.5147966583749546       -1.2798899052231940        12.986414882533197     
 H   2.8541044622355001       -1.0577233768382697        12.133712731753858     
 H   3.6774650963473525       -2.3690810877980852        12.949437270294785     
 C   2.8057358457298216      -0.91327417822785706        14.293327005085919     
 H   2.6464943776371124       0.17613922664301629        14.331650258851559     
 H   3.4677124329170659       -1.1346862677759879        15.144779984534951     
 C   1.4646838596259049       -1.6268920441923249        14.492658798492361     
 H   1.6198468943393300       -2.7179941937818990        14.481450222364964     
 H  0.80596516766964332       -1.4203296663033520        13.634307317234089     
 C  0.76068176889060812       -1.2232972506848603        15.791847460092734     
 H  0.61030820769334049      -0.13235837659973188        15.803058077415704     
 H   1.4217776374278996       -1.4304436652935228        16.646867019150378     
 C -0.58423802344778641       -1.9219401689052773        16.001193709100214     
 H  -1.2451912613804146       -1.7033746892805737        15.147486001632121     
 H -0.43917191478026463       -3.0145384974802667        15.977539401166677     
 C  -1.2949671583202196       -1.5415601883510526        17.306316024692038     
 H  -1.4142009412329977      -0.44769090275910250        17.367516895440783     
 H -0.66056248715754695       -1.8140198685093609        18.164636618960294     
 C  -2.6618241898582018       -2.2246868426744522        17.424593805589868     
 H  -3.3001748011943328       -1.9025509214353111        16.586925447458210     
 H  -2.5331343210716737       -3.3096084310714615        17.280802143859550     
 C  -3.3950040917299247       -1.9953986155730381        18.748959260617188     
 H  -3.5549792082485863      -0.91871250195658294        18.923805962679427     
 H  -2.7590662256261878       -2.3398863215931986        19.577140392319453     
 C  -4.7394158676537730       -2.7327928031997644        18.803970805718411     
 H  -5.4491885452529560       -2.2456687844435739        18.119262582018191     
 H  -4.6036921413833953       -3.7479497211112673        18.406867773380657     
 C  -5.3342735667243595       -2.8131208928256788        20.211915328012974     
 H  -6.3333463104650090       -3.2714686301652125        20.200917360663226     
 H  -4.6969794694179372       -3.4209492024733534        20.870058032958703     
 H  -5.4349420581270715       -1.8192027094548391        20.663431209911362     
 Cl   8.4141700857045869        3.1444970977520543        8.1041258523321211E-002
 Co   5.7715460384559707        7.1032691483994013        23.932359195970257     
 N   7.0798287297445803        7.6572463195635478        22.376959676747795     
 N   7.7725698393069678        7.0455066972350240        24.787725997712585     
 N   4.5338737222313323        6.4457936212443414        22.434390619879895     
 N   5.2370555617175718        5.1399982632289660        24.507672158067269     
 N   4.9725840525176315        8.9115600892597886        23.400867850624699     
 N   4.9316876668142022        7.9372738108764533        25.737214432478233     
 O   6.6405389232871475        8.1648405810599023        21.181255599233225     
 C   8.3772660468177271        7.7572823874021539        22.578190485377753     
 N   8.4046923573005810        6.6529289909265872        25.919356656132685     
 C   8.7672942882618585        7.3321009032584721        23.903274738268159     
 O   4.4614487243576653        6.9935581667741920        21.197746984067035     
 C   3.9477009821555806        5.1524110330653832        22.497910159001822     
 N   5.3626345885751689        4.3231752904894405        25.587603196093895     
 C   4.3541252493125064        4.4821434688209987        23.654865002186650     
 O   4.6405421121316994        9.2635564095205041        22.123912096031319     
 C   4.3770536794854440        9.7871066843166954        24.363908971893483     
 N   4.8185519973310393        7.5958976183176103        27.042769445374546     
 C   4.3816532769861833        9.2027234412894767        25.633192125924278     
 B   5.1634650570331422        8.3379272439921106        21.045472254265412     
 C   9.3266974761055792        8.3389570501933594        21.588820811679536     
 H   7.8528000454177329        6.2939702061956977        26.739068254295734     
 C   9.7551839719277869        6.6802364673490970        25.781857528214800     
 C   10.031125746956798        7.1366984987630149        24.497877379035859     
 C   2.9264205353888721        4.7068810976100259        21.523626816116849     
 H   5.8563297783607782        4.6491529663659819        26.448541241837866     
 C   4.6136955488207789        3.1933357564981404        25.453549805959995     
 C   3.9711485845777768        3.2399808446831990        24.235816691372765     
 C   4.0159654915743932        11.181278635837243        24.032984558483673     
 H   5.3068254816821252        6.7550837006480178        27.410868557479020     
 C   4.2563680738753531        8.6036263145680110        27.778282412287151     
 C   3.9609142431294653        9.6460644887415583        26.926035658992078     
 C   4.7888133425389858        8.9342545456999254        19.613922507410038     
 H   10.337886473598292        8.4243567337497112        21.997425841425791     
 H   8.9772216147546580        9.3385326706141800        21.289694604265197     
 H   9.3623474200830739        7.7313444335479433        20.672339890678593     
 H   10.404184429562930        6.3432983425871958        26.584990773939040     
 H   11.005648204623988        7.2863381136198795        24.052747993842310     
 H   2.6887160701722470        3.6450119383514501        21.644049328581076     
 H   3.2658761900113666        4.8861643964756452        20.493445274499873     
 H   1.9901057360427827        5.2791710344217941        21.647235464626405     
 H   4.5865987850198016        2.4472474709841223        26.235603843683183     
 H   3.2914207947368763        2.5049022781995283        23.827688801378471     
 H   3.4512892863375857        11.632134727806918        24.851960792651159     
 H   3.4117208804666590        11.237098684823568        23.116937491671457     
 H   4.9176401739653635        11.795798135901471        23.867057640417219     
 H   4.0942418670161995        8.4961108577591400        28.843849390028783     
 H   3.5163547113252123        10.597185289778157        27.191422533792139     
 H   3.7322325863724024        8.6835226772400365        19.427980793987068     
 H   4.8205878414861907        10.033902410628928        19.654414218356823     
 C   5.6491743035441742        8.4462471886536967        18.433327175612124     
 H   5.0770056488405375        8.5385753774934123        17.498028372727120     
 H   5.8614690040697983        7.3701492348934066        18.540928602465023     
 C   6.9713174162266718        9.2060149773940765        18.261150317325054     
 H   7.5916442646513724        9.0846946276965426        19.159788452977669     
 H   6.7602377088660033        10.286184054207267        18.187958924799030     
 C   7.7522670082576797        8.7635874497705526        17.020697465929150     
 H   7.9326560090497553        7.6774273873325125        17.062728616103271     
 H   7.1304642613065532        8.9164634131128437        16.125081604615996     
 C   9.0859147127821238        9.4944169570255070        16.845628605703819     
 H   9.7340943852466086        9.2876271160037955        17.712309465307307     
 H   8.9155276035006743        10.583217816458900        16.863581778565202     
 C   9.8182334570869063        9.1202841036023017        15.554088936799081     
 H   9.9919713589838590        8.0327212981828087        15.527335868513815     
 H   9.1653254644352256        9.3270534194036721        14.691803610829206     
 C   11.150328815296813        9.8534373155594945        15.370780898003400     
 H   11.805211833345153        9.6472388612377582        16.231916789693781     
 H   10.979992128697216        10.941964968414487        15.391797014425553     
 C   11.871391698337792        9.4742432221953639        14.075699866798379     
 H   12.042855815828004        8.3861289001573631        14.054756415601648     
 H   11.213344733113400        9.6758044578977067        13.216294516633177     
 C   13.204183373916743        10.200675111617397        13.876432039533427     
 H   13.035614606364581        11.289904843057387        13.869764810391388     
 H   13.859587411699566        10.014927252758691        14.742033542443080     
 C   13.918884940691537        9.7855282297876922        12.588550001068652     
 H   14.089463305244333        8.6974910275868194        12.598385817765429     
 H   13.257212719758938        9.9638031208344149        11.727800967026431     
 C   15.250009525897019        10.503862877041861        12.369742138200658     
 H   15.914909958646447        10.309350894778470        13.226264917437250     
 H   15.086561962145195        11.594209875804498        12.376242171789682     
 C   15.964783784211173        10.113752641456719        11.071026269135910     
 H   16.094233814362305        9.0205397931296645        11.023265530397451     
 H   15.328173766027234        10.369409260650112        10.209440965890602     
 C   17.324313172347633        10.807293913363937        10.952157850881401     
 H   17.952786190397095        10.512269357057072        11.807387575199790     
 H   17.183724907460988        11.894369050972907        11.067393966842085     
 C   18.085384618564433        10.552760828658375        9.6492981096275443     
 H   18.238281158935031        9.4723953690932259        9.4927660851753703     
 H   17.478082037021746        10.891241302995232        8.7974447497683972     
 C   19.435258488729019        11.278927539414809        9.6319784312052370     
 H   20.113527216610873        10.800271764547800        10.353524682007141     
 H   19.290063372904644        12.301602486423688        10.005167204827847     
 C   20.085117168533966        11.332611239252998        8.2489188362923382     
 H   21.068648510027458        11.820662355136227        8.2914550180398336     
 H   19.455968102644515        11.904544474609670        7.5526689844065835     
 H   20.231359597040463        10.328359036343127        7.8322425086756979     
 Cl   6.7345820127017513        5.4214952821571796        28.145443462077711     
         194

 Co   9.1511458979763542        1.4036981574483394        4.3997945410300527     
 N   7.8665239336760893       0.67628528313091352        5.7771927832215129     
 N   7.1879791251716174        1.7120830811607139        3.5450820078468217     
 N   10.218890782887870        2.2017726648478937        6.0435213487668049     
 N   9.9751325274423568        3.2814603354759480        3.6820777291805453     
 N   10.246155796057561      -0.34762467804252556        5.0447016524122352     
 N   9.8070027932738615       0.40790492898087610        2.6394695282874268     
 O   8.1986648846477745       0.34138316390923501        7.0532323035537408     
 C   6.4476513858699871       0.80014340383597926        5.6152580203133216     
 N   6.6066725924526635        2.2006507715805514        2.4186867126428422     
 C   6.1331608403869025        1.3675476916991673        4.3780963188308233     
 O   10.337089820399317        1.5575538006740717        7.2420327550647290     
 C   10.801539535397000        3.3712684498910783        5.9466373726589259     
 N   10.034357076513801        4.0545382413874149        2.5706825601468086     
 C   10.648631014325820        3.9742635351989399        4.6358727733045573     
 O   10.289079567265937      -0.76851496939108355        6.3475400451734849     
 C   10.761479619663879       -1.1661999040801063        4.1670610512840121     
 N   9.8467708075521934       0.68215871975126274        1.3167450001772145     
 C   10.582962186992996      -0.69610615960209887        2.8086927104609454     
 B   9.6883618372136358       0.20042832353270093        7.3316052736869350     
 C   5.4839948429800884       0.31818687509420551        6.6323519364049481     
 H   7.1869620676535479        2.5400075663218198        1.6176958651732816     
 C   5.2414805685705543        2.1959404414502428        2.5031007473474349     
 C   4.8966291865452316        1.6665007171039641        3.7278442629591417     
 C   11.608676277591551        4.0302753162220597        7.0090333043532116     
 H   9.5775199840828424        3.7469759991390292        1.6798230955560955     
 C   10.719712077993057        5.2006286634047356        2.7937451796700992     
 C   11.131235314305547        5.1906809589384970        4.1204797853862738     
 C   11.427512549687890       -2.4486435551317616        4.5163433118290364     
 H   9.3386974939223641        1.5022508183781722       0.91360968340306825     
 C   10.609475714983054      -0.21836357828156502       0.64720571929863879     
 C   11.097950593450475       -1.1326630861986293        1.5713914596445253     
 C   9.9369485168701281      -0.36416094180280051        8.8042435225548470     
 H   4.4535955578835731       0.52745352835197312        6.3290397587091229     
 H   5.5758598226603100      -0.76834830391522424        6.7949528991589903     
 H   5.6613239734185203       0.79496704345802094        7.6091585058986366     
 H   4.6401565070073989        2.6014508468342363        1.6941605737514138     
 H   3.8990185873227374        1.5108683139241894        4.1131592817236982     
 H   11.317800294754527        5.0808476069074837        7.1406103065923094     
 H   11.507450166345295        3.4981619987171571        7.9582216338057359     
 H   12.671254810426838        4.0453814313586749        6.7166136617014001     
 H   10.900901487915343        5.9141193654646891        2.0010995418539137     
 H   11.706117180042853        5.9521525254074605        4.6309558038231362     
 H   11.983878618797180       -2.8494612842962672        3.6662987955763020     
 H   12.110129441348878       -2.3099090936469033        5.3637892390130304     
 H   10.683275318854612       -3.2014437255454182        4.8194864528201018     
 H   10.758754058844524      -0.14542905097380027      -0.42179630026178011     
 H   11.720741947176409       -1.9941686659178521        1.3633462483133596     
 H   10.982538199071080      -0.11811735622481778        9.0511984081668260     
 H   9.8994426796963886       -1.4641563113475951        8.7849919684327116     
 C   9.0138694378340034       0.15484538242584897        9.9227754090693647     
 H   9.5427290449040569        9.5407204958694689E-002   10.885846454698060     
 H   8.8040850552984615        1.2265473628813675        9.7731637984668343     
 C   7.6879166725866455      -0.60537920690572877        10.070033708754123     
 H   7.0692861131563616      -0.46598619630025079        9.1717133367676240     
 H   7.8945614248684004       -1.6876252942660617        10.123718458904559     
 C   6.9074705247151416      -0.18601872176224274        11.321363887422002     
 H   6.7307782358694190       0.90110519213798468        11.303189246750723     
 H   7.5351050952451777      -0.35829029415346592        12.209574500239878     
 C   5.5722549784580444      -0.91546832742289208        11.494414223007324     
 H   4.9180866707184157      -0.69417428266364101        10.635713794380388     
 H   5.7393829224120756       -2.0042232868545002        11.459852311667436     
 C   4.8501049424878628      -0.55653561997922663        12.797773893656201     
 H   4.6847518799219916       0.53177060104945795        12.841500537936245     
 H   5.5084290292469440      -0.78009367733620738        13.651815749852679     
 C   3.5124142473874773       -1.2813643721615970        12.983434069366599     
 H   2.8524383787677499       -1.0590794447191347        12.130215757426930     
 H   3.6734488226736763       -2.3708199825490426        12.947652331247394     
 C   2.8034816329149104      -0.91228645541392861        14.289752140692960     
 H   2.6462691363185558       0.17743497592150817        14.327177931725780     
 H   3.4647298215585320       -1.1342382831379938        15.141633519367476     
 C   1.4611153720129524       -1.6233521582961619        14.489135514046181     
 H   1.6142426441196644       -2.7147280439909491        14.477912918082483     
 H  0.80281816313482135       -1.4156142628016757        13.630751571667046     
 C  0.75771890554530363       -1.2186360234924303        15.788324819096367     
 H  0.60907853969667003      -0.12746877224986583        15.799767173657852     
 H   1.4183857088639489       -1.4270695637967614        16.643388857875188     
 C -0.58824433277389376       -1.9154750964026388        15.997182410450108     
 H  -1.2487555525902079       -1.6957247736902865        15.143445979566062     
 H -0.44455721324013286       -3.0082472156901336        15.973047056783340     
 C  -1.2986816405101098       -1.5349454973255263        17.302371748596016     
 H  -1.4185457990664987      -0.44113207452955100        17.363252886870391     
 H -0.66375685027877396       -1.8067412310046804        18.160521533180148     
 C  -2.6649891570291016       -2.2190226830872262        17.421746430444934     
 H  -3.3044658406471665       -1.8973636534176557        16.584768029429107     
 H  -2.5355734374858376       -3.3038546271857308        17.277835104429773     
 C  -3.3966070109649626       -1.9903228749365189        18.747049480108593     
 H  -3.5583838610242933      -0.91383958317829117        18.921514708539714     
 H  -2.7584972044130942       -2.3329742101465989        19.574323795059726     
 C  -4.7394546661268873       -2.7303247429998820        18.805249088459206     
 H  -5.4521461329264786       -2.2444042082217872        18.122742768459094     
 H  -4.6028475259916988       -3.7451333118556325        18.407496372090328     
 C  -5.3299059195121812       -2.8121412124128393        20.214961731306488     
 H  -6.3283862048825048       -3.2717810860826062        20.206907478631614     
 H  -4.6897226587089698       -3.4192849563366763        20.870880314479351     
 H  -5.4304528950635369       -1.8185567433274195        20.667192363955682     
 Cl   8.4105844561522947        3.1532367814260267        8.7464751411660616E-002
 Co   5.7742429892279850        7.1010973099996999        23.931588458835126     
 N   7.0825176771722891        7.6577293526817733        22.377049428523897     
 N   7.7747820765034836        7.0424078344675118        24.787263357756292     
 N   4.5381788306656663        6.4445619399221705        22.432271030139951     
 N   5.2360764627087857        5.1379971523144823        24.506660519133639     
 N   4.9728351397088160        8.9083863098298952        23.402474899312349     
 N   4.9363635405571005        7.9341757063382259        25.738780425889114     
 O   6.6436260971935743        8.1669170022299511        21.181773633966611     
 C   8.3799744653588633        7.7570718256510762        22.578725077288876     
 N   8.4066785506502910        6.6493932143132932        25.918923701316341     
 C   8.7697041388809289        7.3302865047792363        23.903430319684080     
 O   4.4652344966788320        6.9941967017370956        21.196529975883518     
 C   3.9498002895277899        5.1520704542826916        22.494977268750912     
 N   5.3574139710875839        4.3220068211447202        25.587614023196949     
 C   4.3534288470562537        4.4813984532604989        23.652691149193323     
 O   4.6429982596158492        9.2631115522102494        22.125801581465659     
 C   4.3777744618927219        9.7833622878083446        24.366318235296742     
 N   4.8245566963155193        7.5924874700088045        27.044316781287272     
 C   4.3849658137930918        9.1991621895447384        25.635552827912139     
 B   5.1664325764665726        8.3392311218460549        21.046069507132707     
 C   9.3295615313527893        8.3396864895966800        21.590082551889768     
 H   7.8548570653088658        6.2893221675478488        26.738067604197866     
 C   9.7571896425638922        6.6775253026245487        25.781999713657399     
 C   10.033392414178399        7.1349285324815064        24.498393451117927     
 C   2.9279909497444363        4.7086580113550127        21.520297475708425     
 H   5.8528638907303883        4.6461721232829909        26.448196283418934     
 C   4.6066193979103893        3.1934848610990700        25.452898188879999     
 C   3.9667992055888881        3.2404419422415995        24.233767827736383     
 C   4.0114381354371975        11.176059140768620        24.035120115941840     
 H   5.3125713436410624        6.7512498715240081        27.411871487089510     
 C   4.2618342813376771        8.5994514781340055        27.780562630943574     
 C   3.9647674490647318        9.6418124616207770        26.928852789896041     
 C   4.7907242987694936        8.9377291980999640        19.615685594855020     
 H   10.341598490299146        8.4207968177248560        21.997315830812894     
 H   8.9824785610773290        9.3413938923570896        21.295304055982601     
 H   9.3618446579415373        7.7354987303239717        20.671282046939297     
 H   10.405956460581464        6.3406982256935978        26.585385089269522     
 H   11.008065294861996        7.2853625489599398        24.053854101371154     
 H   2.6887460685361231        3.6470483054757250        21.640147113090539     
 H   3.2676768731056831        4.8880533532878223        20.490216746349937     
 H   1.9924782978213911        5.2822427486108960        21.644284752313204     
 H   4.5762164078099001        2.4480263010920607        26.235425023791592     
 H   3.2868044339684381        2.5061317912497643        23.824736174339236     
 H   3.4530600583687932        11.627755659703459        24.857830304075577     
 H   3.3992102280333301        11.228786829411785        23.124307843535728     
 H   4.9102850938826821        11.791811631100735        23.859748018958609     
 H   4.1005352162580992        8.4914210522795699        28.846200518814388     
 H   3.5192308421626057        10.592348685389076        27.194692442196068     
 H   3.7336815670862005        8.6880776236200177        19.430935966343533     
 H   4.8232737572930962        10.037313621664465        19.657630992278413     
 C   5.6489510340720877        8.4508558776768492        18.433063821806062     
 H   5.0749631354202682        8.5437207425967046        17.498916918363562     
 H   5.8618334211848993        7.3747463836467038        18.539399887932511     
 C   6.9704823757633365        9.2113095175470363        18.259072770212526     
 H   7.5921555844756856        9.0901678964982704        19.156868832088833     
 H   6.7587032450330007        10.291387045753634        18.186374577399516     
 C   7.7498874059288392        8.7693944996352755        17.017420775914573     
 H   7.9311741919248773        7.6833692965162559        17.059389188301637     
 H   7.1265823765032765        8.9215872503064215        16.122728963157996     
 C   9.0827902604910609        9.5011140340127511        16.840225343201912     
 H   9.7317160968733045        9.2960307888018967        17.706734866203654     
 H   8.9116009795003368        10.589813102829451        16.856799125182601     
 C   9.8147161886934526        9.1256045698011512        15.548831535849541     
 H   9.9879061882419293        8.0379362418914049        15.522979518556907     
 H   9.1619003642176118        9.3319424768018351        14.686381481314603     
 C   11.147275942598407        9.8578426828297463        15.365015091651699     
 H   11.801713011122576        9.6522810739188802        16.226663370246889     
 H   10.977586954198607        10.946488163007244        15.384676013562776     
 C   11.868719766368896        9.4766140871976816        14.070734405599190     
 H   12.038815397764001        8.3882816945786818        14.050837562700824     
 H   11.211568273656702        9.6782404032988527        13.210677102316588     
 C   13.202592447308371        10.201169054158697        13.871799531966714     
 H   13.035569073332292        11.290613146378693        13.864481593195695     
 H   13.857240873299785        10.014953691029344        14.737875781721540     
 C   13.917425493595768        9.7843228369938444        12.584549446234325     
 H   14.085705263272168        8.6959636348934080        12.594638388532715     
 H   13.256794838579470        9.9638673653172063        11.723275054263215     
 C   15.250184833298510        10.499855297770930        12.366614522800329     
 H   15.914123928923225        10.303972071839235        13.223556542268625     
 H   15.089042707022598        11.590528455452249        12.373016329644841     
 C   15.964831593905586        10.108274393878359        11.068303588717955     
 H   16.092633344431153        9.0148762553148334        11.020754491348725     
 H   15.328776198063615        10.364644838725054        10.206537665795301     
 C   17.325348593273816        10.799907163531968        10.949438212640700     
 H   17.953741598248548        10.503558102828537        11.804244692349895     
 H   17.186306796480491        11.887103594736452        11.065320152871044     
 C   18.085167335482215        10.545105649929189        9.6459495000137725     
 H   18.238083352567514        9.4647399585466125        9.4895228123376860     
 H   17.476679051710871        10.883093450647616        8.7948332728841994     
 C   19.434838027614507        11.271591797707403        9.6260460490026176     
 H   20.115559159405436        10.791816999973900        10.344481211953569     
 H   19.290696638752323        12.293608069911844        10.001437615863923     
 C   20.079888263716985        11.327650217526500        8.2408528499461688     
 H   21.064040313613731        11.814584962868114        8.2808677486199169     
 H   19.448925532022258        11.901595002654835        7.5479798099532927     
 H   20.223589343570232        10.324128379471563        7.8217255292378489     
 Cl   6.7364083076508763        5.4141267662285895        28.144364673288855     
         194

 Co   9.1494674933000031        1.4059974732000002        4.4026895177999998     
 N   7.8662570733999999       0.67473320920000002        5.7797359657999996     
 N   7.1861993116000011        1.7153856125999996        3.5504066823000002     
 N   10.218585239900003        2.2015037834000002        6.0469471291000003     
 N   9.9755063376999971        3.2833432163000000        3.6863460035999998     
 N   10.246455251600000      -0.34520644599999978        5.0442416340999996     
 N   9.8047896320000039       0.41313732849999990        2.6402157598999998     
 O   8.1992954282999992       0.33837393350000000        7.0550922851999998     
 C   6.4472569301000018       0.79774039199999969        5.6186501430000000     
 N   6.6040127407000018        2.2045964365999993        2.4247329965000004     
 C   6.1319263171999996        1.3680929651000000        4.3830672167999998     
 O   10.336687761000000        1.5561900567000000        7.2449427199000000     
 C   10.802152560900000        3.3705741182000000        5.9508495187000001     
 N   10.037807427300001        4.0559080020999998        2.5747895929000002     
 C   10.650378181400001        3.9743856413999992        4.6403766904000001     
 O   10.290507782100001      -0.76824613479999959        6.3464195049000001     
 C   10.762105841100000       -1.1619213775999999        4.1650971958999996     
 N   9.8427142426999996       0.68857248529999981        1.3176766692999999     
 C   10.581908347399997      -0.69034968209999992        2.8074915391999999     
 B   9.6893074720000012       0.19830151990000000        7.3324723993000003     
 C   5.4844098611999978       0.31069206190000004        6.6340378077000022     
 H   7.1836725817999989        2.5459703500999993        1.6242309941999999     
 C   5.2388911890000012        2.1980966856999991        2.5094550438000001     
 C   4.8949623020999997        1.6666274120999995        3.7335916385000005     
 C   11.610031507500000        4.0281273144999989        7.0134933577999998     
 H   9.5790349018000001        3.7503547931000001        1.6842697176999999     
 C   10.726213815300000        5.2001574734000000        2.7980380673999998     
 C   11.136783842800000        5.1893148429999991        4.1250508257999998     
 C   11.429867657000001       -2.4440002943999990        4.5122582398000004     
 H   9.3341856406999959        1.5090735148999999       0.91600791049999997     
 C   10.605571615399993      -0.21061718359999998       0.64643428700000005     
 C   11.095884749200000       -1.1253211605000000        1.5692326009999999     
 C   9.9382547890000001      -0.36867421029999997        8.8041575475999991     
 H   4.4537181854999996       0.52104388980000005        6.3324926210000001     
 H   5.5767638675000004      -0.77660633479999985        6.7912242926000008     
 H   5.6622728258999997       0.78275890910000001        7.6129839317000005     
 H   4.6369894566000003        2.6034023072999992        1.7008483081000003     
 H   3.8976680855999994        1.5091777894000000        4.1189309344999998     
 H   11.320801070600000        5.0791236024000002        7.1452146287999998     
 H   11.507792430500000        3.4959735874000000        7.9625233578000003     
 H   12.672647611400000        4.0414838464999985        6.7211481406000004     
 H   10.909760019300004        5.9130375722000004        2.0053590300000002     
 H   11.713211483600000        5.9493437148000003        4.6358394398999998     
 H   11.984018750399994       -2.8442688616999998        3.6605574584000000     
 H   12.114881090300001       -2.3049700057999996        5.3577310594999998     
 H   10.686967459799996       -3.1971939244999992        4.8176349797000002     
 H   10.753807095299999      -0.13666843960000000      -0.42266157989999997     
 H   11.719121303299996       -1.9861755580999998        1.3597974242999999     
 H   10.983663391300000      -0.12256472539999980        9.0517962512000025     
 H   9.9011725127999970       -1.4686507931999997        8.7832859137000003     
 C   9.0144556345000009       0.14860336630000015        9.9229169692999992     
 H   9.5432072929999965        8.9466251300000132E-002   10.886057199400000     
 H   8.8034546006000003        1.2201122912000000        9.7736833412000035     
 C   7.6892542919000002      -0.61298723119999998        10.069837189399999     
 H   7.0713294638999988      -0.47538944559999974        9.1707692205000004     
 H   7.8969795722999985       -1.6949250801000002        10.125154502700001     
 C   6.9072549766999991      -0.19245174499999995        11.319785187800001     
 H   6.7307435013000001       0.89467962949999991        11.300231090800001     
 H   7.5338290833000006      -0.36372661069999990        12.208934838499999     
 C   5.5716404231000016      -0.92129878329999992        11.492388630200001     
 H   4.9182593963999990      -0.70071937529999984        10.632897774000000     
 H   5.7382493058000001       -2.0101713063000002        11.459342882000000     
 C   4.8488271330000003      -0.56011485200000000        12.794771203100000     
 H   4.6849373261999983       0.52844985910000020        12.837248382500000     
 H   5.5062236932999982      -0.78357355949999952        13.649554247300003     
 C   3.5100318363999996       -1.2828388391000001        12.980453256200001     
 H   2.8507722952999996       -1.0604355125999998        12.126718783100003     
 H   3.6694325489999997       -2.3725588772999999        12.945867392200000     
 C   2.8012274200999991      -0.91129873260000016        14.286177276300000     
 H   2.6460438949999996       0.17873072520000005        14.322705604599999     
 H   3.4617472101999986       -1.1337902984999997        15.138487054200002     
 C   1.4575468843999999       -1.6198122723999990        14.485612229600001     
 H   1.6086383938999986       -2.7114618941999993        14.474375613799999     
 H  0.79967115859999938       -1.4108988592999996        13.627195826100003     
 C  0.75475604219999926       -1.2139747963000000        15.784802178100000     
 H  0.60784887169999946      -0.12257916789999979        15.796476269899999     
 H   1.4149937802999983       -1.4236954623000000        16.639910696600001     
 C -0.59225064210000111       -1.9090100239000001        15.993171111800001     
 H  -1.2523198438000012       -1.6880748580999994        15.139405957500001     
 H -0.44994251170000110       -3.0019559339000002        15.968554712400001     
 C  -1.3023961227000000       -1.5283308063000001        17.298427472499998     
 H  -1.4228906568999997      -0.43457324629999949        17.358988878300000     
 H -0.66695121340000108       -1.7994625935000002        18.156406447399998     
 C  -2.6681541242000009       -2.2133585235000002        17.418899055299999     
 H  -3.3087568800999998       -1.8921763854000000        16.582610611400000     
 H  -2.5380125539000011       -3.2981008233000000        17.274868065000000     
 C  -3.3982099302000006       -1.9852471342999998        18.745139699599999     
 H  -3.5617885137999998      -0.90896666439999951        18.919223454400001     
 H  -2.7579281832000007       -2.3260620986999991        19.571507197799999     
 C  -4.7394934646000015       -2.7278566827999993        18.806527371200001     
 H  -5.4551037206000004       -2.2431396320000001        18.126222954900001     
 H  -4.6020029106000022       -3.7423169025999981        18.408124970799999     
 C  -5.3255382723000020       -2.8111615319999994        20.218008134600002     
 H  -6.3234260992999998       -3.2720935419999995        20.212897596600001     
 H  -4.6824658480000023       -3.4176207101999991        20.871702595999999     
 H  -5.4259637320000014       -1.8179107771999998        20.670953518000001     
 Cl   8.4069988266000006        3.1619764650999991        9.3888244300000021E-002
 Co   5.7769399400000001        7.0989254715999985        23.930817721699999     
 N   7.0852066245999978        7.6582123857999980        22.377139180299999     
 N   7.7769943136999995        7.0393089716999988        24.786800717799998     
 N   4.5424839391000003        6.4433302585999996        22.430151440400003     
 N   5.2350973636999996        5.1359960413999994        24.505648880200006     
 N   4.9730862268999996        8.9052125304000000        23.404081948000002     
 N   4.9410394142999987        7.9310776017999993        25.740346419300000     
 O   6.6467132711000012        8.1689934233999999        21.182291668700000     
 C   8.3826828838999994        7.7568612638999994        22.579259669199999     
 N   8.4086647439999993        6.6458574377000001        25.918490746500002     
 C   8.7721139894999993        7.3284721062999996        23.903585901100001     
 O   4.4690202689999996        6.9948352366999993        21.195312967700001     
 C   3.9518995968999997        5.1517298755000001        22.492044378500001     
 N   5.3521933535999988        4.3208383518000000        25.587624850300003     
 C   4.3527324448000000        4.4806534376999991        23.650517296200000     
 O   4.6454544070999981        9.2626666948999965        22.127691066899999     
 C   4.3784952442999998        9.7796178912999956        24.368727498700000     
 N   4.8305613953000002        7.5890773216999987        27.045864117200001     
 C   4.3882783505999994        9.1956009378000001        25.637913529900000     
 B   5.1694000959000022        8.3405349996999991        21.046666760000001     
 C   9.3324255865999994        8.3404159290000006        21.591344292100004     
 H   7.8569140851999988        6.2846741288999999        26.737066954100001     
 C   9.7591953131999976        6.6748141379000003        25.782141899100001     
 C   10.035659081399999        7.1331585661999979        24.498909523199998     
 C   2.9295613641000000        4.7104349250999995        21.516968135300001     
 H   5.8493980030999984        4.6431912801999999        26.447851324999998     
 C   4.5995432469999988        3.1936339657000001        25.452246571800003     
 C   3.9624498265999994        3.2409030398000001        24.231718964100001     
 C   4.0069107793000018        11.170839645699996        24.037255673400008     
 H   5.3183172055999988        6.7474160423999985        27.412874416699999     
 C   4.2673004888000001        8.5952766416999999        27.782842849600002     
 C   3.9686206549999983        9.6375604344999957        26.931669920800001     
 C   4.7926352550000022        8.9412038505000009        19.617448682300004     
 H   10.345310507000001        8.4172369017000008        21.997205820200001     
 H   8.9877355074000000        9.3442551140999974        21.300913507700002     
 H   9.3613418958000025        7.7396530270999992        20.670224203200000     
 H   10.407728491600000        6.3380981087999988        26.585779404600000     
 H   11.010482385100003        7.2843869843000002        24.054960208899999     
 H   2.6887760668999992        3.6490846725999999        21.636244897600001     
 H   3.2694775561999996        4.8899423100999995        20.486988218200000     
 H   1.9948508595999992        5.2853144627999979        21.641334040000000     
 H   4.5658340305999987        2.4488051311999994        26.235246203900001     
 H   3.2821880731999999        2.5073613042999998        23.821783547300001     
 H   3.4548308304000006        11.623376591599998        24.863699815499999     
 H   3.3866995756000011        11.220474974000004        23.131678195399999     
 H   4.9029300138000007        11.787825126300000        23.852438397499999     
 H   4.1068285654999990        8.4867312467999998        28.848551647599997     
 H   3.5221069729999992        10.587512080999996        27.197962350600001     
 H   3.7351305477999981        8.6926325700000007        19.433891138700002     
 H   4.8259596731000016        10.040724832700000        19.660847766200000     
 C   5.6487277646000003        8.4554645666999999        18.432800468000000     
 H   5.0729206219999998        8.5488661076999968        17.499805464000001     
 H   5.8621978383000002        7.3793435324000001        18.537871173399999     
 C   6.9696473353000004        9.2166040576999961        18.256995223099999     
 H   7.5926669042999997        9.0956411652999964        19.153949211200000     
 H   6.7571687811999990        10.296590037300000        18.184790230000001     
 C   7.7475078035999996        8.7752015494999984        17.014144085900000     
 H   7.9296923747999992        7.6893112056999993        17.056049760499999     
 H   7.1227004916999999        8.9267110874999993        16.120376321700000     
 C   9.0796658081999997        9.5078111109999970        16.834822080700004     
 H   9.7293378085000004        9.3044344615999961        17.701160267100001     
 H   8.9076743554999993        10.596408389200000        16.850016471800000     
 C   9.8111989203000007        9.1309250360000007        15.543574134900002     
 H   9.9838410175000014        8.0431511855999993        15.518623168600000     
 H   9.1584752639999962        9.3368315341999999        14.680959351800000     
 C   11.144223069900001        9.8622480500999998        15.359249285300001     
 H   11.798214188899999        9.6573232866000005        16.221409950799998     
 H   10.975181779699998        10.951011357600001        15.377555012700000     
 C   11.866047834400000        9.4789849521999994        14.065768944400000     
 H   12.034774979700000        8.3904344890000004        14.046918709800000     
 H   11.209791814200003        9.6806763486999969        13.205059688000000     
 C   13.201001520700000        10.201662996700000        13.867167024400000     
 H   13.035523540300003        11.291321449700000        13.859198376000000     
 H   13.854894334900003        10.014980129300000        14.733718021000000     
 C   13.915966046499999        9.7831174441999984        12.580548891399999     
 H   14.081947221300002        8.6944362421999983        12.590890959299999     
 H   13.256376957400001        9.9639316097999959        11.718749141500000     
 C   15.250360140700000        10.495847718499997        12.363486907400000     
 H   15.913337899200002        10.298593248900000        13.220848167100000     
 H   15.091523451900001        11.586847035100000        12.369790487500000     
 C   15.964879403600001        10.102796146299999        11.065580908299999     
 H   16.091032874500002        9.0092127175000041        11.018243452300000     
 H   15.329378630099997        10.359880416799996        10.203634365699999     
 C   17.326384014200002        10.792520413700000        10.946718574400000     
 H   17.954697006099998        10.494846848600000        11.801101809500000     
 H   17.188888685499997        11.879838138499997        11.063246338900001     
 C   18.084950052400000        10.537450471200003        9.6426008904000007     
 H   18.237885546200001        9.4570845479999992        9.4862795395000017     
 H   17.475276066399999        10.874945598300000        8.7922217959999998     
 C   19.434417566499999        11.264256055999999        9.6201136668000000     
 H   20.117591102199999        10.783362235400000        10.335437741900000     
 H   19.291329904600001        12.285613653400000        9.9977080268999998     
 C   20.074659358900000        11.322689195800001        8.2327868635999994     
 H   21.059432117200007        11.808507570600000        8.2702804792000002     
 H   19.441882961400001        11.898645530700000        7.5432906355000009     
 H   20.215819090099998        10.319897722600000        7.8112085497999999     
 Cl   6.7382346026000004        5.4067582503000002        28.143285884499999     
         194

 Co   9.1477890886236519        1.4082967889516611        4.4055844945699469     
 N   7.8659902131239106       0.67318113526908652        5.7822791483784863     
 N   7.1844194980283849        1.7186881440392852        3.5557313567531788     
 N   10.218279696912136        2.2012349019521067        6.0503729094331957     
 N   9.9758801479576373        3.2852260971240521        3.6906142780194542     
 N   10.246754707142440      -0.34278821395747400        5.0437816157877640     
 N   9.8025764707261462       0.41836972801912370        2.6409619915125728     
 O   8.1999259719522239       0.33536470309076499        7.0569522668462588     
 C   6.4468624743300165       0.79533738016402011        5.6220422656866784     
 N   6.6013528889473401        2.2085421016194471        2.4307792803571586     
 C   6.1306917940130967        1.3686382385008327        4.3880381147691763     
 O   10.336285701600683        1.5548263127259283        7.2478526847352711     
 C   10.802765586403000        3.3698797865089216        5.9550616647410743     
 N   10.041257778086200        4.0572777628125847        2.5788966256531918     
 C   10.652125348474181        3.9745077476010584        4.6448806074954430     
 O   10.291935996934065      -0.76797730020891564        6.3452989646265152     
 C   10.762732062536122       -1.1576428511198935        4.1631333405159872     
 N   9.8386576778478059       0.69498625084873689        1.3186083384227854     
 C   10.580854507806999      -0.68459320459790096        2.8062903679390545     
 B   9.6902531067863666       0.19617471626729907        7.3333395249130655     
 C   5.4848248794199073       0.30319724870579456        6.6357236789950562     
 H   7.1803830959464499        2.5519331338781788        1.6307661232267183     
 C   5.2363018094294480        2.2002529299497553        2.5158093402525652     
 C   4.8932954176547678        1.6667541070960350        3.7393390140408593     
 C   11.611386737408450        4.0259793127779382        7.0179534112467881     
 H   9.5805498195171577        3.7537335870609709        1.6887163398439042     
 C   10.732715552606942        5.1996862833952644        2.8023309551299005     
 C   11.142332371294453        5.1879487270615012        4.1296218662137258     
 C   11.432222764312112       -2.4393570336682364        4.5081731677709644     
 H   9.3296737874776277        1.5158962114218275       0.91840613759693168     
 C   10.601667515816933      -0.20287078891843494       0.64566285470136131     
 C   11.093818904949524       -1.1179792348013706        1.5670737423554746     
 C   9.9395610611298721      -0.37318747879719943        8.8040715726451513     
 H   4.4538408131164262       0.51463425124802697        6.3359454832908773     
 H   5.5776679123396908      -0.78486436568477547        6.7874956860410114     
 H   5.6632216783814791       0.77055077474197908        7.6168093575013645     
 H   4.6338224061926017        2.6053537677657621        1.7075360424485868     
 H   3.8963175838772615        1.5074872648758106        4.1247025872763015     
 H   11.323801846445473        5.0773995978925166        7.1498189510076902     
 H   11.508134694654705        3.4937851760828429        7.9668250817942647     
 H   12.674040412373163        4.0375862616413221        6.7256826194986008     
 H   10.918618550684664        5.9119557789353117        2.0096185181460866     
 H   11.720305787157148        5.9465349041925402        4.6407230759768634     
 H   11.984158882002808       -2.8390764391037324        3.6548161212236980     
 H   12.119632739251124       -2.3000309179530958        5.3516728799869693     
 H   10.690659600745381       -3.1929441234545801        4.8157835065798986     
 H   10.748860131755475      -0.12790782822619973      -0.42352685953821984     
 H   11.717500659423584       -1.9781824502821475        1.3562486002866403     
 H   10.984788583528921      -0.12701209457518181        9.0523940942331791     
 H   9.9029023459036054       -1.4731452750524043        8.7815798589672891     
 C   9.0150418311659983       0.14236135017415133        9.9230585295306337     
 H   9.5436855410959360        8.3525297641305576E-002   10.886267944101940     
 H   8.8028241459015391        1.2136772195186325        9.7742028839331727     
 C   7.6905919112133549      -0.62059525549427119        10.069640670045876     
 H   7.0733728146436361      -0.48479269489974869        9.1698251042323768     
 H   7.8993977197315965       -1.7022248659339387        10.126590546495443     
 C   6.9070394286848567      -0.19888476823775716        11.318206488177999     
 H   6.7307087667305812       0.88825406686201513        11.297272934849278     
 H   7.5325530713548234      -0.36916292724653388        12.208295176760121     
 C   5.5710258677419588      -0.92712923917710777        11.490363037392678     
 H   4.9184321220815823      -0.70726446793635867        10.630081753619612     
 H   5.7371156891879247       -2.0161193257455001        11.458833452332563     
 C   4.8475493235121379      -0.56369408402077337        12.791768512543799     
 H   4.6851227724780049       0.52512911715054245        12.832996227063756     
 H   5.5040183573530523      -0.78705344166379165        13.647292744747327     
 C   3.5076494254125219       -1.2843133060384031        12.977472443033403     
 H   2.8491062118322494       -1.0617915804808649        12.123221808773076     
 H   3.6654162753263231       -2.3742977720509573        12.944082453152607     
 C   2.7989732072850879      -0.91031100978607171        14.282602411907041     
 H   2.6458186536814434       0.18002647447849193        14.318233277474219     
 H   3.4587645988414653       -1.1333423138620056        15.135340589032529     
 C   1.4539783967870474       -1.6162723865038362        14.482088945153821     
 H   1.6030341436803328       -2.7081957444090494        14.470838309517516     
 H  0.79652415406517740       -1.4061834557983235        13.623640080532960     
 C  0.75179317885469488       -1.2093135691075698        15.781279537103632     
 H  0.60661920370332889      -0.11768956355013374        15.793185366142147     
 H   1.4116018517360478       -1.4203213608032386        16.636432535324815     
 C -0.59625695142610846       -1.9025449513973614        15.989159813149893     
 H  -1.2558841350097945       -1.6804249425097122        15.135365935433940     
 H -0.45532781015986934       -2.9956646521098667        15.964062368016663     
 C  -1.3061106048898903       -1.5217161152744738        17.294483196403981     
 H  -1.4272355147335007      -0.42801441807044799        17.354724869729608     
 H -0.67014557652122819       -1.7921839559953199        18.152291361619849     
 C  -2.6713190913709002       -2.2076943639127742        17.416051680155064     
 H  -3.3130479195528331       -1.8869891173823443        16.580453193370893     
 H  -2.5404516703141646       -3.2923470194142692        17.271901025570227     
 C  -3.3998128494350386       -1.9801713936634806        18.743229919091405     
 H  -3.5651931665757064      -0.90409374562170786        18.916932200260288     
 H  -2.7573591619869071       -2.3191499872533994        19.568690600540272     
 C  -4.7395322630731158       -2.7253886226001165        18.807805653940797     
 H  -5.4580613082735221       -2.2418750557782130        18.129703141340908     
 H  -4.6011582952083057       -3.7395004933443636        18.408753569509670     
 C  -5.3211706250878228       -2.8101818515871595        20.221054537893515     
 H  -6.3184659937174947       -3.2724059979173927        20.218887714568389     
 H  -4.6752090372910349       -3.4159564640633220        20.872524877520647     
 H  -5.4214745689364658       -1.8172648110725802        20.674714672044320     
 Cl   8.4034131970477066        3.1707161487739715       0.10031173718833943     
 Co   5.7796368907720153        7.0967536332002972        23.930046984564871     
 N   7.0878955720277066        7.6586954189182226        22.377228932076100     
 N   7.7792065508965154        7.0362101089324858        24.786338077843705     
 N   4.5467890475343342        6.4420985772778288        22.428031850660055     
 N   5.2341182646912134        5.1339949304855166        24.504637241266373     
 N   4.9733373140911832        8.9020387509701049        23.405688996687655     
 N   4.9457152880428970        7.9279794972617728        25.741912412710885     
 O   6.6498004450064281        8.1710698445700487        21.182809703433389     
 C   8.3853913024411355        7.7566507021489226        22.579794261111122     
 N   8.4106509373497076        6.6423216610867071        25.918057791683662     
 C   8.7745238401190697        7.3266577078207629        23.903741482515922     
 O   4.4728060413211672        6.9954737716629030        21.194095959516485     
 C   3.9539989042722095        5.1513892967173085        22.489111488249090     
 N   5.3469727361124137        4.3196698824552797        25.587635677403057     
 C   4.3520360425437463        4.4799084221394994        23.648343443206677     
 O   4.6479105545841470        9.2622218375897436        22.129580552334339     
 C   4.3792160267072777        9.7758734947916466        24.371136762103259     
 N   4.8365660942844810        7.5856671733911929        27.047411453112730     
 C   4.3915908874069070        9.1920396860552618        25.640274231887862     
 B   5.1723676153334317        8.3418388775539434        21.047264012867295     
 C   9.3352896418472096        8.3411453684033212        21.592606032310240     
 H   7.8589711050911317        6.2800260902521510        26.736066304002136     
 C   9.7612009838361029        6.6721029731754520        25.782284084542603     
 C   10.037925748621598        7.1313885999184894        24.499425595282069     
 C   2.9311317784555637        4.7122118388449863        21.513638794891577     
 H   5.8459321154696084        4.6402104371170090        26.447506366581063     
 C   4.5924670960896083        3.1937830703009302        25.451594954720008     
 C   3.9581004476111108        3.2413641373584006        24.229670100463618     
 C   4.0023834231628062        11.165620150631371        24.039391230858175     
 H   5.3240630675589351        6.7435822132759888        27.413877346310489     
 C   4.2727666962623232        8.5911018052659944        27.785123068256429     
 C   3.9724738609352648        9.6333084073792143        26.934487051703961     
 C   4.7945462112305108        8.9446785029000377        19.619211769744989     
 H   10.349022523700855        8.4136769856751457        21.997095809587108     
 H   8.9929924537226711        9.3471163358429052        21.306522959417403     
 H   9.3608391336584678        7.7438073238760268        20.669166359460704     
 H   10.409500522618536        6.3354979919063998        26.586173719930478     
 H   11.012899475338010        7.2834114196400606        24.056066316428844     
 H   2.6888060652638752        3.6511210397242748        21.632342682109464     
 H   3.2712782392943160        4.8918312669121766        20.483759690050064     
 H   1.9972234213786073        5.2883861769890999        21.638383327686796     
 H   4.5554516533900973        2.4495839613079382        26.235067384008410     
 H   3.2775717124315618        2.5085908173502354        23.818830920260766     
 H   3.4566016024312081        11.618997523496537        24.869569326924420     
 H   3.3741889231666722        11.212163118588222        23.139048547264270     
 H   4.8955749337173193        11.783838621499264        23.845128776041388     
 H   4.1131219147418987        8.4820414413204297        28.850902776385606     
 H   3.5249831038373927        10.582675476610916        27.201232259003934     
 H   3.7365795285137957        8.6971875163799837        19.436846311056470     
 H   4.8286455889069071        10.044136043735536        19.664064540121586     
 C   5.6485044951279129        8.4600732557231506        18.432537114193938     
 H   5.0708781085797314        8.5540114728032890        17.500694009636440     
 H   5.8625622554151011        7.3839406811532964        18.536342458867487     
 C   6.9688122948366642        9.2218985978529560        18.254917675987471     
 H   7.5931782241243138        9.1011144341017225        19.151029590311168     
 H   6.7556343173669973        10.301793028846365        18.183205882600486     
 C   7.7451282012711600        8.7810085993647213        17.010867395885427     
 H   7.9282105576751212        7.6952531148837426        17.052710332698361     
 H   7.1188186068967232        8.9318349246935771        16.118023680242004     
 C   9.0765413559089385        9.5145081879872428        16.829418818198096     
 H   9.7269595201266963        9.3128381343980955        17.695585667996347     
 H   8.9037477314996618        10.603003675570550        16.843233818417399     
 C   9.8076816519065488        9.1362455021988502        15.538316733950463     
 H   9.9797758467580735        8.0483661293085937        15.514266818643092     
 H   9.1550501637823807        9.3417205915981647        14.675537222285397     
 C   11.141170197201594        9.8666534173702534        15.353483478948302     
 H   11.794715366677423        9.6623654992811208        16.216156531353107     
 H   10.972776605201389        10.955534552192757        15.370434011837224     
 C   11.863375902431104        9.4813558172023171        14.060803483200811     
 H   12.030734561635999        8.3925872834213191        14.042999856899176     
 H   11.208015354743303        9.6831122941011412        13.199442273683413     
 C   13.199410594091630        10.202156939241302        13.862534516833287     
 H   13.035478007267715        11.292029753021307        13.853915158804305     
 H   13.852547796500220        10.015006567570655        14.729560260278459     
 C   13.914506599404231        9.7819120514061524        12.576548336565674     
 H   14.078189179327836        8.6929088495065887        12.587143530067284     
 H   13.255959076220531        9.9639958542827856        11.714223228736785     
 C   15.250535448101489        10.491840139229064        12.360359291999671     
 H   15.912551869476779        10.293214425960764        13.218139791931375     
 H   15.094004196777403        11.583165614747751        12.366564645355158     
 C   15.964927213294416        10.097317898721640        11.062858227882044     
 H   16.089432404568850        9.0035491796851748        11.015732413251275     
 H   15.329981062136380        10.355115994874938        10.200731065604698     
 C   17.327419435126188        10.785133663868033        10.943998936159300     
 H   17.955652413951448        10.486135594371463        11.797958926650105     
 H   17.191470574519503        11.872572682263542        11.061172524928958     
 C   18.084732769317785        10.529795292470817        9.6392522807862289     
 H   18.237687739832488        9.4494291374533859        9.4830362666623174     
 H   17.473873081089128        10.866797745952384        8.7896103191158002     
 C   19.433997105385490        11.256920314292595        9.6141812845973824     
 H   20.119623044994562        10.774907470826101        10.326394271846430     
 H   19.291963170447680        12.277619236888157        9.9939784379360770     
 C   20.069430454083015        11.317728174073501        8.2247208772538301     
 H   21.054823920786284        11.802430178331885        8.2596932097800835     
 H   19.434840390777744        11.895696058745164        7.5386014610467091     
 H   20.208048836629764        10.315667065728437        7.8006915703621509     
 Cl   6.7400608975491245        5.3993897343714110        28.142207095711143     
         194

 Co   9.1461106839473008        1.4105961047033218        4.4084794713398949     
 N   7.8657233528478212       0.67162906133817313        5.7848223309569722     
 N   7.1826396844567677        1.7219906754785708        3.5610560312063573     
 N   10.217974153924267        2.2009660205042128        6.0537986897663911     
 N   9.9762539582152776        3.2871089779481042        3.6948825524389082     
 N   10.247054162684879      -0.34036998191494822        5.0433215974755283     
 N   9.8003633094522886       0.42360212753824744        2.6417082231251459     
 O   8.2005565156044469       0.33235547268152998        7.0588122484925186     
 C   6.4464680185600312       0.79293436832804043        5.6254343883733569     
 N   6.5986930371946775        2.2124877666388953        2.4368255642143168     
 C   6.1294572708261938        1.3691835119016651        4.3930090127383528     
 O   10.335883642201367        1.5534625687518564        7.2507626495705413     
 C   10.803378611906000        3.3691854548178433        5.9592738107821495     
 N   10.044708128872397        4.0586475235251696        2.5830036584063838     
 C   10.653872515548363        3.9746298538021181        4.6493845245908858     
 O   10.293364211768129      -0.76770846561783157        6.3441784243530304     
 C   10.763358283972245       -1.1533643246397871        4.1611694851319756     
 N   9.8346011129956121       0.70140001639747385        1.3195400075455708     
 C   10.579800668213998      -0.67883672709580212        2.8050891966781086     
 B   9.6911987415727339       0.19404791263459817        7.3342066505261307     
 C   5.4852398976398176       0.29570243551158909        6.6374095502901103     
 H   7.1770936100929008        2.5578959176563578        1.6373012522534365     
 C   5.2337124298588948        2.2024091741995120        2.5221636367051299     
 C   4.8916285332095359        1.6668808020920705        3.7450863895817181     
 C   11.612741967316902        4.0238313110558783        7.0224134646935772     
 H   9.5820647372343135        3.7571123810219418        1.6931629619878088     
 C   10.739217289913885        5.1992150933905297        2.8066238428598012     
 C   11.147880899788905        5.1865826111230033        4.1341929066274528     
 C   11.434577871624224       -2.4347137729364734        4.5040880957419285     
 H   9.3251619342552576        1.5227189079436552       0.92080436469386351     
 C   10.597763416233873      -0.19512439423686989       0.64489142240272257     
 C   11.091753060699048       -1.1106373091027411        1.5649148837109492     
 C   9.9408673332597424      -0.37770074729439884        8.8039855976903016     
 H   4.4539634407328537       0.50822461269605401        6.3393983455817544     
 H   5.5785719571793813      -0.79312239656955097        6.7837670794820211     
 H   5.6641705308629575       0.75834264038395816        7.6206347833027293     
 H   4.6306553557852030        2.6073052282315254        1.7142237767971731     
 H   3.8949670821545239        1.5057967403516210        4.1304742400526022     
 H   11.326802622290945        5.0756755933850330        7.1544232732153805     
 H   11.508476958809412        3.4915967647656854        7.9711268057885292     
 H   12.675433213346325        4.0336886767826448        6.7302170983972021     
 H   10.927477082069323        5.9108739856706221        2.0138780062921735     
 H   11.727400090714296        5.9437260935850800        4.6456067120537270     
 H   11.984299013605622       -2.8338840165074646        3.6490747840473965     
 H   12.124384388202245       -2.2950918301061916        5.3456147004739396     
 H   10.694351741690765       -3.1886943224091611        4.8139320334597979     
 H   10.743913168210948      -0.11914721685239947      -0.42439213917643970     
 H   11.715880015547173       -1.9701893424642949        1.3526997762732806     
 H   10.985913775757840      -0.13145946375036383        9.0529919372663556     
 H   9.9046321790072156       -1.4776397569048088        8.7798738042345796     
 C   9.0156280278319940       0.13611933404830251        9.9232000897612700     
 H   9.5441637891918756        7.7584343982611020E-002   10.886478688803880     
 H   8.8021936912030796        1.2072421478372652        9.7747224266663419     
 C   7.6919295305267097      -0.62820327978854251        10.069444150691755     
 H   7.0754161653872725      -0.49419594419949764        9.1688809879647533     
 H   7.9018158671631946       -1.7095246517678773        10.128026590290885     
 C   6.9068238806697142      -0.20531779147551435        11.316627788555996     
 H   6.7306740321611622       0.88182850422403047        11.294314778898556     
 H   7.5312770594096463      -0.37459924379306786        12.207655515020241     
 C   5.5704113123839161      -0.93295969505421572        11.488337444585355     
 H   4.9186048477631648      -0.71380956057271738        10.627265733239222     
 H   5.7359820725758492       -2.0220673451910001        11.458324022665128     
 C   4.8462715140242754      -0.56727331604154685        12.788765821987598     
 H   4.6853082187560124       0.52180837520108458        12.828744071627511     
 H   5.5018130214061065      -0.79053332382758379        13.645031242194651     
 C   3.5052670144250446       -1.2857877729768061        12.974491629866804     
 H   2.8474401283644992       -1.0631476483617299        12.119724834446147     
 H   3.6614000016526469       -2.3760366668019146        12.942297514105215     
 C   2.7967189944701767      -0.90932328697214326        14.279027547514081     
 H   2.6455934123628868       0.18132222375698381        14.313760950348440     
 H   3.4557819874829314       -1.1328943292240115        15.132194123865053     
 C   1.4504099091740950       -1.6127325006076731        14.478565660707641     
 H   1.5974298934606672       -2.7049295946180996        14.467301005235035     
 H  0.79337714953035543       -1.4014680522966472        13.620084334965917     
 C  0.74883031550939039       -1.2046523419151398        15.777756896107265     
 H  0.60538953570665843      -0.11279995920026770        15.789894462384295     
 H   1.4082099231720970       -1.4169472593064771        16.632954374049625     
 C -0.60026326075221581       -1.8960798788947228        15.985148514499786     
 H  -1.2594484262195877       -1.6727750269194250        15.131325913367881     
 H -0.46071310861973758       -2.9893733703197336        15.959570023633326     
 C  -1.3098250870797805       -1.5151014242489476        17.290538920307959     
 H  -1.4315803725670018      -0.42145558984089648        17.350460861159217     
 H -0.67333993964245520       -1.7849053184906394        18.148176275839702     
 C  -2.6744840585417999       -2.2020302043255482        17.413204305010130     
 H  -3.3173389590056668       -1.8818018493646889        16.578295775341790     
 H  -2.5428907867283286       -3.2865932155285384        17.268933986140450     
 C  -3.4014157686700766       -1.9750956530269614        18.741320138582811     
 H  -3.5685978193514134      -0.89922082684341609        18.914640946120574     
 H  -2.7567901407738136       -2.3122378758067996        19.565874003280545     
 C  -4.7395710615462301       -2.7229205624002342        18.809083936681592     
 H  -5.4610188959470447       -2.2406104795564263        18.133183327781811     
 H  -4.6003136798166091       -3.7366840840887288        18.409382168219341     
 C  -5.3168029778756445       -2.8092021711743200        20.224100941187029     
 H  -6.3135058881349906       -3.2727184538347864        20.224877832536777     
 H  -4.6679522265820674       -3.4142922179266448        20.873347159041295     
 H  -5.4169854058729312       -1.8166188449451606        20.678475826088640     
 Cl   8.3998275674954144        3.1794558324479438       0.10673523007667883     
 Co   5.7823338415440295        7.0945817948005958        23.929276247429740     
 N   7.0905845194554153        7.6591784520364481        22.377318683852202     
 N   7.7814187880930312        7.0331112461649736        24.785875437887412     
 N   4.5510941559686682        6.4408668959556579        22.425912260920111     
 N   5.2331391656824273        5.1319938195710328        24.503625602332743     
 N   4.9735884012823677        8.8988649715402115        23.407296045375304     
 N   4.9503911617857952        7.9248813927235453        25.743478406121767     
 O   6.6528876189128550        8.1731462657400975        21.183327738166774     
 C   8.3880997209822716        7.7564401403978449        22.580328853022245     
 N   8.4126371306994177        6.6387858844734131        25.917624836867319     
 C   8.7769336907381401        7.3248433093415271        23.903897063931844     
 O   4.4765918136423339        6.9961123066258066        21.192878951332968     
 C   3.9560982116444188        5.1510487179346169        22.486178597998180     
 N   5.3417521186248287        4.3185014131105595        25.587646504506111     
 C   4.3513396402874935        4.4791634065789996        23.646169590213351     
 O   4.6503667020682968        9.2617769802794889        22.131470037768679     
 C   4.3799368091145556        9.7721290982832958        24.373546025506517     
 N   4.8425707932689610        7.5822570250823871        27.048958789025455     
 C   4.3949034242138154        9.1884784343105235        25.642634933875723     
 B   5.1753351347668621        8.3431427554078876        21.047861265734589     
 C   9.3381536970944197        8.3418748078066418        21.593867772520472     
 H   7.8610281249822647        6.2753780516043021        26.735065653904268     
 C   9.7632066544722083        6.6693918084509036        25.782426269985201     
 C   10.040192415843199        7.1296186336369809        24.499941667364137     
 C   2.9327021928111279        4.7139887525899731        21.510309454483153     
 H   5.8424662278392185        4.6372295940340180        26.447161408162131     
 C   4.5853909451792187        3.1939321749018599        25.450943337640012     
 C   3.9537510686222221        3.2418252349168011        24.227621236827236     
 C   3.9978560670256105        11.160400655562748        24.041526788316343     
 H   5.3298089295178723        6.7397483841519792        27.414880275920979     
 C   4.2782329037246472        8.5869269688319889        27.787403286912852     
 C   3.9763270668705313        9.6290563802584330        26.937304182607924     
 C   4.7964571674610186        8.9481531553000764        19.620974857189971     
 H   10.352734540401709        8.4101170696502905        21.996985798974212     
 H   8.9982494000453421        9.3499775575858148        21.312132411134808     
 H   9.3603363715169312        7.7479616206520552        20.668108515721407     
 H   10.411272553637071        6.3328978750128018        26.586568035260960     
 H   11.015316565576018        7.2824358549801209        24.057172423957688     
 H   2.6888360636277513        3.6531574068485497        21.628440466618926     
 H   3.2730789223886325        4.8937202237243538        20.480531161900128     
 H   1.9995959831572157        5.2914578911782018        21.635432615373595     
 H   4.5450692761801958        2.4503627914158765        26.234888564116819     
 H   3.2729553516631236        2.5098203304004714        23.815878293221530     
 H   3.4583723744624155        11.614618455393078        24.875438838348838     
 H   3.3616782707333432        11.203851263176439        23.146418899128541     
 H   4.8882198536346380        11.779852116698528        23.837819154582778     
 H   4.1194152639837984        8.4773516358408596        28.853253905171211     
 H   3.5278592346747861        10.577838872221836        27.204502167407863     
 H   3.7380285092275938        8.7017424627599649        19.439801483412936     
 H   4.8313315047138126        10.047547254771073        19.667281314043176     
 C   5.6482812256558264        8.4646819447463031        18.432273760387876     
 H   5.0688355951594621        8.5591568379065812        17.501582555272883     
 H   5.8629266725302021        7.3885378299065936        18.534813744334976     
 C   6.9679772543733289        9.2271931380059158        18.252840128874944     
 H   7.5936895439486269        9.1065877029034503        19.148109969422332     
 H   6.7540998535339947        10.306996020392733        18.181621535200971     
 C   7.7427485989423195        8.7868156492294442        17.007590705870850     
 H   7.9267287405502431        7.7011950240674860        17.049370904896726     
 H   7.1149367220934465        8.9369587618871549        16.115671038784004     
 C   9.0734169036178756        9.5212052649744869        16.824015555696189     
 H   9.7245812317533922        9.3212418071961967        17.690011068892694     
 H   8.8998211074993243        10.609598961941101        16.836451165034799     
 C   9.8041643835130952        9.1415659683976997        15.533059333000923     
 H   9.9757106760161438        8.0535810730171900        15.509910468686185     
 H   9.1516250635647669        9.3466096489963277        14.670115092770795     
 C   11.138117324503188        9.8710587846405051        15.347717672596602     
 H   11.791216544454846        9.6674077119622428        16.210903111906216     
 H   10.970371430702780        10.960057746785514        15.363313010974448     
 C   11.860703970462207        9.4837266822046349        14.055838022001621     
 H   12.026694143571996        8.3947400778426378        14.039081003998351     
 H   11.206238895286605        9.6855482395022872        13.193824859366824     
 C   13.197819667483257        10.202650881782603        13.857902009266574     
 H   13.035432474235426        11.292738056342612        13.848631941608613     
 H   13.850201258100439        10.015033005841309        14.725402499556919     
 C   13.913047152308462        9.7807066586123046        12.572547781731346     
 H   14.074431137355671        8.6913814568131773        12.583396100834570     
 H   13.255541195041063        9.9640600987655770        11.709697315973569     
 C   15.250710755502981        10.487832559958132        12.357231676599342     
 H   15.911765839753556        10.287835603021529        13.215431416762749     
 H   15.096484941654806        11.579484194395501        12.363338803210317     
 C   15.964975022988829        10.091839651143280        11.060135547464089     
 H   16.087831934637698        8.9978856418703437        11.013221374202550     
 H   15.330583494172760        10.350351572949879        10.197827765509397     
 C   17.328454856052371        10.777746914036063        10.941279297918600     
 H   17.956607821802901        10.477424340142928        11.794816043800211     
 H   17.194052463539006        11.865307226027086        11.059098710957917     
 C   18.084515486235567        10.522140113741631        9.6359036711724571     
 H   18.237489933464971        9.4417737269067725        9.4797929938246330     
 H   17.472470095778252        10.858649893604769        8.7869988422316023     
 C   19.433576644270978        11.249584572585189        9.6082489023947630     
 H   20.121654987789125        10.766452706252201        10.317350801792859     
 H   19.292596436295359        12.269624820376313        9.9902488489721524     
 C   20.064201549266034        11.312767152347003        8.2166548909076607     
 H   21.050215724372556        11.796352786063773        8.2491059403601668     
 H   19.427797820155487        11.892746586790329        7.5339122865934183     
 H   20.200278583159534        10.311436408856874        7.7901745909243019     
 Cl   6.7418871924982495        5.3920212184428209        28.141128306922287     
         194

 Co   9.1444322792709496        1.4128954204549826        4.4113744481098420     
 N   7.8654564925717310       0.67007698740725963        5.7873655135354589     
 N   7.1808598708851514        1.7252932069178561        3.5663807056595354     
 N   10.217668610936400        2.2006971390563193        6.0572244700995865     
 N   9.9766277684729179        3.2889918587721563        3.6991508268583626     
 N   10.247353618227319      -0.33795174987242249        5.0428615791632927     
 N   9.7981501481784292       0.42883452705737124        2.6424544547377189     
 O   8.2011870592566716       0.32934624227229498        7.0606722301387776     
 C   6.4460735627900458       0.79053135649206085        5.6288265110600353     
 N   6.5960331854420158        2.2164334316583432        2.4428718480714751     
 C   6.1282227476392910        1.3697287853024978        4.3979799107075292     
 O   10.335481582802048        1.5520988247777847        7.2536726144058123     
 C   10.803991637409000        3.3684911231267645        5.9634859568232237     
 N   10.048158479658596        4.0600172842377544        2.5871106911595754     
 C   10.655619682622543        3.9747519600031773        4.6538884416863286     
 O   10.294792426602193      -0.76743963102674762        6.3430578840795464     
 C   10.763984505408366       -1.1490857981596807        4.1592056297479632     
 N   9.8305445481434184       0.70781378194621092        1.3204716766683562     
 C   10.578746828621000      -0.67308024959370316        2.8038880254171632     
 B   9.6921443763590993       0.19192110900189724        7.3350737761391960     
 C   5.4856549158597270       0.28820762231738362        6.6390954215851634     
 H   7.1738041242393518        2.5638587014345373        1.6438363812801549     
 C   5.2311230502883417        2.2045654184492682        2.5285179331576950     
 C   4.8899616487643041        1.6670074970881059        3.7508337651225769     
 C   11.614097197225352        4.0216833093338176        7.0268735181403654     
 H   9.5835796549514711        3.7604911749829126        1.6976095841317131     
 C   10.745719027220829        5.1987439033857941        2.8109167305897014     
 C   11.153429428283358        5.1852164951845054        4.1387639470411788     
 C   11.436932978936335       -2.4300705122047108        4.5000030237128934     
 H   9.3206500810328894        1.5295416044654830       0.92320259179079522     
 C   10.593859316650812      -0.18737799955530482       0.64411999010408383     
 C   11.089687216448572       -1.1032953834041117        1.5627560250664239     
 C   9.9421736053896144      -0.38221401579159830        8.8038996227354538     
 H   4.4540860683492802       0.50181497414408094        6.3428512078726307     
 H   5.5794760020190717      -0.80138042745432658        6.7800384729230316     
 H   5.6651193833444369       0.74613450602593723        7.6244602091040932     
 H   4.6274883053778044        2.6092566886972883        1.7209115111457596     
 H   3.8936165804317859        1.5041062158274316        4.1362458928289039     
 H   11.329803398136418        5.0739515888775495        7.1590275954230700     
 H   11.508819222964117        3.4894083534485283        7.9754285297827936     
 H   12.676826014319490        4.0297910919239683        6.7347515772958024     
 H   10.936335613453984        5.9097921924059333        2.0181374944382600     
 H   11.734494394271442        5.9409172829776198        4.6504903481305906     
 H   11.984439145208436       -2.8286915939111972        3.6433334468710945     
 H   12.129136037153367       -2.2901527422592878        5.3395565209609090     
 H   10.698043882636149       -3.1844445213637420        4.8120805603396963     
 H   10.738966204666424      -0.11038660547859920      -0.42525741881465956     
 H   11.714259371670760       -1.9621962346464425        1.3491509522599210     
 H   10.987038967986761      -0.13590683292554584        9.0535897802995340     
 H   9.9063620121108240       -1.4821342387572134        8.7781677495018684     
 C   9.0162142244979915       0.12987731792245369        9.9233416499919045     
 H   9.5446420372878134        7.1643390323916464E-002   10.886689433505820     
 H   8.8015632365046184        1.2008070761558978        9.7752419693995094     
 C   7.6932671498400644      -0.63581130408281372        10.069247631337632     
 H   7.0774595161309097      -0.50359919349924664        9.1679368716971279     
 H   7.9042340145947936       -1.7168244376018158        10.129462634086327     
 C   6.9066083326545717      -0.21175081471327156        11.315049088933995     
 H   6.7306392975917433       0.87540294158604570        11.291356622947834     
 H   7.5300010474644692      -0.38003556033960184        12.207015853280362     
 C   5.5697967570258733      -0.93879015093132356        11.486311851778034     
 H   4.9187775734447481      -0.72035465320907621        10.624449712858834     
 H   5.7348484559637738       -2.0280153646365000        11.457814592997691     
 C   4.8449937045364129      -0.57085254806232022        12.785763131431397     
 H   4.6854936650340191       0.51848763325162683        12.824491916191269     
 H   5.4996076854591607      -0.79401320599137593        13.642769739641976     
 C   3.5028846034375669       -1.2872622399152092        12.971510816700206     
 H   2.8457740448967495       -1.0645037162425948        12.116227860119221     
 H   3.6573837279789703       -2.3777755615528720        12.940512575057822     
 C   2.7944647816552655      -0.90833556415821481        14.275452683121122     
 H   2.6453681710443306       0.18261797303547569        14.309288623222660     
 H   3.4527993761243980       -1.1324463445860176        15.129047658697580     
 C   1.4468414215611425       -1.6091926147115103        14.475042376261461     
 H   1.5918256432410014       -2.7016634448271493        14.463763700952551     
 H  0.79023014499553346       -1.3967526487949711        13.616528589398873     
 C  0.74586745216408601       -1.1999911147227096        15.774234255110898     
 H  0.60415986770998786      -0.10791035485040165        15.786603558626442     
 H   1.4048179946081465       -1.4135731578097157        16.629476212774438     
 C -0.60426957007832316       -1.8896148063920841        15.981137215849678     
 H  -1.2630127174293808       -1.6651251113291377        15.127285891301820     
 H -0.46609840707960581       -2.9830820885296001        15.955077679249987     
 C  -1.3135395692696707       -1.5084867332234213        17.286594644211942     
 H  -1.4359252304005028      -0.41489676161134492        17.346196852588822     
 H -0.67653430276368232       -1.7776266809859591        18.144061190059553     
 C  -2.6776490257126992       -2.1963660447383218        17.410356929865195     
 H  -3.3216299984585000       -1.8766145813470332        16.576138357312683     
 H  -2.5453299031424921       -3.2808394116428077        17.265966946710677     
 C  -3.4030186879051145       -1.9700199123904423        18.739410358074213     
 H  -3.5720024721271200      -0.89434790806512443        18.912349691980861     
 H  -2.7562211195607200       -2.3053257643601999        19.563057406020814     
 C  -4.7396098600193444       -2.7204525022003514        18.810362219422387     
 H  -5.4639764836205664       -2.2393459033346392        18.136663514222718     
 H  -4.5994690644249125       -3.7338676748330943        18.410010766929009     
 C  -5.3124353306634653       -2.8082224907614801        20.227147344480542     
 H  -6.3085457825524855       -3.2730309097521797        20.230867950505164     
 H  -4.6606954158731000       -3.4126279717899672        20.874169440561946     
 H  -5.4124962428093957       -1.8159728788177409        20.682236980132956     
 Cl   8.3962419379431203        3.1881955161219162       0.11315872296501824     
 Co   5.7850307923160447        7.0924099564008944        23.928505510294613     
 N   7.0932734668831241        7.6596614851546727        22.377408435628308     
 N   7.7836310252895471        7.0300123833974606        24.785412797931119     
 N   4.5553992644030021        6.4396352146334879        22.423792671180163     
 N   5.2321600666736412        5.1299927086565500        24.502613963399110     
 N   4.9738394884735513        8.8956911921103163        23.408903094062957     
 N   4.9550670355286934        7.9217832881853187        25.745044399532652     
 O   6.6559747928192818        8.1752226869101481        21.183845772900163     
 C   8.3908081395234095        7.7562295786467681        22.580863444933367     
 N   8.4146233240491259        6.6352501078601200        25.917191882050979     
 C   8.7793435413572105        7.3230289108622904        23.904052645347768     
 O   4.4803775859635016        6.9967508415887103        21.191661943149452     
 C   3.9581975190166285        5.1507081391519254        22.483245707747265     
 N   5.3365315011372436        4.3173329437658383        25.587657331609165     
 C   4.3506432380312399        4.4784183910184998        23.643995737220028     
 O   4.6528228495524457        9.2613321229692360        22.133359523203019     
 C   4.3806575915218335        9.7683847017749468        24.375955288909775     
 N   4.8485754922534419        7.5788468767735813        27.050506124938185     
 C   4.3982159610207230        9.1849171825657852        25.644995635863580     
 B   5.1783026542002917        8.3444466332618319        21.048458518601883     
 C   9.3410177523416280        8.3426042472099624        21.595129512730708     
 H   7.8630851448733967        6.2707300129564532        26.734065003806403     
 C   9.7652123251083136        6.6666806437263553        25.782568455427803     
 C   10.042459083064799        7.1278486673554715        24.500457739446208     
 C   2.9342726071666916        4.7157656663349599        21.506980114074729     
 H   5.8390003402088277        4.6342487509510271        26.446816449743196     
 C   4.5783147942688283        3.1940812795027900        25.450291720560017     
 C   3.9494016896333335        3.2422863324752016        24.225572373190854     
 C   3.9933287108884143        11.155181160494124        24.043662345774507     
 H   5.3355547914768087        6.7359145550279695        27.415883205531468     
 C   4.2836991111869702        8.5827521323979834        27.789683505569279     
 C   3.9801802728057973        9.6248043531376499        26.940121313511884     
 C   4.7983681236915272        8.9516278077001132        19.622737944634956     
 H   10.356446557102563        8.4065571536254353        21.996875788361319     
 H   9.0035063463680149        9.3528387793287227        21.317741862852209     
 H   9.3598336093753964        7.7521159174280827        20.667050671982111     
 H   10.413044584655607        6.3302977581192028        26.586962350591438     
 H   11.017733655814025        7.2814602903201813        24.058278531486533     
 H   2.6888660619916274        3.6551937739728246        21.624538251128389     
 H   3.2748796054829490        4.8956091805365309        20.477302633750195     
 H   2.0019685449358238        5.2945296053673037        21.632481903060391     
 H   4.5346868989702935        2.4511416215238153        26.234709744225224     
 H   3.2683389908946849        2.5110498434507069        23.812925666182299     
 H   3.4601431464936230        11.610239387289617        24.881308349773260     
 H   3.3491676183000139        11.195539407764658        23.153789250992812     
 H   4.8808647735519566        11.775865611897792        23.830509533124168     
 H   4.1257086132256973        8.4726618303612895        28.855605033956820     
 H   3.5307353655121800        10.573002267832756        27.207772075811796     
 H   3.7394774899413914        8.7062974091399479        19.442756655769404     
 H   4.8340174205207180        10.050958465806609        19.670498087964763     
 C   5.6480579561837390        8.4692906337694538        18.432010406581814     
 H   5.0667930817391937        8.5643022030098752        17.502471100909322     
 H   5.8632910896453030        7.3931349786598899        18.533285029802460     
 C   6.9671422139099928        9.2324876781588756        18.250762581762420     
 H   7.5942008637729410        9.1120609717051764        19.145190348533500     
 H   6.7525653897009930        10.312199011939098        18.180037187801457     
 C   7.7403689966134799        8.7926226990941689        17.004314015856277     
 H   7.9252469234253651        7.7071369332512294        17.046031477095088     
 H   7.1110548372901698        8.9420825990807309        16.113318397326008     
 C   9.0702924513268144        9.5279023419617328        16.818612293194278     
 H   9.7222029433800881        9.3296454799942961        17.684436469789038     
 H   8.8958944834989868        10.616194248311650        16.829668511652194     
 C   9.8006471151196433        9.1468864345965493        15.527801932051384     
 H   9.9716455052742159        8.0587960167257844        15.505554118729275     
 H   9.1481999633471514        9.3514987063944925        14.664692963256192     
 C   11.135064451804780        9.8754641519107587        15.341951866244903     
 H   11.787717722232269        9.6724499246433631        16.205649692459325     
 H   10.967966256204171        10.964580941378271        15.356192010111673     
 C   11.858032038493311        9.4860975472069544        14.050872560802434     
 H   12.022653725507995        8.3968928722639564        14.035162151097527     
 H   11.204462435829905        9.6879841849034314        13.188207445050237     
 C   13.196228740874886        10.203144824323905        13.853269501699861     
 H   13.035386941203136        11.293446359663919        13.843348724412918     
 H   13.847854719700656        10.015059444111964        14.721244738835379     
 C   13.911587705212691        9.7795012658184586        12.568547226897021     
 H   14.070673095383505        8.6898540641197677        12.579648671601854     
 H   13.255123313861594        9.9641243432483666        11.705171403210354     
 C   15.250886062904470        10.483824980687199        12.354104061199013     
 H   15.910979810030334        10.282456780082294        13.212723041594124     
 H   15.098965686532209        11.575802774043252        12.360112961065475     
 C   15.965022832683244        10.086361403564919        11.057412867046132     
 H   16.086231464706547        8.9922221040555144        11.010710335153824     
 H   15.331185926209143        10.345587151024819        10.194924465414095     
 C   17.329490276978557        10.770360164204096        10.938559659677900     
 H   17.957563229654351        10.468713085914391        11.791673160950317     
 H   17.196634352558512        11.858041769790631        11.057024896986874     
 C   18.084298203153352        10.514484935012446        9.6325550615586852     
 H   18.237292127097458        9.4341183163601592        9.4765497209869469     
 H   17.471067110467381        10.850502041257153        8.7843873653474027     
 C   19.433156183156470        11.242248830877784        9.6023165201921454     
 H   20.123686930583688        10.757997941678301        10.308307331739289     
 H   19.293229702143037        12.261630403864469        9.9865192600082295     
 C   20.058972644449049        11.307806130620504        8.2085889045614895     
 H   21.045607527958833        11.790275393795659        8.2385186709402500     
 H   19.420755249533226        11.889797114835494        7.5292231121401265     
 H   20.192508329689300        10.307205751985311        7.7796576114864537     
 Cl   6.7437134874473736        5.3846527025142317        28.140049518133434     
         194

 Co   9.1427538745945984        1.4151947362066433        4.4142694248797891     
 N   7.8651896322956416       0.66852491347634624        5.7899086961139457     
 N   7.1790800573135352        1.7285957383571418        3.5717053801127139     
 N   10.217363067948531        2.2004282576084253        6.0606502504327819     
 N   9.9770015787305599        3.2908747395962084        3.7034191012778166     
 N   10.247653073769758      -0.33553351782989671        5.0424015608510562     
 N   9.7959369869045716       0.43406692657649498        2.6432006863502919     
 O   8.2018176029088945       0.32633701186305997        7.0625322117850375     
 C   6.4456791070200605       0.78812834465608128        5.6322186337467137     
 N   6.5933733336893541        2.2203790966777910        2.4489181319286333     
 C   6.1269882244523881        1.3702740587033302        4.4029508086767066     
 O   10.335079523402731        1.5507350808037130        7.2565825792410825     
 C   10.804604662911999        3.3677967914356861        5.9676981028642988     
 N   10.051608830444795        4.0613870449503393        2.5912177239127674     
 C   10.657366849696725        3.9748740662042370        4.6583923587817706     
 O   10.296220641436255      -0.76717079643566355        6.3419373438060616     
 C   10.764610726844488       -1.1448072716795743        4.1572417743639507     
 N   9.8264879832912264       0.71422754749494788        1.3214033457911418     
 C   10.577692989028002      -0.66732377209160432        2.8026868541562173     
 B   9.6930900111454648       0.18979430536919634        7.3359409017522612     
 C   5.4860699340796364       0.28071280912317814        6.6407812928802175     
 H   7.1705146383858027        2.5698214852127168        1.6503715103068732     
 C   5.2285336707177885        2.2067216626990245        2.5348722296102597     
 C   4.8882947643190722        1.6671341920841414        3.7565811406634357     
 C   11.615452427133803        4.0195353076117577        7.0313335715871537     
 H   9.5850945726686287        3.7638699689438830        1.7020562062756177     
 C   10.752220764527772        5.1982727133810585        2.8152096183196020     
 C   11.158977956777811        5.1838503792460084        4.1433349874549048     
 C   11.439288086248448       -2.4254272514729482        4.4959179516838574     
 H   9.3161382278105211        1.5363643009873107       0.92560081888772705     
 C   10.589955217067752      -0.17963160487373978       0.64334855780544509     
 C   11.087621372198095       -1.0959534577054821        1.5605971664218985     
 C   9.9434798775194864      -0.38672728428879771        8.8038136477806042     
 H   4.4542086959657077       0.49540533559210792        6.3463040701635078     
 H   5.5803800468587621      -0.80963845833910220        6.7763098663640413     
 H   5.6660682358259162       0.73392637166791630        7.6282856349054580     
 H   4.6243212549704058        2.6112081491630517        1.7275992454943458     
 H   3.8922660787090484        1.5024156913032423        4.1420175456052046     
 H   11.332804173981890        5.0722275843700659        7.1636319176307603     
 H   11.509161487118824        3.4872199421313712        7.9797302537770580     
 H   12.678218815292652        4.0258935070652910        6.7392860561944028     
 H   10.945194144838645        5.9087103991412437        2.0223969825843464     
 H   11.741588697828590        5.9381084723701605        4.6553739842074542     
 H   11.984579276811250       -2.8234991713149293        3.6375921096947925     
 H   12.133887686104488       -2.2852136544123840        5.3334983414478785     
 H   10.701736023581534       -3.1801947203183230        4.8102290872195956     
 H   10.734019241121898      -0.10162599410479894      -0.42612269845287942     
 H   11.712638727794349       -1.9542031268285902        1.3456021282465613     
 H   10.988164160215680      -0.14035420210072785        9.0541876233327105     
 H   9.9080918452144342       -1.4866287206096178        8.7764616947691572     
 C   9.0168004211639872       0.12363530179660487        9.9234832102225390     
 H   9.5451202853837529        6.5702436665221908E-002   10.886900178207760     
 H   8.8009327818061589        1.1943720044745303        9.7757615121326786     
 C   7.6946047691534192      -0.64341932837708493        10.069051111983510     
 H   7.0795028668745470      -0.51300244279899565        9.1669927554295043     
 H   7.9066521620263917       -1.7241242234357543        10.130898677881769     
 C   6.9063927846394302      -0.21818383795102875        11.313470389311991     
 H   6.7306045630223243       0.86897737894806104        11.288398466997114     
 H   7.5287250355192921      -0.38547187688613588        12.206376191540484     
 C   5.5691822016678305      -0.94462060680843152        11.484286258970711     
 H   4.9189502991263305      -0.72689974584543504        10.621633692478444     
 H   5.7337148393516992       -2.0339633840819999        11.457305163330254     
 C   4.8437158950485504      -0.57443178008309359        12.782760440875196     
 H   4.6856791113120266       0.51516689130216897        12.820239760755024     
 H   5.4974023495122148      -0.79749308815516806        13.640508237089300     
 C   3.5005021924500892       -1.2887367068536120        12.968530003533607     
 H   2.8441079614289992       -1.0658597841234598        12.112730885792294     
 H   3.6533674543052936       -2.3795144563038293        12.938727636010428     
 C   2.7922105688403547      -0.90734784134428637        14.271877818728163     
 H   2.6451429297257740       0.18391372231396760        14.304816296096881     
 H   3.4498167647658642       -1.1319983599480234        15.125901193530105     
 C   1.4432729339481900       -1.6056527288153475        14.471519091815281     
 H   1.5862213930213356       -2.6983972950361994        14.460226396670070     
 H  0.78708314046071148       -1.3920372452932948        13.612972843831830     
 C  0.74290458881878152       -1.1953298875302796        15.770711614114532     
 H  0.60293019971331741      -0.10302075050053561        15.783312654868592     
 H   1.4014260660441960       -1.4101990563129545        16.625998051499252     
 C -0.60827587940443051       -1.8831497338894456        15.977125917199571     
 H  -1.2665770086391741       -1.6574751957388505        15.123245869235761     
 H -0.47148370553947405       -2.9767908067394666        15.950585334866648     
 C  -1.3172540514595612       -1.5018720421978951        17.282650368115920     
 H  -1.4402700882340038      -0.40833793338179342        17.341932844018430     
 H -0.67972866588490943       -1.7703480434812786        18.139946104279403     
 C  -2.6808139928835986       -2.1907018851510958        17.407509554720260     
 H  -3.3259210379113338       -1.8714273133293777        16.573980939283576     
 H  -2.5477690195566560       -3.2750856077570769        17.262999907280903     
 C  -3.4046216071401525       -1.9649441717539231        18.737500577565619     
 H  -3.5754071249028270      -0.88947498928683277        18.910058437841148     
 H  -2.7556520983476260       -2.2984136529135997        19.560240808761087     
 C  -4.7396486584924586       -2.7179844420004686        18.811640502163183     
 H  -5.4669340712940881       -2.2380813271128526        18.140143700663621     
 H  -4.5986244490332160       -3.7310512655774595        18.410639365638680     
 C  -5.3080676834512861       -2.8072428103486402        20.230193747774056     
 H  -6.3035856769699805       -3.2733433656695734        20.236858068473552     
 H  -4.6534386051641325       -3.4109637256532901        20.874991722082594     
 H  -5.4080070797458610       -1.8153269126903215        20.685998134177275     
 Cl   8.3926563083908281        3.1969351997958886       0.11958221585335764     
 Co   5.7877277430880598        7.0902381180011931        23.927734773159486     
 N   7.0959624143108329        7.6601445182728982        22.377498187404409     
 N   7.7858432624860630        7.0269135206299485        24.784950157974830     
 N   4.5597043728373361        6.4384035333113170        22.421673081440215     
 N   5.2311809676648560        5.1279915977420671        24.501602324465477     
 N   4.9740905756647358        8.8925174126804230        23.410510142750610     
 N   4.9597429092715926        7.9186851836470922        25.746610392943534     
 O   6.6590619667257078        8.1772991080801969        21.184363807633549     
 C   8.3935165580645457        7.7560190168956904        22.581398036844490     
 N   8.4166095173988360        6.6317143312468261        25.916758927234639     
 C   8.7817533919762809        7.3212145123830537        23.904208226763689     
 O   4.4841633582846692        6.9973893765516140        21.190444934965932     
 C   3.9602968263888378        5.1503675603692347        22.480312817496355     
 N   5.3313108836496585        4.3161644744211181        25.587668158712219     
 C   4.3499468357749862        4.4776733754580000        23.641821884226701     
 O   4.6552789970365946        9.2608872656589831        22.135249008637359     
 C   4.3813783739291114        9.7646403052665960        24.378364552313034     
 N   4.8545801912379227        7.5754367284647754        27.052053460850914     
 C   4.4015284978276314        9.1813559308210468        25.647356337851441     
 B   5.1812701736337212        8.3457505111157761        21.049055771469174     
 C   9.3438818075888381        8.3433336866132830        21.596391252940943     
 H   7.8651421647645297        6.2660819743086034        26.733064353708535     
 C   9.7672179957444190        6.6639694790018078        25.782710640870402     
 C   10.044725750286400        7.1260787010739630        24.500973811528279     
 C   2.9358430215222557        4.7175425800799466        21.503650773666305     
 H   5.8355344525784378        4.6312679078680361        26.446471491324264     
 C   4.5712386433584378        3.1942303841037201        25.449640103480021     
 C   3.9450523106444448        3.2427474300336021        24.223523509554472     
 C   3.9888013547512187        11.149961665425501        24.045797903232675     
 H   5.3413006534357450        6.7320807259039599        27.416886135141958     
 C   4.2891653186492933        8.5785772959639761        27.791963724225706     
 C   3.9840334787410638        9.6205523260168686        26.942938444415844     
 C   4.8002790799220350        8.9551024601001501        19.624501032079941     
 H   10.360158573803417        8.4029972376005801        21.996765777748422     
 H   9.0087632926906860        9.3557000010716322        21.323351314569610     
 H   9.3593308472338599        7.7562702142041102        20.665992828242814     
 H   10.414816615674143        6.3276976412256039        26.587356665921920     
 H   11.020150746052032        7.2804847256602416        24.059384639015377     
 H   2.6888960603555034        3.6572301410970995        21.620636035637855     
 H   3.2766802885772650        4.8974981373487081        20.474074105600259     
 H   2.0043411067144321        5.2976013195564056        21.629531190747191     
 H   4.5243045217603921        2.4519204516317541        26.234530924333633     
 H   3.2637226301262467        2.5122793565009429        23.809973039143063     
 H   3.4619139185248300        11.605860319186156        24.887177861197681     
 H   3.3366569658666849        11.187227552352876        23.161159602857083     
 H   4.8735096934692752        11.771879107097057        23.823199911665558     
 H   4.1320019624675970        8.4679720248817194        28.857956162742429     
 H   3.5336114963495735        10.568165663443676        27.211041984215726     
 H   3.7409264706551895        8.7108523555199291        19.445711828125869     
 H   4.8367033363276235        10.054369676842146        19.673714861886349     
 C   5.6478346867116516        8.4738993227926063        18.431747052775751     
 H   5.0647505683189253        8.5694475681131674        17.503359646545761     
 H   5.8636555067604039        7.3977321274131871        18.531756315269948     
 C   6.9663071734466575        9.2377822183118354        18.248685034649892     
 H   7.5947121835972551        9.1175342405069042        19.142270727644664     
 H   6.7510309258679904        10.317402003485466        18.178452840401942     
 C   7.7379893942846403        8.7984297489588918        17.001037325841704     
 H   7.9237651063004870        7.7130788424349719        17.042692049293453     
 H   7.1071729524868932        8.9472064362743087        16.110965755868012     
 C   9.0671679990357514        9.5345994189489769        16.813209030692370     
 H   9.7198246550067839        9.3380491527923972        17.678861870685385     
 H   8.8919678594986511        10.622789534682202        16.822885858269593     
 C   9.7971298467261896        9.1522069007953988        15.522544531101845     
 H   9.9675803345322862        8.0640109604343806        15.501197768772368     
 H   9.1447748631295358        9.3563877637926556        14.659270833741587     
 C   11.132011579106374        9.8798695191810104        15.336186059893205     
 H   11.784218900009693        9.6774921373244833        16.200396273012434     
 H   10.965561081705562        10.969104135971030        15.349071009248897     
 C   11.855360106524415        9.4884684122092722        14.045907099603244     
 H   12.018613307443992        8.3990456666852751        14.031243298196703     
 H   11.202685976373205        9.6904201303045774        13.182590030733648     
 C   13.194637814266516        10.203638766865206        13.848636994133146     
 H   13.035341408170847        11.294154662985225        13.838065507217223     
 H   13.845508181300874        10.015085882382619        14.717086978113841     
 C   13.910128258116922        9.7782958730246126        12.564546672062695     
 H   14.066915053411337        8.6883266714263581        12.575901242369138     
 H   13.254705432682126        9.9641885877311562        11.700645490447137     
 C   15.251061370305960        10.479817401416268        12.350976445798684     
 H   15.910193780307111        10.277077957143060        13.210014666425499     
 H   15.101446431409613        11.572121353691003        12.356887118920634     
 C   15.965070642377658        10.080883155986559        11.054690186628177     
 H   16.084630994775395        8.9865585662406833        11.008199296105099     
 H   15.331788358245525        10.340822729099761        10.192021165318794     
 C   17.330525697904744        10.762973414372128        10.935840021437199     
 H   17.958518637505804        10.460001831685856        11.788530278100422     
 H   17.199216241578014        11.850776313554176        11.054951083015833     
 C   18.084080920071138        10.506829756283260        9.6292064519449134     
 H   18.237094320729945        9.4264629058135458        9.4733064481492626     
 H   17.469664125156509        10.842354188909537        8.7817758884632031     
 C   19.432735722041958        11.234913089170378        9.5963841379895261     
 H   20.125718873378251        10.749543177104401        10.299263861685718     
 H   19.293862967990716        12.253635987352625        9.9827896710443067     
 C   20.053743739632065        11.302845108894006        8.2005229182153201     
 H   21.040999331545105        11.784198001527544        8.2279314015203315     
 H   19.413712678910969        11.886847642880658        7.5245339376868348     
 H   20.184738076219070        10.302975095113748        7.7691406320486047     
 Cl   6.7455397823964987        5.3772841865856424        28.138970729344578     
         194

 Co   9.1410754699182473        1.4174940519583041        4.4171644016497362     
 N   7.8649227720195523       0.66697283954543274        5.7924518786924315     
 N   7.1773002437419180        1.7318982697964274        3.5770300545658924     
 N   10.217057524960664        2.2001593761605318        6.0640760307659773     
 N   9.9773753889882002        3.2927576204202604        3.7076873756972710     
 N   10.247952529312197      -0.33311528578737093        5.0419415425388205     
 N   9.7937238256307140       0.43929932609561878        2.6439469179628650     
 O   8.2024481465611192       0.32332778145382496        7.0643921934312965     
 C   6.4452846512500743       0.78572533282010160        5.6356107564333922     
 N   6.5907134819366915        2.2243247616972388        2.4549644157857915     
 C   6.1257537012654852        1.3708193321041628        4.4079217066458831     
 O   10.334677464003414        1.5493713368296413        7.2594925440763536     
 C   10.805217688414999        3.3671024597446078        5.9719102489053730     
 N   10.055059181230993        4.0627568056629242        2.5953247566659590     
 C   10.659114016770905        3.9749961724052962        4.6628962758772134     
 O   10.297648856270319      -0.76690196184457959        6.3408168035325767     
 C   10.765236948280611       -1.1405287451994679        4.1552779189799383     
 N   9.8224314184390327       0.72064131304368495        1.3223350149139272     
 C   10.576639149435001      -0.66156729458950536        2.8014856828952719     
 B   9.6940356459318320       0.18766750173649541        7.3368080273653264     
 C   5.4864849522995467       0.27321799592897267        6.6424671641752715     
 H   7.1672251525322546        2.5757842689908963        1.6569066393335916     
 C   5.2259442911472354        2.2088779069487812        2.5412265260628248     
 C   4.8866278798738394        1.6672608870801771        3.7623285162042945     
 C   11.616807657042253        4.0173873058896969        7.0357936250339428     
 H   9.5866094903857864        3.7672487629048539        1.7065028284195221     
 C   10.758722501834715        5.1978015233763237        2.8195025060495027     
 C   11.164526485272264        5.1824842633075106        4.1479060278686308     
 C   11.441643193560559       -2.4207839907411857        4.4918328796548215     
 H   9.3116263745881511        1.5431869975091383       0.92799904598465877     
 C   10.586051117484692      -0.17188521019217473       0.64257712550680635     
 C   11.085555527947619       -1.0886115320068528        1.5584383077773731     
 C   9.9447861496493566      -0.39124055278599718        8.8037276728257563     
 H   4.4543313235821342       0.48899569704013490        6.3497569324543850     
 H   5.5812840916984525      -0.81789648922387770        6.7725812598050519     
 H   5.6670170883073947       0.72171823730989537        7.6321110607068219     
 H   4.6211542045630081        2.6131596096288146        1.7342869798429323     
 H   3.8909155769863104        1.5007251667790529        4.1477891983815063     
 H   11.335804949827363        5.0705035798625824        7.1682362398384507     
 H   11.509503751273529        3.4850315308142137        7.9840319777713216     
 H   12.679611616265815        4.0219959222066146        6.7438205350930032     
 H   10.954052676223304        5.9076286058765550        2.0266564707304333     
 H   11.748683001385738        5.9352996617627003        4.6602576202843178     
 H   11.984719408414062       -2.8183067487186619        3.6318507725184905     
 H   12.138639335055611       -2.2802745665654802        5.3274401619348488     
 H   10.705428164526918       -3.1759449192729043        4.8083776140994940     
 H   10.729072277577373       -9.2865382730998675E-002 -0.42698797809109929     
 H   11.711018083917937       -1.9462100190107376        1.3420533042332017     
 H   10.989289352444601      -0.14480157127590987        9.0547854663658871     
 H   9.9098216783180426       -1.4911232024620225        8.7747556400364459     
 C   9.0173866178299846       0.11739328567075605        9.9236247704531753     
 H   9.5455985334796924        5.9761483006527352E-002   10.887110922909701     
 H   8.8003023271076977        1.1879369327931628        9.7762810548658479     
 C   7.6959423884667739      -0.65102735267135614        10.068854592629387     
 H   7.0815462176181834      -0.52240569209874455        9.1660486391618807     
 H   7.9090703094579897       -1.7314240092696929        10.132334721677212     
 C   6.9061772366242877      -0.22461686118878596        11.311891689689990     
 H   6.7305698284529045       0.86255181631007627        11.285440311046392     
 H   7.5274490235741149      -0.39090819343266986        12.205736529800603     
 C   5.5685676463097877      -0.95045106268553936        11.482260666163388     
 H   4.9191230248079139      -0.73344483848179376        10.618817672098055     
 H   5.7325812227396238       -2.0399114035274999        11.456795733662817     
 C   4.8424380855606879      -0.57801101210386696        12.779757750318995     
 H   4.6858645575900333       0.51184614935271122        12.815987605318780     
 H   5.4951970135652690      -0.80097297031896020        13.638246734536622     
 C   3.4981197814626115       -1.2902111737920150        12.965549190367009     
 H   2.8424418779612490       -1.0672158520043249        12.109233911465365     
 H   3.6493511806316170       -2.3812533510547871        12.936942696963035     
 C   2.7899563560254435      -0.90636011853035792        14.268302954335203     
 H   2.6449176884072179       0.18520947159245948        14.300343968971100     
 H   3.4468341534073308       -1.1315503753100293        15.122754728362631     
 C   1.4397044463352375       -1.6021128429191844        14.467995807369102     
 H   1.5806171428016700       -2.6951311452452495        14.456689092387586     
 H  0.78393613592588951       -1.3873218417916187        13.609417098264787     
 C  0.73994172547347714       -1.1906686603378493        15.767188973118165     
 H  0.60170053171664684       -9.8131146150669563E-002   15.780021751110739     
 H   1.3980341374802454       -1.4068249548161931        16.622519890224066     
 C -0.61228218873053775       -1.8766846613868069        15.973114618549463     
 H  -1.2701412998489674       -1.6498252801485633        15.119205847169701     
 H -0.47686900399934234       -2.9704995249493336        15.946092990483312     
 C  -1.3209685336494514       -1.4952573511723688        17.278706092019902     
 H  -1.4446149460675048      -0.40177910515224191        17.337668835448039
[truncated: 874,336 more chars]
