# Supplementary material for: Unraveling the Contributions to Spin–Lattice Relaxation in Kramers Single-Molecule Magnets
Source: J Am Chem Soc. 2022 Dec 9;144(50):22965–75. doi: 10.1021/jacs.2c08876 (PMC9782788; doi:10.1021/jacs.2c08876)
Supplement: Supplementary file 2 — ja2c08876_si_002.zip [file ja2c08876_si_002.zip › phonon_Co/mol-3/mode-1-10/11/Cart_disp.xyz]

         194

 Co   9.1291187693179445        1.4176543362386429        4.3420709810773257     
 N   7.8091431955006323       0.64808800759708851        5.6903122528438885     
 N   7.1988770618234614        1.7324863756361002        3.4619074305246289     
 N   10.172724558926733        2.1546758203389311        6.0286972883380043     
 N   10.000377015436014        3.3022650705199088        3.6904628283353413     
 N   10.210094945701039      -0.34541915102665399        4.9585101923218602     
 N   9.8652772903710346       0.49406173238618384        2.5543194113797938     
 O   8.1052973050222263       0.29690728987101844        6.9708849960414341     
 C   6.3945798967097751       0.76816044488770041        5.4874176040950360     
 N   6.6508569558950041        2.2450929626846321        2.3287656092243165     
 C   6.1180506680858970        1.3676590135874351        4.2561581480934638     
 O   10.256468089661629        1.4774152689597750        7.2123546852940716     
 C   10.791746758328614        3.3084104396691569        5.9714726977441996     
 N   10.128066427157728        4.0904580641193293        2.5931402048988392     
 C   10.683978411174531        3.9458202612453741        4.6719678802016551     
 O   10.180306632779590      -0.82484799873232018        6.2478367380119959     
 C   10.742821126715429       -1.1414994738628068        4.0694377717581380     
 N   10.009361922419924       0.84604166258859370        1.2502272918242594     
 C   10.638493774380956      -0.61176180963355364        2.7211465087172768     
 B   9.5920988630678057       0.12781546114260181        7.2579279620224995     
 C   5.4038539861814794       0.24279313657200458        6.4580046588815287     
 H   7.2540975583315772        2.6167215818732212        1.5576284650445096     
 C   5.2842370726758494        2.2417714880286410        2.3748530759137880     
 C   4.9020681214257884        1.6851356694234405        3.5773571916063980     
 C   11.602826378073614        3.9180687765698159        7.0616994946372227     
 H   9.6691424624345128        3.8260077724714345        1.6894700252082862     
 C   10.865223952207597        5.1986607356442223        2.8519582274533839     
 C   11.240953448874413        5.1451679411988991        4.1889970821177034     
 C   11.351302677710368       -2.4613056574457843        4.3904530240224977     
 H   9.4961452565514257        1.6649054729346258       0.85311892726425320     
 C   10.829636749263534       -1.2433158860915949E-002  0.58752709539244119     
 C   11.250805024133765      -0.97613933653623342        1.4984937331401607     
 C   9.8338795336418130      -0.47424245100158197        8.7183367265702572     
 H   4.3820432773272922       0.47337969231266419        6.1400839638446438     
 H   5.4870216357271744      -0.85295775178601052        6.5651337800945919     
 H   5.5623875742467392       0.66802045526373743        7.4633947613704033     
 H   4.7051866652653676        2.6660754176992167        1.5587432754213926     
 H   3.8920245759703920        1.5281206650958115        3.9304183717707120     
 H   11.287797206914677        4.9545669783836788        7.2608295374126079     
 H   11.526471140155559        3.3267642972485421        7.9801203228668021     
 H   12.658973269493957        3.9780814878987911        6.7489320342031061     
 H   11.098844582064705        5.9181312409103697        2.0764085014910094     
 H   11.832602473519396        5.8721211574532290        4.7291557438322531     
 H   12.051630794136630       -2.7674823939890674        3.5885594756158405     
 H   11.886864098554113       -2.4196950212977191        5.3718055954218595     
 H   10.550015835666535       -3.2472269263966269        4.4755160579894095     
 H   11.074465894022657       0.12624690566075350      -0.46429080221829827     
 H   11.898268109200965       -1.8205635648326763        1.2938678121401146     
 H   10.906189497837101      -0.30708981556868736        8.9302569132616547     
 H   9.7186660003682714       -1.5712246404767327        8.6892530988873773     
 C   8.9901480649691106        9.8646253777431830E-002   9.8821335951937641     
 H   9.5660184586402970        1.8917895522955447E-002   10.819223239902016     
 H   8.8237213439461222        1.1798423027949783        9.7385858934484393     
 C   7.6365865581692587      -0.60377748915341989        10.095695127784948     
 H   6.9767847965606489      -0.42718405847955798        9.2297928739627633     
 H   7.8009316135794622       -1.6957102443409584        10.123454757815120     
 C   6.9314605485434484      -0.17480859068979254        11.393865601822551     
 H   6.7706338560218100       0.91502496983973802        11.391521244404862     
 H   7.6033330257700333      -0.36390076760814627        12.247832980211117     
 C   5.5935475803221246      -0.88922927036872945        11.625615898683503     
 H   4.9167942029896068      -0.67695682531005852        10.781877919226382     
 H   5.7521745374649100       -1.9798887297898573        11.600037672042758     
 C   4.8984989310092057      -0.51327621838030602        12.940804305298542     
 H   4.7350504443745836       0.57552274404680848        12.976737376978720     
 H   5.5681349276259207      -0.73124817205134474        13.787341329519020     
 C   3.5606356398745307       -1.2374251074988463        13.144057445988276     
 H   2.9032653061470253       -1.0375802391748008        12.282361776957659     
 H   3.7262946277116402       -2.3273484509861375        13.131675449507544     
 C   2.8376757293852157      -0.84644661137442345        14.437389637017104     
 H   2.6673811303692250       0.24221856195203068        14.449443994922209     
 H   3.4925700792415282       -1.0427140088425801        15.300552880213727     
 C   1.5000989487677030       -1.5695198553795979        14.637768828509710     
 H   1.6667203473060621       -2.6595159169026545        14.653407436523088     
 H  0.85005457699755360       -1.3896329695832810        13.766106638536352     
 C  0.77481435501007601       -1.1441068631287705        15.918939483278056     
 H  0.61268892955529275       -5.4724012127586930E-002   15.902836473176588     
 H   1.4274097956966965       -1.3246691320058794        16.786464296625052     
 C -0.56591251867410353       -1.8503521064649993        16.129377663968306     
 H  -1.2207543502373157       -1.6533230891447652        15.265366114593521     
 H -0.41163617982613726       -2.9423953659608117        16.126946005658574     
 C  -1.2947156951432544       -1.4544799280473941        17.421036903817303     
 H  -1.4209659727360500      -0.36056072219771557        17.466652051115780     
 H -0.66998258921015363       -1.7117779148415593        18.291182899361829     
 C  -2.6589219185806088       -2.1460994969963023        17.524896751895554     
 H  -3.2901191192885060       -1.8251243627110838        16.681399983763981     
 H  -2.5202416963018774       -3.2292114638766996        17.376215829358930     
 C  -3.4110389102341765       -1.9348823102136148        18.841929691035368     
 H  -3.5896700461525297      -0.86222158487743661        19.022599539063009     
 H  -2.7803485207279035       -2.2776034182120206        19.673332900746725     
 C  -4.7437531280124405       -2.6947793658980408        18.876187828865710     
 H  -5.4666840182505787       -2.1922482873613651        18.216565840055040     
 H  -4.5929801485069710       -3.6904640551477930        18.435955900103728     
 C  -5.3291898849928989       -2.8492598086615950        20.283724206859809     
 H  -6.3259278114909616       -3.3124261016550114        20.254374272970367     
 H  -4.6848977673870609       -3.4879025991156150        20.905924312396365     
 H  -5.4321102790627709       -1.8797773384294669        20.787250904127742     
 Cl   8.4881698984446974        3.3068094710641081        7.7421962160316660E-002
 Co   5.7139377524525026        7.0406689707924244        23.914958719421669     
 N   7.0237193531667801        7.6024746944681834        22.375275543344586     
 N   7.7276550676829601        6.9904816764556159        24.785553973668847     
 N   4.4890850519215508        6.3850223548515386        22.408729901760452     
 N   5.1679604406252517        5.0753165079220794        24.494234873690285     
 N   4.8910218954845286        8.8391069992244073        23.387201723755464     
 N   4.9212702160357118        7.8977085717847588        25.731523744871637     
 O   6.5864660156419230        8.1113841759746155        21.179721015386733     
 C   8.3218281904547062        7.7090369943402495        22.576155144969427     
 N   8.3686811061258854        6.6299121614817498        25.923327129378762     
 C   8.7172761675085120        7.2898165599124063        23.899635881051129     
 O   4.4047369940952281        6.9442435070680348        21.176445727295444     
 C   3.8939251823817655        5.0956301844015544        22.473742851324545     
 N   5.2728033250442961        4.2602977960071247        25.577761594625741     
 C   4.2848313599744472        4.4259988343392065        23.635820846803540     
 O   4.5817673179450367        9.2096833757626388        22.111949290441654     
 C   4.3386988531847317        9.7372372167568937        24.355701780335234     
 N   4.8864326922748802        7.5936453287291652        27.051971509095150     
 C   4.3977087912830992        9.1761783337617988        25.633989247088817     
 B   5.1125974905811375        8.2878715901169890        21.032556499797572     
 C   9.2650053870205120        8.3049205732592331        21.589947545954605     
 H   7.8256896720442812        6.2659187111197845        26.745554577393658     
 C   9.7183745895033624        6.6851718958410782        25.787276828297340     
 C   9.9853828099363504        7.1293126425408433        24.497195109387405     
 C   2.8738283373777165        4.6533291093268989        21.498776004189153     
 H   5.7783338468028766        4.5771074947860413        26.433624218715565     
 C   4.5099901858524882        3.1394364609769516        25.440422079401856     
 C   3.8802952363237266        3.1906108986809358        24.216710243985549     
 C   3.9586135821525059        11.125231558798625        24.018970747070540     
 H   5.3458903787127143        6.7309986479472963        27.407879742714755     
 C   4.3970534764369997        8.6314401069432360        27.800444863957512     
 C   4.0707854721887902        9.6609405092955640        26.942645519252473     
 C   4.7693074459180611        8.9040492826666870        19.600386873465546     
 H   10.287029291603899        8.3469508918429618        21.978821263627033     
 H   8.9373936662402720        9.3275026509522014        21.342396506959382     
 H   9.2622373391261466        7.7367763380628958        20.647179615559914     
 H   10.374031570372155        6.3728018033422353        26.595512407273361     
 H   10.957301673199455        7.2931123009052934        24.051102022086841     
 H   2.6155297012617180        3.5978137524885061        21.633199206129628     
 H   3.2239378080734298        4.8097959124905776        20.468245660837340     
 H   1.9482477885830305        5.2461742815658434        21.607038998023757     
 H   4.4595519165482269        2.3938027819096845        26.222184756884111     
 H   3.1995932138102026        2.4598104078137375        23.803202535789303     
 H   3.4347022860299239        11.588203108761192        24.859248450303017     
 H   3.3069365712188614        11.164969594048108        23.134575335016500     
 H   4.8476822001485766        11.740997263468914        23.796322912334592     
 H   4.3044671597206898        8.5533135461115872        28.879221400032780     
 H   3.6611619684050773        10.627701642557440        27.210397604631286     
 H   3.7312432539332501        8.6141304413579434        19.359470873867377     
 H   4.7533424979377576        10.004253012962510        19.671458656540768     
 C   5.7007155032813355        8.4822744844094426        18.444585764634148     
 H   5.1626454057544411        8.5747269398479631        17.488844185823975     
 H   5.9475369860605145        7.4115206984080784        18.535436853714931     
 C   7.0063557238542646        9.2851795560859038        18.329140221113025     
 H   7.6029297066127874        9.1719505460874124        19.244906763084746     
 H   6.7690732409682646        10.360197899602092        18.256460236750659     
 C   7.8264553100227721        8.8617926884673839        17.105464649081327     
 H   8.0113158324970062        7.7760655976205717        17.146483844422391     
 H   7.2219532353421654        9.0126297033588099        16.197259319928566     
 C   9.1619843985480394        9.5931048926434794        16.949399707999333     
 H   9.8051525100357733        9.3760828776559233        17.817253376417714     
 H   8.9962862026188652        10.682222147969698        16.972850701572558     
 C   9.8917408787297383        9.2168637062007530        15.655570661509408     
 H   10.047518064034891        8.1264532801903755        15.624456484005879     
 H   9.2382489447001941        9.4352300306439112        14.796226155852784     
 C   11.235783603994060        9.9254451415270157        15.460649320546406     
 H   11.896710962543718        9.7057138819606532        16.313772027694249     
 H   11.087653075800914        11.017243712788572        15.483318207921380     
 C   11.932669096461030        9.5296536879850677        14.155073141261560     
 H   12.077040401339765        8.4373801093009053        14.130665516183896     
 H   11.267882591604010        9.7478622119215164        13.304476733031038     
 C   13.280256078731600        10.224527097520040        13.938765085778130     
 H   13.135991710439844        11.317586790121272        13.934852914913359     
 H   13.941093713618866        10.024722591303201        14.797412898056695     
 C   13.977705470330683        9.7983307052090005        12.643104317087635     
 H   14.135572960351363        8.7080292779761663        12.648590365100844     
 H   13.312697716102347        9.9871462163163081        11.786355151694051     
 C   15.315348328137588        10.507882864701783        12.423119501939158     
 H   15.975546405347929        10.317354990772923        13.284379266011426     
 H   15.155172841414824        11.599019249525059        12.421980708097509     
 C   16.035695056697278        10.108121348947796        11.130761027690882     
 H   16.187499937091509        9.0166692493240337        11.103673577558103     
 H   15.391440978728221        10.335314501077178        10.266300882023417     
 C   17.380663668947875        10.828160456380367        10.989836756140704     
 H   18.018643108855088        10.573511019193571        11.852181439077173     
 H   17.215755767047458        11.916249249805620        11.070773269668649     
 C   18.140468837017419        10.549204078321592        9.6903937511775684     
 H   18.320909229872576        9.4679702808476449        9.5650637806256249     
 H   17.516629502858777        10.842515176881040        8.8322432959173849     
 C   19.469787737759503        11.313595323453992        9.6350799046595306     
 H   20.175606908779642        10.871535441550733        10.355048446383222     
 H   19.301511245605120        12.341676413403768        9.9860154200068205     
 C   20.091186070335858        11.350862484708310        8.2377425888809395     
 H   21.058269785631190        11.874375644359885        8.2468970496183278     
 H   19.428023804012497        11.881793779584788        7.5377658358314372     
 H   20.261709061825069        10.339301763918085        7.8461421105256157     
 Cl   6.7160490947599545        5.3489071591074069        28.118380700780147     
         194

 Co   9.1301362055170472        1.4170714930867108        4.3451019079134596     
 N   7.8119988893956007       0.64942026767723404        5.6947834384916947     
 N   7.1982431743122888        1.7316313374842953        3.4663323931133974     
 N   10.175017592975397        2.1570172184919842        6.0296097803761040     
 N   9.9991334815492134        3.3013189778089136        3.6902569870985742     
 N   10.211912960995987      -0.34540851577532128        4.9627967644107676     
 N   9.8622529074524827       0.49001551219187467        2.5586142288058040     
 O   8.1099972111861156       0.29898062205246756        6.9750953604993624     
 C   6.3972137483792864       0.76963944224331537        5.4939792310402842     
 N   6.6485147451352535        2.2430681363804004        2.3335639785881011     
 C   6.1187444505416018        1.3676807111630633        4.2625036015287900     
 O   10.260479073228549        1.4813540083467864        7.2139840870243681     
 C   10.792267048457184        3.3115186235956990        5.9704415387919898     
 N   10.123553477164842        4.0887305610183624        2.5922226742988976     
 C   10.682298399685804        3.9472485302531051        4.6703883207115728     
 O   10.185816690245611      -0.82201790553570420        6.2527658763563956     
 C   10.743785362434657       -1.1425205690496665        4.0742207429652311     
 N   10.001029538433926       0.83816820372416401        1.2535997606980465     
 C   10.635664503031908      -0.61569120325687599        2.7254637602414129     
 B   9.5969592935144163       0.13133976408047171        7.2616551838863748     
 C   5.4078817799324046       0.24618808283840435        6.4668063163224527     
 H   7.2505763095049982        2.6131840202845602        1.5609585915022841     
 C   5.2819697784920576        2.2395877479122093        2.3815831743080986     
 C   4.9017128304594992        1.6842102565572683        3.5851689139510778     
 C   11.603186634544933        3.9235717034663251        7.0592891877953612     
 H   9.6646370844027860        3.8222251235028626        1.6892100098328717     
 C   10.858273445362217        5.1987355725320112        2.8492622194507145     
 C   11.235744968570692        5.1473752862889537        4.1857997693018181     
 C   11.355230926674849       -2.4604403892934954        4.3965432848113721     
 H   9.4880472757588556        1.6571138750328944       0.85626337642604056     
 C   10.818433492570357       -2.2342360097870134E-002  0.59047245497281908     
 C   11.243059010387077      -0.98359842773442163        1.5020306765331526     
 C   9.8390982964097216      -0.46896403896650285        8.7226277676217432     
 H   4.3856270227359273       0.47576290218703099        6.1497043967024121     
 H   5.4915087473158151      -0.84914018093670995        6.5764383057198623     
 H   5.5673818368294024       0.67375737795555057        7.4708742198868832     
 H   4.7017768048320994        2.6629417621792557        1.5658485270553231     
 H   3.8923067514518723        1.5271735213110207        3.9398439999071764     
 H   11.289447400098943        4.9607948095844954        7.2550487919819782     
 H   11.525537204672782        3.3352247617561153        7.9792404746134622     
 H   12.659656986589260        3.9812516058288514        6.7475428395229509     
 H   11.089390353926472        5.9178765574748509        2.0728560279164592     
 H   11.826632924023425        5.8759822853205677        4.7244899286356405     
 H   12.048250191949798       -2.7713217173746139        3.5921593747550489     
 H   11.898264948141406       -2.4139587705228331        5.3711018686257663     
 H   10.556863416873208       -3.2447252763017955        4.4926220040749394     
 H   11.058432954086525       0.11310113839771582      -0.46220934110238332     
 H   11.889310768905917       -1.8288441644960425        1.2971642927481088     
 H   10.910063192510245      -0.29786356106025297        8.9363338801585730     
 H   9.7277913259898572       -1.5660959481128962        8.6939547396280084     
 C   8.9913634434456551       0.10114410940356025        9.8841727638990768     
 H   9.5648779003582813        2.2445313311807685E-002   10.822564937876914     
 H   8.8227080067788162        1.1818558022152292        9.7403407658360184     
 C   7.6392199448557960      -0.60423797625574893        10.094402230865700     
 H   6.9815120299276163      -0.42959432783558010        9.2268416912896249     
 H   7.8057340115154892       -1.6956709861289105        10.123539745059364     
 C   6.9302502699512765      -0.17569074840530291        11.390161581121422     
 H   6.7686393382857197       0.91400770282275112        11.386956736724619     
 H   7.5998578286465319      -0.36389205976273897        12.245888073125561     
 C   5.5924522224610191      -0.89083274601529294        11.618954535259327     
 H   4.9168674626601270      -0.67814495280955556        10.774428911965064     
 H   5.7514782758816647       -1.9814028586153645        11.593002932540621     
 C   4.8960153411087450      -0.51561815006129064        12.933502650188615     
 H   4.7325447884658542       0.57316909979946806        12.969762927254784     
 H   5.5650393659096249      -0.73386444142377749        13.780451975408068     
 C   3.5581054497008040       -1.2396957940789040        13.135877236498862     
 H   2.9006406556046738       -1.0387230028460608        12.274579627264776     
 H   3.7234515237760584       -2.3296089723018305        13.122385046642165     
 C   2.8358533139209547      -0.84968921743570236        14.429829018981248     
 H   2.6663142686007637       0.23904417011442913        14.443107075406099     
 H   3.4910289357894517       -1.0472678233254511        15.292449588913041     
 C   1.4979713455493178       -1.5720344762306180        14.630160998564225     
 H   1.6638162496357589       -2.6621132157675218        14.644455845386933     
 H  0.84753540607767586       -1.3906962640691169        13.759161097914534     
 C  0.77381143936957220       -1.1476002597873320        15.912232618019152     
 H  0.61244692666252809       -5.8116769916207581E-002   15.897518463012759     
 H   1.4267889949268615       -1.3296204485205856        16.779136616623799     
 C -0.56722942484539840       -1.8532850023367493        16.122567336359893     
 H  -1.2223326249154498       -1.6550606775925270        15.259068106738845     
 H -0.41355149641983047       -2.9453733943577709        16.119026440995647     
 C  -1.2950997165210916       -1.4581724719600244        17.414906432251438     
 H  -1.4210622069442476      -0.36426134840282975        17.461268892474990     
 H -0.66983102041964593       -1.7161621487744814        18.284444076763737     
 C  -2.6593835288615786       -2.1494624483214873        17.519596867065776     
 H  -3.2910510073290804       -1.8284769638455296        16.676460515145781     
 H  -2.5211302391817836       -3.2326559318478645        17.371148441140981     
 C  -3.4103974612324679       -1.9374005514179340        18.837090191463599     
 H  -3.5882759695349029      -0.86455883885356477        19.017430734829858     
 H  -2.7792275038515086       -2.2800263522364195        19.668241615599388     
 C  -4.7435401448418189       -2.6964332317431388        18.872704805982423     
 H  -5.4661050033680505       -2.1947928545932971        18.212048695797289     
 H  -4.5934312866116223       -3.6930566975204031        18.434564353638542     
 C  -5.3290073043582540       -2.8473548948285150        20.280438403246819     
 H  -6.3258027258814140       -3.3104094736722605        20.252300439151849     
 H  -4.6847761714177079       -3.4843885046698344        20.904213226576548     
 H  -5.4318029517096331       -1.8766840103679934        20.781436034821354     
 Cl   8.4841113448524634        3.2995678207659025        7.8245276267300823E-002
 Co   5.7170878618298770        7.0435817958328037        23.915751669535585     
 N   7.0267937167384407        7.6052615790347735        22.375368725192356     
 N   7.7301220299838116        6.9929230412178347        24.785616310875405     
 N   4.4917549962804735        6.3879377500389616        22.409800978692431     
 N   5.1713172867789892        5.0783504845959753        24.494805574015771     
 N   4.8951251120553021        8.8424122757831860        23.388045734967690     
 N   4.9222586759489264        7.8993770232855205        25.731964878593054     
 O   6.5894783784148272        8.1142646383458850        21.179849548052395     
 C   8.3248709251269712        7.7114282078182370        22.576310371180956     
 N   8.3706802880195905        6.6307094252926619        25.923085310234825     
 C   8.7200180586080869        7.2917493372317859        23.899833382053572     
 O   4.4079511578404666        6.9467730935496332        21.177389089315671     
 C   3.8968239031076770        5.0984351689564766        22.474657927683317     
 N   5.2767728264720812        4.2633248237967676        25.578254757409454     
 C   4.2882264142157247        4.4287315645072463        23.636555669273363     
 O   4.5849516724027852        9.2123325417195066        22.112736379264572     
 C   4.3406886727404954        9.7393562504840503        24.356353066253472     
 N   4.8836391274261368        7.5934169283777067        27.051666139500394     
 C   4.3972372692489445        9.1771494639637101        25.634185461229375     
 B   5.1154376208470813        8.2905047605961411        21.033262012807693     
 C   9.2683763969994875        8.3066953410462716        21.590017383261873     
 H   7.8272508927020672        6.2668564820087953        26.745130196228974     
 C   9.7204156256881937        6.6846540079440242        25.787020081837476     
 C   9.9878966235095330        7.1295049387238008        24.497280830078033     
 C   2.8766149887138308        4.6561844001155537        21.499685610744695     
 H   5.7818870546177328        4.5804116840567390        26.434335574029788     
 C   4.5144678389098640        3.1421463362131044        25.441013304021762     
 C   3.8844029658375403        3.1931255057368890        24.217460679991270     
 C   3.9610284420098809        11.127511963143693        24.019884993387016     
 H   5.3445117200570786        6.7318195176699307        27.408129476414018     
 C   4.3905658270551502        8.6296319336810754        27.799564763239637     
 C   4.0656772313293503        9.6597715055557849        26.942096739329848     
 C   4.7704738363721582        8.9059070110583534        19.601239963907268     
 H   10.289943352373703        8.3504651923358146        21.979740491455679     
 H   8.9399107582982591        9.3283402741095927        21.340322356996413     
 H   9.2671925669598387        7.7369201725147505        20.648331844941918     
 H   10.375716416433548        6.3710666186151235        26.595025757139691     
 H   10.959960708794481        7.2926760350750284        24.051294931427499     
 H   2.6191920195436320        3.6003772984940805        21.633351490703145     
 H   3.2262147954797582        4.8138032323710487        20.469182788705474     
 H   1.9505779421338789        5.2481312906275503        21.608753750122570     
 H   4.4648660222508161        2.3965528993742002        26.222837829234908     
 H   3.2037229567796923        2.4621879526380503        23.804131586364836     
 H   3.4357087132484279        11.589961782903131        24.859471018562864     
 H   3.3109247214379187        11.167744863045703        23.134430478035675     
 H   4.8504445908311480        11.743338656610469        23.799128686592862     
 H   4.2945852300096554        8.5499844311460080        28.877687912411140     
 H   3.6542092186348234        10.625692164479569        27.209775841929723     
 H   3.7314376186265874        8.6180555477900462        19.363191887109007     
 H   4.7569733566958705        10.006076603949383        19.670928112023727     
 C   5.6981161163472693        8.4809339885239705        18.443996499802438     
 H   5.1581591665667190        8.5734338982405642        17.489392249732777     
 H   5.9432700286724884        7.4099118401076742        18.535558569699184     
 C   7.0045203044265509        9.2817507811666093        18.325532971212372     
 H   7.6024165664971477        9.1681350770480421        19.240358885490508     
 H   6.7684780179798514        10.357017506486986        18.252876736413125     
 C   7.8225079347016333        8.8574631315190153        17.100898620922262     
 H   8.0072346596121555        7.7717278780245431        17.141962140226273     
 H   7.2169905981600575        9.0083337725658694        16.193415170017136     
 C   9.1578684690306371        9.5888402035613058        16.943670826634367     
 H   9.8013617749589859        9.3725004568531283        17.811448720951827     
 H   8.9918556102629204        10.677931460031212        16.966708990083930     
 C   9.8877137808082516        9.2125667726907157        15.649970835178937     
 H   10.044334211708147        8.1222881754608558        15.619164818235586     
 H   9.2342602606651845        9.4303101058217162        14.790462815650145     
 C   11.231205577289357        9.9222852869556650        15.455579318784086     
 H   11.891786123861532        9.7032943521926214        16.309153923849536     
 H   11.082029510995868        11.013932095029144        15.478030048160312     
 C   11.929338033357979        9.5271202511958144        14.150607931418483     
 H   12.074927130257777        8.4350328282858591        14.126478175864701     
 H   11.264978052733811        9.7445029187604408        13.299505880779487     
 C   13.276293350830020        10.223383892479038        13.935185182709224     
 H   13.130968301932853        11.316273523100209        13.931070187967691     
 H   13.936783744682923        10.024235468203042        14.794228154203861     
 C   13.974618499139149        9.7975700421585508        12.639976545803254     
 H   14.132891673398793        8.7073496261873586        12.645705394810802     
 H   13.309881678167230        9.9859854859904935        11.782974851184349     
 C   15.312098918765709        10.507281107391693        12.420137872212200     
 H   15.972435980040531        10.316416903679276        13.281202711065854     
 H   15.151990371939084        11.598410638803806        12.419371197067633     
 C   16.032154274042416        10.107855088815407        11.127502021721339     
 H   16.182676583961932        9.0162964227328324        11.099402071295199     
 H   15.388337861296810        10.336542796863320        10.263167556207247     
 C   17.377949686210481        10.826378454246349        10.987680847053669     
 H   18.015445803717334        10.569577810663892        11.849627457598315     
 H   17.214412412970088        11.914428694240339        11.070396923130216     
 C   18.137692897786547        10.548616397965512        9.6880041081386903     
 H   18.316758045688946        9.4674259942052625        9.5611245685693440     
 H   17.514561831035838        10.844136697951988        8.8302422209215159     
 C   19.468019229196528        11.311128360081293        9.6343315927665536     
 H   20.172706118450662        10.867126781243197        10.354067911159060     
 H   19.301002178554864        12.338873275403579        9.9866000503514787     
 C   20.090359734764064        11.349453820262895        8.2374948026168919     
 H   21.058327902209630        11.871082240671891        8.2480662210974121     
 H   19.428716761881873        11.882636367140549        7.5380420758148654     
 H   20.259414563238817        10.338331561852181        7.8443954324893355     
 Cl   6.7171583701519575        5.3517997136670372        28.119625959966140     
         194

 Co   9.1311536417161498        1.4164886499347786        4.3481328347495927     
 N   7.8148545832905691       0.65075252775737968        5.6992546241394999     
 N   7.1976092868011152        1.7307762993324902        3.4707573557021658     
 N   10.177310627024060        2.1593586166450378        6.0305222724142036     
 N   9.9978899476624132        3.3003728850979179        3.6900511458618075     
 N   10.213730976290934      -0.34539788052398857        4.9670833364996740     
 N   9.8592285245339308       0.48596929199756544        2.5629090462318143     
 O   8.1146971173500031       0.30105395423391662        6.9793057249572907     
 C   6.3998476000487976       0.77111843959893034        5.5005408579855324     
 N   6.6461725343755038        2.2410433100761686        2.3383623479518851     
 C   6.1194382329973074        1.3677024087386915        4.2688490549641172     
 O   10.264490056795466        1.4852927477337976        7.2156134887546646     
 C   10.792787338585752        3.3146268075222411        5.9694103798397800     
 N   10.119040527171956        4.0870030579173964        2.5913051436989556     
 C   10.680618388197077        3.9486767992608365        4.6688087612214897     
 O   10.191326747711631      -0.81918781233908811        6.2576950147007961     
 C   10.744749598153886       -1.1435416642365261        4.0790037141723241     
 N   9.9926971544479297       0.83029474485973431        1.2569722295718335     
 C   10.632835231682860      -0.61962059688019822        2.7297810117655490     
 B   9.6018197239610252       0.13486406701834164        7.2653824057502492     
 C   5.4119095736833307       0.24958302910480412        6.4756079737633758     
 H   7.2470550606784192        2.6096464586958992        1.5642887179600586     
 C   5.2797024843082649        2.2374040077957771        2.3883132727024092     
 C   4.9013575394932092        1.6832848436910963        3.5929806362957581     
 C   11.603546891016252        3.9290746303628343        7.0568788809535006     
 H   9.6601317063710610        3.8184424745342911        1.6889499944574575     
 C   10.851322938516837        5.1988104094198002        2.8465662114480454     
 C   11.230536488266972        5.1495826313790092        4.1826024564859328     
 C   11.359159175639331       -2.4595751211412060        4.4026335456002474     
 H   9.4799492949662838        1.6493222771311633       0.85940782558782791     
 C   10.807230235877180       -3.2251561334824347E-002  0.59341781455319709     
 C   11.235312996640388      -0.99105751893261007        1.5055676199261445     
 C   9.8443170591776319      -0.46368562693142379        8.7269188086732310     
 H   4.3892107681445625       0.47814611206139779        6.1593248295601795     
 H   5.4959958589044566      -0.84532261008740939        6.5877428313451327     
 H   5.5723760994120655       0.67949430064736371        7.4783536784033631     
 H   4.6983669443988312        2.6598081066592947        1.5729537786892533     
 H   3.8925889269333527        1.5262263775262301        3.9492696280436408     
 H   11.291097593283210        4.9670226407853111        7.2492680465513475     
 H   11.524603269190004        3.3436852262636880        7.9783606263601223     
 H   12.660340703684561        3.9844217237589117        6.7461536448427957     
 H   11.079936125788237        5.9176218740393329        2.0693035543419085     
 H   11.820663374527456        5.8798434131879063        4.7198241134390280     
 H   12.044869589762966       -2.7751610407601608        3.5957592738942568     
 H   11.909665797728701       -2.4082225197479472        5.3703981418296731     
 H   10.563710998079880       -3.2422236262069641        4.5097279501604692     
 H   11.042400014150392        9.9955371134678145E-002 -0.46012787998646842     
 H   11.880353428610867       -1.8371247641594088        1.3004607733561031     
 H   10.913936887183391      -0.28863730655181863        8.9424108470554895     
 H   9.7369166516114447       -1.5609672557490595        8.6986563803686394     
 C   8.9925788219221996       0.10364196502968867        9.8862119326043878     
 H   9.5637373420762657        2.5972731100659924E-002   10.825906635851814     
 H   8.8216946696115102        1.1838693016354804        9.7420956382235957     
 C   7.6418533315423325      -0.60469846335807786        10.093109333946453     
 H   6.9862392632945838      -0.43200459719160217        9.2238905086164866     
 H   7.8105364094515162       -1.6956317279168627        10.123624732303607     
 C   6.9290399913591036      -0.17657290612081328        11.386457560420295     
 H   6.7666448205496295       0.91299043580576422        11.382392229044376     
 H   7.5963826315230305      -0.36388335191733168        12.243943166040005     
 C   5.5913568645999128      -0.89243622166185654        11.612293171835152     
 H   4.9169407223306463      -0.67933308030905271        10.766979904703744     
 H   5.7507820142984194       -1.9829169874408716        11.585968193038482     
 C   4.8935317512082852      -0.51796008174227537        12.926200995078688     
 H   4.7300391325571249       0.57081545555212765        12.962788477530848     
 H   5.5619438041933282      -0.73648071079621014        13.773562621297119     
 C   3.5555752595270773       -1.2419664806589616        13.127697027009448     
 H   2.8980160050623227       -1.0398657665173208        12.266797477571894     
 H   3.7206084198404761       -2.3318694936175239        13.113094643776789     
 C   2.8340308984566938      -0.85293182349698116        14.422268400945393     
 H   2.6652474068323024       0.23586977827682762        14.436770155889988     
 H   3.4894877923373753       -1.0518216378083221        15.284346297612354     
 C   1.4958437423309328       -1.5745490970816380        14.622553168618738     
 H   1.6609121519654557       -2.6647105146323891        14.635504254250780     
 H  0.84501623515779822       -1.3917595585549527        13.752215557292716     
 C  0.77280852372906839       -1.1510936564458936        15.905525752760250     
 H  0.61220492376976343       -6.1509527704828218E-002   15.892200452848931     
 H   1.4261681941570266       -1.3345717650352915        16.771808936622545     
 C -0.56854633101669327       -1.8562178982084994        16.115757008751476     
 H  -1.2239108995935841       -1.6567982660402887        15.252770098884168     
 H -0.41546681301352367       -2.9483514227547305        16.111106876332720     
 C  -1.2954837378989290       -1.4618650158726547        17.408775960685574     
 H  -1.4211584411524449      -0.36796197460794394        17.455885733834201     
 H -0.66967945162913833       -1.7205463827074032        18.277705254165646     
 C  -2.6598451391425479       -2.1528253996466722        17.514296982235997     
 H  -3.2919828953696553       -1.8318295649799754        16.671521046527584     
 H  -2.5220187820616897       -3.2361003998190294        17.366081052923036     
 C  -3.4097560122307589       -1.9399187926222532        18.832250691891829     
 H  -3.5868818929172765      -0.86689609282969282        19.012261930596708     
 H  -2.7781064869751133       -2.2824492862608183        19.663150330452051     
 C  -4.7433271616711963       -2.6980870975882367        18.869221783099139     
 H  -5.4655259884855214       -2.1973374218252286        18.207531551539539     
 H  -4.5938824247162735       -3.6956493398930133        18.433172807173356     
 C  -5.3288247237236090       -2.8454499809954354        20.277152599633830     
 H  -6.3256776402718655       -3.3083928456895100        20.250226605333332     
 H  -4.6846545754483548       -3.4808744102240534        20.902502140756731     
 H  -5.4314956243564945       -1.8735906823065200        20.775621165514966     
 Cl   8.4800527912602277        3.2923261704676969        7.9068590374284986E-002
 Co   5.7202379712072524        7.0464946208731822        23.916544619649503     
 N   7.0298680803101021        7.6080484636013646        22.375461907040126     
 N   7.7325889922846640        6.9953644059800544        24.785678648081962     
 N   4.4944249406393961        6.3908531452263846        22.410872055624406     
 N   5.1746741329327266        5.0813844612698711        24.495376274341258     
 N   4.8992283286260756        8.8457175523419664        23.388889746179917     
 N   4.9232471358621410        7.9010454747862831        25.732406012314474     
 O   6.5924907411877314        8.1171451007171544        21.179978080718062     
 C   8.3279136597992363        7.7138194212962246        22.576465597392481     
 N   8.3726794699132974        6.6315066891035750        25.922843491090887     
 C   8.7227599497076618        7.2936821145511654        23.900030883056019     
 O   4.4111653215857052        6.9493026800312308        21.178332451335901     
 C   3.8997226238335889        5.1012401535113989        22.475573004042090     
 N   5.2807423278998664        4.2663518515864114        25.578747920193170     
 C   4.2916214684570022        4.4314642946752851        23.637290491743187     
 O   4.5881360268605329        9.2149817076763743        22.113523468087489     
 C   4.3426784922962591        9.7414752842112051        24.357004352171710     
 N   4.8808455625773925        7.5931885280262481        27.051360769905635     
 C   4.3967657472147899        9.1781205941656197        25.634381675369934     
 B   5.1182777511130242        8.2931379310752913        21.033967525817815     
 C   9.2717474069784611        8.3084701088333102        21.590087220569142     
 H   7.8288121133598532        6.2677942528978061        26.744705815064293     
 C   9.7224566618730250        6.6841361200469702        25.786763335377607     
 C   9.9904104370827156        7.1296972349067582        24.497366550768664     
 C   2.8794016400499447        4.6590396909042084        21.500595217300237     
 H   5.7854402624325889        4.5837158733274368        26.435046929344008     
 C   4.5189454919672389        3.1448562114492566        25.441604528641669     
 C   3.8885106953513540        3.1956401127928422        24.218211115996993     
 C   3.9634433018672555        11.129792367488763        24.020799239703489     
 H   5.3431330614014430        6.7326403873925660        27.408379210113278     
 C   4.3840781776732998        8.6278237604189130        27.798684662521762     
 C   4.0605689904699114        9.6586025018160075        26.941547959407224     
 C   4.7716402268262552        8.9077647394500179        19.602093054348991     
 H   10.292857413143508        8.3539794928286657        21.980659719284329     
 H   8.9424278503562444        9.3291778972669821        21.338248207033445     
 H   9.2721477947935327        7.7370640069666061        20.649484074323922     
 H   10.377401262494940        6.3693314338880116        26.594539107006025     
 H   10.962619744389508        7.2922397692447634        24.051487840768157     
 H   2.6228543378255460        3.6029408444996553        21.633503775276665     
 H   3.2284917828860871        4.8178105522515198        20.470119916573605     
 H   1.9529080956847273        5.2500882996892582        21.610468502221380     
 H   4.4701801279534044        2.3993030168387159        26.223490901585702     
 H   3.2078526997491825        2.4645654974623636        23.805060636940372     
 H   3.4367151404669318        11.591720457045072        24.859693586822715     
 H   3.3149128716569756        11.170520132043297        23.134285621054850     
 H   4.8532069815137193        11.745680049752023        23.801934460851133     
 H   4.2847033002986201        8.5466553161804288        28.876154424789501     
 H   3.6472564688645694        10.623682686401695        27.209154079228156     
 H   3.7316319833199247        8.6219806542221491        19.366912900350641     
 H   4.7606042154539825        10.007900194936258        19.670397567506690     
 C   5.6955167294132023        8.4795934926384984        18.443407234970731     
 H   5.1536729273789970        8.5721408566331672        17.489940313641579     
 H   5.9390030712844633        7.4083029818072701        18.535680285683437     
 C   7.0026848849988381        9.2783220062473131        18.321925721311722     
 H   7.6019034263815080        9.1643196080086700        19.235811007896270     
 H   6.7678827949914382        10.353837113371881        18.249293236075591     
 C   7.8185605593804945        8.8531335745706450        17.096332592763197     
 H   8.0031534867273049        7.7673901584285145        17.137440436030154     
 H   7.2120279609779487        9.0040378417729290        16.189571020105710     
 C   9.1537525395132349        9.5845755144791305        16.937941945269401     
 H   9.7975710398821967        9.3689180360503315        17.805644065485943     
 H   8.9874250179069772        10.673640772092728        16.960567278595303     
 C   9.8836866828867649        9.2082698391806783        15.644371008848466     
 H   10.041150359381403        8.1181230707313379        15.613873152465292     
 H   9.2302715766301748        9.4253901809995213        14.784699475447505     
 C   11.226627550584654        9.9191254323843143        15.450509317021766     
 H   11.886861285179346        9.7008748224245878        16.304535820004823     
 H   11.076405946190821        11.010620477269715        15.472741888399243     
 C   11.926006970254926        9.5245868144065593        14.146142721575405     
 H   12.072813859175788        8.4326855472708147        14.122290835545508     
 H   11.262073513863610        9.7411436255993653        13.294535028527934     
 C   13.272330622928440        10.222240687438036        13.931605279640317     
 H   13.125944893425862        11.314960256079145        13.927287461022022     
 H   13.932473775746979        10.023748345102881        14.791043410351026     
 C   13.971531527947615        9.7968093791080992        12.636848774518871     
 H   14.130210386446226        8.7066699743985492        12.642820424520760     
 H   13.307065640232112        9.9848247556646772        11.779594550674647     
 C   15.308849509393831        10.506679350081605        12.417156242485243     
 H   15.969325554733135        10.315478816585630        13.278026156120283     
 H   15.148807902463343        11.597802028082553        12.416761686037757     
 C   16.028613491387553        10.107588828683017        11.124243015751794     
 H   16.177853230832358        9.0159235961416293        11.095130565032292     
 H   15.385234743865398        10.337771092649461        10.260034230391076     
 C   17.375235703473088        10.824596452112329        10.985524937966634     
 H   18.012248498579577        10.565644602134213        11.847073476119455     
 H   17.213069058892714        11.912608138675058        11.070020576591784     
 C   18.134916958555678        10.548028717609434        9.6856144650998122     
 H   18.312606861505319        9.4668817075628802        9.5571853565130631     
 H   17.512494159212899        10.845758219022937        8.8282411459256469     
 C   19.466250720633553        11.308661396708592        9.6335832808735784     
 H   20.169805328121679        10.862718120935661        10.353087375934900     
 H   19.300493111504608        12.336070137403391        9.9871846806961386     
 C   20.089533399192273        11.348045155817479        8.2372470163528444     
 H   21.058386018788074        11.867788836983896        8.2492353925764963     
 H   19.429409719751249        11.883478954696310        7.5383183157982936     
 H   20.257120064652561        10.337361359786277        7.8426487544530543     
 Cl   6.7182676455439596        5.3546922682266667        28.120871219152132     
         194

 Co   9.1321710779152543        1.4159058067828465        4.3511637615857266     
 N   7.8177102771855376       0.65208478783752521        5.7037258097873051     
 N   7.1969753992899426        1.7299212611806851        3.4751823182909347     
 N   10.179603661072724        2.1617000147980914        6.0314347644523032     
 N   9.9966464137756113        3.2994267923869227        3.6898453046250403     
 N   10.215548991585884      -0.34538724527265585        4.9713699085885814     
 N   9.8562041416153807       0.48192307180325622        2.5672038636578245     
 O   8.1193970235138924       0.30312728641536568        6.9835160894152191     
 C   6.4024814517183088       0.77259743695454530        5.5071024849307806     
 N   6.6438303236157532        2.2390184837719369        2.3431607173156692     
 C   6.1201320154530121        1.3677241063143197        4.2751945083994443     
 O   10.268501040362384        1.4892314871208088        7.2172428904849610     
 C   10.793307628714322        3.3177349914487837        5.9683792208875701     
 N   10.114527577179070        4.0852755548164295        2.5903876130990136     
 C   10.678938376708350        3.9501050682685679        4.6672292017314074     
 O   10.196836805177652      -0.81635771914247213        6.2626241530451967     
 C   10.745713833873115       -1.1445627594233858        4.0837866853794171     
 N   9.9843647704619336       0.82242128599530462        1.2603446984456204     
 C   10.630005960333811      -0.62354999050352056        2.7340982632896855     
 B   9.6066801544076359       0.13838836995621154        7.2691096276141245     
 C   5.4159373674342568       0.25297797537120392        6.4844096312042998     
 H   7.2435338118518411        2.6061088971072377        1.5676188444178332     
 C   5.2774351901244723        2.2352202676793449        2.3950433710967198     
 C   4.9010022485269200        1.6823594308249243        3.6007923586404380     
 C   11.603907147487572        3.9345775572593435        7.0544685741116391     
 H   9.6556263283393360        3.8146598255657191        1.6886899790820431     
 C   10.844372431671458        5.1988852463075883        2.8438702034453760     
 C   11.225328007963251        5.1517899764690638        4.1794051436700475     
 C   11.363087424603814       -2.4587098529889166        4.4087238063891228     
 H   9.4718513141737120        1.6415306792294320       0.86255227474961516     
 C   10.796026979184003       -4.2160762571778532E-002  0.59636317413357498     
 C   11.227566982893700      -0.99851661013079829        1.5091045633191367     
 C   9.8495358219455404      -0.45840721489634467        8.7312098497247170     
 H   4.3927945135531985       0.48052932193576459        6.1689452624179477     
 H   5.5004829704930982      -0.84150503923810893        6.5990473569704031     
 H   5.5773703619947277       0.68523122333917685        7.4858331369198421     
 H   4.6949570839655621        2.6566744511393341        1.5800590303231838     
 H   3.8928711024148330        1.5252792337414396        3.9586952561801052     
 H   11.292747786467476        4.9732504719861277        7.2434873011207168     
 H   11.523669333707225        3.3521456907712608        7.9774807781067825     
 H   12.661024420779864        3.9875918416889720        6.7447644501626405     
 H   11.070481897650001        5.9173671906038141        2.0657510807673582     
 H   11.814693825031487        5.8837045410552449        4.7151582982424145     
 H   12.041488987576134       -2.7790003641457073        3.5993591730334646     
 H   11.921066647315996       -2.4024862689730613        5.3696944150335808     
 H   10.570558579286553       -3.2397219761121328        4.5268338962459982     
 H   11.026367074214258        8.6809603871640467E-002 -0.45804641887055353     
 H   11.871396088315819       -1.8454053638227750        1.3037572539640974     
 H   10.917810581856536      -0.27941105204338423        8.9484878139524078     
 H   9.7460419772330305       -1.5558385633852228        8.7033580211092705     
 C   8.9937942003987441       0.10613982065581709        9.8882511013097005     
 H   9.5625967837942518        2.9500148889512155E-002   10.829248333826714     
 H   8.8206813324442042        1.1858828010557314        9.7438505106111748     
 C   7.6444867182288698      -0.60515895046040691        10.091816437027205     
 H   6.9909664966615512      -0.43441486654762429        9.2209393259433501     
 H   7.8153388073875432       -1.6955924697048148        10.123709719547852     
 C   6.9278297127669308      -0.17745506383632365        11.382753539719168     
 H   6.7646503028135392       0.91197316878877732        11.377827721364133     
 H   7.5929074343995282      -0.36387464407192432        12.241998258954450     
 C   5.5902615067388064      -0.89403969730842003        11.605631808410976     
 H   4.9170139820011656      -0.68052120780854974        10.759530897442424     
 H   5.7500857527151741       -1.9844311162663786        11.578933453536346     
 C   4.8910481613078245      -0.52030201342326010        12.918899339968760     
 H   4.7275334766483956       0.56846181130478723        12.955814027806912     
 H   5.5588482424770325      -0.73909698016864289        13.766673267186167     
 C   3.5530450693533511       -1.2442371672390193        13.119516817520035     
 H   2.8953913545199712       -1.0410085301885807        12.259015327879011     
 H   3.7177653159048942       -2.3341300149332169        13.103804240911412     
 C   2.8322084829924332      -0.85617442955825995        14.414707782909538     
 H   2.6641805450638412       0.23269538643922608        14.430433236373878     
 H   3.4879466488852988       -1.0563754522911930        15.276243006311669     
 C   1.4937161391125475       -1.5770637179326581        14.614945338673254     
 H   1.6580080542951525       -2.6673078134972563        14.626552663114625     
 H  0.84249706423792048       -1.3928228530407887        13.745270016670899     
 C  0.77180560808856458       -1.1545870531044551        15.898818887501347     
 H  0.61196292087699877       -6.4902285493448869E-002   15.886882442685101     
 H   1.4255473933871918       -1.3395230815499977        16.764481256621295     
 C -0.56986323718798815       -1.8591507940802494        16.108946681143060     
 H  -1.2254891742717184       -1.6585358544880504        15.246472091029492     
 H -0.41738212960721688       -2.9513294511516901        16.103187311669789     
 C  -1.2958677592767662       -1.4655575597852850        17.402645489119710     
 H  -1.4212546753606425      -0.37166260081305813        17.450502575193411     
 H -0.66952788283863074       -1.7249306166403253        18.270966431567555     
 C  -2.6603067494235177       -2.1561883509718571        17.508997097406219     
 H  -3.2929147834102301       -1.8351821661144212        16.666581577909383     
 H  -2.5229073249415959       -3.2395448677901943        17.361013664705091     
 C  -3.4091145632290503       -1.9424370338265724        18.827411192320064     
 H  -3.5854878162996502      -0.86923334680582098        19.007093126363557     
 H  -2.7769854700987180       -2.2848722202852176        19.658059045304714     
 C  -4.7431141785005746       -2.6997409634333343        18.865738760215851     
 H  -5.4649469736029923       -2.1998819890571606        18.203014407281785     
 H  -4.5943335628209256       -3.6982419822656238        18.431781260708167     
 C  -5.3286421430889641       -2.8435450671623554        20.273866796020840     
 H  -6.3255525546623179       -3.3063762177067595        20.248152771514814     
 H  -4.6845329794790018       -3.4773603157782729        20.900791054936910     
 H  -5.4311882970033558       -1.8704973542450467        20.769806296208579     
 Cl   8.4759942376679938        3.2850845201694918        7.9891904481269163E-002
 Co   5.7233880805846269        7.0494074459135607        23.917337569763419     
 N   7.0329424438817627        7.6108353481679556        22.375555088887900     
 N   7.7350559545855155        6.9978057707422732        24.785740985288520     
 N   4.4970948849983179        6.3937685404138076        22.411943132556384     
 N   5.1780309790864640        5.0844184379437669        24.495946974666744     
 N   4.9033315451968491        8.8490228289007469        23.389733757392143     
 N   4.9242355957753547        7.9027139262870447        25.732847146035891     
 O   6.5955031039606347        8.1200255630884222        21.180106613383725     
 C   8.3309563944714995        7.7162106347742121        22.576620823604010     
 N   8.3746786518070024        6.6323039529144872        25.922601671946950     
 C   8.7255018408072349        7.2956148918705450        23.900228384058462     
 O   4.4143794853309437        6.9518322665128292        21.179275813356128     
 C   3.9026213445595008        5.1040451380663212        22.476488080400863     
 N   5.2847118293276516        4.2693788793760552        25.579241082976882     
 C   4.2950165226982797        4.4341970248433249        23.638025314213010     
 O   4.5913203813182815        9.2176308736332420        22.114310556910407     
 C   4.3446683118520220        9.7435943179383599        24.357655638089948     
 N   4.8780519977286483        7.5929601276747896        27.051055400310879     
 C   4.3962942251806343        9.1790917243675292        25.634577889510492     
 B   5.1211178813789671        8.2957711015544415        21.034673038827936     
 C   9.2751184169574366        8.3102448766203487        21.590157057876414     
 H   7.8303733340176391        6.2687320237868169        26.744281433899609     
 C   9.7244976980578581        6.6836182321499171        25.786506588917739     
 C   9.9929242506558982        7.1298895310897166        24.497452271459291     
 C   2.8821882913860590        4.6618949816928641        21.501504823855779     
 H   5.7889934702474450        4.5870200625981354        26.435758284658231     
 C   4.5234231450246147        3.1475660866854089        25.442195753261576     
 C   3.8926184248651676        3.1981547198487954        24.218961552002717     
 C   3.9658581617246305        11.132072771833831        24.021713486019962     
 H   5.3417544027458073        6.7334612571152013        27.408628943812541     
 C   4.3775905282914502        8.6260155871567505        27.797804561803886     
 C   4.0554607496104715        9.6574334980762284        26.940999179484603     
 C   4.7728066172803523        8.9096224678416842        19.602946144790714     
 H   10.295771473913314        8.3574937933215185        21.981578947112975     
 H   8.9449449424142315        9.3300155204243715        21.336174057070476     
 H   9.2771030226272249        7.7372078414184609        20.650636303705927     
 H   10.379086108556333        6.3675962491608997        26.594052456872355     
 H   10.965278779984537        7.2918035034144992        24.051680750108812     
 H   2.6265166561074600        3.6055043905052302        21.633656059850182     
 H   3.2307687702924155        4.8218178721319909        20.471057044441739     
 H   1.9552382492355758        5.2520453087509660        21.612183254320193     
 H   4.4754942336559926        2.4020531343032316        26.224143973936496     
 H   3.2119824427186723        2.4669430422866769        23.805989687515908     
 H   3.4377215676854354        11.593479131187014        24.859916155082562     
 H   3.3189010218760324        11.173295401040892        23.134140764074026     
 H   4.8559693721962907        11.748021442893577        23.804740235109403     
 H   4.2748213705875857        8.5433262012148479        28.874620937167862     
 H   3.6403037190943155        10.621673208323823        27.208532316526593     
 H   3.7318263480132621        8.6259057606542520        19.370633913592272     
 H   4.7642350742120945        10.009723785923132        19.669867022989653     
 C   5.6929173424791353        8.4782529967530262        18.442817970139025     
 H   5.1491866881912749        8.5708478150257683        17.490488377550381     
 H   5.9347361138964372        7.4066941235068668        18.535802001667690     
 C   7.0008494655711244        9.2748932313280186        18.318318471411072     
 H   7.6013902862658691        9.1605041389692996        19.231263130302032     
 H   6.7672875720030241        10.350656720256778        18.245709735738060     
 C   7.8146131840593558        8.8488040176222764        17.091766564604129     
 H   7.9990723138424542        7.7630524388324860        17.132918731834035     
 H   7.2070653237958409        8.9997419109799885        16.185726870194280     
 C   9.1496366099958326        9.5803108253969569        16.932213063904435     
 H   9.7937803048054075        9.3653356152475347        17.799839410020056     
 H   8.9829944255510341        10.669350084154242        16.954425567106675     
 C   9.8796595849652782        9.2039729056706392        15.638771182517997     
 H   10.037966507054659        8.1139579660018182        15.608581486694998     
 H   9.2262828925951652        9.4204702561773246        14.778936135244866     
 C   11.222049523879951        9.9159655778129636        15.445439315259444     
 H   11.881936446497161        9.6984552926565559        16.299917716160110     
 H   11.070782381385776        11.007308859510287        15.467453728638175     
 C   11.922675907151875        9.5220533776173060        14.141677511732327     
 H   12.070700588093800        8.4303382662557684        14.118103495226313     
 H   11.259168974993409        9.7377843324382898        13.289564176276382     
 C   13.268367895026859        10.221097482397035        13.928025376571410     
 H   13.120921484918869        11.313646989058082        13.923504734076355     
 H   13.928163806811037        10.023261222002722        14.787858666498190     
 C   13.968444556756081        9.7960487160576495        12.633721003234490     
 H   14.127529099493659        8.7059903226097415        12.639935454230718     
 H   13.304249602296995        9.9836640253388627        11.776214250164944     
 C   15.305600100021950        10.506077592771515        12.414174612758284     
 H   15.966215129425740        10.314540729491984        13.274849601174711     
 H   15.145625432987602        11.597193417361300        12.414152175007883     
 C   16.025072708732687        10.107322568550627        11.120984009782250     
 H   16.173029877702781        9.0155507695504280        11.090859058769388     
 H   15.382131626433987        10.338999388435601        10.256900904574904     
 C   17.372521720735694        10.822814449978312        10.983369028879599     
 H   18.009051193441824        10.561711393604535        11.844519494640597     
 H   17.211725704815340        11.910787583109776        11.069644230053351     
 C   18.132141019324806        10.547441037253353        9.6832248220609340     
 H   18.308455677321689        9.4663374209204996        9.5532461444567822     
 H   17.510426487389960        10.847379740093885        8.8262400709297779     
 C   19.464482212070578        11.306194433335893        9.6328349689806014     
 H   20.166904537792696        10.858309460628124        10.352106840710739     
 H   19.299984044454352        12.333266999403202        9.9877693110407968     
 C   20.088707063620479        11.346636491372063        8.2369992300887986     
 H   21.058444135366514        11.864495433295902        8.2504045640555788     
 H   19.430102677620624        11.884321542252069        7.5385945557817218     
 H   20.254825566066309        10.336391157720373        7.8409020764167741     
 Cl   6.7193769209359617        5.3575848227862961        28.122116478338125     
         194

 Co   9.1331885141143569        1.4153229636309144        4.3541946884218605     
 N   7.8205659710805060       0.65341704791767075        5.7081969954351113     
 N   7.1963415117787690        1.7290662230288802        3.4796072808797032     
 N   10.181896695121386        2.1640414129511449        6.0323472564904037     
 N   9.9954028798888110        3.2984806996759271        3.6896394633882732     
 N   10.217367006880831      -0.34537661002132314        4.9756564806774879     
 N   9.8531797586968288       0.47787685160894705        2.5714986810838347     
 O   8.1240969296777816       0.30520061859681480        6.9877264538731474     
 C   6.4051153033878210       0.77407643431016027        5.5136641118760288     
 N   6.6414881128560035        2.2369936574677056        2.3479590866794533     
 C   6.1208257979087177        1.3677458038899482        4.2815399618347705     
 O   10.272512023929304        1.4931702265078202        7.2188722922152575     
 C   10.793827918842892        3.3208431753753258        5.9673480619353603     
 N   10.110014627186183        4.0835480517154634        2.5894700824990715     
 C   10.677258365219625        3.9515333372762989        4.6656496422413243     
 O   10.202346862643672      -0.81352762594585604        6.2675532913895964     
 C   10.746678069592344       -1.1455838546102455        4.0885696565865102     
 N   9.9760323864759375       0.81454782713087492        1.2637171673194074     
 C   10.627176688984765      -0.62747938412684290        2.7384155148138216     
 B   9.6115405848542448       0.14191267289408144        7.2728368494779998     
 C   5.4199651611851829       0.25637292163760367        6.4932112886452238     
 H   7.2400125630252621        2.6025713355185767        1.5709489708756077     
 C   5.2751678959406796        2.2330365275629127        2.4017734694910304     
 C   4.9006469575606308        1.6814340179587521        3.6086040809851183     
 C   11.604267403958891        3.9400804841558523        7.0520582672697785     
 H   9.6511209503076092        3.8108771765971476        1.6884299637066289     
 C   10.837421924826078        5.1989600831953773        2.8411741954427070     
 C   11.220119527659531        5.1539973215591184        4.1762078308541621     
 C   11.367015673568295       -2.4578445848366273        4.4148140671779981     
 H   9.4637533333811401        1.6337390813277006       0.86569672391140251     
 C   10.784823722490826       -5.2069963808732744E-002  0.59930853371395298     
 C   11.219820969147012       -1.0059757013289867        1.5126415067121286     
 C   9.8547545847134508      -0.45312880286126556        8.7355008907762048     
 H   4.3963782589618337       0.48291253181013138        6.1785656952757151     
 H   5.5049700820817398      -0.83768746838880837        6.6103518825956735     
 H   5.5823646245773908       0.69096814603098999        7.4933125954363220     
 H   4.6915472235322939        2.6535407956193731        1.5871642819571141     
 H   3.8931532778963134        1.5243320899566490        3.9681208843165696     
 H   11.294397979651741        4.9794783031869434        7.2377065556900870     
 H   11.522735398224448        3.3606061552788340        7.9766009298534417     
 H   12.661708137875166        3.9907619596190327        6.7433752554824853     
 H   11.061027669511766        5.9171125071682953        2.0621986071928076     
 H   11.808724275535516        5.8875656689225835        4.7104924830458019     
 H   12.038108385389302       -2.7828396875312538        3.6029590721726725     
 H   11.932467496903291       -2.3967500181981749        5.3689906882374876     
 H   10.577406160493227       -3.2372203260173014        4.5439398423315280     
 H   11.010334134278125        7.3663836608602790E-002 -0.45596495775463858     
 H   11.862438748020772       -1.8536859634861411        1.3070537345720916     
 H   10.921684276529680      -0.27018479753494984        8.9545647808493243     
 H   9.7551673028546162       -1.5507098710213862        8.7080596618499015     
 C   8.9950095788752886       0.10863767628194550        9.8902902700150115     
 H   9.5614562255122362        3.3027566678364387E-002   10.832590031801612     
 H   8.8196679952768982        1.1878963004759826        9.7456053829987521     
 C   7.6471201049154072      -0.60561943756273595        10.090523540107958     
 H   6.9956937300285187      -0.43682513590364636        9.2179881432702118     
 H   7.8201412053235693       -1.6955532114927667        10.123794706792095     
 C   6.9266194341747589      -0.17833722155183401        11.379049519018039     
 H   6.7626557850774480       0.91095590177179042        11.373263213683890     
 H   7.5894322372760268      -0.36386593622651703        12.240053351868893     
 C   5.5891661488777000      -0.89564317295498352        11.598970444986803     
 H   4.9170872416716858      -0.68170933530804678        10.752081890181106     
 H   5.7493894911319288       -1.9859452450918857        11.571898714034207     
 C   4.8885645714073647      -0.52264394510424472        12.911597684858833     
 H   4.7250278207396663       0.56610816705744682        12.948839578082977     
 H   5.5557526807607367      -0.74171324954107565        13.759783913075216     
 C   3.5505148791796244       -1.2465078538190770        13.111336608030621     
 H   2.8927667039776201       -1.0421512938598405        12.251233178186128     
 H   3.7149222119693119       -2.3363905362489099        13.094513838046035     
 C   2.8303860675281722      -0.85941703561953886        14.407147164873683     
 H   2.6631136832953799       0.22952099460162456        14.424096316857767     
 H   3.4864055054332224       -1.0609292667740640        15.268139715010982     
 C   1.4915885358941623       -1.5795783387836781        14.607337508727769     
 H   1.6551039566248493       -2.6699051123621236        14.617601071978470     
 H  0.83997789331804273       -1.3938861475266247        13.738324476049081     
 C  0.77080269244806066       -1.1580804497630164        15.892112022242443     
 H  0.61172091798423411       -6.8295043282069506E-002   15.881564432521271     
 H   1.4249265926173569       -1.3444743980647036        16.757153576620041     
 C -0.57118014335928302       -1.8620836899519995        16.102136353534647     
 H  -1.2270674489498528       -1.6602734429358121        15.240174083174816     
 H -0.41929744620091003       -2.9543074795486493        16.095267747006861     
 C  -1.2962517806546034       -1.4692501036979153        17.396515017553842     
 H  -1.4213509095688399      -0.37536322701817237        17.445119416552622     
 H -0.66937631404812314       -1.7293148505732474        18.264227608969463     
 C  -2.6607683597044871       -2.1595513022970421        17.503697212576444     
 H  -3.2938466714508046       -1.8385347672488670        16.661642109291183     
 H  -2.5237958678215020       -3.2429893357613597        17.355946276487142     
 C  -3.4084731142273412       -1.9449552750308918        18.822571692748294     
 H  -3.5840937396820234      -0.87157060078194915        19.001924322130407     
 H  -2.7758644532223231       -2.2872951543096165        19.652967760157381     
 C  -4.7429011953299529       -2.7013948292784322        18.862255737332568     
 H  -5.4643679587204632       -2.2024265562890921        18.198497263024034     
 H  -4.5947847009255769       -3.7008346246382340        18.430389714242981     
 C  -5.3284595624543192       -2.8416401533292759        20.270580992407847     
 H  -6.3254274690527694       -3.3043595897240090        20.246078937696296     
 H  -4.6844113835096488       -3.4738462213324919        20.899079969117093     
 H  -5.4308809696502172       -1.8674040261835734        20.763991426902194     
 Cl   8.4719356840757580        3.2778428698712863        8.0715218588253326E-002
 Co   5.7265381899620023        7.0523202709539392        23.918130519877334     
 N   7.0360168074534233        7.6136222327345457        22.375648270735670     
 N   7.7375229168863680        7.0002471355044928        24.785803322495077     
 N   4.4997648293572405        6.3966839356012306        22.413014209488363     
 N   5.1813878252402015        5.0874524146176636        24.496517674992230     
 N   4.9074347617676226        8.8523281054595255        23.390577768604370     
 N   4.9252240556885694        7.9043823777878073        25.733288279757311     
 O   6.5985154667335388        8.1229060254596916        21.180235146049387     
 C   8.3339991291437645        7.7186018482521987        22.576776049815539     
 N   8.3766778337007075        6.6331012167253993        25.922359852803012     
 C   8.7282437319068098        7.2975476691899255        23.900425885060905     
 O   4.4175936490761822        6.9543618529944276        21.180219175376354     
 C   3.9055200652854123        5.1068501226212435        22.477403156759635     
 N   5.2886813307554368        4.2724059071656990        25.579734245760594     
 C   4.2984115769395572        4.4369297550113647        23.638760136682833     
 O   4.5945047357760291        9.2202800395901097        22.115097645733321     
 C   4.3466581314077857        9.7457133516655148        24.358306924008186     
 N   4.8752584328799049        7.5927317273233319        27.050750030716120     
 C   4.3958227031464796        9.1800628545694387        25.634774103651051     
 B   5.1239580116449108        8.2984042720335918        21.035378551838058     
 C   9.2784894269364102        8.3120196444073873        21.590226895183683     
 H   7.8319345546754242        6.2696697946758277        26.743857052734928     
 C   9.7265387342426894        6.6831003442528631        25.786249842457874     
 C   9.9954380642290808        7.1300818272726740        24.497537992149923     
 C   2.8849749427221734        4.6647502724815189        21.502414430411321     
 H   5.7925466780623012        4.5903242518688332        26.436469639972451     
 C   4.5279007980819905        3.1502759619215617        25.442786977881486     
 C   3.8967261543789813        3.2006693269047486        24.219711988008438     
 C   3.9682730215820050        11.134353176178900        24.022627732336435     
 H   5.3403757440901716        6.7342821268378366        27.408878677511805     
 C   4.3711028789095998        8.6242074138945899        27.796924461086011     
 C   4.0503525087510317        9.6562644943364511        26.940450399561978     
 C   4.7739730077344493        8.9114801962333505        19.603799235232437     
 H   10.298685534683118        8.3610080938143696        21.982498174941625     
 H   8.9474620344722187        9.3308531435817610        21.334099907107507     
 H   9.2820582504609170        7.7373516758703165        20.651788533087931     
 H   10.380770954617725        6.3658610644337879        26.593565806738688     
 H   10.967937815579564        7.2913672375842342        24.051873659449470     
 H   2.6301789743893744        3.6080679365108046        21.633808344423702     
 H   3.2330457576987439        4.8258251920124620        20.471994172309874     
 H   1.9575684027864242        5.2540023178126738        21.613898006419006     
 H   4.4808083393585818        2.4048032517677478        26.224797046287289     
 H   3.2161121856881620        2.4693205871109898        23.806918738091444     
 H   3.4387279949039393        11.595237805328953        24.860138723342413     
 H   3.3228891720950893        11.176070670038488        23.133995907093201     
 H   4.8587317628788620        11.750362836035132        23.807546009367673     
 H   4.2649394408765513        8.5399970862492687        28.873087449546222     
 H   3.6333509693240615        10.619663730245952        27.207910553825030     
 H   3.7320207127065999        8.6298308670863548        19.374354926833902     
 H   4.7678659329702064        10.011547376910007        19.669336478472612     
 C   5.6903179555450683        8.4769125008675541        18.442228705307318     
 H   5.1447004490035528        8.5695547734183695        17.491036441459183     
 H   5.9304691565084120        7.4050852652064627        18.535923717651944     
 C   6.9990140461434116        9.2714644564087223        18.314711221510418     
 H   7.6008771461502294        9.1566886699299292        19.226715252707795     
 H   6.7666923490146109        10.347476327141672        18.242126235400526     
 C   7.8106658087382179        8.8444744606739079        17.087200536445064     
 H   7.9949911409576044        7.7587147192364574        17.128397027637913     
 H   7.2021026866137321        8.9954459801870481        16.181882720282850     
 C   9.1455206804784321        9.5760461363147833        16.926484182539468     
 H   9.7899895697286183        9.3617531944447379        17.794034754554172     
 H   8.9785638331950910        10.665059396215758        16.948283855618044     
 C   9.8756324870437915        9.1996759721606018        15.633171356187527     
 H   10.034782654727914        8.1097928612723003        15.603289820924703     
 H   9.2222942085601556        9.4155503313551296        14.773172795042226     
 C   11.217471497175248        9.9128057232416129        15.440369313497124     
 H   11.877011607814975        9.6960357628885241        16.295299612315400     
 H   11.065158816580730        11.003997241750858        15.462165568877104     
 C   11.919344844048824        9.5195199408280526        14.137212301889248     
 H   12.068587317011811        8.4279909852407240        14.113916154907118     
 H   11.256264436123208        9.7344250392772125        13.284593324024831     
 C   13.264405167125279        10.219954277356033        13.924445473502505     
 H   13.115898076411877        11.312333722037017        13.919722007130687     
 H   13.923853837875093        10.022774098902561        14.784673922645355     
 C   13.965357585564547        9.7952880530071997        12.630593231950108     
 H   14.124847812541089        8.7053106708209320        12.637050483940676     
 H   13.301433564361878        9.9825032950130463        11.772833949655242     
 C   15.302350690650071        10.505475835461425        12.411192983031327     
 H   15.963104704118344        10.313602642398338        13.271673046229141     
 H   15.142442963511860        11.596584806640047        12.411542663978008     
 C   16.021531926077824        10.107056308418237        11.117725003812707     
 H   16.168206524573208        9.0151779429592267        11.086587552506483     
 H   15.379028509002577        10.340227684221743        10.253767578758733     
 C   17.369807737998300        10.821032447844294        10.981213119792564     
 H   18.005853888304070        10.557778185074858        11.841965513161739     
 H   17.210382350737966        11.908967027544495        11.069267883514920     
 C   18.129365080093933        10.546853356897275        9.6808351790220541     
 H   18.304304493138062        9.4657931342781172        9.5493069324004995     
 H   17.508358815567021        10.849001261164833        8.8242389959339089     
 C   19.462713703507603        11.303727469963194        9.6320866570876245     
 H   20.164003747463713        10.853900800320588        10.351126305486577     
 H   19.299474977404095        12.330463861403015        9.9883539413854567     
 C   20.087880728048688        11.345227826926648        8.2367514438247511     
 H   21.058502251944955        11.861202029607908        8.2515737355346630     
 H   19.430795635490000        11.885164129807830        7.5388707957651500     
 H   20.252531067480056        10.335420955654469        7.8391553983804929     
 Cl   6.7204861963279638        5.3604773773459256        28.123361737524117     
         194

 Co   9.1342059503134596        1.4147401204789822        4.3572256152579945     
 N   7.8234216649754744       0.65474930799781639        5.7126681810829165     
 N   7.1957076242675964        1.7282111848770751        3.4840322434684716     
 N   10.184189729170050        2.1663828111041981        6.0332597485285033     
 N   9.9941593460020091        3.2975346069649318        3.6894336221515061     
 N   10.219185022175779      -0.34536597476999042        4.9799430527663953     
 N   9.8501553757782769       0.47383063141463788        2.5757934985098454     
 O   8.1287968358416691       0.30727395077826386        6.9919368183310748     
 C   6.4077491550573322       0.77555543166577523        5.5202257388212770     
 N   6.6391459020962538        2.2349688311634739        2.3527574560432374     
 C   6.1215195803644225        1.3677675014655764        4.2878854152700976     
 O   10.276523007496221        1.4971089658948313        7.2205016939455540     
 C   10.794348208971460        3.3239513593018679        5.9663169029831504     
 N   10.105501677193297        4.0818205486144965        2.5885525518991295     
 C   10.675578353730899        3.9529616062840303        4.6640700827512411     
 O   10.207856920109693      -0.81069753274924006        6.2724824297339969     
 C   10.747642305311572       -1.1466049497971051        4.0933526277936032     
 N   9.9677000024899414       0.80667436826644523        1.2670896361931945     
 C   10.624347417635716      -0.63140877775016524        2.7427327663379577     
 B   9.6164010153008554       0.14543697583195137        7.2765640713418742     
 C   5.4239929549361090       0.25976786790400341        6.5020129460861469     
 H   7.2364913141986831        2.5990337739299156        1.5742790973333822     
 C   5.2729006017568878        2.2308527874464805        2.4085035678853410     
 C   4.9002916665943408        1.6805086050925802        3.6164158033297986     
 C   11.604627660430211        3.9455834110523615        7.0496479604279170     
 H   9.6466155722758842        3.8070945276285757        1.6881699483312145     
 C   10.830471417980698        5.1990349200831663        2.8384781874400380     
 C   11.214911047355809        5.1562046666491739        4.1730105180382777     
 C   11.370943922532776       -2.4569793166843383        4.4209043279668734     
 H   9.4556553525885683        1.6259474834259693       0.86884117307318987     
 C   10.773620465797649       -6.1979165045686957E-002  0.60225389329433088     
 C   11.212074955400324       -1.0134347925271749        1.5161784501051205     
 C   9.8599733474813593      -0.44785039082618644        8.7397919318276927     
 H   4.3999620043704688       0.48529574168449813        6.1881861281334833     
 H   5.5094571936703804      -0.83386989753950780        6.6216564082209439     
 H   5.5873588871600539       0.69670506872280313        7.5007920539528019     
 H   4.6881373630990257        2.6504071400994125        1.5942695335910446     
 H   3.8934354533777937        1.5233849461718585        3.9775465124530340     
 H   11.296048172836008        4.9857061343877591        7.2319258102594564     
 H   11.521801462741669        3.3690666197864068        7.9757210816001018     
 H   12.662391854970467        3.9939320775490930        6.7419860608023301     
 H   11.051573441373531        5.9168578237327774        2.0586461336182573     
 H   11.802754726039547        5.8914267967899221        4.7058266678491893     
 H   12.034727783202470       -2.7866790109168007        3.6065589713118804     
 H   11.943868346490584       -2.3910137674232890        5.3682869614413944     
 H   10.584253741699900       -3.2347186759224700        4.5610457884170570     
 H   10.994301194341993        6.0518069345565112E-002 -0.45388349663872368     
 H   11.853481407725722       -1.8619665631495073        1.3103502151800859     
 H   10.925557971202826      -0.26095854302651544        8.9606417477462426     
 H   9.7642926284762037       -1.5455811786575495        8.7127613025905326     
 C   8.9962249573518331       0.11113553190807390        9.8923294387203224     
 H   9.5603156672302223        3.6554984467216618E-002   10.835931729776512     
 H   8.8186546581095921        1.1899097998962336        9.7473602553863312     
 C   7.6497534916019436      -0.60607992466506488        10.089230643188710     
 H   7.0004209633954861      -0.43923540525966842        9.2150369605970734     
 H   7.8249436032595963       -1.6955139532807189        10.123879694036340     
 C   6.9254091555825861      -0.17921937926734438        11.375345498316912     
 H   6.7606612673413577       0.90993863475480352        11.368698706003647     
 H   7.5859570401525254      -0.36385722838110968        12.238108444783338     
 C   5.5880707910165945      -0.89724664860154713        11.592309081562627     
 H   4.9171605013422051      -0.68289746280754382        10.744632882919786     
 H   5.7486932295486826       -1.9874593739173929        11.564863974532068     
 C   4.8860809815069040      -0.52498587678522945        12.904296029748906     
 H   4.7225221648309370       0.56375452281010641        12.941865128359041     
 H   5.5526571190444400      -0.74432951891350840        13.752894558964266     
 C   3.5479846890058977       -1.2487785403991347        13.103156398541207     
 H   2.8901420534352686       -1.0432940575311005        12.243451028493245     
 H   3.7120791080337301       -2.3386510575646033        13.085223435180657     
 C   2.8285636520639112      -0.86265964168081766        14.399586546837828     
 H   2.6620468215269186       0.22634660276402302        14.417759397341657     
 H   3.4848643619811459       -1.0654830812569349        15.260036423710295     
 C   1.4894609326757773       -1.5820929596346982        14.599729678782282     
 H   1.6521998589545461       -2.6725024112269908        14.608649480842315     
 H  0.83745872239816510       -1.3949494420124606        13.731378935427264     
 C  0.76979977680755685       -1.1615738464215779        15.885405156983541     
 H  0.61147891509146945       -7.1687801070690144E-002   15.876246422357442     
 H   1.4243057918475219       -1.3494257145794095        16.749825896618788     
 C -0.57249704953057790       -1.8650165858237495        16.095326025926230     
 H  -1.2286457236279871       -1.6620110313835739        15.233876075320140     
 H -0.42121276279460323       -2.9572855079456088        16.087348182343931     
 C  -1.2966358020324409       -1.4729426476105456        17.390384545987978     
 H  -1.4214471437770375      -0.37906385322328656        17.439736257911832     
 H -0.66922474525761544       -1.7336990845061695        18.257488786371368     
 C  -2.6612299699854569       -2.1629142536222270        17.498397327746666     
 H  -3.2947785594913794       -1.8418873683833128        16.656702640672986     
 H  -2.5246844107014081       -3.2464338037325247        17.350878888269197     
 C  -3.4078316652256326       -1.9474735162352110        18.817732193176525     
 H  -3.5826996630643970      -0.87390785475807731        18.996755517897256     
 H  -2.7747434363459278       -2.2897180883340154        19.647876475010044     
 C  -4.7426882121593303       -2.7030486951235302        18.858772714449284     
 H  -5.4637889438379341       -2.2049711235210241        18.193980118766280     
 H  -4.5952358390302290       -3.7034272670108441        18.428998167777795     
 C  -5.3282769818196742       -2.8397352394961959        20.267295188794858     
 H  -6.3253023834432209       -3.3023429617412581        20.244005103877775     
 H  -4.6842897875402958       -3.4703321268867113        20.897368883297275     
 H  -5.4305736422970785       -1.8643106981221000        20.758176557595807     
 Cl   8.4678771304835241        3.2706012195730807        8.1538532695237489E-002
 Co   5.7296882993393767        7.0552330959943177        23.918923469991253     
 N   7.0390911710250847        7.6164091173011368        22.375741452583441     
 N   7.7399898791872195        7.0026885002667116        24.785865659701635     
 N   4.5024347737161632        6.3995993307886536        22.414085286420338     
 N   5.1847446713939389        5.0904863912915594        24.497088375317713     
 N   4.9115379783383961        8.8556333820183060        23.391421779816600     
 N   4.9262125156017840        7.9060508292885689        25.733729413478727     
 O   6.6015278295064430        8.1257864878309611        21.180363678715050     
 C   8.3370418638160295        7.7209930617301863        22.576931276027068     
 N   8.3786770155944144        6.6338984805363124        25.922118033659075     
 C   8.7309856230063847        7.2994804465093051        23.900623386063348     
 O   4.4208078128214208        6.9568914394760260        21.181162537396585     
 C   3.9084187860113242        5.1096551071761658        22.478318233118408     
 N   5.2926508321832220        4.2754329349553428        25.580227408544307     
 C   4.3018066311808347        4.4396624851794044        23.639494959152657     
 O   4.5976890902337768        9.2229292055469774        22.115884734556239     
 C   4.3486479509635494        9.7478323853926696        24.358958209926424     
 N   4.8724648680311606        7.5925033269718734        27.050444661121364     
 C   4.3953511811123249        9.1810339847713500        25.634970317791613     
 B   5.1267981419108537        8.3010374425127420        21.036084064848179     
 C   9.2818604369153839        8.3137944121944258        21.590296732490955     
 H   7.8334957753332102        6.2706075655648386        26.743432671570243     
 C   9.7285797704275208        6.6825824563558092        25.785993095998005     
 C   9.9979518778022634        7.1302741234556315        24.497623712840554     
 C   2.8877615940582873        4.6676055632701736        21.503324036966866     
 H   5.7960998858771564        4.5936284411395309        26.437180995286674     
 C   4.5323784511393663        3.1529858371577140        25.443378202501393     
 C   3.9008338838927950        3.2031839339607018        24.220462424014162     
 C   3.9706878814393800        11.136633580523968        24.023541978652908     
 H   5.3389970854345350        6.7351029965604718        27.409128411211068     
 C   4.3646152295277503        8.6223992406324275        27.796044360368136     
 C   4.0452442678915919        9.6550954905966719        26.939901619639354     
 C   4.7751393981885464        8.9133379246250151        19.604652325674159     
 H   10.301599595452924        8.3645223943072224        21.983417402770275     
 H   8.9499791265302040        9.3316907667391504        21.332025757144539     
 H   9.2870134782946110        7.7374955103221712        20.652940762469935     
 H   10.382455800679116        6.3641258797066760        26.593079156605022     
 H   10.970596851174591        7.2909309717539701        24.052066568790128     
 H   2.6338412926712884        3.6106314825163794        21.633960628997222     
 H   3.2353227451050723        4.8298325118929331        20.472931300178004     
 H   1.9598985563372726        5.2559593268743816        21.615612758517816     
 H   4.4861224450611701        2.4075533692322635        26.225450118638086     
 H   3.2202419286576518        2.4716981319353031        23.807847788666976     
 H   3.4397344221224433        11.596996479470894        24.860361291602260     
 H   3.3268773223141466        11.178845939036082        23.133851050112376     
 H   4.8614941535614324        11.752704229176686        23.810351783625944     
 H   4.2550575111655169        8.5366679712836895        28.871553961924583     
 H   3.6263982195538076        10.617654252168078        27.207288791123464     
 H   3.7322150773999372        8.6337559735184577        19.378075940075533     
 H   4.7714967917283193        10.013370967896883        19.668805933955575     
 C   5.6877185686110021        8.4755720049820820        18.441639440475612     
 H   5.1402142098158308        8.5682617318109706        17.491584505367982     
 H   5.9262021991203859        7.4034764069060586        18.536045433636197     
 C   6.9971786267156988        9.2680356814894278        18.311103971609768     
 H   7.6003640060345905        9.1528732008905589        19.222167375113560     
 H   6.7660971260261977        10.344295934026569        18.238542735062993     
 C   7.8067184334170792        8.8401449037255375        17.082634508285995     
 H   7.9909099680727538        7.7543769996404288        17.123875323441794     
 H   7.1971400494316242        8.9911500493941077        16.178038570371424     
 C   9.1414047509610299        9.5717814472326079        16.920755301174502     
 H   9.7861988346518309        9.3581707736419428        17.788230099088285     
 H   8.9741332408391479        10.660768708277272        16.942142144129416     
 C   9.8716053891223030        9.1953790386505645        15.627571529857056     
 H   10.031598802401170        8.1056277565427806        15.597998155154409     
 H   9.2183055245251442        9.4106304065329329        14.767409454839587     
 C   11.212893470470545        9.9096458686702622        15.435299311734804     
 H   11.872086769132789        9.6936162331204905        16.290681508470687     
 H   11.059535251775685        11.000685623991430        15.456877409116036     
 C   11.916013780945772        9.5169865040387993        14.132747092046170     
 H   12.066474045929823        8.4256437042256795        14.109728814587923     
 H   11.253359897253009        9.7310657461161369        13.279622471773278     
 C   13.260442439223700        10.218811072315031        13.920865570433598     
 H   13.110874667904884        11.311020455015955        13.915939280185018     
 H   13.919543868939151        10.022286975802402        14.781489178792521     
 C   13.962270614373013        9.7945273899567500        12.627465460665727     
 H   14.122166525588522        8.7046310190321243        12.634165513650633     
 H   13.298617526426760        9.9813425646872300        11.769453649145539     
 C   15.299101281278192        10.504874078151335        12.408211353304369     
 H   15.959994278810946        10.312664555304691        13.268496491283569     
 H   15.139260494036119        11.595976195918794        12.408933152948132     
 C   16.017991143422961        10.106790048285847        11.114465997843162     
 H   16.163383171443630        9.0148051163680254        11.082316046243577     
 H   15.375925391571165        10.341455980007883        10.250634252942563     
 C   17.367093755260907        10.819250445710274        10.979057210705529     
 H   18.002656583166313        10.553844976545179        11.839411531682879     
 H   17.209038996660595        11.907146471979214        11.068891536976487     
 C   18.126589140863064        10.546265676541195        9.6784455359831760     
 H   18.300153308954432        9.4652488476357348        9.5453677203442187     
 H   17.506291143744082        10.850622782235780        8.8222379209380382     
 C   19.460945194944628        11.301260506590493        9.6313383451946475     
 H   20.161102957134734        10.849492140013052        10.350145770262417     
 H   19.298965910353839        12.327660723402825        9.9889385717301149     
 C   20.087054392476894        11.343819162481232        8.2365036575607036     
 H   21.058560368523395        11.857908625919913        8.2527429070137472     
 H   19.431488593359376        11.886006717363591        7.5391470357485781     
 H   20.250236568893801        10.334450753588564        7.8374087203442118     
 Cl   6.7215954717199660        5.3633699319055559        28.124606996710110     
         194

 Co   9.1352233865125623        1.4141572773270501        4.3602565420941275     
 N   7.8262773588704428       0.65608156807796192        5.7171393667307218     
 N   7.1950737367564237        1.7273561467252700        3.4884572060572401     
 N   10.186482763218715        2.1687242092572516        6.0341722405666030     
 N   9.9929158121152089        3.2965885142539362        3.6892277809147389     
 N   10.221003037470727      -0.34535533951865771        4.9842296248553017     
 N   9.8471309928597250       0.46978441122032866        2.5800883159358556     
 O   8.1334967420055584       0.30934728295971292        6.9961471827890032     
 C   6.4103830067268435       0.77703442902139019        5.5267873657665252     
 N   6.6368036913365032        2.2329440048592422        2.3575558254070219     
 C   6.1222133628201281        1.3677891990412046        4.2942308687054247     
 O   10.280533991063141        1.5010477052818425        7.2221310956758504     
 C   10.794868499100030        3.3270595432284100        5.9652857440309397     
 N   10.100988727200411        4.0800930455135305        2.5876350212991874     
 C   10.673898342242172        3.9543898752917617        4.6624905232611589     
 O   10.213366977575713      -0.80786743955262397        6.2774115680783966     
 C   10.748606541030801       -1.1476260449839648        4.0981355990006962     
 N   9.9593676185039453       0.79880090940201554        1.2704621050669815     
 C   10.621518146286668      -0.63533817137348758        2.7470500178620938     
 B   9.6212614457474643       0.14896127876982126        7.2802912932057495     
 C   5.4280207486870342       0.26316281417040321        6.5108146035270709     
 H   7.2329700653721041        2.5954962123412546        1.5776092237911568     
 C   5.2706333075730951        2.2286690473300488        2.4152336662796516     
 C   4.8999363756280516        1.6795831922264082        3.6242275256744785     
 C   11.604987916901530        3.9510863379488708        7.0472376535860555     
 H   9.6421101942441592        3.8033118786600042        1.6879099329558003     
 C   10.823520911135317        5.1991097569709552        2.8357821794373685     
 C   11.209702567052089        5.1584120117392285        4.1698132052223924     
 C   11.374872171497257       -2.4561140485320490        4.4269945887557478     
 H   9.4475573717959982        1.6181558855242379       0.87198562223497722     
 C   10.762417209104472       -7.1888366282641142E-002  0.60519925287470877     
 C   11.204328941653635       -1.0208938837253634        1.5197153934981125     
 C   9.8651921102492697      -0.44257197879110732        8.7440829728791787     
 H   4.4035457497791040       0.48767895155886493        6.1978065609912507     
 H   5.5139443052590220      -0.83005232669020734        6.6329609338462143     
 H   5.5923531497427170       0.70244199141461616        7.5082715124692818     
 H   4.6847275026657575        2.6472734845794514        1.6013747852249749     
 H   3.8937176288592741        1.5224378023870679        3.9869721405894984     
 H   11.297698366020274        4.9919339655885757        7.2261450648288257     
 H   11.520867527258892        3.3775270842939795        7.9748412333467620     
 H   12.663075572065770        3.9971021954791532        6.7405968661221749     
 H   11.042119213235296        5.9166031402972585        2.0550936600437066     
 H   11.796785176543576        5.8952879246572607        4.7011608526525768     
 H   12.031347181015638       -2.7905183343023472        3.6101588704510883     
 H   11.955269196077879       -2.3852775166484030        5.3675832346453012     
 H   10.591101322906573       -3.2322170258276386        4.5781517345025868     
 H   10.978268254405860        4.7372302082527434E-002 -0.45180203552280879     
 H   11.844524067430674       -1.8702471628128734        1.3136466957880801     
 H   10.929431665875970      -0.25173228851808105        8.9667187146431591     
 H   9.7734179540977895       -1.5404524862937128        8.7174629433311637     
 C   8.9974403358283777       0.11363338753420232        9.8943686074256352     
 H   9.5591751089482067        4.0082402256068857E-002   10.839273427751410     
 H   8.8176413209422861        1.1919232993164848        9.7491151277739085     
 C   7.6523868782884810      -0.60654041176739393        10.087937746269464     
 H   7.0051481967624536      -0.44164567461569054        9.2120857779239351     
 H   7.8297460011956233       -1.6954746950686710        10.123964681280585     
 C   6.9241988769904133      -0.18010153698285475        11.371641477615785     
 H   6.7586667496052675       0.90892136773781662        11.364134198323404     
 H   7.5824818430290239      -0.36384852053570238        12.236163537697783     
 C   5.5869754331554882      -0.89885012424811062        11.585647718138452     
 H   4.9172337610127244      -0.68408559030704097        10.737183875658468     
 H   5.7479969679654372       -1.9889735027429001        11.557829235029931     
 C   4.8835973916064441      -0.52732780846621419        12.896994374638979     
 H   4.7200165089222077       0.56140087856276599        12.934890678635105     
 H   5.5495615573281443      -0.74694578828594116        13.746005204853315     
 C   3.5454544988321715       -1.2510492269791924        13.094976189051794     
 H   2.8875174028929176       -1.0444368212023605        12.235668878800363     
 H   3.7092360040981482       -2.3409115788802963        13.075933032315280     
 C   2.8267412365996507      -0.86590224774209645        14.392025928801973     
 H   2.6609799597584574       0.22317221092642148        14.411422477825546     
 H   3.4833232185290695       -1.0700368957398059        15.251933132409610     
 C   1.4873333294573921       -1.5846075804857183        14.592121848836797     
 H   1.6492957612842429       -2.6750997100918581        14.599697889706162     
 H  0.83493955147828736       -1.3960127364982966        13.724433394805446     
 C  0.76879686116705304       -1.1650672430801394        15.878698291724639     
 H  0.61123691219870480       -7.5080558859310795E-002   15.870928412193612     
 H   1.4236849910776870       -1.3543770310941157        16.742498216617538     
 C -0.57381395570187277       -1.8679494816954996        16.088515698317813     
 H  -1.2302239983061214       -1.6637486198313356        15.227578067465465     
 H -0.42312807938829644       -2.9602635363425680        16.079428617681003     
 C  -1.2970198234102781       -1.4766351915231759        17.384254074422113     
 H  -1.4215433779852349      -0.38276447942840075        17.434353099271046     
 H -0.66907317646710784       -1.7380833184390916        18.250749963773277     
 C  -2.6616915802664267       -2.1662772049474119        17.493097442916888     
 H  -3.2957104475319539       -1.8452399695177586        16.651763172054785     
 H  -2.5255729535813143       -3.2498782717036896        17.345811500051251     
 C  -3.4071902162239236       -1.9499917574395302        18.812892693604756     
 H  -3.5813055864467707      -0.87624510873420547        18.991586713664109     
 H  -2.7736224194695329       -2.2921410223584142        19.642785189862707     
 C  -4.7424752289887087       -2.7047025609686282        18.855289691565996     
 H  -5.4632099289554059       -2.2075156907529556        18.189462974508530     
 H  -4.5956869771348803       -3.7060199093834543        18.427606621312609     
 C  -5.3280944011850302       -2.8378303256631163        20.264009385181868     
 H  -6.3251772978336733       -3.3003263337585076        20.241931270059258     
 H  -4.6841681915709428       -3.4668180324409303        20.895657797477455     
 H  -5.4302663149439399       -1.8612173700606267        20.752361688289419     
 Cl   8.4638185768912884        3.2633595692748756        8.2361846802221667E-002
 Co   5.7328384087167521        7.0581459210346971        23.919716420105168     
 N   7.0421655345967453        7.6191960018677278        22.375834634431211     
 N   7.7424568414880719        7.0051298650289304        24.785927996908192     
 N   4.5051047180750858        6.4025147259760766        22.415156363352317     
 N   5.1881015175476763        5.0935203679654553        24.497659075643199     
 N   4.9156411949091705        8.8589386585770846        23.392265791028827     
 N   4.9272009755149977        7.9077192807893306        25.734170547200144     
 O   6.6045401922793463        8.1286669502022306        21.180492211380713     
 C   8.3400845984882945        7.7233842752081738        22.577086502238597     
 N   8.3806761974881194        6.6346957443472245        25.921876214515134     
 C   8.7337275141059578        7.3014132238286846        23.900820887065791     
 O   4.4240219765666593        6.9594210259576244        21.182105899416811     
 C   3.9113175067372357        5.1124600917310881        22.479233309477181     
 N   5.2966203336110063        4.2784599627449866        25.580720571328019     
 C   4.3052016854221131        4.4423952153474442        23.640229781622477     
 O   4.6008734446915254        9.2255783715038451        22.116671823379157     
 C   4.3506377705193122        9.7499514191198244        24.359609495844662     
 N   4.8696713031824164        7.5922749266204148        27.050139291526605     
 C   4.3948796590781694        9.1820051149732596        25.635166531932171     
 B   5.1296382721767975        8.3036706129918922        21.036789577858301     
 C   9.2852314468943593        8.3155691799814626        21.590366569798224     
 H   7.8350569959909961        6.2715453364538494        26.743008290405559     
 C   9.7306208066123521        6.6820645684587552        25.785736349538141     
 C   10.000465691375444        7.1304664196385898        24.497709433531181     
 C   2.8905482453944016        4.6704608540588293        21.504233643522408     
 H   5.7996530936920125        4.5969326304102287        26.437892350600894     
 C   4.5368561041967412        3.1556957123938663        25.443969427121299     
 C   3.9049416134066086        3.2056985410166550        24.221212860019882     
 C   3.9731027412967546        11.138913984869037        24.024456224969381     
 H   5.3376184267788993        6.7359238662831062        27.409378144910328     
 C   4.3581275801458998        8.6205910673702650        27.795164259650260     
 C   4.0401360270321529        9.6539264868568928        26.939352839716729     
 C   4.7763057886426434        8.9151956530166814        19.605505416115882     
 H   10.304513656222730        8.3680366948000735        21.984336630598921     
 H   8.9524962185881911        9.3325283898965417        21.329951607181570     
 H   9.2919687061283032        7.7376393447740268        20.654092991851940     
 H   10.384140646740509        6.3623906949795641        26.592592506471352     
 H   10.973255886769619        7.2904947059237051        24.052259478130786     
 H   2.6375036109532024        3.6131950285219543        21.634112913570739     
 H   3.2375997325114008        4.8338398317734041        20.473868428046138     
 H   1.9622287098881210        5.2579163359360894        21.617327510616629     
 H   4.4914365507637584        2.4103034866967792        26.226103190988880     
 H   3.2243716716271420        2.4740756767596159        23.808776839242512     
 H   3.4407408493409468        11.598755153612833        24.860583859862111     
 H   3.3308654725332034        11.181621208033677        23.133706193131552     
 H   4.8642565442440038        11.755045622318240        23.813157557884214     
 H   4.2451755814544825        8.5333388563181103        28.870020474302944     
 H   3.6194454697835536        10.615644774090207        27.206667028421901     
 H   3.7324094420932745        8.6376810799505606        19.381796953317163     
 H   4.7751276504864313        10.015194558883756        19.668275389438538     
 C   5.6851191816769351        8.4742315090966098        18.441050175643902     
 H   5.1357279706281087        8.5669686902035735        17.492132569276784     
 H   5.9219352417323599        7.4018675486056544        18.536167149620450     
 C   6.9953432072879851        9.2646069065701315        18.307496721709118     
 H   7.5998508659189508        9.1490577318511868        19.217619497519323     
 H   6.7655019030377845        10.341115540911463        18.234959234725462     
 C   7.8027710580959404        8.8358153467771690        17.078068480126930     
 H   7.9868287951879040        7.7500392800444002        17.119353619245675     
 H   7.1921774122495155        8.9868541186011672        16.174194420459994     
 C   9.1372888214436276        9.5675167581504343        16.915026419809536     
 H   9.7824080995750418        9.3545883528391460        17.782425443622401     
 H   8.9697026484832048        10.656478020338788        16.936000432640789     
 C   9.8675782912008163        9.1910821051405271        15.621971703526585     
 H   10.028414950074424        8.1014626518132626        15.592706489384115     
 H   9.2143168404901346        9.4057104817107380        14.761646114636948     
 C   11.208315443765843        9.9064860140989115        15.430229309972484     
 H   11.867161930450603        9.6911967033524586        16.286063404625974     
 H   11.053911686970638        10.997374006232000        15.451589249354967     
 C   11.912682717842721        9.5144530672495460        14.128281882203092     
 H   12.064360774847835        8.4232964232106333        14.105541474268728     
 H   11.250455358382808        9.7277064529550614        13.274651619521727     
 C   13.256479711322120        10.217667867274029        13.917285667364691     
 H   13.105851259397893        11.309707187994890        13.912156553239351     
 H   13.915233900003207        10.021799852702241        14.778304434939686     
 C   13.959183643181479        9.7937667269063002        12.624337689381344     
 H   14.119485238635955        8.7039513672433166        12.631280543360591     
 H   13.295801488491643        9.9801818343614155        11.766073348635837     
 C   15.295851871906311        10.504272320841247        12.405229723577412     
 H   15.956883853503550        10.311726468211045        13.265319936337997     
 H   15.136078024560378        11.595367585197542        12.406323641918256     
 C   16.014450360768095        10.106523788153456        11.111206991873617     
 H   16.158559818314057        9.0144322897768241        11.078044539980672     
 H   15.372822274139754        10.342684275794024        10.247500927126392     
 C   17.364379772523513        10.817468443576256        10.976901301618494     
 H   17.999459278028560        10.549911768015500        11.836857550204021     
 H   17.207695642583221        11.905325916413933        11.068515190438054     
 C   18.123813201632192        10.545677996185116        9.6760558929442979     
 H   18.296002124770805        9.4647045609933524        9.5414285082879378     
 H   17.504223471921144        10.852244303306728        8.8202368459421692     
 C   19.459176686381653        11.298793543217794        9.6305900333016723     
 H   20.158202166805751        10.845083479705513        10.349165235038255     
 H   19.298456843303583        12.324857585402638        9.9895232020747748     
 C   20.086228056905099        11.342410498035816        8.2362558712966560     
 H   21.058618485101835        11.854615222231921        8.2539120784928297     
 H   19.432181551228748        11.886849304919352        7.5394232757320063     
 H   20.247942070307548        10.333480551522660        7.8356620423079315     
 Cl   6.7227047471119690        5.3662624864651853        28.125852255896103     
         194

 Co   9.1362408227116649        1.4135744341751180        4.3632874689302614     
 N   7.8291330527654113       0.65741382815810756        5.7216105523785279     
 N   7.1944398492452502        1.7265011085734649        3.4928821686460090     
 N   10.188775797267377        2.1710656074103052        6.0350847326047026     
 N   9.9916722782284086        3.2956424215429410        3.6890219396779718     
 N   10.222821052765676      -0.34534470426732500        4.9885161969442091     
 N   9.8441066099411731       0.46573819102601943        2.5843831333618659     
 O   8.1381966481694477       0.31142061514116198        7.0003575472469315     
 C   6.4130168583963547       0.77851342637700516        5.5333489927117734     
 N   6.6344614805767534        2.2309191785550104        2.3623541947708060     
 C   6.1229071452758328        1.3678108966168327        4.3005763221407509     
 O   10.284544974630059        1.5049864446688539        7.2237604974061469     
 C   10.795388789228600        3.3301677271549521        5.9642545850787299     
 N   10.096475777207523        4.0783655424125635        2.5867174906992458     
 C   10.672218330753445        3.9558181442994926        4.6609109637710757     
 O   10.218877035041734      -0.80503734635600799        6.2823407064227972     
 C   10.749570776750030       -1.1486471401708245        4.1029185702077893     
 N   9.9510352345179491       0.79092745053758584        1.2738345739407686     
 C   10.618688874937620      -0.63926756499680981        2.7513672693862299     
 B   9.6261218761940750       0.15248558170769116        7.2840185150696248     
 C   5.4320485424379603       0.26655776043680302        6.5196162609679948     
 H   7.2294488165455251        2.5919586507525936        1.5809393502489313     
 C   5.2683660133893024        2.2264853072136166        2.4219637646739622     
 C   4.8995810846617625        1.6786577793602362        3.6320392480191588     
 C   11.605348173372850        3.9565892648453800        7.0448273467441949     
 H   9.6376048162124324        3.7995292296914323        1.6876499175803858     
 C   10.816570404289937        5.1991845938587442        2.8330861714346995     
 C   11.204494086748369        5.1606193568292840        4.1666158924065071     
 C   11.378800420461740       -2.4552487803797596        4.4330848495446231     
 H   9.4394593910034263        1.6103642876225068       0.87513007139676458     
 C   10.751213952411295       -8.1797567519595354E-002  0.60814461245508677     
 C   11.196582927906947       -1.0283529749235516        1.5232523368911044     
 C   9.8704108730171782      -0.43729356675602826        8.7483740139306665     
 H   4.4071294951877400       0.49006216143323172        6.2074269938490190     
 H   5.5184314168476636      -0.82623475584090678        6.6442654594714847     
 H   5.5973474123253801       0.70817891410642930        7.5157509709857617     
 H   4.6813176422324894        2.6441398290594904        1.6084800368589054     
 H   3.8939998043407544        1.5214906586022774        3.9963977687259629     
 H   11.299348559204541        4.9981617967893914        7.2203643193981950     
 H   11.519933591776114        3.3859875488015523        7.9739613850934221     
 H   12.663759289161073        4.0002723134092140        6.7392076714420188     
 H   11.032664985097060        5.9163484568617406        2.0515411864691564     
 H   11.790815627047607        5.8991490525245993        4.6964950374559642     
 H   12.027966578828806       -2.7943576576878937        3.6137587695902966     
 H   11.966670045665174       -2.3795412658735171        5.3668795078492089     
 H   10.597948904113245       -3.2297153757328072        4.5952576805881167     
 H   10.962235314469726        3.4226534819489757E-002 -0.44972057440689384     
 H   11.835566727135625       -1.8785277624762395        1.3169431763960744     
 H   10.933305360549115      -0.24250603400964671        8.9727956815400773     
 H   9.7825432797193752       -1.5353237939298763        8.7221645840717947     
 C   8.9986557143049222       0.11613124316033074        9.8964077761309461     
 H   9.5580345506661910        4.3609820044921088E-002   10.842615125726310     
 H   8.8166279837749801        1.1939367987367357        9.7508700001614876     
 C   7.6550202649750183      -0.60700089886972297        10.086644849350217     
 H   7.0098754301294210      -0.44405594397171261        9.2091345952507968     
 H   7.8345483991316502       -1.6954354368566231        10.124049668524828     
 C   6.9229885983982413      -0.18098369469836512        11.367937456914659     
 H   6.7566722318691772       0.90790410072082972        11.359569690643161     
 H   7.5790066459055216      -0.36383981269029503        12.234218630612226     
 C   5.5858800752943818      -0.90045359989467411        11.578986354714276     
 H   4.9173070206832445      -0.68527371780653801        10.729734868397149     
 H   5.7473007063821919       -1.9904876315684072        11.550794495527793     
 C   4.8811138017059834      -0.52966974014719892        12.889692719529052     
 H   4.7175108530134784       0.55904723431542558        12.927916228911169     
 H   5.5464659956118476      -0.74956205765837391        13.739115850742364     
 C   3.5429243086584448       -1.2533199135592501        13.086795979562380     
 H   2.8848927523505661       -1.0455795848736205        12.227886729107480     
 H   3.7063929001625660       -2.3431721001959893        13.066642629449904     
 C   2.8249188211353897      -0.86914485380337536        14.384465310766117     
 H   2.6599130979899961       0.21999781908881996        14.405085558309436     
 H   3.4817820750769930       -1.0745907102226768        15.243829841108923     
 C   1.4852057262390068       -1.5871222013367383        14.584514018891312     
 H   1.6463916636139400       -2.6776970089567254        14.590746298570007     
 H  0.83242038055840961       -1.3970760309841324        13.717487854183629     
 C  0.76779394552654923       -1.1685606397387009        15.871991426465735     
 H  0.61099490930594014       -7.8473316647931432E-002   15.865610402029782     
 H   1.4230641903078520       -1.3593283476088216        16.735170536616284     
 C -0.57513086187316764       -1.8708823775672496        16.081705370709400     
 H  -1.2318022729842555       -1.6654862082790973        15.221280059610789     
 H -0.42504339598198959       -2.9632415647395276        16.071509053018076     
 C  -1.2974038447881153       -1.4803277354358062        17.378123602856245     
 H  -1.4216396121934325      -0.38646510563351494        17.428969940630257     
 H -0.66892160767660025       -1.7424675523720135        18.244011141175186     
 C  -2.6621531905473961       -2.1696401562725969        17.487797558087109     
 H  -3.2966423355725287       -1.8485925706522044        16.646823703436588     
 H  -2.5264614964612209       -3.2533227396748545        17.340744111833303     
 C  -3.4065487672222150       -1.9525099986438494        18.808053194032990     
 H  -3.5799115098291443      -0.87858236271033363        18.986417909430958     
 H  -2.7725014025931376       -2.2945639563828131        19.637693904715370     
 C  -4.7422622458180870       -2.7063564268137261        18.851806668682713     
 H  -5.4626309140728768       -2.2100602579848876        18.184945830250776     
 H  -4.5961381152395315       -3.7086125517560649        18.426215074847423     
 C  -5.3279118205503853       -2.8359254118300363        20.260723581568875     
 H  -6.3250522122241248       -3.2983097057757571        20.239857436240740     
 H  -4.6840465956015898       -3.4633039379951494        20.893946711657637     
 H  -5.4299589875908021       -1.8581240419991534        20.746546818983031     
 Cl   8.4597600232990544        3.2561179189766700        8.3185160909205830E-002
 Co   5.7359885180941266        7.0610587460750756        23.920509370219083     
 N   7.0452398981684059        7.6219828864343180        22.375927816278981     
 N   7.7449238037889234        7.0075712297911501        24.785990334114750     
 N   4.5077746624340085        6.4054301211634996        22.416227440284295     
 N   5.1914583637014138        5.0965543446393511        24.498229775968685     
 N   4.9197444114799440        8.8622439351358651        23.393109802241053     
 N   4.9281894354282123        7.9093877322900932        25.734611680921564     
 O   6.6075525550522505        8.1315474125735001        21.180620744046376     
 C   8.3431273331605595        7.7257754886861614        22.577241728450126     
 N   8.3826753793818245        6.6354930081581376        25.921634395371196     
 C   8.7364694052055327        7.3033460011480642        23.901018388068234     
 O   4.4272361403118978        6.9619506124392219        21.183049261437038     
 C   3.9142162274631476        5.1152650762860103        22.480148385835953     
 N   5.3005898350387914        4.2814869905346304        25.581213734111731     
 C   4.3085967396633906        4.4451279455154840        23.640964604092300     
 O   4.6040577991492730        9.2282275374607146        22.117458912202075     
 C   4.3526275900750759        9.7520704528469793        24.360260781762904     
 N   4.8668777383336721        7.5920465262689563        27.049833921931850     
 C   4.3944081370440147        9.1829762451751691        25.635362746072730     
 B   5.1324784024427403        8.3063037834710425        21.037495090868422     
 C   9.2886024568733330        8.3173439477685012        21.590436407105493     
 H   7.8366182166487821        6.2724831073428602        26.742583909240878     
 C   9.7326618427971852        6.6815466805617012        25.785479603078272     
 C   10.002979504948627        7.1306587158215473        24.497795154221812     
 C   2.8933348967305159        4.6733161448474840        21.505143250077950     
 H   5.8032063015068687        4.6002368196809265        26.438603705915117     
 C   4.5413337572541170        3.1584055876300186        25.444560651741206     
 C   3.9090493429204223        3.2082131480726082        24.221963296025606     
 C   3.9755176011541296        11.141194389214105        24.025370471285854     
 H   5.3362397681232636        6.7367447360057415        27.409627878609591     
 C   4.3516399307640503        8.6187828941081044        27.794284158932385     
 C   4.0350277861727131        9.6527574831171155        26.938804059794109     
 C   4.7774721790967405        8.9170533814083477        19.606358506557605     
 H   10.307427716992533        8.3715509952929263        21.985255858427571     
 H   8.9550133106461764        9.3333660130539311        21.327877457218602     
 H   9.2969239339619971        7.7377831792258815        20.655245221233944     
 H   10.385825492801901        6.3606555102524531        26.592105856337685     
 H   10.975914922364646        7.2900584400934410        24.052452387471444     
 H   2.6411659292351164        3.6157585745275287        21.634265198144259     
 H   3.2398767199177292        4.8378471516538752        20.474805555914273     
 H   1.9645588634389695        5.2598733449977972        21.619042262715443     
 H   4.4967506564663475        2.4130536041612949        26.226756263339674     
 H   3.2285014145966318        2.4764532215839292        23.809705889818048     
 H   3.4417472765594508        11.600513827754774        24.860806428121961     
 H   3.3348536227522603        11.184396477031271        23.133561336150727     
 H   4.8670189349265751        11.757387015459793        23.815963332142484     
 H   4.2352936517434481        8.5300097413525311        28.868486986681305     
 H   3.6124927200133001        10.613635296012335        27.206045265720338     
 H   3.7326038067866119        8.6416061863826634        19.385517966558794     
 H   4.7787585092445433        10.017018149870632        19.667744844921497     
 C   5.6825197947428681        8.4728910132111377        18.440460910812195     
 H   5.1312417314403866        8.5656756485961747        17.492680633185586     
 H   5.9176682843443347        7.4002586903052512        18.536288865604703     
 C   6.9935077878602723        9.2611781316508370        18.303889471808464     
 H   7.5993377258033110        9.1452422628118164        19.213071619925085     
 H   6.7649066800493713        10.337935147796360        18.231375734387928     
 C   7.7988236827748016        8.8314857898287986        17.073502451967862     
 H   7.9827476223030533        7.7457015604483717        17.114831915049557     
 H   7.1872147750674076        8.9825581878082268        16.170350270548568     
 C   9.1331728919262254        9.5632520690682608        16.909297538444569     
 H   9.7786173644982526        9.3510059320363492        17.776620788156514     
 H   8.9652720561272616        10.652187332400304        16.929858721152161     
 C   9.8635511932793296        9.1867851716304898        15.616371877196116     
 H   10.025231097747680        8.0972975470837429        15.587414823613821     
 H   9.2103281564551249        9.4007905568885430        14.755882774434308     
 C   11.203737417061140        9.9033261595275608        15.425159308210164     
 H   11.862237091768417        9.6887771735844250        16.281445300781261     
 H   11.048288122165593        10.994062388472573        15.446301089593899     
 C   11.909351654739670        9.5119196304602927        14.123816672360014     
 H   12.062247503765846        8.4209491421955889        14.101354133949533     
 H   11.247550819512607        9.7243471597939841        13.269680767270176     
 C   13.252516983420540        10.216524662233025        13.913705764295784     
 H   13.100827850890900        11.308393920973828        13.908373826293683     
 H   13.910923931067265        10.021312729602080        14.775119691086852     
 C   13.956096671989943        9.7930060638558487        12.621209918096962     
 H   14.116803951683385        8.7032717154545072        12.628395573070549     
 H   13.292985450556525        9.9790211040355992        11.762693048126133     
 C   15.292602462534433        10.503670563531157        12.402248093850453     
 H   15.953773428196154        10.310788381117399        13.262143381392427     
 H   15.132895555084637        11.594758974476289        12.403714130888380     
 C   16.010909578113232        10.106257528021068        11.107947985904074     
 H   16.153736465184480        9.0140594631856228        11.073773033717767     
 H   15.369719156708342        10.343912571580166        10.244367601310222     
 C   17.361665789786120        10.815686441442239        10.974745392531458     
 H   17.996261972890807        10.545978559485821        11.834303568725163     
 H   17.206352288505848        11.903505360848653        11.068138843899622     
 C   18.121037262401323        10.545090315829036        9.6736662499054198     
 H   18.291850940587175        9.4641602743509701        9.5374892962316569     
 H   17.502155800098205        10.853865824377676        8.8182357709463002     
 C   19.457408177818678        11.296326579845095        9.6298417214086953     
 H   20.155301376476768        10.840674819397977        10.348184699814095     
 H   19.297947776253327        12.322054447402449        9.9901078324194330     
 C   20.085401721333309        11.341001833590401        8.2360080850326103     
 H   21.058676601680276        11.851321818543926        8.2550812499719139     
 H   19.432874509098124        11.887691892475113        7.5396995157154345     
 H   20.245647571721296        10.332510349456756        7.8339153642716504     
 Cl   6.7238140225039711        5.3691550410248148        28.127097515082095     
         194

 Co   9.1372582589107676        1.4129915910231858        4.3663183957663954     
 N   7.8319887466603797       0.65874608823825309        5.7260817380263331     
 N   7.1938059617340775        1.7256460704216601        3.4973071312347774     
 N   10.191068831316041        2.1734070055633588        6.0359972246428022     
 N   9.9904287443416067        3.2946963288319453        3.6888160984412046     
 N   10.224639068060624      -0.34533406901599228        4.9928027690331156     
 N   9.8410822270226230       0.46169197083171026        2.5886779507878761     
 O   8.1428965543333351       0.31349394732261110        7.0045679117048598     
 C   6.4156507100658660       0.77999242373262012        5.5399106196570216     
 N   6.6321192698170028        2.2288943522507787        2.3671525641345901     
 C   6.1236009277315384        1.3678325941924609        4.3069217755760780     
 O   10.288555958196978        1.5089251840558651        7.2253898991364434     
 C   10.795909079357168        3.3332759110814942        5.9632234261265200     
 N   10.091962827214637        4.0766380393115975        2.5857999600993038     
 C   10.670538319264718        3.9572464133072240        4.6593314042809935     
 O   10.224387092507754      -0.80220725315939190        6.2872698447671977     
 C   10.750535012469257       -1.1496682353576841        4.1077015414148823     
 N   9.9427028505319530       0.78305399167315615        1.2772070428145557     
 C   10.615859603588572      -0.64319695862013215        2.7556845209103660     
 B   9.6309823066406839       0.15600988464556109        7.2877457369335001     
 C   5.4360763361888864       0.26995270670320276        6.5284179184089179     
 H   7.2259275677189461        2.5884210891639325        1.5842694767067058     
 C   5.2660987192055106        2.2243015670971844        2.4286938630682728     
 C   4.8992257936954733        1.6777323664940640        3.6398509703638391     
 C   11.605708429844169        3.9620921917418892        7.0424170399023334     
 H   9.6330994381807074        3.7957465807228608        1.6873899022049716     
 C   10.809619897444557        5.1992594307465332        2.8303901634320301     
 C   11.199285606444647        5.1628267019193386        4.1634185795906218     
 C   11.382728669426221       -2.4543835122274702        4.4391751103334984     
 H   9.4313614102108545        1.6025726897207755       0.87827452055855193     
 C   10.740010695718118       -9.1706768756549553E-002  0.61108997203546467     
 C   11.188836914160259       -1.0358120661217400        1.5267892802840963     
 C   9.8756296357850886      -0.43201515472094915        8.7526650549821543     
 H   4.4107132405963752       0.49244537130759852        6.2170474267067863     
 H   5.5229185284363043      -0.82241718499160621        6.6555699850967551     
 H   5.6023416749080432       0.71391583679824244        7.5232304295022416     
 H   4.6779077817992203        2.6410061735395298        1.6155852884928357     
 H   3.8942819798222352        1.5205435148174868        4.0058233968624268     
 H   11.300998752388807        5.0043896279902071        7.2145835739675652     
 H   11.518999656293335        3.3944480133091255        7.9730815368400814     
 H   12.664443006256375        4.0034424313392742        6.7378184767618636     
 H   11.023210756958825        5.9160937734262218        2.0479887128946057     
 H   11.784846077551638        5.9030101803919379        4.6918292222593516     
 H   12.024585976641974       -2.7981969810734402        3.6173586687295045     
 H   11.978070895252468       -2.3738050150986312        5.3661757810531157     
 H   10.604796485319920       -3.2272137256379758        4.6123636266736456     
 H   10.946202374533595        2.1080767556452079E-002 -0.44763911329097894     
 H   11.826609386840577       -1.8868083621396057        1.3202396570040686     
 H   10.937179055222261      -0.23327977950121231        8.9788726484369938     
 H   9.7916686053409627       -1.5301951015660396        8.7268662248124258     
 C   8.9998710927814667       0.11862909878645916        9.8984469448362589     
 H   9.5568939923841771        4.7137237833773327E-002   10.845956823701210     
 H   8.8156146466076741        1.1959502981569869        9.7526248725490650     
 C   7.6576536516615556      -0.60746138597205190        10.085351952430969     
 H   7.0146026634963885      -0.44646621332773473        9.2061834125776585     
 H   7.8393507970676772       -1.6953961786445753        10.124134655769073     
 C   6.9217783198060685      -0.18186585241387551        11.364233436213530     
 H   6.7546777141330860       0.90688683370384282        11.355005182962918     
 H   7.5755314487820202      -0.36383110484488773        12.232273723526671     
 C   5.5847847174332754      -0.90205707554123760        11.572324991290101     
 H   4.9173802803537638      -0.68646184530603505        10.722285861135829     
 H   5.7466044447989466       -1.9920017603939144        11.543759756025654     
 C   4.8786302118055236      -0.53201167182818354        12.882391064419124     
 H   4.7150051971047491       0.55669359006808516        12.920941779187233     
 H   5.5433704338955518      -0.75217832703080667        13.732226496631414     
 C   3.5403941184847181       -1.2555906001393078        13.078615770072966     
 H   2.8822681018082150       -1.0467223485448804        12.220104579414597     
 H   3.7035497962269841       -2.3454326215116823        13.057352226584525     
 C   2.8230964056711292      -0.87238745986465416        14.376904692730262     
 H   2.6588462362215348       0.21682342725121842        14.398748638793325     
 H   3.4802409316249165       -1.0791445247055478        15.235726549808238     
 C   1.4830781230206218       -1.5896368221877584        14.576906188945827     
 H   1.6434875659436368       -2.6802943078215926        14.581794707433852     
 H  0.82990120963853187       -1.3981393254699683        13.710542313561811     
 C  0.76679102988604531       -1.1720540363972625        15.865284561206833     
 H  0.61075290641317537       -8.1866074436552083E-002   15.860292391865952     
 H   1.4224433895380173       -1.3642796641235277        16.727842856615030     
 C -0.57644776804446263       -1.8738152734389997        16.074895043100984     
 H  -1.2333805476623898       -1.6672237967268588        15.214982051756113     
 H -0.42695871257568280       -2.9662195931364872        16.063589488355145     
 C  -1.2977878661659525       -1.4840202793484365        17.371993131290381     
 H  -1.4217358464016299      -0.39016573183862913        17.423586781989467     
 H -0.66877003888609254       -1.7468517863049355        18.237272318577094     
 C  -2.6626148008283659       -2.1730031075977814        17.482497673257331     
 H  -3.2975742236131036       -1.8519451717866504        16.641884234818388     
 H  -2.5273500393411270       -3.2567672076460195        17.335676723615357     
 C  -3.4059073182205060       -1.9550282398481686        18.803213694461220     
 H  -3.5785174332115175      -0.88091961668646179        18.981249105197808     
 H  -2.7713803857167423       -2.2969868904072119        19.632602619568033     
 C  -4.7420492626474644       -2.7080102926588241        18.848323645799425     
 H  -5.4620518991903477       -2.2126048252168191        18.180428685993025     
 H  -4.5965892533441837       -3.7112051941286750        18.424823528382237     
 C  -5.3277292399157403       -2.8340204979969568        20.257437777955886     
 H  -6.3249271266145772       -3.2962930777930066        20.237783602422223     
 H  -4.6839249996322376       -3.4597898435493688        20.892235625837820     
 H  -5.4296516602376634       -1.8550307139376800        20.740731949676643     
 Cl   8.4557014697068187        3.2488762686784645        8.4008475016189993E-002
 Co   5.7391386274715011        7.0639715711154540        23.921302320333002     
 N   7.0483142617400674        7.6247697710009090        22.376020998126751     
 N   7.7473907660897758        7.0100125945533689        24.786052671321308     
 N   4.5104446067929302        6.4083455163509235        22.417298517216274     
 N   5.1948152098551512        5.0995883213132478        24.498800476294171     
 N   4.9238476280507175        8.8655492116946437        23.393953813453280     
 N   4.9291778953414269        7.9110561837908548        25.735052814642980     
 O   6.6105649178251547        8.1344278749447696        21.180749276712039     
 C   8.3461700678328228        7.7281667021641489        22.577396954661655     
 N   8.3846745612755313        6.6362902719690497        25.921392576227259     
 C   8.7392112963051076        7.3052787784674438        23.901215889070677     
 O   4.4304503040571364        6.9644801989208203        21.183992623457268     
 C   3.9171149481890590        5.1180700608409326        22.481063462194726     
 N   5.3045593364665766        4.2845140183242743        25.581706896895447     
 C   4.3119917939046681        4.4478606756835237        23.641699426562123     
 O   4.6072421536070216        9.2308767034175823        22.118246001024993     
 C   4.3546174096308388        9.7541894865741341        24.360912067681141     
 N   4.8640841734849287        7.5918181259174986        27.049528552337090     
 C   4.3939366150098591        9.1839473753770804        25.635558960213288     
 B   5.1353185327086832        8.3089369539501927        21.038200603878543     
 C   9.2919734668523066        8.3191187155555397        21.590506244412765     
 H   7.8381794373065681        6.2734208782318710        26.742159528076193     
 C   9.7347028789820165        6.6810287926646472        25.785222856618404     
 C   10.005493318521809        7.1308510120045048        24.497880874912443     
 C   2.8961215480666298        4.6761714356361388        21.506052856633492     
 H   5.8067595093217248        4.6035410089516251        26.439315061229337     
 C   4.5458114103114928        3.1611154628661713        25.445151876361113     
 C   3.9131570724342359        3.2107277551285618        24.222713732031330     
 C   3.9779324610115046        11.143474793559173        24.026284717602326     
 H   5.3348611094676279        6.7375656057283768        27.409877612308854     
 C   4.3451522813821999        8.6169747208459420        27.793404058214506     
 C   4.0299195453132732        9.6515884793773363        26.938255279871484     
 C   4.7786385695508375        8.9189111098000122        19.607211596999331     
 H   10.310341777762339        8.3750652957857774        21.986175086256221     
 H   8.9575304027041636        9.3342036362113205        21.325803307255629     
 H   9.3018791617956893        7.7379270136777372        20.656397450615948     
 H   10.387510338863294        6.3589203255253413        26.591619206204015     
 H   10.978573957959673        7.2896221742631759        24.052645296812102     
 H   2.6448282475170304        3.6183221205331035        21.634417482717776     
 H   3.2421537073240576        4.8418544715343463        20.475742683782403     
 H   1.9668890169898179        5.2618303540595051        21.620757014814256     
 H   4.5020647621689358        2.4158037216258106        26.227409335690467     
 H   3.2326311575661215        2.4788307664082425        23.810634940393580     
 H   3.4427537037779548        11.602272501896714        24.861028996381808     
 H   3.3388417729713176        11.187171746028866        23.133416479169899     
 H   4.8697813256091464        11.759728408601347        23.818769106400755     
 H   4.2254117220324137        8.5266806263869519        28.866953499059665     
 H   3.6055399702430462        10.611625817934463        27.205423503018771     
 H   3.7327981714799492        8.6455312928147663        19.389238979800428     
 H   4.7823893680026552        10.018841740857505        19.667214300404460     
 C   5.6799204078088019        8.4715505173256656        18.439871645980489     
 H   5.1267554922526646        8.5643826069887758        17.493228697094388     
 H   5.9134013269563086        7.3986498320048470        18.536410581588957     
 C   6.9916723684325586        9.2577493567315408        18.300282221907814     
 H   7.5988245856876722        9.1414267937724460        19.208523742330847     
 H   6.7643114570609582        10.334754754681255        18.227792234050394     
 C   7.7948763074536629        8.8271562328804301        17.068936423808797     
 H   7.9786664494182027        7.7413638408523431        17.110310210853434     
 H   7.1822521378852988        8.9782622570152864        16.166506120637138     
 C   9.1290569624088231        9.5589873799860854        16.903568657079603     
 H   9.7748266294214652        9.3474235112335524        17.770816132690630     
 H   8.9608414637713185        10.647896644461818        16.923717009663534     
 C   9.8595240953578429        9.1824882381204525        15.610772050865645     
 H   10.022047245420936        8.0931324423542250        15.582123157843528     
 H   9.2063394724201153        9.3958706320663463        14.750119434231671     
 C   11.199159390356437        9.9001663049562101        15.420089306447844     
 H   11.857312253086231        9.6863576438163932        16.276827196936548     
 H   11.042664557360547        10.990750770713143        15.441012929832828     
 C   11.906020591636619        9.5093861936710393        14.119351462516937     
 H   12.060134232683859        8.4186018611805427        14.097166793630338     
 H   11.244646280642408        9.7209878666329086        13.264709915018623     
 C   13.248554255518959        10.215381457192024        13.910125861226879     
 H   13.095804442383908        11.307080653952763        13.904591099348016     
 H   13.906613962131321        10.020825606501921        14.771934947234017     
 C   13.953009700798409        9.7922454008053990        12.618082146812581     
 H   14.114122664730818        8.7025920636656995        12.625510602780507     
 H   13.290169412621408        9.9778603737097828        11.759312747616431     
 C   15.289353053162554        10.503068806221068        12.399266464123496     
 H   15.950663002888758        10.309850294023754        13.258966826446855     
 H   15.129713085608895        11.594150363755036        12.401104619858506     
 C   16.007368795458369        10.105991267888678        11.104688979934529     
 H   16.148913112054906        9.0136866365944215        11.069501527454863     
 H   15.366616039276932        10.345140867366306        10.241234275494049     
 C   17.358951807048726        10.813904439308221        10.972589483444423     
 H   17.993064667753053        10.542045350956142        11.831749587246303     
 H   17.205008934428474        11.901684805283372        11.067762497361189     
 C   18.118261323170451        10.544502635472956        9.6712766068665417     
 H   18.287699756403544        9.4636159877085877        9.5335500841753760     
 H   17.500088128275266        10.855487345448624        8.8162346959504312     
 C   19.455639669255703        11.293859616472394        9.6290934095157183     
 H   20.152400586147785        10.836266159090441        10.347204164589932     
 H   19.297438709203071        12.319251309402262        9.9906924627640930     
 C   20.084575385761514        11.339593169144987        8.2357602987685627     
 H   21.058734718258716        11.848028414855932        8.2562504214509964     
 H   19.433567466967499        11.888534480030872        7.5399757556988627     
 H   20.243353073135040        10.331540147390852        7.8321686862353692     
 Cl   6.7249232978959732        5.3720475955844442        28.128342774268088     
         194

 Co   9.1382756951098703        1.4124087478712537        4.3693493226025293     
 N   7.8348444405553481       0.66007834831839862        5.7305529236741384     
 N   7.1931720742229039        1.7247910322698550        3.5017320938235459     
 N   10.193361865364704        2.1757484037164123        6.0369097166809027     
 N   9.9891852104548065        3.2937502361209501        3.6886102572044379     
 N   10.226457083355571      -0.34532343376465957        4.9970893411220230     
 N   9.8380578441040711       0.45764575063740109        2.5929727682138863     
 O   8.1475964604972244       0.31556727950406016        7.0087782761627881     
 C   6.4182845617353772       0.78147142108823509        5.5464722466022698     
 N   6.6297770590572531        2.2268695259465474        2.3719509334983742     
 C   6.1242947101872431        1.3678542917680894        4.3132672290114051     
 O   10.292566941763896        1.5128639234428762        7.2270193008667398     
 C   10.796429369485738        3.3363840950080363        5.9621922671743102     
 N   10.087449877221751        4.0749105362106306        2.5848824294993618     
 C   10.668858307775992        3.9586746823149555        4.6577518447909103     
 O   10.229897149973775      -0.79937715996277592        6.2921989831115974     
 C   10.751499248188486       -1.1506893305445438        4.1124845126219753     
 N   9.9343704665459569       0.77518053280872645        1.2805795116883427     
 C   10.613030332239525      -0.64712635224345449        2.7600017724345021     
 B   9.6358427370872946       0.15953418758343099        7.2914729587973746     
 C   5.4401041299398125       0.27334765296960251        6.5372195758498419     
 H   7.2224063188923671        2.5848835275752715        1.5875996031644803     
 C   5.2638314250217180        2.2221178269807522        2.4354239614625834     
 C   4.8988705027291832        1.6768069536278920        3.6476626927085190     
 C   11.606068686315488        3.9675951186383984        7.0400067330604728     
 H   9.6285940601489823        3.7919639317542888        1.6871298868295572     
 C   10.802669390599178        5.1993342676343222        2.8276941554293611     
 C   11.194077126140927        5.1650340470093941        4.1602212667747365     
 C   11.386656918390702       -2.4535182440751808        4.4452653711223737     
 H   9.4232634294182827        1.5947810918190441       0.88141896972033928     
 C   10.728807439024941      -0.10161596999350375       0.61403533161584267     
 C   11.181090900413571       -1.0432711573199283        1.5303262236770883     
 C   9.8808483985529971      -0.42673674268587003        8.7569560960336403     
 H   4.4142969860050103       0.49482858118196532        6.2266678595645546     
 H   5.5274056400249458      -0.81859961414230575        6.6668745107220255     
 H   5.6073359374907064       0.71965275949005558        7.5307098880187215     
 H   4.6744979213659521        2.6378725180195688        1.6226905401267662     
 H   3.8945641553037156        1.5195963710326963        4.0152490249988917     
 H   11.302648945573072        5.0106174591910237        7.2088028285369345     
 H   11.518065720810558        3.4029084778166983        7.9722016885867415     
 H   12.665126723351676        4.0066125492693345        6.7364292820817084     
 H   11.013756528820590        5.9158390899907038        2.0444362393200555     
 H   11.778876528055667        5.9068713082592765        4.6871634070627390     
 H   12.021205374455143       -2.8020363044589871        3.6209585678687124     
 H   11.989471744839761       -2.3680687643237452        5.3654720542570224     
 H   10.611644066526592       -3.2247120755431444        4.6294695727591755     
 H   10.930169434597461        7.9350002934144293E-003 -0.44555765217506405     
 H   11.817652046545529       -1.8950889618029718        1.3235361376120629     
 H   10.941052749895405      -0.22405352499277795        8.9849496153339121     
 H   9.8007939309625485       -1.5250664092022028        8.7315678655530569     
 C   9.0010864712580112       0.12112695441258758        9.9004861135415698     
 H   9.5557534341021615        5.0664655622625558E-002   10.849298521676108     
 H   8.8146013094403681        1.1979637975772379        9.7543797449366441     
 C   7.6602870383480921      -0.60792187307438095        10.084059055511721     
 H   7.0193298968633560      -0.44887648268375679        9.2032322299045202     
 H   7.8441531950037033       -1.6953569204325272        10.124219643013316     
 C   6.9205680412138966      -0.18274801012938588        11.360529415512403     
 H   6.7526831963969958       0.90586956668685592        11.350440675282675     
 H   7.5720562516585188      -0.36382239699948044        12.230328816441114     
 C   5.5836893595721691      -0.90366055118780120        11.565663627865927     
 H   4.9174535400242831      -0.68764997280553208        10.714836853874511     
 H   5.7459081832157004       -1.9935158892194216        11.536725016523517     
 C   4.8761466219050629      -0.53435360350916827        12.875089409309197     
 H   4.7124995411960198       0.55433994582074475        12.913967329463297     
 H   5.5402748721792561      -0.75479459640323943        13.725337142520463     
 C   3.5378639283109918       -1.2578612867193655        13.070435560583551     
 H   2.8796434512658635       -1.0478651122161404        12.212322429721715     
 H   3.7007066922914018       -2.3476931428273757        13.048061823719149     
 C   2.8212739902068682      -0.87563006592593295        14.369344074694407     
 H   2.6577793744530736       0.21364903541361691        14.392411719277215     
 H   3.4786997881728401       -1.0836983391884190        15.227623258507551     
 C   1.4809505198022366       -1.5921514430387784        14.569298359000340     
 H   1.6405834682733336       -2.6828916066864599        14.572843116297697     
 H  0.82738203871865423       -1.3992026199558043        13.703596772939994     
 C  0.76578811424554150       -1.1755474330558238        15.858577695947931     
 H  0.61051090352041071       -8.5258832225172720E-002   15.854974381702124     
 H   1.4218225887681823       -1.3692309806382337        16.720515176613780     
 C -0.57776467421575750       -1.8767481693107497        16.068084715492567     
 H  -1.2349588223405241       -1.6689613851746206        15.208684043901437     
 H -0.42887402916937600       -2.9691976215334464        16.055669923692218     
 C  -1.2981718875437900       -1.4877128232610668        17.365862659724517     
 H  -1.4218320806098275      -0.39386635804374331        17.418203623348678     
 H -0.66861847009558495       -1.7512360202378576        18.230533495979003     
 C  -2.6630764111093352       -2.1763660589229663        17.477197788427553     
 H  -3.2985061116536780       -1.8552977729210962        16.636944766200187     
 H  -2.5282385822210331       -3.2602116756171848        17.330609335397412     
 C  -3.4052658692187974       -1.9575464810524881        18.798374194889451     
 H  -3.5771233565938911      -0.88325687066258984        18.976080300964657     
 H  -2.7702593688403474       -2.2994098244316108        19.627511334420699     
 C  -4.7418362794768427       -2.7096641585039221        18.844840622916141     
 H  -5.4614728843078186       -2.2151493924487511        18.175911541735275     
 H  -4.5970403914488349       -3.7137978365012851        18.423431981917052     
 C  -5.3275466592810954       -2.8321155841638768        20.254151974342896     
 H  -6.3248020410050287       -3.2942764498102557        20.235709768603702     
 H  -4.6838034036628846       -3.4562757491035878        20.890524540018003     
 H  -5.4293443328845248       -1.8519373858762067        20.734917080370259     
 Cl   8.4516429161145847        3.2416346183802589        8.4831789123174170E-002
 Co   5.7422887368488764        7.0668843961558325        23.922095270446917     
 N   7.0513886253117279        7.6275566555675001        22.376114179974522     
 N   7.7498577283906274        7.0124539593155886        24.786115008527865     
 N   4.5131145511518529        6.4112609115383465        22.418369594148249     
 N   5.1981720560088887        5.1026222979871436        24.499371176619658     
 N   4.9279508446214910        8.8688544882534242        23.394797824665506     
 N   4.9301663552546406        7.9127246352916174        25.735493948364400     
 O   6.6135772805980579        8.1373083373160391        21.180877809377705     
 C   8.3492128025050878        7.7305579156421365        22.577552180873184     
 N   8.3866737431692364        6.6370875357799619        25.921150757083321     
 C   8.7419531874046807        7.3072115557868234        23.901413390073124     
 O   4.4336644678023749        6.9670097854024187        21.184935985477495     
 C   3.9200136689149709        5.1208750453958549        22.481978538553498     
 N   5.3085288378943618        4.2875410461139181        25.582200059679160     
 C   4.3153868481459456        4.4505934058515626        23.642434249031947     
 O   4.6104265080647693        9.2335258693744500        22.119033089847910     
 C   4.3566072291866025        9.7563085203012907        24.361563353599379     
 N   4.8612906086361845        7.5915897255660401        27.049223182742335     
 C   4.3934650929757044        9.1849185055789899        25.635755174353850     
 B   5.1381586629746270        8.3115701244293447        21.038906116888665     
 C   9.2953444768312821        8.3208934833425783        21.590576081720034     
 H   7.8397406579643540        6.2743586491208818        26.741735146911513     
 C   9.7367439151668478        6.6805109047675932        25.784966110158539     
 C   10.008007132094992        7.1310433081874622        24.497966595603071     
 C   2.8989081994027441        4.6790267264247936        21.506962463189033     
 H   5.8103127171365809        4.6068451982223229        26.440026416543560     
 C   4.5502890633688677        3.1638253381023236        25.445743100981023     
 C   3.9172648019480496        3.2132423621845150        24.223464168037051     
 C   3.9803473208688791        11.145755197904242        24.027198963918803     
 H   5.3334824508119922        6.7383864754510121        27.410127346008114     
 C   4.3386646320003504        8.6151665475837795        27.792523957496631     
 C   4.0248113044538334        9.6504194756375590        26.937706499948860     
 C   4.7798049600049346        8.9207688381916785        19.608064687441054     
 H   10.313255838532145        8.3785795962786302        21.987094314084867     
 H   8.9600474947621507        9.3350412593687100        21.323729157292661     
 H   9.3068343896293815        7.7380708481295919        20.657549679997953     
 H   10.389195184924686        6.3571851407982294        26.591132556070349     
 H   10.981232993554702        7.2891859084329109        24.052838206152760     
 H   2.6484905657989444        3.6208856665386784        21.634569767291296     
 H   3.2444306947303865        4.8458617914148174        20.476679811650538     
 H   1.9692191705406663        5.2637873631212129        21.622471766913065     
 H   4.5073788678715241        2.4185538390903263        26.228062408041261     
 H   3.2367609005356113        2.4812083112325554        23.811563990969116     
 H   3.4437601309964583        11.604031176038655        24.861251564641659     
 H   3.3428299231903744        11.189947015026462        23.133271622189074     
 H   4.8725437162917178        11.762069801742902        23.821574880659025     
 H   4.2155297923213793        8.5233515114213727        28.865420011438026     
 H   3.5985872204727922        10.609616339856590        27.204801740317208     
 H   3.7329925361732865        8.6494563992468692        19.392959993042059     
 H   4.7860202267607672        10.020665331844381        19.666683755887423     
 C   5.6773210208747349        8.4702100214401934        18.439282381148782     
 H   5.1222692530649425        8.5630895653813788        17.493776761003186     
 H   5.9091343695682834        7.3970409737044429        18.536532297573210     
 C   6.9898369490048458        9.2543205818122463        18.296674972007164     
 H   7.5983114455720324        9.1376113247330757        19.203975864736609     
 H   6.7637162340725450        10.331574361566149        18.224208733712864     
 C   7.7909289321325241        8.8228266759320615        17.064370395649732     
 H   7.9745852765333529        7.7370261212563145        17.105788506657316     
 H   7.1772895007031909        8.9739663262223459        16.162661970725711     
 C   9.1249410328914209        9.5547226909039118        16.897839775714637     
 H   9.7710358943446760        9.3438410904307574        17.765011477224743     
 H   8.9564108714153754        10.643605956523334        16.917575298174906     
 C   9.8554969974363562        9.1781913046104151        15.605172224535174     
 H   10.018863393094191        8.0889673376247053        15.576831492073234     
 H   9.2023507883851057        9.3909507072441514        14.744356094029031     
 C   11.194581363651734        9.8970064503848594        15.415019304685524     
 H   11.852387414404046        9.6839381140483596        16.272209093091835     
 H   11.037040992555502        10.987439152953716        15.435724770071760     
 C   11.902689528533566        9.5068527568817860        14.114886252673859     
 H   12.058020961601871        8.4162545801654982        14.092979453311143     
 H   11.241741741772207        9.7176285734718331        13.259739062767071     
 C   13.244591527617381        10.214238252151022        13.906545958157972     
 H   13.090781033876917        11.305767386931700        13.900808372402347     
 H   13.902303993195378        10.020338483401760        14.768750203381183     
 C   13.949922729606875        9.7914847377549492        12.614954375528200     
 H   14.111441377778251        8.7019124118768900        12.622625632490465     
 H   13.287353374686290        9.9766996433839683        11.755932447106728     
 C   15.286103643790673        10.502467048910979        12.396284834396537     
 H   15.947552577581362        10.308912206930108        13.255790271501285     
 H   15.126530616133154        11.593541753033783        12.398495108828630     
 C   16.003828012803503        10.105725007756288        11.101429973964985     
 H   16.144089758925329        9.0133138100032202        11.065230021191956     
 H   15.363512921845521        10.346369163152447        10.238100949677879     
 C   17.356237824311332        10.812122437174201        10.970433574357388     
 H   17.989867362615296        10.538112142426463        11.829195605767445     
 H   17.203665580351100        11.899864249718091        11.067386150822758     
 C   18.115485383939578        10.543914955116877        9.6688869638276635     
 H   18.283548572219917        9.4630717010662053        9.5296108721190951     
 H   17.498020456452327        10.857108866519573        8.8142336209545622     
 C   19.453871160692728        11.291392653099695        9.6283450976227414     
 H   20.149499795818802        10.831857498782904        10.346223629365772     
 H   19.296929642152815        12.316448171402072        9.9912770931087511     
 C   20.083749050189724        11.338184504699571        8.2355125125045152     
 H   21.058792834837156        11.844735011167938        8.2574195929300807     
 H   19.434260424836875        11.889377067586633        7.5402519956822909     
 H   20.241058574548788        10.330569945324948        7.8304220081990890     
 Cl   6.7260325732879753        5.3749401501440737        28.129588033454080     
         194

 Co   9.1392931313089747        1.4118259047193216        4.3723802494386623     
 N   7.8377001344503165       0.66141060839854426        5.7350241093219445     
 N   7.1925381867117313        1.7239359941180499        3.5061570564123143     
 N   10.195654899413368        2.1780898018694654        6.0378222087190023     
 N   9.9879416765680062        3.2928041434099544        3.6884044159676708     
 N   10.228275098650519      -0.34531279851332686        5.0013759132109294     
 N   9.8350334611855192       0.45359953044309187        2.5972675856398966     
 O   8.1522963666611137       0.31764061168550922        7.0129886406207165     
 C   6.4209184134048884       0.78295041844385005        5.5530338735475180     
 N   6.6274348482975025        2.2248446996423157        2.3767493028621587     
 C   6.1249884926429479        1.3678759893437176        4.3196126824467314     
 O   10.296577925330816        1.5168026628298876        7.2286487025970363     
 C   10.796949659614308        3.3394922789345785        5.9611611082221003     
 N   10.082936927228864        4.0731830331096646        2.5839648988994197     
 C   10.667178296287265        3.9601029513226864        4.6561722853008281     
 O   10.235407207439795      -0.79654706676615983        6.2971281214559980     
 C   10.752463483907714       -1.1517104257314035        4.1172674838290684     
 N   9.9260380825599608       0.76730707394429676        1.2839519805621296     
 C   10.610201060890477      -0.65105574586677672        2.7643190239586386     
 B   9.6407031675339034       0.16305849052130089        7.2952001806612499     
 C   5.4441319236907386       0.27674259923600231        6.5460212332907650     
 H   7.2188850700657881        2.5813459659866100        1.5909297296222547     
 C   5.2615641308379253        2.2199340868643200        2.4421540598568940     
 C   4.8985152117628941        1.6758815407617200        3.6554744150531993     
 C   11.606428942786808        3.9730980455349076        7.0375964262186113     
 H   9.6240886821172555        3.7881812827857173        1.6868698714541430     
 C   10.795718883753798        5.1994091045221111        2.8249981474266916     
 C   11.188868645837207        5.1672413920994487        4.1570239539588512     
 C   11.390585167355184       -2.4526529759228919        4.4513556319112491     
 H   9.4151654486257108        1.5869894939173128       0.88456341888212653     
 C   10.717604182331764      -0.11152517123045796       0.61698069119622057     
 C   11.173344886666882       -1.0507302485181167        1.5338631670700804     
 C   9.8860671613209057      -0.42145833065079097        8.7612471370851281     
 H   4.4178807314136455       0.49721179105633212        6.2362882924223220     
 H   5.5318927516135874      -0.81478204329300519        6.6781790363472959     
 H   5.6123302000733695       0.72538968218186872        7.5381893465352015     
 H   4.6710880609326839        2.6347388624996078        1.6297957917606964     
 H   3.8948463307851959        1.5186492272479057        4.0246746531353557     
 H   11.304299138757338        5.0168452903918395        7.2030220831063039     
 H   11.517131785327781        3.4113689423242710        7.9713218403334016     
 H   12.665810440446979        4.0097826671993948        6.7350400874015532     
 H   11.004302300682355        5.9155844065551850        2.0408837657455048     
 H   11.772906978559698        5.9107324361266151        4.6824975918661265     
 H   12.017824772268311       -2.8058756278445336        3.6245584670079203     
 H   12.000872594427056       -2.3623325135488593        5.3647683274609292     
 H   10.618491647733265       -3.2222104254483130        4.6465755188447053     
 H   10.914136494661328       -5.2107669696232484E-003 -0.44347619105914909     
 H   11.808694706250479       -1.9033695614663382        1.3268326182200572     
 H   10.944926444568550      -0.21482727048434358        8.9910265822308286     
 H   9.8099192565841342       -1.5199377168383663        8.7362695062936879     
 C   9.0023018497345557       0.12362481003871599        9.9025252822468826     
 H   9.5546128758201458        5.4192073411477790E-002   10.852640219651008     
 H   8.8135879722730621        1.1999772969974891        9.7561346173242214     
 C   7.6629204250346294      -0.60838236017670999        10.082766158592474     
 H   7.0240571302303234      -0.45128675203977886        9.2002810472313818     
 H   7.8489555929397303       -1.6953176622204793        10.124304630257560     
 C   6.9193577626217238      -0.18363016784489625        11.356825394811276     
 H   6.7506886786609055       0.90485229966986902        11.345876167602432     
 H   7.5685810545350174      -0.36381368915407308        12.228383909355559     
 C   5.5825940017110636      -0.90526402683436469        11.559002264441752     
 H   4.9175267996948033      -0.68883810030502923        10.707387846613191     
 H   5.7452119216324551       -1.9950300180449287        11.529690277021379     
 C   4.8736630320046030      -0.53669553519015301        12.867787754199270     
 H   4.7099938852872913       0.55198630157340434        12.906992879739361     
 H   5.5371793104629594      -0.75741086577567207        13.718447788409511     
 C   3.5353337381372651       -1.2601319732994232        13.062255351094137     
 H   2.8770188007235125       -1.0490078758874004        12.204540280028832     
 H   3.6978635883558200       -2.3499536641430687        13.038771420853772     
 C   2.8194515747426072      -0.87887267198721186        14.361783456658552     
 H   2.6567125126846123       0.21047464357601536        14.386074799761104     
 H   3.4771586447207636       -1.0882521536712899        15.219519967206864     
 C   1.4788229165838513       -1.5946660638897985        14.561690529054856     
 H   1.6376793706030304       -2.6854889055513271        14.563891525161544     
 H  0.82486286779877649       -1.4002659144416403        13.696651232318176     
 C  0.76478519860503769       -1.1790408297143853        15.851870830689027     
 H  0.61026890062764605       -8.8651590013793358E-002   15.849656371538295     
 H   1.4212017879983474       -1.3741822971529398        16.713187496612527     
 C -0.57908158038705237       -1.8796810651824996        16.061274387884154     
 H  -1.2365370970186584       -1.6706989736223823        15.202386036046761     
 H -0.43078934576306921       -2.9721756499304059        16.047750359029287     
 C  -1.2985559089216272       -1.4914053671736971        17.359732188158652     
 H  -1.4219283148180248      -0.39756698424885750        17.412820464707888     
 H -0.66846690130507735       -1.7556202541707797        18.223794673380912     
 C  -2.6635380213903050       -2.1797290102481512        17.471897903597775     
 H  -3.2994379996942529       -1.8586503740555420        16.632005297581991     
 H  -2.5291271251009393       -3.2636561435883498        17.325541947179463     
 C  -3.4046244202170888       -1.9600647222568073        18.793534695317682     
 H  -3.5757292799762648      -0.88559412463871801        18.970911496731507     
 H  -2.7691383519639521       -2.3018327584560101        19.622420049273362     
 C  -4.7416232963062210       -2.7113180243490200        18.841357600032854     
 H  -5.4608938694252895       -2.2176939596806826        18.171394397477520     
 H  -4.5974915295534862       -3.7163904788738953        18.422040435451862     
 C  -5.3273640786464505       -2.8302106703307972        20.250866170729907     
 H  -6.3246769553954811       -3.2922598218275052        20.233635934785184     
 H  -4.6836818076935316       -3.4527616546578073        20.888813454198182     
 H  -5.4290370055313861       -1.8488440578147334        20.729102211063871     
 Cl   8.4475843625223490        3.2343929680820533        8.5655103230158333E-002
 Co   5.7454388462262509        7.0697972211962119        23.922888220560832     
 N   7.0544629888833885        7.6303435401340902        22.376207361822292     
 N   7.7523246906914798        7.0148953240778074        24.786177345734423     
 N   4.5157844955107755        6.4141763067257695        22.419440671080228     
 N   5.2015289021626261        5.1056562746610394        24.499941876945144     
 N   4.9320540611922645        8.8721597648122028        23.395641835877733     
 N   4.9311548151678553        7.9143930867923791        25.735935082085817     
 O   6.6165896433709621        8.1401887996873068        21.181006342043368     
 C   8.3522555371773528        7.7329491291201240        22.577707407084713     
 N   8.3886729250629433        6.6378847995908750        25.920908937939384     
 C   8.7446950785042556        7.3091443331062029        23.901610891075567     
 O   4.4368786315476143        6.9695393718840171        21.185879347497725     
 C   3.9229123896408824        5.1236800299507772        22.482893614912271     
 N   5.3124983393221470        4.2905680739035619        25.582693222462872     
 C   4.3187819023872231        4.4533261360196024        23.643169071501770     
 O   4.6136108625225178        9.2361750353313177        22.119820178670828     
 C   4.3585970487423662        9.7584275540284455        24.362214639517617     
 N   4.8584970437874402        7.5913613252145815        27.048917813147575     
 C   4.3929935709415497        9.1858896357808995        25.635951388494409     
 B   5.1409987932405699        8.3142032949084950        21.039611629898786     
 C   9.2987154868102557        8.3226682511296168        21.590645919027303     
 H   7.8413018786221400        6.2752964200098926        26.741310765746828     
 C   9.7387849513516791        6.6799930168705393        25.784709363698671     
 C   10.010520945668175        7.1312356043704206        24.498052316293702     
 C   2.9016948507388585        4.6818820172134492        21.507872069744575     
 H   5.8138659249514371        4.6101493874930206        26.440737771857783     
 C   4.5547667164262435        3.1665352133384759        25.446334325600930     
 C   3.9213725314618633        3.2157569692404682        24.224214604042775     
 C   3.9827621807262541        11.148035602249310        24.028113210235276     
 H   5.3321037921563565        6.7392073451736474        27.410377079707377     
 C   4.3321769826184999        8.6133583743216189        27.791643856778755     
 C   4.0197030635943944        9.6492504718977798        26.937157720026235     
 C   4.7809713504590317        8.9226265665833431        19.608917777882777     
 H   10.316169899301949        8.3820938967714813        21.988013541913517     
 H   8.9625645868201360        9.3358788825260994        21.321655007329692     
 H   9.3117896174630754        7.7382146825814475        20.658701909379957     
 H   10.390880030986079        6.3554499560711175        26.590645905936679     
 H   10.983892029149729        7.2887496426026468        24.053031115493418     
 H   2.6521528840808584        3.6234492125442528        21.634722051864813     
 H   3.2467076821367149        4.8498691112952885        20.477616939518672     
 H   1.9715493240915150        5.2657443721829207        21.624186519011879     
 H   4.5126929735741133        2.4213039565548420        26.228715480392058     
 H   3.2408906435051015        2.4835858560568687        23.812493041544652     
 H   3.4447665582149622        11.605789850180594        24.861474132901506     
 H   3.3468180734094313        11.192722284024056        23.133126765208250     
 H   4.8753061069742891        11.764411194884456        23.824380654917295     
 H   4.2056478626103440        8.5200223964557935        28.863886523816387     
 H   3.5916344707025383        10.607606861778718        27.204179977615645     
 H   3.7331869008666239        8.6533815056789720        19.396681006283689     
 H   4.7896510855188801        10.022488922831254        19.666153211370382     
 C   5.6747216339406679        8.4688695255547213        18.438693116317072     
 H   5.1177830138772205        8.5617965237739799        17.494324824911988     
 H   5.9048674121802573        7.3954321154040388        18.536654013557463     
 C   6.9880015295771321        9.2508918068929500        18.293067722106510     
 H   7.5977983054563936        9.1337958556937036        19.199427987142371     
 H   6.7631210110841318        10.328393968451046        18.220625233375330     
 C   7.7869815568113854        8.8184971189836912        17.059804367490663     
 H   7.9705041036485023        7.7326884016602859        17.101266802461197     
 H   7.1723268635210831        8.9696703954294055        16.158817820814281     
 C   9.1208251033740186        9.5504580018217382        16.892110894349671     
 H   9.7672451592678868        9.3402586696279606        17.759206821758855     
 H   8.9519802790594323        10.639315268584848        16.911433586686279     
 C   9.8514698995148695        9.1738943711003760        15.599572398204705     
 H   10.015679540767447        8.0848022328951874        15.571539826302940     
 H   9.1983621043500960        9.3860307824219564        14.738592753826392     
 C   11.190003336947031        9.8938465958135087        15.409949302923202     
 H   11.847462575721860        9.6815185842803277        16.267590989247125     
 H   11.031417427750455        10.984127535194286        15.430436610310691     
 C   11.899358465430515        9.5043193200925327        14.110421042830779     
 H   12.055907690519883        8.4139072991504520        14.088792112991948     
 H   11.238837202902006        9.7142692803107575        13.254768210515520     
 C   13.240628799715800        10.213095047110020        13.902966055089065     
 H   13.085757625369924        11.304454119910636        13.897025645456679     
 H   13.897994024259434        10.019851360301601        14.765565459528347     
 C   13.946835758415341        9.7907240747044995        12.611826604243817     
 H   14.108760090825681        8.7012327600880823        12.619740662200423     
 H   13.284537336751173        9.9755389130581520        11.752552146597026     
 C   15.282854234418794        10.501865291600890        12.393303204669579     
 H   15.944442152273965        10.307974119836461        13.252613716555713     
 H   15.123348146657413        11.592933142312530        12.395885597798754     
 C   16.000287230148640        10.105458747623898        11.098170967995442     
 H   16.139266405795755        9.0129409834120189        11.060958514929052     
 H   15.360409804414109        10.347597458938587        10.234967623861708     
 C   17.353523841573939        10.810340435040183        10.968277665270353     
 H   17.986670057477543        10.534178933896786        11.826641624288587     
 H   17.202322226273729        11.898043694152809        11.067009804284325     
 C   18.112709444708710        10.543327274760797        9.6664973207887837     
 H   18.279397388036287        9.4625274144238229        9.5256716600628142     
 H   17.495952784629388        10.858730387590521        8.8122325459586932     
 C   19.452102652129753        11.288925689726996        9.6275967857297662     
 H   20.146599005489822        10.827448838475368        10.345243094141610     
 H   19.296420575102559        12.313645033401883        9.9918617234534093     
 C   20.082922714617929        11.336775840254155        8.2352647262404695     
 H   21.058850951415600        11.841441607479943        8.2585887644091649     
 H   19.434953382706251        11.890219655142394        7.5405282356657191     
 H   20.238764075962536        10.329599743259044        7.8286753301628078     
 Cl   6.7271418486799774        5.3778327047037040        28.130833292640073     
         194

 Co   9.1403105675080774        1.4112430615673894        4.3754111762747963     
 N   7.8405558283452850       0.66274286847868979        5.7394952949697498     
 N   7.1919042992005586        1.7230809559662448        3.5105820190010832     
 N   10.197947933462032        2.1804312000225190        6.0387347007571019     
 N   9.9866981426812043        3.2918580506989592        3.6881985747309036     
 N   10.230093113945468      -0.34530216326199414        5.0056624852998368     
 N   9.8320090782669674       0.44955331024878264        2.6015624030659072     
 O   8.1569962728250012       0.31971394386695828        7.0171990050786448     
 C   6.4235522650743997       0.78442941579946501        5.5595955004927662     
 N   6.6250926375377528        2.2228198733380840        2.3815476722259428     
 C   6.1256822750986535        1.3678976869193458        4.3259581358820585     
 O   10.300588908897733        1.5207414022168988        7.2302781043273328     
 C   10.797469949742876        3.3426004628611206        5.9601299492698905     
 N   10.078423977235978        4.0714555300086976        2.5830473682994777     
 C   10.665498284798540        3.9615312203304178        4.6545927258107449     
 O   10.240917264905816      -0.79371697356954385        6.3020572598003977     
 C   10.753427719626943       -1.1527315209182631        4.1220504550361614     
 N   9.9177056985739647       0.75943361507986706        1.2873244494359166     
 C   10.607371789541428      -0.65498513949009907        2.7686362754827747     
 B   9.6455635979805141       0.16658279345917082        7.2989274025251252     
 C   5.4481597174416647       0.28013754550240211        6.5548228907316890     
 H   7.2153638212392091        2.5778084043979490        1.5942598560800292     
 C   5.2592968366541326        2.2177503467478878        2.4488841582512046     
 C   4.8981599207966049        1.6749561278955480        3.6632861373978791     
 C   11.606789199258126        3.9786009724314164        7.0351861193767498     
 H   9.6195833040855305        3.7843986338171454        1.6866098560787286     
 C   10.788768376908418        5.1994839414099001        2.8223021394240226     
 C   11.183660165533485        5.1694487371895042        4.1538266411429667     
 C   11.394513416319667       -2.4517877077706025        4.4574458927001244     
 H   9.4070674678331390        1.5791978960155815       0.88770786804391388     
 C   10.706400925638587      -0.12143437246741216       0.61992605077659857     
 C   11.165598872920194       -1.0581893397163049        1.5374001104630723     
 C   9.8912859240888160      -0.41617991861571185        8.7655381781366142     
 H   4.4214644768222815       0.49959500093069892        6.2459087252800902     
 H   5.5363798632022290      -0.81096447244370462        6.6894835619725663     
 H   5.6173244626560326       0.73112660487368186        7.5456688050516814     
 H   4.6676782004994157        2.6316052069796472        1.6369010433946269     
 H   3.8951285062666763        1.5177020834631152        4.0341002812718205     
 H   11.305949331941605        5.0230731215926561        7.1972413376756741     
 H   11.516197849845001        3.4198294068318442        7.9704419920800609     
 H   12.666494157542282        4.0129527851294551        6.7336508927213981     
 H   10.994848072544119        5.9153297231196662        2.0373312921709545     
 H   11.766937429063729        5.9145935639939538        4.6778317766695139     
 H   12.014444170081481       -2.8097149512300801        3.6281583661471282     
 H   12.012273444014351       -2.3565962627739734        5.3640646006648369     
 H   10.625339228939939       -3.2197087753534817        4.6636814649302343     
 H   10.898103554725195       -1.8356534232660926E-002 -0.44139472994323420     
 H   11.799737365955432       -1.9116501611297043        1.3301290988280514     
 H   10.948800139241696      -0.20560101597590918        8.9971035491277469     
 H   9.8190445822057200       -1.5148090244745296        8.7409711470343190     
 C   9.0035172282111002       0.12612266566484440        9.9045644509521935     
 H   9.5534723175381320        5.7719491200330028E-002   10.855981917625906     
 H   8.8125746351057561        1.2019907964177401        9.7578894897118005     
 C   7.6655538117211668      -0.60884284727903892        10.081473261673226     
 H   7.0287843635972909      -0.45369702139580098        9.1973298645582435     
 H   7.8537579908757573       -1.6952784040084314        10.124389617501805     
 C   6.9181474840295509      -0.18451232556040661        11.353121374110147     
 H   6.7486941609248143       0.90383503265288212        11.341311659922189     
 H   7.5651058574115151      -0.36380498130866579        12.226439002270002     
 C   5.5814986438499572      -0.90686750248092818        11.552340901017576     
 H   4.9176000593653226      -0.69002622780452627        10.699938839351873     
 H   5.7445156600492098       -1.9965441468704359        11.522655537519242     
 C   4.8711794421041423      -0.53903746687113774        12.860486099089343     
 H   4.7074882293785620       0.54963265732606392        12.900018430015425     
 H   5.5340837487466636      -0.76002713514810483        13.711558434298560     
 C   3.5328035479635385       -1.2624026598794809        13.054075141604724     
 H   2.8743941501811610       -1.0501506395586602        12.196758130335947     
 H   3.6950204844202381       -2.3522141854587617        13.029481017988395     
 C   2.8176291592783467      -0.88211527804849066        14.354222838622697     
 H   2.6556456509161510       0.20730025173841382        14.379737880244994     
 H   3.4756175012686872       -1.0928059681541609        15.211416675906179     
 C   1.4766953133654663       -1.5971806847408185        14.554082699109371     
 H   1.6347752729327272       -2.6880862044161944        14.554939934025390     
 H  0.82234369687889874       -1.4013292089274763        13.689705691696359     
 C  0.76378228296453377       -1.1825342263729468        15.845163965430125     
 H  0.61002689773488139       -9.2044347802413995E-002   15.844338361374465     
 H   1.4205809872285124       -1.3791336136676458        16.705859816611273     
 C -0.58039848655834725       -1.8826139610542496        16.054464060275738     
 H  -1.2381153716967928       -1.6724365620701440        15.196088028192085     
 H -0.43270466235676236       -2.9751536783273651        16.039830794366360     
 C  -1.2989399302994644       -1.4950979110863274        17.353601716592784     
 H  -1.4220245490262224      -0.40126761045397175        17.407437306067099     
 H -0.66831533251456976       -1.7600044881037018        18.217055850782820     
 C  -2.6639996316712744       -2.1830919615733362        17.466598018768000     
 H  -3.3003698877348278       -1.8620029751899878        16.627065828963790     
 H  -2.5300156679808454       -3.2671006115595147        17.320474558961518     
 C  -3.4039829712153797       -1.9625829634611265        18.788695195745916     
 H  -3.5743352033586384      -0.88793137861484617        18.965742692498356     
 H  -2.7680173350875568       -2.3042556924804090        19.617328764126025     
 C  -4.7414103131355994       -2.7129718901941180        18.837874577149570     
 H  -5.4603148545427604       -2.2202385269126146        18.166877253219770     
 H  -4.5979426676581383       -3.7189831212465059        18.420648888986676     
 C  -5.3271814980118055       -2.8283057564977172        20.247580367116914     
 H  -6.3245518697859326       -3.2902431938447547        20.231562100966666     
 H  -4.6835602117241786       -3.4492475602120263        20.887102368378365     
 H  -5.4287296781782475       -1.8457507297532600        20.723287341757484     
 Cl   8.4435258089301151        3.2271513177838482        8.6478417337142510E-002
 Co   5.7485889556036263        7.0727100462365904        23.923681170674751     
 N   7.0575373524550500        7.6331304247006813        22.376300543670062     
 N   7.7547916529923313        7.0173366888400261        24.786239682940980     
 N   4.5184544398696982        6.4170917019131926        22.420511748012206     
 N   5.2048857483163635        5.1086902513349353        24.500512577270630     
 N   4.9361572777630380        8.8754650413709832        23.396485847089959     
 N   4.9321432750810699        7.9160615382931407        25.736376215807237     
 O   6.6196020061438663        8.1430692620585763        21.181134874709031     
 C   8.3552982718496178        7.7353403425981115        22.577862633296242     
 N   8.3906721069566483        6.6386820634017871        25.920667118795446     
 C   8.7474369696038305        7.3110771104255825        23.901808392078010     
 O   4.4400927952928528        6.9720689583656155        21.186822709517951     
 C   3.9258111103667943        5.1264850145056995        22.483808691271044     
 N   5.3164678407499322        4.2935951016932057        25.583186385246584     
 C   4.3221769566285007        4.4560588661876421        23.643903893971594     
 O   4.6167952169802655        9.2388242012881854        22.120607267493742     
 C   4.3605868682981290        9.7605465877556004        24.362865925435855     
 N   4.8557034789386959        7.5911329248631239        27.048612443552820     
 C   4.3925220489073942        9.1868607659828090        25.636147602634967     
 B   5.1438389235065136        8.3168364653876452        21.040317142908908     
 C   9.3020864967892312        8.3244430189166554        21.590715756334575     
 H   7.8428630992799260        6.2762341908989026        26.740886384582147     
 C   9.7408259875365122        6.6794751289734853        25.784452617238802     
 C   10.013034759241357        7.1314279005533781        24.498138036984329     
 C   2.9044815020749724        4.6847373080021040        21.508781676300121     
 H   5.8174191327662932        4.6134535767637184        26.441449127172003     
 C   4.5592443694836193        3.1692450885746286        25.446925550220836     
 C   3.9254802609756769        3.2182715762964214        24.224965040048495     
 C   3.9851770405836286        11.150316006594378        24.029027456551749     
 H   5.3307251335007209        6.7400282148962827        27.410626813406640     
 C   4.3256893332366504        8.6115502010594565        27.790763756060880     
 C   4.0145948227349546        9.6480814681580007        26.936608940103614     
 C   4.7821377409131287        8.9244842949750094        19.609770868324500     
 H   10.319083960071755        8.3856081972643342        21.988932769742163     
 H   8.9650816788781231        9.3367165056834889        21.319580857366724     
 H   9.3167448452967676        7.7383585170333022        20.659854138761961     
 H   10.392564877047469        6.3537147713440056        26.590159255803012     
 H   10.986551064744756        7.2883133767723818        24.053224024834076     
 H   2.6558152023627728        3.6260127585498276        21.634874336438333     
 H   3.2489846695430433        4.8538764311757596        20.478554067386803     
 H   1.9738794776423634        5.2677013812446285        21.625901271110692     
 H   4.5180070792767015        2.4240540740193577        26.229368552742852     
 H   3.2450203864745912        2.4859634008811815        23.813422092120188     
 H   3.4457729854334662        11.607548524322535        24.861696701161357     
 H   3.3508062236284881        11.195497553021651        23.132981908227425     
 H   4.8780684976568596        11.766752588026010        23.827186429175566     
 H   4.1957659328993095        8.5166932814902143        28.862353036194747     
 H   3.5846817209322843        10.605597383700847        27.203558214914079     
 H   3.7333812655599616        8.6573066121110749        19.400402019525320     
 H   4.7932819442769921        10.024312513818129        19.665622666853345     
 C   5.6721222470066008        8.4675290296692491        18.438103851485366     
 H   5.1132967746894984        8.5605034821665811        17.494872888820790     
 H   5.9006004547922313        7.3938232571036355        18.536775729541720     
 C   6.9861661101494192        9.2474630319736555        18.289460472205860     
 H   7.5972851653407538        9.1299803866543332        19.194880109548137     
 H   6.7625257880957186        10.325213575335940        18.217041733037796     
 C   7.7830341814902475        8.8141675620353226        17.055238339331598     
 H   7.9664229307636516        7.7283506820642573        17.096745098265075     
 H   7.1673642263389743        8.9653744646364633        16.154973670902855     
 C   9.1167091738566182        9.5461933127395646        16.886382012984701     
 H   9.7634544241910977        9.3366762488251638        17.753402166292972     
 H   8.9475496867034892        10.635024580646364        16.905291875197651     
 C   9.8474428015933828        9.1695974375903386        15.593972571874234     
 H   10.012495688440703        8.0806371281656677        15.566248160532645     
 H   9.1943734203150846        9.3811108575997597        14.732829413623753     
 C   11.185425310242328        9.8906867412421580        15.404879301160882     
 H   11.842537737039672        9.6790990545122941        16.262972885402412     
 H   11.025793862945410        10.980815917434859        15.425148450549621     
 C   11.896027402327464        9.5017858833032793        14.105955832987702     
 H   12.053794419437894        8.4115600181354075        14.084604772672753     
 H   11.235932664031806        9.7109099871496802        13.249797358263967     
 C   13.236666071814220        10.211951842069018        13.899386152020160     
 H   13.080734216862933        11.303140852889573        13.893242918511012     
 H   13.893684055323492        10.019364237201440        14.762380715675512     
 C   13.943748787223807        9.7899634116540497        12.608698832959435     
 H   14.106078803873114        8.7005531082992746        12.616855691910379     
 H   13.281721298816057        9.9743781827323375        11.749171846087323     
 C   15.279604825046915        10.501263534290800        12.390321574942622     
 H   15.941331726966569        10.307036032742815        13.249437161610141     
 H   15.120165677181671        11.592324531591277        12.393276086768878     
 C   15.996746447493777        10.105192487491507        11.094911962025897     
 H   16.134443052666178        9.0125681568208176        11.056687008666147     
 H   15.357306686982698        10.348825754724729        10.231834298045538     
 C   17.350809858836545        10.808558432906166        10.966121756183318     
 H   17.983472752339789        10.530245725367108        11.824087642809728     
 H   17.200978872196355        11.896223138587528        11.066633457745892     
 C   18.109933505477837        10.542739594404718        9.6641076777499055     
 H   18.275246203852660        9.4619831277814406        9.5217324480065315     
 H   17.493885112806449        10.860351908661467        8.8102314709628224     
 C   19.450334143566778        11.286458726354295        9.6268484738367892     
 H   20.143698215160839        10.823040178167831        10.344262558917450     
 H   19.295911508052303        12.310841895401696        9.9924463537980692     
 C   20.082096379046135        11.335367175808740        8.2350169399764219     
 H   21.058909067994040        11.838148203791949        8.2597579358882474     
 H   19.435646340575627        11.891062242698155        7.5408044756491472     
 H   20.236469577376280        10.328629541193139        7.8269286521265276     
 Cl   6.7282511240719796        5.3807252592633334        28.132078551826066     
         194

 Co   9.1413280037071800        1.4106602184154573        4.3784421031109302     
 N   7.8434115222402534       0.66407512855883544        5.7439664806175550     
 N   7.1912704116893851        1.7222259178144399        3.5150069815898517     
 N   10.200240967510695        2.1827725981755726        6.0396471927952016     
 N   9.9854546087944041        3.2909119579879635        3.6879927334941365     
 N   10.231911129240416      -0.34529152801066143        5.0099490573887442     
 N   9.8289846953484155       0.44550709005447348        2.6058572204919175     
 O   8.1616961789888904       0.32178727604840740        7.0214093695365731     
 C   6.4261861167439109       0.78590841315507998        5.5661571274380144     
 N   6.6227504267780031        2.2207950470338522        2.3863460415897269     
 C   6.1263760575543582        1.3679193844949740        4.3323035893173856     
 O   10.304599892464651        1.5246801416039100        7.2319075060576283     
 C   10.797990239871446        3.3457086467876627        5.9590987903176798     
 N   10.073911027243092        4.0697280269077316        2.5821298376995361     
 C   10.663818273309813        3.9629594893381492        4.6530131663206626     
 O   10.246427322371837      -0.79088688037292787        6.3069863981447982     
 C   10.754391955346172       -1.1537526161051226        4.1268334262432544     
 N   9.9093733145879686       0.75156015621543737        1.2906969183097037     
 C   10.604542518192380      -0.65891453311342141        2.7729535270069108     
 B   9.6504240284271230       0.17010709639704072        7.3026546243889996     
 C   5.4521875111925899       0.28353249176880185        6.5636245481726130     
 H   7.2118425724126300        2.5742708428092880        1.5975899825378037     
 C   5.2570295424703408        2.2155666066314561        2.4556142566455152     
 C   4.8978046298303148        1.6740307150293758        3.6710978597425594     
 C   11.607149455729445        3.9841038993279256        7.0327758125348891     
 H   9.6150779260538055        3.7806159848485739        1.6863498407033144     
 C   10.781817870063039        5.1995587782976891        2.8196061314213536     
 C   11.178451685229765        5.1716560822795588        4.1506293283270814     
 C   11.398441665284148       -2.4509224396183131        4.4635361534889988     
 H   9.3989694870405689        1.5714062981138504       0.89085231720570124     
 C   10.695197668945410      -0.13134357370436636       0.62287141035697646     
 C   11.157852859173506       -1.0656484309144933        1.5409370538560643     
 C   9.8965046868567246      -0.41090150658063274        8.7698292191881020     
 H   4.4250482222309167       0.50197821080506566        6.2555291581378576     
 H   5.5408669747908696      -0.80714690159440416        6.7007880875978367     
 H   5.6223187252386957       0.73686352756549500        7.5531482635681613     
 H   4.6642683400661475        2.6284715514596861        1.6440062950285572     
 H   3.8954106817481566        1.5167549396783246        4.0435259094082845     
 H   11.307599525125871        5.0293009527934718        7.1914605922450434     
 H   11.515263914362224        3.4282898713394170        7.9695621438267210     
 H   12.667177874637582        4.0161229030595154        6.7322616980412429     
 H   10.985393844405884        5.9150750396841483        2.0337788185964039     
 H   11.760967879567758        5.9184546918612915        4.6731659614729013     
 H   12.011063567894649       -2.8135542746156270        3.6317582652863365     
 H   12.023674293601646       -2.3508600119990875        5.3633608738687437     
 H   10.632186810146612       -3.2172071252586503        4.6807874110157641     
 H   10.882070614789063       -3.1502301495698604E-002 -0.43931326882731930     
 H   11.790780025660384       -1.9199307607930705        1.3334255794360459     
 H   10.952673833914840      -0.19637476146747482        9.0031805160246634     
 H   9.8281699078273075       -1.5096803321106929        8.7456727877749501     
 C   9.0047326066876447       0.12862052129097282        9.9066036196575062     
 H   9.5523317592561163        6.1246908989182260E-002   10.859323615600806     
 H   8.8115612979384483        1.2040042958379913        9.7596443620993778     
 C   7.6681871984077032      -0.60930333438136797        10.080180364753978     
 H   7.0335115969642583      -0.45610729075182305        9.1943786818851052     
 H   7.8585603888117843       -1.6952391457963836        10.124474604746048     
 C   6.9169372054373790      -0.18539448327591698        11.349417353409020     
 H   6.7466996431887241       0.90281776563589511        11.336747152241944     
 H   7.5616306602880137      -0.36379627346325843        12.224494095184447     
 C   5.5804032859888508      -0.90847097812749178        11.545679537593401     
 H   4.9176733190358419      -0.69121435530402331        10.692489832090553     
 H   5.7438193984659645       -1.9980582756959431        11.515620798017103     
 C   4.8686958522036825      -0.54137939855212236        12.853184443979417     
 H   4.7049825734698327       0.54727901307872351        12.893043980291488     
 H   5.5309881870303670      -0.76264340452053758        13.704669080187610     
 C   3.5302733577898118       -1.2646733464595385        13.045894932115310     
 H   2.8717694996388099       -1.0512934032299202        12.188975980643065     
 H   3.6921773804846558       -2.3544747067744551        13.020190615123017     
 C   2.8158067438140857      -0.88535788410976946        14.346662220586841     
 H   2.6545787891476897       0.20412585990081231        14.373400960728883     
 H   3.4740763578166103       -1.0973597826370318        15.203313384605492     
 C   1.4745677101470811       -1.5996953055918386        14.546474869163884     
 H   1.6318711752624240       -2.6906835032810617        14.545988342889235     
 H  0.81982452595902111       -1.4023925034133122        13.682760151074541     
 C  0.76277936732402996       -1.1860276230315083        15.838457100171222     
 H  0.60978489484211673       -9.5437105591034646E-002   15.839020351210635     
 H   1.4199601864586775       -1.3840849301823519        16.698532136610023     
 C -0.58171539272964212       -1.8855468569259997        16.047653732667325     
 H  -1.2396936463749268       -1.6741741505179057        15.189790020337409     
 H -0.43461997895045557       -2.9781317067243247        16.031911229703432     
 C  -1.2993239516773019       -1.4987904549989577        17.347471245026920     
 H  -1.4221207832344198      -0.40496823665908593        17.402054147426313     
 H -0.66816376372406205       -1.7643887220366239        18.210317028184729     
 C  -2.6644612419522442       -2.1864549128985211        17.461298133938222     
 H  -3.3013017757754022       -1.8653555763244336        16.622126360345593     
 H  -2.5309042108607516       -3.2705450795306796        17.315407170743573     
 C  -3.4033415222136711       -1.9651012046654457        18.783855696174147     
 H  -3.5729411267410116      -0.89026863259097433        18.960573888265206     
 H  -2.7668963182111619       -2.3066786265048078        19.612237478978688     
 C  -4.7411973299649768       -2.7146257560392160        18.834391554266283     
 H  -5.4597358396602322       -2.2227830941445461        18.162360108962016     
 H  -4.5983938057627896       -3.7215757636191160        18.419257342521490     
 C  -5.3269989173771606       -2.8264008426646376        20.244294563503924     
 H  -6.3244267841763842       -3.2882265658620042        20.229488267148149     
 H  -4.6834386157548256       -3.4457334657662457        20.885391282558547     
 H  -5.4284223508251097       -1.8426574016917867        20.717472472451096     
 Cl   8.4394672553378793        3.2199096674856427        8.7301731444126673E-002
 Co   5.7517390649810007        7.0756228712769689        23.924474120788666     
 N   7.0606117160267106        7.6359173092672723        22.376393725517833     
 N   7.7572586152931837        7.0197780536022458        24.786302020147538     
 N   4.5211243842286208        6.4200070971006156        22.421582824944181     
 N   5.2082425944701010        5.1117242280088311        24.501083277596116     
 N   4.9402604943338115        8.8787703179297637        23.397329858302186     
 N   4.9331317349942836        7.9177299897939033        25.736817349528653     
 O   6.6226143689167705        8.1459497244298458        21.181263407374693     
 C   8.3583410065218828        7.7377315560760991        22.578017859507771     
 N   8.3926712888503534        6.6394793272127002        25.920425299651505     
 C   8.7501788607034037        7.3130098877449621        23.902005893080453     
 O   4.4433069590380914        6.9745985448472139        21.187766071538178     
 C   3.9287098310927062        5.1292899990606218        22.484723767629816     
 N   5.3204373421777174        4.2966221294828495        25.583679548030297     
 C   4.3255720108697790        4.4587915963556819        23.644638716441417     
 O   4.6199795714380141        9.2414733672450531        22.121394356316660     
 C   4.3625766878538927        9.7626656214827552        24.363517211354093     
 N   4.8529099140899525        7.5909045245116653        27.048307073958060     
 C   4.3920505268732395        9.1878318961847203        25.636343816775526     
 B   5.1466790537724565        8.3194696358667954        21.041022655919029     
 C   9.3054575067682048        8.3262177867036939        21.590785593641844     
 H   7.8444243199377119        6.2771719617879134        26.740462003417463     
 C   9.7428670237213435        6.6789572410764313        25.784195870778937     
 C   10.015548572814540        7.1316201967363355        24.498223757674960     
 C   2.9072681534110867        4.6875925987907587        21.509691282855663     
 H   5.8209723405811493        4.6167577660344161        26.442160482486226     
 C   4.5637220225409942        3.1719549638107809        25.447516774840743     
 C   3.9295879904894906        3.2207861833523745        24.225715476054219     
 C   3.9875919004410036        11.152596410939447        24.029941702868221     
 H   5.3293464748450852        6.7408490846189171        27.410876547105900     
 C   4.3192016838548000        8.6097420277972940        27.789883655343004     
 C   4.0094865818755148        9.6469124644182234        26.936060160180990     
 C   4.7833041313672258        8.9263420233666757        19.610623958766222     
 H   10.321998020841560        8.3891224977571852        21.989851997570813     
 H   8.9675987709361085        9.3375541288408801        21.317506707403755     
 H   9.3217000731304598        7.7385023514851579        20.661006368143966     
 H   10.394249723108862        6.3519795866168938        26.589672605669346     
 H   10.989210100339784        7.2878771109421177        24.053416934174734     
 H   2.6594775206446868        3.6285763045554025        21.635026621011850     
 H   3.2512616569493717        4.8578837510562307        20.479491195254937     
 H   1.9762096311932118        5.2696583903063363        21.627616023209502     
 H   4.5233211849792898        2.4268041914838734        26.230021625093645     
 H   3.2491501294440810        2.4883409457054948        23.814351142695720     
 H   3.4467794126519697        11.609307198464476        24.861919269421204     
 H   3.3547943738475454        11.198272822019245        23.132837051246600     
 H   4.8808308883394309        11.769093981167565        23.829992203433836     
 H   4.1858840031882751        8.5133641665246351        28.860819548573112     
 H   3.5777289711620304        10.603587905622973        27.202936452212516     
 H   3.7335756302532990        8.6612317185431777        19.404123032766950     
 H   4.7969128030351040        10.026136104805003        19.665092122336308     
 C   5.6695228600725347        8.4661885337837770        18.437514586653659     
 H   5.1088105355017763        8.5592104405591840        17.495420952729592     
 H   5.8963334974042061        7.3922143988032314        18.536897445525973     
 C   6.9843306907217064        9.2440342570543592        18.285853222305210     
 H   7.5967720252251150        9.1261649176149628        19.190332231953899     
 H   6.7619305651073054        10.322033182220837        18.213458232700265     
 C   7.7790868061691087        8.8098380050869523        17.050672311172530     
 H   7.9623417578788018        7.7240129624682288        17.092223394068956     
 H   7.1624015891568664        8.9610785338435228        16.151129520991425     
 C   9.1125932443392159        9.5419286236573893        16.880653131619734     
 H   9.7596636891143103        9.3330938280223670        17.747597510827084     
 H   8.9431190943475460        10.630733892707878        16.899150163709024     
 C   9.8434157036718961        9.1653005040803013        15.588372745543763     
 H   10.009311836113957        8.0764720234361498        15.560956494762351     
 H   9.1903847362800750        9.3761909327775648        14.727066073421113     
 C   11.180847283537625        9.8875268866708073        15.399809299398562     
 H   11.837612898357486        9.6766795247442623        16.258354781557699     
 H   11.020170298140364        10.977504299675429        15.419860290788552     
 C   11.892696339224411        9.4992524465140260        14.101490623144624     
 H   12.051681148355906        8.4092127371203613        14.080417432353558     
 H   11.233028125161606        9.7075506939886047        13.244826506012416     
 C   13.232703343912640        10.210808637028016        13.895806248951253     
 H   13.075710808355939        11.301827585868509        13.889460191565343     
 H   13.889374086387548        10.018877114101281        14.759195971822678     
 C   13.940661816032273        9.7892027486036000        12.605571061675054     
 H   14.103397516920547        8.6998734565104652        12.613970721620337     
 H   13.278905260880940        9.9732174524065211        11.745791545577621     
 C   15.276355415675036        10.500661776980712        12.387339945215663     
 H   15.938221301659173        10.306097945649169        13.246260606664571     
 H   15.116983207705930        11.591715920870024        12.390666575739003     
 C   15.993205664838912        10.104926227359119        11.091652956056352     
 H   16.129619699536605        9.0121953302296163        11.052415502403241     
 H   15.354203569551286        10.350054050510868        10.228700972229367     
 C   17.348095876099151        10.806776430772146        10.963965847096281     
 H   17.980275447202033        10.526312516837429        11.821533661330870     
 H   17.199635518118981        11.894402583022247        11.066257111207459     
 C   18.107157566246968        10.542151914048638        9.6617180347110274     
 H   18.271095019669030        9.4614388411390582        9.5177932359502506     
 H   17.491817440983510        10.861973429732416        8.8082303959669535     
 C   19.448565635003803        11.283991762981596        9.6261001619438122     
 H   20.140797424831856        10.818631517860293        10.343282023693289     
 H   19.295402441002047        12.308038757401507        9.9930309841427274     
 C   20.081270043474344        11.333958511363324        8.2347691537123744     
 H   21.058967184572481        11.834854800103955        8.2609271073673316     
 H   19.436339298444999        11.891904830253916        7.5410807156325754     
 H   20.234175078790027        10.327659339127235        7.8251819740902464     
 Cl   6.7293603994639826        5.3836178138229629        28.133323811012058     
         194

 Co   9.1423454399062827        1.4100773752635252        4.3814730299470641     
 N   7.8462672161352209       0.66540738863898097        5.7484376662653611     
 N   7.1906365241782124        1.7213708796626348        3.5194319441786202     
 N   10.202534001559359        2.1851139963286261        6.0405596848333021     
 N   9.9842110749076038        3.2899658652769683        3.6877868922573693     
 N   10.233729144535364      -0.34528089275932872        5.0142356294776507     
 N   9.8259603124298653       0.44146086986016431        2.6101520379179277     
 O   8.1663960851527779       0.32386060822985646        7.0256197339945015     
 C   6.4288199684134222       0.78738741051069494        5.5727187543832626     
 N   6.6204082160182525        2.2187702207296209        2.3911444109535109     
 C   6.1270698400100638        1.3679410820706024        4.3386490427527118     
 O   10.308610876031571        1.5286188809909214        7.2335369077879248     
 C   10.798510530000014        3.3488168307142048        5.9580676313654699     
 N   10.069398077250206        4.0680005238067647        2.5812123070995940     
 C   10.662138261821086        3.9643877583458802        4.6514336068305795     
 O   10.251937379837857      -0.78805678717631178        6.3119155364891988     
 C   10.755356191065401       -1.1547737112919823        4.1316163974503484     
 N   9.9010409306019724       0.74368669735100768        1.2940693871834907     
 C   10.601713246843332      -0.66284392673674375        2.7772707785310469     
 B   9.6552844588737337       0.17363139933491062        7.3063818462528749     
 C   5.4562153049435160       0.28692743803520160        6.5724262056135361     
 H   7.2083213235860510        2.5707332812206269        1.6009201089955782     
 C   5.2547622482865481        2.2133828665150239        2.4623443550398258     
 C   4.8974493388640257        1.6731053021632039        3.6789095820872397     
 C   11.607509712200764        3.9896068262244349        7.0303655056930277     
 H   9.6105725480220787        3.7768333358800019        1.6860898253279000     
 C   10.774867363217659        5.1996336151854781        2.8169101234186842     
 C   11.173243204926045        5.1738634273696142        4.1474320155111961     
 C   11.402369914248629       -2.4500571714660238        4.4696264142778741     
 H   9.3908715062479970        1.5636147002121190       0.89399676636748859     
 C   10.683994412252233      -0.14125277494132055       0.62581676993735447     
 C   11.150106845426818       -1.0731075221126816        1.5444739972490562     
 C   9.9017234496246349      -0.40562309454555368        8.7741202602395898     
 H   4.4286319676395518       0.50436142067943246        6.2651495909956259     
 H   5.5453540863795112      -0.80332933074510360        6.7120926132231080     
 H   5.6273129878213588       0.74260045025730814        7.5606277220846412     
 H   4.6608584796328785        2.6253378959397251        1.6511115466624877     
 H   3.8956928572296370        1.5158077958935341        4.0529515375447493     
 H   11.309249718310136        5.0355287839942875        7.1856798468144127     
 H   11.514329978879447        3.4367503358469897        7.9686822955733811     
 H   12.667861591732885        4.0192930209895756        6.7308725033610877     
 H   10.975939616267649        5.9148203562486295        2.0302263450218536     
 H   11.754998330071789        5.9223158197286301        4.6685001462762887     
 H   12.007682965707817       -2.8173935980011735        3.6353581644255444     
 H   12.035075143188941       -2.3451237612242015        5.3626571470726505     
 H   10.639034391353285       -3.2147054751638189        4.6978933571012940     
 H   10.866037674852929       -4.4648068758736281E-002 -0.43723180771140435     
 H   11.781822685365334       -1.9282113604564366        1.3367220600440402     
 H   10.956547528587985      -0.18714850695904045        9.0092574829215817     
 H   9.8372952334488932       -1.5045516397468564        8.7503744285155829     
 C   9.0059479851641893       0.13111837691710124        9.9086427883628172     
 H   9.5511912009741007        6.4774326778034491E-002   10.862665313575706     
 H   8.8105479607711423        1.2060177952582423        9.7613992344869569     
 C   7.6708205850942406      -0.60976382148369690        10.078887467834731     
 H   7.0382388303312258      -0.45851756010784511        9.1914274992119669     
 H   7.8633627867478113       -1.6951998875843357        10.124559591990293     
 C   6.9157269268452062      -0.18627664099142735        11.345713332707893     
 H   6.7447051254526338       0.90180049861890821        11.332182644561701     
 H   7.5581554631645123      -0.36378756561785114        12.222549188098890     
 C   5.5793079281277445      -0.91007445377405527        11.539018174169227     
 H   4.9177465787063621      -0.69240248280352035        10.685040824829233     
 H   5.7431231368827191       -1.9995724045214502        11.508586058514965     
 C   4.8662122623032218      -0.54372133023310709        12.845882788869490     
 H   4.7024769175611034       0.54492536883138309        12.886069530567552     
 H   5.5278926253140712      -0.76525967389297034        13.697779726076659     
 C   3.5277431676160855       -1.2669440330395962        13.037714722625896     
 H   2.8691448490964584       -1.0524361669011801        12.181193830950182     
 H   3.6893342765490740       -2.3567352280901481        13.010900212257640     
 C   2.8139843283498247      -0.88860049017104836        14.339101602550986     
 H   2.6535119273792285       0.20095146806321076        14.367064041212773     
 H   3.4725352143645338       -1.1019135971199028        15.195210093304805     
 C   1.4724401069286961       -1.6022099264428586        14.538867039218399     
 H   1.6289670775921208       -2.6932808021459289        14.537036751753080     
 H  0.81730535503914337       -1.4034557978991480        13.675814610452726     
 C  0.76177645168352615       -1.1895210196900698        15.831750234912318     
 H  0.60954289194935207       -9.8829863379655297E-002   15.833702341046806     
 H   1.4193393856888428       -1.3890362466970578        16.691204456608769     
 C -0.58303229890093700       -1.8884797527977497        16.040843405058908     
 H  -1.2412719210530612       -1.6759117389656675        15.183492012482732     
 H -0.43653529554414877       -2.9811097351212843        16.023991665040501     
 C  -1.2997079730551391       -1.5024829989115880        17.341340773461056     
 H  -1.4222170174426174      -0.40866886286420012        17.396670988785523     
 H -0.66801219493355446       -1.7687729559695458        18.203578205586638     
 C  -2.6649228522332136       -2.1898178642237061        17.455998249108443     
 H  -3.3022336638159770       -1.8687081774588794        16.617186891727393     
 H  -2.5317927537406577       -3.2739895475018446        17.310339782525624     
 C  -3.4027000732119621       -1.9676194458697651        18.779016196602377     
 H  -3.5715470501233852      -0.89260588656710249        18.955405084032055     
 H  -2.7657753013347666       -2.3091015605292067        19.607146193831351     
 C  -4.7409843467943551       -2.7162796218843139        18.830908531382999     
 H  -5.4591568247777031       -2.2253276613764781        18.157842964704265     
 H  -4.5988449438674408       -3.7241684059917262        18.417865796056304     
 C  -5.3268163367425156       -2.8244959288315576        20.241008759890935     
 H  -6.3243016985668365       -3.2862099378792538        20.227414433329631     
 H  -4.6833170197854725       -3.4422193713204647        20.883680196738727     
 H  -5.4281150234719711       -1.8395640736303134        20.711657603144712     
 Cl   8.4354087017456454        3.2126680171874371        8.8125045551110837E-002
 Co   5.7548891743583761        7.0785356963173474        23.925267070902585     
 N   7.0636860795983720        7.6387041938338625        22.376486907365603     
 N   7.7597255775940353        7.0222194183644646        24.786364357354095     
 N   4.5237943285875426        6.4229224922880386        22.422653901876160     
 N   5.2115994406238375        5.1147582046827278        24.501653977921602     
 N   4.9443637109045850        8.8820755944885423        23.398173869514412     
 N   4.9341201949074982        7.9193984412946650        25.737258483250073     
 O   6.6256267316896738        8.1488301868011153        21.181391940040356     
 C   8.3613837411941461        7.7401227695540866        22.578173085719300     
 N   8.3946704707440603        6.6402765910236123        25.920183480507568     
 C   8.7529207518029786        7.3149426650643417        23.902203394082896     
 O   4.4465211227833299        6.9771281313288114        21.188709433558408     
 C   3.9316085518186177        5.1320949836155441        22.485638843988589     
 N   5.3244068436055025        4.2996491572724933        25.584172710814013     
 C   4.3289670651110566        4.4615243265237217        23.645373538911240     
 O   4.6231639258957617        9.2441225332019208        22.122181445139578     
 C   4.3645665074096565        9.7647846552099100        24.364168497272331     
 N   4.8501163492412083        7.5906761241602068        27.048001704363305     
 C   4.3915790048390848        9.1888030263866298        25.636540030916084     
 B   5.1495191840383994        8.3221028063459457        21.041728168929151     
 C   9.3088285167471785        8.3279925544907325        21.590855430949112     
 H   7.8459855405954979        6.2781097326769242        26.740037622252782     
 C   9.7449080599061748        6.6784393531793773        25.783939124319069     
 C   10.018062386387722        7.1318124929192939        24.498309478365591     
 C   2.9100548047472010        4.6904478895794144        21.510600889411204     
 H   5.8245255483960054        4.6200619553051148        26.442871837800446     
 C   4.5681996755983700        3.1746648390469332        25.448107999460650     
 C   3.9336957200033043        3.2233007904083277        24.226465912059943     
 C   3.9900067602983782        11.154876815284515        24.030855949184694     
 H   5.3279678161894495        6.7416699543415524        27.411126280805163     
 C   4.3127140344729504        8.6079338545351334        27.789003554625129     
 C   4.0043783410160758        9.6457434606784442        26.935511380258365     
 C   4.7844705218213228        8.9281997517583402        19.611477049207945     
 H   10.324912081611364        8.3926367982500381        21.990771225399463     
 H   8.9701158629940956        9.3383917519982695        21.315432557440786     
 H   9.3266553009641537        7.7386461859370126        20.662158597525970     
 H   10.395934569170254        6.3502444018897819        26.589185955535676     
 H   10.991869135934811        7.2874408451118526        24.053609843515392     
 H   2.6631398389266008        3.6311398505609769        21.635178905585370     
 H   3.2535386443557002        4.8618910709367018        20.480428323123068     
 H   1.9785397847440602        5.2716153993680441        21.629330775308315     
 H   4.5286352906818790        2.4295543089483891        26.230674697444439     
 H   3.2532798724135708        2.4907184905298081        23.815280193271256     
 H   3.4477858398704737        11.611065872606416        24.862141837681055     
 H   3.3587825240666023        11.201048091016840        23.132692194265775     
 H   4.8835932790220022        11.771435374309119        23.832797977692106     
 H   4.1760020734772407        8.5100350515590559        28.859286060951472     
 H   3.5707762213917764        10.601578427545101        27.202314689510949     
 H   3.7337699949466363        8.6651568249752806        19.407844046008584     
 H   4.8005436617932160        10.027959695791878        19.664561577819267     
 C   5.6669234731384677        8.4648480378983049        18.436925321821953     
 H   5.1043242963140543        8.5579173989517852        17.495969016638394     
 H   5.8920665400161800        7.3906055405028273        18.537019161510226     
 C   6.9824952712939927        9.2406054821350647        18.282245972404557     
 H   7.5962588851094752        9.1223494485755925        19.185784354359662     
 H   6.7613353421188922        10.318852789105732        18.209874732362731     
 C   7.7751394308479700        8.8055084481385837        17.046106283013465     
 H   7.9582605849939512        7.7196752428721993        17.087701689872837     
 H   7.1574389519747577        8.9567826030505824        16.147285371079999     
 C   9.1084773148218137        9.5376639345752157        16.874924250254768     
 H   9.7558729540375211        9.3295114072195702        17.741792855361201     
 H   8.9386885019916029        10.626443204769394        16.893008452220396     
 C   9.8393886057504094        9.1610035705702639        15.582772919213294     
 H   10.006127983787213        8.0723069187066301        15.555664828992057     
 H   9.1863960522450654        9.3712710079553698        14.721302733218474     
 C   11.176269256832922        9.8843670320994566        15.394739297636242     
 H   11.832688059675300        9.6742599949762287        16.253736677712986     
 H   11.014546733335319        10.974192681916001        15.414572131027484     
 C   11.889365276121360        9.4967190097247727        14.097025413301546     
 H   12.049567877273917        8.4068654561053169        14.076230092034363     
 H   11.230123586291406        9.7041914008275292        13.239855653760863     
 C   13.228740616011059        10.209665431987014        13.892226345882346     
 H   13.070687399848948        11.300514318847446        13.885677464619675     
 H   13.885064117451606        10.018389991001120        14.756011227969843     
 C   13.937574844840739        9.7884420855531484        12.602443290390672     
 H   14.100716229967977        8.6991938047216575        12.611085751330295     
 H   13.276089222945822        9.9720567220807048        11.742411245067919     
 C   15.273106006303156        10.500060019670622        12.384358315488706     
 H   15.935110876351777        10.305159858555523        13.243084051718998     
 H   15.113800738230189        11.591107310148772        12.388057064709129     
 C   15.989664882184048        10.104659967226729        11.088393950086809     
 H   16.124796346407027        9.0118225036384150        11.048143996140336     
 H   15.351100452119876        10.351282346297010        10.225567646413195     
 C   17.345381893361758        10.804994428638128        10.961809938009246     
 H   17.977078142064279        10.522379308307750        11.818979679852012     
 H   17.198292164041607        11.892582027456966        11.065880764669028     
 C   18.104381627016096        10.541564233692560        9.6593283916721493     
 H   18.266943835485403        9.4608945544966758        9.5138540238939697     
 H   17.489749769160571        10.863594950803364        8.8062293209710845     
 C   19.446797126440824        11.281524799608896        9.6253518500508353     
 H   20.137896634502873        10.814222857552757        10.342301488469127     
 H   19.294893373951794        12.305235619401319        9.9936156144873873     
 C   20.080443707902550        11.332549846917908        8.2345213674483286     
 H   21.059025301150921        11.831561396415960        8.2620962788464158     
 H   19.437032256314374        11.892747417809675        7.5413569556160036     
 H   20.231880580203772        10.326689137061329        7.8234352960539653     
 Cl   6.7304696748559847        5.3865103683825923        28.134569070198051     
         194

 Co   9.1433628761053853        1.4094945321115930        4.3845039567831972     
 N   7.8491229100301894       0.66673964871912661        5.7529088519131664     
 N   7.1900026366670389        1.7205158415108297        3.5238569067673886     
 N   10.204827035608021        2.1874553944816792        6.0414721768714017     
 N   9.9829675410208019        3.2890197725659727        3.6875810510206022     
 N   10.235547159830311      -0.34527025750799606        5.0185222015665580     
 N   9.8229359295113134       0.43741464966585508        2.6144468553439379     
 O   8.1710959913166672       0.32593394041130552        7.0298300984524298     
 C   6.4314538200829334       0.78886640786630990        5.5792803813285108     
 N   6.6180660052585027        2.2167453944253892        2.3959427803172955     
 C   6.1277636224657686        1.3679627796462306        4.3449944961880389     
 O   10.312621859598488        1.5325576203779325        7.2351663095182213     
 C   10.799030820128584        3.3519250146407469        5.9570364724132601     
 N   10.064885127257320        4.0662730207057987        2.5802947764996520     
 C   10.660458250332359        3.9658160273536116        4.6498540473404963     
 O   10.257447437303878      -0.78522669397969580        6.3168446748335985     
 C   10.756320426784630       -1.1557948064788419        4.1363993686574414     
 N   9.8927085466159763       0.73581323848657798        1.2974418560572778     
 C   10.598883975494285      -0.66677332036006609        2.7815880300551830     
 B   9.6601448893203425       0.17715570227278055        7.3101090681167502     
 C   5.4602430986944421       0.29032238430160140        6.5812278630544601     
 H   7.2048000747594720        2.5671957196319659        1.6042502354533528     
 C   5.2524949541027555        2.2111991263985917        2.4690744534341365     
 C   4.8970940478977365        1.6721798892970319        3.6867213044319196     
 C   11.607869968672084        3.9951097531209441        7.0279551988511670     
 H   9.6060671699903537        3.7730506869114304        1.6858298099524858     
 C   10.767916856372279        5.1997084520732670        2.8142141154160152     
 C   11.168034724622323        5.1760707724596688        4.1442347026953108     
 C   11.406298163213110       -2.4491919033137348        4.4757166750667494     
 H   9.3827735254554252        1.5558231023103877       0.89714121552927595     
 C   10.672791155559056      -0.15116197617827476       0.62876212951773236     
 C   11.142360831680129       -1.0805666133108700        1.5480109406420481     
 C   9.9069422123925435      -0.40034468251047456        8.7784113012910758     
 H   4.4322157130481870       0.50674463055379926        6.2747700238533932     
 H   5.5498411979681528      -0.79951175989580303        6.7233971388483784     
 H   5.6323072504040219       0.74833737294912128        7.5681071806011211     
 H   4.6574486191996103        2.6222042404197645        1.6582167982964180     
 H   3.8959750327111173        1.5148606521087433        4.0623771656812133     
 H   11.310899911494403        5.0417566151951041        7.1798991013837821     
 H   11.513396043396668        3.4452108003545625        7.9678024473200413     
 H   12.668545308828188        4.0224631389196359        6.7294833086809325     
 H   10.966485388129415        5.9145656728131115        2.0266738714473029     
 H   11.749028780575818        5.9261769475959687        4.6638343310796762     
 H   12.004302363520985       -2.8212329213867200        3.6389580635647523     
 H   12.046475992776234       -2.3393875104493156        5.3619534202765573     
 H   10.645881972559957       -3.2122038250689875        4.7149993031868229     
 H   10.850004734916796       -5.7793836021773959E-002 -0.43515034659548946     
 H   11.772865345070286       -1.9364919601198027        1.3400185406520344     
 H   10.960421223261131      -0.17792225245060606        9.0153344498184982     
 H   9.8464205590704790       -1.4994229473830196        8.7550760692562140     
 C   9.0071633636407338       0.13361623254322966        9.9106819570681282     
 H   9.5500506426920868        6.8301744566886730E-002   10.866007011550604     
 H   8.8095346236038363        1.2080312946784935        9.7631541068745342     
 C   7.6734539717807779      -0.61022430858602594        10.077594570915483     
 H   7.0429660636981941      -0.46092782946386723        9.1884763165388286     
 H   7.8681651846838374       -1.6951606293722876        10.124644579234536     
 C   6.9145166482530342      -0.18715879870693772        11.342009312006766     
 H   6.7427106077165435       0.90078323160192131        11.327618136881458     
 H   7.5546802660410108      -0.36377885777244384        12.220604281013335     
 C   5.5782125702666390      -0.91167792942061876        11.532356810745052     
 H   4.9178198383768814      -0.69359061030301750        10.677591817567915     
 H   5.7424268752994729       -2.0010865333469572        11.501551319012828     
 C   4.8637286724027620      -0.54606326191409182        12.838581133759563     
 H   4.6999712616523741       0.54257172458404268        12.879095080843616     
 H   5.5247970635977746      -0.76787594326540309        13.690890371965708     
 C   3.5252129774423588       -1.2692147196196539        13.029534513136483     
 H   2.8665201985541073       -1.0535789305724401        12.173411681257299     
 H   3.6864911726134917       -2.3589957494058411        13.001609809392264     
 C   2.8121619128855642      -0.89184309623232716        14.331540984515131     
 H   2.6524450656107672       0.19777707622560925        14.360727121696662     
 H   3.4709940709124574       -1.1064674116027737        15.187106802004120     
 C   1.4703125037103109       -1.6047245472938787        14.531259209272914     
 H   1.6260629799218176       -2.6958781010107957        14.528085160616927     
 H  0.81478618411926562       -1.4045190923849840        13.668869069830908     
 C  0.76077353604302234       -1.1930144163486311        15.825043369653416     
 H  0.60930088905658741      -0.10222262116827593        15.828384330882976     
 H   1.4187185849190078       -1.3939875632117638        16.683876776607516     
 C -0.58434920507223187       -1.8914126486694998        16.034033077450491     
 H  -1.2428501957311955       -1.6776493274134292        15.177194004628056     
 H -0.43845061213784198       -2.9840877635182435        16.016072100377574     
 C  -1.3000919944329763       -1.5061755428242183        17.335210301895192     
 H  -1.4223132516508148      -0.41236948906931431        17.391287830144734     
 H -0.66786062614304686       -1.7731571899024678        18.196839382988546     
 C  -2.6653844625141834       -2.1931808155488910        17.450698364278665     
 H  -3.3031655518565515       -1.8720607785933252        16.612247423109196     
 H  -2.5326812966205638       -3.2774340154730099        17.305272394307678     
 C  -3.4020586242102535       -1.9701376870740843        18.774176697030608     
 H  -3.5701529735057589      -0.89494314054323065        18.950236279798904     
 H  -2.7646542844583717       -2.3115244945536055        19.602054908684018     
 C  -4.7407713636237334       -2.7179334877294119        18.827425508499715     
 H  -5.4585778098951740       -2.2278722286084096        18.153325820446515     
 H  -4.5992960819720929       -3.7267610483643363        18.416474249591118     
 C  -5.3266337561078707       -2.8225910149984781        20.237722956277945     
 H  -6.3241766129572881       -3.2841933098965028        20.225340599511110     
 H  -4.6831954238161195       -3.4387052768746837        20.881969110918909     
 H  -5.4278076961188324       -1.8364707455688398        20.705842733838324     
 Cl   8.4313501481534097        3.2054263668892320        8.8948359658095014E-002
 Co   5.7580392837357506        7.0814485213577267        23.926060021016500     
 N   7.0667604431700326        7.6414910784004535        22.376580089213373     
 N   7.7621925398948877        7.0246607831266843        24.786426694560653     
 N   4.5264642729464653        6.4258378874754616        22.423724978808139     
 N   5.2149562867775749        5.1177921813566236        24.502224678247089     
 N   4.9484669274753585        8.8853808710473228        23.399017880726639     
 N   4.9351086548207128        7.9210668927954275        25.737699616971490     
 O   6.6286390944625779        8.1517106491723847        21.181520472706019     
 C   8.3644264758664111        7.7425139830320742        22.578328311930825     
 N   8.3966696526377653        6.6410738548345254        25.919941661363630     
 C   8.7556626429025535        7.3168754423837212        23.902400895085339     
 O   4.4497352865285684        6.9796577178104098        21.189652795578635     
 C   3.9345072725445296        5.1348999681704663        22.486553920347365     
 N   5.3283763450332877        4.3026761850621371        25.584665873597725     
 C   4.3323621193523341        4.4642570566917614        23.646108361381064     
 O   4.6263482803535094        9.2467716991587885        22.122968533962496     
 C   4.3665563269654193        9.7669036889370648        24.364819783190569     
 N   4.8473227843924640        7.5904477238087482        27.047696334768546     
 C   4.3911074828049292        9.1897741565885394        25.636736245056646     
 B   5.1523593143043431        8.3247359768250959        21.042433681939272     
 C   9.3121995267261539        8.3297673222777711        21.590925268256385     
 H   7.8475467612532839        6.2790475035659350        26.739613241088097     
 C   9.7469490960910061        6.6779214652823233        25.783682377859204     
 C   10.020576199960905        7.1320047891022513        24.498395199056219     
 C   2.9128414560833149        4.6933031803680691        21.511510495966746     
 H   5.8280787562108616        4.6233661445758125        26.443583193114669     
 C   4.5726773286557458        3.1773747142830855        25.448699224080560     
 C   3.9378034495171175        3.2258153974642809        24.227216348065664     
 C   3.9924216201557532        11.157157219629585        24.031770195501167     
 H   5.3265891575338138        6.7424908240641876        27.411376014504427     
 C   4.3062263850911000        8.6061256812729710        27.788123453907254     
 C   3.9992701001566360        9.6445744569386669        26.934962600335741     
 C   4.7856369122754199        8.9300574801500066        19.612330139649668     
 H   10.327826142381170        8.3961510987428891        21.991690453228109     
 H   8.9726329550520809        9.3392293751556590        21.313358407477818     
 H   9.3316105287978459        7.7387900203888682        20.663310826907974     
 H   10.397619415231647        6.3485092171626700        26.588699305402010     
 H   10.994528171529838        7.2870045792815876        24.053802752856051     
 H   2.6668021572085148        3.6337033965665517        21.635331190158890     
 H   3.2558156317620286        4.8658983908171729        20.481365450991202     
 H   1.9808699382949086        5.2735724084297511        21.631045527407128     
 H   4.5339493963844673        2.4323044264129048        26.231327769795236     
 H   3.2574096153830610        2.4930960353541209        23.816209243846792     
 H   3.4487922670889777        11.612824546748357        24.862364405940905     
 H   3.3627706742856591        11.203823360014434        23.132547337284951     
 H   4.8863556697045736        11.773776767450673        23.835603751950377     
 H   4.1661201437662063        8.5067059365934767        28.857752573329833     
 H   3.5638234716215225        10.599568949467230        27.201692926809386     
 H   3.7339643596399736        8.6690819314073835        19.411565059250215     
 H   4.8041745205513289        10.029783286778754        19.664031033302230     
 C   5.6643240862044006        8.4635075420128327        18.436336056990243     
 H   5.0998380571263322        8.5566243573443863        17.496517080547193     
 H   5.8877995826281548        7.3889966822024231        18.537140877494480     
 C   6.9806598518662799        9.2371767072157684        18.278638722503906     
 H   7.5957457449938355        9.1185339795362204        19.181236476765424     
 H   6.7607401191304790        10.315672395990626        18.206291232025198     
 C   7.7711920555268312        8.8011788911902133        17.041540254854400     
 H   7.9541794121091014        7.7153375232761707        17.083179985676718     
 H   7.1524763147926498        8.9524866722576419        16.143441221168569     
 C   9.1043613853044114        9.5333992454930421        16.869195368889802     
 H   9.7520822189607319        9.3259289864167751        17.735988199895313     
 H   8.9342579096356580        10.622152516830910        16.886866740731769     
 C   9.8353615078289227        9.1567066370602266        15.577173092882823     
 H   10.002944131460469        8.0681418139771122        15.550373163221764     
 H   9.1824073682100558        9.3663510831331731        14.715539393015835     
 C   11.171691230128218        9.8812071775281041        15.389669295873922     
 H   11.827763220993115        9.6718404652081968        16.249118573868273     
 H   11.008923168530272        10.970881064156572        15.409283971266415     
 C   11.886034213018309        9.4941855729355193        14.092560203458468     
 H   12.047454606191929        8.4045181750902724        14.072042751715170     
 H   11.227219047421205        9.7008321076664537        13.234884801509311     
 C   13.224777888109481        10.208522226946013        13.888646442813439     
 H   13.065663991341957        11.299201051826381        13.881894737674008     
 H   13.880754148515662        10.017902867900959        14.752826484117008     
 C   13.934487873649205        9.7876814225026987        12.599315519106289     
 H   14.098034943015410        8.6985141529328480        12.608200781040253     
 H   13.273273185010705        9.9708959917548903        11.739030944558216     
 C   15.269856596931277        10.499458262360532        12.381376685761747     
 H   15.932000451044379        10.304221771461876        13.239907496773428     
 H   15.110618268754449        11.590498699427517        12.385447553679253     
 C   15.986124099529185        10.104393707094339        11.085134944117264     
 H   16.119972993277454        9.0114496770472119        11.043872489877431     
 H   15.347997334688465        10.352510642083152        10.222434320597024     
 C   17.342667910624364        10.803212426504111        10.959654028922211     
 H   17.973880836926526        10.518446099778071        11.816425698373152     
 H   17.196948809964237        11.890761471891684        11.065504418130596     
 C   18.101605687785227        10.540976553336479        9.6569387486332712     
 H   18.262792651301773        9.4603502678542934        9.5099148118376888     
 H   17.487682097337633        10.865216471874312        8.8042282459752155     
 C   19.445028617877849        11.279057836236197        9.6246035381578601     
 H   20.134995844173893        10.809814197245220        10.341320953244967     
 H   19.294384306901538        12.302432481401130        9.9942002448320455     
 C   20.079617372330759        11.331141182472493        8.2342735811842811     
 H   21.059083417729362        11.828267992727966        8.2632654503254983     
 H   19.437725214183750        11.893590005365436        7.5416331955994318     
 H   20.229586081617519        10.325718934995425        7.8216886180176850     
 Cl   6.7315789502479868        5.3894029229422227        28.135814329384043     
         194

 Co   9.1443803123044880        1.4089116889596609        4.3875348836193311     
 N   7.8519786039251578       0.66807190879927214        5.7573800375609716     
 N   7.1893687491558662        1.7196608033590248        3.5282818693561575     
 N   10.207120069656686        2.1897967926347328        6.0423846689095013     
 N   9.9817240071340017        3.2880736798549774        3.6873752097838350     
 N   10.237365175125261      -0.34525962225666335        5.0228087736554645     
 N   9.8199115465927616       0.43336842947154586        2.6187416727699482     
 O   8.1757958974805565       0.32800727259275464        7.0340404629103581     
 C   6.4340876717524456       0.79034540522192487        5.5858420082737590     
 N   6.6157237944987521        2.2147205681211575        2.4007411496810795     
 C   6.1284574049214742        1.3679844772218588        4.3513399496233660     
 O   10.316632843165408        1.5364963597649437        7.2367957112485177     
 C   10.799551110257154        3.3550331985672894        5.9560053134610502     
 N   10.060372177264433        4.0645455176048317        2.5793772458997100     
 C   10.658778238843633        3.9672442963613430        4.6482744878504141     
 O   10.262957494769898      -0.78239660078307971        6.3217738131779990     
 C   10.757284662503858       -1.1568159016657016        4.1411823398645344     
 N   9.8843761626299802       0.72793977962214829        1.3008143249310649     
 C   10.596054704145237      -0.67070271398338832        2.7859052815793190     
 B   9.6650053197669532       0.18068000521065045        7.3138362899806246     
 C   5.4642708924453682       0.29371733056800120        6.5900295204953840     
 H   7.2012788259328939        2.5636581580433049        1.6075803619111273     
 C   5.2502276599189637        2.2090153862821595        2.4758045518284471     
 C   4.8967387569314464        1.6712544764308597        3.6945330267765999     
 C   11.608230225143403        4.0006126800174533        7.0255448920093055     
 H   9.6015617919586287        3.7692680379428585        1.6855697945770713     
 C   10.760966349526900        5.1997832889610551        2.8115181074133457     
 C   11.162826244318603        5.1782781175497243        4.1410373898794255     
 C   11.410226412177593       -2.4483266351614454        4.4818069358556247     
 H   9.3746755446628534        1.5480315044086563       0.90028566469106330     
 C   10.661587898865879      -0.16107117741522897       0.63170748909811036     
 C   11.134614817933441       -1.0880257045090582        1.5515478840350401     
 C   9.9121609751604538      -0.39506627047539544        8.7827023423425636     
 H   4.4357994584568230       0.50912784042816606        6.2843904567111615     
 H   5.5543283095567935      -0.79569418904650246        6.7347016644736488     
 H   5.6373015129866841       0.75407429564093431        7.5755866391176010     
 H   4.6540387587663421        2.6190705848998035        1.6653220499303485     
 H   3.8962572081925977        1.5139135083239528        4.0718027938176782     
 H   11.312550104678669        5.0479844463959198        7.1741183559531523     
 H   11.512462107913890        3.4536712648621357        7.9669225990667005     
 H   12.669229025923489        4.0256332568496962        6.7280941140007773     
 H   10.957031159991180        5.9143109893775927        2.0231213978727527     
 H   11.743059231079849        5.9300380754633073        4.6591685158830627     
 H   12.000921761334153       -2.8250722447722669        3.6425579627039602     
 H   12.057876842363529       -2.3336512596744292        5.3612496934804650     
 H   10.652729553766632       -3.2097021749741561        4.7321052492723528     
 H   10.833971794980664       -7.0939603284811623E-002 -0.43306888547957456     
 H   11.763908004775239       -1.9447725597831689        1.3433150212600287     
 H   10.964294917934275      -0.16869599794217169        9.0214114167154165     
 H   9.8555458846920665       -1.4942942550191829        8.7597777099968450     
 C   9.0083787421172783       0.13611408816935808        9.9127211257734409     
 H   9.5489100844100712        7.1829162355738968E-002   10.869348709525504     
 H   8.8085212864365303        1.2100447940987444        9.7649089792621133     
 C   7.6760873584673144      -0.61068479568835499        10.076301673996236     
 H   7.0476932970651616      -0.46333809881988930        9.1855251338656920     
 H   7.8729675826198644       -1.6951213711602398        10.124729566478781     
 C   6.9133063696608614      -0.18804095642244809        11.338305291305637     
 H   6.7407160899804524       0.89976596458493441        11.323053629201215     
 H   7.5512050689175085      -0.36377014992703649        12.218659373927778     
 C   5.5771172124055326      -0.91328140506718225        11.525695447320876     
 H   4.9178930980474007      -0.69477873780251453        10.670142810306595     
 H   5.7417306137162276       -2.0026006621724646        11.494516579510689     
 C   4.8612450825023013      -0.54840519359507645        12.831279478649636     
 H   4.6974656057436448       0.54021808033670227        12.872120631119680     
 H   5.5217015018814788      -0.77049221263783585        13.684001017854758     
 C   3.5226827872686322       -1.2714854061997116        13.021354303647069     
 H   2.8638955480117558       -1.0547216942437001        12.165629531564417     
 H   3.6836480686779098       -2.3612562707215345        12.992319406526885     
 C   2.8103394974213032      -0.89508570229360596        14.323980366479276     
 H   2.6513782038423059       0.19460268438800771        14.354390202180552     
 H   3.4694529274603809       -1.1110212260856447        15.179003510703433     
 C   1.4681849004919256       -1.6072391681448988        14.523651379327427     
 H   1.6231588822515144       -2.6984753998756630        14.519133569480772     
 H  0.81226701319938799       -1.4055823868708199        13.661923529209091     
 C  0.75977062040251842       -1.1965078130071927        15.818336504394514     
 H  0.60905888616382275      -0.10561537895689657        15.823066320719146     
 H   1.4180977841491729       -1.3989388797264699        16.676549096606262     
 C -0.58566611124352674       -1.8943455445412498        16.027222749842078     
 H  -1.2444284704093298       -1.6793869158611909        15.170895996773380     
 H -0.44036592873153513       -2.9870657919152031        16.008152535714643     
 C  -1.3004760158108137       -1.5098680867368486        17.329079830329324     
 H  -1.4224094858590124      -0.41607011527442850        17.385904671503944     
 H -0.66770905735253916       -1.7775414238353899        18.190100560390455     
 C  -2.6658460727951527       -2.1965437668740759        17.445398479448887     
 H  -3.3040974398971263       -1.8754133797277710        16.607307954490995     
 H  -2.5335698395004700       -3.2808784834441749        17.300205006089733     
 C  -3.4014171752085445       -1.9726559282784035        18.769337197458842     
 H  -3.5687588968881321      -0.89728039451935881        18.945067475565754     
 H  -2.7635332675819764       -2.3139474285780044        19.596963623536681     
 C  -4.7405583804531108       -2.7195873535745094        18.823942485616428     
 H  -5.4579987950126450       -2.2304167958403416        18.148808676188761     
 H  -4.5997472200767442       -3.7293536907369469        18.415082703125933     
 C  -5.3264511754732258       -2.8206861011653981        20.234437152664952     
 H  -6.3240515273477405       -3.2821766819137523        20.223266765692593     
 H  -4.6830738278467665       -3.4351911824289032        20.880258025099092     
 H  -5.4275003687656938       -1.8333774175073665        20.700027864531936     
 Cl   8.4272915945611757        3.1981847165910264        8.9771673765079177E-002
 Co   5.7611893931131259        7.0843613463981052        23.926852971130415     
 N   7.0698348067416932        7.6442779629670445        22.376673271061147     
 N   7.7646595021957392        7.0271021478889031        24.786489031767211     
 N   4.5291342173053879        6.4287532826628846        22.424796055740114     
 N   5.2183131329313124        5.1208261580305194        24.502795378572575     
 N   4.9525701440461321        8.8886861476061014        23.399861891938869     
 N   4.9360971147339274        7.9227353442961892        25.738140750692910     
 O   6.6316514572354821        8.1545911115436542        21.181649005371682     
 C   8.3674692105386761        7.7449051965100617        22.578483538142354     
 N   8.3986688345314704        6.6418711186454376        25.919699842219693     
 C   8.7584045340021284        7.3188082197031017        23.902598396087782     
 O   4.4529494502738070        6.9821873042920082        21.190596157598861     
 C   3.9374059932704411        5.1377049527253886        22.487468996706138     
 N   5.3323458464610729        4.3057032128517809        25.585159036381437     
 C   4.3357571735936116        4.4669897868598012        23.646843183850887     
 O   4.6295326348112580        9.2494208651156562        22.123755622785414     
 C   4.3685461465211830        9.7690227226642197        24.365471069108807     
 N   4.8445292195437206        7.5902193234572906        27.047390965173790     
 C   4.3906359607707746        9.1907452867904507        25.636932459197205     
 B   5.1551994445702860        8.3273691473042462        21.043139194949394     
 C   9.3155705367051276        8.3315420900648096        21.590995105563653     
 H   7.8491079819110690        6.2799852744549458        26.739188859923416     
 C   9.7489901322758392        6.6774035773852702        25.783425631399336     
 C   10.023090013534087        7.1321970852852088        24.498480919746850     
 C   2.9156281074194292        4.6961584711567239        21.512420102522288     
 H   5.8316319640257177        4.6266703338465103        26.444294548428889     
 C   4.5771549817131216        3.1800845895192382        25.449290448700467     
 C   3.9419111790309311        3.2283300045202341        24.227966784071388     
 C   3.9948364800131277        11.159437623974654        24.032684441817640     
 H   5.3252104988781772        6.7433116937868229        27.411625748203690     
 C   4.2997387357092505        8.6043175080108085        27.787243353189378     
 C   3.9941618592971961        9.6434054531988878        26.934413820413120     
 C   4.7868033027295169        8.9319152085416729        19.613183230091391     
 H   10.330740203150976        8.3996653992357420        21.992609681056759     
 H   8.9751500471100680        9.3400669983130484        21.311284257514849     
 H   9.3365657566315381        7.7389338548407229        20.664463056289978     
 H   10.399304261293040        6.3467740324355582        26.588212655268340     
 H   10.997187207124865        7.2865683134513235        24.053995662196709     
 H   2.6704644754904288        3.6362669425721266        21.635483474732407     
 H   3.2580926191683570        4.8699057106976440        20.482302578859336     
 H   1.9832000918457571        5.2755294174914589        21.632760279505938     
 H   4.5392635020870555        2.4350545438774209        26.231980842146029     
 H   3.2615393583525507        2.4954735801784342        23.817138294422325     
 H   3.4497986943074817        11.614583220890296        24.862586974200752     
 H   3.3667588245047164        11.206598629012030        23.132402480304126     
 H   4.8891180603871449        11.776118160592228        23.838409526208647     
 H   4.1562382140551719        8.5033768216278958        28.856219085708194     
 H   3.5568707218512685        10.597559471389356        27.201071164107823     
 H   3.7341587243333110        8.6730070378394863        19.415286072491845     
 H   4.8078053793094409        10.031606877765627        19.663500488785193     
 C   5.6617246992703345        8.4621670461273606        18.435746792158536     
 H   5.0953518179386101        8.5553313157369875        17.497065144455995     
 H   5.8835326252401288        7.3873878239020199        18.537262593478733     
 C   6.9788244324385662        9.2337479322964739        18.275031472603256     
 H   7.5952326048781966        9.1147185104968500        19.176688599171186     
 H   6.7601448961420649        10.312492002875523        18.202707731687664     
 C   7.7672446802056925        8.7968493342418448        17.036974226695332     
 H   7.9500982392242507        7.7109998036801422        17.078658281480596     
 H   7.1475136776105410        8.9481907414647015        16.139597071257143     
 C   9.1002454557870092        9.5291345564108667        16.863466487524835     
 H   9.7482914838839445        9.3223465656139783        17.730183544429430     
 H   8.9298273172797149        10.617861828892424        16.880725029243138     
 C   9.8313344099074342        9.1524097035501892        15.571573266552353     
 H   9.9997602791337243        8.0639767092475925        15.545081497451470     
 H   9.1784186841750461        9.3614311583109782        14.709776052813195     
 C   11.167113203423515        9.8780473229567534        15.384599294111602     
 H   11.822838382310929        9.6694209354401632        16.244500470023560     
 H   11.003299603725226        10.967569446397144        15.403995811505345     
 C   11.882703149915256        9.4916521361462660        14.088094993615391     
 H   12.045341335109940        8.4021708940752262        14.067855411395975     
 H   11.224314508551005        9.6974728145053763        13.229913949257760     
 C   13.220815160207900        10.207379021905011        13.885066539744534     
 H   13.060640582834964        11.297887784805319        13.878112010728339     
 H   13.876444179579719        10.017415744800800        14.749641740264174     
 C   13.931400902457671        9.7869207594522489        12.596187747821908     
 H   14.095353656062843        8.6978345011440403        12.605315810750211     
 H   13.270457147075588        9.9697352614290740        11.735650644048514     
 C   15.266607187559398        10.498856505050442        12.378395056034790     
 H   15.928890025736983        10.303283684368230        13.236730941827856     
 H   15.107435799278706        11.589890088706264        12.382838042649377     
 C   15.982583316874321        10.104127446961948        11.081875938147720     
 H   16.115149640147877        9.0110768504560106        11.039600983614525     
 H   15.344894217257053        10.353738937869291        10.219300994780854     
 C   17.339953927886970        10.801430424370091        10.957498119835176     
 H   17.970683531788769        10.514512891248392        11.813871716894294     
 H   17.195605455886863        11.888940916326403        11.065128071592163     
 C   18.098829748554355        10.540388872980401        9.6545491055943931     
 H   18.258641467118146        9.4598059812119111        9.5059755997814079     
 H   17.485614425514694        10.866837992945261        8.8022271709793465     
 C   19.443260109314874        11.276590872863498        9.6238552262648831     
 H   20.132095053844910        10.805405536937684        10.340340418020805     
 H   19.293875239851282        12.299629343400943        9.9947848751767054     
 C   20.078791036758965        11.329732518027077        8.2340257949202336     
 H   21.059141534307802        11.824974589039972        8.2644346218045825     
 H   19.438418172053126        11.894432592921197        7.5419094355828600     
 H   20.227291583031267        10.324748732929521        7.8199419399814039     
 Cl   6.7326882256399889        5.3922954775018521        28.137059588570036     
         194

 Co   9.1453977485035907        1.4083288458077288        4.3905658104554650     
 N   7.8548342978201262       0.66940416887941767        5.7618512232087777     
 N   7.1887348616446936        1.7188057652072197        3.5327068319449260     
 N   10.209413103705350        2.1921381907877864        6.0432971609476009     
 N   9.9804804732471997        3.2871275871439818        3.6871693685470679     
 N   10.239183190420208      -0.34524898700533063        5.0270953457443719     
 N   9.8168871636742097       0.42932220927723669        2.6230364901959584     
 O   8.1804958036444440       0.33008060477420370        7.0382508273682864     
 C   6.4367215234219568       0.79182440257753983        5.5924036352190072     
 N   6.6133815837390024        2.2126957418169257        2.4055395190448636     
 C   6.1291511873771789        1.3680061747974870        4.3576854030586922     
 O   10.320643826732326        1.5404350991519551        7.2384251129788142     
 C   10.800071400385722        3.3581413824938315        5.9549741545088404     
 N   10.055859227271545        4.0628180145038657        2.5784597152997679     
 C   10.657098227354906        3.9686725653690740        4.6466949283603309     
 O   10.268467552235919      -0.77956650758646373        6.3267029515223996     
 C   10.758248898223085       -1.1578369968525613        4.1459653110716275     
 N   9.8760437786439841       0.72006632075771859        1.3041867938048519     
 C   10.593225432796189      -0.67463210760671066        2.7902225331034551     
 B   9.6698657502135621       0.18420430814852037        7.3175635118444999     
 C   5.4682986861962943       0.29711227683440095        6.5988311779363071     
 H   7.1977575771063149        2.5601205964546438        1.6109104883689018     
 C   5.2479603657351710        2.2068316461657274        2.4825346502227577     
 C   4.8963834659651573        1.6703290635646877        3.7023447491212802     
 C   11.608590481614723        4.0061156069139621        7.0231345851674440     
 H   9.5970564139269019        3.7654853889742870        1.6853097792016571     
 C   10.754015842681518        5.1998581258488441        2.8088220994106767     
 C   11.157617764014882        5.1804854626397789        4.1378400770635402     
 C   11.414154661142074       -2.4474613670091561        4.4878971966445000     
 H   9.3665775638702815        1.5402399065069250       0.90343011385285066     
 C   10.650384642172702      -0.17098037865218318       0.63465284867848826     
 C   11.126868804186753       -1.0954847957072467        1.5550848274280320     
 C   9.9173797379283624      -0.38978785844031638        8.7869933833940514     
 H   4.4393832038654581       0.51151105030253285        6.2940108895689288     
 H   5.5588154211454350      -0.79187661819720201        6.7460061900989192     
 H   5.6422957755693472       0.75981121833274745        7.5830660976340809     
 H   4.6506288983330739        2.6159369293798429        1.6724273015642788     
 H   3.8965393836740780        1.5129663645391622        4.0812284219541421     
 H   11.314200297862936        5.0542122775967355        7.1683376105225216     
 H   11.511528172431111        3.4621317293697085        7.9660427508133607     
 H   12.669912743018791        4.0288033747797574        6.7267049193206212     
 H   10.947576931852945        5.9140563059420739        2.0195689242982020     
 H   11.737089681583880        5.9338992033306459        4.6545027006864501     
 H   11.997541159147321       -2.8289115681578134        3.6461578618431680     
 H   12.069277691950823       -2.3279150088995433        5.3605459666843718     
 H   10.659577134973304       -3.2072005248793247        4.7492111953578817     
 H   10.817938855044531       -8.4085370547849300E-002 -0.43098742436365961     
 H   11.754950664480189       -1.9530531594465350        1.3466115018680229     
 H   10.968168612607421      -0.15946974343373732        9.0274883836123330     
 H   9.8646712103136522       -1.4891655626553464        8.7644793507374761     
 C   9.0095941205938228       0.13861194379548650        9.9147602944787518     
 H   9.5477695261280573        7.5356580144591193E-002   10.872690407500404     
 H   8.8075079492692243        1.2120582935189956        9.7666638516496906     
 C   7.6787207451538517      -0.61114528279068392        10.075008777076990     
 H   7.0524205304321290      -0.46574836817591136        9.1825739511925537     
 H   7.8777699805558914       -1.6950821129481919        10.124814553723025     
 C   6.9120960910686886      -0.18892311413795848        11.334601270604511     
 H   6.7387215722443621       0.89874869756794751        11.318489121520972     
 H   7.5477298717940071      -0.36376144208162919        12.216714466842223     
 C   5.5760218545444262      -0.91488488071374585        11.519034083896701     
 H   4.9179663577179209      -0.69596686530201157        10.662693803045276     
 H   5.7410343521329823       -2.0041147909979715        11.487481840008551     
 C   4.8587614926018414      -0.55074712527606118        12.823977823539709     
 H   4.6949599498349155       0.53786443608936185        12.865146181395744     
 H   5.5186059401651830      -0.77310848201026861        13.677111663743807     
 C   3.5201525970949059       -1.2737560927797693        13.013174094157655     
 H   2.8612708974694048       -1.0558644579149601        12.157847381871534     
 H   3.6808049647423280       -2.3635167920372275        12.983029003661509     
 C   2.8085170819570426      -0.89832830835488486        14.316419748443421     
 H   2.6503113420738447       0.19142829255040616        14.348053282664441     
 H   3.4679117840083045       -1.1155750405685159        15.170900219402748     
 C   1.4660572972735406       -1.6097537889959188        14.516043549381942     
 H   1.6202547845812114       -2.7010726987405302        14.510181978344617     
 H  0.80974784227951024       -1.4066456813566559        13.654977988587273     
 C  0.75876770476201461       -1.2000012096657542        15.811629639135610     
 H  0.60881688327105810      -0.10900813674551721        15.817748310555316     
 H   1.4174769833793379       -1.4038901962411758        16.669221416605012     
 C -0.58698301741482162       -1.8972784404129999        16.020412422233662     
 H  -1.2460067450874641       -1.6811245043089524        15.164597988918706     
 H -0.44228124532522833       -2.9900438203121626        16.000232971051716     
 C  -1.3008600371886510       -1.5135606306494789        17.322949358763459     
 H  -1.4225057200672098      -0.41977074147954269        17.380521512863154     
 H -0.66755748856203156       -1.7819256577683120        18.183361737792364     
 C  -2.6663076830761225       -2.1999067181992604        17.440098594619108     
 H  -3.3050293279377012       -1.8787659808622168        16.602368485872795     
 H  -2.5344583823803766       -3.2843229514153398        17.295137617871784     
 C  -3.4007757262068359       -1.9751741694827227        18.764497697887073     
 H  -3.5673648202705057      -0.89961764849548698        18.939898671332603     
 H  -2.7624122507055811       -2.3163703626024033        19.591872338389344     
 C  -4.7403453972824892       -2.7212412194196074        18.820459462733144     
 H  -5.4574197801301159       -2.2329613630722731        18.144291531931010     
 H  -4.6001983581813963       -3.7319463331095570        18.413691156660747     
 C  -5.3262685948385817       -2.8187811873323185        20.231151349051963     
 H  -6.3239264417381920       -3.2801600539310019        20.221192931874075     
 H  -4.6829522318774144       -3.4316770879831222        20.878546939279271     
 H  -5.4271930414125551       -1.8302840894458932        20.694212995225548     
 Cl   8.4232330409689400        3.1909430662928209        9.0594987872063354E-002
 Co   5.7643395024905004        7.0872741714384837        23.927645921244334     
 N   7.0729091703133546        7.6470648475336347        22.376766452908917     
 N   7.7671264644965916        7.0295435126511219        24.786551368973768     
 N   4.5318041616643105        6.4316686778503076        22.425867132672092     
 N   5.2216699790850498        5.1238601347044153        24.503366078898061     
 N   4.9566733606169056        8.8919914241648819        23.400705903151096     
 N   4.9370855746471412        7.9244037957969509        25.738581884414327     
 O   6.6346638200083854        8.1574715739149237        21.181777538037345     
 C   8.3705119452109411        7.7472964099880492        22.578638764353883     
 N   8.4006680164251772        6.6426683824563497        25.919458023075755     
 C   8.7611464251017015        7.3207409970224813        23.902795897090225     
 O   4.4561636140190455        6.9847168907736066        21.191539519619091     
 C   3.9403047139963530        5.1405099372803109        22.488384073064910     
 N   5.3363153478888581        4.3087302406414247        25.585652199165150     
 C   4.3391522278348891        4.4697225170278410        23.647578006320707     
 O   4.6327169892690057        9.2520700310725257        22.124542711608331     
 C   4.3705359660769458        9.7711417563913745        24.366122355027048     
 N   4.8417356546949764        7.5899909231058320        27.047085595579031     
 C   4.3901644387366190        9.1917164169923602        25.637128673337763     
 B   5.1580395748362289        8.3300023177833964        21.043844707959515     
 C   9.3189415466841012        8.3333168578518464        21.591064942870926     
 H   7.8506692025688549        6.2809230453439566        26.738764478758732     
 C   9.7510311684606705        6.6768856894882163        25.783168884939467     
 C   10.025603827107268        7.1323893814681671        24.498566640437481     
 C   2.9184147587555431        4.6990137619453796        21.513329709077830     
 H   5.8351851718405738        4.6299745231172080        26.445005903743112     
 C   4.5816326347704965        3.1827944647553905        25.449881673320373     
 C   3.9460189085447448        3.2308446115761873        24.228717220077112     
 C   3.9972513398705027        11.161718028319722        24.033598688134113     
 H   5.3238318402225415        6.7441325635094582        27.411875481902950     
 C   4.2932510863274000        8.6025093347486479        27.786363252471503     
 C   3.9890536184377567        9.6422364494591086        26.933865040490495     
 C   4.7879696931836140        8.9337729369333374        19.614036320533113     
 H   10.333654263920780        8.4031796997285930        21.993528908885409     
 H   8.9776671391680551        9.3409046214704379        21.309210107551877     
 H   9.3415209844652320        7.7390776892925786        20.665615285671983     
 H   10.400989107354432        6.3450388477084463        26.587726005134673     
 H   10.999846242719894        7.2861320476210585        24.054188571537367     
 H   2.6741267937723427        3.6388304885777010        21.635635759305927     
 H   3.2603696065746854        4.8739130305781151        20.483239706727467     
 H   1.9855302453966055        5.2774864265531667        21.634475031604751     
 H   4.5445776077896447        2.4378046613419366        26.232633914496823     
 H   3.2656691013220405        2.4978511250027475        23.818067344997861     
 H   3.4508051215259852        11.616341895032237        24.862809542460603     
 H   3.3707469747237733        11.209373898009625        23.132257623323298     
 H   4.8918804510697163        11.778459553733782        23.841215300466917     
 H   4.1463562843441375        8.5000477066623166        28.854685598086554     
 H   3.5499179720810150        10.595549993311485        27.200449401406257     
 H   3.7343530890266483        8.6769321442715892        19.419007085733476     
 H   4.8114362380675528        10.033430468752503        19.662969944268152     
 C   5.6591253123362675        8.4608265502418885        18.435157527326830     
 H   5.0908655787508881        8.5540382741295904        17.497613208364797     
 H   5.8792656678521027        7.3857789656016157        18.537384309462986     
 C   6.9769890130108534        9.2303191573771777        18.271424222702603     
 H   7.5947194647625569        9.1109030414574796        19.172140721576948     
 H   6.7595496731536517        10.309311609760417        18.199124231350133     
 C   7.7632973048845537        8.7925197772934762        17.032408198536267     
 H   7.9460170663394001        7.7066620840841136        17.074136577284477     
 H   7.1425510404284331        8.9438948106717611        16.135752921345713     
 C   9.0961295262696069        9.5248698673286931        16.857737606159869     
 H   9.7445007488071553        9.3187641448111815        17.724378888963543     
 H   8.9253967249237718        10.613571140953940        16.874583317754510     
 C   9.8273073119859475        9.1481127700401519        15.565973440221883     
 H   9.9965764268069801        8.0598116045180745        15.539789831681176     
 H   9.1744300001400365        9.3565112334887814        14.704012712610558     
 C   11.162535176718812        9.8748874683854027        15.379529292349282     
 H   11.817913543628743        9.6670014056721314        16.239882366178847     
 H   10.997676038920181        10.964257828637715        15.398707651744276     
 C   11.879372086812205        9.4891186993570127        14.083629783772313     
 H   12.043228064027954        8.3998236130601818        14.063668071076780     
 H   11.221409969680805        9.6941135213443008        13.224943097006207     
 C   13.216852432306320        10.206235816864007        13.881486636675627     
 H   13.055617174327972        11.296574517784254        13.874329283782671     
 H   13.872134210643775        10.016928621700639        14.746456996411339     
 C   13.928313931266135        9.7861600964017992        12.593059976537527     
 H   14.092672369110273        8.6971548493552326        12.602430840460169     
 H   13.267641109140470        9.9685745311032576        11.732270343538810     
 C   15.263357778187517        10.498254747740354        12.375413426307832     
 H   15.925779600429587        10.302345597274584        13.233554386882284     
 H   15.104253329802965        11.589281477985011        12.380228531619501     
 C   15.979042534219456        10.103861186829558        11.078616932178177     
 H   16.110326287018303        9.0107040238648093        11.035329477351620     
 H   15.341791099825642        10.354967233655433        10.216167668964683     
 C   17.337239945149577        10.799648422236073        10.955342210748141     
 H   17.967486226651015        10.510579682718713        11.811317735415434     
 H   17.194262101809489        11.887120360761122        11.064751725053730     
 C   18.096053809323482        10.539801192624321        9.6521594625555149     
 H   18.254490282934515        9.4592616945695287        9.5020363877251270     
 H   17.483546753691755        10.868459514016209        8.8002260959834775     
 C   19.441491600751899        11.274123909490797        9.6231069143719061     
 H   20.129194263515927        10.800996876630148        10.339359882796645     
 H   19.293366172801026        12.296826205400754        9.9953695055213636     
 C   20.077964701187170        11.328323853581663        8.2337780086561878     
 H   21.059199650886242        11.821681185351977        8.2656037932836650     
 H   19.439111129922502        11.895275180476958        7.5421856755662882     
 H   20.224997084445011        10.323778530863617        7.8181952619451227     
 Cl   6.7337975010319910        5.3951880320614816        28.138304847756029     
         194

 Co   9.1464151847026951        1.4077460026557966        4.3935967372915989     
 N   7.8576899917150946       0.67073642895956331        5.7663224088565830     
 N   7.1881009741335200        1.7179507270554146        3.5371317945336944     
 N   10.211706137754012        2.1944795889408399        6.0442096529857006     
 N   9.9792369393603995        3.2861814944329866        3.6869635273103012     
 N   10.241001205715156      -0.34523835175399792        5.0313819178332784     
 N   9.8138627807556578       0.42527598908292752        2.6273313076219691     
 O   8.1851957098083332       0.33215393695565276        7.0424611918262148     
 C   6.4393553750914680       0.79330339993315480        5.5989652621642554     
 N   6.6110393729792518        2.2106709155126940        2.4103378884086477     
 C   6.1298449698328845        1.3680278723731152        4.3640308564940193     
 O   10.324654810299245        1.5443738385389663        7.2400545147091107     
 C   10.800591690514292        3.3612495664203736        5.9539429955566305     
 N   10.051346277278659        4.0610905114028988        2.5775421846998259     
 C   10.655418215866181        3.9701008343768054        4.6451153688702487     
 O   10.273977609701939      -0.77673641438984764        6.3316320898667993     
 C   10.759213133942314       -1.1588580920394209        4.1507482822787205     
 N   9.8677113946579880       0.71219286189328890        1.3075592626786388     
 C   10.590396161447140      -0.67856150123003300        2.7945397846275917     
 B   9.6747261806601728       0.18772861108639027        7.3212907337083752     
 C   5.4723264799472204       0.30050722310080069        6.6076328353772311     
 H   7.1942363282797359        2.5565830348659824        1.6142406148266764     
 C   5.2456930715513783        2.2046479060492952        2.4892647486170683     
 C   4.8960281749988681        1.6694036506985157        3.7101564714659601     
 C   11.608950738086042        4.0116185338104717        7.0207242783255834     
 H   9.5925510358951769        3.7617027400057150        1.6850497638262427     
 C   10.747065335836139        5.1999329627366331        2.8061260914080073     
 C   11.152409283711162        5.1826928077298344        4.1346427642476558     
 C   11.418082910106556       -2.4465960988568667        4.4939874574333754     
 H   9.3584795830777097        1.5324483086051937       0.90657456301463790     
 C   10.639181385479525      -0.18088957988913737       0.63759820825886626     
 C   11.119122790440064       -1.1029438869054349        1.5586217708210242     
 C   9.9225985006962727      -0.38450944640523727        8.7912844244455375     
 H   4.4429669492740933       0.51389426017689965        6.3036313224266971     
 H   5.5633025327340766      -0.78805904734790144        6.7573107157241896     
 H   5.6472900381520104       0.76554814102456059        7.5905455561505608     
 H   4.6472190378998057        2.6128032738598819        1.6795325531982093     
 H   3.8968215591555584        1.5120192207543717        4.0906540500906070     
 H   11.315850491047202        5.0604401087975521        7.1625568650918909     
 H   11.510594236948334        3.4705921938772812        7.9651629025600208     
 H   12.670596460114094        4.0319734927098176        6.7253157246404660     
 H   10.938122703714710        5.9138016225065559        2.0160164507236518     
 H   11.731120132087909        5.9377603311979845        4.6498368854898375     
 H   11.994160556960489       -2.8327508915433599        3.6497577609823759     
 H   12.080678541538118       -2.3221787581246573        5.3598422398882786     
 H   10.666424716179977       -3.2046988747844933        4.7663171414434116     
 H   10.801905915108398       -9.7231137810886978E-002 -0.42890596324774471     
 H   11.745993324185141       -1.9613337591099014        1.3499079824760172     
 H   10.972042307280566      -0.15024348892530293        9.0335653505092512     
 H   9.8737965359352380       -1.4840368702915097        8.7691809914781071     
 C   9.0108094990703673       0.14110979942161489        9.9167994631840646     
 H   9.5466289678460416        7.8883997933443431E-002   10.876032105475302     
 H   8.8064946121019183        1.2140717929392466        9.7684187240372697     
 C   7.6813541318403891      -0.61160576989301296        10.073715880157742     
 H   7.0571477637990965      -0.46815863753193349        9.1796227685194154     
 H   7.8825723784919184       -1.6950428547361440        10.124899540967268     
 C   6.9108858124765167      -0.18980527185346885        11.330897249903384     
 H   6.7367270545082718       0.89773143055096061        11.313924613840729     
 H   7.5442546746705057      -0.36375273423622184        12.214769559756666     
 C   5.5749264966833199      -0.91648835636030934        11.512372720472525     
 H   4.9180396173884402      -0.69715499280150861        10.655244795783958     
 H   5.7403380905497370       -2.0056289198234789        11.480447100506414     
 C   4.8562779027013807      -0.55308905695704591        12.816676168429781     
 H   4.6924542939261862       0.53551079184202144        12.858171731671808     
 H   5.5155103784488864      -0.77572475138270125        13.670222309632855     
 C   3.5176224069211792       -1.2760267793598270        13.004993884668242     
 H   2.8586462469270533       -1.0570072215862198        12.150065232178651     
 H   3.6779618608067457       -2.3657773133529205        12.973738600796132     
 C   2.8066946664927817      -0.90157091441616366        14.308859130407566     
 H   2.6492444803053834       0.18825390071280465        14.341716363148331     
 H   3.4663706405562280       -1.1201288550513868        15.162796928102061     
 C   1.4639296940551554       -1.6122684098469389        14.508435719436457     
 H   1.6173506869109082       -2.7036699976053975        14.501230387208462     
 H  0.80722867135963250       -1.4077089758424919        13.648032447965456     
 C  0.75776478912151080       -1.2034946063243157        15.804922773876708     
 H  0.60857488037829344      -0.11240089453413786        15.812430300391489     
 H   1.4168561826095030       -1.4088415127558820        16.661893736603758     
 C -0.58829992358611649       -1.9002113362847499        16.013602094625245     
 H  -1.2475850197655984       -1.6828620927567142        15.158299981064030     
 H -0.44419656191892154       -2.9930218487091218        15.992313406388787     
 C  -1.3012440585664882       -1.5172531745621092        17.316818887197595     
 H  -1.4226019542754074      -0.42347136768465693        17.375138354222365     
 H -0.66740591977152397       -1.7863098917012341        18.176622915194272     
 C  -2.6667692933570919       -2.2032696695244454        17.434798709789334     
 H  -3.3059612159782756       -1.8821185819966626        16.597429017254598     
 H  -2.5353469252602827       -3.2877674193865047        17.290070229653839     
 C  -3.4001342772051268       -1.9776924106870419        18.759658198315304     
 H  -3.5659707436528794      -0.90195490247161503        18.934729867099453     
 H  -2.7612912338291862       -2.3187932966268026        19.586781053242007     
 C  -4.7401324141118675       -2.7228950852647054        18.816976439849856     
 H  -5.4568407652475868       -2.2355059303042051        18.139774387673256     
 H  -4.6006494962860476       -3.7345389754821672        18.412299610195557     
 C  -5.3260860142039368       -2.8168762734992385        20.227865545438974     
 H  -6.3238013561286444       -3.2781434259482514        20.219119098055558     
 H  -4.6828306359080614       -3.4281629935373417        20.876835853459454     
 H  -5.4268857140594164       -1.8271907613844198        20.688398125919161     
 Cl   8.4191744873767060        3.1837014159946153        9.1418301979047517E-002
 Co   5.7674896118678758        7.0901869964788622        23.928438871358249     
 N   7.0759835338850152        7.6498517321002257        22.376859634756688     
 N   7.7695934267974431        7.0319848774133416        24.786613706180326     
 N   4.5344741060232332        6.4345840730377306        22.426938209604071     
 N   5.2250268252387873        5.1268941113783111        24.503936779223547     
 N   4.9607765771876791        8.8952967007236605        23.401549914363322     
 N   4.9380740345603558        7.9260722472977134        25.739023018135747     
 O   6.6376761827812896        8.1603520362861914        21.181906070703011     
 C   8.3735546798832061        7.7496876234660368        22.578793990565412     
 N   8.4026671983188823        6.6434656462672628        25.919216203931818     
 C   8.7638883162012764        7.3226737743418608        23.902993398092672     
 O   4.4593777777642840        6.9872464772552050        21.192482881639318     
 C   3.9432034347222644        5.1433149218352332        22.489299149423683     
 N   5.3402848493166433        4.3117572684310685        25.586145361948862     
 C   4.3425472820761666        4.4724552471958798        23.648312828790530     
 O   4.6359013437267542        9.2547191970293934        22.125329800431246     
 C   4.3725257856327095        9.7732607901185311        24.366773640945286     
 N   4.8389420898462321        7.5897625227543735        27.046780225984275     
 C   4.3896929167024643        9.1926875471942697        25.637324887478322     
 B   5.1608797051021726        8.3326354882625484        21.044550220969636     
 C   9.3223125566630767        8.3350916256388849        21.591134780178194     
 H   7.8522304232266409        6.2818608162329674        26.738340097594051     
 C   9.7530722046455018        6.6763678015911623        25.782912138479603     
 C   10.028117640680451        7.1325816776511246        24.498652361128109     
 C   2.9212014100916575        4.7018690527340343        21.514239315633375     
 H   5.8387383796554300        4.6332787123879058        26.445717259057332     
 C   4.5861102878278723        3.1855043399915428        25.450472897940280     
 C   3.9501266380585585        3.2333592186321405        24.229467656082832     
 C   3.9996661997278773        11.163998432664791        24.034512934450589     
 H   5.3224531815669058        6.7449534332320935        27.412125215602213     
 C   4.2867634369455505        8.6007011614864854        27.785483151753628     
 C   3.9839453775783169        9.6410674457193313        26.933316260567871     
 C   4.7891360836377110        8.9356306653250037        19.614889410974836     
 H   10.336568324690585        8.4066940002214459        21.994448136714055     
 H   8.9801842312260405        9.3417422446278273        21.307135957588908     
 H   9.3464762122989242        7.7392215237444333        20.666767515053987     
 H   10.402673953415823        6.3433036629813344        26.587239355001003     
 H   11.002505278314921        7.2856957817907944        24.054381480878025     
 H   2.6777891120542572        3.6413940345832758        21.635788043879444     
 H   3.2626465939810143        4.8779203504585862        20.484176834595601     
 H   1.9878603989474539        5.2794434356148745        21.636189783703564     
 H   4.5498917134922330        2.4405547788064523        26.233286986847617     
 H   3.2697988442915302        2.5002286698270604        23.818996395573397     
 H   3.4518115487444891        11.618100569174176        24.863032110720450     
 H   3.3747351249428301        11.212149167007219        23.132112766342473     
 H   4.8946428417522867        11.780800946875337        23.844021074725188     
 H   4.1364743546331022        8.4967185916967374        28.853152110464915     
 H   3.5429652223107611        10.593540515233613        27.199827638704694     
 H   3.7345474537199861        8.6808572507036921        19.422728098975107     
 H   4.8150670968256648        10.035254059739376        19.662439399751115     
 C   5.6565259254022004        8.4594860543564163        18.434568262495123     
 H   5.0863793395631660        8.5527452325221915        17.498161272273599     
 H   5.8749987104640775        7.3841701073012116        18.537506025447239     
 C   6.9751535935831397        9.2268903824578832        18.267816972801953     
 H   7.5942063246469180        9.1070875724181093        19.167592843982714     
 H   6.7589544501652385        10.306131216645314        18.195540731012599     
 C   7.7593499295634158        8.7881902203451059        17.027842170377198     
 H   7.9419358934545503        7.7023243644880850        17.069614873088359     
 H   7.1375884032463244        8.9395988798788206        16.131908771434286     
 C   9.0920135967522064        9.5206051782465195        16.852008724794903     
 H   9.7407100137303662        9.3151817240083847        17.718574233497659     
 H   8.9209661325678287        10.609280453015455        16.868441606265883     
 C   9.8232802140644608        9.1438158365301128        15.560373613891413     
 H   9.9933925744802359        8.0556464997885548        15.534498165910881     
 H   9.1704413161050251        9.3515913086665865        14.698249372407918     
 C   11.157957150014109        9.8717276138140519        15.374459290586961     
 H   11.812988704946557        9.6645818759040978        16.235264262334137     
 H   10.992052474115136        10.960946210878287        15.393419491983208     
 C   11.876041023709154        9.4865852625677594        14.079164573929233     
 H   12.041114792945965        8.3974763320451355        14.059480730757585     
 H   11.218505430810604        9.6907542281832253        13.219972244754656     
 C   13.212889704404740        10.205092611823005        13.877906733606720     
 H   13.050593765820979        11.295261250763192        13.870546556837004     
 H   13.867824241707833        10.016441498600480        14.743272252558503     
 C   13.925226960074601        9.7853994333513494        12.589932205253145     
 H   14.089991082157706        8.6964751975664232        12.599545870170125     
 H   13.264825071205353        9.9674138007774431        11.728890043029107     
 C   15.260108368815638        10.497652990430264        12.372431796580875     
 H   15.922669175122191        10.301407510180939        13.230377831936714     
 H   15.101070860327225        11.588672867263758        12.377619020589625     
 C   15.975501751564593        10.103594926697168        11.075357926208632     
 H   16.105502933888726        9.0103311972736080        11.031057971088716     
 H   15.338687982394230        10.356195529441573        10.213034343148513     
 C   17.334525962412183        10.797866420102055        10.953186301661106     
 H   17.964288921513262        10.506646474189036        11.808763753936576     
 H   17.192918747732115        11.885299805195841        11.064375378515297     
 C   18.093277870092614        10.539213512268242        9.6497698195166350     
 H   18.250339098750889        9.4587174079271463        9.4980971756688444     
 H   17.481479081868816        10.870081035087155        8.7982250209876067     
 C   19.439723092188924        11.271656946118098        9.6223586024789292     
 H   20.126293473186944        10.796588216322611        10.338379347572483     
 H   19.292857105750770        12.294023067400566        9.9959541358660235     
 C   20.077138365615379        11.326915189136248        8.2335302223921403     
 H   21.059257767464686        11.818387781663983        8.2667729647627493     
 H   19.439804087791877        11.896117768032719        7.5424619155497163     
 H   20.222702585858759        10.322808328797713        7.8164485839088425     
 Cl   6.7349067764239932        5.3980805866211110        28.139550106942021     
         194

 Co   9.1474326209017978        1.4071631595038645        4.3966276641277320     
 N   7.8605456856100631       0.67206868903970884        5.7707935945043882     
 N   7.1874670866223473        1.7170956889036095        3.5415567571224629     
 N   10.213999171802676        2.1968209870938931        6.0451221450238011     
 N   9.9779934054735993        3.2852354017219909        3.6867576860735340     
 N   10.242819221010103      -0.34522771650266521        5.0356684899221857     
 N   9.8108383978371076       0.42122976888861829        2.6316261250479793     
 O   8.1898956159722225       0.33422726913710182        7.0466715562841431     
 C   6.4419892267609793       0.79478239728876976        5.6055268891095036     
 N   6.6086971622195021        2.2086460892084627        2.4151362577724322     
 C   6.1305387522885892        1.3680495699487436        4.3703763099293464     
 O   10.328665793866163        1.5483125779259774        7.2416839164394071     
 C   10.801111980642862        3.3643577503469158        5.9529118366044198     
 N   10.046833327285773        4.0593630083019328        2.5766246540998843     
 C   10.653738204377454        3.9715291033845368        4.6435358093801655     
 O   10.279487667167960      -0.77390632119323166        6.3365612282111998     
 C   10.760177369661543       -1.1598791872262806        4.1555312534858135     
 N   9.8593790106719918       0.70431940302885920        1.3109317315524258     
 C   10.587566890098094      -0.68249089485335523        2.7988570361517278     
 B   9.6795866111067816       0.19125291402426017        7.3250179555722505     
 C   5.4763542736981456       0.30390216936720049        6.6164344928181551     
 H   7.1907150794531569        2.5530454732773213        1.6175707412844509     
 C   5.2434257773675856        2.2024641659328634        2.4959948470113789     
 C   4.8956728840325789        1.6684782378323437        3.7179681938106404     
 C   11.609310994557362        4.0171214607069805        7.0183139714837219     
 H   9.5880456578634519        3.7579200910371435        1.6847897484508285     
 C   10.740114828990759        5.2000077996244221        2.8034300834053383     
 C   11.147200803407442        5.1849001528198890        4.1314454514317704     
 C   11.422011159071037       -2.4457308307045778        4.5000777182222498     
 H   9.3503816022851396        1.5246567107034625       0.90971901217642526     
 C   10.627978128786348      -0.19079878112609158       0.64054356783924415     
 C   11.111376776693376       -1.1104029781036233        1.5621587142140161     
 C   9.9278172634641813      -0.37923103437015815        8.7955754654970253     
 H   4.4465506946827285       0.51627747005126645        6.3132517552844645     
 H   5.5677896443227182      -0.78424147649860088        6.7686152413494600     
 H   5.6522843007346735       0.77128506371637373        7.5980250146670407     
 H   4.6438091774665367        2.6096696183399208        1.6866378048321395     
 H   3.8971037346370387        1.5110720769695811        4.1000796782270710     
 H   11.317500684231467        5.0666679399983678        7.1567761196612603     
 H   11.509660301465557        3.4790526583848540        7.9642830543066809     
 H   12.671280177209397        4.0351436106398779        6.7239265299603108     
 H   10.928668475576474        5.9135469390710371        2.0124639771491011     
 H   11.725150582591940        5.9416214590653231        4.6451710702932250     
 H   11.990779954773657       -2.8365902149289064        3.6533576601215842     
 H   12.092079391125411       -2.3164425073497714        5.3591385130921854     
 H   10.673272297386649       -3.2021972246896619        4.7834230875289414     
 H   10.785872975172264      -0.11037690507392464      -0.42682450213182982     
 H   11.737035983890094       -1.9696143587732675        1.3532044630840114     
 H   10.975916001953710      -0.14101723441686856        9.0396423174061677     
 H   9.8829218615568237       -1.4789081779276729        8.7738826322187382     
 C   9.0120248775469118       0.14360765504774331        9.9188386318893755     
 H   9.5454884095640260        8.2411415722295669E-002   10.879373803450202     
 H   8.8054812749346123        1.2160852923594978        9.7701735964248471     
 C   7.6839875185269264      -0.61206625699534201        10.072422983238495     
 H   7.0618749971660639      -0.47056890688795555        9.1766715858462771     
 H   7.8873747764279445       -1.6950035965240959        10.124984528211513     
 C   6.9096755338843439      -0.19068742956897922        11.327193229202257     
 H   6.7347325367721815       0.89671416353397371        11.309360106160486     
 H   7.5407794775470043      -0.36374402639081455        12.212824652671111     
 C   5.5738311388222144      -0.91809183200687283        11.505711357048352     
 H   4.9181128770589595      -0.69834312030100576        10.647795788522638     
 H   5.7396418289664908       -2.0071430486489859        11.473412361004275     
 C   4.8537943128009209      -0.55543098863803064        12.809374513319854     
 H   4.6899486380174569       0.53315714759468102        12.851197281947872     
 H   5.5124148167325906      -0.77834102075513401        13.663332955521904     
 C   3.5150922167474525       -1.2782974659398847        12.996813675178828     
 H   2.8560215963847022       -1.0581499852574798        12.142283082485768     
 H   3.6751187568711638       -2.3680378346686135        12.964448197930755     
 C   2.8048722510285207      -0.90481352047744246        14.301298512371710     
 H   2.6481776185369221       0.18507950887520311        14.335379443632220     
 H   3.4648294971041516       -1.1246826695342578        15.154693636801374     
 C   1.4618020908367702       -1.6147830306979589        14.500827889490973     
 H   1.6144465892406050       -2.7062672964702648        14.492278796072309     
 H  0.80470950043975475       -1.4087722703283276        13.641086907343638     
 C  0.75676187348100699       -1.2069880029828770        15.798215908617806     
 H  0.60833287748552878      -0.11579365232275850        15.807112290227659     
 H   1.4162353818396682       -1.4137928292705879        16.654566056602505     
 C -0.58961682975741136       -1.9031442321565000        16.006791767016832     
 H  -1.2491632944437325       -1.6845996812044759        15.152001973209353     
 H -0.44611187851261475       -2.9959998771060814        15.984393841725860     
 C  -1.3016280799443254       -1.5209457184747395        17.310688415631731     
 H  -1.4226981884836047      -0.42717199388977112        17.369755195581579     
 H -0.66725435098101638       -1.7906941256341560        18.169884092596181     
 C  -2.6672309036380617       -2.2066326208496303        17.429498824959555     
 H  -3.3068931040188505       -1.8854711831311084        16.592489548636397     
 H  -2.5362354681401889       -3.2912118873576701        17.285002841435894     
 C  -3.3994928282034182       -1.9802106518913614        18.754818698743534     
 H  -3.5645766670352530      -0.90429215644774319        18.929561062866302     
 H  -2.7601702169527909       -2.3212162306512014        19.581689768094673     
 C  -4.7399194309412458       -2.7245489511098033        18.813493416966573     
 H  -5.4562617503650586       -2.2380504975361366        18.135257243415506     
 H  -4.6011006343906988       -3.7371316178547773        18.410908063730371     
 C  -5.3259034335692919       -2.8149713596661590        20.224579741825984     
 H  -6.3236762705190959       -3.2761267979655004        20.217045264237036     
 H  -4.6827090399387084       -3.4246488990915607        20.875124767639637     
 H  -5.4265783867062787       -1.8240974333229465        20.682583256612777     
 Cl   8.4151159337844703        3.1764597656964098        9.2241616086031680E-002
 Co   5.7706397212452503        7.0930998215192416        23.929231821472165     
 N   7.0790578974566758        7.6526386166668168        22.376952816604458     
 N   7.7720603890982956        7.0344262421755603        24.786676043386883     
 N   4.5371440503821550        6.4374994682251536        22.428009286536049     
 N   5.2283836713925247        5.1299280880522078        24.504507479549034     
 N   4.9648797937584526        8.8986019772824410        23.402393925575549     
 N   4.9390624944735704        7.9277406987984751        25.739464151857163     
 O   6.6406885455541937        8.1632324986574609        21.182034603368674     
 C   8.3765974145554694        7.7520788369440243        22.578949216776941     
 N   8.4046663802125874        6.6442629100781749        25.918974384787877     
 C   8.7666302073008513        7.3246065516612404        23.903190899095115     
 O   4.4625919415095225        6.9897760637368025        21.193426243659545     
 C   3.9461021554481763        5.1461199063901555        22.490214225782456     
 N   5.3442543507444285        4.3147842962207124        25.586638524732578     
 C   4.3459423363174450        4.4751879773639196        23.649047651260354     
 O   4.6390856981845019        9.2573683629862611        22.126116889254163     
 C   4.3745156051884733        9.7753798238456859        24.367424926863524     
 N   4.8361485249974878        7.5895341224029149        27.046474856389516     
 C   4.3892213946683096        9.1936586773961793        25.637521101618884     
 B   5.1637198353681155        8.3352686587416986        21.045255733979758     
 C   9.3256835666420503        8.3368663934259235        21.591204617485463     
 H   7.8537916438844269        6.2827985871219783        26.737915716429367     
 C   9.7551132408303332        6.6758499136941083        25.782655392019734     
 C   10.030631454253633        7.1327739738340821        24.498738081818740     
 C   2.9239880614277718        4.7047243435226891        21.515148922188917     
 H   5.8422915874702861        4.6365829016586044        26.446428614371555     
 C   4.5905879408852481        3.1882142152276951        25.451064122560190     
 C   3.9542343675723721        3.2358738256880937        24.230218092088556     
 C   4.0020810595852518        11.166278837009859        24.035427180767062     
 H   5.3210745229112701        6.7457743029547279        27.412374949301476     
 C   4.2802757875637001        8.5988929882243230        27.784603051035752     
 C   3.9788371367188775        9.6398984419795521        26.932767480645246     
 C   4.7903024740918081        8.9374883937166700        19.615742501416559     
 H   10.339482385460391        8.4102083007142969        21.995367364542705     
 H   8.9827013232840276        9.3425798677852185        21.305061807625940     
 H   9.3514314401326164        7.7393653581962889        20.667919744435991     
 H   10.404358799477215        6.3415684782542225        26.586752704867337     
 H   11.005164313909948        7.2852595159605293        24.054574390218683     
 H   2.6814514303361712        3.6439575805888507        21.635940328452964     
 H   3.2649235813873427        4.8819276703390573        20.485113962463736     
 H   1.9901905524983023        5.2814004446765823        21.637904535802377     
 H   4.5552058191948213        2.4433048962709680        26.233940059198414     
 H   3.2739285872610204        2.5026062146513737        23.819925446148932     
 H   3.4528179759629931        11.619859243316117        24.863254678980301     
 H   3.3787232751618870        11.214924436004814        23.131967909361649     
 H   4.8974052324348580        11.783142340016891        23.846826848983458     
 H   4.1265924249220678        8.4933894767311582        28.851618622843276     
 H   3.5360124725405071        10.591531037155741        27.199205876003131     
 H   3.7347418184133234        8.6847823571357949        19.426449112216741     
 H   4.8186979555837777        10.037077650726252        19.661908855234078     
 C   5.6539265384681334        8.4581455584709442        18.433978997663413     
 H   5.0818931003754440        8.5514521909147927        17.498709336182397     
 H   5.8707317530760514        7.3825612490008075        18.537627741431493     
 C   6.9733181741554269        9.2234616075385869        18.264209722901303     
 H   7.5936931845312783        9.1032721033787372        19.163044966388476     
 H   6.7583592271768254        10.302950823530209        18.191957230675065     
 C   7.7554025542422771        8.7838606633967373        17.023276142218133     
 H   7.9378547205696997        7.6979866448920564        17.065093168892240     
 H   7.1326257660642165        8.9353029490858802        16.128064621522856     
 C   9.0878976672348042        9.5163404891643459        16.846279843429937     
 H   9.7369192786535770        9.3115993032055897        17.712769578031772     
 H   8.9165355402118855        10.604989765076970        16.862299894777255     
 C   9.8192531161429741        9.1395189030200754        15.554773787560942     
 H   9.9902087221534899        8.0514813950590369        15.529206500140587     
 H   9.1664526320700155        9.3466713838443916        14.692486032205279     
 C   11.153379123309406        9.8685677592427012        15.369389288824641     
 H   11.808063866264371        9.6621623461360659        16.230646158489424     
 H   10.986428909310089        10.957634593118858        15.388131332222139     
 C   11.872709960606104        9.4840518257785060        14.074699364086156     
 H   12.039001521863977        8.3951290510300911        14.055293390438390     
 H   11.215600891940403        9.6873949350221498        13.215001392503105     
 C   13.208926976503161        10.203949406782003        13.874326830537813     
 H   13.045570357313988        11.293947983742127        13.866763829891337     
 H   13.863514272771889        10.015954375500320        14.740087508705669     
 C   13.922139988883067        9.7846387703008979        12.586804433968762     
 H   14.087309795205138        8.6957955457776155        12.596660899880083     
 H   13.262009033270235        9.9662530704516268        11.725509742519405     
 C   15.256858959443759        10.497051233120175        12.369450166853916     
 H   15.919558749814794        10.300469423087291        13.227201276991142     
 H   15.097888390851484        11.588064256542506        12.375009509559751     
 C   15.971960968909729        10.103328666564780        11.072098920239087     
 H   16.100679580759152        9.0099583706824067        11.026786464825811     
 H   15.335584864962820        10.357423825227714        10.209901017332340     
 C   17.331811979674789        10.796084417968038        10.951030392574070     
 H   17.961091616375509        10.502713265659358        11.806209772457718     
 H   17.191575393654745        11.883479249630559        11.063999031976866     
 C   18.090501930861741        10.538625831912162        9.6473801764777569     
 H   18.246187914567258        9.4581731212847640        9.4941579636125635     
 H   17.479411410045877        10.871702556158104        8.7962239459917377     
 C   19.437954583625949        11.269189982745399        9.6216102905859540     
 H   20.123392682857965        10.792179556015073        10.337398812348322     
 H   19.292348038700514        12.291219929400377        9.9965387662106817     
 C   20.076312030043585        11.325506524690832        8.2332824361280927     
 H   21.059315884043126        11.815094377975988        8.2679421362418335     
 H   19.440497045661250        11.896960355588478        7.5427381555331445     
 H   20.220408087272506        10.321838126731809        7.8147019058725613     
 Cl   6.7360160518159962        5.4009731411807413        28.140795366128014     
         194

 Co   9.1484500571009004        1.4065803163519324        4.3996585909638659     
 N   7.8634013795050315       0.67340094911985449        5.7752647801521944     
 N   7.1868331991111738        1.7162406507518047        3.5459817197112318     
 N   10.216292205851339        2.1991623852469466        6.0460346370619007     
 N   9.9767498715867973        3.2842893090109957        3.6865518448367669     
 N   10.244637236305053      -0.34521708125133249        5.0399550620110922     
 N   9.8078140149185558       0.41718354869430907        2.6359209424739896     
 O   8.1945955221361100       0.33630060131855094        7.0508819207420714     
 C   6.4446230784304905       0.79626139464438472        5.6120885160547518     
 N   6.6063549514597515        2.2066212629042310        2.4199346271362163     
 C   6.1312325347442949        1.3680712675243718        4.3767217633646727     
 O   10.332676777433083        1.5522513173129888        7.2433133181697036     
 C   10.801632270771430        3.3674659342734579        5.9518806776522100     
 N   10.042320377292887        4.0576355052009658        2.5757071234999422     
 C   10.652058192888727        3.9729573723922678        4.6419562498900833     
 O   10.284997724633980      -0.77107622799661557        6.3414903665555995     
 C   10.761141605380772       -1.1609002824131402        4.1603142246929066     
 N   9.8510466266859957       0.69644594416442951        1.3143042004262129     
 C   10.584737618749045      -0.68642028847667758        2.8031742876758639     
 B   9.6844470415533923       0.19477721696213010        7.3287451774361250     
 C   5.4803820674490717       0.30729711563360029        6.6252361502590782     
 H   7.1871938306265779        2.5495079116886603        1.6209008677422254     
 C   5.2411584831837938        2.2002804258164312        2.5027249454056895     
 C   4.8953175930662889        1.6675528249661715        3.7257799161553202     
 C   11.609671251028681        4.0226243876034902        7.0159036646418613     
 H   9.5835402798317251        3.7541374420685716        1.6845297330754141     
 C   10.733164322145379        5.2000826365122110        2.8007340754026688     
 C   11.141992323103720        5.1871074979099445        4.1282481386158851     
 C   11.425939408035520       -2.4448655625522884        4.5061679790111251     
 H   9.3422836214925677        1.5168651128017312       0.91286346133821261     
 C   10.616774872093171      -0.20070798236304577       0.64348892741962216     
 C   11.103630762946688       -1.1178620693018115        1.5656956576070080     
 C   9.9330360262320916      -0.37395262233507909        8.7998665065485113     
 H   4.4501344400913645       0.51866067992563325        6.3228721881422327     
 H   5.5722767559113588      -0.78042390564930042        6.7799197669747304     
 H   5.6572785633173366       0.77702198640818687        7.6055044731835206     
 H   4.6403993170332685        2.6065359628199603        1.6937430564660700     
 H   3.8973859101185191        1.5101249331847906        4.1095053063635358     
 H   11.319150877415733        5.0728957711991844        7.1509953742306305     
 H   11.508726365982778        3.4875131228924272        7.9634032060533402     
 H   12.671963894304698        4.0383137285699382        6.7225373352801556     
 H   10.919214247438239        5.9132922556355192        2.0089115035745508     
 H   11.719181033095969        5.9454825869326617        4.6405052550966124     
 H   11.987399352586825       -2.8404295383144533        3.6569575592607921     
 H   12.103480240712706       -2.3107062565748855        5.3584347862960930     
 H   10.680119878593324       -3.1996955745948306        4.8005290336144704     
 H   10.769840035236133      -0.12352267233696232      -0.42474304101591487     
 H   11.728078643595044       -1.9778949584366337        1.3565009436920057     
 H   10.979789696626856      -0.13179097990843416        9.0457192843030860     
 H   9.8920471871784112       -1.4737794855638364        8.7785842729593693     
 C   9.0132402560234564       0.14610551067387173        9.9208778005946883     
 H   9.5443478512820121        8.5938833511147894E-002   10.882715501425100     
 H   8.8044679377673063        1.2180987917797488        9.7719284688124262     
 C   7.6866209052134629      -0.61252674409767094        10.071130086319247     
 H   7.0666022305330314      -0.47297917624397767        9.1737204031731387     
 H   7.8921771743639715       -1.6949643383120481        10.125069515455756     
 C   6.9084652552921719      -0.19156958728448958        11.323489208501128     
 H   6.7327380190360904       0.89569689651698681        11.304795598480244     
 H   7.5373042804235020      -0.36373531854540719        12.210879745585554     
 C   5.5727357809611080      -0.91969530765343643        11.499049993624176     
 H   4.9181861367294797      -0.69953124780050280        10.640346781261320     
 H   5.7389455673832455       -2.0086571774744932        11.466377621502138     
 C   4.8513107229004602      -0.55777292031901526        12.802072858209927     
 H   4.6874429821087276       0.53080350334734061        12.844222832223936     
 H   5.5093192550162939      -0.78095729012756676        13.656443601410954     
 C   3.5125620265737263       -1.2805681525199424        12.988633465689414     
 H   2.8533969458423507       -1.0592927489287398        12.134500932792886     
 H   3.6722756529355816       -2.3702983559843069        12.955157795065377     
 C   2.8030498355642601      -0.90805612653872136        14.293737894335855     
 H   2.6471107567684609       0.18190511703760159        14.329042524116110     
 H   3.4632883536520751       -1.1292364840171287        15.146590345500689     
 C   1.4596744876183851       -1.6172976515489790        14.493220059545486     
 H   1.6115424915703018       -2.7088645953351320        14.483327204936154     
 H  0.80219032951987712       -1.4098355648141636        13.634141366721821     
 C  0.75575895784050307       -1.2104813996414385        15.791509043358902     
 H  0.60809087459276412      -0.11918641011137915        15.801794280063829     
 H   1.4156145810698333       -1.4187441457852941        16.647238376601255     
 C -0.59093373592870624       -1.9060771280282500        15.999981439408415     
 H  -1.2507415691218668       -1.6863372696522376        15.145703965354677     
 H -0.44802719510630790       -2.9989779055030406        15.976474277062930     
 C  -1.3020121013221628       -1.5246382623873698        17.304557944065863     
 H  -1.4227944226918023      -0.43087262009488531        17.364372036940789     
 H -0.66710278219050867       -1.7950783595670781        18.163145269998090     
 C  -2.6676925139190311       -2.2099955721748152        17.424198940129777     
 H  -3.3078249920594249       -1.8888237842655542        16.587550080018200     
 H  -2.5371240110200950       -3.2946563553288351        17.279935453217945     
 C  -3.3988513792017092       -1.9827288930956806        18.749979199171769     
 H  -3.5631825904176262      -0.90662941042387135        18.924392258633151     
 H  -2.7590492000763960       -2.3236391646756003        19.576598482947336     
 C  -4.7397064477706232       -2.7262028169549013        18.810010394083285     
 H  -5.4556827354825295       -2.2405950647680686        18.130740099157752     
 H  -4.6015517724953510       -3.7397242602273879        18.409516517265185     
 C  -5.3257208529346469       -2.8130664458330790        20.221293938212991     
 H  -6.3235511849095483       -3.2741101699827500        20.214971430418519     
 H  -4.6825874439693553       -3.4211348046457801        20.873413681819816     
 H  -5.4262710593531400       -1.8210041052614732        20.676768387306389     
 Cl   8.4110573801922364        3.1692181153982046        9.3064930193015857E-002
 Co   5.7737898306226256        7.0960126465596201        23.930024771586083     
 N   7.0821322610283373        7.6554255012334069        22.377045998452228     
 N   7.7745273513991471        7.0368676069377800        24.786738380593441     
 N   4.5398139947410776        6.4404148634125766        22.429080363468024     
 N   5.2317405175462621        5.1329620647261036        24.505078179874520     
 N   4.9689830103292261        8.9019072538412196        23.403237936787775     
 N   4.9400509543867841        7.9294091502992377        25.739905285578583     
 O   6.6437009083270970        8.1661129610287304        21.182163136034337     
 C   8.3796401492277344        7.7544700504220119        22.579104442988470     
 N   8.4066655621062942        6.6450601738890880        25.918732565643939     
 C   8.7693720984004244        7.3265393289806200        23.903388400097558     
 O   4.4658061052547611        6.9923056502184009        21.194369605679775     
 C   3.9490008761740878        5.1489248909450778        22.491129302141228     
 N   5.3482238521722136        4.3178113240103562        25.587131687516290     
 C   4.3493373905587225        4.4779207075319594        23.649782473730177     
 O   4.6422700526422505        9.2600175289431288        22.126903978077081     
 C   4.3765054247442361        9.7774988575728408        24.368076212781762     
 N   4.8333549601487444        7.5893057220514573        27.046169486794760     
 C   4.3887498726341541        9.1946298075980906        25.637717315759442     
 B   5.1665599656340593        8.3379018292208489        21.045961246989879     
 C   9.3290545766210258        8.3386411612129621        21.591274454792735     
 H   7.8553528645422128        6.2837363580109891        26.737491335264686     
 C   9.7571542770151662        6.6753320257970543        25.782398645559869     
 C   10.033145267826816        7.1329662700170404        24.498823802509367     
 C   2.9267747127638857        4.7075796343113447        21.516058528744459     
 H   5.8458447952851422        4.6398870909293022        26.447139969685775     
 C   4.5950655939426230        3.1909240904638478        25.451655347180097     
 C   3.9583420970861858        3.2383884327440469        24.230968528094277     
 C   4.0044959194426273        11.168559241354927        24.036341427083535     
 H   5.3196958642556345        6.7465951726773632        27.412624683000736     
 C   4.2737881381818505        8.5970848149621624        27.783722950317877     
 C   3.9737288958594377        9.6387294382397748        26.932218700722625     
 C   4.7914688645459051        8.9393461221083346        19.616595591858282     
 H   10.342396446230195        8.4137226012071498        21.996286592371352     
 H   8.9852184153420129        9.3434174909426080        21.302987657662971     
 H   9.3563866679663104        7.7395091926481436        20.669071973817996     
 H   10.406043645538608        6.3398332935271107        26.586266054733667     
 H   11.007823349504976        7.2848232501302652        24.054767299559341     
 H   2.6851137486180852        3.6465211265944251        21.636092613026481     
 H   3.2672005687936712        4.8859349902195284        20.486051090331866     
 H   1.9925207060491508        5.2833574537382901        21.639619287901187     
 H   4.5605199248974104        2.4460550137354837        26.234593131549207     
 H   3.2780583302305102        2.5049837594756865        23.820854496724465     
 H   3.4538244031814966        11.621617917458057        24.863477247240148     
 H   3.3827114253809443        11.217699705002408        23.131823052380824     
 H   4.9001676231174294        11.785483733158445        23.849632623241728     
 H   4.1167104952110334        8.4900603617655790        28.850085135221637     
 H   3.5290597227702531        10.589521559077868        27.198584113301564     
 H   3.7349361831066608        8.6887074635678978        19.430170125458371     
 H   4.8223288143418896        10.038901241713125        19.661378310717037     
 C   5.6513271515340673        8.4568050625854720        18.433389732831706     
 H   5.0774068611877219        8.5501591493073956        17.499257400091199     
 H   5.8664647956880263        7.3809523907004042        18.537749457415746     
 C   6.9714827547277132        9.2200328326192924        18.260602473000649     
 H   7.5931800444156394        9.0994566343393668        19.158497088794238     
 H   6.7577640041884122        10.299770430415105        18.188373730337535     
 C   7.7514551789211383        8.7795311064483670        17.018710114059065     
 H   7.9337735476848499        7.6936489252960278        17.060571464696118     
 H   7.1276631288821077        8.9310070182929397        16.124220471611430     
 C   9.0837817377174019        9.5120758000821706        16.840550962064970     
 H   9.7331285435767896        9.3080168824027929        17.706964922565888     
 H   8.9121049478559424        10.600699077138485        16.856158183288628     
 C   9.8152260182214874        9.1352219695100381        15.549173961230473     
 H   9.9870248698267456        8.0473162903295172        15.523914834370293     
 H   9.1624639480350059        9.3417514590221948        14.686722692002640     
 C   11.148801096604704        9.8654079046713505        15.364319287062321     
 H   11.803139027582185        9.6597428163680323        16.226028054644711     
 H   10.980805344505043        10.954322975359430        15.382843172461069     
 C   11.869378897503051        9.4815183889892527        14.070234154243078     
 H   12.036888250781988        8.3927817700150449        14.051106050119195     
 H   11.212696353070204        9.6840356418610725        13.210030540251552     
 C   13.204964248601581        10.202806201741002        13.870746927468907     
 H   13.040546948806995        11.292634716721064        13.862981102945668     
 H   13.859204303835947        10.015467252400160        14.736902764852834     
 C   13.919053017691533        9.7838781072504482        12.583676662684381     
 H   14.084628508252569        8.6951158939888060        12.593775929590041     
 H   13.259192995335118        9.9650923401258122        11.722129442009702     
 C   15.253609550071879        10.496449475810087        12.366468537126959     
 H   15.916448324507398        10.299531335993645        13.224024722045572     
 H   15.094705921375741        11.587455645821253        12.372399998529875     
 C   15.968420186254866        10.103062406432390        11.068839914269544     
 H   16.095856227629575        9.0095855440912054        11.022514958562905     
 H   15.332481747531409        10.358652121013854        10.206767691516170     
 C   17.329097996937396        10.794302415834018        10.948874483487035     
 H   17.957894311237752        10.498780057129679        11.803655790978858     
 H   17.190232039577371        11.881658694065278        11.063622685438434     
 C   18.087725991630872        10.538038151556083        9.6449905334388788     
 H   18.242036730383631        9.4576288346423816        9.4902187515562826     
 H   17.477343738222938        10.873324077229052        8.7942228709958687     
 C   19.436186075062974        11.266723019372698        9.6208619786929770     
 H   20.120491892528982        10.787770895707537        10.336418277124160     
 H   19.291838971650257        12.288416791400190        9.9971233965553417     
 C   20.075485694471794        11.324097860245416        8.2330346498640470     
 H   21.059374000621567        11.811800974287994        8.2691113077209160     
 H   19.441190003530625        11.897802943144239        7.5430143955165727     
 H   20.218113588686251        10.320867924665905        7.8129552278362810     
 Cl   6.7371253272079983        5.4038656957403708        28.142040625314007     
         194

 Co   9.1494674933000031        1.4059974732000002        4.4026895177999998     
 N   7.8662570733999999       0.67473320920000002        5.7797359657999996     
 N   7.1861993116000011        1.7153856125999996        3.5504066823000002     
 N   10.218585239900003        2.2015037834000002        6.0469471291000003     
 N   9.9755063376999971        3.2833432163000000        3.6863460035999998     
 N   10.246455251600000      -0.34520644599999978        5.0442416340999996     
 N   9.8047896320000039       0.41313732849999990        2.6402157598999998     
 O   8.1992954282999992       0.33837393350000000        7.0550922851999998     
 C   6.4472569301000018       0.79774039199999969        5.6186501430000000     
 N   6.6040127407000018        2.2045964365999993        2.4247329965000004     
 C   6.1319263171999996        1.3680929651000000        4.3830672167999998     
 O   10.336687761000000        1.5561900567000000        7.2449427199000000     
 C   10.802152560900000        3.3705741182000000        5.9508495187000001     
 N   10.037807427300001        4.0559080020999998        2.5747895929000002     
 C   10.650378181400001        3.9743856413999992        4.6403766904000001     
 O   10.290507782100001      -0.76824613479999959        6.3464195049000001     
 C   10.762105841100000       -1.1619213775999999        4.1650971958999996     
 N   9.8427142426999996       0.68857248529999981        1.3176766692999999     
 C   10.581908347399997      -0.69034968209999992        2.8074915391999999     
 B   9.6893074720000012       0.19830151990000000        7.3324723993000003     
 C   5.4844098611999978       0.31069206190000004        6.6340378077000022     
 H   7.1836725817999989        2.5459703500999993        1.6242309941999999     
 C   5.2388911890000012        2.1980966856999991        2.5094550438000001     
 C   4.8949623020999997        1.6666274120999995        3.7335916385000005     
 C   11.610031507500000        4.0281273144999989        7.0134933577999998     
 H   9.5790349018000001        3.7503547931000001        1.6842697176999999     
 C   10.726213815300000        5.2001574734000000        2.7980380673999998     
 C   11.136783842800000        5.1893148429999991        4.1250508257999998     
 C   11.429867657000001       -2.4440002943999990        4.5122582398000004     
 H   9.3341856406999959        1.5090735148999999       0.91600791049999997     
 C   10.605571615399993      -0.21061718359999998       0.64643428700000005     
 C   11.095884749200000       -1.1253211605000000        1.5692326009999999     
 C   9.9382547890000001      -0.36867421029999997        8.8041575475999991     
 H   4.4537181854999996       0.52104388980000005        6.3324926210000001     
 H   5.5767638675000004      -0.77660633479999985        6.7912242926000008     
 H   5.6622728258999997       0.78275890910000001        7.6129839317000005     
 H   4.6369894566000003        2.6034023072999992        1.7008483081000003     
 H   3.8976680855999994        1.5091777894000000        4.1189309344999998     
 H   11.320801070600000        5.0791236024000002        7.1452146287999998     
 H   11.507792430500000        3.4959735874000000        7.9625233578000003     
 H   12.672647611400000        4.0414838464999985        6.7211481406000004     
 H   10.909760019300004        5.9130375722000004        2.0053590300000002     
 H   11.713211483600000        5.9493437148000003        4.6358394398999998     
 H   11.984018750399994       -2.8442688616999998        3.6605574584000000     
 H   12.114881090300001       -2.3049700057999996        5.3577310594999998     
 H   10.686967459799996       -3.1971939244999992        4.8176349797000002     
 H   10.753807095299999      -0.13666843960000000      -0.42266157989999997     
 H   11.719121303299996       -1.9861755580999998        1.3597974242999999     
 H   10.983663391300000      -0.12256472539999980        9.0517962512000025     
 H   9.9011725127999970       -1.4686507931999997        8.7832859137000003     
 C   9.0144556345000009       0.14860336630000015        9.9229169692999992     
 H   9.5432072929999965        8.9466251300000132E-002   10.886057199400000     
 H   8.8034546006000003        1.2201122912000000        9.7736833412000035     
 C   7.6892542919000002      -0.61298723119999998        10.069837189399999     
 H   7.0713294638999988      -0.47538944559999974        9.1707692205000004     
 H   7.8969795722999985       -1.6949250801000002        10.125154502700001     
 C   6.9072549766999991      -0.19245174499999995        11.319785187800001     
 H   6.7307435013000001       0.89467962949999991        11.300231090800001     
 H   7.5338290833000006      -0.36372661069999990        12.208934838499999     
 C   5.5716404231000016      -0.92129878329999992        11.492388630200001     
 H   4.9182593963999990      -0.70071937529999984        10.632897774000000     
 H   5.7382493058000001       -2.0101713063000002        11.459342882000000     
 C   4.8488271330000003      -0.56011485200000000        12.794771203100000     
 H   4.6849373261999983       0.52844985910000020        12.837248382500000     
 H   5.5062236932999982      -0.78357355949999952        13.649554247300003     
 C   3.5100318363999996       -1.2828388391000001        12.980453256200001     
 H   2.8507722952999996       -1.0604355125999998        12.126718783100003     
 H   3.6694325489999997       -2.3725588772999999        12.945867392200000     
 C   2.8012274200999991      -0.91129873260000016        14.286177276300000     
 H   2.6460438949999996       0.17873072520000005        14.322705604599999     
 H   3.4617472101999986       -1.1337902984999997        15.138487054200002     
 C   1.4575468843999999       -1.6198122723999990        14.485612229600001     
 H   1.6086383938999986       -2.7114618941999993        14.474375613799999     
 H  0.79967115859999938       -1.4108988592999996        13.627195826100003     
 C  0.75475604219999926       -1.2139747963000000        15.784802178100000     
 H  0.60784887169999946      -0.12257916789999979        15.796476269899999     
 H   1.4149937802999983       -1.4236954623000000        16.639910696600001     
 C -0.59225064210000111       -1.9090100239000001        15.993171111800001     
 H  -1.2523198438000012       -1.6880748580999994        15.139405957500001     
 H -0.44994251170000110       -3.0019559339000002        15.968554712400001     
 C  -1.3023961227000000       -1.5283308063000001        17.298427472499998     
 H  -1.4228906568999997      -0.43457324629999949        17.358988878300000     
 H -0.66695121340000108       -1.7994625935000002        18.156406447399998     
 C  -2.6681541242000009       -2.2133585235000002        17.418899055299999     
 H  -3.3087568800999998       -1.8921763854000000        16.582610611400000     
 H  -2.5380125539000011       -3.2981008233000000        17.274868065000000     
 C  -3.3982099302000006       -1.9852471342999998        18.745139699599999     
 H  -3.5617885137999998      -0.90896666439999951        18.919223454400001     
 H  -2.7579281832000007       -2.3260620986999991        19.571507197799999     
 C  -4.7394934646000015       -2.7278566827999993        18.806527371200001     
 H  -5.4551037206000004       -2.2431396320000001        18.126222954900001     
 H  -4.6020029106000022       -3.7423169025999981        18.408124970799999     
 C  -5.3255382723000020       -2.8111615319999994        20.218008134600002     
 H  -6.3234260992999998       -3.2720935419999995        20.212897596600001     
 H  -4.6824658480000023       -3.4176207101999991        20.871702595999999     
 H  -5.4259637320000014       -1.8179107771999998        20.670953518000001     
 Cl   8.4069988266000006        3.1619764650999991        9.3888244300000021E-002
 Co   5.7769399400000001        7.0989254715999985        23.930817721699999     
 N   7.0852066245999978        7.6582123857999980        22.377139180299999     
 N   7.7769943136999995        7.0393089716999988        24.786800717799998     
 N   4.5424839391000003        6.4433302585999996        22.430151440400003     
 N   5.2350973636999996        5.1359960413999994        24.505648880200006     
 N   4.9730862268999996        8.9052125304000000        23.404081948000002     
 N   4.9410394142999987        7.9310776017999993        25.740346419300000     
 O   6.6467132711000012        8.1689934233999999        21.182291668700000     
 C   8.3826828838999994        7.7568612638999994        22.579259669199999     
 N   8.4086647439999993        6.6458574377000001        25.918490746500002     
 C   8.7721139894999993        7.3284721062999996        23.903585901100001     
 O   4.4690202689999996        6.9948352366999993        21.195312967700001     
 C   3.9518995968999997        5.1517298755000001        22.492044378500001     
 N   5.3521933535999988        4.3208383518000000        25.587624850300003     
 C   4.3527324448000000        4.4806534376999991        23.650517296200000     
 O   4.6454544070999981        9.2626666948999965        22.127691066899999     
 C   4.3784952442999998        9.7796178912999956        24.368727498700000     
 N   4.8305613953000002        7.5890773216999987        27.045864117200001     
 C   4.3882783505999994        9.1956009378000001        25.637913529900000     
 B   5.1694000959000022        8.3405349996999991        21.046666760000001     
 C   9.3324255865999994        8.3404159290000006        21.591344292100004     
 H   7.8569140851999988        6.2846741288999999        26.737066954100001     
 C   9.7591953131999976        6.6748141379000003        25.782141899100001     
 C   10.035659081399999        7.1331585661999979        24.498909523199998     
 C   2.9295613641000000        4.7104349250999995        21.516968135300001     
 H   5.8493980030999984        4.6431912801999999        26.447851324999998     
 C   4.5995432469999988        3.1936339657000001        25.452246571800003     
 C   3.9624498265999994        3.2409030398000001        24.231718964100001     
 C   4.0069107793000018        11.170839645699996        24.037255673400008     
 H   5.3183172055999988        6.7474160423999985        27.412874416699999     
 C   4.2673004888000001        8.5952766416999999        27.782842849600002     
 C   3.9686206549999983        9.6375604344999957        26.931669920800001     
 C   4.7926352550000022        8.9412038505000009        19.617448682300004     
 H   10.345310507000001        8.4172369017000008        21.997205820200001     
 H   8.9877355074000000        9.3442551140999974        21.300913507700002     
 H   9.3613418958000025        7.7396530270999992        20.670224203200000     
 H   10.407728491600000        6.3380981087999988        26.585779404600000     
 H   11.010482385100003        7.2843869843000002        24.054960208899999     
 H   2.6887760668999992        3.6490846725999999        21.636244897600001     
 H   3.2694775561999996        4.8899423100999995        20.486988218200000     
 H   1.9948508595999992        5.2853144627999979        21.641334040000000     
 H   4.5658340305999987        2.4488051311999994        26.235246203900001     
 H   3.2821880731999999        2.5073613042999998        23.821783547300001     
 H   3.4548308304000006        11.623376591599998        24.863699815499999     
 H   3.3866995756000011        11.220474974000004        23.131678195399999     
 H   4.9029300138000007        11.787825126300000        23.852438397499999     
 H   4.1068285654999990        8.4867312467999998        28.848551647599997     
 H   3.5221069729999992        10.587512080999996        27.197962350600001     
 H   3.7351305477999981        8.6926325700000007        19.433891138700002     
 H   4.8259596731000016        10.040724832700000        19.660847766200000     
 C   5.6487277646000003        8.4554645666999999        18.432800468000000     
 H   5.0729206219999998        8.5488661076999968        17.499805464000001     
 H   5.8621978383000002        7.3793435324000001        18.537871173399999     
 C   6.9696473353000004        9.2166040576999961        18.256995223099999     
 H   7.5926669042999997        9.0956411652999964        19.153949211200000     
 H   6.7571687811999990        10.296590037300000        18.184790230000001     
 C   7.7475078035999996        8.7752015494999984        17.014144085900000     
 H   7.9296923747999992        7.6893112056999993        17.056049760499999     
 H   7.1227004916999999        8.9267110874999993        16.120376321700000     
 C   9.0796658081999997        9.5078111109999970        16.834822080700004     
 H   9.7293378085000004        9.3044344615999961        17.701160267100001     
 H   8.9076743554999993        10.596408389200000        16.850016471800000     
 C   9.8111989203000007        9.1309250360000007        15.543574134900002     
 H   9.9838410175000014        8.0431511855999993        15.518623168600000     
 H   9.1584752639999962        9.3368315341999999        14.680959351800000     
 C   11.144223069900001        9.8622480500999998        15.359249285300001     
 H   11.798214188899999        9.6573232866000005        16.221409950799998     
 H   10.975181779699998        10.951011357600001        15.377555012700000     
 C   11.866047834400000        9.4789849521999994        14.065768944400000     
 H   12.034774979700000        8.3904344890000004        14.046918709800000     
 H   11.209791814200003        9.6806763486999969        13.205059688000000     
 C   13.201001520700000        10.201662996700000        13.867167024400000     
 H   13.035523540300003        11.291321449700000        13.859198376000000     
 H   13.854894334900003        10.014980129300000        14.733718021000000     
 C   13.915966046499999        9.7831174441999984        12.580548891399999     
 H   14.081947221300002        8.6944362421999983        12.590890959299999     
 H   13.256376957400001        9.9639316097999959        11.718749141500000     
 C   15.250360140700000        10.495847718499997        12.363486907400000     
 H   15.913337899200002        10.298593248900000        13.220848167100000     
 H   15.091523451900001        11.586847035100000        12.369790487500000     
 C   15.964879403600001        10.102796146299999        11.065580908299999     
 H   16.091032874500002        9.0092127175000041        11.018243452300000     
 H   15.329378630099997        10.359880416799996        10.203634365699999     
 C   17.326384014200002        10.792520413700000        10.946718574400000     
 H   17.954697006099998        10.494846848600000        11.801101809500000     
 H   17.188888685499997        11.879838138499997        11.063246338900001     
 C   18.084950052400000        10.537450471200003        9.6426008904000007     
 H   18.237885546200001        9.4570845479999992        9.4862795395000017     
 H   17.475276066399999        10.874945598300000        8.7922217959999998     
 C   19.434417566499999        11.264256055999999        9.6201136668000000     
 H   20.117591102199999        10.783362235400000        10.335437741900000     
 H   19.291329904600001        12.285613653400000        9.9977080268999998     
 C   20.074659358900000        11.322689195800001        8.2327868635999994     
 H   21.059432117200007        11.808507570600000        8.2702804792000002     
 H   19.441882961400001        11.898645530700000        7.5432906355000009     
 H   20.215819090099998        10.319897722600000        7.8112085497999999     
 Cl   6.7382346026000004        5.4067582503000002        28.143285884499999     
         194

 Co   9.1504849294991057        1.4054146300480681        4.4057204446361338     
 N   7.8691127672949683       0.67606546928014555        5.7842071514478048     
 N   7.1855654240888285        1.7145305744481945        3.5548316448887687     
 N   10.220878273948667        2.2038451815530538        6.0478596211380999     
 N   9.9742628038131969        3.2823971235890044        3.6861401623632326     
 N   10.248273266894948      -0.34519581074866706        5.0485282061889070     
 N   9.8017652490814520       0.40909110830569073        2.6445105773260100     
 O   8.2039953344638885       0.34044726568144906        7.0593026496579281     
 C   6.4498907817695130       0.79921938935561465        5.6252117699452482     
 N   6.6016705299402521        2.2025716102957675        2.4295313658637845     
 C   6.1326200996557043        1.3681146626756282        4.3894126702353269     
 O   10.340698744566918        1.5601287960870112        7.2465721216302965     
 C   10.802672851028570        3.3736823021265421        5.9498183597477903     
 N   10.033294477307114        4.0541804989990338        2.5738720623000582     
 C   10.648698169911274        3.9758139104077306        4.6387971309099170     
 O   10.296017839566021      -0.76541604160338361        6.3513486432444006     
 C   10.763070076819229       -1.1629424727868596        4.1698801671070926     
 N   9.8343818587140035       0.68069902643557012        1.3210491381737870     
 C   10.579079076050949      -0.69427907572332226        2.8118087907241360     
 B   9.6941679024466101       0.20182582283786990        7.3361996211638756     
 C   5.4884376549509239       0.31408700816639978        6.6428394651409262     
 H   7.1801513329734199        2.5424327885113382        1.6275611206577745     
 C   5.2366238948162085        2.1959129455835669        2.5161851421943107     
 C   4.8946070111337106        1.6657019992338276        3.7414033608446808     
 C   11.610391763971320        4.0336302413965077        7.0110830509581383     
 H   9.5745295237682750        3.7465721441314286        1.6840097023245857     
 C   10.719263308454620        5.2002323102877890        2.7953420593973308     
 C   11.131575362496280        5.1915221880900537        4.1218535129841145     
 C   11.433795905964482       -2.4431350262477096        4.5183485005888757     
 H   9.3260876599074241        1.5012819169982685       0.91915235966178732     
 C   10.594368358706816      -0.22052638483695419       0.64937964658037794     
 C   11.088138735453311       -1.1327802516981884        1.5727695443929919     
 C   9.9434735517679087      -0.36339579826492086        8.8084485886514869     
 H   4.4573019309086348       0.52342709967436685        6.3421130538577675     
 H   5.5812509790886420      -0.77278876395069929        6.8025288182252712     
 H   5.6672670884826628       0.78849583179181315        7.6204633902164804     
 H   4.6335795961667321        2.6002686517800382        1.7079535597339306     
 H   3.8979502610814798        1.5082306456152095        4.1283565626364638     
 H   11.322451263784266        5.0853514336008159        7.1394338833693691     
 H   11.506858495017223        3.5044340519075727        7.9616435095466604     
 H   12.673331328495303        4.0446539644300588        6.7197589459198452     
 H   10.900305791161768        5.9127828887644815        2.0018065564254495     
 H   11.707241934104031        5.9532048426673390        4.6311736247033872     
 H   11.980638148213162       -2.8481081850855463        3.6641573575392079     
 H   12.126281939887296       -2.2992337550251136        5.3570273327039066     
 H   10.693815041006669       -3.1946922744051678        4.8347409257855301     
 H   10.737774155363866      -0.14981420686303767      -0.42058011878408508     
 H   11.710163963004948       -1.9944561577633659        1.3630939049079942     
 H   10.987537085973145      -0.11333847089156542        9.0578732180969190     
 H   9.9102978384215827       -1.4635221008361630        8.7879875544406314     
 C   9.0156710129765454       0.15110122192612857        9.9249561380053102     
 H   9.5420667347179808        9.2993669088852371E-002   10.889398897374900     
 H   8.8024412634326943        1.2221257906202512        9.7754382135875808     
 C   7.6918876785865375      -0.61344771830232903        10.068544292480752     
 H   7.0760566972669663      -0.47779971495602180        9.1678180378268621     
 H   7.9017819702360255       -1.6948858218879523        10.125239489944246     
 C   6.9060446981078263      -0.19333390271551032        11.316081167098874     
 H   6.7287489835639098       0.89366236248301301        11.295666583119758     
 H   7.5303538861764991      -0.36371790285459260        12.206989931414444     
 C   5.5705450652388953      -0.92290225894656341        11.485727266775825     
 H   4.9183326560705183      -0.70190750279949687        10.625448766738680     
 H   5.7375530442167548       -2.0116854351255071        11.452308142497861     
 C   4.8463435430995405      -0.56245678368098473        12.787469547990073     
 H   4.6824316702912689       0.52609621485265978        12.830273932776064     
 H   5.5031281315837024      -0.78618982887243227        13.642664893189052     
 C   3.5075016462262729       -1.2851095256800578        12.972273046710587     
 H   2.8481476447576486       -1.0615782762712598        12.118936633407120     
 H   3.6665894450644179       -2.3748193986156929        12.936576989334624     
 C   2.7994050046357382      -0.91454133866127896        14.278616658264145     
 H   2.6449770332315383       0.17555633336239851        14.316368685083889     
 H   3.4602060667479222       -1.1383441129828706        15.130383762899315     
 C   1.4554192811816147       -1.6223268932510191        14.478004399654516     
 H   1.6057342962296954       -2.7140591930648665        14.465424022663845     
 H  0.79715198768012163       -1.4119621537858356        13.620250285478186     
 C  0.75375312655949545       -1.2174681929585616        15.778095312841097     
 H  0.60760686880723480      -0.12597192568862042        15.791158259736170     
 H   1.4143729795301634       -1.4286467788147059        16.632583016598748     
 C -0.59356754827129599       -1.9119429197717501        15.986360784191586     
 H  -1.2538981184781355       -1.6898124465477611        15.133107949645325     
 H -0.45185782829369431       -3.0049339622969597        15.960635147737072     
 C  -1.3027801440778373       -1.5320233502126304        17.292297000934134     
 H  -1.4229868911081971      -0.43827387250511368        17.353605719659210     
 H -0.66679964460949348       -1.8038468274329222        18.149667624801907     
 C  -2.6686157344809707       -2.2167214748251851        17.413599170470221     
 H  -3.3096887681405747       -1.8955289865344458        16.577671142781799     
 H  -2.5389010967799073       -3.3015452912711649        17.269800676782054     
 C  -3.3975684811982920       -1.9877653755043190        18.740300200028230     
 H  -3.5603944371823735      -0.91130391837612768        18.914054650166850     
 H  -2.7568071663236053       -2.3284850327243980        19.566415912652662     
 C  -4.7392804814293799       -2.7295105486450972        18.803044348316718     
 H  -5.4545247057174713       -2.2456841992319316        18.121705810642251     
 H  -4.6024540487046535       -3.7449095449726082        18.406733424334814     
 C  -5.3253556916653570       -2.8092566181669198        20.214722330987012     
 H  -6.3233010136904513       -3.2700769140172490        20.210823762781484     
 H  -4.6823442520306493       -3.4141066157542181        20.869991510180181     
 H  -5.4256564046468627       -1.8148174491385265        20.665138648693613     
 Cl   8.4029402730077649        3.1547348148017935        9.4711558406984184E-002
 Co   5.7800900493773746        7.1018382966403770        23.931610671813914     
 N   7.0882809881716584        7.6609992703665890        22.377232362147769     
 N   7.7794612760008519        7.0417503364622176        24.786863055006556     
 N   4.5451538834589229        6.4462456537874226        22.431222517331982     
 N   5.2384542098537370        5.1390300180738953        24.506219580525492     
 N   4.9771894434707731        8.9085178069587805        23.404925959212228     
 N   4.9420278742132133        7.9327460533007610        25.740787553021416     
 O   6.6497256338729054        8.1718738857712694        21.182420201365662     
 C   8.3857256185722644        7.7592524773779870        22.579414895411528     
 N   8.4106639258937044        6.6466547015109123        25.918248927356064     
 C   8.7748558805995742        7.3304048836193791        23.903783402102444     
 O   4.4722344327452381        6.9973648231815977        21.196256329720228     
 C   3.9547983176259116        5.1545348600549223        22.492959454858774     
 N   5.3561628550277840        4.3238653795896438        25.588118013083715     
 C   4.3561274990412775        4.4833861678680389        23.651252118669824     
 O   4.6486387615577458        9.2653158608568642        22.128478155722917     
 C   4.3804850638557635        9.7817369250271504        24.369378784618238     
 N   4.8277678304512559        7.5888489213485402        27.045558747605241     
 C   4.3878068285658447        9.1965720680019096        25.638109744040559     
 B   5.1722402261659450        8.3431681701791494        21.047372273010122     
 C   9.3357965965789731        8.3421906967870392        21.591414129407273     
 H   7.8584753058577848        6.2856118997890107        26.736642572935317     
 C   9.7612363493848289        6.6742962500029464        25.781885152640132     
 C   10.038172894973181        7.1333508623829553        24.498995243890629     
 C   2.9323480154361143        4.7132902158886543        21.517877741855543     
 H   5.8529512109148545        4.6464954694706977        26.448562680314222     
 C   4.6040209000573746        3.1963438409361524        25.452837796419910     
 C   3.9665575561138131        3.2434176468559532        24.232469400105725     
 C   4.0093256391573764        11.173120050045064        24.038169919716481     
 H   5.3169385469443631        6.7482369121226338        27.413124150399263     
 C   4.2608128394181497        8.5934684684378375        27.781962748882126     
 C   3.9635124141405589        9.6363914307602165        26.931121140877377     
 C   4.7938016454540993        8.9430615788916672        19.618301772741727     
 H   10.348224567769806        8.4207512021928519        21.998125048028651     
 H   8.9902525994579872        9.3450927372573869        21.298839357737034     
 H   9.3662971236336947        7.7397968615518549        20.671376432582004     
 H   10.409413337661393        6.3363629240728869        26.585292754466334     
 H   11.013141420695030        7.2839507184697352        24.055153118240657     
 H   2.6924383851819131        3.6516482186055748        21.636397182173521     
 H   3.2717545436063280        4.8939496299804706        20.487925346068135     
 H   1.9971810131508476        5.2872714718617058        21.643048792098813     
 H   4.5711481363025870        2.4515552486645151        26.235899276250795     
 H   3.2863178161694897        2.5097388491243131        23.822712597875537     
 H   3.4558372576185046        11.625135265741939        24.863922383759849     
 H   3.3906877258190580        11.223250242997599        23.131533338419175     
 H   4.9056924044825720        11.790166519441554        23.855244171758269     
 H   4.0969466357889646        8.4834021318344206        28.847018159978358     
 H   3.5151542232297452        10.585502602922125        27.197340587898438     
 H   3.7353249124933354        8.6965576764321035        19.437612151941632     
 H   4.8295905318581136        10.042548423686876        19.660317221682963     
 C   5.6461283776659332        8.4541240708145278        18.432211203168293     
 H   5.0684343828122778        8.5475730660925979        17.500353527908803     
 H   5.8579308809119741        7.3777346740995959        18.537992889384252     
 C   6.9678119158722875        9.2131752827806999        18.253387973199349     
 H   7.5921537641843599        9.0918256962606261        19.149401333605763     
 H   6.7565735582115858        10.293409644184894        18.181206729662467     
 C   7.7435604282788608        8.7708719925516299        17.009578057740935     
 H   7.9256112019151486        7.6849734861039707        17.051528056303880     
 H   7.1177378545178920        8.9224151567070589        16.116532171788570     
 C   9.0755498786825974        9.5035464219178234        16.829093199335038     
 H   9.7255470734232112        9.3008520407971993        17.695355611634113     
 H   8.9032437631440562        10.592117701261516        16.843874760311373     
 C   9.8071718223785140        9.1266281024899634        15.537974308569531     
 H   9.9806571651732572        8.0389860808704814        15.513331502829706     
 H   9.1544865799649866        9.3319116093778050        14.675196011597361     
 C   11.139645043195298        9.8590881955286491        15.354179283537681     
 H   11.793289350217814        9.6549037568319687        16.216791846955285     
 H   10.969558214894953        10.947699739840571        15.372266852938932     
 C   11.862716771296949        9.4764515154107460        14.061303734556923     
 H   12.032661708618011        8.3880872079849560        14.042731369480805     
 H   11.206887275329802        9.6773170555389214        13.200088835748449     
 C   13.197038792798420        10.200519791658998        13.863587121331093     
 H   13.030500131793012        11.290008182678935        13.855415649054333     
 H   13.850584365964059        10.014493006199839        14.730533277147165     
 C   13.912879075308465        9.7823567811495487        12.577421120115618     
 H   14.079265934347434        8.6937565904111906        12.588005989009957     
 H   13.253560919464883        9.9627708794741796        11.715368840990298     
 C   15.247110731328121        10.495245961189907        12.360505277673042     
 H   15.910227473892606        10.297655161806354        13.217671612154428     
 H   15.088340982424260        11.586238424378747        12.367180976470124     
 C   15.961338620945137        10.102529886167609        11.062321902330455     
 H   16.086209521370428        9.0088398909088028        11.013971946037096     
 H   15.326275512668586        10.361108712586137        10.200501039883829     
 C   17.323670031462608        10.790738411565982        10.944562665312965     
 H   17.951499700962245        10.490913640070321        11.798547828021142     
 H   17.187545331422623        11.878017582934715        11.062869992361568     
 C   18.082174113169128        10.536862790843923        9.6402112473611226     
 H   18.233734362016371        9.4565402613576168        9.4823403274437208     
 H   17.473208394577060        10.876567119370948        8.7902207210041308     
 C   19.432649057937024        11.261789092627300        9.6193653549070230     
 H   20.114690311871016        10.778953575092464        10.334457206675840     
 H   19.290820837549745        12.282810515399811        9.9982926572446580     
 C   20.073833023328206        11.321280531354585        8.2325390773359519     
 H   21.059490233778448        11.805214166912005        8.2714496506790844     
 H   19.442575919269377        11.899488118255761        7.5435668754834291     
 H   20.213524591513746        10.318927520534096        7.8094618717637188     
 Cl   6.7393438779920025        5.4096508048596297        28.144531143685992     
         194

 Co   9.1515023656982084        1.4048317868961360        4.4087513714722677     
 N   7.8719684611899368       0.67739772936029119        5.7886783370956110     
 N   7.1849315365776549        1.7136755362963896        3.5592566074775376     
 N   10.223171307997330        2.2061865797061073        6.0487721131761996     
 N   9.9730192699263949        3.2814510308780092        3.6859343211264655     
 N   10.250091282189898      -0.34518517549733435        5.0528147782778134     
 N   9.7987408661629001       0.40504488811138151        2.6488053947520203     
 O   8.2086952406277760       0.34252059786289818        7.0635130141158564     
 C   6.4525246334390243       0.80069838671122961        5.6317733968904964     
 N   6.5993283191805014        2.2005467839915358        2.4343297352275686     
 C   6.1333138821114099        1.3681363602512564        4.3957581236706531     
 O   10.344709728133838        1.5640675354740226        7.2482015233605930     
 C   10.803193141157138        3.3767904860530842        5.9487872007955804     
 N   10.028781527314228        4.0524529958980668        2.5729545317001161     
 C   10.647018158422547        3.9772421794154615        4.6372175714198347     
 O   10.301527897032042      -0.76258594840676752        6.3562777815888003     
 C   10.764034312538458       -1.1639635679737192        4.1746631383141857     
 N   9.8260494747280074       0.67282556757114043        1.3244216070475741     
 C   10.576249804701900      -0.69820846934664460        2.8161260422482721     
 B   9.6990283328932207       0.20535012577573983        7.3399268430277500     
 C   5.4924654487018501       0.31748195443279958        6.6516411225818493     
 H   7.1766300841468409        2.5388952269226772        1.6308912471155490     
 C   5.2343566006324167        2.1937292054671347        2.5229152405886213     
 C   4.8942517201674205        1.6647765863676554        3.7492150831893607     
 C   11.610752020442639        4.0391331682930174        7.0086727441162777     
 H   9.5700241457365482        3.7427894951628566        1.6837496869491713     
 C   10.712312801609240        5.2003071471755780        2.7926460513946614     
 C   11.126366882192558        5.1937295331801092        4.1186562001682292     
 C   11.437724154928965       -2.4422697580954202        4.5244387613777510     
 H   9.3179896791148522        1.4934903190965372       0.92229680882357468     
 C   10.583165102013639      -0.23043558607390838       0.65232500616075595     
 C   11.080392721706623       -1.1402393428963766        1.5763064877859838     
 C   9.9486923145358190      -0.35811738622984179        8.8127396297029730     
 H   4.4608856763172708       0.52581030954873365        6.3517334867155357     
 H   5.5857380906772827      -0.76897119310139883        6.8138333438505416     
 H   5.6722613510653259       0.79423275448362629        7.6279428487329604     
 H   4.6301697357334639        2.5971349962600776        1.7150588113678611     
 H   3.8982324365629601        1.5072835018304189        4.1377821907729286     
 H   11.324101456968533        5.0915792648016325        7.1336531379387393     
 H   11.505924559534444        3.5128945164151459        7.9607636612933197     
 H   12.674015045590604        4.0478240823601190        6.7183697512396900     
 H   10.890851563023533        5.9125282053289636        1.9982540828508992     
 H   11.701272384608060        5.9570659705346776        4.6265078095067746     
 H   11.977257546026330       -2.8519475084710932        3.6677572566784158     
 H   12.137682789474590       -2.2934975042502277        5.3563236059078143     
 H   10.700662622213343       -3.1921906243103364        4.8518468718710590     
 H   10.721741215427734      -0.16295997412607535      -0.41849865766817013     
 H   11.701206622709899       -2.0027367574267321        1.3663903855159885     
 H   10.991410780646291      -0.10411221638313103        9.0639501849938373     
 H   9.9194231640431703       -1.4583934084723265        8.7926891951812625     
 C   9.0168863914530899       0.15359907755225699        9.9269953067106229     
 H   9.5409261764359670        9.6521086877704595E-002   10.892740595349798     
 H   8.8014279262653883        1.2241392900405021        9.7771930859751599     
 C   7.6945210652730740      -0.61390820540465796        10.067251395561504     
 H   7.0807839306339337      -0.48020998431204392        9.1648668551537238     
 H   7.9065843681720525       -1.6948465636759045        10.125324477188489     
 C   6.9048344195156544      -0.19421606043102069        11.312377146397745     
 H   6.7267544658278187       0.89264509546602611        11.291102075439515     
 H   7.5268786890529968      -0.36370919500918525        12.205045024328887     
 C   5.5694497073777889      -0.92450573459312702        11.479065903351650     
 H   4.9184059157410385      -0.70309563029899391        10.617999759477362     
 H   5.7368567826335095       -2.0131995639510145        11.445273402995724     
 C   4.8438599531990798      -0.56479871536196935        12.780167892880145     
 H   4.6799260143825396       0.52374257060531937        12.823299483052129     
 H   5.5000325698674057      -0.78880609824486503        13.635775539078102     
 C   3.5049714560525467       -1.2873802122601155        12.964092837221173     
 H   2.8455229942152971       -1.0627210399425198        12.111154483714238     
 H   3.6637463411288356       -2.3770799199313863        12.927286586469245     
 C   2.7975825891714776      -0.91778394472255787        14.271056040228290     
 H   2.6439101714630771       0.17238194152479699        14.310031765567778     
 H   3.4586649232958457       -1.1428979274657416        15.122280471598630     
 C   1.4532916779632297       -1.6248415141020391        14.470396569709029     
 H   1.6028301985593922       -2.7166564919297338        14.456472431527690     
 H  0.79463281676024400       -1.4130254482716715        13.613304744856368     
 C  0.75275021091899152       -1.2209615896171231        15.771388447582193     
 H  0.60736486591447014      -0.12936468347724106        15.785840249572340     
 H   1.4137521787603284       -1.4335980953294121        16.625255336597498     
 C -0.59488445444259086       -1.9148758156435002        15.979550456583169     
 H  -1.2554763931562698       -1.6915500349955228        15.126809941790649     
 H -0.45377314488738746       -3.0079119906939189        15.952715583074143     
 C  -1.3031641654556747       -1.5357158941252607        17.286166529368266     
 H  -1.4230831253163947      -0.44197449871022787        17.348222561018421     
 H -0.66664807581898577       -1.8082310613658443        18.142928802203816     
 C  -2.6690773447619400       -2.2200844261503700        17.408299285640442     
 H  -3.3106206561811491       -1.8988815876688916        16.572731674163602     
 H  -2.5397896396598134       -3.3049897592423298        17.264733288564106     
 C  -3.3969270321965830       -1.9902836167086382        18.735460700456464     
 H  -3.5590003605647467      -0.91364117235225584        18.908885845933700     
 H  -2.7556861494472105       -2.3309079667487969        19.561324627505325     
 C  -4.7390674982587573       -2.7311644144901952        18.799561325433430     
 H  -5.4539456908349422       -2.2482287664638636        18.117188666384497     
 H  -4.6029051868093056       -3.7475021873452188        18.405341877869628     
 C  -5.3251731110307121       -2.8073517043338398        20.211436527374019     
 H  -6.3231759280809037       -3.2680602860344985        20.208749928962966     
 H  -4.6822226560612963       -3.4105925213084376        20.868280424360361     
 H  -5.4253490772937241       -1.8117241210770532        20.659323779387226     
 Cl   8.3988817194155310        3.1474931645035884        9.5534872513968361E-002
 Co   5.7832401587547499        7.1047511216807555        23.932403621927833     
 N   7.0913553517433199        7.6637861549331792        22.377325543995539     
 N   7.7819282383017034        7.0441917012244373        24.786925392213114     
 N   4.5478238278178456        6.4491610489748457        22.432293594263957     
 N   5.2418110560074744        5.1420639947477911        24.506790280850979     
 N   4.9812926600415466        8.9118230835175591        23.405769970424455     
 N   4.9430163341264270        7.9344145048015235        25.741228686742836     
 O   6.6527379966458087        8.1747543481425389        21.182548734031325     
 C   8.3887683532445294        7.7616436908559745        22.579570121623057     
 N   8.4126631077874112        6.6474519653218254        25.918007108212127     
 C   8.7775977716991473        7.3323376609387587        23.903980903104888     
 O   4.4754485964904767        6.9998944096631961        21.197199691740458     
 C   3.9576970383518231        5.1573398446098446        22.493874531217546     
 N   5.3601323564555692        4.3268924073792876        25.588611175867428     
 C   4.3595225532825550        4.4861188980360787        23.651986941139647     
 O   4.6518231160154944        9.2679650268137319        22.129265244545834     
 C   4.3824748834115264        9.7838559587543052        24.370030070536476     
 N   4.8249742656025125        7.5886205209970825        27.045253378010486     
 C   4.3873353065316891        9.1975431982038209        25.638305958181117     
 B   5.1750803564318888        8.3458013406582996        21.048077786020244     
 C   9.3391676065579485        8.3439654645740777        21.591483966714545     
 H   7.8600365265155707        6.2865496706780215        26.736218191770636     
 C   9.7632773855696620        6.6737783621058924        25.781628406180268     
 C   10.040686708546364        7.1335431585659137        24.499080964581257     
 C   2.9351346667722282        4.7161455066773099        21.518787348411085     
 H   5.8565044187297106        4.6497996587413954        26.449274035628441     
 C   4.6084985531147495        3.1990537161723052        25.453429021039817     
 C   3.9706652856276268        3.2459322539119064        24.233219836111445     
 C   4.0117404990147518        11.175400454390132        24.039084166032954     
 H   5.3155598882887274        6.7490577818452691        27.413373884098522     
 C   4.2543251900363002        8.5916602951756769        27.781082648164251     
 C   3.9584041732811190        9.6352224270204392        26.930572360954756     
 C   4.7949680359081963        8.9449193072833317        19.619154863183450     
 H   10.351138628539610        8.4242655026857047        21.999044275857297     
 H   8.9927696915159725        9.3459303604147763        21.296765207774065     
 H   9.3712523514673887        7.7399406960037096        20.672528661964009     
 H   10.411098183722785        6.3346277393457751        26.584806104332664     
 H   11.015800456290059        7.2835144526394711        24.055346027581315     
 H   2.6961007034638271        3.6542117646111492        21.636549466747038     
 H   3.2740315310126564        4.8979569498609417        20.488862473936265     
 H   1.9995111667016960        5.2892284809234136        21.644763544197623     
 H   4.5764622420051762        2.4543053661290308        26.236552348601588     
 H   3.2904475591389795        2.5121163939486260        23.823641648451069     
 H   3.4568436848370081        11.626893939883878        24.864144952019696     
 H   3.3946758760381153        11.226025511995193        23.131388481438350     
 H   4.9084547951651434        11.792507912583108        23.858049946016539     
 H   4.0870647060779302        8.4800730168688414        28.845484672356719     
 H   3.5082014734594913        10.583493124844251        27.196718825196871     
 H   3.7355192771866728        8.7004827828642064        19.441333165183263     
 H   4.8332213906162256        10.044372014673749        19.659786677165922     
 C   5.6435289907318671        8.4527835749290556        18.431621938336587     
 H   5.0639481436245557        8.5462800244852009        17.500901591817605     
 H   5.8536639235239489        7.3761258157991927        18.538114605368506     
 C   6.9659764964445738        9.2097465078614054        18.249780723298695     
 H   7.5916406240687211        9.0880102272212557        19.144853456011525     
 H   6.7559783352231726        10.290229251069791        18.177623229324936     
 C   7.7396130529577221        8.7665424356032595        17.005012029581867     
 H   7.9215300290302988        7.6806357665079421        17.047006352107758     
 H   7.1127752173357832        8.9181192259141184        16.112688021877144     
 C   9.0714339491651952        9.4992817328356480        16.823364317970071     
 H   9.7217563383464238        9.2972696199944025        17.689550956168230     
 H   8.8988131707881131        10.587827013323031        16.837733048822745     
 C   9.8031447244570273        9.1223311689799260        15.532374482239062     
 H   9.9774733128465130        8.0348209761409617        15.508039837059412     
 H   9.1504978959299770        9.3269916845556082        14.669432671394722     
 C   11.135067016490595        9.8559283409572984        15.349109281775361     
 H   11.788364511535628        9.6524842270639351        16.212173743110572     
 H   10.963934650089907        10.944388122081143        15.366978693177861     
 C   11.859385708193896        9.4739180786214927        14.056838524713845     
 H   12.030548437536023        8.3857399269699098        14.038544029161610     
 H   11.203982736459603        9.6739577623778441        13.195117983496896     
 C   13.193076064896839        10.199376586617996        13.860007218262188     
 H   13.025476723286019        11.288694915657873        13.851632922108664     
 H   13.846274397028116        10.014005883099680        14.727348533294331     
 C   13.909792104116931        9.7815961180990989        12.574293348831237     
 H   14.076584647394865        8.6930769386223812        12.585121018719915     
 H   13.250744881529766        9.9616101491483651        11.711988540480595     
 C   15.243861321956240        10.494644203879819        12.357523647946085     
 H   15.907117048585210        10.296717074712708        13.214495057208858     
 H   15.085158512948517        11.585629813657494        12.364571465440248     
 C   15.957797838290274        10.102263626035219        11.059062896360912     
 H   16.081386168240851        9.0084670643176015        11.009700439774189     
 H   15.323172395237174        10.362337008372277        10.197367714067658     
 C   17.320956048725215        10.788956409431963        10.942406756225930     
 H   17.948302395824488        10.486980431540642        11.795993846542283     
 H   17.186201977345249        11.876197027369434        11.062493645823135     
 C   18.079398173938259        10.536275110487844        9.6378216043222444     
 H   18.229583177832744        9.4559959747152345        9.4784011153874399     
 H   17.471140722754122        10.878188640441897        8.7882196460082618     
 C   19.430880549374049        11.259322129254599        9.6186170430140461     
 H   20.111789521542033        10.774544914784927        10.333476671451677     
 H   19.290311770499489        12.280007377399624        9.9988772875893179     
 C   20.073006687756415        11.319871866909169        8.2322912910719062     
 H   21.059548350356888        11.801920763224011        8.2726188221581669     
 H   19.443268877138753        11.900330705811522        7.5438431154668573     
 H   20.211230092927490        10.317957318468192        7.8077151937274385     
 Cl   6.7404531533840046        5.4125433594192591        28.145776402871984     
         194

 Co   9.1525198018973111        1.4042489437442038        4.4117822983084007     
 N   7.8748241550849052       0.67872998944043672        5.7931495227434162     
 N   7.1842976490664823        1.7128204981445845        3.5636815700663060     
 N   10.225464342045994        2.2085279778591604        6.0496846052143001     
 N   9.9717757360395947        3.2805049381670135        3.6857284798896983     
 N   10.251909297484845      -0.34517454024600164        5.0571013503667208     
 N   9.7957164832443500       0.40099866791707228        2.6531002121780305     
 O   8.2133951467916653       0.34459393004434724        7.0677233785737847     
 C   6.4551584851085355       0.80217738406684458        5.6383350238357446     
 N   6.5969861084207517        2.1985219576873045        2.4391281045913531     
 C   6.1340076645671147        1.3681580578268848        4.4021035771059802     
 O   10.348720711700755        1.5680062748610337        7.2498309250908894     
 C   10.803713431285708        3.3798986699796263        5.9477560418433697     
 N   10.024268577321342        4.0507254927971008        2.5720370011001745     
 C   10.645338146933820        3.9786704484231930        4.6356380119297516     
 O   10.307037954498062      -0.75975585521015154        6.3612069199332009     
 C   10.764998548257687       -1.1649846631605789        4.1794461095212787     
 N   9.8177170907420113       0.66495210870671073        1.3277940759213611     
 C   10.573420533352854      -0.70213786296996683        2.8204432937724082     
 B   9.7038887633398296       0.20887442871360973        7.3436540648916253     
 C   5.4964932424527753       0.32087690069919939        6.6604427800227732     
 H   7.1731088353202619        2.5353576653340162        1.6342213735733235     
 C   5.2320893064486240        2.1915454653507029        2.5296453389829319     
 C   4.8938964292011313        1.6638511735014834        3.7570268055340410     
 C   11.611112276913959        4.0446360951895262        7.0062624372744162     
 H   9.5655187677048232        3.7390068461942851        1.6834896715737571     
 C   10.705362294763860        5.2003819840633669        2.7899500433919924     
 C   11.121158401888838        5.1959368782701638        4.1154588873523439     
 C   11.441652403893446       -2.4414044899431313        4.5305290221666255     
 H   9.3098916983222821        1.4856987211948061       0.92544125798536203     
 C   10.571961845320462      -0.24034478731086259       0.65527036574113384     
 C   11.072646707959935       -1.1476984340945651        1.5798434311789757     
 C   9.9539110773037276      -0.35283897419476268        8.8170306707544608     
 H   4.4644694217259060       0.52819351942310044        6.3613539195733031     
 H   5.5902252022659242      -0.76515362225209826        6.8251378694758120     
 H   5.6772556136479890       0.79996967717543943        7.6354223072494403     
 H   4.6267598753001948        2.5940013407401166        1.7221640630017914     
 H   3.8985146120444405        1.5063363580456284        4.1472078189093926     
 H   11.325751650152798        5.0978070960024482        7.1278723925081087     
 H   11.504990624051667        3.5213549809227187        7.9598838130399798     
 H   12.674698762685907        4.0509942002901793        6.7169805565595349     
 H   10.881397334885298        5.9122735218934448        1.9947016092763488     
 H   11.695302835112091        5.9609270984020162        4.6218419943101621     
 H   11.973876943839498       -2.8557868318566397        3.6713571558176241     
 H   12.149083639061883       -2.2877612534753418        5.3556198791117211     
 H   10.707510203420016       -3.1896889742155050        4.8689528179565889     
 H   10.705708275491601      -0.17610574138911300      -0.41641719655225523     
 H   11.692249282414851       -2.0110173570900982        1.3696868661239827     
 H   10.995284475319435       -9.4885961874696667E-002   9.0700271518907538     
 H   9.9285484896647560       -1.4532647161084897        8.7973908359218935     
 C   9.0181017699296344       0.15609693317838541        9.9290344754159339     
 H   9.5397856181539513       0.10004850466655683        10.896082293324698     
 H   8.8004145890980823        1.2261527894607533        9.7789479583627372     
 C   7.6971544519596113      -0.61436869250698700        10.065958498642257     
 H   7.0855111640009012      -0.48262025366806599        9.1619156724805855     
 H   7.9113867661080786       -1.6948073054638564        10.125409464432733     
 C   6.9036241409234815      -0.19509821814653105        11.308673125696618     
 H   6.7247599480917284       0.89162782844903921        11.286537567759272     
 H   7.5234034919294954      -0.36370048716377795        12.203100117243332     
 C   5.5683543495166834      -0.92610921023969051        11.472404539927476     
 H   4.9184791754115578      -0.70428375779849106        10.610550752216042     
 H   5.7361605210502633       -2.0147136927765215        11.438238663493586     
 C   4.8413763632986200      -0.56714064704295408        12.772866237770218     
 H   4.6774203584738103       0.52138892635797895        12.816325033328193     
 H   5.4969370081511100      -0.79142236761729778        13.628886184967151     
 C   3.5024412658788200       -1.2896508988401731        12.955912627731760     
 H   2.8428983436729460       -1.0638638036137797        12.103372334021355     
 H   3.6609032371932537       -2.3793404412470793        12.917996183603869     
 C   2.7957601737072166      -0.92102655078383666        14.263495422192435     
 H   2.6428433096946158       0.16920754968719545        14.303694846051668     
 H   3.4571237798437693       -1.1474517419486125        15.114177180297943     
 C   1.4511640747448444       -1.6273561349530592        14.462788739763544     
 H   1.5999261008890890       -2.7192537907946011        14.447520840391537     
 H  0.79211364584036625       -1.4140887427575073        13.606359204234550     
 C  0.75174729527848771       -1.2244549862756844        15.764681582323291     
 H  0.60712286302170548      -0.13275744126586173        15.780522239408510     
 H   1.4131313779904937       -1.4385494118441180        16.617927656596244     
 C -0.59620136061388573       -1.9178087115152502        15.972740128974754     
 H  -1.2570546678344039       -1.6932876234432845        15.120511933935973     
 H -0.45568846148108066       -3.0108900190908785        15.944796018411216     
 C  -1.3035481868335119       -1.5394084380378910        17.280036057802402     
 H  -1.4231793595245921      -0.44567512491534206        17.342839402377635     
 H -0.66649650702847818       -1.8126152952987662        18.136189979605724     
 C  -2.6695389550429098       -2.2234473774755550        17.402999400810664     
 H  -3.3115525442217240       -1.9022341888033374        16.567792205545402     
 H  -2.5406781825397196       -3.3084342272134952        17.259665900346160     
 C  -3.3962855831948744       -1.9928018579129576        18.730621200884695     
 H  -3.5576062839471203      -0.91597842632838400        18.903717041700549     
 H  -2.7545651325708151       -2.3333309007731957        19.556233342357991     
 C  -4.7388545150881356       -2.7328182803352932        18.796078302550146     
 H  -5.4533666759524140       -2.2507733336957951        18.112671522126746     
 H  -4.6033563249139569       -3.7500948297178289        18.403950331404442     
 C  -5.3249905303960672       -2.8054467905007603        20.208150723761030     
 H  -6.3230508424713552       -3.2660436580517476        20.206676095144445     
 H  -4.6821010600919433       -3.4070784268626566        20.866569338540543     
 H  -5.4250417499405863       -1.8086307930155798        20.653508910080841     
 Cl   8.3948231658232952        3.1402515142053828        9.6358186620952524E-002
 Co   5.7863902681321244        7.1076639467211349        23.933196572041748     
 N   7.0944297153149805        7.6665730394997702        22.377418725843309     
 N   7.7843952006025559        7.0466330659866561        24.786987729419671     
 N   4.5504937721767673        6.4520764441622687        22.433364671195935     
 N   5.2451679021612119        5.1450979714216878        24.507360981176465     
 N   4.9853958766123201        8.9151283600763396        23.406613981636681     
 N   4.9440047940396417        7.9360829563022852        25.741669820464253     
 O   6.6557503594187128        8.1776348105138084        21.182677266696988     
 C   8.3918110879167926        7.7640349043339620        22.579725347834586     
 N   8.4146622896811163        6.6482492291327375        25.917765289068186     
 C   8.7803396627987222        7.3342704382581383        23.904178404107331     
 O   4.4786627602357152        7.0024239961447936        21.198143053760685     
 C   3.9605957590777350        5.1601448291647669        22.494789607576319     
 N   5.3641018578833544        4.3299194351689314        25.589104338651143     
 C   4.3629176075238334        4.4888516282041184        23.652721763609470     
 O   4.6550074704732420        9.2706141927705996        22.130052333368752     
 C   4.3844647029672901        9.7859749924814601        24.370681356454714     
 N   4.8221807007537683        7.5883921206456240        27.044948008415727     
 C   4.3868637844975344        9.1985143284057305        25.638502172321679     
 B   5.1779204866978317        8.3484345111374498        21.048783299030365     
 C   9.3425386165369222        8.3457402323611163        21.591553804021814     
 H   7.8615977471733567        6.2874874415670323        26.735793810605951     
 C   9.7653184217544933        6.6732604742088384        25.781371659720399     
 C   10.043200522119546        7.1337354547488712        24.499166685271888     
 C   2.9379213181083426        4.7190007974659647        21.519696954966626     
 H   5.8600576265445667        4.6531038480120941        26.449985390942665     
 C   4.6129762061721253        3.2017635914084575        25.454020245659727     
 C   3.9747730151414404        3.2484468609678596        24.233970272117169     
 C   4.0141553588721264        11.177680858735201        24.039998412349426     
 H   5.3141812296330917        6.7498786515679035        27.413623617797786     
 C   4.2478375406544497        8.5898521219135144        27.780202547446375     
 C   3.9532959324216796        9.6340534232806601        26.930023581032131     
 C   4.7961344263622934        8.9467770356749980        19.620007953625173     
 H   10.354052689309416        8.4277798031785558        21.999963503685947     
 H   8.9952867835739596        9.3467679835721675        21.294691057811097     
 H   9.3762075793010808        7.7400845304555652        20.673680891346013     
 H   10.412783029784178        6.3328925546186632        26.584319454198997     
 H   11.018459491885086        7.2830781868092060        24.055538936921973     
 H   2.6997630217457411        3.6567753106167240        21.636701751320558     
 H   3.2763085184189848        4.9019642697414127        20.489799601804400     
 H   2.0018413202525447        5.2911854899851214        21.646478296296436     
 H   4.5817763477077644        2.4570554835935465        26.237205420952385     
 H   3.2945773021084697        2.5144939387729393        23.824570699026605     
 H   3.4578501120555121        11.628652614025819        24.864367520279547     
 H   3.3986640262571721        11.228800780992788        23.131243624457525     
 H   4.9112171858477147        11.794849305724663        23.860855720274809     
 H   4.0771827763668957        8.4767439019032622        28.843951184735079     
 H   3.5012487236892373        10.581483646766380        27.196097062495308     
 H   3.7357136418800101        8.7044078892963093        19.445054178424897     
 H   4.8368522493743384        10.046195605660625        19.659256132648885     
 C   5.6409296037978001        8.4514430790435835        18.431032673504877     
 H   5.0594619044368336        8.5449869828778020        17.501449655726404     
 H   5.8493969661359229        7.3745169574987885        18.538236321352759     
 C   6.9641410770168610        9.2063177329421091        18.246173473398045     
 H   7.5911274839530813        9.0841947581818836        19.140305578417287     
 H   6.7553831122347594        10.287048857954685        18.174039728987402     
 C   7.7356656776365833        8.7622128786548910        17.000446001422802     
 H   7.9174488561454481        7.6762980469119135        17.042484647911639     
 H   7.1078125801536753        8.9138232951211780        16.108843871965714     
 C   9.0673180196477929        9.4950170437534744        16.817635436605105     
 H   9.7179656032696347        9.2936871991916075        17.683746300702342     
 H   8.8943825784321700        10.583536325384546        16.831591337334117     
 C   9.7991176265355406        9.1180342354698887        15.526774655908591     
 H   9.9742894605197669        8.0306558714114438        15.502748171289118     
 H   9.1465092118949674        9.3220717597334133        14.663669331192082     
 C   11.130488989785892        9.8527684863859477        15.344039280013041     
 H   11.783439672853442        9.6500646972959032        16.207555639265859     
 H   10.958311085284860        10.941076504321714        15.361690533416793     
 C   11.856054645090845        9.4713846418322394        14.052373314870767     
 H   12.028435166454035        8.3833926459548653        14.034356688842415     
 H   11.201078197589402        9.6705984692167686        13.190147131245345     
 C   13.189113336995261        10.198233381576994        13.856427315193281     
 H   13.020453314779028        11.287381648636808        13.847850195162996     
 H   13.841964428092172        10.013518759999519        14.724163789441496     
 C   13.906705132925397        9.7808354550486474        12.571165577546854     
 H   14.073903360442298        8.6923972868335735        12.582236048429873     
 H   13.247928843594648        9.9604494188225488        11.708608239970893     
 C   15.240611912584361        10.494042446569729        12.354542018219126     
 H   15.904006623277812        10.295778987619061        13.211318502263286     
 H   15.081976043472777        11.585021202936241        12.361961954410374     
 C   15.954257055635409        10.101997365902831        11.055803890391367     
 H   16.076562815111277        9.0080942377264002        11.005428933511284     
 H   15.320069277805764        10.363565304158419        10.194234388251486     
 C   17.318242065987821        10.787174407297945        10.940250847138895     
 H   17.945105090686734        10.483047223010963        11.793439865063425     
 H   17.184858623267878        11.874376471804153        11.062117299284704     
 C   18.076622234707386        10.535687430131764        9.6354319612833663     
 H   18.225431993649114        9.4554516880728521        9.4744619033311590     
 H   17.469073050931183        10.879810161512845        8.7862185710123928     
 C   19.429112040811074        11.256855165881900        9.6178687311210709     
 H   20.108888731213053        10.770136254477389        10.332496136227517     
 H   19.289802703449233        12.277204239399435        9.9994619179339761     
 C   20.072180352184620        11.318463202463754        8.2320435048078586     
 H   21.059606466935328        11.798627359536017        8.2737879936372511     
 H   19.443961835008125        11.901173293367281        7.5441193554502854     
 H   20.208935594341238        10.316987116402288        7.8059685156911574     
 Cl   6.7415624287760076        5.4154359139788895        28.147021662057977     
         194

 Co   9.1535372380964155        1.4036661005922717        4.4148132251445347     
 N   7.8776798489798736       0.68006224952058236        5.7976207083912215     
 N   7.1836637615553087        1.7119654599927794        3.5681065326550745     
 N   10.227757376094656        2.2108693760122140        6.0505970972523997     
 N   9.9705322021527945        3.2795588454560183        3.6855226386529316     
 N   10.253727312779793      -0.34516390499466892        5.0613879224556273     
 N   9.7926921003257981       0.39695244772276311        2.6573950296040412     
 O   8.2180950529555545       0.34666726222579630        7.0719337430317131     
 C   6.4577923367780468       0.80365638142245954        5.6448966507809928     
 N   6.5946438976610011        2.1964971313830728        2.4439264739551372     
 C   6.1347014470228203        1.3681797554025130        4.4084490305413073     
 O   10.352731695267675        1.5719450142480449        7.2514603268211859     
 C   10.804233721414278        3.3830068539061684        5.9467248828911599     
 N   10.019755627328456        4.0489979896961339        2.5711194705002325     
 C   10.643658135445095        3.9800987174309244        4.6340584524396693     
 O   10.312548011964083      -0.75692576201353545        6.3661360582776005     
 C   10.765962783976915       -1.1660057583474386        4.1842290807283717     
 N   9.8093847067560151       0.65707864984228104        1.3311665447951480     
 C   10.570591262003806      -0.70606725659328917        2.8247605452965447     
 B   9.7087491937864403       0.21239873165147963        7.3473812867555006     
 C   5.5005210362037014       0.32427184696559913        6.6692444374636972     
 H   7.1695875864936829        2.5318201037453547        1.6375515000310981     
 C   5.2298220122648313        2.1893617252342708        2.5363754373772425     
 C   4.8935411382348422        1.6629257606353114        3.7648385278787209     
 C   11.611472533385278        4.0501390220860358        7.0038521304325556     
 H   9.5610133896730982        3.7352241972257132        1.6832296561983426     
 C   10.698411787918481        5.2004568209511559        2.7872540353893229     
 C   11.115949921585118        5.1981442233602193        4.1122615745364595     
 C   11.445580652857927       -2.4405392217908419        4.5366192829555008     
 H   9.3017937175297103        1.4779071232930747       0.92858570714714928     
 C   10.560758588627285      -0.25025398854781677       0.65821572532151185     
 C   11.064900694213247       -1.1551575252927533        1.5833803745719679     
 C   9.9591298400716379      -0.34756056215968356        8.8213217118059468     
 H   4.4680531671345411       0.53057672929746724        6.3709743524310714     
 H   5.5947123138545658      -0.76133605140279770        6.8364423951010824     
 H   5.6822498762306521       0.80570659986725257        7.6429017657659202     
 H   4.6233500148669266        2.5908676852201555        1.7292693146357219     
 H   3.8987967875259208        1.5053892142608378        4.1566334470458575     
 H   11.327401843337064        5.1040349272032648        7.1220916470774780     
 H   11.504056688568889        3.5298154454302915        7.9590039647866400     
 H   12.675382479781209        4.0541643182202396        6.7155913618793797     
 H   10.871943106747063        5.9120188384579269        1.9911491357017983     
 H   11.689333285616121        5.9647882262693548        4.6171761791135495     
 H   11.970496341652666       -2.8596261552421862        3.6749570549568320     
 H   12.160484488649178       -2.2820250027004558        5.3549161523156279     
 H   10.714357784626689       -3.1871873241206736        4.8860587640421187     
 H   10.689675335555467      -0.18925150865215068      -0.41433573543634034     
 H   11.683291942119803       -2.0192979567534644        1.3729833467319770     
 H   10.999158169992580       -8.5659707366262286E-002   9.0761041187876721     
 H   9.9376738152863417       -1.4481360237446530        8.8020924766625246     
 C   9.0193171484061789       0.15859478880451380        9.9310736441212466     
 H   9.5386450598719357       0.10357592245540907        10.899423991299596     
 H   8.7994012519307763        1.2281662888810043        9.7807028307503163     
 C   7.6997878386461487      -0.61482917960931605        10.064665601723009     
 H   7.0902383973678687      -0.48503052302408811        9.1589644898074472     
 H   7.9161891640441056       -1.6947680472518085        10.125494451676976     
 C   6.9024138623313096      -0.19598037586204142        11.304969104995491     
 H   6.7227654303556381       0.89061056143205231        11.281973060079029     
 H   7.5199282948059940      -0.36369177931837060        12.201155210157776     
 C   5.5672589916555770      -0.92771268588625400        11.465743176503301     
 H   4.9185524350820771      -0.70547188529798810        10.603101744954724     
 H   5.7354642594670180       -2.0162278216020288        11.431203923991449     
 C   4.8388927733981593      -0.56948257872393881        12.765564582660291     
 H   4.6749147025650810       0.51903528211063854        12.809350583604257     
 H   5.4938414464348133      -0.79403863698973043        13.621996830856199     
 C   3.4999110757050933       -1.2919215854202308        12.947732418242346     
 H   2.8402736931305945       -1.0650065672850395        12.095590184328472     
 H   3.6580601332576714       -2.3816009625627723        12.908705780738492     
 C   2.7939377582429556      -0.92426915684511546        14.255934804156579     
 H   2.6417764479261545       0.16603315784959394        14.297357926535557     
 H   3.4555826363916928       -1.1520055564314835        15.106073888997257     
 C   1.4490364715264592       -1.6298707558040793        14.455180909818059     
 H   1.5970220032187858       -2.7218510896594683        14.438569249255382     
 H  0.78959447492048851       -1.4151520372433433        13.599413663612733     
 C  0.75074437963798391       -1.2279483829342459        15.757974717064389     
 H  0.60688086012894082      -0.13615019905448236        15.775204229244682     
 H   1.4125105772206588       -1.4435007283588241        16.610599976594990     
 C -0.59751826678518061       -1.9207416073870003        15.965929801366340     
 H  -1.2586329425125382       -1.6950252118910463        15.114213926081296     
 H -0.45760377807477387       -3.0138680474878377        15.936876453748287     
 C  -1.3039322082113491       -1.5431009819505213        17.273905586236538     
 H  -1.4232755937327897      -0.44937575112045630        17.337456243736845     
 H -0.66634493823797059       -1.8169995292316883        18.129451157007633     
 C  -2.6700005653238792       -2.2268103288007399        17.397699515980889     
 H  -3.3124844322622984       -1.9055867899377832        16.562852736927205     
 H  -2.5415667254196257       -3.3118786951846602        17.254598512128215     
 C  -3.3956441341931654       -1.9953200991172768        18.725781701312926     
 H  -3.5562122073294939      -0.91831568030451205        18.898548237467399     
 H  -2.7534441156944203       -2.3357538347975950        19.551142057210654     
 C  -4.7386415319175139       -2.7344721461803911        18.792595279666859     
 H  -5.4527876610698849       -2.2533179009277271        18.108154377868992     
 H  -4.6038074630186081       -3.7526874720904391        18.402558784939252     
 C  -5.3248079497614222       -2.8035418766676803        20.204864920148040     
 H  -6.3229257568618076       -3.2640270300689971        20.204602261325928     
 H  -4.6819794641225903       -3.4035643324168761        20.864858252720726     
 H  -5.4247344225874476       -1.8055374649541065        20.647694040774454     
 Cl   8.3907646122310613        3.1330098639071773        9.7181500727936687E-002
 Co   5.7895403775094998        7.1105767717615134        23.933989522155663     
 N   7.0975040788866410        7.6693599240663612        22.377511907691080     
 N   7.7868621629034074        7.0490744307488757        24.787050066626229     
 N   4.5531637165356900        6.4549918393496917        22.434435748127914     
 N   5.2485247483149493        5.1481319480955836        24.507931681501951     
 N   4.9894990931830936        8.9184336366351182        23.407457992848908     
 N   4.9449932539528563        7.9377514078030478        25.742110954185673     
 O   6.6587627221916170        8.1805152728850761        21.182805799362654     
 C   8.3948538225890577        7.7664261178119496        22.579880574046115     
 N   8.4166614715748214        6.6490464929436506        25.917523469924248     
 C   8.7830815538982971        7.3362032155775179        23.904375905109777     
 O   4.4818769239809537        7.0049535826263920        21.199086415780911     
 C   3.9634944798036464        5.1629498137196892        22.495704683935092     
 N   5.3680713593111395        4.3329464629585752        25.589597501434856     
 C   4.3663126617651109        4.4915843583721573        23.653456586079294     
 O   4.6581918249309906        9.2732633587274673        22.130839422191666     
 C   4.3864545225230538        9.7880940262086167        24.371332642372952     
 N   4.8193871359050240        7.5881637202941654        27.044642638820971     
 C   4.3863922624633798        9.1994854586076400        25.638698386462238     
 B   5.1807606169637754        8.3510676816166018        21.049488812040487     
 C   9.3459096265158976        8.3475150001481548        21.591623641329083     
 H   7.8631589678311427        6.2884252124560431        26.735369429441270     
 C   9.7673594579393246        6.6727425863117844        25.781114913260534     
 C   10.045714335692729        7.1339277509318286        24.499252405962515     
 C   2.9407079694444569        4.7218560882546194        21.520606561522172     
 H   5.8636108343594229        4.6564080372827918        26.450696746256884     
 C   4.6174538592295011        3.2044734666446097        25.454611470279634     
 C   3.9788807446552541        3.2509614680238128        24.234720708122889     
 C   4.0165702187295009        11.179961263080269        24.040912658665903     
 H   5.3128025709774560        6.7506995212905387        27.413873351497049     
 C   4.2413498912726002        8.5880439486513520        27.779322446728500     
 C   3.9481876915622398        9.6328844195408827        26.929474801109507     
 C   4.7973008168163904        8.9486347640666644        19.620861044066896     
 H   10.356966750079222        8.4312941036714086        22.000882731514594     
 H   8.9978038756319449        9.3476056067295570        21.292616907848128     
 H   9.3811628071347730        7.7402283649074199        20.674833120728017     
 H   10.414467875845569        6.3311573698915513        26.583832804065327     
 H   11.021118527480112        7.2826419209789419        24.055731846262631     
 H   2.7034253400276556        3.6593388566222989        21.636854035894075     
 H   3.2785855058253137        4.9059715896218838        20.490736729672534     
 H   2.0041714738033929        5.2931424990468292        21.648193048395250     
 H   4.5870904534103527        2.4598056010580622        26.237858493303179     
 H   3.2987070450779594        2.5168714835972521        23.825499749602141     
 H   3.4588565392740160        11.630411288167759        24.864590088539394     
 H   3.4026521764762290        11.231576049990382        23.131098767476701     
 H   4.9139795765302852        11.797190698866217        23.863661494533080     
 H   4.0673008466558604        8.4734147869376830        28.842417697113440     
 H   3.4942959739189834        10.579474168688508        27.195475299793745     
 H   3.7359080065733479        8.7083329957284121        19.448775191666527     
 H   4.8404831081324504        10.048019196647498        19.658725588131848     
 C   5.6383302168637330        8.4501025831581114        18.430443408673170     
 H   5.0549756652491116        8.5436939412704032        17.501997719635206     
 H   5.8451300087478977        7.3729080991983844        18.538358037337012     
 C   6.9623056575891473        9.2028889580228146        18.242566223497395     
 H   7.5906143438374425        9.0803792891425132        19.135757700823053     
 H   6.7547878892463462        10.283868464839582        18.170456228649869     
 C   7.7317183023154454        8.7578833217065206        16.995879973263733     
 H   7.9133676832605984        7.6719603273158850        17.037962943715520     
 H   7.1028499429715666        8.9095273643282376        16.104999722054288     
 C   9.0632020901303925        9.4907523546713008        16.811906555240139     
 H   9.7141748681928455        9.2901047783888107        17.677941645236459     
 H   8.8899519860762268        10.579245637446061        16.825449625845490     
 C   9.7950905286140539        9.1137373019598495        15.521174829578120     
 H   9.9711056081930227        8.0264907666819241        15.497456505518823     
 H   9.1425205278599559        9.3171518349112183        14.657905990989443     
 C   11.125910963081189        9.8496086318145970        15.338969278250719     
 H   11.778514834171256        9.6476451675278696        16.202937535421150     
 H   10.952687520479815        10.937764886562286        15.356402373655724     
 C   11.852723581987794        9.4688512050429861        14.047908105027687     
 H   12.026321895372046        8.3810453649398191        14.030169348523220     
 H   11.198173658719201        9.6672391760556931        13.185176278993794     
 C   13.185150609093681        10.197090176535992        13.852847412124374     
 H   13.015429906272034        11.286068381615745        13.844067468217329     
 H   13.837654459156230        10.013031636899360        14.720979045588660     
 C   13.903618161733863        9.7800747919981976        12.568037806262472     
 H   14.071222073489730        8.6917176350447640        12.579351078139830     
 H   13.245112805659531        9.9592886884967342        11.705227939461190     
 C   15.237362503212482        10.493440689259639        12.351560388492169     
 H   15.900896197970416        10.294840900525415        13.208141947317715     
 H   15.078793573997036        11.584412592214989        12.359352443380498     
 C   15.950716272980547        10.101731105770440        11.052544884421822     
 H   16.071739461981700        9.0077214111351989        11.001157427248380     
 H   15.316966160374353        10.364793599944559        10.191101062435315     
 C   17.315528083250427        10.785392405163927        10.938094938051860     
 H   17.941907785548981        10.479114014481286        11.790885883584567     
 H   17.183515269190504        11.872555916238872        11.061740952746272     
 C   18.073846295476518        10.535099749775686        9.6330423182444864     
 H   18.221280809465487        9.4549074014304697        9.4705226912748763     
 H   17.467005379108244        10.881431682583791        8.7842174960165220     
 C   19.427343532248099        11.254388202509201        9.6171204192280939     
 H   20.105987940884070        10.765727594169853        10.331515601003355     
 H   19.289293636398977        12.274401101399247        10.000046548278636     
 C   20.071354016612830        11.317054538018338        8.2317957185438111     
 H   21.059664583513772        11.795333955848022        8.2749571651163354     
 H   19.444654792877500        11.902015880923042        7.5443955954337136     
 H   20.206641095754986        10.316016914336384        7.8042218376548771     
 Cl   6.7426717041680098        5.4183284685385189        28.148266921243970     
         194

 Co   9.1545546742955182        1.4030832574403396        4.4178441519806686     
 N   7.8805355428748420       0.68139450960072789        5.8020918940390276     
 N   7.1830298740441361        1.7111104218409743        3.5725314952438429     
 N   10.230050410143321        2.2132107741652676        6.0515095892904993     
 N   9.9692886682659925        3.2786127527450226        3.6853167974161645     
 N   10.255545328074740      -0.34515326974333621        5.0656744945445347     
 N   9.7896677174072462       0.39290622752845394        2.6616898470300514     
 O   8.2227949591194420       0.34874059440724536        7.0761441074896414     
 C   6.4604261884475580       0.80513537877807451        5.6514582777262410     
 N   6.5923016869012514        2.1944723050788411        2.4487248433189213     
 C   6.1353952294785250        1.3682014529781412        4.4147944839766335     
 O   10.356742678834593        1.5758837536350563        7.2530897285514824     
 C   10.804754011542846        3.3861150378327105        5.9456937239389500     
 N   10.015242677335568        4.0472704865951679        2.5702019399002904     
 C   10.641978123956369        3.9815269864386553        4.6324788929495861     
 O   10.318058069430103      -0.75409566881691947        6.3710651966220011     
 C   10.766927019696142       -1.1670268535342982        4.1890120519354648     
 N   9.8010523227700190       0.64920519097785134        1.3345390136689350     
 C   10.567761990654757      -0.70999665021661151        2.8290777968206808     
 B   9.7136096242330492       0.21592303458934956        7.3511085086193759     
 C   5.5045488299546275       0.32766679323199888        6.6780460949046203     
 H   7.1660663376671039        2.5282825421566937        1.6408816264888726     
 C   5.2275547180810387        2.1871779851178386        2.5431055357715531     
 C   4.8931858472685530        1.6620003477691394        3.7726502502234012     
 C   11.611832789856598        4.0556419489825446        7.0014418235906941     
 H   9.5565080116413714        3.7314415482571417        1.6829696408229284     
 C   10.691461281073099        5.2005316578389449        2.7845580273866539     
 C   11.110741441281396        5.2003515684502739        4.1090642617205742     
 C   11.449508901822409       -2.4396739536385526        4.5427095437443761     
 H   9.2936957367371384        1.4701155253913434       0.93173015630893663     
 C   10.549555331934108      -0.26016318978477099       0.66116108490188974     
 C   11.057154680466558       -1.1626166164909417        1.5869173179649598     
 C   9.9643486028395465      -0.34228215012460450        8.8256127528574346     
 H   4.4716369125431763       0.53295993917183404        6.3805947852888387     
 H   5.5991994254432074      -0.75751848055349724        6.8477469207263528     
 H   5.6872441388133153       0.81144352255906571        7.6503812242824001     
 H   4.6199401544336585        2.5877340297001949        1.7363745662696521     
 H   3.8990789630074012        1.5044420704760473        4.1660590751823214     
 H   11.329052036521331        5.1102627584040805        7.1163109016468473     
 H   11.503122753086110        3.5382759099378642        7.9581241165333001     
 H   12.676066196876512        4.0573344361503008        6.7142021671992236     
 H   10.862488878608827        5.9117641550224080        1.9875966621272478     
 H   11.683363736120151        5.9686493541366934        4.6125103639169369     
 H   11.967115739465834       -2.8634654786277327        3.6785569540960399     
 H   12.171885338236473       -2.2762887519255699        5.3542124255195347     
 H   10.721205365833361       -3.1846856740258422        4.9031647101276477     
 H   10.673642395619334      -0.20239727591518836      -0.41225427432042538     
 H   11.674334601824754       -2.0275785564168305        1.3762798273399712     
 H   11.003031864665726       -7.6433452857827905E-002   9.0821810856845886     
 H   9.9467991409079275       -1.4430073313808165        8.8067941174031557     
 C   9.0205325268827234       0.16109264443064222        9.9331128128265576     
 H   9.5375045015899218       0.10710334024426130        10.902765689274496     
 H   8.7983879147634703        1.2301797883012555        9.7824577031378936     
 C   7.7024212253326860      -0.61528966671164498        10.063372704803763     
 H   7.0949656307348361      -0.48744079238011018        9.1560133071343088     
 H   7.9209915619801325       -1.6947287890397607        10.125579438921221     
 C   6.9012035837391368      -0.19686253357755182        11.301265084294364     
 H   6.7207709126195478       0.88959329441506541        11.277408552398786     
 H   7.5164530976824926      -0.36368307147296330        12.199210303072221     
 C   5.5661636337944707      -0.92931616153281760        11.459081813079125     
 H   4.9186256947525973      -0.70666001279748514        10.595652737693404     
 H   5.7347679978837727       -2.0177419504275358        11.424169184489310     
 C   4.8364091834976994      -0.57182451040492355        12.758262927550364     
 H   4.6724090466563517       0.51668163786329813        12.802376133880321     
 H   5.4907458847185175      -0.79665490636216318        13.615107476745248     
 C   3.4973808855313671       -1.2941922720002885        12.939552208752932     
 H   2.8376490425882435       -1.0661493309562995        12.087808034635589     
 H   3.6552170293220896       -2.3838614838784653        12.899415377873115     
 C   2.7921153427786951      -0.92751176290639437        14.248374186120724     
 H   2.6407095861576932       0.16285876601199240        14.291021007019447     
 H   3.4540414929396164       -1.1565593709143547        15.097970597696571     
 C   1.4469088683080742       -1.6323853766550993        14.447573079872575     
 H   1.5941179055484829       -2.7244483885243356        14.429617658119227     
 H  0.78707530400061076       -1.4162153317291792        13.592468122990915     
 C  0.74974146399748010       -1.2314417795928074        15.751267851805485     
 H  0.60663885723617617      -0.13954295684310300        15.769886219080853     
 H   1.4118897764508238       -1.4484520448735301        16.603272296593740     
 C -0.59883517295647548       -1.9236745032587503        15.959119473757925     
 H  -1.2602112171906725       -1.6967628003388078        15.107915918226622     
 H -0.45951909466846708       -3.0168460758847973        15.928956889085358     
 C  -1.3043162295891864       -1.5467935258631516        17.267775114670673     
 H  -1.4233718279409870      -0.45307637732557049        17.332073085096056
[truncated: 874,336 more chars]
