# Supplementary material for: Unraveling the Contributions to Spin–Lattice Relaxation in Kramers Single-Molecule Magnets
Source: J Am Chem Soc. 2022 Dec 9;144(50):22965–75. doi: 10.1021/jacs.2c08876 (PMC9782788; doi:10.1021/jacs.2c08876)
Supplement: Supplementary file 2 — ja2c08876_si_002.zip [file ja2c08876_si_002.zip › phonon_Co/mol-3/mode-1-10/12/Cart_disp.xyz]

         194

 Co   9.0558561000398257        1.3605191995666750        4.4365312843093756     
 N   7.8047879165215281       0.58036306434965124        5.8246921741710418     
 N   7.1057557489698464        1.7313194628015747        3.6472457119890014     
 N   10.131049194048492        2.1727574993464098        6.0668489152585350     
 N   9.9176356485485275        3.2302851481872210        3.6982405743048403     
 N   10.212654504724771      -0.35520809380720308        5.0562909098263891     
 N   9.7133190140291319       0.38071935613145413        2.6536291374854941     
 O   8.1609972684496785       0.25184302622835486        7.0980842432753599     
 C   6.3858576306572736       0.73659615155753855        5.6923212240478485     
 N   6.5145573756596233        2.2760638281416536        2.5493358665039301     
 C   6.0594016349791540        1.3672752547987386        4.4846366133422890     
 O   10.264480251683219        1.5292696780674586        7.2629740533121465     
 C   10.729186232368548        3.3342096471839051        5.9640581098323961     
 N   10.001989605009317        3.9860904654357507        2.5760205086126398     
 C   10.586003366872042        3.9297857026960119        4.6503862190866414     
 O   10.275751681923973      -0.79002055811474836        6.3537451089563008     
 C   10.766655115764431       -1.1415291173351074        4.1727264862636915     
 N   9.7562668931336791       0.67728704242494830        1.3349926354918003     
 C   10.568998677451077      -0.66826787572387436        2.8185478178587942     
 B   9.6626966356278885       0.15344252207530407        7.3520749086042150     
 C   5.4342493721187335       0.21975445684544753        6.7042902047739563     
 H   7.0874574834015602        2.6141604432562739        1.7428812925343715     
 C   5.1515829070648023        2.2862093845685765        2.6550107300679384     
 C   4.8187279926823763        1.7114242992404805        3.8650761672214942     
 C   11.561633214524340        3.9735469322038801        7.0203486817037959     
 H   9.5250883041924741        3.6881386479888159        1.6899909686155146     
 C   10.694776664168936        5.1295817818478513        2.7928274664681907     
 C   11.090954902794412        5.1331151089419826        4.1240222870203445     
 C   11.499606749213418       -2.3890211343726824        4.5200460355198091     
 H   9.2091567077816645        1.4768189180782645       0.93732294058312904     
 C   10.602843503612055      -0.15410560322440064       0.66655485737732967     
 C   11.142569662161735       -1.0454325506514390        1.5852298615830764     
 C   9.9736687769297880      -0.40093347484662312        8.8164798936368722     
 H   4.4002924320365215       0.46265326762613351        6.4370463670703559     
 H   5.5118044798493084      -0.87655887629308227        6.8090486766591427     
 H   5.6438005354574576       0.64218466324511003        7.7015267603558160     
 H   4.5456614862315430        2.7230195557915811        1.8649394753265680     
 H   3.8254014581355054        1.5461183304286814        4.2563650476834445     
 H   11.322669756477845        5.0402846115592146        7.1340794990305056     
 H   11.432346272584715        3.4599342650068845        7.9772251131913068     
 H   12.626360095201933        3.9278206223660086        6.7317538432492308     
 H   10.893927003971903        5.8274226398987272        1.9906139985974212     
 H   11.670689138730657        5.8933048466158633        4.6314911729666957     
 H   12.014482225461192       -2.7974844367732641        3.6477293813515157     
 H   12.232252640285544       -2.1968631962493483        5.3187710828560100     
 H   10.802331361172302       -3.1557122161704267        4.9017108996906478     
 H   10.764861800581450       -5.9004991668242010E-002 -0.39926287324417209     
 H   11.828068566894993       -1.8608050540573386        1.3751958465631005     
 H   11.033866656572703      -0.16288442522388141        9.0092204868931773     
 H   9.9212730013459627       -1.5002770068171920        8.8143710689897414     
 C   9.1032699326701501       0.14684878906933577        9.9620395874070002     
 H   9.6597034680150760        9.2028859961403878E-002   10.910627563093879     
 H   8.9006636695860131        1.2188944775678536        9.8055792162886490     
 C   7.7781898620650205      -0.60365335461098624        10.141599115850990     
 H   7.1606408836558844      -0.49342058684035106        9.2382353604731122     
 H   7.9849105291422626       -1.6840157490008845        10.227960832931643     
 C   6.9916621756762893      -0.15031162476414023        11.373566729149410     
 H   6.8137505706423376       0.93595391876879175        11.327453202087796     
 H   7.6068791042465929      -0.30217030944477452        12.274267042778730     
 C   5.6569029564235329      -0.88057054383246913        11.537712845406604     
 H   5.0152622155015170      -0.67560877871656366        10.665059321732738     
 H   5.8276393415857424       -1.9696040925910172        11.523275749327270     
 C   4.9145254935357725      -0.50447410703752160        12.821733469694385     
 H   4.7424299970047441       0.58331322712305655        12.847506001178214     
 H   5.5583414123552100      -0.71328401789901941        13.690623485690949     
 C   3.5801201280310351       -1.2356028968859727        12.988357544294502     
 H   2.9330771118473273       -1.0206304087051994        12.123432825090228     
 H   3.7477685564030967       -2.3241650308322841        12.960669654864429     
 C   2.8523198927415643      -0.86283954450293421        14.280105075496850     
 H   2.6909012626394198       0.22633106378627357        14.309563588347482     
 H   3.5020056176452483       -1.0783799956861444        15.142491207350675     
 C   1.5113697831801913       -1.5765623420112591        14.463716986612688     
 H   1.6644308248903066       -2.6675554312344514        14.446603312557276     
 H  0.85823083798119848       -1.3625018832159592        13.603241880866156     
 C  0.80701957274671843       -1.1769214273224073        15.761334317087830     
 H  0.66912698401453585       -8.4911442359239253E-002   15.779507511566765     
 H   1.4635717412094018       -1.3976202781349274        16.616139185644109     
 C -0.54445473672608580       -1.8595452053994810        15.962625801339515     
 H  -1.2082985076968018       -1.6091850607922877        15.119527594535555     
 H -0.41691071138036045       -2.9535230808076287        15.909727110656929     
 C  -1.2403002524691182       -1.5044207406793104        17.282560369806937     
 H  -1.3376220132506051      -0.41022290212106272        17.380445791664950     
 H -0.61015457133313133       -1.8187987671758490        18.130676701271536     
 C  -2.6182920764464934       -2.1675426351584397        17.373404654859232     
 H  -3.2545069338750903       -1.7899552945049932        16.555405279869369     
 H  -2.5090594737408809       -3.2464155015795200        17.168967849667343     
 C  -3.3461109764327954       -2.0011902037111784        18.710468874091500     
 H  -3.5053098382275105      -0.93280717341913011        18.936132540405790     
 H  -2.7105253915250214       -2.3893286601252313        19.522080617701942     
 C  -4.6920245792561772       -2.7377084063599120        18.720345762388810     
 H  -5.3851639766821888       -2.2324395214629544        18.030990747004783     
 H  -4.5485635649826941       -3.7423874305148530        18.299874311732772     
 C  -5.3231715984350467       -2.8553603534550205        20.110031761992211     
 H  -6.3157770236902868       -3.3267986891874073        20.058973416525465     
 H  -4.6985909475256582       -3.4714430600665565        20.772869910214091     
 H  -5.4492826227759252       -1.8728132239353152        20.580639780659329     
 Cl   8.3086883063923977        3.1551439867675044       0.14220113453610161     
 Co   5.8017947445589400        7.0925445827412332        23.877366249710278     
 N   7.0713678192521261        7.6241837760697724        22.283280457215444     
 N   7.8191218742167923        7.0540291826471488        24.688039915056745     
 N   4.5489501807897588        6.3758398708329844        22.412920614846481     
 N   5.2808195958968653        5.1442215307733594        24.520868431022055     
 N   4.9838587345677920        8.8847567550920505        23.320887142072937     
 N   5.0089633340263395        7.9919702517731839        25.689368251513670     
 O   6.5998526505167971        8.0895145719161548        21.081857223257600     
 C   8.3745428840358631        7.7285748246460164        22.452043345469225     
 N   8.4761400583280597        6.7060450623718877        25.821989779123136     
 C   8.7942725069854149        7.3395490768837677        23.780949629039718     
 O   4.4358582452818647        6.9013234079895955        21.168650039136995     
 C   4.0050714520972832        5.0625511008704089        22.502482746795192     
 N   5.4280278920667504        4.3596097025062450        25.621931184177939     
 C   4.4219887843616714        4.4359077481363487        23.680268319692253     
 O   4.6131663366461542        9.1957116293670076        22.044121015826125     
 C   4.4281867784106010        9.8007600151137559        24.271334426581920     
 N   4.9448806710912754        7.7032116935932571        27.012997509609512     
 C   4.4675828689465176        9.2591579794711638        25.559807085310922     
 B   5.1162928934388425        8.2513873799818054        20.976083798047423     
 C   9.3050914892313923        8.2766724260188429        21.424449862212406     
 H   7.9440673056186659        6.3604069001415597        26.659485372159864     
 C   9.8243916189674394        6.7630578991001782        25.664676168182183     
 C   10.071529480252025        7.1903933370968227        24.363976030789864     
 C   3.0323327805188698        4.5433148858326797        21.509245177715631     
 H   5.9250689165008925        4.7153968852976034        26.470878855327300     
 C   4.7160827551393272        3.2013539943508271        25.512861382052254     
 C   4.0755496164877503        3.1957733114074744        24.292057686081712     
 C   4.0846764195473408        11.193928915690092        23.912358980788561     
 H   5.4464616891917217        6.8742359478572759        27.396015316015987     
 C   4.4212044061334330        8.7456772445200226        27.732020078970624     
 C   4.1014894808188949        9.7574608936690410        26.851354764298254     
 C   4.6970180957658263        8.8229242528810765        19.546149447590885     
 H   10.311755960501888        8.4297468889765685        21.832439011309802     
 H   8.9186300864477648        9.2401192035256603        21.047862545391041     
 H   9.3714276712598430        7.6004629507463903        20.553413257266794     
 H   10.491229486238497        6.4658022854960251        26.469800268028727     
 H   11.037026919851280        7.3505605219456154        23.901813830940874     
 H   2.8191141867595344        3.4808007476722316        21.669668160282907     
 H   3.4045792438587936        4.6811582465485184        20.482285979487198     
 H   2.0764621046199094        5.0965401113560578        21.568075492113152     
 H   4.7111501885023204        2.4746202232779839        26.313816747538535     
 H   3.4163455077427827        2.4319047083354093        23.900952537915689     
 H   3.4812092023934267        11.653218173526826        24.701878601310892     
 H   3.5234554826917388        11.241873568845316        22.967227504394348     
 H   4.9954849476992464        11.807546237122153        23.786082142685874     
 H   4.3083301730263770        8.6839964234058087        28.809896630248314     
 H   3.6822241112348224        10.724704004712677        27.101504960993495     
 H   3.6549686166711846        8.5090927462294630        19.361699077659797     
 H   4.6654797967321686        9.9245425604796669        19.587209084740152     
 C   5.5864706042141323        8.3865859127044740        18.370135648889775     
 H   5.0207298844134733        8.4608035675538975        17.430019359631380     
 H   5.8491332062371280        7.3199862673311262        18.471039186684063     
 C   6.8733295379500738        9.2088681731413260        18.222330062159063     
 H   7.4724598671268598        9.1372276372406613        19.141722566172653     
 H   6.6109956029930288        10.276767492533315        18.117916792850018     
 C   7.7120307037391607        8.7734686390288346        17.019394439764508     
 H   7.9227760287027591        7.6931885134141735        17.085182255026851     
 H   7.1206279929002019        8.8940628295624578        16.097470649841210     
 C   9.0306322795519556        9.5375262062647952        16.885066440512343     
 H   9.6593803608968116        9.3457805151013513        17.769792493461555     
 H   8.8348605220389587        10.622275318661785        16.895874698414904     
 C   9.7991936866426332        9.1744489583135138        15.613217894709544     
 H   9.9820025677406292        8.0882802317961726        15.587971249208877     
 H   9.1647246807483391        9.3769412535094752        14.735962311405022     
 C   11.128528287949690        9.9157538502116100        15.459091891463316     
 H   11.776948094383966        9.6931346389581208        16.320827567218036     
 H   10.956801657913783        11.003352684512411        15.498303075584968     
 C   11.854345153383420        9.5577058332815437        14.162419436227623     
 H   12.008425938811865        8.4674242481234678        14.116448983412281     
 H   11.205344642939593        9.7893309362722096        13.303084511469747     
 C   13.199001713998452        10.265379989561826        13.987723094184924     
 H   13.053554615368684        11.357852358303067        14.017080693601299     
 H   13.852038834552992        10.036513475850400        14.845599959702771     
 C   13.897965896558013        9.8734128357518607        12.684752069652946     
 H   14.024152301481720        8.7783128887798121        12.651700457146671     
 H   13.242832196890973        10.111354953261271        11.830915289030926     
 C   15.257389080442801        10.545562029494675        12.491600488887039     
 H   15.916904896359158        10.290120626008752        13.337961852380225     
 H   15.140058011398944        11.641831128453402        12.539208399887286     
 C   15.943825121629228        10.169590794436369        11.174396467241992     
 H   16.023744815990845        9.0723377258009741        11.087990348694724     
 H   15.308187377796809        10.482013940072699        10.328974421891816     
 C   17.332068610883070        10.805295095735568        11.050389595226097     
 H   17.969266038416574        10.454879921021751        11.879498741609869     
 H   17.245305584176688        11.895070135548135        11.199741759790079     
 C   18.033844717165767        10.546417988096794        9.7147941975075813     
 H   18.142947388236600        9.4628293128931116        9.5375585231348694     
 H   17.396379981268776        10.913166612031743        8.8955066160841998     
 C   19.408242461641510        11.225445018713838        9.6309631695470159     
 H   20.110324946838332        10.719154044237410        10.311215038024780     
 H   19.323845035862742        12.253780686309319        10.013173427964027     
 C   19.974095670473059        11.250431287210452        8.2073018887988436     
 H   20.980296375619623        11.696894876580997        8.1845687405583849     
 H   19.325687642155881        11.843986517135271        7.5470279259231523     
 H   20.053171577259015        10.238484601067608        7.7864834974904067     
 Cl   6.8347157735899868        5.5299138101460192        28.130103744190247     
         194

 Co   9.0605366697028344        1.3627931132483413        4.4348391959839066     
 N   7.8078613743654524       0.58508157159216867        5.8224443637524894     
 N   7.1097779271013541        1.7305227702914958        3.6424037605045516     
 N   10.135425996341066        2.1741948135490894        6.0658538259506090     
 N   9.9205291830061011        3.2329380515928601        3.6976458457695984     
 N   10.214344542068533      -0.35470801141684294        5.0556884460400697     
 N   9.7178925449276754       0.38234025474988137        2.6529584686062191     
 O   8.1629121764421946       0.25616957159193710        7.0959346453715915     
 C   6.3889275956294105       0.73965336357966160        5.6886376699954564     
 N   6.5190301439116425        2.2724904585645711        2.5431057230037335     
 C   6.0630278690901962        1.3673161403138017        4.4795581435151748     
 O   10.268090627149059        1.5306156969990858        7.2620724866415394     
 C   10.732834548795120        3.3360278707347097        5.9633976802757767     
 N   10.003780496123852        3.9895813422689632        2.5759589628270074     
 C   10.589222107598440        3.9320156996312114        4.6498857426523097     
 O   10.276489486932775      -0.78893183694901092        6.3533788287534856     
 C   10.766427652031210       -1.1425487303483519        4.1723450217455076     
 N   9.7605892606119937       0.67785131456870085        1.3341268371822101     
 C   10.569644160948524      -0.66937196604268068        2.8179950039258541     
 B   9.6640271774464939       0.15568547196653887        7.3510947831390041     
 C   5.4367573965727969       0.22430133709817515        6.7007775849202584     
 H   7.0922682383214823        2.6107509385984602        1.7369487776176531     
 C   5.1559483211615618        2.2818037496251473        2.6477329457545413     
 C   4.8225397081532568        1.7091844548834565        3.8585019407854193     
 C   11.564053129173123        3.9762759513186863        7.0200059155086061     
 H   9.5277856340728491        3.6912494552443751        1.6897049060697387     
 C   10.696348521725488        5.1331105664254588        2.7930879965147812     
 C   11.093246349794692        5.1359250956448834        4.1240737139593273     
 C   11.496119794602746       -2.3917700923740481        4.5196566457338188     
 H   9.2154081544275801        1.4784316479193513       0.93625718907897260     
 C   10.602979909201453      -0.15693118224318062       0.66554882885846312     
 C   11.140235416513649       -1.0494269811438670        1.5844299985539225     
 C   9.9718980775332984      -0.39932051161929194        8.8158637763350285     
 H   4.4029637197096960       0.46557279873482682        6.4318186797668382     
 H   5.5150524492318436      -0.87156124921842815        6.8081574574561854     
 H   5.6447241499795853       0.64921337553785452        7.6970996189230254     
 H   4.5502278847499653        2.7170386933670021        1.8567349169652396     
 H   3.8290147895087303        1.5442713033772473        4.2494933420242722     
 H   11.322576322183952        5.0422265611012538        7.1346362555189797     
 H   11.436118580480478        3.4617362311265403        7.9764900254217412     
 H   12.628674471011838        3.9335037835727080        6.7312235581167688     
 H   10.894718654738307        5.8317033865137908        1.9913512501675501     
 H   11.672815255974124        5.8961067900250699        4.6317085863133611     
 H   12.012959051708133       -2.7998236580196010        3.6483707852039400     
 H   12.226384062786268       -2.2022685367268808        5.3207190816882095     
 H   10.796563166103686       -3.1577863015869050        4.8975071036911153     
 H   10.764309065317377       -6.2888164064829916E-002 -0.40043280857696351     
 H   11.822621203715244       -1.8670735792594717        1.3744259254499454     
 H   11.031356493309069      -0.16086844023268734        9.0113492751085182     
 H   9.9202679769186641       -1.4986956961363322        8.8128168112252556     
 C   9.0988292177616419       0.14693651793086901        9.9600834565016516     
 H   9.6538786592643220        9.1900729528333697E-002   10.909399044909186     
 H   8.8958032161367129        1.2189553682494609        9.8039844225342154     
 C   7.7737430835567691      -0.60412004844043699        10.138011019528440     
 H   7.1561753126680898      -0.49251902977833351        9.2348620534744565     
 H   7.9805139813001489       -1.6845612155558403        10.222820516420061     
 C   6.9874418157274754      -0.15241863077593321        11.370877652081939     
 H   6.8096002171752206       0.93389020430535208        11.326092096523407     
 H   7.6032266031992632      -0.30524812450753580        12.271000432564794     
 C   5.6526398297573559      -0.88260695580584569        11.535446634646274     
 H   5.0104120745464407      -0.67686430854573543        10.663451244346101     
 H   5.8231698397964546       -1.9716324532764662        11.520079105960907     
 C   4.9112405755089839      -0.50725614428564547        12.820385356364666     
 H   4.7395553634645067       0.58057005872190370        12.846993120244303     
 H   5.5557355264024491      -0.71679849497906845        13.688570023771403     
 C   3.5766157134494834       -1.2379646939966740        12.987962329889777     
 H   2.9289618710199607       -1.0226206638999393        12.123597122990716     
 H   3.7438517560329418       -2.3265847231556696        12.959929541731206     
 C   2.8497652691094859      -0.86526250390778747        14.280408685537008     
 H   2.6886583942574487       0.22395104685695988        14.310220689160108     
 H   3.4999926972729858       -1.0811505108268373        15.142290999693142     
 C   1.5086786382411816       -1.5787248385306962        14.464811748762054     
 H   1.6616412033407912       -2.6697507543827288        14.447991927619411     
 H  0.85530285401213857       -1.3649217320201612        13.604439578127849     
 C  0.80440639621938248       -1.1787740957712871        15.762507710138438     
 H  0.66606307839880896       -8.6794828636277271E-002   15.780355949483427     
 H   1.4611428431639317       -1.3989240373431810        16.617327761191902     
 C -0.54684453199478156       -1.8620184463245071        15.964153066862540     
 H  -1.2104995745019618       -1.6131295506576733        15.120521512683778     
 H -0.41856230139634248       -2.9559447234622471        15.912668490744082     
 C  -1.2434050459806623       -1.5056162439603449        17.283353724941591     
 H  -1.3418854454330749      -0.41144041933000952        17.379372945996703     
 H -0.61299440343647482       -1.8178319584920564        18.131963188577959     
 C  -2.6207851788341689       -2.1698334295755175        17.375679374881273     
 H  -3.2572194311863356       -1.7950663490497436        16.556765546445902     
 H  -2.5105071277488369       -3.2489997676655440        17.174262860433977     
 C  -3.3487159241211559       -2.0003930502406195        18.712202415366924     
 H  -3.5081337720061350      -0.93161514796817357        18.935287086105500     
 H  -2.7128955311087704       -2.3861653320539693        19.524551946706847     
 C  -4.6943980235233687       -2.7372158201819161        18.724654842829370     
 H  -5.3886609638780794       -2.2329745269898069        18.035752357399542     
 H  -4.5512355322635596       -3.7423839041191105        18.305286844686133     
 C  -5.3232899321282945       -2.8531504123822695        20.115430580622601     
 H  -6.3161594774707730       -3.3240634318280371        20.066669625529194     
 H  -4.6977846925493756       -3.4687519425732285        20.777811544503386     
 H  -5.4481166782371293       -1.8700681015985496        20.585155467526363     
 Cl   8.3136038324027783        3.1554856106841291       0.13978549002429652     
 Co   5.8005520043309931        7.0928636271841716        23.880038823309764     
 N   7.0720597595195196        7.6258852065562834        22.287973393369672     
 N   7.8170154961909528        7.0532931720997913        24.692977955193907     
 N   4.5486268687052709        6.3792143902213354        22.413782156124157     
 N   5.2785334842870224        5.1438102563046915        24.520107453480954     
 N   4.9833201091844028        8.8857795438574492        23.325046882369293     
 N   5.0055671380400222        7.9889256192745250        25.691917159902985     
 O   6.6021956815459575        8.0934885144903461        21.086878945529723     
 C   8.3749498840290713        7.7299891466087152        22.458404161655761     
 N   8.4727662926116576        6.7030356811382932        25.826814827491980     
 C   8.7931645811111441        7.3389952283545794        23.787081442642730     
 O   4.4375163464677714        6.9059989994251154        21.169983185565144     
 C   4.0024128593374186        5.0670100396018878        22.501960828380433     
 N   5.4242361651434132        4.3576711349709329        25.620215867484042     
 C   4.4185259673835882        4.4381450326145311        23.678780768517640     
 O   4.6147807401688468        9.1990593826436573        22.048299518379817     
 C   4.4257022017050707        9.7997029089230665        24.276204080187824     
 N   4.9391647073017113        7.6975049749985942        27.014640839989038     
 C   4.4636176430291918        9.2559801273876054        25.563712407540379     
 B   5.1189482535619009        8.2558447609677152        20.979612946145053     
 C   9.3064581940998234        8.2798596011678995        21.432794583706787     
 H   7.9397096445977322        6.3566202615794811        26.663364451256871     
 C   9.8211318036790676        6.7586457110401694        25.670549454728071     
 C   10.069735960309423        7.1875315985519812        24.370722705410369     
 C   3.0271942096979263        4.5516708877960461        21.509631325594849     
 H   5.9212853708308479        4.7117866050427235        26.469727478810935     
 C   4.7102557797323605        3.2009679929182857        25.509830641539640     
 C   4.0698946269933627        3.1980297978271004        24.289040749982625     
 C   4.0807881375349737        11.192774452190587        23.918603815419132     
 H   5.4400544650121354        6.8678949525844120        27.396858271050188     
 C   4.4135092102667617        8.7381572143790223        27.734561217502094     
 C   4.0948460395279502        9.7514658707105877        26.855370522123341     
 C   4.7017989537275353        8.8288382327620241        19.549714409326342     
 H   10.313433687826794        8.4291213896127406        21.840677351754312     
 H   8.9220853574953765        9.2453259990543781        21.060515093506488     
 H   9.3709233824868505        7.6074224545640705        20.559253804563454     
 H   10.487054436506574        6.4594170766612242        26.475599224857291     
 H   11.035699693113717        7.3472518450633348        23.909471149838829     
 H   2.8125972807665574        3.4892149439186197        21.667996997148759     
 H   3.3978241594758538        4.6915974497260926        20.482521091422839     
 H   2.0723815423689138        5.1059788289282544        21.571738419507497     
 H   4.7038843806072048        2.4733294686740845        26.309888220356608     
 H   3.4096376360156433        2.4356775381336391        23.896994088384904     
 H   3.4798902837937553        11.651726094430483        24.709969662020345     
 H   3.5166176873371517        11.240803639103049        22.975450038944629     
 H   4.9908572010042835        11.806560181581046        23.789399955426582     
 H   4.2982550926500585        8.6741331645755171        28.811829381115899     
 H   3.6742182543230815        10.717844408527043        27.106327830473820     
 H   3.6589767132276250        8.5182697374179899        19.365308680711806     
 H   4.6735037905505603        9.9303516740906836        19.590891018813146     
 C   5.5895834622334259        8.3900298454042499        18.373268889845285     
 H   5.0233394212927998        8.4652066945612017        17.433508664849811     
 H   5.8497864378402715        7.3229541305845700        18.474380786019861     
 C   6.8781454278175698        9.2092549673692599        18.224063320206110     
 H   7.4784702189855166        9.1351483136436276        19.142333898424020     
 H   6.6183042619033774        10.277758619771650        18.121260464707518     
 C   7.7138045587322024        8.7735552845523923        17.019131922071281     
 H   7.9231218460076214        7.6929946480284643        17.083725630300510     
 H   7.1207316178401916        8.8956952424593361        16.098615933434150     
 C   9.0330839559843579        9.5360404515015560        16.882554222521726     
 H   9.6628782332769703        9.3437132124262838        17.766360882143477     
 H   8.8385012137120107        10.620981972188696        16.893581787084159     
 C   9.7997939483255028        9.1722727621978386        15.609735706719068     
 H   9.9820944902285973        8.0860237794863643        15.584503845178434     
 H   9.1644122099109229        9.3749357675440006        14.733212163424771     
 C   11.129313027047205        9.9130785602060296        15.454099761155151     
 H   11.778011399109769        9.6913440713402146        16.315856686397133     
 H   10.957720664003094        11.000735618166789        15.492265672440720     
 C   11.854930287434248        9.5537697892274664        14.157586911636241     
 H   12.009743390856272        8.4635747601672939        14.112972469731668     
 H   11.205567001502613        9.7838982068935998        13.298183270296258     
 C   13.199101704333529        10.262194139918735        13.981695290695678     
 H   13.052653061615249        11.354525812872913        14.009186577721234     
 H   13.852181609570344        10.035436808522881        14.840005862767633     
 C   13.898865904055112        9.8688980661742676        12.679541910740300     
 H   14.027042047472634        8.7741190564508216        12.648659982254337     
 H   13.243509434916424        10.103983786088207        11.825306981654380     
 C   15.257037633455660        10.543076313944942        12.485194809812688     
 H   15.916726546501200        10.290544257153314        13.332106168116214     
 H   15.137631283423996        11.639081923785731        12.530737504267922     
 C   15.944877835727766        10.166251062029549        11.168955689294894     
 H   16.027109218916301        9.0691814753859266        11.084503003874987     
 H   15.309246940411969        10.475907263909065        10.322707419082226     
 C   17.331784381048916        10.804656361633789        11.045206044184793     
 H   17.968537586800746        10.456878267400663        11.875578895004375     
 H   17.242484739242855        11.894308535695727        11.192916988745576     
 C   18.036399983927478        10.545969612251955        9.7111845321522026     
 H   18.147694296134770        9.4625420746484554        9.5349945739531261     
 H   17.400324785525335        10.911255561345156        8.8903423750799906     
 C   19.409551216884434        11.227385570578146        9.6304206944096649     
 H   20.110688254606416        10.722364453795539        10.312426173218542     
 H   19.322219279299606        12.255372334663853        10.012400157910827     
 C   19.979123854894407        11.254044182639928        8.2085761375389001     
 H   20.984253162698643        11.702475511281948        8.1888543274904642     
 H   19.331497408118086        11.846719467813507        7.5468410614019952     
 H   20.061303952901063        10.242555257144227        7.7877197501058859     
 Cl   6.8298917150404881        5.5237560321537176        28.130762851205734     
         194

 Co   9.0652172393658432        1.3650670269300076        4.4331471076584386     
 N   7.8109348322093757       0.58980007883468610        5.8201965533339370     
 N   7.1138001052328619        1.7297260777814172        3.6375618090201014     
 N   10.139802798633642        2.1756321277517690        6.0648587366426820     
 N   9.9234227174636747        3.2355909549984987        3.6970511172343565     
 N   10.216034579412295      -0.35420792902648279        5.0550859822537504     
 N   9.7224660758262189       0.38396115336830866        2.6522877997269445     
 O   8.1648270844347106       0.26049611695551939        7.0937850474678239     
 C   6.3919975606015464       0.74271057560178466        5.6849541159430634     
 N   6.5235029121636616        2.2689170889874881        2.5368755795035369     
 C   6.0666541032012384        1.3673570258288648        4.4744796736880597     
 O   10.271701002614897        1.5319617159307128        7.2611709199709322     
 C   10.736482865221692        3.3378460942855144        5.9627372507191572     
 N   10.005571387238385        3.9930722191021757        2.5758974170413755     
 C   10.592440848324838        3.9342456965664105        4.6493852662179771     
 O   10.277227291941575      -0.78784311578327348        6.3530125485506712     
 C   10.766200188297988       -1.1435683433615966        4.1719635572273228     
 N   9.7649116280903101       0.67841558671245339        1.3332610388726203     
 C   10.570289644445969      -0.67047605636148699        2.8174421899929145     
 B   9.6653577192650992       0.15792842185777367        7.3501146576737941     
 C   5.4392654210268603       0.22884821735090277        6.6972649650665605     
 H   7.0970789932414045        2.6073414339406464        1.7310162627009344     
 C   5.1603137352583222        2.2773981146817186        2.6404551614411442     
 C   4.8263514236241383        1.7069446105264323        3.8519277143493449     
 C   11.566473043821906        3.9790049704334920        7.0196631493134163     
 H   9.5304829639532258        3.6943602624999343        1.6894188435239630     
 C   10.697920379282042        5.1366393510030663        2.7933485265613718     
 C   11.095537796794970        5.1387350823477842        4.1241251408983102     
 C   11.492632839992076       -2.3945190503754143        4.5192672559478284     
 H   9.2216596010734975        1.4800443777604380       0.93519143757481604     
 C   10.603116314790849      -0.15975676126196059       0.66454280033959667     
 C   11.137901170865563       -1.0534214116362952        1.5836301355247688     
 C   9.9701273781368087      -0.39770754839196076        8.8152476590331847     
 H   4.4056350073828696       0.46849232984352018        6.4265909924633204     
 H   5.5183004186143778      -0.86656362214377403        6.8072662382532290     
 H   5.6456477645017120       0.65624208783059901        7.6926724774902349     
 H   4.5547942832683885        2.7110578309424231        1.8485303586039112     
 H   3.8326281208819548        1.5424242763258131        4.2426216363650999     
 H   11.322482887890061        5.0441685106432930        7.1351930120074547     
 H   11.439890888376244        3.4635381972461960        7.9757549376521766     
 H   12.630988846821740        3.9391869447794075        6.7306932729843076     
 H   10.895510305504713        5.8359841331288544        1.9920885017376793     
 H   11.674941373217591        5.8989087334342774        4.6319259996600257     
 H   12.011435877955073       -2.8021628792659379        3.6490121890563643     
 H   12.220515485286992       -2.2076738772044133        5.3226670805204090     
 H   10.790794971035071       -3.1598603870033837        4.8933033076915837     
 H   10.763756330053305       -6.6771336461417807E-002 -0.40160274390975487     
 H   11.817173840535494       -1.8733421044616048        1.3736560043367905     
 H   11.028846330045432      -0.15885245524149325        9.0134780633238591     
 H   9.9192629524913656       -1.4971143854554727        8.8112625534607680     
 C   9.0943885028531355       0.14702424679240222        9.9581273255963012     
 H   9.6480538505135680        9.1772599095263502E-002   10.908170526724492     
 H   8.8909427626874127        1.2190162589310682        9.8023896287797836     
 C   7.7692963050485186      -0.60458674226988762        10.134422923205891     
 H   7.1517097416802953      -0.49161747271631595        9.2314887464758009     
 H   7.9761174334580360       -1.6851066821107961        10.217680199908479     
 C   6.9832214557786605      -0.15452563678772618        11.368188575014470     
 H   6.8054498637081036       0.93182648984191252        11.324730990959017     
 H   7.5995741021519336      -0.30832593957029703        12.267733822350857     
 C   5.6483767030911798      -0.88464336777922226        11.533180423885945     
 H   5.0055619335913653      -0.67811983837490730        10.661843166959462     
 H   5.8187003380071678       -1.9736608139619154        11.516882462594543     
 C   4.9079556574821952      -0.51003818153376934        12.819037243034947     
 H   4.7366807299242693       0.57782689032075096        12.846480239310393     
 H   5.5531296404496890      -0.72031297205911748        13.686516561851855     
 C   3.5731112988679317       -1.2403264911073755        12.987567115485051     
 H   2.9248466301925946       -1.0246109190946793        12.123761420891206     
 H   3.7399349556627870       -2.3290044154790555        12.959189428597986     
 C   2.8472106454774080      -0.86768546331264085        14.280712295577164     
 H   2.6864155258754776       0.22157102992764621        14.310877789972732     
 H   3.4979797769007233       -1.0839210259675300        15.142090792035606     
 C   1.5059874933021722       -1.5808873350501331        14.465906510911420     
 H   1.6588515817912759       -2.6719460775310062        14.449380542681547     
 H  0.85237487004307866       -1.3673415808243632        13.605637275389540     
 C  0.80179321969204653       -1.1806267642201667        15.763681103189047     
 H  0.66299917278308218       -8.8678214913315304E-002   15.781204387400088     
 H   1.4587139451184616       -1.4002277965514347        16.618516336739699     
 C -0.54923432726347732       -1.8644916872495330        15.965680332385563     
 H  -1.2127006413071217       -1.6170740405230588        15.121515430832000     
 H -0.42021389141232451       -2.9583663661168655        15.915609870831236     
 C  -1.2465098394922065       -1.5068117472413793        17.284147080076245     
 H  -1.3461488776155446      -0.41265793653895638        17.378300100328456     
 H -0.61583423553981831       -1.8168651498082640        18.133249675884382     
 C  -2.6232782812218445       -2.1721242239925957        17.377954094903309     
 H  -3.2599319284975810       -1.8001774035944940        16.558125813022432     
 H  -2.5119547817567929       -3.2515840337515680        17.179557871200608     
 C  -3.3513208718095160       -1.9995958967700607        18.713935956642352     
 H  -3.5109577057847594      -0.93042312251721704        18.934441631805210     
 H  -2.7152656706925193       -2.3830020039827078        19.527023275711748     
 C  -4.6967714677905601       -2.7367232340039207        18.728963923269930     
 H  -5.3921579510739699       -2.2335095325166594        18.040513967794304     
 H  -4.5539074995444251       -3.7423803777233675        18.310699377639494     
 C  -5.3234082658215423       -2.8509404713095186        20.120829399252990     
 H  -6.3165419312512583       -3.3213281744686665        20.074365834532919     
 H  -4.6969784375730921       -3.4660608250799010        20.782753178792682     
 H  -5.4469507336983334       -1.8673229792617838        20.589671154393397     
 Cl   8.3185193584131571        3.1558272346007539       0.13736984551249146     
 Co   5.7993092641030461        7.0931826716271100        23.882711396909251     
 N   7.0727516997869131        7.6275866370427945        22.292666329523897     
 N   7.8149091181651125        7.0525571615524338        24.697915995331069     
 N   4.5483035566207830        6.3825889096096864        22.414643697401832     
 N   5.2762473726771795        5.1433989818360235        24.519346475939852     
 N   4.9827814838010127        8.8868023326228460        23.329206622665644     
 N   5.0021709420537048        7.9858809867758653        25.694466068292304     
 O   6.6045387125751169        8.0974624570645393        21.091900667801841     
 C   8.3753568840222776        7.7314034685714148        22.464764977842300     
 N   8.4693925268952537        6.7000262999046996        25.831639875860823     
 C   8.7920566552368733        7.3384413798253902        23.793213256245746     
 O   4.4391744476536781        6.9106745908606353        21.171316331993296     
 C   3.9997542665775545        5.0714689783333675        22.501438909965675     
 N   5.4204444382200752        4.3557325674356209        25.618500550790145     
 C   4.4150631504055049        4.4403823170927135        23.677293217343028     
 O   4.6163951436915385        9.2024071359203070        22.052478020933513     
 C   4.4232176249995412        9.7986458027323788        24.281073733793729     
 N   4.9334487435121481        7.6917982564039313        27.016284170368564     
 C   4.4596524171118661        9.2528022753040471        25.567617729769832     
 B   5.1216036136849583        8.2603021419536233        20.983142094242680     
 C   9.3078248989682528        8.2830467763169580        21.441139305201165     
 H   7.9353519835767994        6.3528336230174034        26.667243530353879     
 C   9.8178719883906957        6.7542335229801607        25.676422741273964     
 C   10.067942440366823        7.1846698600071397        24.377469380030877     
 C   3.0220556388769828        4.5600268897594116        21.510017473474068     
 H   5.9175018251608034        4.7081763247878436        26.468576102294570     
 C   4.7044288043253939        3.2005819914857443        25.506799901027026     
 C   4.0642396374989751        3.2002862842467268        24.286023813883538     
 C   4.0768998555226075        11.191619988691082        23.924848650049704     
 H   5.4336472408325491        6.8615539573115480        27.397701226084390     
 C   4.4058140144000895        8.7306371842380202        27.737102356033560     
 C   4.0882025982370047        9.7454708477521361        26.859386279948428     
 C   4.7065798116892443        8.8347522126429698        19.553279371061798     
 H   10.315111415151700        8.4284958902489109        21.848915692198823     
 H   8.9255406285429881        9.2505327945830942        21.073167641621939     
 H   9.3704190937138581        7.6143819583817507        20.565094351860115     
 H   10.482879386774648        6.4530318678264225        26.481398181685854     
 H   11.034372466376153        7.3439431681810543        23.917128468736788     
 H   2.8060803747735807        3.4976291401650084        21.666325834014614     
 H   3.3910690750929140        4.7020366529036668        20.482756203358480     
 H   2.0683009801179186        5.1154175465004519        21.575401346901838     
 H   4.6966185727120884        2.4720387140701852        26.305959693174682     
 H   3.4029297642885044        2.4394503679318684        23.893035638854119     
 H   3.4785713651940844        11.650234015334142        24.718060722729803     
 H   3.5097798919825651        11.239733709360785        22.983672573494911     
 H   4.9862294543093215        11.805574126039938        23.792717768167289     
 H   4.2881800122737399        8.6642699057452273        28.813762131983484     
 H   3.6662123974113401        10.710984812341410        27.111150699954145     
 H   3.6629848097840658        8.5274467286065168        19.368918283763815     
 H   4.6815277843689520        9.9361607877017004        19.594572952886139     
 C   5.5926963202527196        8.3934737781040258        18.376402130800798     
 H   5.0259489581721262        8.4696098215685076        17.436997970068244     
 H   5.8504396694434151        7.3259219938380138        18.477722385355655     
 C   6.8829613176850666        9.2096417615971919        18.225796578253156     
 H   7.4844805708441742        9.1330689900465956        19.142945230675387     
 H   6.6256129208137260        10.278749747009984        18.124604136565015     
 C   7.7155784137252450        8.7736419300759501        17.018869404378055     
 H   7.9234676633124828        7.6928007826427560        17.082269005574165     
 H   7.1208352427801813        8.8973276553562126        16.099761217027087     
 C   9.0355356324167602        9.5345546967383168        16.880042004531109     
 H   9.6663761056571307        9.3416459097512163        17.762929270825399     
 H   8.8421419053850627        10.619688625715607        16.891288875753414     
 C   9.8003942100083705        9.1700965660821634        15.606253518728590     
 H   9.9821864127165671        8.0837673271765542        15.581036441147990     
 H   9.1640997390735048        9.3729302815785260        14.730462015444520     
 C   11.130097766144720        9.9104032702004492        15.449107630846985     
 H   11.779074703835569        9.6895535037223084        16.310885805576234     
 H   10.958639670092404        10.998118551821170        15.486228269296470     
 C   11.855515421485078        9.5498337451733892        14.152754387044860     
 H   12.011060842900678        8.4597252722111200        14.109495956051054     
 H   11.205789360065634        9.7784654775149882        13.293282029122771     
 C   13.199201694668607        10.259008290275643        13.975667487206431     
 H   13.051751507861816        11.351199267442759        14.001292461841169     
 H   13.852324384587694        10.034360141195361        14.834411765832494     
 C   13.899765911552210        9.8643832965966745        12.674331751827651     
 H   14.029931793463549        8.7699252241218311        12.645619507362005     
 H   13.244186672941876        10.096612618915143        11.819698674277834     
 C   15.256686186468521        10.540590598395207        12.478789130738337     
 H   15.916548196643243        10.290967888297876        13.326250483852203     
 H   15.135204555449048        11.636332719118062        12.522266608648557     
 C   15.945930549826304        10.162911329622730        11.163514911347793     
 H   16.030473621841761        9.0660252249708773        11.081015659055252     
 H   15.310306503027128        10.469800587745429        10.316440416272634     
 C   17.331500151214762        10.804017627532012        11.040022493143487     
 H   17.967809135184915        10.458876613779577        11.871659048398882     
 H   17.239663894309018        11.893546935843320        11.186092217701072     
 C   18.038955250689188        10.545521236407115        9.7075748667968238     
 H   18.152441204032939        9.4622548364037993        9.5324306247713828     
 H   17.404269589781897        10.909344510658569        8.8851781340757796     
 C   19.410859972127358        11.229326122442455        9.6298782192723138     
 H   20.111051562374499        10.725574863353668        10.313637308412304     
 H   19.320593522736470        12.256963983018387        10.011626887857625     
 C   19.984152039315752        11.257657078069407        8.2098503862789585     
 H   20.988209949777662        11.708056145982898        8.1931399144225452     
 H   19.337307174080291        11.849452418491744        7.5466541968808372     
 H   20.069436328543112        10.246625913220846        7.7889560027213660     
 Cl   6.8250676564909885        5.5175982541614168        28.131421958221221     
         194

 Co   9.0698978090288520        1.3673409406116739        4.4314550193329696     
 N   7.8140082900532990       0.59451858607720354        5.8179487429153856     
 N   7.1178222833643696        1.7289293852713383        3.6327198575356512     
 N   10.144179600926218        2.1770694419544485        6.0638636473347551     
 N   9.9263162519212482        3.2382438584041378        3.6964563886991142     
 N   10.217724616756056      -0.35370784663612259        5.0544835184674310     
 N   9.7270396067247624       0.38558205198673595        2.6516171308476699     
 O   8.1667419924272266       0.26482266231910162        7.0916354495640554     
 C   6.3950675255736833       0.74576778762390772        5.6812705618906714     
 N   6.5279756804156799        2.2653437194104056        2.5306454360033408     
 C   6.0702803373122807        1.3673979113439279        4.4694012038609454     
 O   10.275311378080737        1.5333077348623398        7.2602693533003242     
 C   10.740131181648264        3.3396643178363190        5.9620768211625368     
 N   10.007362278352920        3.9965630959353882        2.5758358712557436     
 C   10.595659589051236        3.9364756935016101        4.6488847897836454     
 O   10.277965096950377      -0.78675439461753605        6.3526462683478560     
 C   10.765972724564765       -1.1445879563748413        4.1715820927091380     
 N   9.7692339955686265       0.67897985885620604        1.3323952405630302     
 C   10.570935127943416      -0.67158014668029320        2.8168893760599749     
 B   9.6666882610837046       0.16017137174900845        7.3491345322085833     
 C   5.4417734454809228       0.23339509760363042        6.6937523452128627     
 H   7.1018897481613266        2.6039319292828327        1.7250837477842158     
 C   5.1646791493550817        2.2729924797382899        2.6331773771277476     
 C   4.8301631390950197        1.7047047661694084        3.8453534879132700     
 C   11.568892958470689        3.9817339895482982        7.0193203831182265     
 H   9.5331802938336025        3.6974710697554936        1.6891327809781873     
 C   10.699492236838594        5.1401681355806739        2.7936090566079623     
 C   11.097829243795250        5.1415450690506850        4.1241765678372930     
 C   11.489145885381406       -2.3972680083767801        4.5188778661618381     
 H   9.2279110477194148        1.4816571076015248       0.93412568607065960     
 C   10.603252720380247      -0.16258234028074053       0.66353677182073023     
 C   11.135566925217475       -1.0574158421287232        1.5828302724956149     
 C   9.9683566787403191      -0.39609458516462964        8.8146315417313410     
 H   4.4083062950560432       0.47141186095221349        6.4213633051598027     
 H   5.5215483879969121      -0.86156599506911991        6.8063750190502716     
 H   5.6465713790238388       0.66327080012334350        7.6882453360574434     
 H   4.5593606817868118        2.7050769685178437        1.8403258002425829     
 H   3.8362414522551793        1.5405772492743792        4.2357499307059276     
 H   11.322389453596168        5.0461104601853322        7.1357497684959297     
 H   11.443663196272007        3.4653401633658518        7.9750198498826110     
 H   12.633303222631644        3.9448701059861069        6.7301629878518456     
 H   10.896301956271119        5.8402648797439181        1.9928257533078082     
 H   11.677067490461058        5.9017106768434839        4.6321434130066912     
 H   12.009912704202012       -2.8045021005122743        3.6496535929087881     
 H   12.214646907787714       -2.2130792176819458        5.3246150793526086     
 H   10.785026775966456       -3.1619344724198624        4.8890995116920513     
 H   10.763203594789232       -7.0654508858005713E-002 -0.40277267924254628     
 H   11.811726477355743       -1.8796106296637378        1.3728860832236354     
 H   11.026336166781798      -0.15683647025029918        9.0156068515392018     
 H   9.9182579280640688       -1.4955330747746132        8.8097082956962804     
 C   9.0899477879446273       0.14711197565393544        9.9561711946909508     
 H   9.6422290417628140        9.1644468662193321E-002   10.906942008539797     
 H   8.8860823092381125        1.2190771496126755        9.8007948350253518     
 C   7.7648495265402673      -0.60505343609933837        10.130834826883341     
 H   7.1472441706925016      -0.49071591565429834        9.2281154394771452     
 H   7.9717208856159223       -1.6856521486657519        10.212539883396897     
 C   6.9790010958298456      -0.15663264279951916        11.365499497946999     
 H   6.8012995102409866       0.92976277537847296        11.323369885394627     
 H   7.5959216011046040      -0.31140375463305831        12.264467212136919     
 C   5.6441135764250028      -0.88667977975259871        11.530914213125614     
 H   5.0007117926362890      -0.67937536820407907        10.660235089572826     
 H   5.8142308362178809       -1.9756891746473646        11.513685819228181     
 C   4.9046707394554065      -0.51282021878189332        12.817689129705228     
 H   4.7338060963840318       0.57508372191959811        12.845967358376482     
 H   5.5505237544969281      -0.72382744913916641        13.684463099932307     
 C   3.5696068842863795       -1.2426882882180768        12.987171901080327     
 H   2.9207313893652280       -1.0266011742894194        12.123925718791694     
 H   3.7360181552926321       -2.3314241078024414        12.958449315464764     
 C   2.8446560218453296      -0.87010842271749411        14.281015905617322     
 H   2.6841726574935065       0.21919101299833255        14.311534890785358     
 H   3.4959668565284607       -1.0866915411082227        15.141890584378073     
 C   1.5032963483631625       -1.5830498315695702        14.467001273060786     
 H   1.6560619602417606       -2.6741414006792836        14.450769157743684     
 H  0.84944688607401864       -1.3697614296285654        13.606834972651233     
 C  0.79918004316471059       -1.1824794326690464        15.764854496239655     
 H  0.65993526716735540       -9.0561601190353336E-002   15.782052825316750     
 H   1.4562850470729913       -1.4015315557596884        16.619704912287492     
 C -0.55162412253217308       -1.8669649281745588        15.967207597908589     
 H  -1.2149017081122817       -1.6210185303884443        15.122509348980222     
 H -0.42186548142830654       -2.9607880087714844        15.918551250918389     
 C  -1.2496146330037505       -1.5080072505224138        17.284940435210896     
 H  -1.3504123097980143      -0.41387545374790319        17.377227254660209     
 H -0.61867406764316180       -1.8158983411244716        18.134536163190806     
 C  -2.6257713836095196       -2.1744150184096736        17.380228814925349     
 H  -3.2626444258088267       -1.8052884581392443        16.559486079598965     
 H  -2.5134024357647489       -3.2541682998375920        17.184852881967242     
 C  -3.3539258194978765       -1.9987987432995018        18.715669497917776     
 H  -3.5137816395633839      -0.92923109706626050        18.933596177504921     
 H  -2.7176358102762683       -2.3798386759114463        19.529494604716653     
 C  -4.6991449120577506       -2.7362306478259248        18.733273003710490     
 H  -5.3956549382698604       -2.2340445380435114        18.045275578189063     
 H  -4.5565794668252906       -3.7423768513276250        18.316111910592856     
 C  -5.3235265995147900       -2.8487305302367671        20.126228217883380     
 H  -6.3169243850317445       -3.3185929171092963        20.082062043536645     
 H  -4.6961721825968095       -3.4633697075865730        20.787694813081977     
 H  -5.4457847891595366       -1.8645778569250180        20.594186841260431     
 Cl   8.3234348844235377        3.1561688585173786       0.13495420100068639     
 Co   5.7980665238750992        7.0935017160700484        23.885383970508737     
 N   7.0734436400543066        7.6292880675293064        22.297359265678125     
 N   7.8128027401392730        7.0518211510050763        24.702854035468231     
 N   4.5479802445362951        6.3859634289980374        22.415505238679508     
 N   5.2739612610673356        5.1429877073673556        24.518585498398750     
 N   4.9822428584176235        8.8878251213882429        23.333366362961996     
 N   4.9987747460673884        7.9828363542772065        25.697014976681618     
 O   6.6068817436042773        8.1014363996387306        21.096922390073960     
 C   8.3757638840154840        7.7328177905341136        22.471125794028840     
 N   8.4660187611788515        6.6970169186711050        25.836464924229666     
 C   8.7909487293626025        7.3378875312962020        23.799345069848759     
 O   4.4408325488395848        6.9153501822961561        21.172649478421445     
 C   3.9970956738176904        5.0759279170648473        22.500916991550913     
 N   5.4166527112967380        4.3537939999003088        25.616785234096248     
 C   4.4116003334274208        4.4426196015708967        23.675805666168415     
 O   4.6180095472142311        9.2057548891969549        22.056656523487206     
 C   4.4207330482940108        9.7975886965416912        24.285943387399630     
 N   4.9277327797225841        7.6860915378092685        27.017927500748087     
 C   4.4556871911945404        9.2496244232204905        25.571523051999286     
 B   5.1242589738080166        8.2647595229395332        20.986671242340311     
 C   9.3091916038366840        8.2862339514660164        21.449484026695547     
 H   7.9309943225558657        6.3490469844553257        26.671122609450883     
 C   9.8146121731023239        6.7498213349201519        25.682296027819856     
 C   10.066148920424220        7.1818081214622991        24.384216054651382     
 C   3.0169170680560393        4.5683828917227780        21.510403621353287     
 H   5.9137182794907588        4.7045660445329629        26.467424725778205     
 C   4.6986018289184273        3.2001959900532029        25.503769160514416     
 C   4.0585846480045875        3.2025427706663532        24.283006877784455     
 C   4.0730115735102403        11.190465525191577        23.931093484680279     
 H   5.4272400166529629        6.8552129620386841        27.398544181118588     
 C   4.3981188185334181        8.7231171540970198        27.739643494565030     
 C   4.0815591569460601        9.7394758247936846        26.863402037773518     
 C   4.7113606696509525        8.8406661925239156        19.556844332797255     
 H   10.316789142476605        8.4278703908850829        21.857154032643333     
 H   8.9289958995905998        9.2557395901118120        21.085820189737387     
 H   9.3699148049408674        7.6213414621994318        20.570934899156775     
 H   10.478704337042723        6.4466466589916216        26.487197138514418     
 H   11.033045239638589        7.3406344912987738        23.924785787634743     
 H   2.7995634687806041        3.5060433364113965        21.664654670880470     
 H   3.3843139907099746        4.7124758560812410        20.482991315294122     
 H   2.0642204178669230        5.1248562640726485        21.579064274296179     
 H   4.6893527648169719        2.4707479594662862        26.302031165992755     
 H   3.3962218925613650        2.4432231977300978        23.889077189323334     
 H   3.4772524465944130        11.648741936237801        24.726151783439256     
 H   3.5029420966279781        11.238663779618518        22.991895108045195     
 H   4.9816017076143595        11.804588070498831        23.796035580907994     
 H   4.2781049318974205        8.6544066469149374        28.815694882851066     
 H   3.6582065404995991        10.704125216155775        27.115973569434470     
 H   3.6669929063405067        8.5366237197950436        19.372527886815828     
 H   4.6895517781873437        9.9419699013127172        19.598254886959129     
 C   5.5958091782720123        8.3969177108038018        18.379535371756308     
 H   5.0285584950514526        8.4740129485758118        17.440487275286674     
 H   5.8510929010465587        7.3288898570914576        18.481063984691453     
 C   6.8877772075525625        9.2100285558251258        18.227529836300203     
 H   7.4904909227028309        9.1309896664495618        19.143556562926754     
 H   6.6329215797240746        10.279740874248319        18.127947808422515     
 C   7.7173522687182867        8.7737285755995078        17.018606886684832     
 H   7.9238134806173450        7.6926069172570477        17.080812380847824     
 H   7.1209388677201710        8.8989600682530892        16.100906500620027     
 C   9.0379873088491625        9.5330689419750758        16.877529786540492     
 H   9.6698739780372893        9.3395786070761488        17.759497659507321     
 H   8.8457825970581148        10.618395279242517        16.888995964422666     
 C   9.8009944716912383        9.1679203699664864        15.602771330738113     
 H   9.9822783352045352        8.0815108748667459        15.577569037117545     
 H   9.1637872682360886        9.3709247956130532        14.727711867464269     
 C   11.130882505242235        9.9077279801948688        15.444115500538819     
 H   11.780138008561371        9.6877629361044022        16.305914924755331     
 H   10.959558676181715        10.995501485475549        15.480190866152222     
 C   11.856100555535907        9.5458977011193120        14.147921862453479     
 H   12.012378294945085        8.4558757842549479        14.106019442370441     
 H   11.206011718628654        9.7730327481363783        13.288380787949285     
 C   13.199301685003684        10.255822440632553        13.969639683717185     
 H   13.050849954108381        11.347872722012607        13.993398345961104     
 H   13.852467159605045        10.033283473867840        14.828817668897356     
 C   13.900665919049310        9.8598685270190813        12.669121592915005     
 H   14.032821539454462        8.7657313917928406        12.642579032469671     
 H   13.244863910967327        10.089241451742080        11.814090366901288     
 C   15.256334739481380        10.538104882845474        12.472383451663983     
 H   15.916369846785285        10.291391519442440        13.320394799588192     
 H   15.132777827474102        11.633583514450391        12.513795713029193     
 C   15.946983263924844        10.159571597215912        11.158074133400694     
 H   16.033838024767217        9.0628689745558280        11.077528314235515     
 H   15.311366065642288        10.463693911581794        10.310173413463044     
 C   17.331215921380608        10.803378893430233        11.034838942102184     
 H   17.967080683569087        10.460874960158488        11.867739201793389     
 H   17.236843049375185        11.892785335990913        11.179267446656567     
 C   18.041510517450902        10.545072860562275        9.7039652014414450     
 H   18.157188111931109        9.4619675981591449        9.5298666755896395     
 H   17.408214394038460        10.907433459971982        8.8800138930715704     
 C   19.412168727370283        11.231266674306763        9.6293357441349627     
 H   20.111414870142582        10.728785272911798        10.314848443606063     
 H   19.318967766173330        12.258555631372921        10.010853617804424     
 C   19.989180223737101        11.261269973498884        8.2111246350190168     
 H   20.992166736856682        11.713636780683848        8.1974255013546262     
 H   19.343116940042499        11.852185369169980        7.5464673323596800     
 H   20.077568704185161        10.250696569297467        7.7901922553368452     
 Cl   6.8202435979414888        5.5114404761691160        28.132081065236708     
         194

 Co   9.0745783786918608        1.3696148542933400        4.4297629310075006     
 N   7.8170817478972223       0.59923709331972097        5.8157009324968332     
 N   7.1218444614958774        1.7281326927612595        3.6278779060512014     
 N   10.148556403218793        2.1785067561571281        6.0628685580268282     
 N   9.9292097863788218        3.2408967618097768        3.6958616601638723     
 N   10.219414654099817      -0.35320776424576245        5.0538810546811117     
 N   9.7316131376233059       0.38720295060516324        2.6509464619683949     
 O   8.1686569004197427       0.26914920768268391        7.0894858516602879     
 C   6.3981374905458193       0.74882499964603078        5.6775870078382784     
 N   6.5324484486676990        2.2617703498333226        2.5244152925031442     
 C   6.0739065714233229        1.3674387968589909        4.4643227340338312     
 O   10.278921753546575        1.5346537537939671        7.2593677866297170     
 C   10.743779498074838        3.3414825413871241        5.9614163916059173     
 N   10.009153169467455        4.0000539727686011        2.5757743254701118     
 C   10.598878329777634        3.9387056904368092        4.6483843133493137     
 O   10.278702901959178      -0.78566567345179861        6.3522799881450407     
 C   10.765745260831544       -1.1456075693880858        4.1712006281909533     
 N   9.7735563630469429       0.67954413099995858        1.3315294422534401     
 C   10.571580611440861      -0.67268423699909952        2.8163365621270353     
 B   9.6680188029023100       0.16241432164024325        7.3481544067433724     
 C   5.4442814699349862       0.23794197785635801        6.6902397253591657     
 H   7.1067005030812478        2.6005224246250189        1.7191512328674974     
 C   5.1690445634518420        2.2685868447948607        2.6258995928143505     
 C   4.8339748545659003        1.7024649218123842        3.8387792614771952     
 C   11.571312873119473        3.9844630086631039        7.0189776169230367     
 H   9.5358776237139793        3.7005818770110528        1.6888467184324116     
 C   10.701064094395148        5.1436969201582814        2.7938695866545529     
 C   11.100120690795530        5.1443550557535858        4.1242279947762759     
 C   11.485658930770734       -2.4000169663781459        4.5184884763758477     
 H   9.2341624943653304        1.4832698374426116       0.93305993456650316     
 C   10.603389125969644      -0.16540791929952051       0.66253074330186368     
 C   11.133232679569389       -1.0614102726211512        1.5820304094664610     
 C   9.9665859793438294      -0.39448162193729847        8.8140154244294973     
 H   4.4109775827292177       0.47433139206090680        6.4161356178562849     
 H   5.5247963573794472      -0.85656836799446578        6.8054837998473143     
 H   5.6474949935459664       0.67029951241608798        7.6838181946246529     
 H   4.5639270803052341        2.6990961060932648        1.8321212418812545     
 H   3.8398547836284043        1.5387302222229451        4.2288782250467554     
 H   11.322296019302275        5.0480524097273713        7.1363065249844038     
 H   11.447435504167771        3.4671421294855076        7.9742847621130455     
 H   12.635617598441547        3.9505532671928063        6.7296327027193845     
 H   10.897093607037522        5.8445456263589817        1.9935630048779371     
 H   11.679193607704525        5.9045126202526905        4.6323608263533567     
 H   12.008389530448953       -2.8068413217586112        3.6502949967612124     
 H   12.208778330288437       -2.2184845581594788        5.3265630781848081     
 H   10.779258580897841       -3.1640085578363411        4.8848957156925188     
 H   10.762650859525159       -7.4537681254593618E-002 -0.40394261457533764     
 H   11.806279114175993       -1.8858791548658709        1.3721161621104805     
 H   11.023826003518163      -0.15482048525910508        9.0177356397545427     
 H   9.9172529036367703       -1.4939517640937534        8.8081540379317946     
 C   9.0855070730361192       0.14719970451546865        9.9542150637856004     
 H   9.6364042330120601        9.1516338229123126E-002   10.905713490355105     
 H   8.8812218557888105        1.2191380402942829        9.7992000412709199     
 C   7.7604027480320159      -0.60552012992878901        10.127246730560792     
 H   7.1427785997047071      -0.48981435859228079        9.2247421324784895     
 H   7.9673243377738094       -1.6861976152207077        10.207399566885314     
 C   6.9747807358810316      -0.15873964881131217        11.362810420879528     
 H   6.7971491567738695       0.92769906091503329        11.322008779830238     
 H   7.5922691000572744      -0.31448156969581958        12.261200601922983     
 C   5.6398504497588267      -0.88871619172597527        11.528648002365284     
 H   4.9958616516812135      -0.68063089803325083        10.658627012186189     
 H   5.8097613344285932       -1.9777175353328138        11.510489175861817     
 C   4.9013858214286179      -0.51560225603001719        12.816341016375508     
 H   4.7309314628437953       0.57234055351844526        12.845454477442571     
 H   5.5479178685441681      -0.72734192621921545        13.682409638012761     
 C   3.5661024697048278       -1.2450500853287783        12.986776686675601     
 H   2.9166161485378619       -1.0285914294841594        12.124090016692183     
 H   3.7321013549224773       -2.3338438001258273        12.957709202331543     
 C   2.8421013982132513      -0.87253138212234738        14.281319515657479     
 H   2.6819297891115359       0.21681099606901888        14.312191991597984     
 H   3.4939539361561982       -1.0894620562489155        15.141690376720540     
 C   1.5006052034241530       -1.5852123280890071        14.468096035210150     
 H   1.6532723386922450       -2.6763367238275610        14.452157772805819     
 H  0.84651890210495873       -1.3721812784327674        13.608032669912927     
 C  0.79656686663737464       -1.1843321011179260        15.766027889290262     
 H  0.65687136155162851       -9.2444987467391354E-002   15.782901263233413     
 H   1.4538561490275212       -1.4028353149679418        16.620893487835289     
 C -0.55401391780086884       -1.8694381690995849        15.968734863431612     
 H  -1.2171027749174417       -1.6249630202538301        15.123503267128445     
 H -0.42351707144428857       -2.9632096514261028        15.921492631005544     
 C  -1.2527194265152946       -1.5092027538034483        17.285733790345549     
 H  -1.3546757419804840      -0.41509297095685005        17.376154408991962     
 H -0.62151389974650528       -1.8149315324406792        18.135822650497229     
 C  -2.6282644859971951       -2.1767058128267518        17.382503534947386     
 H  -3.2653569231200721       -1.8103995126839947        16.560846346175495     
 H  -2.5148500897727049       -3.2567525659236161        17.190147892733876     
 C  -3.3565307671862366       -1.9980015898289429        18.717403039193201     
 H  -3.5166055733420083      -0.92803907161530397        18.932750723204631     
 H  -2.7200059498600173       -2.3766753478401847        19.531965933721555     
 C  -4.7015183563249421       -2.7357380616479294        18.737582084151047     
 H  -5.3991519254657510       -2.2345795435703639        18.050037188583826     
 H  -4.5592514341061561       -3.7423733249318820        18.321524443546217     
 C  -5.3236449332080378       -2.8465205891640162        20.131627036513770     
 H  -6.3173068388122298       -3.3158576597499256        20.089758252540374     
 H  -4.6953659276205268       -3.4606785900932451        20.792636447371272     
 H  -5.4446188446207406       -1.8618327345882522        20.598702528127465     
 Cl   8.3283504104339183        3.1565104824340033       0.13253855648888130     
 Co   5.7968237836471523        7.0938207605129868        23.888056544108220     
 N   7.0741355803217001        7.6309894980158175        22.302052201832353     
 N   7.8106963621134335        7.0510851404577188        24.707792075605393     
 N   4.5476569324518072        6.3893379483863875        22.416366779957183     
 N   5.2716751494574927        5.1425764328986876        24.517824520857648     
 N   4.9817042330342334        8.8888479101536415        23.337526103258352     
 N   4.9953785500810710        7.9797917217785468        25.699563885070937     
 O   6.6092247746334376        8.1054103422129238        21.101944112346082     
 C   8.3761708840086904        7.7342321124968132        22.477486610215379     
 N   8.4626449954624476        6.6940075374375105        25.841289972598510     
 C   8.7898408034883317        7.3373336827670137        23.805476883451774     
 O   4.4424906500254915        6.9200257737316759        21.173982624849597     
 C   3.9944370810578262        5.0803868557963270        22.500395073136154     
 N   5.4128609843734008        4.3518554323649967        25.615069917402352     
 C   4.4081375164493375        4.4448568860490791        23.674318114993802     
 O   4.6196239507369228        9.2091026424736047        22.060835026040902     
 C   4.4182484715884804        9.7965315903510035        24.290813041005535     
 N   4.9220168159330200        7.6803848192146056        27.019570831127613     
 C   4.4517219652772146        9.2464465711369321        25.575428374228739     
 B   5.1269143339310750        8.2692169039254431        20.990200390437938     
 C   9.3105583087051134        8.2894211266150730        21.457828748189925     
 H   7.9266366615349328        6.3452603458932471        26.675001688547891     
 C   9.8113523578139521        6.7454091468601431        25.688169314365744     
 C   10.064355400481620        7.1789463829174576        24.390962729271891     
 C   3.0117784972350958        4.5767388936861435        21.510789769232506     
 H   5.9099347338207142        4.7009557642780830        26.466273349261840     
 C   4.6927748535114615        3.1998099886206615        25.500738420001802     
 C   4.0529296585101999        3.2047992570859796        24.279989941685368     
 C   4.0691232914978732        11.189311061692074        23.937338319310850     
 H   5.4208327924733766        6.8488719667658202        27.399387136152789     
 C   4.3904236226667468        8.7155971239560177        27.742184633096500     
 C   4.0749157156551155        9.7334808018352312        26.867417795598605     
 C   4.7161415276126615        8.8465801724048614        19.560409294532711     
 H   10.318466869801512        8.4272448915212550        21.865392373087843     
 H   8.9324511706382115        9.2609463856405281        21.098472737852834     
 H   9.3694105161678749        7.6283009660171119        20.576775446453436     
 H   10.474529287310798        6.4402614501568198        26.492996095342981     
 H   11.031718012901026        7.3373258144164923        23.932443106532698     
 H   2.7930465627876271        3.5144575326577852        21.662983507746326     
 H   3.3775589063270348        4.7229150592588152        20.483226427229759     
 H   2.0601398556159274        5.1342949816448451        21.582727201690524     
 H   4.6820869569218564        2.4694572048623868        26.298102638810828     
 H   3.3895140208342260        2.4469960275283276        23.885118739792549     
 H   3.4759335279947416        11.647249857141459        24.734242844148714     
 H   3.4961043012733914        11.237593849876253        23.000117642595477     
 H   4.9769739609193975        11.803602014957722        23.799353393648701     
 H   4.2680298515211019        8.6445433880846458        28.817627633718651     
 H   3.6502006835878578        10.697265619970141        27.120796438914795     
 H   3.6710010028969471        8.5458007109835705        19.376137489867837     
 H   4.6975757720057354        9.9477790149237340        19.601936821032123     
 C   5.5989220362913059        8.4003616435035795        18.382668612711818     
 H   5.0311680319307781        8.4784160755831177        17.443976580505105     
 H   5.8517461326497022        7.3318577203449014        18.484405584027250     
 C   6.8925930974200593        9.2104153500530597        18.229263094347250     
 H   7.4965012745614876        9.1289103428525280        19.144167895178121     
 H   6.6402302386344232        10.280732001486653        18.131291480280016     
 C   7.7191261237113284        8.7738152211230673        17.018344368991606     
 H   7.9241592979222073        7.6924130518713385        17.079355756121480     
 H   7.1210424926601616        8.9005924811499657        16.102051784212968     
 C   9.0404389852815648        9.5315831872118366        16.875017568549875     
 H   9.6733718504174497        9.3375113044010813        17.756066048189243     
 H   8.8494232887311668        10.617101932769428        16.886703053091921     
 C   9.8015947333741078        9.1657441738508112        15.599289142747637     
 H   9.9823702576925033        8.0792544225569376        15.574101633087102     
 H   9.1634747973986705        9.3689193096475787        14.724961719484018     
 C   11.131667244339752        9.9050526901892884        15.439123370230654     
 H   11.781201313287173        9.6859723684864960        16.300944043934429     
 H   10.960477682271026        10.992884419129929        15.474153463007974     
 C   11.856685689586737        9.5419616570652348        14.143089337862097     
 H   12.013695746989493        8.4520262962987740        14.102542928689825     
 H   11.206234077191674        9.7676000187577667        13.283479546775798     
 C   13.199401675338761        10.252636590989461        13.963611880227939     
 H   13.049948400354948        11.344546176582453        13.985504230081039     
 H   13.852609934622395        10.032206806540321        14.823223571962217     
 C   13.901565926546409        9.8553537574414882        12.663911434002356     
 H   14.035711285445377        8.7615375594638500        12.639538557577337     
 H   13.245541148992778        10.081870284569016        11.808482059524740     
 C   15.255983292494241        10.535619167295740        12.465977772589632     
 H   15.916191496927327        10.291815150587002        13.314539115324180     
 H   15.130351099499155        11.630834309782722        12.505324817409829     
 C   15.948035978023382        10.156231864809094        11.152633355453595     
 H   16.037202427692677        9.0597127241407804        11.074040969415778     
 H   15.312425628257447        10.457587235418158        10.303906410653452     
 C   17.330931691546457        10.802740159328454        11.029655391060878     
 H   17.966352231953259        10.462873306537402        11.863819355187895     
 H   17.234022204441349        11.892023736138507        11.172442675612064     
 C   18.044065784212613        10.544624484717437        9.7003555360860663     
 H   18.161935019829279        9.4616803599144887        9.5273027264078962     
 H   17.412159198295019        10.905522409285394        8.8748496520673594     
 C   19.413477482613207        11.233207226171071        9.6287932689976117     
 H   20.111778177910665        10.731995682469927        10.316059578799825     
 H   19.317342009610194        12.260147279727455        10.010080347751222     
 C   19.994208408158446        11.264882868928362        8.2123988837590733     
 H   20.996123523935701        11.719217415384797        8.2017110882867073     
 H   19.348926706004704        11.854918319848215        7.5462804678385220     
 H   20.085701079827210        10.254767225374087        7.7914285079523253     
 Cl   6.8154195393919901        5.5052826981768153        28.132740172252198     
         194

 Co   9.0792589483548696        1.3718887679750063        4.4280708426820317     
 N   7.8201552057411465       0.60395560056223840        5.8134531220782808     
 N   7.1258666396273851        1.7273360002511808        3.6230359545667512     
 N   10.152933205511369        2.1799440703598076        6.0618734687189013     
 N   9.9321033208363936        3.2435496652154159        3.6952669316286304     
 N   10.221104691443578      -0.35270768185540224        5.0532785908947915     
 N   9.7361866685218494       0.38882384922359053        2.6502757930891203     
 O   8.1705718084122587       0.27347575304626615        7.0873362537565194     
 C   6.4012074555179561       0.75188221166815383        5.6739034537858863     
 N   6.5369212169197182        2.2581969802562400        2.5181851490029477     
 C   6.0775328055343651        1.3674796823740540        4.4592442642067169     
 O   10.282532129012415        1.5359997727255941        7.2584662199591099     
 C   10.747427814501410        3.3433007649379287        5.9607559620492978     
 N   10.010944060581988        4.0035448496018136        2.5757127796844799     
 C   10.602097070504032        3.9409356873720087        4.6478838369149811     
 O   10.279440706967980      -0.78457695228606117        6.3519137079422254     
 C   10.765517797098322       -1.1466271824013305        4.1708191636727685     
 N   9.7778787305252592       0.68010840314371113        1.3306636439438502     
 C   10.572226094938308      -0.67378832731790572        2.8157837481940957     
 B   9.6693493447209171       0.16465727153147805        7.3471742812781615     
 C   5.4467894943890496       0.24248885810908566        6.6867271055054678     
 H   7.1115112580011699        2.5971129199672052        1.7132187179507787     
 C   5.1734099775486015        2.2641812098514320        2.6186218085009538     
 C   4.8377865700367817        1.7002250774553602        3.8322050350411208     
 C   11.573732787768256        3.9871920277779100        7.0186348507278469     
 H   9.5385749535943543        3.7036926842666120        1.6885606558866357     
 C   10.702635951951702        5.1472257047358889        2.7941301167011430     
 C   11.102412137795808        5.1471650424564865        4.1242794217152587     
 C   11.482171976160064       -2.4027659243795116        4.5180990865898574     
 H   9.2404139410112478        1.4848825672836983       0.93199418306234671     
 C   10.603525531559040      -0.16823349831830048       0.66152471478299724     
 C   11.130898433921303       -1.0654047031135794        1.5812305464373073     
 C   9.9648152799473415      -0.39286865870996729        8.8133993071276535     
 H   4.4136488704023913       0.47725092316960016        6.4109079305527672     
 H   5.5280443267619814      -0.85157074091981166        6.8045925806443570     
 H   5.6484186080680931       0.67732822470883258        7.6793910531918623     
 H   4.5684934788236573        2.6931152436686858        1.8239166835199261     
 H   3.8434681150016288        1.5368831951715110        4.2220065193875831     
 H   11.322202585008384        5.0499943592694114        7.1368632814728787     
 H   11.451207812063537        3.4689440956051634        7.9735496743434799     
 H   12.637931974251451        3.9562364283995062        6.7291024175869225     
 H   10.897885257803928        5.8488263729740453        1.9943002564480661     
 H   11.681319724947992        5.9073145636618971        4.6325782397000212     
 H   12.006866356695893       -2.8091805430049481        3.6509364006136367     
 H   12.202909752789159       -2.2238898986370113        5.3285110770170077     
 H   10.773490385829225       -3.1660826432528197        4.8806919196929863     
 H   10.762098124261087       -7.8420853651181510E-002 -0.40511254990812906     
 H   11.800831750996243       -1.8921476800680039        1.3713462409973254     
 H   11.021315840254527      -0.15280450026791101        9.0198644279698836     
 H   9.9162478792094717       -1.4923704534128939        8.8065997801673070     
 C   9.0810663581276128       0.14728743337700187        9.9522589328802500     
 H   9.6305794242613061        9.1388207796052945E-002   10.904484972170410     
 H   8.8763614023395103        1.2191989309758902        9.7976052475164863     
 C   7.7559559695237654      -0.60598682375823976        10.123658634238241     
 H   7.1383130287169125      -0.48891280153026323        9.2213688254798338     
 H   7.9629277899316966       -1.6867430817756635        10.202259250373732     
 C   6.9705603759322168      -0.16084665482310515        11.360121343812057     
 H   6.7929988033067534       0.92563534645159373        11.320647674265848     
 H   7.5886165990099448      -0.31755938475858086        12.257933991709047     
 C   5.6355873230926496      -0.89075260369935183        11.526381791604953     
 H   4.9910115107261372      -0.68188642786242271        10.657018934799552     
 H   5.8052918326393064       -1.9797458960182628        11.507292532495454     
 C   4.8981009034018292      -0.51838429327814117        12.814992903045789     
 H   4.7280568293035579       0.56959738511729241        12.844941596508660     
 H   5.5453119825914072      -0.73085640329926449        13.680356176093213     
 C   3.5625980551232761       -1.2474118824394795        12.986381472270876     
 H   2.9125009077104953       -1.0305816846788993        12.124254314592672     
 H   3.7281845545523224       -2.3362634924492127        12.956969089198321     
 C   2.8395467745811729      -0.87495434152720075        14.281623125697637     
 H   2.6796869207295648       0.21443097913970519        14.312849092410611     
 H   3.4919410157839357       -1.0922325713896082        15.141490169063006     
 C   1.4979140584851434       -1.5873748246084443        14.469190797359516     
 H   1.6504827171427296       -2.6785320469758385        14.453546387867956     
 H  0.84359091813589870       -1.3746011272369694        13.609230367174618     
 C  0.79395369011003869       -1.1861847695668055        15.767201282340871     
 H  0.65380745593590173       -9.4328373744429386E-002   15.783749701150073     
 H   1.4514272509820509       -1.4041390741761954        16.622082063383083     
 C -0.55640371306956460       -1.8719114100246108        15.970262128954637     
 H  -1.2193038417226016       -1.6289075101192156        15.124497185276667     
 H -0.42516866146027060       -2.9656312940807212        15.924434011092696     
 C  -1.2558242200268388       -1.5103982570844827        17.286527145480203     
 H  -1.3589391741629537      -0.41631048816579691        17.375081563323715     
 H -0.62435373184984877       -1.8139647237568868        18.137109137803652     
 C  -2.6307575883848706       -2.1789966072438296        17.384778254969426     
 H  -3.2680694204313174       -1.8155105672287450        16.562206612752028     
 H  -2.5162977437806613       -3.2593368320096401        17.195442903500506     
 C  -3.3591357148745971       -1.9972044363583838        18.719136580468625     
 H  -3.5194295071206327      -0.92684704616434743        18.931905268904341     
 H  -2.7223760894437663       -2.3735120197689232        19.534437262726456     
 C  -4.7038918005921335       -2.7352454754699336        18.741891164591607     
 H  -5.4026489126616415       -2.2351145490972160        18.054798798978588     
 H  -4.5619234013870216       -3.7423697985361395        18.326936976499578     
 C  -5.3237632669012855       -2.8443106480912652        20.137025855144159     
 H  -6.3176892925927151       -3.3131224023905554        20.097454461544100     
 H  -4.6945596726442442       -3.4579874725999171        20.797578081660568     
 H  -5.4434529000819447       -1.8590876122514866        20.603218214994499     
 Cl   8.3332659364442989        3.1568521063506281       0.13012291197707621     
 Co   5.7955810434192045        7.0941398049559252        23.890729117707707     
 N   7.0748275205890936        7.6326909285023286        22.306745137986582     
 N   7.8085899840875941        7.0503491299103613        24.712730115742559     
 N   4.5473336203673194        6.3927124677747384        22.417228321234859     
 N   5.2693890378476489        5.1421651584300196        24.517063543316542     
 N   4.9811656076508442        8.8898706989190384        23.341685843554703     
 N   4.9919823540947537        7.9767470892798880        25.702112793460252     
 O   6.6115678056625979        8.1093842847871151        21.106965834618201     
 C   8.3765778840018985        7.7356464344595119        22.483847426401915     
 N   8.4592712297460455        6.6909981562039160        25.846115020967353     
 C   8.7887328776140610        7.3367798342378254        23.811608697054787     
 O   4.4441487512113982        6.9247013651671967        21.175315771277745     
 C   3.9917784882979621        5.0848457945278067        22.499873154721396     
 N   5.4090692574500627        4.3499168648296838        25.613354600708455     
 C   4.4046746994712542        4.4470941705272615        23.672830563819190     
 O   4.6212383542596154        9.2124503957502544        22.065013528594594     
 C   4.4157638948829510        9.7954744841603159        24.295682694611440     
 N   4.9163008521434568        7.6746781006199427        27.021214161507135     
 C   4.4477567393598880        9.2432687190533738        25.579333696458193     
 B   5.1295696940541324        8.2736742849113529        20.993729538535568     
 C   9.3119250135735445        8.2926083017641314        21.466173469684307     
 H   7.9222790005139991        6.3414737073311693        26.678880767644898     
 C   9.8080925425255785        6.7409969588001335        25.694042600911636     
 C   10.062561880539018        7.1760846443726161        24.397709403892396     
 C   3.0066399264141523        4.5850948956495099        21.511175917111725     
 H   5.9061511881506688        4.6973454840232032        26.465121972745475     
 C   4.6869478781044949        3.1994239871881200        25.497707679489192     
 C   4.0472746690158123        3.2070557435056060        24.276973005586285     
 C   4.0652350094855061        11.188156598192569        23.943583153941422     
 H   5.4144255682937903        6.8425309714929563        27.400230091186991     
 C   4.3827284268000746        8.7080770938150174        27.744725771627969     
 C   4.0682722743641708        9.7274857788767797        26.871433553423692     
 C   4.7209223855743705        8.8524941522858089        19.563974256268168     
 H   10.320144597126417        8.4266193921574271        21.873630713532354     
 H   8.9359064416858232        9.2661531811692441        21.111125285968281     
 H   9.3689062273948824        7.6352604698347921        20.582615993750096     
 H   10.470354237578874        6.4338762413220190        26.498795052171545     
 H   11.030390786163462        7.3340171375342118        23.940100425430657     
 H   2.7865296567946505        3.5228717289041738        21.661312344612178     
 H   3.3708038219440950        4.7333542624363885        20.483461539165400     
 H   2.0560592933649318        5.1437336992170426        21.586390129084865     
 H   4.6748211490267400        2.4681664502584875        26.294174111628902     
 H   3.3828061491070871        2.4507688573265569        23.881160290261768     
 H   3.4746146093950703        11.645757778045118        24.742333904858167     
 H   3.4892665059188044        11.236523920133987        23.008340177145758     
 H   4.9723462142244346        11.802615959416615        23.802671206389405     
 H   4.2579547711447825        8.6346801292543560        28.819560384586236     
 H   3.6421948266761168        10.690406023784508        27.125619308395120     
 H   3.6750090994533879        8.5549777021720974        19.379747092919846     
 H   4.7055997658241271        9.9535881285347507        19.605618755105116     
 C   5.6020348943105995        8.4038055762033554        18.385801853667331     
 H   5.0337775688101045        8.4828192025904219        17.447465885723535     
 H   5.8523993642528458        7.3348255835983442        18.487747183363048     
 C   6.8974089872875552        9.2108021442809935        18.230996352394296     
 H   7.5025116264201444        9.1268310192554942        19.144779227429488     
 H   6.6475388975447718        10.281723128724986        18.134635152137513     
 C   7.7208999787043702        8.7739018666466251        17.018081851298380     
 H   7.9245051152270696        7.6922191864856302        17.077899131395139     
 H   7.1211461176001514        8.9022248940468440        16.103197067805908     
 C   9.0428906617139653        9.5300974324485956        16.872505350559258     
 H   9.6768697227976084        9.3354440017260139        17.752634436871165     
 H   8.8530639804042188        10.615808586296339        16.884410141761176     
 C   9.8021949950569756        9.1635679777351360        15.595806954757158     
 H   9.9824621801804732        8.0769979702471293        15.570634229056658     
 H   9.1631623265612543        9.3669138236821059        14.722211571503767     
 C   11.132451983437267        9.9023774001837079        15.434131239922486     
 H   11.782264618012974        9.6841818008685916        16.295973163113526     
 H   10.961396688360336        10.990267352784308        15.468116059863725     
 C   11.857270823637565        9.5380256130111576        14.138256813270717     
 H   12.015013199033898        8.4481768083426001        14.099066415009212     
 H   11.206456435754696        9.7621672893791569        13.278578305602309     
 C   13.199501665673839        10.249450741346369        13.957584076738693     
 H   13.049046846601513        11.341219631152299        13.977610114200974     
 H   13.852752709639745        10.031130139212801        14.817629475027077     
 C   13.902465934043509        9.8508389878638951        12.658701275089710     
 H   14.038601031436290        8.7573437271348595        12.636498082685003     
 H   13.246218387018230        10.074499117395952        11.802873752148194     
 C   15.255631845507100        10.533133451746005        12.459572093515280     
 H   15.916013147069370        10.292238781731564        13.308683431060169     
 H   15.127924371524207        11.628085105115051        12.496853921790464     
 C   15.949088692121920        10.152892132402275        11.147192577506495     
 H   16.040566830618133        9.0565564737257311        11.070553624596043     
 H   15.313485190872607        10.451480559254524        10.297639407843862     
 C   17.330647461712303        10.802101425226676        11.024471840019572     
 H   17.965623780337431        10.464871652916313        11.859899508582401     
 H   17.231201359507516        11.891262136286100        11.165617904567560     
 C   18.046621050974323        10.544176108872596        9.6967458707306875     
 H   18.166681927727449        9.4613931216698326        9.5247387772261529     
 H   17.416104002551581        10.903611358598807        8.8696854110631502     
 C   19.414786237856134        11.235147778035380        9.6282507938602606     
 H   20.112141485678748        10.735206092028056        10.317270713993587     
 H   19.315716253047057        12.261738928081989        10.009307077698020     
 C   19.999236592579795        11.268495764357839        8.2136731324991317     
 H   21.000080311014720        11.724798050085749        8.2059966752187883     
 H   19.354736471966909        11.857651270526452        7.5460936033173649     
 H   20.093833455469262        10.258837881450706        7.7926647605678045     
 Cl   6.8105954808424904        5.4991249201845145        28.133399279267685     
         194

 Co   9.0839395180178784        1.3741626816566725        4.4263787543565627     
 N   7.8232286635850699       0.60867410780475584        5.8112053116597293     
 N   7.1298888177588928        1.7265393077411020        3.6181940030823010     
 N   10.157310007803945        2.1813813845624872        6.0608783794109744     
 N   9.9349968552939671        3.2462025686210545        3.6946722030933881     
 N   10.222794728787340      -0.35220759946504210        5.0526761271084721     
 N   9.7407601994203930       0.39044474784201783        2.6496051242098457     
 O   8.1724867164047748       0.27780229840984838        7.0851866558527519     
 C   6.4042774204900921       0.75493942369027689        5.6702198997334943     
 N   6.5413939851717373        2.2546236106791575        2.5119550055027511     
 C   6.0811590396454074        1.3675205678891171        4.4541657943796018     
 O   10.286142504478255        1.5373457916572211        7.2575646532885028     
 C   10.751076130927983        3.3451189884887333        5.9600955324926774     
 N   10.012734951696523        4.0070357264350251        2.5756512338988475     
 C   10.605315811230430        3.9431656843072083        4.6473833604806494     
 O   10.280178511976780      -0.78348823112032373        6.3515474277394111     
 C   10.765290333365101       -1.1476467954145750        4.1704376991545837     
 N   9.7822010980035738       0.68067267528746378        1.3297978456342601     
 C   10.572871578435754      -0.67489241763671204        2.8152309342611557     
 B   9.6706798865395225       0.16690022142271282        7.3461941558129507     
 C   5.4492975188431130       0.24703573836181328        6.6832144856517699     
 H   7.1163220129210920        2.5937034153093914        1.7072862030340601     
 C   5.1777753916453619        2.2597755749080033        2.6113440241875567     
 C   4.8415982855076631        1.6979852330983363        3.8256308086050459     
 C   11.576152702417039        3.9899210468927158        7.0182920845326571     
 H   9.5412722834747310        3.7068034915221713        1.6882745933408601     
 C   10.704207809508254        5.1507544893134964        2.7943906467477335     
 C   11.104703584796088        5.1499750291593873        4.1243308486542407     
 C   11.478685021549394       -2.4055148823808774        4.5177096968038670     
 H   9.2466653876571634        1.4864952971247851       0.93092843155819027     
 C   10.603661937148438      -0.17105907733708045       0.66051868626413079     
 C   11.128564188273215       -1.0693991336060074        1.5804306834081534     
 C   9.9630445805508518      -0.39125569548263617        8.8127831898258098     
 H   4.4163201580755649       0.48017045427829347        6.4056802432492495     
 H   5.5312922961445157      -0.84657311384515754        6.8037013614414006     
 H   5.6493422225902208       0.68435693700157707        7.6749639117590718     
 H   4.5730598773420805        2.6871343812441064        1.8157121251585977     
 H   3.8470814463748537        1.5350361681200770        4.2151348137284108     
 H   11.322109150714491        5.0519363088114506        7.1374200379613537     
 H   11.454980119959300        3.4707460617248191        7.9728145865739153     
 H   12.640246350061354        3.9619195896062056        6.7285721324544614     
 H   10.898676908570334        5.8531071195891089        1.9950375080181950     
 H   11.683445842191459        5.9101165070711046        4.6327956530466867     
 H   12.005343182942832       -2.8115197642512850        3.6515778044660610     
 H   12.197041175289883       -2.2292952391145437        5.3304590758492072     
 H   10.767722190760610       -3.1681567286692984        4.8764881236934539     
 H   10.761545388997014       -8.2304026047769402E-002 -0.40628248524092048     
 H   11.795384387816494       -1.8984162052701370        1.3705763198841703     
 H   11.018805676990892      -0.15078851527671694        9.0219932161852245     
 H   9.9152428547821732       -1.4907891427320343        8.8050455224028195     
 C   9.0766256432191046       0.14737516223853508        9.9503028019749014     
 H   9.6247546155105521        9.1260077362982764E-002   10.903256453985716     
 H   8.8715009488902101        1.2192598216574975        9.7960104537620545     
 C   7.7515091910155141      -0.60645351758769039        10.120070537915693     
 H   7.1338474577291189      -0.48801124446824568        9.2179955184811782     
 H   7.9585312420895828       -1.6872885483306193        10.197118933862150     
 C   6.9663400159834028      -0.16295366083489812        11.357432266744587     
 H   6.7888484498396364       0.92357163198815417        11.319286568701457     
 H   7.5849640979626152      -0.32063719982134214        12.254667381495111     
 C   5.6313241964264735      -0.89278901567272839        11.524115580844624     
 H   4.9861613697710618      -0.68314195769159447        10.655410857412916     
 H   5.8008223308500195       -1.9817742567037120        11.504095889129090     
 C   4.8948159853750406      -0.52116633052626504        12.813644789716070     
 H   4.7251821957633204       0.56685421671613967        12.844428715574750     
 H   5.5427060966386463      -0.73437088037931342        13.678302714173666     
 C   3.5590936405417244       -1.2497736795501808        12.985986257866152     
 H   2.9083856668831292       -1.0325719398736395        12.124418612493161     
 H   3.7242677541821676       -2.3386831847725986        12.956228976065100     
 C   2.8369921509490950      -0.87737730093205402        14.281926735737795     
 H   2.6774440523475938       0.21205096221039152        14.313506193223237     
 H   3.4899280954116736       -1.0950030865303011        15.141289961405473     
 C   1.4952229135461339       -1.5895373211278812        14.470285559508882     
 H   1.6476930955932143       -2.6807273701241159        14.454935002930092     
 H  0.84066293416683879       -1.3770209760411714        13.610428064436311     
 C  0.79134051358270274       -1.1880374380156853        15.768374675391479     
 H  0.65074355032017495       -9.6211760021467418E-002   15.784598139066736     
 H   1.4489983529365809       -1.4054428333844491        16.623270638930876     
 C -0.55879350833826036       -1.8743846509496367        15.971789394477661     
 H  -1.2215049085277616       -1.6328519999846012        15.125491103424888     
 H -0.42682025147625263       -2.9680529367353401        15.927375391179851     
 C  -1.2589290135383828       -1.5115937603655172        17.287320500614857     
 H  -1.3632026063454235      -0.41752800537474372        17.374008717655467     
 H -0.62719356395319226       -1.8129979150730944        18.138395625110075     
 C  -2.6332506907725457       -2.1812874016609078        17.387052974991462     
 H  -3.2707819177425632       -1.8206216217734952        16.563566879328558     
 H  -2.5177453977886173       -3.2619210980956641        17.200737914267140     
 C  -3.3617406625629571       -1.9964072828878250        18.720870121744049     
 H  -3.5222534408992576      -0.92565502071339090        18.931059814604051     
 H  -2.7247462290275153       -2.3703486916976617        19.536908591731361     
 C  -4.7062652448593250       -2.7347528892919382        18.746200245032167     
 H  -5.4061458998575320       -2.2356495546240684        18.059560409373347     
 H  -4.5645953686678871       -3.7423662721403965        18.332349509452943     
 C  -5.3238816005945333       -2.8421007070185142        20.142424673774549     
 H  -6.3180717463732012       -3.3103871450311853        20.105150670547825     
 H  -4.6937534176679616       -3.4552963551065892        20.802519715949863     
 H  -5.4422869555431479       -1.8563424899147207        20.607733901861533     
 Cl   8.3381814624546777        3.1571937302672528       0.12770726746527114     
 Co   5.7943383031912576        7.0944588493988627        23.893401691307194     
 N   7.0755194608564871        7.6343923589888396        22.311438074140810     
 N   7.8064836060617546        7.0496131193630038        24.717668155879721     
 N   4.5470103082828315        6.3960869871630894        22.418089862512538     
 N   5.2671029262378060        5.1417538839613517        24.516302565775440     
 N   4.9806269822674540        8.8908934876844352        23.345845583851055     
 N   4.9885861581084372        7.9737024567812282        25.704661701849570     
 O   6.6139108366917583        8.1133582273613083        21.111987556890320     
 C   8.3769848839951049        7.7370607564222116        22.490208242588455     
 N   8.4558974640296416        6.6879887749703215        25.850940069336197     
 C   8.7876249517397902        7.3362259857086372        23.817740510657803     
 O   4.4458068523973049        6.9293769566027166        21.176648917705897     
 C   3.9891198955380980        5.0893047332592865        22.499351236306634     
 N   5.4052775305267255        4.3479782972943717        25.611639284014558     
 C   4.4012118824931701        4.4493314550054439        23.671343012644577     
 O   4.6228527577823071        9.2157981490269041        22.069192031148287     
 C   4.4132793181774206        9.7944173779696282        24.300552348217344     
 N   4.9105848883538927        7.6689713820252798        27.022857491886661     
 C   4.4437915134425623        9.2400908669698154        25.583239018687646     
 B   5.1322250541771908        8.2781316658972628        20.997258686633199     
 C   9.3132917184419739        8.2957954769131899        21.474518191178685     
 H   7.9179213394930654        6.3376870687690916        26.682759846741906     
 C   9.8048327272372067        6.7365847707401247        25.699915887457529     
 C   10.060768360596416        7.1732229058277754        24.404456078512904     
 C   3.0015013555932089        4.5934508976128754        21.511562064990944     
 H   5.9023676424806242        4.6937352037683224        26.463970596229110     
 C   4.6811209026975282        3.1990379857555791        25.494676938976578     
 C   4.0416196795214248        3.2093122299252319        24.273956069487198     
 C   4.0613467274731390        11.187002134693063        23.949827988571993     
 H   5.4080183441142049        6.8361899762200924        27.401073046221192     
 C   4.3750332309334032        8.7005570636740153        27.747266910159436     
 C   4.0616288330732262        9.7214907559183263        26.875449311248779     
 C   4.7257032435360795        8.8584081321667547        19.567539218003621     
 H   10.321822324451322        8.4259938927935973        21.881869053976864     
 H   8.9393617127334348        9.2713599766979620        21.123777834083729     
 H   9.3684019386218900        7.6422199736524732        20.588456541046757     
 H   10.466179187846949        6.4274910324872172        26.504594009000108     
 H   11.029063559425898        7.3307084606519313        23.947757744328612     
 H   2.7800127508016739        3.5312859251505619        21.659641181478033     
 H   3.3640487375611552        4.7437934656139626        20.483696651101042     
 H   2.0519787311139366        5.1531724167892392        21.590053056479206     
 H   4.6675553411316244        2.4668756956545885        26.290245584446975     
 H   3.3760982773799477        2.4545416871247867        23.877201840730983     
 H   3.4732956907953989        11.644265698948777        24.750424965567625     
 H   3.4824287105642173        11.235453990391722        23.016562711696043     
 H   4.9677184675294725        11.801629903875508        23.805989019130113     
 H   4.2478796907684639        8.6248168704240662        28.821493135453821     
 H   3.6341889697643754        10.683546427598873        27.130442177875445     
 H   3.6790171960098283        8.5641546933606243        19.383356695971855     
 H   4.7136237596425188        9.9593972421457675        19.609300689178106     
 C   5.6051477523298932        8.4072495089031314        18.388935094622841     
 H   5.0363871056894309        8.4872223295977278        17.450955190941968     
 H   5.8530525958559894        7.3377934468517880        18.491088782698842     
 C   6.9022248771550521        9.2111889385089274        18.232729610441343     
 H   7.5085219782788020        9.1247516956584622        19.145390559680855     
 H   6.6548475564551204        10.282714255963320        18.137978823995013     
 C   7.7226738336974128        8.7739885121701828        17.017819333605154     
 H   7.9248509325319310        7.6920253210999210        17.076442506668798     
 H   7.1212497425401411        8.9038573069437206        16.104342351398845     
 C   9.0453423381463676        9.5286116776853564        16.869993132568641     
 H   9.6803675951777670        9.3333766990509446        17.749202825553091     
 H   8.8567046720772709        10.614515239823250        16.882117230430431     
 C   9.8027952567398433        9.1613917816194608        15.592324766766682     
 H   9.9825541026684412        8.0747415179373210        15.567166825026215     
 H   9.1628498557238363        9.3649083377166313        14.719461423523516     
 C   11.133236722534782        9.8997021101781275        15.429139109614320     
 H   11.783327922738776        9.6823912332506854        16.291002282292624     
 H   10.962315694449648        10.987650286438688        15.462078656719477     
 C   11.857855957688393        9.5340895689570804        14.133424288679336     
 H   12.016330651078306        8.4443273203864280        14.095589901328598     
 H   11.206678794317716        9.7567345600005453        13.273677064428822     
 C   13.199601656008916        10.246264891703278        13.951556273249446     
 H   13.048145292848080        11.337893085722147        13.969715998320909     
 H   13.852895484657095        10.030053471885280        14.812035378091940     
 C   13.903365941540608        9.8463242182863020        12.653491116177062     
 H   14.041490777427205        8.7531498948058690        12.633457607792669     
 H   13.246895625043681        10.067127950222888        11.797265444771648     
 C   15.255280398519961        10.530647736196272        12.453166414440929     
 H   15.915834797211412        10.292662412876126        13.302827746796158     
 H   15.125497643549261        11.625335900447382        12.488383026171100     
 C   15.950141406220460        10.149552399995457        11.141751799559396     
 H   16.043931233543592        9.0534002233106836        11.067066279776306     
 H   15.314544753487766        10.445373883090888        10.291372405034272     
 C   17.330363231878149        10.801462691124899        11.019288288978268     
 H   17.964895328721600        10.466869999295225        11.855979661976908     
 H   17.228380514573679        11.890500536433693        11.158793133523057     
 C   18.049176317736038        10.543727733027756        9.6931362053753070     
 H   18.171428835625619        9.4611058834251782        9.5221748280444096     
 H   17.420048806808143        10.901700307912220        8.8645211700589410     
 C   19.416094993099058        11.237088329899686        9.6277083187229113     
 H   20.112504793446831        10.738416501586187        10.318481849187346     
 H   19.314090496483921        12.263330576436523        10.008533807644818     
 C   20.004264777001143        11.272108659787316        8.2149473812391900     
 H   21.004037098093740        11.730378684786698        8.2102822621508693     
 H   19.360546237929118        11.860384221204688        7.5459067387962069     
 H   20.101965831111311        10.262908537527325        7.7939010131832847     
 Cl   6.8057714222929908        5.4929671421922137        28.134058386283172     
         194

 Co   9.0886200876808871        1.3764365953383388        4.4246866660310946     
 N   7.8263021214289932       0.61339261504727327        5.8089575012411769     
 N   7.1339109958904006        1.7257426152310233        3.6133520515978512     
 N   10.161686810096521        2.1828186987651668        6.0598832901030484     
 N   9.9378903897515407        3.2488554720266936        3.6940774745581462     
 N   10.224484766131102      -0.35170751707468195        5.0520736633221528     
 N   9.7453337303189365       0.39206564646044512        2.6489344553305711     
 O   8.1744016243972908       0.28212884377343067        7.0830370579489834     
 C   6.4073473854622289       0.75799663571239995        5.6665363456811013     
 N   6.5458667534237556        2.2510502411020745        2.5057248620025545     
 C   6.0847852737564496        1.3675614534041800        4.4490873245524876     
 O   10.289752879944093        1.5386918105888481        7.2566630866178956     
 C   10.754724447354556        3.3469372120395384        5.9594351029360579     
 N   10.014525842811057        4.0105266032682376        2.5755896881132156     
 C   10.608534551956827        3.9453956812424074        4.6468828840463168     
 O   10.280916316985582      -0.78239950995458629        6.3511811475365958     
 C   10.765062869631880       -1.1486664084278198        4.1700562346363999     
 N   9.7865234654818902       0.68123694743121632        1.3289320473246702     
 C   10.573517061933199      -0.67599650795551836        2.8146781203282161     
 B   9.6720104283581279       0.16914317131394763        7.3452140303477398     
 C   5.4518055432971764       0.25158261861454090        6.6797018657980720     
 H   7.1211327678410141        2.5902939106515777        1.7013536881173414     
 C   5.1821408057421214        2.2553699399645741        2.6040662398741601     
 C   4.8454100009785446        1.6957453887413121        3.8190565821689715     
 C   11.578572617065822        3.9926500660075219        7.0179493183374673     
 H   9.5439696133551077        3.7099142987777305        1.6879885307950844     
 C   10.705779667064808        5.1542832738911031        2.7946511767943241     
 C   11.106995031796368        5.1527850158622881        4.1243822755932236     
 C   11.475198066938722       -2.4082638403822432        4.5173203070178758     
 H   9.2529168343030808        1.4881080269658720       0.92986268005403383     
 C   10.603798342737834      -0.17388465635586042       0.65951265774526424     
 C   11.126229942625129       -1.0733935640984353        1.5796308203789997     
 C   9.9612738811543622      -0.38964273225530499        8.8121670725239660     
 H   4.4189914457487394       0.48308998538698678        6.4004525559457317     
 H   5.5345402655270508      -0.84157548677050342        6.8028101422384433     
 H   5.6502658371123475       0.69138564929432156        7.6705367703262803     
 H   4.5776262758605029        2.6811535188195275        1.8075075667972693     
 H   3.8506947777480782        1.5331891410686429        4.2082631080692385     
 H   11.322015716420600        5.0538782583534898        7.1379767944498287     
 H   11.458752427855064        3.4725480278444749        7.9720794988043497     
 H   12.642560725871258        3.9676027508129050        6.7280418473220003     
 H   10.899468559336738        5.8573878662041725        1.9957747595883240     
 H   11.685571959434927        5.9129184504803112        4.6330130663933522     
 H   12.003820009189774       -2.8138589854976215        3.6522192083184852     
 H   12.191172597790604       -2.2347005795920762        5.3324070746814067     
 H   10.761953995691995       -3.1702308140857771        4.8722843276939214     
 H   10.760992653732941       -8.6187198444357307E-002 -0.40745242057371184     
 H   11.789937024636744       -1.9046847304722700        1.3698063987710154     
 H   11.016295513727258      -0.14877253028552284        9.0241220044005654     
 H   9.9142378303548746       -1.4892078320511746        8.8034912646383319     
 C   9.0721849283105982       0.14746289110006830        9.9483466710695510     
 H   9.6189298067597981        9.1131946929912569E-002   10.902027935801021     
 H   8.8666404954409099        1.2193207123391048        9.7944156600076226     
 C   7.7470624125072636      -0.60692021141714103        10.116482441593144     
 H   7.1293818867413243      -0.48710968740622812        9.2146222114825225     
 H   7.9541346942474700       -1.6878340148855751        10.191978617350568     
 C   6.9621196560345879      -0.16506066684669113        11.354743189677116     
 H   6.7846980963725194       0.92150791752471461        11.317925463137067     
 H   7.5813115969152856      -0.32371501488410337        12.251400771281174     
 C   5.6270610697602965      -0.89482542764610495        11.521849370084293     
 H   4.9813112288159855      -0.68439748752076635        10.653802780026279     
 H   5.7963528290607327       -1.9838026173891612        11.500899245762726     
 C   4.8915310673482519      -0.52394836777438902        12.812296676386351     
 H   4.7223075622230830       0.56411104831498682        12.843915834640839     
 H   5.5401002106858863      -0.73788535745936246        13.676249252254118     
 C   3.5555892259601727       -1.2521354766608823        12.985591043461426     
 H   2.9042704260557626       -1.0345621950683794        12.124582910393649     
 H   3.7203509538120128       -2.3411028770959845        12.955488862931878     
 C   2.8344375273170166      -0.87980026033690728        14.282230345777952     
 H   2.6752011839656227       0.20967094528107783        14.314163294035863     
 H   3.4879151750394111       -1.0977736016709938        15.141089753747940     
 C   1.4925317686071242       -1.5916998176473180        14.471380321658248     
 H   1.6449034740436990       -2.6829226932723933        14.456323617992229     
 H  0.83773495019777877       -1.3794408248453733        13.611625761698003     
 C  0.78872733705536668       -1.1898901064645648        15.769548068442088     
 H  0.64767964470444805       -9.8095146298505437E-002   15.785446576983396     
 H   1.4465694548911108       -1.4067465925927027        16.624459214478673     
 C -0.56118330360695612       -1.8768578918746628        15.973316660000686     
 H  -1.2237059753329216       -1.6367964898499867        15.126485021573112     
 H -0.42847184149223466       -2.9704745793899585        15.930316771267004     
 C  -1.2620338070499268       -1.5127892636465519        17.288113855749508     
 H  -1.3674660385278932      -0.41874552258369058        17.372935871987220     
 H -0.63003339605653574       -1.8120311063893018        18.139682112416498     
 C  -2.6357437931602212       -2.1835781960779856        17.389327695013503     
 H  -3.2734944150538086       -1.8257326763182455        16.564927145905092     
 H  -2.5191930517965733       -3.2645053641816881        17.206032925033774     
 C  -3.3643456102513172       -1.9956101294172661        18.722603663019473     
 H  -3.5250773746778821      -0.92446299526243436        18.930214360303761     
 H  -2.7271163686112643       -2.3671853636263998        19.539379920736263     
 C  -4.7086386891265155       -2.7342603031139423        18.750509325472727     
 H  -5.4096428870534226       -2.2361845601509205        18.064322019768110     
 H  -4.5672673359487526       -3.7423627457446540        18.337762042406304     
 C  -5.3239999342877811       -2.8398907659457633        20.147823492404939     
 H  -6.3184542001536865       -3.3076518876718146        20.112846879551554     
 H  -4.6929471626916781       -3.4526052376132617        20.807461350239159     
 H  -5.4411210110043520       -1.8535973675779549        20.612249588728567     
 Cl   8.3430969884650583        3.1575353541838775       0.12529162295346608     
 Co   5.7930955629633107        7.0947778938418011        23.896074264906680     
 N   7.0762114011238815        7.6360937894753516        22.316131010295038     
 N   7.8043772280359143        7.0488771088156463        24.722606196016883     
 N   4.5466869961983427        6.3994615065514404        22.418951403790214     
 N   5.2648168146279621        5.1413426094926837        24.515541588234338     
 N   4.9800883568840648        8.8919162764498338        23.350005324147411     
 N   4.9851899621221198        7.9706578242825694        25.707210610238885     
 O   6.6162538677209186        8.1173321699354997        21.117009279162442     
 C   8.3773918839883112        7.7384750783849103        22.496569058774995     
 N   8.4525236983132395        6.6849793937367270        25.855765117705040     
 C   8.7865170258655194        7.3356721371794489        23.823872324260815     
 O   4.4474649535832116        6.9340525480382365        21.177982064134046     
 C   3.9864613027782339        5.0937636719907653        22.498829317891875     
 N   5.4014858036033875        4.3460397297590596        25.609923967320661     
 C   4.3977490655150868        4.4515687394836263        23.669855461469965     
 O   4.6244671613049997        9.2191459023035538        22.073370533701983     
 C   4.4107947414718902        9.7933602717789388        24.305422001823249     
 N   4.9048689245643295        7.6632646634306170        27.024500822266184     
 C   4.4398262875252366        9.2369130148862570        25.587144340917099     
 B   5.1348804143002482        8.2825890468831727        21.000787834730826     
 C   9.3146584233104051        8.2989826520622483        21.482862912673067     
 H   7.9135636784721326        6.3339004302070139        26.686638925838913     
 C   9.8015729119488348        6.7321725826801160        25.705789174003417     
 C   10.058974840653816        7.1703611672829339        24.411202753133409     
 C   2.9963627847722654        4.6018068995762418        21.511948212870163     
 H   5.8985840968105796        4.6901249235134426        26.462819219712745     
 C   4.6752939272905625        3.1986519843230377        25.491646198463965     
 C   4.0359646900270372        3.2115687163448583        24.270939133388111     
 C   4.0574584454607727        11.185847671193558        23.956072823202568     
 H   5.4016111199346186        6.8298489809472285        27.401916001255390     
 C   4.3673380350667319        8.6930370335330149        27.749808048690905     
 C   4.0549853917822807        9.7154957329598748        26.879465069073866     
 C   4.7304841014977876        8.8643221120477005        19.571104179739077     
 H   10.323500051776227        8.4253683934297694        21.890107394421371     
 H   8.9428169837810465        9.2765667722266780        21.136430382199180     
 H   9.3678976498488993        7.6491794774701534        20.594297088343414     
 H   10.462004138115024        6.4211058236524163        26.510392965828672     
 H   11.027736332688335        7.3273997837696507        23.955415063226567     
 H   2.7734958448086968        3.5397001213969506        21.657970018343889     
 H   3.3572936531782158        4.7542326687915368        20.483931763036679     
 H   2.0478981688629410        5.1626111343614367        21.593715983873551     
 H   4.6602895332365080        2.4655849410506891        26.286317057265048     
 H   3.3693904056528088        2.4583145169230161        23.873243391200198     
 H   3.4719767721957275        11.642773619852436        24.758516026277078     
 H   3.4755909152096307        11.234384060649456        23.024785246246324     
 H   4.9630907208345105        11.800643848334399        23.809306831870817     
 H   4.2378046103921445        8.6149536115937746        28.823425886321402     
 H   3.6261831128526345        10.676686831413239        27.135265047355773     
 H   3.6830252925662692        8.5733316845491512        19.386966299023868     
 H   4.7216477534609105        9.9652063557567843        19.612982623251099     
 C   5.6082606103491859        8.4106934416029073        18.392068335578355     
 H   5.0389966425687573        8.4916254566050320        17.454444496160399     
 H   5.8537058274591329        7.3407613101052318        18.494430382034640     
 C   6.9070407670225480        9.2115757327368595        18.234462868488389     
 H   7.5145323301374587        9.1226723720614284        19.146001891932226     
 H   6.6621562153654681        10.283705383201655        18.141322495852513     
 C   7.7244476886904545        8.7740751576937406        17.017556815911931     
 H   7.9251967498367932        7.6918314557142127        17.074985881942453     
 H   7.1213533674801308        8.9054897198405971        16.105487634991785     
 C   9.0477940145787699        9.5271259229221155        16.867480914578024     
 H   9.6838654675579274        9.3313093963758771        17.745771214235013     
 H   8.8603453637503229        10.613221893350161        16.879824319099686     
 C   9.8033955184227128        9.1592155855037838        15.588842578776205     
 H   9.9826460251564093        8.0724850656275109        15.563699420995770     
 H   9.1625373848864200        9.3629028517511586        14.716711275543265     
 C   11.134021461632299        9.8970268201725453        15.424146979306155     
 H   11.784391227464578        9.6806006656327792        16.286031401471725     
 H   10.963234700538958        10.985033220093067        15.456041253575229     
 C   11.858441091739223        9.5301535249030032        14.128591764087954     
 H   12.017648103122712        8.4404778324302541        14.092113387647982     
 H   11.206901152880736        9.7513018306219355        13.268775823255336     
 C   13.199701646343994        10.243079042060186        13.945528469760200     
 H   13.047243739094645        11.334566540291993        13.961821882440844     
 H   13.853038259674447        10.028976804557761        14.806441281156800     
 C   13.904265949037708        9.8418094487087089        12.648280957264415     
 H   14.044380523418118        8.7489560624768785        12.630417132900336     
 H   13.247572863069133        10.059756783049824        11.791657137395102     
 C   15.254928951532820        10.528162020646537        12.446760735366576     
 H   15.915656447353452        10.293086044020688        13.296972062532147     
 H   15.123070915574313        11.622586695779711        12.479912130551735     
 C   15.951194120318998        10.146212667588639        11.136311021612295     
 H   16.047295636469048        9.0502439728956343        11.063578934956571     
 H   15.315604316102926        10.439267206927253        10.285105402224680     
 C   17.330079002043995        10.800823957023120        11.014104737936963     
 H   17.964166877105772        10.468868345674139        11.852059815371415     
 H   17.225559669639846        11.889738936581287        11.151968362478552     
 C   18.051731584497748        10.543279357182918        9.6895265400199282     
 H   18.176175743523789        9.4608186451805221        9.5196108788626663     
 H   17.423993611064702        10.899789257225633        8.8593569290547300     
 C   19.417403748341982        11.239028881763995        9.6271658435855603     
 H   20.112868101214914        10.741626911144316        10.319692984381108     
 H   19.312464739920784        12.264922224791057        10.007760537591619     
 C   20.009292961422489        11.275721555216794        8.2162216299792483     
 H   21.007993885172759        11.735959319487648        8.2145678490829503     
 H   19.366356003891323        11.863117171882925        7.5457198742750498     
 H   20.110098206753360        10.266979193603945        7.7951372657987639     
 Cl   6.8009473637434921        5.4868093641999121        28.134717493298659     
         194

 Co   9.0933006573438959        1.3787105090200051        4.4229945777056257     
 N   7.8293755792729174       0.61811112228979070        5.8067096908226246     
 N   7.1379331740219083        1.7249459227209445        3.6085101001134010     
 N   10.166063612389095        2.1842560129678459        6.0588882007951215     
 N   9.9407839242091143        3.2515083754323326        3.6934827460229043     
 N   10.226174803474862      -0.35120743468432175        5.0514711995358335     
 N   9.7499072612174800       0.39368654507887241        2.6482637864512961     
 O   8.1763165323898068       0.28645538913701291        7.0808874600452159     
 C   6.4104173504343649       0.76105384773452300        5.6628527916287092     
 N   6.5503395216757747        2.2474768715249920        2.4994947185023584     
 C   6.0884115078674919        1.3676023389192431        4.4440088547253733     
 O   10.293363255409933        1.5400378295204753        7.2557615199472876     
 C   10.758372763781129        3.3487554355903431        5.9587746733794376     
 N   10.016316733925590        4.0140174801014501        2.5755281423275838     
 C   10.611753292683225        3.9476256781776069        4.6463824076119851     
 O   10.281654121994384      -0.78131078878884885        6.3508148673337805     
 C   10.764835405898658       -1.1496860214410645        4.1696747701182151     
 N   9.7908458329602066       0.68180121957496886        1.3280662490150801     
 C   10.574162545430646      -0.67710059827432456        2.8141253063952765     
 B   9.6733409701767332       0.17138612120518243        7.3442339048825289     
 C   5.4543135677512389       0.25612949886726855        6.6761892459443741     
 H   7.1259435227609362        2.5868844059937639        1.6954211732006230     
 C   5.1865062198388818        2.2509643050211454        2.5967884555607630     
 C   4.8492217164494251        1.6935055443842881        3.8124823557328966     
 C   11.580992531714605        3.9953790851223276        7.0176065521422775     
 H   9.5466669432354845        3.7130251060332897        1.6877024682493087     
 C   10.707351524621361        5.1578120584687106        2.7949117068409146     
 C   11.109286478796648        5.1555950025651889        4.1244337025322064     
 C   11.471711112328052       -2.4110127983836089        4.5169309172318854     
 H   9.2591682809489964        1.4897207568069586       0.92879692854987739     
 C   10.603934748327230      -0.17671023537464037       0.65850662922639780     
 C   11.123895696977041       -1.0773879945908633        1.5788309573498458     
 C   9.9595031817578725      -0.38802976902797387        8.8115509552221223     
 H   4.4216627334219130       0.48600951649568014        6.3952248686422140     
 H   5.5377882349095851      -0.83657785969584930        6.8019189230354860     
 H   5.6511894516344743       0.69841436158706605        7.6661096288934898     
 H   4.5821926743789261        2.6751726563949485        1.7993030084359409     
 H   3.8543081091213032        1.5313421140172088        4.2013914024100663     
 H   11.321922282126707        5.0558202078955290        7.1385335509383028     
 H   11.462524735750829        3.4743499939641307        7.9713444110347842     
 H   12.644875101681160        3.9732859120196045        6.7275115621895383     
 H   10.900260210103143        5.8616686128192361        1.9965120111584529     
 H   11.687698076678394        5.9157203938895178        4.6332304797400177     
 H   12.002296835436713       -2.8161982067439584        3.6528606121709095     
 H   12.185304020291328       -2.2401059200696087        5.3343550735136063     
 H   10.756185800623379       -3.1723048995022558        4.8680805316943889     
 H   10.760439918468869       -9.0070370840945213E-002 -0.40862235590650325     
 H   11.784489661456995       -1.9109532556744031        1.3690364776578603     
 H   11.013785350463623      -0.14675654529432877        9.0262507926159081     
 H   9.9132328059275761       -1.4876265213703150        8.8019370068738461     
 C   9.0677442134020900       0.14755061996160151        9.9463905401642005     
 H   9.6131049980090442        9.1003816496842388E-002   10.900799417616328     
 H   8.8617800419916080        1.2193816030207121        9.7928208662531908     
 C   7.7426156339990122      -0.60738690524659178        10.112894345270593     
 H   7.1249163157535298      -0.48620813034421051        9.2112489044838668     
 H   7.9497381464053571       -1.6883794814405308        10.186838300838986     
 C   6.9578992960857731      -0.16716767285848411        11.352054112609647     
 H   6.7805477429054024       0.91944420306127495        11.316564357572679     
 H   7.5776590958679559      -0.32679282994686465        12.248134161067238     
 C   5.6227979430941204      -0.89686183961948140        11.519583159323963     
 H   4.9764610878609101      -0.68565301734993811        10.652194702639642     
 H   5.7918833272714449       -1.9858309780746104        11.497702602396362     
 C   4.8882461493214633      -0.52673040502251289        12.810948563056630     
 H   4.7194329286828456       0.56136787991383397        12.843402953706928     
 H   5.5374943247331254      -0.74139983453941150        13.674195790334570     
 C   3.5520848113786210       -1.2544972737715836        12.985195829056702     
 H   2.9001551852283964       -1.0365524502631196        12.124747208294139     
 H   3.7164341534418579       -2.3435225694193704        12.954748749798657     
 C   2.8318829036849382      -0.88222321974176054        14.282533955818110     
 H   2.6729583155836516       0.20729092835176416        14.314820394848489     
 H   3.4859022546671485       -1.1005441168116865        15.140889546090406     
 C   1.4898406236681148       -1.5938623141667552        14.472475083807613     
 H   1.6421138524941834       -2.6851180164206703        14.457712233054364     
 H  0.83480696622871886       -1.3818606736495753        13.612823458959696     
 C  0.78611416052803074       -1.1917427749134444        15.770721461492696     
 H  0.64461573908872127       -9.9978532575543469E-002   15.786295014900059     
 H   1.4441405568456405       -1.4080503518009564        16.625647790026466     
 C -0.56357309887565188       -1.8793311327996887        15.974843925523709     
 H  -1.2259070421380815       -1.6407409797153722        15.127478939721334     
 H -0.43012343150821669       -2.9728962220445774        15.933258151354158     
 C  -1.2651386005614709       -1.5139847669275863        17.288907210884162     
 H  -1.3717294707103629      -0.41996303979263738        17.371863026318970     
 H -0.63287322815987923       -1.8110642977055094        18.140968599722921     
 C  -2.6382368955478963       -2.1858689904950639        17.391602415035539     
 H  -3.2762069123650539       -1.8308437308629959        16.566287412481621     
 H  -2.5206407058045293       -3.2670896302677122        17.211327935800405     
 C  -3.3669505579396777       -1.9948129759467070        18.724337204294901     
 H  -3.5279013084565065      -0.92327096981147783        18.929368906003475     
 H  -2.7294865081950133       -2.3640220355551382        19.541851249741164     
 C  -4.7110121333937069       -2.7337677169359469        18.754818405913287     
 H  -5.4131398742493131       -2.2367195656777730        18.069083630162869     
 H  -4.5699393032296172       -3.7423592193489110        18.343174575359665     
 C  -5.3241182679810288       -2.8376808248730119        20.153222311035329     
 H  -6.3188366539341718       -3.3049166303124444        20.120543088555280     
 H  -4.6921409077153955       -3.4499141201199337        20.812402984528454     
 H  -5.4399550664655560       -1.8508522452411891        20.616765275595597     
 Cl   8.3480125144754389        3.1578769781005023       0.12287597844166098     
 Co   5.7918528227353638        7.0950969382847395        23.898746838506167     
 N   7.0769033413912750        7.6377952199618626        22.320823946449266     
 N   7.8022708500100748        7.0481410982682888        24.727544236154046     
 N   4.5463636841138548        6.4028360259397905        22.419812945067889     
 N   5.2625307030181192        5.1409313350240158        24.514780610693236     
 N   4.9795497315006747        8.8929390652152307        23.354165064443762     
 N   4.9817937661358034        7.9676131917839106        25.709759518628204     
 O   6.6185968987500789        8.1213061125096928        21.122031001434561     
 C   8.3777988839815176        7.7398894003476100        22.502929874961534     
 N   8.4491499325968356        6.6819700125031325        25.860590166073884     
 C   8.7854090999912486        7.3351182886502606        23.830004137863831     
 O   4.4491230547691183        6.9387281394737572        21.179315210562198     
 C   3.9838027100183697        5.0982226107222450        22.498307399477117     
 N   5.3976940766800503        4.3441011622237475        25.608208650626764     
 C   4.3942862485370036        4.4538060239618087        23.668367910295352     
 O   4.6260815648276914        9.2224936555802035        22.077549036255675     
 C   4.4083101647663607        9.7923031655882511        24.310291655429150     
 N   4.8991529607747655        7.6575579448359541        27.026144152645710     
 C   4.4358610616079108        9.2337351628026987        25.591049663146553     
 B   5.1375357744233066        8.2870464278690825        21.004316982828456     
 C   9.3160251281788362        8.3021698272113049        21.491207634167445     
 H   7.9092060174511989        6.3301137916449353        26.690518004935917     
 C   9.7983130966604630        6.7277603946201072        25.711662460549309     
 C   10.057181320711214        7.1674994287380924        24.417949427753918     
 C   2.9912242139513219        4.6101629015396082        21.512334360749378     
 H   5.8948005511405350        4.6865146432585618        26.461667843196377     
 C   4.6694669518835958        3.1982659828904962        25.488615457951354     
 C   4.0303097005326496        3.2138252027644847        24.267922197289028     
 C   4.0535701634484056        11.184693207694053        23.962317657833140     
 H   5.3952038957550323        6.8235079856743646        27.402758956289592     
 C   4.3596428392000597        8.6855170033920128        27.752349187222375     
 C   4.0483419504913360        9.7095007100014232        26.883480826898953     
 C   4.7352649594594967        8.8702360919286463        19.574669141474534     
 H   10.325177779101134        8.4247428940659415        21.898345734865881     
 H   8.9462722548286582        9.2817735677553959        21.149082930314627     
 H   9.3673933610759068        7.6561389812878335        20.600137635640074     
 H   10.457829088383098        6.4147206148176146        26.516191922657235     
 H   11.026409105950769        7.3240911068873693        23.963072382124526     
 H   2.7669789388157202        3.5481143176433387        21.656298855209744     
 H   3.3505385687952760        4.7646718719691110        20.484166874972320     
 H   2.0438176066119453        5.1720498519336333        21.597378911267892     
 H   4.6530237253413915        2.4642941864467902        26.282388530083121     
 H   3.3626825339256694        2.4620873467212454        23.869284941669413     
 H   3.4706578535960562        11.641281540756093        24.766607086986536     
 H   3.4687531198550436        11.233314130907191        23.033007780796609     
 H   4.9584629741395476        11.799657792793292        23.812624644611525     
 H   4.2277295300158260        8.6050903527634848        28.825358637188987     
 H   3.6181772559408931        10.669827235227604        27.140087916836098     
 H   3.6870333891227101        8.5825086757376781        19.390575902075877     
 H   4.7296717472793022        9.9710154693678010        19.616664557324093     
 C   5.6113734683684795        8.4141373743026833        18.395201576533864     
 H   5.0416061794480838        8.4960285836123379        17.457933801378829     
 H   5.8543590590622765        7.3437291733586756        18.497771981370438     
 C   6.9118566568900448        9.2119625269647933        18.236196126535436     
 H   7.5205426819961154        9.1205930484643947        19.146613224183593     
 H   6.6694648742758167        10.284696510439989        18.144666167710010     
 C   7.7262215436834962        8.7741618032173001        17.017294298218705     
 H   7.9255425671416555        7.6916375903285035        17.073529257216112     
 H   7.1214569924201205        8.9071221327374754        16.106632918584726     
 C   9.0502456910111722        9.5256401681588763        16.864968696587407     
 H   9.6873633399380861        9.3292420937008096        17.742339602916935     
 H   8.8639860554233749        10.611928546877071        16.877531407768942     
 C   9.8039957801055806        9.1570393893881086        15.585360390785727     
 H   9.9827379476443774        8.0702286133177026        15.560232016965326     
 H   9.1622249140490020        9.3608973657856840        14.713961127563014     
 C   11.134806200729814        9.8943515301669649        15.419154848997989     
 H   11.785454532190380        9.6788100980148730        16.281060520650822     
 H   10.964153706628268        10.982416153747446        15.450003850430981     
 C   11.859026225790052        9.5262174808489259        14.123759239496573     
 H   12.018965555167119        8.4366283444740802        14.088636873967369     
 H   11.207123511443756        9.7458691012433238        13.263874582081847     
 C   13.199801636679071        10.239893192417096        13.939500666270956     
 H   13.046342185341212        11.331239994861839        13.953927766560779     
 H   13.853181034691797        10.027900137230240        14.800847184221663     
 C   13.905165956534807        9.8372946791311158        12.643070798351769     
 H   14.047270269409033        8.7447622301478880        12.627376658008002     
 H   13.248250101094584        10.052385615876760        11.786048830018556     
 C   15.254577504545679        10.525676305096804        12.440355056292224     
 H   15.915478097495495        10.293509675165252        13.291116378268136     
 H   15.120644187599366        11.619837491112042        12.471441234932371     
 C   15.952246834417537        10.142872935181821        11.130870243665196     
 H   16.050660039394508        9.0470877224805868        11.060091590136834     
 H   15.316663878718085        10.433160530763619        10.278838399415090     
 C   17.329794772209841        10.800185222921341        11.008921186895659     
 H   17.963438425489944        10.470866692053050        11.848139968765921     
 H   17.222738824706010        11.888977336728880        11.145143591434048     
 C   18.054286851259459        10.542830981338078        9.6859168746645494     
 H   18.180922651421959        9.4605314069358659        9.5170469296809230     
 H   17.427938415321265        10.897878206539046        8.8541926880505208     
 C   19.418712503584906        11.240969433628303        9.6266233684482092     
 H   20.113231408982998        10.744837320702445        10.320904119574868     
 H   19.310838983357645        12.266513873145591        10.006987267538417     
 C   20.014321145843837        11.279334450646271        8.2174958787193049     
 H   21.011950672251778        11.741539954188598        8.2188534360150314     
 H   19.372165769853527        11.865850122561161        7.5455330097538917     
 H   20.118230582395409        10.271049849680566        7.7963735184142440     
 Cl   6.7961233051939924        5.4806515862076113        28.135376600314146     
         194

 Co   9.0979812270069047        1.3809844227016714        4.4213024893801567     
 N   7.8324490371168407       0.62282962953230814        5.8044618804040731     
 N   7.1419553521534160        1.7241492302108659        3.6036681486289508     
 N   10.170440414681671        2.1856933271705254        6.0578931114871946     
 N   9.9436774586666878        3.2541612788379717        3.6928880174876619     
 N   10.227864840818624      -0.35070735229396161        5.0508687357495141     
 N   9.7544807921160235       0.39530744369729970        2.6475931175720215     
 O   8.1782314403823229       0.29078193450059520        7.0787378621414474     
 C   6.4134873154065017       0.76411105975664606        5.6591692375763163     
 N   6.5548122899277939        2.2439035019479090        2.4932645750021618     
 C   6.0920377419785350        1.3676432244343062        4.4389303848982591     
 O   10.296973630875771        1.5413838484521023        7.2548599532766804     
 C   10.762021080207701        3.3505736591411477        5.9581142438228181     
 N   10.018107625040125        4.0175083569346626        2.5754665965419519     
 C   10.614972033409623        3.9498556751128060        4.6458819311776534     
 O   10.282391927003186      -0.78022206762311141        6.3504485871309653     
 C   10.764607942165437       -1.1507056344543090        4.1692933056000303     
 N   9.7951682004385230       0.68236549171872152        1.3272004507054900     
 C   10.574808028928091      -0.67820468859313088        2.8135724924623369     
 B   9.6746715119953386       0.17362907109641723        7.3432537794173189     
 C   5.4568215922053023       0.26067637911999614        6.6726766260906771     
 H   7.1307542776808575        2.5834749013359501        1.6894886582839044     
 C   5.1908716339356413        2.2465586700777167        2.5895106712473659     
 C   4.8530334319203066        1.6912657000272640        3.8059081292968218     
 C   11.583412446363388        3.9981081042371338        7.0172637859470877     
 H   9.5493642731158612        3.7161359132888490        1.6874164057035330     
 C   10.708923382177915        5.1613408430463181        2.7951722368875047     
 C   11.111577925796926        5.1584049892680897        4.1244851294711893     
 C   11.468224157717380       -2.4137617563849751        4.5165415274458951     
 H   9.2654197275949137        1.4913334866480454       0.92773117704572094     
 C   10.604071153916628      -0.17953581439342034       0.65750060070753136     
 C   11.121561451328954       -1.0813824250832915        1.5780310943206919     
 C   9.9577324823613829      -0.38641680580064269        8.8109348379202785     
 H   4.4243340210950866       0.48892904760437345        6.3899971813386962     
 H   5.5410362042921202      -0.83158023262119518        6.8010277038325286     
 H   5.6521130661566019       0.70544307387981053        7.6616824874606992     
 H   4.5867590728973484        2.6691917939703691        1.7910984500746125     
 H   3.8579214404945277        1.5294950869657749        4.1945196967508949     
 H   11.321828847832816        5.0577621574375682        7.1390903074267777     
 H   11.466297043646593        3.4761519600837865        7.9706093232652186     
 H   12.647189477491064        3.9789690732263039        6.7269812770570772     
 H   10.901051860869549        5.8659493594342997        1.9972492627285818     
 H   11.689824193921861        5.9185223372987252        4.6334478930866823     
 H   12.000773661683652       -2.8185374279902953        3.6535020160233338     
 H   12.179435442792050       -2.2455112605471412        5.3363030723458058     
 H   10.750417605554764       -3.1743789849187340        4.8638767356948565     
 H   10.759887183204796       -9.3953543237533105E-002 -0.40979229123929461     
 H   11.779042298277245       -1.9172217808765362        1.3682665565447052     
 H   11.011275187199987      -0.14474056030313470        9.0283795808312490     
 H   9.9122277815002775       -1.4860452106894555        8.8003827491093585     
 C   9.0633034984935819       0.14763834882313476        9.9444344092588501     
 H   9.6072801892582902        9.0875686063772193E-002   10.899570899431634     
 H   8.8569195885423078        1.2194424937023196        9.7912260724987590     
 C   7.7381688554907608      -0.60785359907604242        10.109306248948045     
 H   7.1204507447657361      -0.48530657328219295        9.2078755974852111     
 H   7.9453415985632434       -1.6889249479954866        10.181697984327403     
 C   6.9536789361369591      -0.16927467887027708        11.349365035542176     
 H   6.7763973894382854       0.91738048859783539        11.315203252008288     
 H   7.5740065948206263      -0.32987064500962593        12.244867550853302     
 C   5.6185348164279434      -0.89889825159285797        11.517316948563632     
 H   4.9716109469058338      -0.68690854717910987        10.650586625253005     
 H   5.7874138254821581       -1.9878593387600596        11.494505959029999     
 C   4.8849612312946746      -0.52951244227063687        12.809600449726911     
 H   4.7165582951426082       0.55862471151268123        12.842890072773018     
 H   5.5348884387803645      -0.74491431161946042        13.672142328415024     
 C   3.5485803967970693       -1.2568590708822851        12.984800614651975     
 H   2.8960399444010299       -1.0385427054578595        12.124911506194627     
 H   3.7125173530717031       -2.3459422617427563        12.954008636665435     
 C   2.8293282800528599      -0.88464617914661392        14.282837565858268     
 H   2.6707154472016805       0.20491091142245049        14.315477495661113     
 H   3.4838893342948860       -1.1033146319523792        15.140689338432871     
 C   1.4871494787291051       -1.5960248106861921        14.473569845956979     
 H   1.6393242309446681       -2.6873133395689477        14.459100848116501     
 H  0.83187898225965895       -1.3842805224537773        13.614021156221387     
 C  0.78350098400069479       -1.1935954433623241        15.771894854543305     
 H  0.64155183347299449      -0.10186191885258149        15.787143452816721     
 H   1.4417116588001704       -1.4093541110092100        16.626836365574260     
 C -0.56596289414434764       -1.8818043737247145        15.976371191046734     
 H  -1.2281081089432415       -1.6446854695807580        15.128472857869555     
 H -0.43177502152419872       -2.9753178646991958        15.936199531441311     
 C  -1.2682433940730151       -1.5151802702086208        17.289700566018816     
 H  -1.3759929028928328      -0.42118055700158424        17.370790180650722     
 H -0.63571306026322272       -1.8100974890217170        18.142255087029344     
 C  -2.6407299979355718       -2.1881597849121417        17.393877135057579     
 H  -3.2789194096762997       -1.8359547854077463        16.567647679058155     
 H  -2.5220883598124852       -3.2696738963537362        17.216622946567039     
 C  -3.3695555056280377       -1.9940158224761482        18.726070745570325     
 H  -3.5307252422351310      -0.92207894436052129        18.928523451703185     
 H  -2.7318566477787622       -2.3608587074838767        19.544322578746069     
 C  -4.7133855776608984       -2.7332751307579510        18.759127486353847     
 H  -5.4166368614452036       -2.2372545712046250        18.073845240557631     
 H  -4.5726112705104827       -3.7423556929531685        18.348587108313026     
 C  -5.3242366016742766       -2.8354708838002609        20.158621129665718     
 H  -6.3192191077146580       -3.3021813729530738        20.128239297559006     
 H  -4.6913346527391129       -3.4472230026266057        20.817344618817749     
 H  -5.4387891219267592       -1.8481071229044232        20.621280962462631     
 Cl   8.3529280404858195        3.1582186020171270       0.12046033392985590     
 Co   5.7906100825074169        7.0954159827276779        23.901419412105653     
 N   7.0775952816586685        7.6394966504483737        22.325516882603495     
 N   7.8001644719842353        7.0474050877209313        24.732482276291208     
 N   4.5460403720293669        6.4062105453281415        22.420674486345565     
 N   5.2602445914082763        5.1405200605553469        24.514019633152135     
 N   4.9790111061172855        8.8939618539806276        23.358324804740118     
 N   4.9783975701494860        7.9645685592852509        25.712308427017518     
 O   6.6209399297792384        8.1252800550838842        21.127052723706679     
 C   8.3782058839747240        7.7413037223103087        22.509290691148070     
 N   8.4457761668804334        6.6789606312695389        25.865415214442727     
 C   8.7843011741169779        7.3345644401210723        23.836135951466844     
 O   4.4507811559550250        6.9434037309092771        21.180648356990346     
 C   3.9811441172585056        5.1026815494537248        22.497785481062355     
 N   5.3939023497567122        4.3421625946884346        25.606493333932868     
 C   4.3908234315589194        4.4560433084399911        23.666880359120739     
 O   4.6276959683503840        9.2258414088568532        22.081727538809368     
 C   4.4058255880608304        9.7912460593975634        24.315161309035055     
 N   4.8934369969852014        7.6518512262412912        27.027787483025232     
 C   4.4318958356905842        9.2305573107191403        25.594954985376010     
 B   5.1401911345463640        8.2915038088549924        21.007846130926083     
 C   9.3173918330472656        8.3053570023603633        21.499552355661827     
 H   7.9048483564302661        6.3263271530828575        26.694397084032925     
 C   9.7950532813720912        6.7233482065600985        25.717535747095202     
 C   10.055387800768614        7.1646376901932518        24.424696102374423     
 C   2.9860856431303784        4.6185189035029737        21.512720508628597     
 H   5.8910170054704905        4.6829043630036820        26.460516466680012     
 C   4.6636399764766292        3.1978799814579548        25.485584717438741     
 C   4.0246547110382620        3.2160816891841111        24.264905261189941     
 C   4.0496818814360385        11.183538744194548        23.968562492463711     
 H   5.3887966715754461        6.8171669904015006        27.403601911323793     
 C   4.3519476433333883        8.6779969732510125        27.754890325753845     
 C   4.0416985092003914        9.7035056870429699        26.887496584724040     
 C   4.7400458174212057        8.8761500718095920        19.578234103209990     
 H   10.326855506426039        8.4241173947021135        21.906584075310391     
 H   8.9497275258762699        9.2869803632841119        21.161735478430074     
 H   9.3668890723029143        7.6630984851055137        20.605978182936735     
 H   10.453654038651175        6.4083354059828137        26.521990879485799     
 H   11.025081879213205        7.3207824300050888        23.970729701022481     
 H   2.7604620328227436        3.5565285138897273        21.654627692075600     
 H   3.3437834844123362        4.7751110751466852        20.484401986907962     
 H   2.0397370443609497        5.1814885695058308        21.601041838662233     
 H   4.6457579174462760        2.4630034318428908        26.278460002901195     
 H   3.3559746621985305        2.4658601765194752        23.865326492138628     
 H   3.4693389349963848        11.639789461659753        24.774698147695990     
 H   3.4619153245004570        11.232244201164924        23.041230315346890     
 H   4.9538352274445856        11.798671737252183        23.815942457352232     
 H   4.2176544496395074        8.5952270939331950        28.827291388056572     
 H   3.6101713990291522        10.662967639041971        27.144910786316423     
 H   3.6910414856791505        8.5916856669262049        19.394185505127886     
 H   4.7376957410976939        9.9768245829788178        19.620346491397083     
 C   5.6144863263877731        8.4175813070024610        18.398334817489374     
 H   5.0442157163274102        8.5004317106196421        17.461423106597259     
 H   5.8550122906654201        7.3466970366121194        18.501113580706235     
 C   6.9166725467575407        9.2123493211927272        18.237929384582483     
 H   7.5265530338547730        9.1185137248673627        19.147224556434960     
 H   6.6767735331861653        10.285687637678324        18.148009839567511     
 C   7.7279953986765380        8.7742484487408579        17.017031780525478     
 H   7.9258883844465169        7.6914437249427952        17.072072632489768     
 H   7.1215606173601111        8.9087545456343520        16.107778202177666     
 C   9.0526973674435744        9.5241544133956371        16.862456478596791     
 H   9.6908612123182465        9.3271747910257421        17.738907991598857     
 H   8.8676267470964270        10.610635200403982        16.875238496438197     
 C   9.8045960417884483        9.1548631932724334        15.581878202795250     
 H   9.9828298701323472        8.0679721610078943        15.556764612934883     
 H   9.1619124432115857        9.3588918798202112        14.711210979582763     
 C   11.135590939827329        9.8916762401613845        15.414162718689823     
 H   11.786517836916181        9.6770195303969668        16.276089639829920     
 H   10.965072712717580        10.979799087401826        15.443966447286732     
 C   11.859611359840882        9.5222814367948487        14.118926714905193     
 H   12.020283007211527        8.4327788565179080        14.085160360286755     
 H   11.207345870006778        9.7404363718647140        13.258973340908360     
 C   13.199901627014150        10.236707342774004        13.933472862781709     
 H   13.045440631587777        11.327913449431685        13.946033650680715     
 H   13.853323809709147        10.026823469902720        14.795253087286524     
 C   13.906065964031907        9.8327799095535227        12.637860639439120     
 H   14.050160015399946        8.7405683978188957        12.624336183115670     
 H   13.248927339120035        10.045014448703697        11.780440522642010     
 C   15.254226057558540        10.523190589547070        12.433949377217873     
 H   15.915299747637537        10.293933306309814        13.285260694004123     
 H   15.118217459624420        11.617088286444371        12.462970339313006     
 C   15.953299548516076        10.139533202775002        11.125429465718096     
 H   16.054024442319964        9.0439314720655375        11.056604245317098     
 H   15.317723441333245        10.427053854599983        10.272571396605498     
 C   17.329510542375690        10.799546488819562        11.003737635854353     
 H   17.962709973874116        10.472865038431964        11.844220122160428     
 H   17.219917979772177        11.888215736876472        11.138318820389545     
 C   18.056842118021169        10.542382605493238        9.6823072093091707     
 H   18.185669559320129        9.4602441686912115        9.5144829804991797     
 H   17.431883219577827        10.895967155852459        8.8490284470463099     
 C   19.420021258827830        11.242909985492611        9.6260808933108581     
 H   20.113594716751084        10.748047730260575        10.322115254768629     
 H   19.309213226794508        12.268105521500127        10.006213997485215     
 C   20.019349330265182        11.282947346075749        8.2187701274593632     
 H   21.015907459330798        11.747120588889548        8.2231390229471106     
 H   19.377975535815736        11.868583073239398        7.5453461452327346     
 H   20.126362958037458        10.275120505757185        7.7976097710297232     
 Cl   6.7912992466444928        5.4744938082153105        28.136035707329636     
         194

 Co   9.1026617966699135        1.3832583363833377        4.4196104010546877     
 N   7.8355224949607640       0.62754813677482557        5.8022140699855207     
 N   7.1459775302849238        1.7233525377007870        3.5988261971445010     
 N   10.174817216974247        2.1871306413732050        6.0568980221792676     
 N   9.9465709931242614        3.2568141822436103        3.6922932889524200     
 N   10.229554878162386      -0.35020726990360146        5.0502662719631948     
 N   9.7590543230145670       0.39692834231572699        2.6469224486927470     
 O   8.1801463483748389       0.29510847986417743        7.0765882642376798     
 C   6.4165572803786377       0.76716827177876912        5.6554856835239242     
 N   6.5592850581798130        2.2403301323708265        2.4870344315019652     
 C   6.0956639760895772        1.3676841099493693        4.4338519150711440     
 O   10.300584006341611        1.5427298673837293        7.2539583866060733     
 C   10.765669396634273        3.3523918826919523        5.9574538142661986     
 N   10.019898516154660        4.0209992337678750        2.5754050507563200     
 C   10.618190774136021        3.9520856720480055        4.6453814547433208     
 O   10.283129732011986      -0.77913334645737398        6.3500823069281509     
 C   10.764380478432216       -1.1517252474675537        4.1689118410818455     
 N   9.7994905679168394       0.68292976386247406        1.3263346523959001     
 C   10.575453512425538      -0.67930877891193719        2.8130196785293968     
 B   9.6760020538139440       0.17587202098765203        7.3422736539521081     
 C   5.4593296166593657       0.26522325937272379        6.6691640062369792     
 H   7.1355650326007796        2.5800653966781364        1.6835561433671857     
 C   5.1952370480324017        2.2421530351342875        2.5822328869339692     
 C   4.8568451473911880        1.6890258556702400        3.7993339028607473     
 C   11.585832361012171        4.0008371233519400        7.0169210197518979     
 H   9.5520616029962362        3.7192467205444082        1.6871303431577571     
 C   10.710495239734467        5.1648696276239257        2.7954327669340953     
 C   11.113869372797206        5.1612149759709904        4.1245365564101721     
 C   11.464737203106710       -2.4165107143863409        4.5161521376599048     
 H   9.2716711742408293        1.4929462164891323       0.92666542554156450     
 C   10.604207559506024      -0.18236139341220031       0.65649457218866480     
 C   11.119227205680868       -1.0853768555757195        1.5772312312915382     
 C   9.9559617829648932      -0.38480384257331152        8.8103187206184366     
 H   4.4270053087682610       0.49184857871306681        6.3847694940351785     
 H   5.5442841736746544      -0.82658260554654106        6.8001364846295722     
 H   5.6530366806787287       0.71247178617255502        7.6572553460279087     
 H   4.5913254714157716        2.6632109315457901        1.7828938917132842     
 H   3.8615347718677526        1.5276480599143407        4.1876479910917226     
 H   11.321735413538923        5.0597041069796074        7.1396470639152527     
 H   11.470069351542358        3.4779539262034422        7.9698742354956540     
 H   12.649503853300967        3.9846522344330033        6.7264509919246152     
 H   10.901843511635953        5.8702301060493633        1.9979865142987108     
 H   11.691950311165328        5.9213242807079318        4.6336653064333477     
 H   11.999250487930594       -2.8208766492366322        3.6541434198757576     
 H   12.173566865292774       -2.2509166010246737        5.3382510711780053     
 H   10.744649410486149       -3.1764530703352127        4.8596729396953240     
 H   10.759334447940724       -9.7836715634120996E-002 -0.41096222657208603     
 H   11.773594935097494       -1.9234903060786692        1.3674966354315503     
 H   11.008765023936352      -0.14272457531194060        9.0305083690465899     
 H   9.9112227570729807       -1.4844639000085957        8.7988284913448709     
 C   9.0588627835850755       0.14772607768466797        9.9424782783534997     
 H   9.6014553805075362        9.0747555630702012E-002   10.898342381246939     
 H   8.8520591350930076        1.2195033843839269        9.7896312787443254     
 C   7.7337220769825104      -0.60832029290549317        10.105718152625494     
 H   7.1159851737779416      -0.48440501622017540        9.2045022904865572     
 H   7.9409450507211305       -1.6894704145504424        10.176557667815821     
 C   6.9494585761881442      -0.17138168488207009        11.346675958474705     
 H   6.7722470359711684       0.91531677413439583        11.313842146443898     
 H   7.5703540937732967      -0.33294846007238721        12.241600940639364     
 C   5.6142716897617673      -0.90093466356623453        11.515050737803303     
 H   4.9667608059507575      -0.68816407700828175        10.648978547866369     
 H   5.7829443236928713       -1.9898876994455086        11.491309315663635     
 C   4.8816763132678860      -0.53229447951876074        12.808252336397192     
 H   4.7136836616023707       0.55588154311152838        12.842377191839107     
 H   5.5322825528276045      -0.74842878869950946        13.670088866495476     
 C   3.5450759822155171       -1.2592208679929864        12.984405400247251     
 H   2.8919247035736637       -1.0405329606525995        12.125075804095115     
 H   3.7086005527015482       -2.3483619540661418        12.953268523532214     
 C   2.8267736564207819      -0.88706913855146718        14.283141175898425     
 H   2.6684725788197099       0.20253089449313683        14.316134596473740     
 H   3.4818764139226235       -1.1060851470930722        15.140489130775338     
 C   1.4844583337900956       -1.5981873072056292        14.474664608106345     
 H   1.6365346093951527       -2.6895086627172251        14.460489463178638     
 H  0.82895099829059893       -1.3867003712579795        13.615218853483080     
 C  0.78088780747335884       -1.1954481118112037        15.773068247593914     
 H  0.63848792785726760      -0.10374530512961952        15.787991890733382     
 H   1.4392827607547001       -1.4106578702174637        16.628024941122057     
 C -0.56835268941304340       -1.8842776146497406        15.977898456569758     
 H  -1.2303091757484015       -1.6486299594461435        15.129466776017779     
 H -0.43342661154018075       -2.9777395073538142        15.939140911528465     
 C  -1.2713481875845591       -1.5163757734896552        17.290493921153470     
 H  -1.3802563350753025      -0.42239807421053110        17.369717334982475     
 H -0.63855289236656620       -1.8091306803379246        18.143541574335767     
 C  -2.6432231003232474       -2.1904505793292199        17.396151855079616     
 H  -3.2816319069875450       -1.8410658399524966        16.569007945634684     
 H  -2.5235360138204412       -3.2722581624397602        17.221917957333670     
 C  -3.3721604533163982       -1.9932186690055891        18.727804286845750     
 H  -3.5335491760137554      -0.92088691890956476        18.927677997402895     
 H  -2.7342267873625112       -2.3576953794126152        19.546793907750970     
 C  -4.7157590219280898       -2.7327825445799556        18.763436566794407     
 H  -5.4201338486410942       -2.2377895767314775        18.078606850952390     
 H  -4.5752832377913482       -3.7423521665574255        18.353999641266387     
 C  -5.3243549353675244       -2.8332609427275099        20.164019948296108     
 H  -6.3196015614951433       -3.2994461155937036        20.135935506562735     
 H  -4.6905283977628303       -3.4445318851332778        20.822286253107045     
 H  -5.4376231773879633       -1.8453620005676576        20.625796649329665     
 Cl   8.3578435664961983        3.1585602259337517       0.11804468941805082     
 Co   5.7893673422794700        7.0957350271706163        23.904091985705136     
 N   7.0782872219260620        7.6411980809348847        22.330209818757719     
 N   7.7980580939583959        7.0466690771735738        24.737420316428370     
 N   4.5457170599448791        6.4095850647164925        22.421536027623240     
 N   5.2579584797984324        5.1401087860866790        24.513258655611033     
 N   4.9784724807338963        8.8949846427460262        23.362484545036470     
 N   4.9750013741631687        7.9615239267865920        25.714857335406833     
 O   6.6232829608083987        8.1292539976580773        21.132074445978802     
 C   8.3786128839679321        7.7427180442730075        22.515651507334610     
 N   8.4424024011640295        6.6759512500359444        25.870240262811571     
 C   8.7831932482427071        7.3340105915918832        23.842267765069860     
 O   4.4524392571409317        6.9480793223447970        21.181981503418498     
 C   3.9784855244986415        5.1071404881852045        22.497263562647596     
 N   5.3901106228333751        4.3402240271531225        25.604778017238971     
 C   4.3873606145808361        4.4582805929181744        23.665392807946127     
 O   4.6293103718730766        9.2291891621335012        22.085906041363064     
 C   4.4033410113553000        9.7901889532068758        24.320030962640960     
 N   4.8877210331956382        7.6461445076466275        27.029430813404758     
 C   4.4279306097732585        9.2273794586355820        25.598860307605463     
 B   5.1428464946694223        8.2959611898409023        21.011375279023714     
 C   9.3187585379156967        8.3085441775094218        21.507897077156205     
 H   7.9004906954093324        6.3225405145207798        26.698276163129933     
 C   9.7917934660837194        6.7189360185000897        25.723409033641090     
 C   10.053594280826012        7.1617759516484103        24.431442776994931     
 C   2.9809470723094349        4.6268749054663401        21.513106656507816     
 H   5.8872334598004459        4.6792940827488021        26.459365090163647     
 C   4.6578130010696626        3.1974939800254134        25.482553976926127     
 C   4.0189997215438753        3.2183381756037370        24.261888325090855     
 C   4.0457935994236713        11.182384280695043        23.974807327094283     
 H   5.3823894473958598        6.8108259951286367        27.404444866357995     
 C   4.3442524474667170        8.6704769431100104        27.757431464285311     
 C   4.0350550679094468        9.6975106640845183        26.891512342549127     
 C   4.7448266753829147        8.8820640516905396        19.581799064945447     
 H   10.328533233750944        8.4234918953382838        21.914822415754902     
 H   8.9531827969238815        9.2921871588128298        21.174388026545522     
 H   9.3663847835299219        7.6700579889231948        20.611818730233395     
 H   10.449478988919250        6.4019501971480119        26.527789836314366     
 H   11.023754652475642        7.3174737531228082        23.978387019920437     
 H   2.7539451268297666        3.5649427101361155        21.652956528941452     
 H   3.3370284000293964        4.7855502783242594        20.484637098843599     
 H   2.0356564821099545        5.1909272870780274        21.604704766056578     
 H   4.6384921095511595        2.4617126772389915        26.274531475719268     
 H   3.3492667904713911        2.4696330063177045        23.861368042607843     
 H   3.4680200163967139        11.638297382563412        24.782789208405443     
 H   3.4550775291458700        11.231174271422660        23.049452849897172     
 H   4.9492074807496236        11.797685681711076        23.819260270092936     
 H   4.2075793692631880        8.5853638351029034        28.829224138924157     
 H   3.6021655421174108        10.656108042856337        27.149733655796748     
 H   3.6950495822355913        8.6008626581147318        19.397795108179899     
 H   4.7457197349160856        9.9826336965898346        19.624028425470076     
 C   5.6175991844070667        8.4210252397022369        18.401468058444888     
 H   5.0468252532067366        8.5048348376269463        17.464912411815693     
 H   5.8556655222685645        7.3496648998655632        18.504455180042029     
 C   6.9214884366250367        9.2127361154206611        18.239662642629529     
 H   7.5325633857134298        9.1164344012703289        19.147835888686327     
 H   6.6840821920965139        10.286678764916658        18.151353511425011     
 C   7.7297692536695806        8.7743350942644156        17.016769262832252     
 H   7.9262342017513792        7.6912498595570860        17.070616007763427     
 H   7.1216642423001009        8.9103869585312285        16.108923485770603     
 C   9.0551490438759767        9.5226686586323961        16.859944260606174     
 H   9.6943590846984051        9.3251074883506746        17.735476380280780     
 H   8.8712674387694790        10.609341853930893        16.872945585107452     
 C   9.8051963034713179        9.1526869971567582        15.578396014804774     
 H   9.9829217926203153        8.0657157086980860        15.553297208904439     
 H   9.1615999723741677        9.3568863938547366        14.708460831602512     
 C   11.136375678924844        9.8890009501558040        15.409170588381658     
 H   11.787581141641983        9.6752289627790606        16.271118759009017     
 H   10.965991718806890        10.977182021056205        15.437929044142484     
 C   11.860196493891710        9.5183453927407715        14.114094190313811     
 H   12.021600459255932        8.4289293685617341        14.081683846606142     
 H   11.207568228569798        9.7350036424861042        13.254072099734874     
 C   13.200001617349226        10.233521493130914        13.927445059292463     
 H   13.044539077834344        11.324586904001533        13.938139534800650     
 H   13.853466584726498        10.025746802575201        14.789658990351386     
 C   13.906965971529006        9.8282651399759295        12.632650480526474     
 H   14.053049761390861        8.7363745654899052        12.621295708223336     
 H   13.249604577145487        10.037643281530633        11.774832215265464     
 C   15.253874610571399        10.520704873997335        12.427543698143520     
 H   15.915121397779579        10.294356937454376        13.279405009740112     
 H   15.115790731649472        11.614339081776700        12.454499443693642     
 C   15.954352262614615        10.136193470368184        11.119988687770997     
 H   16.057388845245423        9.0407752216504900        11.053116900497361     
 H   15.318783003948404        10.420947178436348        10.266304393795908     
 C   17.329226312541536        10.798907754717785        10.998554084813049     
 H   17.961981522258284        10.474863384810876        11.840300275554934     
 H   17.217097134838344        11.887454137024065        11.131494049345040     
 C   18.059397384782883        10.541934229648399        9.6786975439537919     
 H   18.190416467218299        9.4599569304465554        9.5119190313174364     
 H   17.435828023834386        10.894056105165872        8.8438642060421007     
 C   19.421330014070755        11.244850537356919        9.6255384181735071     
 H   20.113958024519167        10.751258139818704        10.323326389962391     
 H   19.307587470231372        12.269697169854661        10.005440727432013     
 C   20.024377514686531        11.286560241505226        8.2200443761994215     
 H   21.019864246409817        11.752701223590499        8.2274246098791917     
 H   19.383785301777941        11.871316023917634        7.5451592807115766     
 H   20.134495333679507        10.279191161833804        7.7988460236452033     
 Cl   6.7864751880949941        5.4683360302230097        28.136694814345123     
         194

 Co   9.1073423663329223        1.3855322500650038        4.4179183127292188     
 N   7.8385959528046874       0.63226664401734300        5.7999662595669683     
 N   7.1499997084164315        1.7225558451907084        3.5939842456600508     
 N   10.179194019266824        2.1885679555758846        6.0559029328713407     
 N   9.9494645275818350        3.2594670856492494        3.6916985604171781     
 N   10.231244915506148      -0.34970718751324126        5.0496638081768745     
 N   9.7636278539131105       0.39854924093415428        2.6462517798134724     
 O   8.1820612563673549       0.29943502522775967        7.0744386663339114     
 C   6.4196272453507746       0.77022548380089217        5.6518021294715322     
 N   6.5637578264318313        2.2367567627937439        2.4808042880017687     
 C   6.0992902102006195        1.3677249954644324        4.4287734452440297     
 O   10.304194381807449        1.5440758863153563        7.2530568199354661     
 C   10.769317713060847        3.3542101062427574        5.9567933847095782     
 N   10.021689407269193        4.0244901106010875        2.5753435049706881     
 C   10.621409514862419        3.9543156689832051        4.6448809783089891     
 O   10.283867537020788      -0.77804462529163654        6.3497160267253356     
 C   10.764153014698994       -1.1527448604807984        4.1685303765636608     
 N   9.8038129353951557       0.68349403600622660        1.3254688540863100     
 C   10.576098995922983      -0.68041286923074340        2.8124668645964572     
 B   9.6773325956325511       0.17811497087888684        7.3412935284868972     
 C   5.4618376411134291       0.26977013962545138        6.6656513863832814     
 H   7.1403757875207017        2.5766558920203226        1.6776236284504673     
 C   5.1996024621291612        2.2377474001908588        2.5749551026205721     
 C   4.8606568628620694        1.6867860113132160        3.7927596764246725     
 C   11.588252275660954        4.0035661424667452        7.0165782535567081     
 H   9.5547589328766129        3.7223575277999674        1.6868442806119814     
 C   10.712067097291021        5.1683984122015332        2.7956932969806858     
 C   11.116160819797486        5.1640249626738921        4.1245879833491550     
 C   11.461250248496039       -2.4192596723877067        4.5157627478739144     
 H   9.2779226208867467        1.4945589463302189       0.92559967403740806     
 C   10.604343965095422      -0.18518697243098028       0.65548854366979836     
 C   11.116892960032780       -1.0893712860681475        1.5764313682623843     
 C   9.9541910835684053      -0.38319087934598040        8.8097026033165928     
 H   4.4296765964414346       0.49476810982176012        6.3795418067316607     
 H   5.5475321430571887      -0.82158497847188694        6.7992452654266149     
 H   5.6539602952008563       0.71950049846529951        7.6528282045951173     
 H   4.5958918699341949        2.6572300691212112        1.7746893333519558     
 H   3.8651481032409771        1.5258010328629066        4.1807762854325503     
 H   11.321641979245030        5.0616460565216466        7.1402038204037268     
 H   11.473841659438122        3.4797558923230980        7.9691391477260884     
 H   12.651818229110871        3.9903353956397032        6.7259207067921540     
 H   10.902635162402358        5.8745108526644279        1.9987237658688397     
 H   11.694076428408795        5.9241262241171384        4.6338827197800132     
 H   11.997727314177533       -2.8232158704829686        3.6547848237281819     
 H   12.167698287793495       -2.2563219415022067        5.3401990700102049     
 H   10.738881215417534       -3.1785271557516914        4.8554691436957915     
 H   10.758781712676651      -0.10171988803070890      -0.41213216190487745     
 H   11.768147571917744       -1.9297588312808023        1.3667267143183952     
 H   11.006254860672717      -0.14070859032074653        9.0326371572619308     
 H   9.9102177326456822       -1.4828825893277362        8.7972742335803833     
 C   9.0544220686765673       0.14781380654620119        9.9405221474481493     
 H   9.5956305717567822        9.0619425197631817E-002   10.897113863062245     
 H   8.8471986816437056        1.2195642750655342        9.7880364849898935     
 C   7.7292752984742590      -0.60878698673494380        10.102130056302945     
 H   7.1115196027901471      -0.48350345915815784        9.2011289834879015     
 H   7.9365485028790168       -1.6900158811053980        10.171417351304241     
 C   6.9452382162393302      -0.17348869089386307        11.343986881407234     
 H   6.7680966825040523       0.91325305967095616        11.312481040879508     
 H   7.5667015927259671      -0.33602627513514849        12.238334330425428     
 C   5.6100085630955903      -0.90297107553961109        11.512784527042973     
 H   4.9619106649956821      -0.68941960683745351        10.647370470479732     
 H   5.7784748219035844       -1.9919160601309578        11.488112672297271     
 C   4.8783913952410973      -0.53507651676688472        12.806904223067473     
 H   4.7108090280621342       0.55313837471037552        12.841864310905196     
 H   5.5296766668748436      -0.75194326577955850        13.668035404575928     
 C   3.5415715676339654       -1.2615826651036877        12.984010185842527     
 H   2.8878094627462971       -1.0425232158473396        12.125240101995605     
 H   3.7046837523313934       -2.3507816463895277        12.952528410398992     
 C   2.8242190327887036      -0.88949209795632045        14.283444785938583     
 H   2.6662297104377388       0.20015087756382313        14.316791697286366     
 H   3.4798634935503610       -1.1088556622337649        15.140288923117804     
 C   1.4817671888510859       -1.6003498037250661        14.475759370255711     
 H   1.6337449878456372       -2.6917039858655025        14.461878078240774     
 H  0.82602301432153902       -1.3891202200621815        13.616416550744772     
 C  0.77827463094602289       -1.1973007802600835        15.774241640644522     
 H  0.63542402224154082      -0.10562869140665754        15.788840328650044     
 H   1.4368538627092300       -1.4119616294257173        16.629213516669850     
 C -0.57074248468173916       -1.8867508555747665        15.979425722092783     
 H  -1.2325102425535615       -1.6525744493115291        15.130460694166000     
 H -0.43507820155616278       -2.9801611500084331        15.942082291615618     
 C  -1.2744529810961032       -1.5175712767706897        17.291287276288120     
 H  -1.3845197672577723      -0.42361559141947791        17.368644489314228     
 H -0.64139272446990969       -1.8081638716541322        18.144828061642190     
 C  -2.6457162027109224       -2.1927413737462977        17.398426575101656     
 H  -3.2843444042987904       -1.8461768944972470        16.570368212211218     
 H  -2.5249836678283972       -3.2748424285257838        17.227212968100304     
 C  -3.3747654010047583       -1.9924215155350302        18.729537828121174     
 H  -3.5363731097923798      -0.91969489345860822        18.926832543102606     
 H  -2.7365969269462602       -2.3545320513413537        19.549265236755875     
 C  -4.7181324661952804       -2.7322899584019598        18.767745647234964     
 H  -5.4236308358369847       -2.2383245822583295        18.083368461347153     
 H  -4.5779552050722137       -3.7423486401616830        18.359412174219749     
 C  -5.3244732690607721       -2.8310510016547590        20.169418766926498     
 H  -6.3199840152756295       -3.2967108582343330        20.143631715566460     
 H  -4.6897221427865476       -3.4418407676399498        20.827227887396340     
 H  -5.4364572328491674       -1.8426168782308918        20.630312336196699     
 Cl   8.3627590925065789        3.1589018498503765       0.11562904490624573     
 Co   5.7881246020515231        7.0960540716135547        23.906764559304623     
 N   7.0789791621934555        7.6428995114213967        22.334902754911948     
 N   7.7959517159325564        7.0459330666262163        24.742358356565536     
 N   4.5453937478603912        6.4129595841048426        22.422397568900916     
 N   5.2556723681885895        5.1396975116180110        24.512497678069927     
 N   4.9779338553505061        8.8960074315114230        23.366644285332821     
 N   4.9716051781768522        7.9584792942879323        25.717406243796152     
 O   6.6256259918375591        8.1332279402322687        21.137096168250920     
 C   8.3790198839611385        7.7441323662357071        22.522012323521150     
 N   8.4390286354476274        6.6729418688023499        25.875065311180414     
 C   8.7820853223684363        7.3334567430626949        23.848399578672872     
 O   4.4540973583268384        6.9527549137803177        21.183314649846647     
 C   3.9758269317387769        5.1115994269166842        22.496741644232838     
 N   5.3863188959100370        4.3382854596178104        25.603062700545074     
 C   4.3838977976027520        4.4605178773963567        23.663905256771514     
 O   4.6309247753957683        9.2325369154101509        22.090084543916756     
 C   4.4008564346497705        9.7891318470161881        24.324900616246865     
 N   4.8820050694060741        7.6404377890519646        27.031074143784281     
 C   4.4239653838559327        9.2242016065520236        25.602765629834916     
 B   5.1455018547924807        8.3004185708268121        21.014904427121341     
 C   9.3201252427841261        8.3117313526584802        21.516241798650587     
 H   7.8961330343883986        6.3187538759587012        26.702155242226940     
 C   9.7885336507953458        6.7145238304400801        25.729282320186982     
 C   10.051800760883410        7.1589142131035688        24.438189451615436     
 C   2.9758085014884914        4.6352309074297056        21.513492804387035     
 H   5.8834499141304004        4.6756838024939213        26.458213713647282     
 C   4.6519860256626968        3.1971079785928720        25.479523236413517     
 C   4.0133447320494877        3.2205946620233634        24.258871388991771     
 C   4.0419053174113042        11.181229817195540        23.981052161724858     
 H   5.3759822232162735        6.8044849998557737        27.405287821392193     
 C   4.3365572516000448        8.6629569129690100        27.759972602816781     
 C   4.0284116266185013        9.6915156411260650        26.895528100374214     
 C   4.7496075333446228        8.8879780315714854        19.585364026680903     
 H   10.330210961075849        8.4228663959744559        21.923060756199412     
 H   8.9566380679714932        9.2973939543415458        21.187040574660969     
 H   9.3658804947569312        7.6770174927408750        20.617659277530056     
 H   10.445303939187324        6.3955649883132111        26.533588793142929     
 H   11.022427425738078        7.3141650762405268        23.986044338818392     
 H   2.7474282208367899        3.5733569063825041        21.651285365807308     
 H   3.3302733156464570        4.7959894815018327        20.484872210779240     
 H   2.0315759198589589        5.2003660046502249        21.608367693450919     
 H   4.6312263016560431        2.4604219226350925        26.270602948537341     
 H   3.3425589187442521        2.4734058361159343        23.857409593077062     
 H   3.4667010977970425        11.636805303467071        24.790880269114901     
 H   3.4482397337912829        11.230104341680393        23.057675384447457     
 H   4.9445797340546616        11.796699626169969        23.822578082833644     
 H   4.1975042888868694        8.5755005762726135        28.831156889791739     
 H   3.5941596852056699        10.649248446670702        27.154556525277073     
 H   3.6990576787920317        8.6100396493032587        19.401404711231908     
 H   4.7537437287344773        9.9884428102008513        19.627710359543070     
 C   5.6207120424263595        8.4244691724020129        18.404601299400397     
 H   5.0494347900860630        8.5092379646342522        17.468401717034123     
 H   5.8563187538717081        7.3526327631190069        18.507796779377827     
 C   6.9263043264925335        9.2131229096485949        18.241395900676576     
 H   7.5385737375720865        9.1143550776732951        19.148447220937694     
 H   6.6913908510068625        10.287669892154991        18.154697183282508     
 C   7.7315431086626223        8.7744217397879751        17.016506745139029     
 H   7.9265800190562414        7.6910559941713776        17.069159383037082     
 H   7.1217678672400906        8.9120193714281051        16.110068769363544     
 C   9.0576007203083790        9.5211829038691569        16.857432042615557     
 H   9.6978569570785655        9.3230401856756071        17.732044768962702     
 H   8.8749081304425310        10.608048507457804        16.870652673776707     
 C   9.8057965651541856        9.1505108010410812        15.574913826814296     
 H   9.9830137151082834        8.0634592563882777        15.549829804873994     
 H   9.1612875015367514        9.3548809078892639        14.705710683622259     
 C   11.137160418022361        9.8863256601502236        15.404178458073492     
 H   11.788644446367785        9.6734383951611544        16.266147878188114     
 H   10.966910724896202        10.974564954710585        15.431891640998236     
 C   11.860781627942538        9.5144093486866943        14.109261665722430     
 H   12.022917911300340        8.4250798806055602        14.078207332925526     
 H   11.207790587132818        9.7295709131074926        13.249170858561387     
 C   13.200101607684303        10.230335643487821        13.921417255803217     
 H   13.043637524080909        11.321260358571379        13.930245418920585     
 H   13.853609359743848        10.024670135247680        14.784064893416247     
 C   13.907865979026106        9.8237503703983364        12.627440321613825     
 H   14.055939507381774        8.7321807331609147        12.618255233331002     
 H   13.250281815170938        10.030272114357569        11.769223907888916     
 C   15.253523163584260        10.518219158447602        12.421138019069168     
 H   15.914943047921621        10.294780568598938        13.273549325476100     
 H   15.113364003674524        11.611589877109031        12.446028548074278     
 C   15.955404976713153        10.132853737961366        11.114547909823896     
 H   16.060753248170879        9.0376189712354407        11.049629555677626     
 H   15.319842566563564        10.414840502272712        10.260037390986318     
 C   17.328942082707382        10.798269020616006        10.993370533771744     
 H   17.961253070642456        10.476861731189787        11.836380428949441     
 H   17.214276289904507        11.886692537171658        11.124669278300537     
 C   18.061952651544594        10.541485853803559        9.6750878785984131     
 H   18.195163375116469        9.4596696922018992        9.5093550821356931     
 H   17.439772828090948        10.892145054479284        8.8386999650378897     
 C   19.422638769313679        11.246791089221228        9.6249959430361560     
 H   20.114321332287250        10.754468549376835        10.324537525156151     
 H   19.305961713668236        12.271288818209195        10.004667457378812     
 C   20.029405699107876        11.290173136934703        8.2213186249394798     
 H   21.023821033488833        11.758281858291449        8.2317101968112727     
 H   19.389595067740146        11.874048974595871        7.5449724161904195     
 H   20.142627709321555        10.283261817910423        7.8000822762606825     
 Cl   6.7816511295454944        5.4621782522307090        28.137353921360610     
         194

 Co   9.1120229359959311        1.3878061637466701        4.4162262244037498     
 N   7.8416694106486116       0.63698515125986055        5.7977184491484168     
 N   7.1540218865479392        1.7217591526806295        3.5891422941756006     
 N   10.183570821559398        2.1900052697785641        6.0549078435634147     
 N   9.9523580620394085        3.2621199890548884        3.6911038318819358     
 N   10.232934952849909      -0.34920710512288111        5.0490613443905552     
 N   9.7682013848116540       0.40017013955258157        2.6455811109341973     
 O   8.1839761643598710       0.30376157059134196        7.0722890684301438     
 C   6.4226972103229105       0.77328269582301523        5.6481185754191392     
 N   6.5682305946838504        2.2331833932166609        2.4745741445015721     
 C   6.1029164443116617        1.3677658809794955        4.4236949754169155     
 O   10.307804757273288        1.5454219052469835        7.2521552532648590     
 C   10.772966029487419        3.3560283297935620        5.9561329551529587     
 N   10.023480298383728        4.0279809874343000        2.5752819591850558     
 C   10.624628255588817        3.9565456659184042        4.6443805018746565     
 O   10.284605342029590      -0.77695590412589910        6.3493497465225204     
 C   10.763925550965773       -1.1537644734940429        4.1681489120454769     
 N   9.8081353028734704       0.68405830814997926        1.3246030557767201     
 C   10.576744479420430      -0.68151695954954972        2.8119140506635176     
 B   9.6786631374511565       0.18035792077012164        7.3403134030216863     
 C   5.4643456655674925       0.27431701987817902        6.6621387665295835     
 H   7.1451865424406238        2.5732463873625089        1.6716911135337487     
 C   5.2039678762259216        2.2333417652474301        2.5676773183071755     
 C   4.8644685783329500        1.6845461669561919        3.7861854499885981     
 C   11.590672190309736        4.0062951615815514        7.0162354873615183     
 H   9.5574562627569897        3.7254683350555262        1.6865582180662058     
 C   10.713638954847573        5.1719271967791407        2.7959538270272764     
 C   11.118452266797764        5.1668349493767929        4.1246394102881379     
 C   11.457763293885368       -2.4220086303890724        4.5153733580879241     
 H   9.2841740675326641        1.4961716761713058       0.92453392253325162     
 C   10.604480370684819      -0.18801255144976026       0.65448251515093192     
 C   11.114558714384694       -1.0933657165605757        1.5756315052332306     
 C   9.9524203841719157      -0.38157791611864922        8.8090864860147491     
 H   4.4323478841146082       0.49768764093045342        6.3743141194281421     
 H   5.5507801124397238      -0.81658735139723282        6.7983540462236576     
 H   5.6548839097229830       0.72652921075804400        7.6484010631623267     
 H   4.6004582684526172        2.6512492066966318        1.7664847749906274     
 H   3.8687614346142016        1.5239540058114724        4.1739045797733780     
 H   11.321548544951138        5.0635880060636858        7.1407605768922018     
 H   11.477613967333886        3.4815578584427538        7.9684040599565229     
 H   12.654132604920774        3.9960185568464026        6.7253904216596920     
 H   10.903426813168764        5.8787915992794915        1.9994610174389686     
 H   11.696202545652262        5.9269281675263459        4.6341001331266778     
 H   11.996204140424473       -2.8255550917293055        3.6554262275806062     
 H   12.161829710294219       -2.2617272819797392        5.3421470688424044     
 H   10.733113020348918       -3.1806012411681701        4.8512653476962591     
 H   10.758228977412578      -0.10560306042729681      -0.41330209723766881     
 H   11.762700208737995       -1.9360273564829353        1.3659567932052401     
 H   11.003744697409081      -0.13869260532955244        9.0347659454772717     
 H   9.9092127082183836       -1.4813012786468767        8.7957199758158975     
 C   9.0499813537680609       0.14790153540773440        9.9385660165428007     
 H   9.5898057630060283        9.0491294764561636E-002   10.895885344877552     
 H   8.8423382281944054        1.2196251657471415        9.7864416912354617     
 C   7.7248285199660085      -0.60925368056439455        10.098541959980395     
 H   7.1070540318023534      -0.48260190209614029        9.1977556764892459     
 H   7.9321519550369040       -1.6905613476603538        10.166277034792659     
 C   6.9410178562905154      -0.17559569690565605        11.341297804339764     
 H   6.7639463290369353       0.91118934520751660        11.311119935315119     
 H   7.5630490916786375      -0.33910409019790977        12.235067720211491     
 C   5.6057454364294141      -0.90500748751298765        11.510518316282642     
 H   4.9570605240406058      -0.69067513666662539        10.645762393093095     
 H   5.7740053201142967       -1.9939444208164070        11.484916028930908     
 C   4.8751064772143087      -0.53785855401500859        12.805556109737754     
 H   4.7079343945218968       0.55039520630922278        12.841351429971287     
 H   5.5270707809220827      -0.75545774285960743        13.665981942656382     
 C   3.5380671530524137       -1.2639444622143892        12.983614971437801     
 H   2.8836942219189305       -1.0445134710420796        12.125404399896093     
 H   3.7007669519612385       -2.3532013387129136        12.951788297265772     
 C   2.8216644091566252      -0.89191505736117382        14.283748395978741     
 H   2.6639868420557677       0.19777086063450947        14.317448798098992     
 H   3.4778505731780984       -1.1116261773744576        15.140088715460271     
 C   1.4790760439120765       -1.6025123002445032        14.476854132405077     
 H   1.6309553662961218       -2.6938993090137799        14.463266693302909     
 H  0.82309503035247900       -1.3915400688663835        13.617614248006465     
 C  0.77566145441868695       -1.1991534487089630        15.775415033695131     
 H  0.63236011662581404      -0.10751207768369557        15.789688766566705     
 H   1.4344249646637597       -1.4132653886339710        16.630402092217643     
 C -0.57313227995043492       -1.8892240964997924        15.980952987615806     
 H  -1.2347113093587214       -1.6565189391769146        15.131454612314222     
 H -0.43672979157214481       -2.9825827926630515        15.945023671702772     
 C  -1.2775577746076474       -1.5187667800517242        17.292080631422774     
 H  -1.3887831994402420      -0.42483310862842477        17.367571643645981     
 H -0.64423255657325318       -1.8071970629703396        18.146114548948614     
 C  -2.6482093050985980       -2.1950321681633760        17.400701295123692     
 H  -3.2870569016100362       -1.8512879490419973        16.571728478787747     
 H  -2.5264313218363532       -3.2774266946118078        17.232507978866938     
 C  -3.3773703486931188       -1.9916243620644714        18.731271369396598     
 H  -3.5391970435710043      -0.91850286800765180        18.925987088802316     
 H  -2.7389670665300092       -2.3513687232700917        19.551736565760777     
 C  -4.7205059104624718       -2.7317973722239643        18.772054727675524     
 H  -5.4271278230328761       -2.2388595877851820        18.088130071741912     
 H  -4.5806271723530791       -3.7423451137659400        18.364824707173110     
 C  -5.3245916027540199       -2.8288410605820080        20.174817585556887     
 H  -6.3203664690561148       -3.2939756008749628        20.151327924570186     
 H  -4.6889158878102650       -3.4391496501466219        20.832169521685636     
 H  -5.4352912883103706       -1.8398717558941260        20.634828023063733     
 Cl   8.3676746185169595        3.1592434737670012       0.11321340039444067     
 Co   5.7868818618235762        7.0963731160564922        23.909437132904110     
 N   7.0796711024608490        7.6446009419079077        22.339595691066176     
 N   7.7938453379067170        7.0451970560788588        24.747296396702698     
 N   4.5450704357759033        6.4163341034931936        22.423259110178595     
 N   5.2533862565787457        5.1392862371493431        24.511736700528825     
 N   4.9773952299671169        8.8970302202768199        23.370804025629177     
 N   4.9682089821905349        7.9554346617892735        25.719955152185467     
 O   6.6279690228667194        8.1372018828064618        21.142117890523039     
 C   8.3794268839543449        7.7455466881984059        22.528373139707689     
 N   8.4356548697312235        6.6699324875687553        25.879890359549258     
 C   8.7809773964941655        7.3329028945335066        23.854531392275888     
 O   4.4557554595127460        6.9574305052158376        21.184647796274799     
 C   3.9731683389789128        5.1160583656481631        22.496219725818076     
 N   5.3825271689866998        4.3363468920824983        25.601347383851177     
 C   4.3804349806246687        4.4627551618745391        23.662417705596901     
 O   4.6325391789184609        9.2358846686868006        22.094263046470449     
 C   4.3983718579442401        9.7880747408254987        24.329770269852769     
 N   4.8762891056165101        7.6347310704573017        27.032717474163807     
 C   4.4200001579386070        9.2210237544684652        25.606670952064370     
 B   5.1481572149155381        8.3048759518127220        21.018433575218971     
 C   9.3214919476525573        8.3149185278075368        21.524586520144965     
 H   7.8917753733674658        6.3149672373966235        26.706034321323948     
 C   9.7852738355069739        6.7101116423800713        25.735155606732874     
 C   10.050007240940809        7.1560524745587273        24.444936126235945     
 C   2.9706699306675479        4.6435869093930719        21.513878952266253     
 H   5.8796663684603558        4.6720735222390415        26.457062337130917     
 C   4.6461590502557302        3.1967219771603310        25.476492495900903     
 C   4.0076897425551001        3.2228511484429898        24.255854452892684     
 C   4.0380170353989371        11.180075353696035        23.987296996355429     
 H   5.3695749990366881        6.7981440045829098        27.406130776426394     
 C   4.3288620557333735        8.6554368828280097        27.762513741348251     
 C   4.0217681853275566        9.6855206181676134        26.899543858199301     
 C   4.7543883913063318        8.8938920114524311        19.588928988416356     
 H   10.331888688400756        8.4222408966106279        21.931299096643922     
 H   8.9600933390191067        9.3026007498702619        21.199693122776420     
 H   9.3653762059839387        7.6839769965585552        20.623499824826716     
 H   10.441128889455399        6.3891797794784093        26.539387749971493     
 H   11.021100199000514        7.3108563993582463        23.993701657716350     
 H   2.7409113148438133        3.5817711026288928        21.649614202673163     
 H   3.3235182312635172        4.8064286846794069        20.485107322714882     
 H   2.0274953576079633        5.2098047222224215        21.612030620845260     
 H   4.6239604937609275        2.4591311680311931        26.266674421355415     
 H   3.3358510470171128        2.4771786659141637        23.853451143546277     
 H   3.4653821791973711        11.635313224370728        24.798971329824354     
 H   3.4414019384366963        11.229034411938128        23.065897918997738     
 H   4.9399519873596986        11.795713570628861        23.825895895574348     
 H   4.1874292085105500        8.5656373174423237        28.833089640659324     
 H   3.5861538282939285        10.642388850485069        27.159379394757398     
 H   3.7030657753484726        8.6192166404917856        19.405014314283918     
 H   4.7617677225528690        9.9942519238118663        19.631392293616059     
 C   5.6238249004456531        8.4279131051017888        18.407734540355911     
 H   5.0520443269653894        8.5136410916415564        17.471891022252553     
 H   5.8569719854748516        7.3556006263724507        18.511138378713625     
 C   6.9311202163600294        9.2135097038765288        18.243129158723622     
 H   7.5445840894307441        9.1122757540762631        19.149058553189061     
 H   6.6986995099172111        10.288661019393325        18.158040855140008     
 C   7.7333169636556640        8.7745083853115329        17.016244227445803     
 H   7.9269258363611028        7.6908621287856693        17.067702758310741     
 H   7.1218714921800803        8.9136517843249834        16.111214052956484     
 C   9.0600523967407813        9.5196971491059159        16.854919824624940     
 H   9.7013548294587242        9.3209728830005378        17.728613157644624     
 H   8.8785488221155831        10.606755160984715        16.868359762445962     
 C   9.8063968268370534        9.1483346049254060        15.571431638823819     
 H   9.9831056375962532        8.0612028040784676        15.546362400843551     
 H   9.1609750306993334        9.3528754219237893        14.702960535642008     
 C   11.137945157119876        9.8836503701446432        15.399186327765326     
 H   11.789707751093585        9.6716478275432483        16.261176997367215     
 H   10.967829730985512        10.971947888364964        15.425854237853986     
 C   11.861366761993368        9.5104733046326171        14.104429141131050     
 H   12.024235363344745        8.4212303926493881        14.074730819244913     
 H   11.208012945695838        9.7241381837288827        13.244269617387898     
 C   13.200201598019381        10.227149793844729        13.915389452313971     
 H   13.042735970327476        11.317933813141225        13.922351303040520     
 H   13.853752134761200        10.023593467920159        14.778470796481109     
 C   13.908765986523205        9.8192356008207433        12.622230162701179     
 H   14.058829253372689        8.7279869008319242        12.615214758438668     
 H   13.250959053196389        10.022900947184505        11.763615600512370     
 C   15.253171716597119        10.515733442897869        12.414732339994817     
 H   15.914764698063664        10.295204199743500        13.267693641212089     
 H   15.110937275699577        11.608840672441360        12.437557652454915     
 C   15.956457690811693        10.129514005554547        11.109107131876797     
 H   16.064117651096339        9.0344627208203914        11.046142210857889     
 H   15.320902129178723        10.408733826109078        10.253770388176726     
 C   17.328657852873228        10.797630286514227        10.988186982730440     
 H   17.960524619026629        10.478860077568701        11.832460582343948     
 H   17.211455444970674        11.885930937319252        11.117844507256033     
 C   18.064507918306305        10.541037477958719        9.6714782132430326     
 H   18.199910283014638        9.4593824539572431        9.5067911329539481     
 H   17.443717632347511        10.890234003792697        8.8335357240336805     
 C   19.423947524556603        11.248731641085534        9.6244534678988067     
 H   20.114684640055334        10.757678958934964        10.325748660349912     
 H   19.304335957105099        12.272880466563729        10.003894187325612     
 C   20.034433883529225        11.293786032364181        8.2225928736795364     
 H   21.027777820567852        11.763862492992399        8.2359957837433537     
 H   19.395404833702354        11.876781925274107        7.5447855516692615     
 H   20.150760084963604        10.287332473987043        7.8013185288761626     
 Cl   6.7768270709959948        5.4560204742384073        28.138013028376097     
         194

 Co   9.1167035056589416        1.3900800774283364        4.4145341360782817     
 N   7.8447428684925349       0.64170365850237798        5.7954706387298645     
 N   7.1580440646794470        1.7209624601705509        3.5843003426911508     
 N   10.187947623851974        2.1914425839812437        6.0539127542554878     
 N   9.9552515964969821        3.2647728924605275        3.6905091033466939     
 N   10.234624990193669      -0.34870702273252097        5.0484588806042359     
 N   9.7727749157101993       0.40179103817100886        2.6449104420549228     
 O   8.1858910723523870       0.30808811595492419        7.0701394705263754     
 C   6.4257671752950474       0.77633990784513829        5.6444350213667471     
 N   6.5727033629358695        2.2296100236395784        2.4683440010013760     
 C   6.1065426784227039        1.3678067664945586        4.4186165055898012     
 O   10.311415132739127        1.5467679241786105        7.2512536865942510     
 C   10.776614345913991        3.3578465533443667        5.9554725255963392     
 N   10.025271189498261        4.0314718642675125        2.5752204133994239     
 C   10.627846996315215        3.9587756628536037        4.6438800254403247     
 O   10.285343147038391      -0.77586718296016166        6.3489834663197051     
 C   10.763698087232552       -1.1547840865072876        4.1677674475272921     
 N   9.8124576703517867       0.68462258029373180        1.3237372574671300     
 C   10.577389962917875      -0.68262104986835603        2.8113612367305780     
 B   9.6799936792697618       0.18260087066135641        7.3393332775564755     
 C   5.4668536900215550       0.27886390013090667        6.6586261466758865     
 H   7.1499972973605459        2.5698368827046956        1.6657585986170300     
 C   5.2083332903226811        2.2289361303040010        2.5603995339937784     
 C   4.8682802938038314        1.6823063225991679        3.7796112235525232     
 C   11.593092104958519        4.0090241806963576        7.0158927211663284     
 H   9.5601535926373664        3.7285791423110854        1.6862721555204301     
 C   10.715210812404127        5.1754559813567482        2.7962143570738669     
 C   11.120743713798044        5.1696449360796937        4.1246908372271207     
 C   11.454276339274697       -2.4247575883904382        4.5149839683019337     
 H   9.2904255141785796        1.4977844060123924       0.92346817102909518     
 C   10.604616776274215      -0.19083813046854020       0.65347648663206537     
 C   11.112224468736608       -1.0973601470530037        1.5748316422040767     
 C   9.9506496847754260      -0.37996495289131804        8.8084703687129053     
 H   4.4350191717877827       0.50060717203914673        6.3690864321246243     
 H   5.5540280818222580      -0.81158972432257870        6.7974628270207003     
 H   5.6558075242451098       0.73355792305078849        7.6439739217295362     
 H   4.6050246669710404        2.6452683442720528        1.7582802166292990     
 H   3.8723747659874266        1.5221069787600385        4.1670328741142058     
 H   11.321455110657245        5.0655299556057249        7.1413173333806768     
 H   11.481386275229651        3.4833598245624096        7.9676689721869574     
 H   12.656446980730678        4.0017017180531020        6.7248601365272309     
 H   10.904218463935168        5.8830723458945551        2.0001982690090974     
 H   11.698328662895729        5.9297301109355525        4.6343175464733433     
 H   11.994680966671414       -2.8278943129756424        3.6560676314330305     
 H   12.155961132794941       -2.2671326224572717        5.3440950676746031     
 H   10.727344825280303       -3.1826753265846488        4.8470615516967266     
 H   10.757676242148507      -0.10948623282388470      -0.41447203257046022     
 H   11.757252845558245       -1.9422958816850684        1.3651868720920852     
 H   11.001234534145446      -0.13667662033835837        9.0368947336926144     
 H   9.9082076837910851       -1.4797199679660169        8.7941657180514099     
 C   9.0455406388595527       0.14798926426926762        9.9366098856374503     
 H   9.5839809542552743        9.0363164331491441E-002   10.894656826692858     
 H   8.8374777747451052        1.2196860564287488        9.7848468974810299     
 C   7.7203817414577571      -0.60972037439384519        10.094953863657846     
 H   7.1025884608145589      -0.48170034503412268        9.1943823694905902     
 H   7.9277554071947911       -1.6911068142153096        10.161136718281076     
 C   6.9367974963417005      -0.17770270291744905        11.338608727272295     
 H   6.7597959755698183       0.90912563074407704        11.309758829750729     
 H   7.5593965906313079      -0.34218190526067099        12.231801109997555     
 C   5.6014823097632371      -0.90704389948636410        11.508252105522311     
 H   4.9522103830855304      -0.69193066649579715        10.644154315706459     
 H   5.7695358183250098       -1.9959727815018562        11.481719385564544     
 C   4.8718215591875209      -0.54064059126313257        12.804207996408035     
 H   4.7050597609816593       0.54765203790806993        12.840838549037375     
 H   5.5244648949693227      -0.75897221993965647        13.663928480736834     
 C   3.5345627384708620       -1.2663062593250904        12.983219757033076     
 H   2.8795789810915644       -1.0465037262368195        12.125568697796583     
 H   3.6968501515910837       -2.3556210310362995        12.951048184132549     
 C   2.8191097855245468      -0.89433801676602709        14.284052006018898     
 H   2.6617439736737967       0.19539084370519577        14.318105898911618     
 H   3.4758376528058359       -1.1143966925151503        15.139888507802738     
 C   1.4763848989730668       -1.6046747967639401        14.477948894554441     
 H   1.6281657447466065       -2.6960946321620574        14.464655308365046     
 H  0.82016704638341908       -1.3939599176705855        13.618811945268156     
 C  0.77304827789135100       -1.2010061171578426        15.776588426745739     
 H  0.62929621101008715      -0.10939546396073360        15.790537204483368     
 H   1.4319960666182896       -1.4145691478422247        16.631590667765440     
 C -0.57552207521913079       -1.8916973374248185        15.982480253138831     
 H  -1.2369123761638814       -1.6604634290423004        15.132448530462446     
 H -0.43838138158812689       -2.9850044353176699        15.947965051789925     
 C  -1.2806625681191914       -1.5199622833327586        17.292873986557428     
 H  -1.3930466316227117      -0.42605062583737163        17.366498797977734     
 H -0.64707238867659667       -1.8062302542865472        18.147401036255037     
 C  -2.6507024074862735       -2.1973229625804538        17.402976015145732     
 H  -3.2897693989212815       -1.8563990035867477        16.573088745364281     
 H  -2.5278789758443092       -3.2800109606978318        17.237802989633568     
 C  -3.3799752963814789       -1.9908272085939123        18.733004910672026     
 H  -3.5420209773496287      -0.91731084255669526        18.925141634502026     
 H  -2.7413372061137578       -2.3482053951988302        19.554207894765678     
 C  -4.7228793547296632       -2.7313047860459685        18.776363808116084     
 H  -5.4306248102287666       -2.2393945933120341        18.092891682136674     
 H  -4.5832991396339446       -3.7423415873701975        18.370237240126471     
 C  -5.3247099364472676       -2.8266311195092566        20.180216404187274     
 H  -6.3207489228366001       -3.2912403435155921        20.159024133573915     
 H  -4.6881096328339815       -3.4364585326532944        20.837111155974931     
 H  -5.4341253437715746       -1.8371266335573602        20.639343709930767     
 Cl   8.3725901445273401        3.1595850976836259       0.11079775588263557     
 Co   5.7856391215956293        7.0966921604994306        23.912109706503596     
 N   7.0803630427282425        7.6463023723944188        22.344288627220404     
 N   7.7917389598808766        7.0444610455315013        24.752234436839860     
 N   4.5447471236914154        6.4197086228815445        22.424120651456271     
 N   5.2511001449689028        5.1388749626806751        24.510975722987723     
 N   4.9768566045837268        8.8980530090422185        23.374963765925528     
 N   4.9648127862042175        7.9523900292906138        25.722504060574785     
 O   6.6303120538958797        8.1411758253806532        21.147139612795161     
 C   8.3798338839475512        7.7469610101611055        22.534733955894229     
 N   8.4322811040148213        6.6669231063351608        25.884715407918097     
 C   8.7798694706198948        7.3323490460043184        23.860663205878900     
 O   4.4574135606986527        6.9621060966513575        21.185980942702948     
 C   3.9705097462190486        5.1205173043796428        22.495697807403317     
 N   5.3787354420633617        4.3344083245471863        25.599632067157280     
 C   4.3769721636465855        4.4649924463527215        23.660930154422289     
 O   4.6341535824411526        9.2392324219634503        22.098441549024145     
 C   4.3958872812387106        9.7870176346348110        24.334639923458671     
 N   4.8705731418269469        7.6290243518626388        27.034360804543329     
 C   4.4160349320212813        9.2178459023849069        25.610576274293823     
 B   5.1508125750385965        8.3093333327986318        21.021962723316598     
 C   9.3228586525209867        8.3181057029565952        21.532931241639346     
 H   7.8874177123465321        6.3111805988345457        26.709913400420952     
 C   9.7820140202186021        6.7056994543200625        25.741028893278763     
 C   10.048213720998207        7.1531907360138867        24.451682800856450     
 C   2.9655313598466044        4.6519429113564374        21.514265100145472     
 H   5.8758828227903113        4.6684632419841616        26.455910960614553     
 C   4.6403320748487635        3.1963359757277896        25.473461755388289     
 C   4.0020347530607125        3.2251076348626162        24.252837516793598     
 C   4.0341287533865708        11.178920890196530        23.993541830986000     
 H   5.3631677748571018        6.7918030093100459        27.406973731460596     
 C   4.3211668598667012        8.6479168526870076        27.765054879879720     
 C   4.0151247440366120        9.6795255952091619        26.903559616024388     
 C   4.7591692492680409        8.8998059913333769        19.592493950151812     
 H   10.333566415725661        8.4216153972468000        21.939537437088433     
 H   8.9635486100667183        9.3078075453989797        21.212345670891867     
 H   9.3648719172109463        7.6909365003762362        20.629340372123377     
 H   10.436953839723474        6.3827945706436084        26.545186706800056     
 H   11.019772972262951        7.3075477224759657        24.001358976614306     
 H   2.7343944088508363        3.5901852988752809        21.647943039539019     
 H   3.3167631468805774        4.8168678878569811        20.485342434650519     
 H   2.0234147953569677        5.2192434397946190        21.615693548239605     
 H   4.6166946858658111        2.4578404134272938        26.262745894173488     
 H   3.3291431752899738        2.4809514957123930        23.849492694015492     
 H   3.4640632605976998        11.633821145274387        24.807062390533812     
 H   3.4345641430821092        11.227964482195862        23.074120453548019     
 H   4.9353242406647366        11.794727515087754        23.829213708315056     
 H   4.1773541281342315        8.5557740586120321        28.835022391526909     
 H   3.5781479713821875        10.635529254299435        27.164202264237723     
 H   3.7070738719049134        8.6283936316803125        19.408623917335930     
 H   4.7697917163712598        10.000061037422883        19.635074227689053     
 C   5.6269377584649467        8.4313570378015665        18.410867781311421     
 H   5.0546538638447158        8.5180442186488623        17.475380327470983     
 H   5.8576252170779952        7.3585684896258945        18.514479978049422     
 C   6.9359361062275262        9.2138964981044609        18.244862416770673     
 H   7.5505944412894008        9.1101964304792293        19.149669885440428     
 H   6.7060081688275597        10.289652146631660        18.161384526997505     
 C   7.7350908186487057        8.7745950308350906        17.015981709752577     
 H   7.9272716536659651        7.6906682633999601        17.066246133584396     
 H   7.1219751171200709        8.9152841972218599        16.112359336549424     
 C   9.0625040731731836        9.5182113943426767        16.852407606634323     
 H   9.7048527018388846        9.3189055803254703        17.725181546326546     
 H   8.8821895137886351        10.605461814511624        16.866066851115217     
 C   9.8069970885199229        9.1461584088097307        15.567949450833341     
 H   9.9831975600842213        8.0589463517686593        15.542894996813107     
 H   9.1606625598619171        9.3508699359583165        14.700210387661757     
 C   11.138729896217392        9.8809750801390628        15.394194197457161     
 H   11.790771055819388        9.6698572599253421        16.256206116546313     
 H   10.968748737074822        10.969330822019344        15.419816834709739     
 C   11.861951896044197        9.5065372605785399        14.099596616539667     
 H   12.025552815389153        8.4173809046932142        14.071254305564299     
 H   11.208235304258858        9.7187054543502711        13.239368376214411     
 C   13.200301588354458        10.223963944201639        13.909361648824724     
 H   13.041834416574041        11.314607267711073        13.914457187160455     
 H   13.853894909778550        10.022516800592641        14.772876699545970     
 C   13.909665994020305        9.8147208312431502        12.617020003788531     
 H   14.061718999363602        8.7237930685029337        12.612174283546334     
 H   13.251636291221841        10.015529780011443        11.758007293135824     
 C   15.252820269609980        10.513247727348134        12.408326660920464     
 H   15.914586348205706        10.295627830888064        13.261837956948078     
 H   15.108510547724631        11.606091467773691        12.429086756835551     
 C   15.957510404910231        10.126174273147729        11.103666353929697     
 H   16.067482054021795        9.0313064704053438        11.042654866038154     
 H   15.321961691793881        10.402627149945442        10.247503385367136     
 C   17.328373623039074        10.796991552412448        10.983003431689134     
 H   17.959796167410801        10.480858423947613        11.828540735738454     
 H   17.208634600036838        11.885169337466845        11.111019736211528     
 C   18.067063185068019        10.540589102113881        9.6678685478876538     
 H   18.204657190912812        9.4590952157125887        9.5042271837722048     
 H   17.447662436604070        10.888322953106110        8.8283714830294695     
 C   19.425256279799527        11.250672192949843        9.6239109927614557     
 H   20.115047947823417        10.760889368493093        10.326959795543674     
 H   19.302710200541959        12.274472114918263        10.003120917272410     
 C   20.039462067950570        11.297398927793658        8.2238671224195947     
 H   21.031734607646872        11.769443127693348        8.2402813706754348     
 H   19.401214599664559        11.879514875952344        7.5445986871481043     
 H   20.158892460605653        10.291403130063664        7.8025547814916418     
 Cl   6.7720030124464961        5.4498626962461065        28.138672135391587     
         194

 Co   9.1213840753219504        1.3923539911100027        4.4128420477528127     
 N   7.8478163263364582       0.64642216574489542        5.7932228283113121     
 N   7.1620662428109547        1.7201657676604720        3.5794583912067006     
 N   10.192324426144550        2.1928798981839233        6.0529176649475609     
 N   9.9581451309545557        3.2674257958661661        3.6899143748114520     
 N   10.236315027537431      -0.34820694034216076        5.0478564168179165     
 N   9.7773484466087428       0.40341193678943615        2.6442397731756482     
 O   8.1878059803449030       0.31241466131850648        7.0679898726226078     
 C   6.4288371402671833       0.77939711986726135        5.6407514673143542     
 N   6.5771761311878887        2.2260366540624954        2.4621138575011794     
 C   6.1101689125337462        1.3678476520096217        4.4135380357626861     
 O   10.315025508204966        1.5481139431102375        7.2503521199236438     
 C   10.780262662340563        3.3596647768951713        5.9548120960397188     
 N   10.027062080612795        4.0349627411007249        2.5751588676137920     
 C   10.631065737041613        3.9610056597888028        4.6433795490059921     
 O   10.286080952047191      -0.77477846179442422        6.3486171861168907     
 C   10.763470623499330       -1.1558036995205321        4.1673859830091073     
 N   9.8167800378301031       0.68518685243748434        1.3228714591575401     
 C   10.578035446415321      -0.68372514018716224        2.8108084227976380     
 B   9.6813242210883672       0.18484382055259121        7.3383531520912646     
 C   5.4693617144756184       0.28341078038363426        6.6551135268221886     
 H   7.1548080522804671        2.5664273780468818        1.6598260837003114     
 C   5.2126987044194415        2.2245304953605722        2.5531217496803813     
 C   4.8720920092747129        1.6800664782421437        3.7730369971164488     
 C   11.595512019607302        4.0117531998111637        7.0155499549711386     
 H   9.5628509225177414        3.7316899495666447        1.6859860929746542     
 C   10.716782669960681        5.1789847659343557        2.7964748871204570     
 C   11.123035160798324        5.1724549227825944        4.1247422641661036     
 C   11.450789384664025       -2.4275065463918040        4.5145945785159434     
 H   9.2966769608244970        1.4993971358534792       0.92240241952493862     
 C   10.604753181863613      -0.19366370948732017       0.65247045811319893     
 C   11.109890223088520       -1.1013545775454316        1.5740317791749230     
 C   9.9488789853789363      -0.37835198966398692        8.8078542514110616     
 H   4.4376904594609563       0.50352670314784009        6.3638587448211066     
 H   5.5572760512047932      -0.80659209724792458        6.7965716078177438     
 H   5.6567311387672374       0.74058663534353297        7.6395467802967456     
 H   4.6095910654894627        2.6392874818474739        1.7500756582679706     
 H   3.8759880973606511        1.5202599517086044        4.1601611684550335     
 H   11.321361676363354        5.0674719051477641        7.1418740898691517     
 H   11.485158583125415        3.4851617906820653        7.9669338844173927     
 H   12.658761356540580        4.0073848792598019        6.7243298513947698     
 H   10.905010114701573        5.8873530925096187        2.0009355205792265     
 H   11.700454780139196        5.9325320543447591        4.6345349598200087     
 H   11.993157792918353       -2.8302335342219793        3.6567090352854548     
 H   12.150092555295664       -2.2725379629348041        5.3460430665068026     
 H   10.721576630211688       -3.1847494120011275        4.8428577556971950     
 H   10.757123506884435      -0.11336940522047260      -0.41564196790325159     
 H   11.751805482378495       -1.9485644068872015        1.3644169509789301     
 H   10.998724370881812      -0.13466063534716427        9.0390235219079553     
 H   9.9072026593637865       -1.4781386572851574        8.7926114602869223     
 C   9.0410999239510463       0.14807699313080083        9.9346537547320999     
 H   9.5781561455045203        9.0235033898421260E-002   10.893428308508163     
 H   8.8326173212958050        1.2197469471103561        9.7832521037265963     
 C   7.7159349629495066      -0.61018706822329583        10.091365767335297     
 H   7.0981228898267643      -0.48079878797210512        9.1910090624919345     
 H   7.9233588593526774       -1.6916522807702654        10.155996401769494     
 C   6.9325771363928865      -0.17980970892924203        11.335919650204824     
 H   6.7556456221027013       0.90706191628063748        11.308397724186339     
 H   7.5557440895839783      -0.34525972032343227        12.228534499783619     
 C   5.5972191830970610      -0.90908031145974066        11.505985894761983     
 H   4.9473602421304541      -0.69318619632496903        10.642546238319820     
 H   5.7650663165357230       -1.9980011421873052        11.478522742198180     
 C   4.8685366411607323      -0.54342262851125644        12.802859883078316     
 H   4.7021851274414219       0.54490886950691708        12.840325668103464     
 H   5.5218590090165618      -0.76248669701970551        13.661875018817287     
 C   3.5310583238893103       -1.2686680564357919        12.982824542628350     
 H   2.8754637402641978       -1.0484939814315597        12.125732995697071     
 H   3.6929333512209288       -2.3580407233596850        12.950308070999329     
 C   2.8165551618924689      -0.89676097617088035        14.284355616059054     
 H   2.6595011052918256       0.19301082677588211        14.318762999724244     
 H   3.4738247324335734       -1.1171672076558432        15.139688300145204     
 C   1.4736937540340573       -1.6068372932833770        14.479043656703807     
 H   1.6253761231970911       -2.6982899553103348        14.466043923427183     
 H  0.81723906241435906       -1.3963797664747875        13.620009642529849     
 C  0.77043510136401505       -1.2028587856067223        15.777761819796348     
 H  0.62623230539436037      -0.11127885023777162        15.791385642400028     
 H   1.4295671685728195       -1.4158729070504783        16.632779243313234     
 C -0.57791187048782655       -1.8941705783498444        15.984007518661855     
 H  -1.2391134429690414       -1.6644079189076859        15.133442448610667     
 H -0.44003297160410892       -2.9874260779722888        15.950906431877080     
 C  -1.2837673616307355       -1.5211577866137931        17.293667341692082     
 H  -1.3973100638051814      -0.42726814304631844        17.365425952309486     
 H -0.64991222077994015       -1.8052634456027548        18.148687523561460     
 C  -2.6531955098739486       -2.1996137569975320        17.405250735167769     
 H  -3.2924818962325269       -1.8615100581314981        16.574449011940811     
 H  -2.5293266298522652       -3.2825952267838558        17.243098000400202     
 C  -3.3825802440698389       -1.9900300551233534        18.734738451947450     
 H  -3.5448449111282532      -0.91611881710573873        18.924296180201736     
 H  -2.7437073456975067       -2.3450420671275687        19.556679223770583     
 C  -4.7252527989968547       -2.7308121998679731        18.780672888556644     
 H  -5.4341217974246572       -2.2399295988388865        18.097653292531437     
 H  -4.5859711069148101       -3.7423380609744545        18.375649773079832     
 C  -5.3248282701405154       -2.8244211784365056        20.185615222817663     
 H  -6.3211313766170862       -3.2885050861562219        20.166720342577641     
 H  -4.6873033778576989       -3.4337674151599664        20.842052790264226     
 H  -5.4329593992327787       -1.8343815112205946        20.643859396797801     
 Cl   8.3775056705377189        3.1599267216002507       0.10838211137083049     
 Co   5.7843963813676824        7.0970112049423690        23.914782280103083     
 N   7.0810549829956360        7.6480038028809298        22.348981563374632     
 N   7.7896325818550372        7.0437250349841438        24.757172476977022     
 N   4.5444238116069275        6.4230831422698955        22.424982192733946     
 N   5.2488140333590598        5.1384636882120072        24.510214745446621     
 N   4.9763179792003376        8.8990757978076154        23.379123506221884     
 N   4.9614165902179010        7.9493453967919550        25.725052968964100     
 O   6.6326550849250401        8.1451497679548464        21.152161335067280     
 C   8.3802408839407594        7.7483753321238042        22.541094772080765     
 N   8.4289073382984174        6.6639137251015663        25.889540456286941     
 C   8.7787615447456240        7.3317951974751301        23.866795019481916     
 O   4.4590716618845594        6.9667816880868783        21.187314089131100     
 C   3.9678511534591845        5.1249762431111225        22.495175888988559     
 N   5.3749437151400246        4.3324697570118733        25.597916750463384     
 C   4.3735093466685013        4.4672297308309039        23.659442603247676     
 O   4.6357679859638452        9.2425801752401000        22.102620051577837     
 C   4.3934027045331803        9.7859605284441233        24.339509577064575     
 N   4.8648571780373828        7.6233176332679760        27.036004134922855     
 C   4.4120697061039547        9.2146680503013485        25.614481596523277     
 B   5.1534679351616539        8.3137907137845399        21.025491871414228     
 C   9.3242253573894178        8.3212928781056537        21.541275963133725     
 H   7.8830600513255993        6.3073939602724680        26.713792479517959     
 C   9.7787542049302303        6.7012872662600538        25.746902179824655     
 C   10.046420201055607        7.1503289974690452        24.458429475476958     
 C   2.9603927890256609        4.6602989133198038        21.514651248024691     
 H   5.8720992771202667        4.6648529617292809        26.454759584098188     
 C   4.6345050994417969        3.1959499742952482        25.470431014875679     
 C   3.9963797635663245        3.2273641212822421        24.249820580694514     
 C   4.0302404713742037        11.177766426697024        23.999786665616572     
 H   5.3567605506775156        6.7854620140371820        27.407816686494797     
 C   4.3134716640000299        8.6403968225460073        27.767596018411187     
 C   4.0084813027456674        9.6735305722507086        26.907575373849475     
 C   4.7639501072297499        8.9057199712143245        19.596058911887269     
 H   10.335244143050566        8.4209898978829703        21.947775777532943     
 H   8.9670038811143300        9.3130143409276958        21.224998219007315     
 H   9.3643676284379538        7.6978960041939164        20.635180919420037     
 H   10.432778789991550        6.3764093618088067        26.550985663628619     
 H   11.018445745525387        7.3042390455936852        24.009016295512261     
 H   2.7278775028578597        3.5985994951216695        21.646271876404871     
 H   3.3100080624976376        4.8273070910345552        20.485577546586160     
 H   2.0193342331059725        5.2286821573668156        21.619356475633946     
 H   4.6094288779706956        2.4565496588233948        26.258817366991561     
 H   3.3224353035628349        2.4847243255106228        23.845534244484707     
 H   3.4627443419980284        11.632329066178047        24.815153451243265     
 H   3.4277263477275226        11.226894552453597        23.082342988098304     
 H   4.9306964939697746        11.793741459546645        23.832531521055763     
 H   4.1672790477579129        8.5459107997817423        28.836955142394494     
 H   3.5701421144704462        10.628669658113800        27.169025133718048     
 H   3.7110819684613539        8.6375706228688394        19.412233520387939     
 H   4.7778157101896515        10.005870151033900        19.638756161762046     
 C   5.6300506164842403        8.4348009705013425        18.414001022266934     
 H   5.0572634007240422        8.5224473456561665        17.478869632689417     
 H   5.8582784486811388        7.3615363528793383        18.517821577385217     
 C   6.9407519960950221        9.2142832923323947        18.246595674817719     
 H   7.5566047931480576        9.1081171068821956        19.150281217691795     
 H   6.7133168277379083        10.290643273869994        18.164728198855006     
 C   7.7368646736417483        8.7746816763586484        17.015719192059350     
 H   7.9276174709708274        7.6904743980142518        17.064789508858055     
 H   7.1220787420600606        8.9169166101187365        16.113504620142361     
 C   9.0649557496055859        9.5167256395794375        16.849895388643706     
 H   9.7083505742190432        9.3168382776504028        17.721749935008468     
 H   8.8858302054616871        10.604168468038536        16.863773939784473     
 C   9.8075973502027907        9.1439822126940555        15.564467262842864     
 H   9.9832894825721894        8.0566898994588509        15.539427592782664     
 H   9.1603500890244991        9.3488644499928419        14.697460239681506     
 C   11.139514635314907        9.8782997901334824        15.389202067148995     
 H   11.791834360545190        9.6680666923074359        16.251235235725410     
 H   10.969667743164134        10.966713755673723        15.413779431565491     
 C   11.862537030095027        9.5026012165244627        14.094764091948287     
 H   12.026870267433559        8.4135314167370403        14.067777791883685     
 H   11.208457662821880        9.7132727249716613        13.234467135040925     
 C   13.200401578689537        10.220778094558547        13.903333845335478     
 H   13.040932862820608        11.311280722280920        13.906563071280390     
 H   13.854037684795900        10.021440133265120        14.767282602610830     
 C   13.910566001517402        9.8102060616655571        12.611809844875884     
 H   14.064608745354517        8.7195992361739432        12.609133808654001     
 H   13.252313529247292        10.008158612838379        11.752398985759278     
 C   15.252468822622840        10.510762011798400        12.401920981846112     
 H   15.914407998347748        10.296051462032626        13.255982272684067     
 H   15.106083819749683        11.603342263106020        12.420615861216186     
 C   15.958563119008769        10.122834540740909        11.098225575982598     
 H   16.070846456947255        9.0281502199902945        11.039167521218417     
 H   15.323021254409040        10.396520473781807        10.241236382557544     
 C   17.328089393204923        10.796352818310671        10.977819880647829     
 H   17.959067715794969        10.482856770326526        11.824620889132960     
 H   17.205813755103005        11.884407737614438        11.104194965167025     
 C   18.069618451829729        10.540140726269041        9.6642588825322751     
 H   18.209404098810982        9.4588079774679326        9.5016632345904615     
 H   17.451607240860632        10.886411902419523        8.8232072420252603     
 C   19.426565035042451        11.252612744814151        9.6233685176241046     
 H   20.115411255591500        10.764099778051223        10.328170930737434     
 H   19.301084443978823        12.276063763272797        10.002347647219208     
 C   20.044490252371919        11.301011823223137        8.2251413711596530     
 H   21.035691394725891        11.775023762394300        8.2445669576075158     
 H   19.407024365626764        11.882247826630580        7.5444118226269463     
 H   20.167024836247702        10.295473786140283        7.8037910341071219     
 Cl   6.7671789538969964        5.4437049182538058        28.139331242407074     
         194

 Co   9.1260646449849592        1.3946279047916690        4.4111499594273438     
 N   7.8508897841803824       0.65114067298741285        5.7909750178927597     
 N   7.1660884209424625        1.7193690751503934        3.5746164397222504     
 N   10.196701228437124        2.1943172123866028        6.0519225756396340     
 N   9.9610386654121292        3.2700786992718052        3.6893196462762101     
 N   10.238005064881193      -0.34770685795180062        5.0472539530315972     
 N   9.7819219775072863       0.40503283540786345        2.6435691042963732     
 O   8.1897208883374191       0.31674120668208872        7.0658402747188394     
 C   6.4319071052393202       0.78245433188938440        5.6370679132619621     
 N   6.5816488994399069        2.2224632844854129        2.4558837140009828     
 C   6.1137951466447884        1.3678885375246848        4.4084595659355719     
 O   10.318635883670805        1.5494599620418648        7.2494505532530367     
 C   10.783910978767137        3.3614830004459764        5.9541516664830993     
 N   10.028852971727330        4.0384536179339374        2.5750973218281601     
 C   10.634284477768011        3.9632356567240024        4.6428790725716604     
 O   10.286818757055993      -0.77368974062868678        6.3482509059140755     
 C   10.763243159766107       -1.1568233125337768        4.1670045184909226     
 N   9.8211024053084195       0.68575112458123688        1.3220056608479500     
 C   10.578680929912768      -0.68482923050596856        2.8102556088646984     
 B   9.6826547629069726       0.18708677044382602        7.3373730266260537     
 C   5.4718697389296818       0.28795766063636191        6.6516009069684907     
 H   7.1596188072003892        2.5630178733890681        1.6538935687835929     
 C   5.2170641185162010        2.2201248604171435        2.5458439653669847     
 C   4.8759037247455934        1.6778266338851198        3.7664627706803739     
 C   11.597931934256085        4.0144822189259690        7.0152071887759488     
 H   9.5655482523981181        3.7348007568222039        1.6857000304288785     
 C   10.718354527517233        5.1825135505119633        2.7967354171670475     
 C   11.125326607798602        5.1752649094854952        4.1247936911050864     
 C   11.447302430053355       -2.4302555043931697        4.5142051887299530     
 H   9.3029284074704126        1.5010098656945661       0.92133666802078218     
 C   10.604889587453009      -0.19648928850610015       0.65146442959433248     
 C   11.107555977440434       -1.1053490080378598        1.5732319161457691     
 C   9.9471082859824467      -0.37673902643665574        8.8072381341092179     
 H   4.4403617471341299       0.50644623425653346        6.3586310575175888     
 H   5.5605240205873274      -0.80159447017327046        6.7956803886147865     
 H   5.6576547532893642       0.74761534763627746        7.6351196388639542     
 H   4.6141574640078860        2.6333066194228949        1.7418710999066422     
 H   3.8796014287338760        1.5184129246571703        4.1532894627958612     
 H   11.321268242069461        5.0694138546898042        7.1424308463576258     
 H   11.488930891021178        3.4869637568017211        7.9661987966478272     
 H   12.661075732350485        4.0130680404665009        6.7237995662623078     
 H   10.905801765467979        5.8916338391246823        2.0016727721493552     
 H   11.702580897382663        5.9353339977539656        4.6347523731666733     
 H   11.991634619165293       -2.8325727554683158        3.6573504391378791     
 H   12.144223977796386       -2.2779433034123366        5.3479910653390021     
 H   10.715808435143073       -3.1868234974176062        4.8386539596976625     
 H   10.756570771620362      -0.11725257761706050      -0.41681190323604300     
 H   11.746358119198746       -1.9548329320893345        1.3636470298657750     
 H   10.996214207618175      -0.13264465035597020        9.0411523101232962     
 H   9.9061976349364880       -1.4765573466042978        8.7910572025224365     
 C   9.0366592090425382       0.14816472199233405        9.9326976238267495     
 H   9.5723313367537664        9.0106903465351065E-002   10.892199790323470     
 H   8.8277568678465030        1.2198078377919634        9.7816573099721644     
 C   7.7114881844412553      -0.61065376205274657        10.087777671012747     
 H   7.0936573188389698      -0.47989723091008757        9.1876357554932788     
 H   7.9189623115105645       -1.6921977473252212        10.150856085257912     
 C   6.9283567764440717      -0.18191671494103501        11.333230573137353     
 H   6.7514952686355842       0.90499820181719781        11.307036618621950     
 H   7.5520915885366486      -0.34833753538619355        12.225267889569682     
 C   5.5929560564308840      -0.91111672343311723        11.503719684001652     
 H   4.9425101011753787      -0.69444172615414079        10.640938160933183     
 H   5.7605968147464353       -2.0000295028727546        11.475326098831818     
 C   4.8652517231339436      -0.54620466575938043        12.801511769748597     
 H   4.6993104939011845       0.54216570110576434        12.839812787169553     
 H   5.5192531230638009      -0.76600117409975454        13.659821556897739     
 C   3.5275539093077586       -1.2710298535464932        12.982429328223626     
 H   2.8713484994368317       -1.0504842366262996        12.125897293597559     
 H   3.6890165508507740       -2.3604604156830709        12.949567957866106     
 C   2.8140005382603905      -0.89918393557573373        14.284659226099212     
 H   2.6572582369098545       0.19063080984656844        14.319420100536870     
 H   3.4718118120613108       -1.1199377227965359        15.139488092487671     
 C   1.4710026090950477       -1.6089997898028141        14.480138418853173     
 H   1.6225865016475756       -2.7004852784586122        14.467432538489318     
 H  0.81431107844529915       -1.3987996152789894        13.621207339791541     
 C  0.76782192483667910       -1.2047114540556019        15.778935212846957     
 H  0.62316839977863359      -0.11316223651480965        15.792234080316691     
 H   1.4271382705273492       -1.4171766662587317        16.633967818861027     
 C -0.58030166575652231       -1.8966438192748702        15.985534784184880     
 H  -1.2413145097742013       -1.6683524087730714        15.134436366758889     
 H -0.44168456162009095       -2.9898477206269072        15.953847811964232     
 C  -1.2868721551422797       -1.5223532898948275        17.294460696826732     
 H  -1.4015734959876511      -0.42848566025526530        17.364353106641239     
 H -0.65275205288328364       -1.8042966369189624        18.149974010867883     
 C  -2.6556886122616241       -2.2019045514146098        17.407525455189809     
 H  -3.2951943935437722       -1.8666211126762482        16.575809278517344     
 H  -2.5307742838602212       -3.2851794928698799        17.248393011166836     
 C  -3.3851851917581994       -1.9892329016527945        18.736471993222874     
 H  -3.5476688449068776      -0.91492679165478219        18.923450725901446     
 H  -2.7460774852812557       -2.3418787390563072        19.559150552775485     
 C  -4.7276262432640452       -2.7303196136899772        18.784981968997204     
 H  -5.4376187846205477       -2.2404646043657386        18.102414902926196     
 H  -4.5886430741956756       -3.7423345345787120        18.381062306033193     
 C  -5.3249466038337632       -2.8222112373637547        20.191014041448053     
 H  -6.3215138303975715       -3.2857698287968513        20.174416551581366     
 H  -4.6864971228814163       -3.4310762976666385        20.846994424553522     
 H  -5.4317934546939828       -1.8316363888838287        20.648375083664835     
 Cl   8.3824211965480995        3.1602683455168754       0.10596646685902542     
 Co   5.7831536411397346        7.0973302493853074        23.917454853702569     
 N   7.0817469232630295        7.6497052333674418        22.353674499528861     
 N   7.7875262038291977        7.0429890244367863        24.762110517114184     
 N   4.5441004995224397        6.4264576616582456        22.425843734011622     
 N   5.2465279217492160        5.1380524137433392        24.509453767905519     
 N   4.9757793538169475        8.9000985865730122        23.383283246518236     
 N   4.9580203942315837        7.9463007642932952        25.727601877353418     
 O   6.6349981159542004        8.1491237105290377        21.157183057339399     
 C   8.3806478839339658        7.7497896540865039        22.547455588267304     
 N   8.4255335725820153        6.6609043438679718        25.894365504655784     
 C   8.7776536188713532        7.3312413489459418        23.872926833084929     
 O   4.4607297630704661        6.9714572795223981        21.188647235559248     
 C   3.9651925606993204        5.1294351818426023        22.494653970573800     
 N   5.3711519882166865        4.3305311894765612        25.596201433769487     
 C   4.3700465296904181        4.4694670153090863        23.657955052073063     
 O   4.6373823894865369        9.2459279285167497        22.106798554131529     
 C   4.3909181278276499        9.7849034222534357        24.344379230670480     
 N   4.8591412142478188        7.6176109146733131        27.037647465302378     
 C   4.4081044801866289        9.2114901982177919        25.618386918752730     
 B   5.1561232952847122        8.3182480947704498        21.029021019511855     
 C   9.3255920622578472        8.3244800532547103        21.549620684628106     
 H   7.8787023903046656        6.3036073217103894        26.717671558614967     
 C   9.7754943896418585        6.6968750782000450        25.752775466370547     
 C   10.044626681113005        7.1474672589242036        24.465176150097463     
 C   2.9552542182047175        4.6686549152831693        21.515037395903910     
 H   5.8683157314502221        4.6612426814744010        26.453608207581823     
 C   4.6286781240348311        3.1955639728627068        25.467400274363065     
 C   3.9907247740719374        3.2296206077018685        24.246803644595428     
 C   4.0263521893618366        11.176611963197519        24.006031500247147     
 H   5.3503533264979293        6.7791210187643181        27.408659641528995     
 C   4.3057764681333586        8.6328767924050052        27.770137156942656     
 C   4.0018378614547228        9.6675355492922570        26.911591131674566     
 C   4.7687309651914580        8.9116339510952702        19.599623873622726     
 H   10.336921870375473        8.4203643985191423        21.956014117977453     
 H   8.9704591521619417        9.3182211364564136        21.237650767122762     
 H   9.3638633396649631        7.7048555080115966        20.641021466716698     
 H   10.428603740259625        6.3700241529740058        26.556784620457183     
 H   11.017118518787823        7.3009303687114038        24.016673614410220     
 H   2.7213605968648831        3.6070136913680577        21.644600713270727     
 H   3.3032529781146982        4.8377462942121294        20.485812658521802     
 H   2.0152536708549769        5.2381208749390131        21.623019403028287     
 H   4.6021630700755791        2.4552589042194954        26.254888839809635     
 H   3.3157274318356955        2.4884971553088522        23.841575794953922     
 H   3.4614254233983570        11.630836987081704        24.823244511952723     
 H   3.4208885523729355        11.225824622711331        23.090565522648586     
 H   4.9260687472748117        11.792755404005538        23.835849333796467     
 H   4.1572039673815935        8.5360475409514525        28.838887893262076     
 H   3.5621362575587052        10.621810061928167        27.173848003198373     
 H   3.7150900650177947        8.6467476140573662        19.415843123439949     
 H   4.7858397040080431        10.011679264644917        19.642438095835040     
 C   5.6331634745035331        8.4382449032011184        18.417134263222444     
 H   5.0598729376033678        8.5268504726634724        17.482358937907847     
 H   5.8589316802842824        7.3645042161327812        18.521163176721014     
 C   6.9455678859625190        9.2146700865603286        18.248328932864766     
 H   7.5626151450067143        9.1060377832851618        19.150892549943162     
 H   6.7206254866482569        10.291634401108329        18.168071870712506     
 C   7.7386385286347901        8.7747683218822079        17.015456674366128     
 H   7.9279632882756896        7.6902805326285426        17.063332884131711     
 H   7.1221823670000504        8.9185490230156148        16.114649903735302     
 C   9.0674074260379882        9.5152398848161965        16.847383170653089     
 H   9.7118484465992037        9.3147709749753353        17.718318323690390     
 H   8.8894708971347391        10.602875121565447        16.861481028453724     
 C   9.8081976118856584        9.1418060165783785        15.560985074852388     
 H   9.9833814050601593        8.0544334471490426        15.535960188752219     
 H   9.1600376181870828        9.3468589640273692        14.694710091701255     
 C   11.140299374412423        9.8756245001279019        15.384209936840829     
 H   11.792897665270990        9.6662761246895315        16.246264354904508     
 H   10.970586749253444        10.964096689328104        15.407742028421241     
 C   11.863122164145855        9.4986651724703854        14.089931567356906     
 H   12.028187719477966        8.4096819287808664        14.064301278203070     
 H   11.208680021384900        9.7078399955930497        13.229565893867436     
 C   13.200501569024613        10.217592244915457        13.897306041846232     
 H   13.040031309067173        11.307954176850766        13.898668955400325     
 H   13.854180459813250        10.020363465937599        14.761688505675693     
 C   13.911466009014502        9.8056912920879640        12.606599685963236     
 H   14.067498491345431        8.7154054038449527        12.606093333761667     
 H   13.252990767272744        10.000787445665315        11.746790678382732     
 C   15.252117375635700        10.508276296248667        12.395515302771761     
 H   15.914229648489790        10.296475093177188        13.250126588420056     
 H   15.103657091774735        11.600593058438351        12.412144965596822     
 C   15.959615833107307        10.119494808334091        11.092784798035497     
 H   16.074210859872711        9.0249939695752470        11.035680176398682     
 H   15.324080817024200        10.390413797618171        10.234969379747954     
 C   17.327805163370769        10.795714084208893        10.972636329606525     
 H   17.958339264179141        10.484855116705438        11.820701042527467     
 H   17.202992910169169        11.883646137762032        11.097370194122520     
 C   18.072173718591440        10.539692350424200        9.6606492171768963     
 H   18.214151006709152        9.4585207392232764        9.4990992854087182     
 H   17.455552045117194        10.884500851732936        8.8180430010210493     
 C   19.427873790285378        11.254553296678459        9.6228260424867536     
 H   20.115774563359583        10.767310187609352        10.329382065931195     
 H   19.299458687415687        12.277655411627331        10.001574377166007     
 C   20.049518436793264        11.304624718652613        8.2264156198997096     
 H   21.039648181804910        11.780604397095249        8.2488525445395968     
 H   19.412834131588969        11.884980777308817        7.5442249581057892     
 H   20.175157211889754        10.299544442216902        7.8050272867226012     
 Cl   6.7623548953474968        5.4375471402615050        28.139990349422561     
         194

 Co   9.1307452146479680        1.3969018184733353        4.4094578711018748     
 N   7.8539632420243057       0.65585918022993028        5.7887272074742082     
 N   7.1701105990739702        1.7185723826403145        3.5697744882378006     
 N   10.201078030729700        2.1957545265892819        6.0509274863317071     
 N   9.9639321998697028        3.2727316026774442        3.6887249177409678     
 N   10.239695102224955      -0.34720677556144042        5.0466514892452778     
 N   9.7864955084058298       0.40665373402629074        2.6428984354170986     
 O   8.1916357963299351       0.32106775204567095        7.0636906768150718     
 C   6.4349770702114562       0.78551154391150746        5.6333843592095700     
 N   6.5861216676919261        2.2188899149083303        2.4496535705007862     
 C   6.1174213807558306        1.3679294230397476        4.4033810961084576     
 O   10.322246259136644        1.5508059809734918        7.2485489865824295     
 C   10.787559295193709        3.3633012239967810        5.9534912369264790     
 N   10.030643862841863        4.0419444947671499        2.5750357760425282     
 C   10.637503218494409        3.9654656536592019        4.6423785961373287     
 O   10.287556562064795      -0.77260101946294935        6.3478846257112602     
 C   10.763015696032886       -1.1578429255470215        4.1666230539727378     
 N   9.8254247727867359       0.68631539672498953        1.3211398625383599     
 C   10.579326413410213      -0.68593332082477476        2.8097027949317588     
 B   9.6839853047255779       0.18932972033506082        7.3363929011608429     
 C   5.4743777633837452       0.29250454088908956        6.6480882871147928     
 H   7.1644295621203113        2.5596083687312543        1.6479610538668743     
 C   5.2214295326129614        2.2157192254737144        2.5385661810535876     
 C   4.8797154402164749        1.6755867895280958        3.7598885442442991     
 C   11.600351848904868        4.0172112380407752        7.0148644225807590     
 H   9.5682455822784949        3.7379115640777631        1.6854139678831028     
 C   10.719926385073787        5.1860423350895699        2.7969959472136381     
 C   11.127618054798882        5.1780748961883960        4.1248451180440684     
 C   11.443815475442685       -2.4330044623945355        4.5138157989439618     
 H   9.3091798541163300        1.5026225955356527       0.92027091651662574     
 C   10.605025993042405      -0.19931486752488012       0.65045840107546593     
 C   11.105221731792346       -1.1093434385302878        1.5724320531166152     
 C   9.9453375865859570      -0.37512606320932462        8.8066220168073741     
 H   4.4430330348073044       0.50936576536522671        6.3534033702140711     
 H   5.5637719899698617      -0.79659684309861634        6.7947891694118292     
 H   5.6585783678114909       0.75464405992902206        7.6306924974311636     
 H   4.6187238625263092        2.6273257569983155        1.7336665415453139     
 H   3.8832147601071005        1.5165658976057363        4.1464177571366889     
 H   11.321174807775568        5.0713558042318434        7.1429876028461008     
 H   11.492703198916944        3.4887657229213769        7.9654637088782616     
 H   12.663390108160387        4.0187512016732008        6.7232692811298467     
 H   10.906593416234383        5.8959145857397459        2.0024100237194844     
 H   11.704707014626132        5.9381359411631731        4.6349697865133388     
 H   11.990111445412234       -2.8349119767146527        3.6579918429903033     
 H   12.138355400297110       -2.2833486438898691        5.3499390641712017     
 H   10.710040240074457       -3.1888975828340849        4.8344501636981301     
 H   10.756018036356290      -0.12113575001364840      -0.41798183856883442     
 H   11.740910756018996       -1.9611014572914676        1.3628771087526201     
 H   10.993704044354541      -0.13062866536477613        9.0432810983386371     
 H   9.9051926105091894       -1.4749760359234381        8.7895029447579489     
 C   9.0322184941340300       0.14825245085386726        9.9307414929213991     
 H   9.5665065280030124        8.9978773032280884E-002   10.890971272138776     
 H   8.8228964143972028        1.2198687284735708        9.7800625162177326     
 C   7.7070414059330039      -0.61112045588219721        10.084189574690198     
 H   7.0891917478511761      -0.47899567384807001        9.1842624484946231     
 H   7.9145657636684517       -1.6927432138801770        10.145715768746330     
 C   6.9241364164952568      -0.18402372095282801        11.330541496069882     
 H   6.7473449151684672       0.90293448735375825        11.305675513057560     
 H   7.5484390874893190      -0.35141535044895483        12.222001279355746     
 C   5.5886929297647079      -0.91315313540649379        11.501453473241321     
 H   4.9376599602203024      -0.69569725598331256        10.639330083546547     
 H   5.7561273129571484       -2.0020578635582034        11.472129455465454     
 C   4.8619668051071550      -0.54898670300750430        12.800163656418876     
 H   4.6964358603609471       0.53942253270461149        12.839299906235643     
 H   5.5166472371110409      -0.76951565117980347        13.657768094978191     
 C   3.5240494947262069       -1.2733916506571945        12.982034113818901     
 H   2.8672332586094651       -1.0524744918210398        12.126061591498049     
 H   3.6850997504806191       -2.3628801080064568        12.948827844732886     
 C   2.8114459146283122      -0.90160689498058699        14.284962836139369     
 H   2.6550153685278834       0.18825079291725474        14.320077201349497     
 H   3.4697988916890488       -1.1227082379372286        15.139287884830138     
 C   1.4683114641560382       -1.6111622863222510        14.481233181002539     
 H   1.6197968800980602       -2.7026806016068896        14.468821153551454     
 H  0.81138309447623924       -1.4012194640831914        13.622405037053234     
 C  0.76520874830934305       -1.2065641225044814        15.780108605897565     
 H  0.62010449416290669      -0.11504562279184768        15.793082518233353     
 H   1.4247093724818791       -1.4184804254669854        16.635156394408824     
 C -0.58269146102521807       -1.8991170601998963        15.987062049707903     
 H  -1.2435155765793613       -1.6722968986384570        15.135430284907113     
 H -0.44333615163607298       -2.9922693632815260        15.956789192051387     
 C  -1.2899769486538237       -1.5235487931758622        17.295254051961386     
 H  -1.4058369281701208      -0.42970317746421216        17.363280260972989     
 H -0.65559188498662713       -1.8033298282351700        18.151260498174306     
 C  -2.6581817146492992       -2.2041953458316881        17.409800175211846     
 H  -3.2979068908550180       -1.8717321672209986        16.577169545093874     
 H  -2.5322219378681772       -3.2877637589559039        17.253688021933467     
 C  -3.3877901394465595       -1.9884357481822355        18.738205534498299     
 H  -3.5504927786855021      -0.91373476620382565        18.922605271601160     
 H  -2.7484476248650047       -2.3387154109850457        19.561621881780386     
 C  -4.7299996875312367       -2.7298270275119818        18.789291049437765     
 H  -5.4411157718164382       -2.2409996098925911        18.107176513320958     
 H  -4.5913150414765402       -3.7423310081829690        18.386474838986555     
 C  -5.3250649375270109       -2.8200012962910037        20.196412860078443     
 H  -6.3218962841780568       -3.2830345714374811        20.182112760585095     
 H  -4.6856908679051337       -3.4283851801733105        20.851936058842817     
 H  -5.4306275101551860       -1.8288912665470629        20.652890770531865     
 Cl   8.3873367225584801        3.1606099694335001       0.10355082234722034     
 Co   5.7819109009117877        7.0976492938282458        23.920127427302056     
 N   7.0824388635304238        7.6514066638539528        22.358367435683089     
 N   7.7854198258033582        7.0422530138894288        24.767048557251346     
 N   4.5437771874379518        6.4298321810465966        22.426705275289297     
 N   5.2442418101393731        5.1376411392746713        24.508692790364417     
 N   4.9752407284335582        8.9011213753384109        23.387442986814587     
 N   4.9546241982452672        7.9432561317946364        25.730150785742733     
 O   6.6373411469833608        8.1530976531032309        21.162204779611521     
 C   8.3810548839271721        7.7512039760492026        22.553816404453844     
 N   8.4221598068656114        6.6578949626343773        25.899190553024628     
 C   8.7765456929970824        7.3306875004167535        23.879058646687945     
 O   4.4623878642563728        6.9761328709579189        21.189980381987400     
 C   3.9625339679394562        5.1338941205740820        22.494132052159038     
 N   5.3673602612933493        4.3285926219412492        25.594486117075590     
 C   4.3665837127123339        4.4717042997872687        23.656467500898451     
 O   4.6389967930092295        9.2492756817933994        22.110977056685226     
 C   4.3884335511221204        9.7838463160627480        24.349248884276385     
 N   4.8534252504582556        7.6119041960786502        27.039290795681904     
 C   4.4041392542693032        9.2083123461342336        25.622292240982183     
 B   5.1587786554077706        8.3227054757563597        21.032550167609486     
 C   9.3269587671262784        8.3276672284037687        21.557965406122484     
 H   7.8743447292837319        6.2998206831483117        26.721550637711974     
 C   9.7722345743534866        6.6924628901400363        25.758648752916436     
 C   10.042833161170403        7.1446055203793630        24.471922824717971     
 C   2.9501156473837740        4.6770109172465357        21.515423543783125     
 H   5.8645321857801775        4.6576324012195203        26.452456831065458     
 C   4.6228511486278645        3.1951779714301654        25.464369533850455     
 C   3.9850697845775498        3.2318770941214949        24.243786708496344     
 C   4.0224639073494695        11.175457499698014        24.012276334877718     
 H   5.3439461023183430        6.7727800234914541        27.409502596563197     
 C   4.2980812722666863        8.6253567622640048        27.772678295474126     
 C   3.9951944201637777        9.6615405263338054        26.915606889499653     
 C   4.7735118231531670        8.9175479309762160        19.603188835358182     
 H   10.338599597700378        8.4197388991553144        21.964252458421960     
 H   8.9739144232095533        9.3234279319851296        21.250303315238209     
 H   9.3633590508919706        7.7118150118292776        20.646862014013358     
 H   10.424428690527700        6.3636389441392041        26.562583577285746     
 H   11.015791292050258        7.2976216918291232        24.024330933308175     
 H   2.7148436908719060        3.6154278876144463        21.642929550136582     
 H   3.2964978937317584        4.8481854973897036        20.486047770457439     
 H   2.0111731086039812        5.2475595925112097        21.626682330422632     
 H   4.5948972621804627        2.4539681496155965        26.250960312627708     
 H   3.3090195601085566        2.4922699851070815        23.837617345423137     
 H   3.4601065047986856        11.629344907985363        24.831335572662177     
 H   3.4140507570183485        11.224754692969066        23.098788057198870     
 H   4.9214410005798497        11.791769348464431        23.839167146537175     
 H   4.1471288870052749        8.5261842821211609        28.840820644129661     
 H   3.5541304006469638        10.614950465742533        27.178670872678701     
 H   3.7190981615742356        8.6559246052458931        19.419452726491961     
 H   4.7938636978264348        10.017488378255933        19.646120029908030     
 C   5.6362763325228267        8.4416888359008944        18.420267504177954     
 H   5.0624824744826942        8.5312535996707766        17.485848243126277     
 H   5.8595849118874259        7.3674720793862249        18.524504776056812     
 C   6.9503837758300149        9.2150568807882625        18.250062190911812     
 H   7.5686254968653719        9.1039584596881298        19.151503882194532     
 H   6.7279341455586046        10.292625528346663        18.171415542570003     
 C   7.7404123836278318        8.7748549674057656        17.015194156672901     
 H   7.9283091055805510        7.6900866672428343        17.061876259405370     
 H   7.1222859919400401        8.9201814359124914        16.115795187328242     
 C   9.0698591024703905        9.5137541300529573        16.844870952662472     
 H   9.7153463189793623        9.3127036723002679        17.714886712372312     
 H   8.8931115888077912        10.601581775092358        16.859188117122979     
 C   9.8087978735685279        9.1396298204627033        15.557502886861910     
 H   9.9834733275481273        8.0521769948392343        15.532492784721775     
 H   9.1597251473496648        9.3448534780618946        14.691959943721004     
 C   11.141084113509939        9.8729492101223215        15.379217806532663     
 H   11.793960969996792        9.6644855570716253        16.241293474083605     
 H   10.971505755342754        10.961479622982482        15.401704625276993     
 C   11.863707298196683        9.4947291284163082        14.085099042765524     
 H   12.029505171522374        8.4058324408246943        14.060824764522456     
 H   11.208902379947920        9.7024072662144398        13.224664652693949     
 C   13.200601559359690        10.214406395272364        13.891278238356985     
 H   13.039129755313740        11.304627631420614        13.890774839520260     
 H   13.854323234830600        10.019286798610080        14.756094408740553     
 C   13.912366016511601        9.8011765225103709        12.601389527050589     
 H   14.070388237336346        8.7112115715159604        12.603052858869333     
 H   13.253668005298195        9.9934162784922513        11.741182371006186     
 C   15.251765928648560        10.505790580698932        12.389109623697408     
 H   15.914051298631833        10.296898724321750        13.244270904156044     
 H   15.101230363799790        11.597843853770680        12.403674069977457     
 C   15.960668547205847        10.116155075927272        11.087344020088398     
 H   16.077575262798170        9.0218377191601977        11.032192831578945     
 H   15.325140379639359        10.384307121454537        10.228702376938363     
 C   17.327520933536615        10.795075350107114        10.967452778565219     
 H   17.957610812563313        10.486853463084350        11.816781195921974     
 H   17.200172065235336        11.882884537909625        11.090545423078016     
 C   18.074728985353154        10.539243974579362        9.6570395518215175     
 H   18.218897914607322        9.4582335009786220        9.4965353362269749     
 H   17.459496849373753        10.882589801046349        8.8128787600168401     
 C   19.429182545528302        11.256493848542767        9.6222835673494025     
 H   20.116137871127666        10.770520597167483        10.330593201124955     
 H   19.297832930852550        12.279247059981865        10.000801107112805     
 C   20.054546621214612        11.308237614082090        8.2276898686397679     
 H   21.043604968883930        11.786185031796199        8.2531381314716779     
 H   19.418643897551178        11.887713727987054        7.5440380935846312     
 H   20.183289587531803        10.303615098293522        7.8062635393380813     
 Cl   6.7575308367979980        5.4313893622692042        28.140649456438048     
         194

 Co   9.1354257843109767        1.3991757321550014        4.4077657827764058     
 N   7.8570366998682291       0.66057768747244772        5.7864793970556558     
 N   7.1741327772054779        1.7177756901302359        3.5649325367533504     
 N   10.205454833022277        2.1971918407919615        6.0499323970237802     
 N   9.9668257343272764        3.2753845060830833        3.6881301892057259     
 N   10.241385139568717      -0.34670669317108027        5.0460490254589576     
 N   9.7910690393043733       0.40827463264471803        2.6422277665378240     
 O   8.1935507043224511       0.32539429740925324        7.0615410789113033     
 C   6.4380470351835930       0.78856875593363052        5.6297008051571771     
 N   6.5905944359439452        2.2153165453312473        2.4434234270005897     
 C   6.1210476148668729        1.3679703085548107        4.3983026262813434     
 O   10.325856634602482        1.5521519999051188        7.2476474199118224     
 C   10.791207611620282        3.3651194475475856        5.9528308073698595     
 N   10.032434753956398        4.0454353716003624        2.5749742302568963     
 C   10.640721959220807        3.9676956505944010        4.6418781197029961     
 O   10.288294367073597      -0.77151229829721191        6.3475183455084450     
 C   10.762788232299664       -1.1588625385602660        4.1662415894545530     
 N   9.8297471402650523       0.68687966886874208        1.3202740642287700     
 C   10.579971896907660      -0.68703741114358108        2.8091499809988192     
 B   9.6853158465441851       0.19157267022629562        7.3354127756956329     
 C   5.4768857878378086       0.29705142114181715        6.6445756672610949     
 H   7.1692403170402335        2.5561988640734405        1.6420285389501557     
 C   5.2257949467097209        2.2113135905302856        2.5312883967401909     
 C   4.8835271556873563        1.6733469451710716        3.7533143178082247     
 C   11.602771763553651        4.0199402571555813        7.0145216563855692     
 H   9.5709429121588716        3.7410223713333224        1.6851279053373271     
 C   10.721498242630339        5.1895711196671774        2.7972564772602286     
 C   11.129909501799162        5.1808848828912968        4.1248965449830512     
 C   11.440328520832013       -2.4357534203959017        4.5134264091579714     
 H   9.3154313007622456        1.5042353253767395       0.91920516501246929     
 C   10.605162398631803      -0.20214044654366009       0.64945237255659949     
 C   11.102887486144260       -1.1133378690227158        1.5716321900874615     
 C   9.9435668871894691      -0.37351309998199345        8.8060058995055304     
 H   4.4457043224804780       0.51228529647392007        6.3481756829105533     
 H   5.5670199593523968      -0.79159921602396222        6.7938979502088719     
 H   5.6595019823336186       0.76167277222176655        7.6262653559983731     
 H   4.6232902610447315        2.6213448945737365        1.7254619831839855     
 H   3.8868280914803255        1.5147188705543022        4.1395460514775166     
 H   11.321081373481677        5.0732977537738826        7.1435443593345758     
 H   11.496475506812708        3.4905676890410327        7.9647286211086961     
 H   12.665704483970291        4.0244343628798998        6.7227389959973847     
 H   10.907385067000789        5.9001953323548095        2.0031472752896131     
 H   11.706833131869599        5.9409378845723797        4.6351871998600043     
 H   11.988588271659173       -2.8372511979609896        3.6586332468427272     
 H   12.132486822797832       -2.2887539843674021        5.3518870630034012     
 H   10.704272045005842       -3.1909716682505631        4.8302463676985976     
 H   10.755465301092217      -0.12501892241023629      -0.41915177390162578     
 H   11.735463392839245       -1.9673699824936006        1.3621071876394650     
 H   10.991193881090906      -0.12861268037358203        9.0454098865539780     
 H   9.9041875860818926       -1.4733947252425785        8.7879486869934613     
 C   9.0277777792255236       0.14834017971540051        9.9287853620160487     
 H   9.5606817192522584        8.9850642599210689E-002   10.889742753954081     
 H   8.8180359609479027        1.2199296191551781        9.7784677224633008     
 C   7.7025946274247534      -0.61158714971164796        10.080601478367647     
 H   7.0847261768633816      -0.47809411678605246        9.1808891414959675     
 H   7.9101692158263379       -1.6932886804351328        10.140575452234748     
 C   6.9199160565464428      -0.18613072696462099        11.327852419002411     
 H   6.7431945617013511       0.90087077289031869        11.304314407493170     
 H   7.5447865864419894      -0.35449316551171611        12.218734669141808     
 C   5.5844298030985309      -0.91518954737987035        11.499187262480991     
 H   4.9328098192652270      -0.69695278581248443        10.637722006159910     
 H   5.7516578111678616       -2.0040862242436526        11.468932812099091     
 C   4.8586818870803663      -0.55176874025562828        12.798815543089157     
 H   4.6935612268207105       0.53667936430345864        12.838787025301732     
 H   5.5140413511582800      -0.77303012825985251        13.655714633058645     
 C   3.5205450801446547       -1.2757534477678960        12.981638899414175     
 H   2.8631180177820990       -1.0544647470157797        12.126225889398537     
 H   3.6811829501104643       -2.3652998003298427        12.948087731599664     
 C   2.8088912909962338      -0.90402985438544026        14.285266446179527     
 H   2.6527725001459128       0.18587077598794108        14.320734302162121     
 H   3.4677859713167862       -1.1254787530779213        15.139087677172602     
 C   1.4656203192170285       -1.6133247828416881        14.482327943151905     
 H   1.6170072585485449       -2.7048759247551670        14.470209768613591     
 H  0.80845511050717922       -1.4036393128873936        13.623602734314925     
 C  0.76259557178200710       -1.2084167909533612        15.781281998948174     
 H  0.61704058854717991      -0.11692900906888570        15.793930956150014     
 H   1.4222804744364088       -1.4197841846752390        16.636344969956617     
 C -0.58508125629391383       -1.9015903011249222        15.988589315230929     
 H  -1.2457166433845213       -1.6762413885038425        15.136424203055334     
 H -0.44498774165205501       -2.9946910059361445        15.959730572138540     
 C  -1.2930817421653678       -1.5247442964568967        17.296047407096040     
 H  -1.4101003603525906      -0.43092069467315897        17.362207415304741     
 H -0.65843171708997061       -1.8023630195513776        18.152546985480729     
 C  -2.6606748170369747       -2.2064861402487659        17.412074895233886     
 H  -3.3006193881662633       -1.8768432217657489        16.578529811670407     
 H  -2.5336695918761332       -3.2903480250419279        17.258983032700101     
 C  -3.3903950871349200       -1.9876385947116766        18.739939075773723     
 H  -3.5533167124641265      -0.91254274075286912        18.921759817300870     
 H  -2.7508177644487537       -2.3355520829137841        19.564093210785291     
 C  -4.7323731317984281       -2.7293344413339859        18.793600129878321     
 H  -5.4446127590123288       -2.2415346154194431        18.111938123715717     
 H  -4.5939870087574057       -3.7423274817872265        18.391887371939916     
 C  -5.3251832712202587       -2.8177913552182527        20.201811678708832     
 H  -6.3222787379585430       -3.2802993140781105        20.189808969588821     
 H  -4.6848846129288511       -3.4256940626799826        20.856877693132112     
 H  -5.4294615656163900       -1.8261461442102971        20.657406457398899     
 Cl   8.3922522485688607        3.1609515933501249       0.10113517783541526     
 Co   5.7806681606838408        7.0979683382711842        23.922800000901539     
 N   7.0831308037978173        7.6531080943404639        22.363060371837314     
 N   7.7833134477775188        7.0415170033420713        24.771986597388512     
 N   4.5434538753534639        6.4332067004349476        22.427566816566973     
 N   5.2419556985295293        5.1372298648060033        24.507931812823312     
 N   4.9747021030501681        8.9021441641038077        23.391602727110943     
 N   4.9512280022589499        7.9402114992959767        25.732699694132052     
 O   6.6396841780125202        8.1570715956774222        21.167226501883640     
 C   8.3814618839203785        7.7526182980119023        22.560177220640384     
 N   8.4187860411492093        6.6548855814007837        25.904015601393471     
 C   8.7754377671228116        7.3301336518875644        23.885190460290957     
 O   4.4640459654422795        6.9808084623934388        21.191313528415549     
 C   3.9598753751795921        5.1383530593055617        22.493610133744280     
 N   5.3635685343700112        4.3266540544059371        25.592770800381693     
 C   4.3631208957342507        4.4739415842654520        23.654979949723838     
 O   4.6406111965319212        9.2526234350700474        22.115155559238918     
 C   4.3859489744165900        9.7827892098720604        24.354118537882290     
 N   4.8477092866686915        7.6061974774839873        27.040934126061426     
 C   4.4001740283519775        9.2051344940506752        25.626197563211640     
 B   5.1614340155308280        8.3271628567422695        21.036079315707113     
 C   9.3283254719947077        8.3308544035528271        21.566310127616866     
 H   7.8699870682627990        6.2960340445862339        26.725429716808982     
 C   9.7689747590651130        6.6880507020800266        25.764522039462328     
 C   10.041039641227803        7.1417437818345215        24.478669499338476     
 C   2.9449770765628305        4.6853669192099012        21.515809691662344     
 H   5.8607486401101321        4.6540221209646404        26.451305454549093     
 C   4.6170241732208979        3.1947919699976239        25.461338793337841     
 C   3.9794147950831622        3.2341335805411213        24.240769772397257     
 C   4.0185756253371023        11.174303036198511        24.018521169508290     
 H   5.3375388781387567        6.7664390282185902        27.410345551597398     
 C   4.2903860764000150        8.6178367321230027        27.775219434005596     
 C   3.9885509788728326        9.6555455033753521        26.919622647324740     
 C   4.7782926811148760        8.9234619108571618        19.606753797093639     
 H   10.340277325025284        8.4191133997914864        21.972490798866470     
 H   8.9773696942571650        9.3286347275138475        21.262955863353657     
 H   9.3628547621189782        7.7187745156469578        20.652702561310019     
 H   10.420253640795774        6.3572537353044032        26.568382534114310     
 H   11.014464065312694        7.2943130149468427        24.031988252206130     
 H   2.7083267848789294        3.6238420838608345        21.641258387002438     
 H   3.2897428093488186        4.8586247005672769        20.486282882393080     
 H   2.0070925463529856        5.2569983100834072        21.630345257816973     
 H   4.5876314542853471        2.4526773950116971        26.247031785445781     
 H   3.3023116883814172        2.4960428149053113        23.833658895892356     
 H   3.4587875861990147        11.627852828889022        24.839426633371634     
 H   3.4072129616637619        11.223684763226800        23.107010591749152     
 H   4.9168132538848877        11.790783292923322        23.842484959277879     
 H   4.1370538066289555        8.5163210232908710        28.842753394997246     
 H   3.5461245437352229        10.608090869556898        27.183493742159026     
 H   3.7231062581306760        8.6651015964344200        19.423062329543971     
 H   4.8018876916448265        10.023297491866950        19.649801963981023     
 C   5.6393891905421203        8.4451327686006703        18.423400745133467     
 H   5.0650920113620206        8.5356567266780825        17.489337548344707     
 H   5.8602381434905695        7.3704399426396687        18.527846375392610     
 C   6.9551996656975117        9.2154436750161963        18.251795448958859     
 H   7.5746358487240286        9.1018791360910960        19.152115214445899     
 H   6.7352428044689532        10.293616655584996        18.174759214427503     
 C   7.7421862386208735        8.7749416129293234        17.014931638979675     
 H   7.9286549228854133        7.6898928018571251        17.060419634679025     
 H   7.1223896168800298        8.9218138488093679        16.116940470921183     
 C   9.0723107789027928        9.5122683752897164        16.842358734671855     
 H   9.7188441913595227        9.3106363696252004        17.711455101054234     
 H   8.8967522804808432        10.600288428619269        16.856895205792235     
 C   9.8093981352513957        9.1374536243470281        15.554020698871433     
 H   9.9835652500360954        8.0499205425294260        15.529025380691332     
 H   9.1594126765122486        9.3428479920964218        14.689209795740753     
 C   11.141868852607454        9.8702739201167411        15.374225676224498     
 H   11.795024274722595        9.6626949894537191        16.236322593262702     
 H   10.972424761432066        10.958862556636863        15.395667222132746     
 C   11.864292432247513        9.4907930843622310        14.080266518174144     
 H   12.030822623566779        8.4019829528685204        14.057348250841843     
 H   11.209124738510940        9.6969745368358282        13.219763411520463     
 C   13.200701549694768        10.211220545629274        13.885250434867739     
 H   13.038228201560305        11.301301085990460        13.882880723640195     
 H   13.854466009847950        10.018210131282560        14.750500311805416     
 C   13.913266024008701        9.7966617529327777        12.596179368137941     
 H   14.073277983327259        8.7070177391869699        12.600012383977001     
 H   13.254345243323646        9.9860451113191875        11.735574063629638     
 C   15.251414481661421        10.503304865149198        12.382703944623056     
 H   15.913872948773875        10.297322355466312        13.238415219892033     
 H   15.098803635824842        11.595094649103011        12.395203174358093     
 C   15.961721261304385        10.112815343520454        11.081903242141298     
 H   16.080939665723626        9.0186814687451502        11.028705486759209     
 H   15.326199942254519        10.378200445290901        10.222435374128771     
 C   17.327236703702461        10.794436616005335        10.962269227523915     
 H   17.956882360947485        10.488851809463263        11.812861349316481     
 H   17.197351220301499        11.882122938057217        11.083720652033513     
 C   18.077284252114865        10.538795598734522        9.6534298864661388     
 H   18.223644822505491        9.4579462627339659        9.4939713870452316     
 H   17.463441653630316        10.880678750359762        8.8077145190126291     
 C   19.430491300771227        11.258434400407076        9.6217410922120514     
 H   20.116501178895749        10.773731006725612        10.331804336318717     
 H   19.296207174289414        12.280838708336399        10.000027837059603     
 C   20.059574805635958        11.311850509511569        8.2289641173798262     
 H   21.047561755962949        11.791765666497149        8.2574237184037571     
 H   19.424453663513383        11.890446678665290        7.5438512290634741     
 H   20.191421963173852        10.307685754370141        7.8074997919535605     
 Cl   6.7527067782484984        5.4252315842769034        28.141308563453535     
         194

 Co   9.1401063539739855        1.4014496458366676        4.4060736944509378     
 N   7.8601101577121524       0.66529619471496515        5.7842315866371035     
 N   7.1781549553369857        1.7169789976201570        3.5600905852689002     
 N   10.209831635314853        2.1986291549946411        6.0489373077158541     
 N   9.9697192687848499        3.2780374094887219        3.6875354606704840     
 N   10.243075176912477      -0.34620661078072013        5.0454465616726383     
 N   9.7956425702029168       0.40989553126314532        2.6415570976585494     
 O   8.1954656123149672       0.32972084277283548        7.0593914810075358     
 C   6.4411170001557290       0.79162596795575357        5.6260172511047850     
 N   6.5950672041959644        2.2117431757541648        2.4371932835003935     
 C   6.1246738489779151        1.3680111940698738        4.3932241564542283     
 O   10.329467010068322        1.5534980188367458        7.2467458532412143     
 C   10.794855928046854        3.3669376710983903        5.9521703778132400     
 N   10.034225645070933        4.0489262484335748        2.5749126844712640     
 C   10.643940699947205        3.9699256475296005        4.6413776432686644     
 O   10.289032172082397      -0.77042357713147447        6.3471520653056306     
 C   10.762560768566443       -1.1598821515735107        4.1658601249363691     
 N   9.8340695077433669       0.68744394101249462        1.3194082659191799     
 C   10.580617380405105      -0.68814150146238739        2.8085971670658791     
 B   9.6866463883627905       0.19381562011753040        7.3344326502304220     
 C   5.4793938122918711       0.30159830139454480        6.6410630474073979     
 H   7.1740510719601547        2.5527893594156268        1.6360960240334370     
 C   5.2301603608064813        2.2069079555868569        2.5240106124267938     
 C   4.8873388711582377        1.6711071008140477        3.7467400913721498     
 C   11.605191678202434        4.0226692762703875        7.0141788901903794     
 H   9.5736402420392466        3.7441331785888816        1.6848418427915512     
 C   10.723070100186893        5.1930999042447850        2.7975170073068187     
 C   11.132200948799442        5.1836948695941976        4.1249479719220341     
 C   11.436841566221343       -2.4385023783972675        4.5130370193719811     
 H   9.3216827474081629        1.5058480552178264       0.91813941350831285     
 C   10.605298804221199      -0.20496602556244004       0.64844634403773305     
 C   11.100553240496174       -1.1173322995151438        1.5708323270583076     
 C   9.9417961877929795      -0.37190013675466227        8.8053897822036866     
 H   4.4483756101536516       0.51520482758261343        6.3429479956070356     
 H   5.5702679287349310      -0.78660158894930809        6.7930067310059155     
 H   5.6604255968557453       0.76870148451451104        7.6218382145655825     
 H   4.6278566595631547        2.6153640321491576        1.7172574248226571     
 H   3.8904414228535500        1.5128718435028681        4.1326743458183444     
 H   11.320987939187784        5.0752397033159218        7.1441011158230507     
 H   11.500247814708471        3.4923696551606884        7.9639935333391314     
 H   12.668018859780194        4.0301175240865996        6.7222087108649236     
 H   10.908176717767194        5.9044760789698731        2.0038845268597423     
 H   11.708959249113066        5.9437398279815863        4.6354046132066697     
 H   11.987065097906113       -2.8395904192073265        3.6592746506951515     
 H   12.126618245298555       -2.2941593248449346        5.3538350618356008     
 H   10.698503849937227       -3.1930457536670418        4.8260425716990651     
 H   10.754912565828144      -0.12890209480682419      -0.42032170923441720     
 H   11.730016029659495       -1.9736385076957337        1.3613372665263099     
 H   10.988683717827271      -0.12659669538238796        9.0475386747693207     
 H   9.9031825616545941       -1.4718134145617190        8.7863944292289737     
 C   9.0233370643170154       0.14842790857693372        9.9268292311107000     
 H   9.5548569105015044        8.9722512166140508E-002   10.888514235769387     
 H   8.8131755074986025        1.2199905098367854        9.7768729287088671     
 C   7.6981478489165021      -0.61205384354109860        10.077013382045099     
 H   7.0802606058755870      -0.47719255972403485        9.1775158344973118     
 H   7.9057726679842251       -1.6938341469900886        10.135435135723165     
 C   6.9156956965976280      -0.18823773297641397        11.325163341934942     
 H   6.7390442082342341       0.89880705842687914        11.302953301928779     
 H   7.5411340853946598      -0.35757098057447734        12.215468058927872     
 C   5.5801666764323548      -0.91722595935324680        11.496921051720662     
 H   4.9279596783101507      -0.69820831564165620        10.636113928773273     
 H   5.7471883093785747       -2.0061145849291018        11.465736168732727     
 C   4.8553969690535776      -0.55455077750375215        12.797467429759438     
 H   4.6906865932804731       0.53393619590230579        12.838274144367821     
 H   5.5114354652055191      -0.77654460533990155        13.653661171139097     
 C   3.5170406655631030       -1.2781152448785973        12.981243685009451     
 H   2.8590027769547324       -1.0564550022105197        12.126390187299025     
 H   3.6772661497403094       -2.3677194926532281        12.947347618466443     
 C   2.8063366673641559      -0.90645281379029352        14.285570056219685     
 H   2.6505296317639417       0.18349075905862741        14.321391402974747     
 H   3.4657730509445237       -1.1282492682186143        15.138887469515069     
 C   1.4629291742780191       -1.6154872793611250        14.483422705301269     
 H   1.6142176369990295       -2.7070712479034444        14.471598383675728     
 H  0.80552712653811931       -1.4060591616915956        13.624800431576618     
 C  0.75998239525467115       -1.2102694594022407        15.782455391998782     
 H  0.61397668293145313      -0.11881239534592374        15.794779394066676     
 H   1.4198515763909387       -1.4210879438834927        16.637533545504411     
 C -0.58747105156260959       -1.9040635420499481        15.990116580753952     
 H  -1.2479177101896812       -1.6801858783692283        15.137418121203556     
 H -0.44663933166803704       -2.9971126485907629        15.962671952225694     
 C  -1.2961865356769118       -1.5259397997379311        17.296840762230694     
 H  -1.4143637925350603      -0.43213821188210583        17.361134569636494     
 H -0.66127154919331410       -1.8013962108675849        18.153833472787152     
 C  -2.6631679194246503       -2.2087769346658441        17.414349615255922     
 H  -3.3033318854775087       -1.8819542763104993        16.579890078246937     
 H  -2.5351172458840892       -3.2929322911279519        17.264278043466735     
 C  -3.3930000348232801       -1.9868414412411177        18.741672617049151     
 H  -3.5561406462427509      -0.91135071530191258        18.920914363000580     
 H  -2.7531879040325027       -2.3323887548425222        19.566564539790193     
 C  -4.7347465760656195       -2.7288418551559905        18.797909210318881     
 H  -5.4481097462082193       -2.2420696209462956        18.116699734110480     
 H  -4.5966589760382712       -3.7423239553914835        18.397299904893277     
 C  -5.3253016049135065       -2.8155814141455013        20.207210497339222     
 H  -6.3226611917390283       -3.2775640567187403        20.197505178592547     
 H  -4.6840783579525676       -3.4230029451866550        20.861819327421408     
 H  -5.4282956210775941       -1.8234010218735315        20.661922144265933     
 Cl   8.3971677745792395        3.1612932172667496        9.8719533323610179E-002
 Co   5.7794254204558939        7.0982873827141217        23.925472574501025     
 N   7.0838227440652108        7.6548095248269750        22.367753307991542     
 N   7.7812070697516784        7.0407809927947138        24.776924637525674     
 N   4.5431305632689760        6.4365812198232986        22.428428357844652     
 N   5.2396695869196863        5.1368185903373353        24.507170835282210     
 N   4.9741634776667789        8.9031669528692046        23.395762467407295     
 N   4.9478318062726325        7.9371668667973179        25.735248602521366     
 O   6.6420272090416805        8.1610455382516154        21.172248224155759     
 C   8.3818688839135866        7.7540326199746010        22.566538036826920     
 N   8.4154122754328053        6.6518762001671892        25.908840649762315     
 C   8.7743298412485409        7.3295798033583761        23.891322273893973     
 O   4.4657040666281862        6.9854840538289587        21.192646674843701     
 C   3.9572167824197280        5.1428119980370406        22.493088215329522     
 N   5.3597768074466741        4.3247154868706241        25.591055483687796     
 C   4.3596580787561674        4.4761788687436344        23.653492398549226     
 O   4.6422256000546138        9.2559711883466971        22.119334061792610     
 C   4.3834643977110597        9.7817321036813709        24.358988191488191     
 N   4.8419933228791274        7.6004907588893245        27.042577456440952     
 C   4.3962088024346508        9.2019566419671168        25.630102885441094     
 B   5.1640893756538864        8.3316202377281794        21.039608463804743     
 C   9.3296921768631389        8.3340415787018856        21.574654849111244     
 H   7.8656294072418653        6.2922474060241562        26.729308795905986     
 C   9.7657149437767412        6.6836385140200179        25.770395326008220     
 C   10.039246121285201        7.1388820432896800        24.485416173958985     
 C   2.9398385057418870        4.6937229211732676        21.516195839541563     
 H   5.8569650944400875        4.6504118407097605        26.450154078032728     
 C   4.6111971978139312        3.1944059685650830        25.458308052825227     
 C   3.9737598055887746        3.2363900669607473        24.237752836298171     
 C   4.0146873433247361        11.173148572699006        24.024766004138861     
 H   5.3311316539591713        6.7600980329457263        27.411188506631600     
 C   4.2826908805333437        8.6103167019820024        27.777760572537062     
 C   3.9819075375818880        9.6495504804169006        26.923638405149827     
 C   4.7830735390765851        8.9293758907381093        19.610318758829091     
 H   10.341955052350189        8.4184879004276567        21.980729139310981     
 H   8.9808249653047767        9.3338415230425635        21.275608411469108     
 H   9.3623504733459857        7.7257340194646380        20.658543108606679     
 H   10.416078591063851        6.3508685264696014        26.574181490942873     
 H   11.013136838575130        7.2910043380645622        24.039645571104085     
 H   2.7018098788859528        3.6322562801072231        21.639587223868290     
 H   3.2829877249658788        4.8690639037448511        20.486517994328722     
 H   2.0030119841019904        5.2664370276556038        21.634008185211314     
 H   4.5803656463902307        2.4513866404077977        26.243103258263854     
 H   3.2956038166542783        2.4998156447035407        23.829700446361571     
 H   3.4574686675993433        11.626360749792681        24.847517694081088     
 H   3.4003751663091748        11.222614833484535        23.115233126299433     
 H   4.9121855071899256        11.789797237382215        23.845802772018587     
 H   4.1269787262526370        8.5064577644605812        28.844686145864831     
 H   3.5381186868234815        10.601231273371264        27.188316611639351     
 H   3.7271143546871168        8.6742785876229469        19.426671932595980     
 H   4.8099116854632182        10.029106605477967        19.653483898054017     
 C   5.6425020485614139        8.4485767013004480        18.426533986088977     
 H   5.0677015482413470        8.5400598536853867        17.492826853563141     
 H   5.8608913750937131        7.3734078058931125        18.531187974728404     
 C   6.9600155555650076        9.2158304692441284        18.253528707005906     
 H   7.5806462005826853        9.0997998124940622        19.152726546697266     
 H   6.7425514633793018        10.294607782823331        18.178102886285004     
 C   7.7439600936139161        8.7750282584528811        17.014669121286449     
 H   7.9290007401902756        7.6896989364714168        17.058963009952684     
 H   7.1224932418200204        8.9234462617062444        16.118085754514119     
 C   9.0747624553351951        9.5107826205264772        16.839846516681238     
 H   9.7223420637396814        9.3085690669501311        17.708023489736156     
 H   8.9003929721538952        10.598995082146178        16.854602294461490     
 C   9.8099983969342635        9.1352774282313529        15.550538510880957     
 H   9.9836571725240635        8.0476640902196159        15.525557976660888     
 H   9.1591002056748305        9.3408425061309472        14.686459647760502     
 C   11.142653591704969        9.8675986301111607        15.369233545916332     
 H   11.796087579448397        9.6609044218358129        16.231351712441803     
 H   10.973343767521376        10.956245490291241        15.389629818988498     
 C   11.864877566298341        9.4868570403081538        14.075433993582763     
 H   12.032140075611187        8.3981334649123465        14.053871737161229     
 H   11.209347097073962        9.6915418074572184        13.214862170346976     
 C   13.200801540029845        10.208034695986182        13.879222631378493     
 H   13.037326647806871        11.297974540560306        13.874986607760130     
 H   13.854608784865302        10.017133463955039        14.744906214870277     
 C   13.914166031505800        9.7921469833551846        12.590969209225294     
 H   14.076167729318174        8.7028239068579794        12.596971909084667     
 H   13.255022481349098        9.9786739441461236        11.729965756253092     
 C   15.251063034674280        10.500819149599465        12.376298265548705     
 H   15.913694598915917        10.297745986610876        13.232559535628022     
 H   15.096376907849894        11.592345444435340        12.386732278738728     
 C   15.962773975402923        10.109475611113636        11.076462464194199     
 H   16.084304068649086        9.0155252183301009        11.025218141939472     
 H   15.327259504869678        10.372093769127266        10.216168371319181     
 C   17.326952473868310        10.793797881903558        10.957085676482610     
 H   17.956153909331654        10.490850155842175        11.808941502710987     
 H   17.194530375367666        11.881361338204810        11.076895880989008     
 C   18.079839518876575        10.538347222889682        9.6498202211107582     
 H   18.228391730403661        9.4576590244893097        9.4914074378634883     
 H   17.467386457886878        10.878767699673174        8.8025502780084199     
 C   19.431800056014151        11.260374952271382        9.6211986170747021     
 H   20.116864486663832        10.776941416283741        10.333015471512478     
 H   19.294581417726274        12.282430356690933        9.9992545670064032     
 C   20.064602990057306        11.315463404941045        8.2302383661198846     
 H   21.051518543041968        11.797346301198100        8.2617093053358381     
 H   19.430263429475588        11.893179629343527        7.5436643645423160     
 H   20.199554338815901        10.311756410446762        7.8087360445690406     
 Cl   6.7478827196989988        5.4190738062846018        28.141967670469025     
         194

 Co   9.1447869236369943        1.4037235595183339        4.4043816061254688     
 N   7.8631836155560766       0.67001470195748258        5.7819837762185520     
 N   7.1821771334684934        1.7161823051100784        3.5552486337844504     
 N   10.214208437607427        2.2000664691973206        6.0479422184079272     
 N   9.9726128032424235        3.2806903128943610        3.6869407321352416     
 N   10.244765214256239      -0.34570652839035992        5.0448440978863189     
 N   9.8002161011014604       0.41151642988157261        2.6408864287792744     
 O   8.1973805203074832       0.33404738813641777        7.0572418831037673     
 C   6.4441869651278658       0.79468317997787663        5.6223336970523921     
 N   6.5995399724479826        2.2081698061770818        2.4309631400001970     
 C   6.1283000830889574        1.3680520795849369        4.3881456866271140     
 O   10.333077385534160        1.5548440377683730        7.2458442865706072     
 C   10.798504244473428        3.3687558946491953        5.9515099482566196     
 N   10.036016536185466        4.0524171252667873        2.5748511386856321     
 C   10.647159440673603        3.9721556444647996        4.6408771668343318     
 O   10.289769977091199      -0.76933485596573703        6.3467857851028153     
 C   10.762333304833222       -1.1609017645867552        4.1654786604181844     
 N   9.8383918752216832       0.68800821315624727        1.3185424676095900     
 C   10.581262863902552      -0.68924559178119360        2.8080443531329395     
 B   9.6879769301813958       0.19605857000876520        7.3334525247652111     
 C   5.4819018367459345       0.30614518164727239        6.6375504275537001     
 H   7.1788618268800768        2.5493798547578130        1.6301635091167186     
 C   5.2345257749032408        2.2025023206434278        2.5167328281133972     
 C   4.8911505866291183        1.6688672564570235        3.7401658649360754     
 C   11.607611592851217        4.0253982953851928        7.0138361239951896     
 H   9.5763375719196233        3.7472439858444409        1.6845557802457756     
 C   10.724641957743446        5.1966286888223925        2.7977775373534093     
 C   11.134492395799720        5.1865048562970983        4.1249993988610170     
 C   11.433354611610671       -2.4412513363986332        4.5126476295859907     
 H   9.3279341940540785        1.5074607850589130       0.91707366200415641     
 C   10.605435209810597      -0.20779160458122001       0.64744031551886649     
 C   11.098218994848086       -1.1213267300075720        1.5700324640291539     
 C   9.9400254883964898      -0.37028717352733115        8.8047736649018429     
 H   4.4510468978268261       0.51812435869130669        6.3377203083035178     
 H   5.5735158981174662      -0.78160396187465397        6.7921155118029581     
 H   5.6613492113778729       0.77573019680725552        7.6174110731327911     
 H   4.6324230580815771        2.6093831697245782        1.7090528664613287     
 H   3.8940547542267749        1.5110248164514342        4.1258026401591721     
 H   11.320894504893893        5.0771816528579610        7.1446578723115248     
 H   11.504020122604237        3.4941716212803442        7.9632584455695659     
 H   12.670333235590098        4.0358006852932986        6.7216784257324615     
 H   10.908968368533598        5.9087568255849368        2.0046217784298710     
 H   11.711085366356533        5.9465417713907938        4.6356220265533343     
 H   11.985541924153054       -2.8419296404536629        3.6599160545475757     
 H   12.120749667799277       -2.2995646653224671        5.3557830606678003     
 H   10.692735654868612       -3.1951198390835205        4.8218387756995327     
 H   10.754359830564072      -0.13278526720341211      -0.42149164456720856     
 H   11.724568666479746       -1.9799070328978667        1.3605673454131550     
 H   10.986173554563635      -0.12458071039119388        9.0496674629846616     
 H   9.9021775372272955       -1.4702321038808592        8.7848401714644879     
 C   9.0188963494085090       0.14851563743846694        9.9248731002053496     
 H   9.5490321017507505        8.9594381733070314E-002   10.887285717584694     
 H   8.8083150540493005        1.2200514005183927        9.7752781349544353     
 C   7.6937010704082516      -0.61252053737054935        10.073425285722548     
 H   7.0757950348877934      -0.47629100266201729        9.1741425274986561     
 H   7.9013761201421113       -1.6943796135450444        10.130294819211583     
 C   6.9114753366488140      -0.19034473898820697        11.322474264867472     
 H   6.7348938547671171       0.89674334396343947        11.301592196364391     
 H   7.5374815843473302      -0.36064879563723862        12.212201448713936     
 C   5.5759035497661777      -0.91926237132662336        11.494654840960331     
 H   4.9231095373550753      -0.69946384547082807        10.634505851386637     
 H   5.7427188075892870       -2.0081429456145510        11.462539525366363     
 C   4.8521120510267890      -0.55733281475187613        12.796119316429719     
 H   4.6878119597402357       0.53119302750115305        12.837761263433912     
 H   5.5088295792527591      -0.78005908241995048        13.651607709219551     
 C   3.5135362509815513       -1.2804770419892988        12.980848470604725     
 H   2.8548875361273662       -1.0584452574052599        12.126554485199515     
 H   3.6733493493701546       -2.3701391849766140        12.946607505333221     
 C   2.8037820437320775      -0.90887577319514690        14.285873666259842     
 H   2.6482867633819707       0.18111074212931372        14.322048503787373     
 H   3.4637601305722612       -1.1310197833593070        15.138687261857536     
 C   1.4602380293390094       -1.6176497758805621        14.484517467450635     
 H   1.6114280154495140       -2.7092665710517219        14.472986998737863     
 H  0.80259914256905929       -1.4084790104957976        13.625998128838310     
 C  0.75736921872733520       -1.2121221278511205        15.783628785049391     
 H  0.61091277731572624      -0.12069578162296175        15.795627831983337     
 H   1.4174226783454684       -1.4223917030917463        16.638722121052208     
 C -0.58986084683130535       -1.9065367829749742        15.991643846276977     
 H  -1.2501187769948412       -1.6841303682346138        15.138412039351779     
 H -0.44829092168401907       -2.9995342912453817        15.965613332312847     
 C  -1.2992913291884560       -1.5271353030189656        17.297634117365345     
 H  -1.4186272247175300      -0.43335572909105263        17.360061723968247     
 H -0.66411138129665759       -1.8004294021837925        18.155119960093575     
 C  -2.6656610218123253       -2.2110677290829219        17.416624335277962     
 H  -3.3060443827887545       -1.8870653308552496        16.581250344823470     
 H  -2.5365648998920451       -3.2955165572139760        17.269573054233366     
 C  -3.3956049825116406       -1.9860442877705586        18.743406158324575     
 H  -3.5589645800213754      -0.91015868985095605        18.920068908700291     
 H  -2.7555580436162517       -2.3292254267712607        19.569035868795098     
 C  -4.7371200203328101       -2.7283492689779947        18.802218290759441     
 H  -5.4516067334041098       -2.2426046264731476        18.121461344505239     
 H  -4.5993309433191367       -3.7423204289957410        18.402712437846638     
 C  -5.3254199386067542       -2.8133714730727504        20.212609315969612     
 H  -6.3230436455195145       -3.2748287993593697        20.205201387596276     
 H  -4.6832721029762849       -3.4203118276933271        20.866760961710703     
 H  -5.4271296765387973       -1.8206558995367657        20.666437831132967     
 Cl   8.4020833005896201        3.1616348411833743        9.6303888811805100E-002
 Co   5.7781826802279470        7.0986064271570601        23.928145148100512     
 N   7.0845146843326043        7.6565109553134869        22.372446244145770     
 N   7.7791006917258390        7.0400449822473563        24.781862677662836     
 N   4.5428072511844881        6.4399557392116487        22.429289899122328     
 N   5.2373834753098425        5.1364073158686674        24.506409857741108     
 N   4.9736248522833888        8.9041897416346032        23.399922207703650     
 N   4.9444356102863161        7.9341222342986581        25.737797510910685     
 O   6.6443702400708409        8.1650194808258068        21.177269946427881     
 C   8.3822758839067930        7.7554469419373007        22.572898853013459     
 N   8.4120385097164032        6.6488668189335947        25.913665698131158     
 C   8.7732219153742701        7.3290259548291878        23.897454087496985     
 O   4.4673621678140929        6.9901596452644794        21.193979821271849     
 C   3.9545581896598638        5.1472709367685203        22.492566296914760     
 N   5.3559850805233360        4.3227769193353121        25.589340166993900     
 C   4.3561952617780832        4.4784161532218167        23.652004847374613     
 O   4.6438400035773055        9.2593189416233468        22.123512564346306     
 C   4.3809798210055302        9.7806749974906833        24.363857845094095     
 N   4.8362773590895642        7.5947840402946616        27.044220786820475     
 C   4.3922435765173251        9.1987787898835585        25.634008207670547     
 B   5.1667447357769438        8.3360776187140893        21.043137611902370     
 C   9.3310588817315683        8.3372287538509422        21.582999570605626     
 H   7.8612717462209325        6.2884607674620776        26.733187875002994     
 C   9.7624551284883694        6.6792263259600091        25.776268612554109     
 C   10.037452601342601        7.1360203047448394        24.492162848579490     
 C   2.9346999349209435        4.7020789231366331        21.516581987420782     
 H   5.8531815487700429        4.6468015604548798        26.449002701516363     
 C   4.6053702224069655        3.1940199671325415        25.455277312312617     
 C   3.9681048160943870        3.2386465533803737        24.234735900199087     
 C   4.0107990613123690        11.171994109199501        24.031010838769436     
 H   5.3247244297795850        6.7537570376728624        27.412031461665798     
 C   4.2749956846666715        8.6027966718410003        27.780301711068532     
 C   3.9752640962909429        9.6435554574584472        26.927654162974914     
 C   4.7878543970382932        8.9352898706190551        19.613883720564548     
 H   10.343632779675096        8.4178624010638288        21.988967479755491     
 H   8.9842802363523884        9.3390483185712814        21.288260959584555     
 H   9.3618461845729950        7.7326935232823191        20.664383655903340     
 H   10.411903541331926        6.3444833176348006        26.579980447771437     
 H   11.011809611837567        7.2876956611822807        24.047302890002044     
 H   2.6952929728929758        3.6406704763536113        21.637916060734145     
 H   3.2762326405829394        4.8795031069224253        20.486753106264359     
 H   1.9989314218509948        5.2758757452278013        21.637671112605659     
 H   4.5730998384951151        2.4500958858038988        26.239174731081928     
 H   3.2888959449271389        2.5035884745017705        23.825741996830786     
 H   3.4561497489996720        11.624868670696339        24.855608754790545     
 H   3.3935373709545882        11.221544903742268        23.123455660849718     
 H   4.9075577604949627        11.788811181841107        23.849120584759291     
 H   4.1169036458763175        8.4965945056302896        28.846618896732412     
 H   3.5301128299117406        10.594371677185631        27.193139481119676     
 H   3.7311224512435572        8.6834555788114738        19.430281535647993     
 H   4.8179356792816099        10.034915719088984        19.657165832127006     
 C   5.6456149065807066        8.4520206340002240        18.429667227044490     
 H   5.0703110851206734        8.5444629806926926        17.496316158781571     
 H   5.8615446066968566        7.3763756691465563        18.534529574064202     
 C   6.9648314454325044        9.2162172634720623        18.255261965052952     
 H   7.5866565524413430        9.0977204888970302        19.153337878948633     
 H   6.7498601222896504        10.295598910061665        18.181446558142500     
 C   7.7457339486069579        8.7751149039764407        17.014406603593226     
 H   7.9293465574951369        7.6895050710857076        17.057506385226340     
 H   7.1225968667600101        8.9250786746031228        16.119231038107060     
 C   9.0772141317675974        9.5092968657632362        16.837334298690621     
 H   9.7258399361198418        9.3065017642750636        17.704591878418078     
 H   8.9040336638269473        10.597701735673089        16.852309383130745     
 C   9.8105986586171330        9.1331012321156759        15.547056322890478     
 H   9.9837490950120333        8.0454076379098076        15.522090572630443     
 H   9.1587877348374143        9.3388370201654745        14.683709499780251     
 C   11.143438330802486        9.8649233401055803        15.364241415608166     
 H   11.797150884174197        9.6591138542179067        16.226380831620901     
 H   10.974262773610688        10.953628423945622        15.383592415844248     
 C   11.865462700349171        9.4829209962540766        14.070601468991381     
 H   12.033457527655592        8.3942839769561743        14.050395223480614     
 H   11.209569455636982        9.6861090780786068        13.209960929173487     
 C   13.200901530364924        10.204848846343092        13.873194827889247     
 H   13.036425094053437        11.294647995130154        13.867092491880065     
 H   13.854751559882653        10.016056796627520        14.739312117935139     
 C   13.915066039002900        9.7876322137775915        12.585759050312646     
 H   14.079057475309087        8.6986300745289888        12.593931434192333     
 H   13.255699719374549        9.9713027769730598        11.724357448876546     
 C   15.250711587687141        10.498333434049730        12.369892586474352     
 H   15.913516249057960        10.298169617755438        13.226703851364011     
 H   15.093950179874948        11.589596239767671        12.378261383119364     
 C   15.963826689501463        10.106135878706818        11.071021686247098     
 H   16.087668471574542        9.0123689679150534        11.021730797119737     
 H   15.328319067484838        10.365987092963630        10.209901368509589     
 C   17.326668244034156        10.793159147801779        10.951902125441306     
 H   17.955425457715826        10.492848502221088        11.805021656105493     
 H   17.191709530433830        11.880599738352403        11.070071109944505     
 C   18.082394785638289        10.537898847044843        9.6462105557553794     
 H   18.233138638301831        9.4573717862446554        9.4888434886817450     
 H   17.471331262143437        10.876856648986587        8.7973860370042090     
 C   19.433108811257075        11.262315504135691        9.6206561419373511     
 H   20.117227794431916        10.780151825841871        10.334226606706238     
 H   19.292955661163138        12.284022005045466        9.9984812969532015     
 C   20.069631174478651        11.319076300370524        8.2315126148599411     
 H   21.055475330120988        11.802926935899050        8.2659948922679192     
 H   19.436073195437796        11.895912580021763        7.5434775000211589     
 H   20.207686714457950        10.315827066523381        7.8099722971845198     
 Cl   6.7430586611495000        5.4129160282923010        28.142626777484512     
         194

 Co   9.1494674933000031        1.4059974732000002        4.4026895177999998     
 N   7.8662570733999999       0.67473320920000002        5.7797359657999996     
 N   7.1861993116000011        1.7153856125999996        3.5504066823000002     
 N   10.218585239900003        2.2015037834000002        6.0469471291000003     
 N   9.9755063376999971        3.2833432163000000        3.6863460035999998     
 N   10.246455251600000      -0.34520644599999978        5.0442416340999996     
 N   9.8047896320000039       0.41313732849999990        2.6402157598999998     
 O   8.1992954282999992       0.33837393350000000        7.0550922851999998     
 C   6.4472569301000018       0.79774039199999969        5.6186501430000000     
 N   6.6040127407000018        2.2045964365999993        2.4247329965000004     
 C   6.1319263171999996        1.3680929651000000        4.3830672167999998     
 O   10.336687761000000        1.5561900567000000        7.2449427199000000     
 C   10.802152560900000        3.3705741182000000        5.9508495187000001     
 N   10.037807427300001        4.0559080020999998        2.5747895929000002     
 C   10.650378181400001        3.9743856413999992        4.6403766904000001     
 O   10.290507782100001      -0.76824613479999959        6.3464195049000001     
 C   10.762105841100000       -1.1619213775999999        4.1650971958999996     
 N   9.8427142426999996       0.68857248529999981        1.3176766692999999     
 C   10.581908347399997      -0.69034968209999992        2.8074915391999999     
 B   9.6893074720000012       0.19830151990000000        7.3324723993000003     
 C   5.4844098611999978       0.31069206190000004        6.6340378077000022     
 H   7.1836725817999989        2.5459703500999993        1.6242309941999999     
 C   5.2388911890000012        2.1980966856999991        2.5094550438000001     
 C   4.8949623020999997        1.6666274120999995        3.7335916385000005     
 C   11.610031507500000        4.0281273144999989        7.0134933577999998     
 H   9.5790349018000001        3.7503547931000001        1.6842697176999999     
 C   10.726213815300000        5.2001574734000000        2.7980380673999998     
 C   11.136783842800000        5.1893148429999991        4.1250508257999998     
 C   11.429867657000001       -2.4440002943999990        4.5122582398000004     
 H   9.3341856406999959        1.5090735148999999       0.91600791049999997     
 C   10.605571615399993      -0.21061718359999998       0.64643428700000005     
 C   11.095884749200000       -1.1253211605000000        1.5692326009999999     
 C   9.9382547890000001      -0.36867421029999997        8.8041575475999991     
 H   4.4537181854999996       0.52104388980000005        6.3324926210000001     
 H   5.5767638675000004      -0.77660633479999985        6.7912242926000008     
 H   5.6622728258999997       0.78275890910000001        7.6129839317000005     
 H   4.6369894566000003        2.6034023072999992        1.7008483081000003     
 H   3.8976680855999994        1.5091777894000000        4.1189309344999998     
 H   11.320801070600000        5.0791236024000002        7.1452146287999998     
 H   11.507792430500000        3.4959735874000000        7.9625233578000003     
 H   12.672647611400000        4.0414838464999985        6.7211481406000004     
 H   10.909760019300004        5.9130375722000004        2.0053590300000002     
 H   11.713211483600000        5.9493437148000003        4.6358394398999998     
 H   11.984018750399994       -2.8442688616999998        3.6605574584000000     
 H   12.114881090300001       -2.3049700057999996        5.3577310594999998     
 H   10.686967459799996       -3.1971939244999992        4.8176349797000002     
 H   10.753807095299999      -0.13666843960000000      -0.42266157989999997     
 H   11.719121303299996       -1.9861755580999998        1.3597974242999999     
 H   10.983663391300000      -0.12256472539999980        9.0517962512000025     
 H   9.9011725127999970       -1.4686507931999997        8.7832859137000003     
 C   9.0144556345000009       0.14860336630000015        9.9229169692999992     
 H   9.5432072929999965        8.9466251300000132E-002   10.886057199400000     
 H   8.8034546006000003        1.2201122912000000        9.7736833412000035     
 C   7.6892542919000002      -0.61298723119999998        10.069837189399999     
 H   7.0713294638999988      -0.47538944559999974        9.1707692205000004     
 H   7.8969795722999985       -1.6949250801000002        10.125154502700001     
 C   6.9072549766999991      -0.19245174499999995        11.319785187800001     
 H   6.7307435013000001       0.89467962949999991        11.300231090800001     
 H   7.5338290833000006      -0.36372661069999990        12.208934838499999     
 C   5.5716404231000016      -0.92129878329999992        11.492388630200001     
 H   4.9182593963999990      -0.70071937529999984        10.632897774000000     
 H   5.7382493058000001       -2.0101713063000002        11.459342882000000     
 C   4.8488271330000003      -0.56011485200000000        12.794771203100000     
 H   4.6849373261999983       0.52844985910000020        12.837248382500000     
 H   5.5062236932999982      -0.78357355949999952        13.649554247300003     
 C   3.5100318363999996       -1.2828388391000001        12.980453256200001     
 H   2.8507722952999996       -1.0604355125999998        12.126718783100003     
 H   3.6694325489999997       -2.3725588772999999        12.945867392200000     
 C   2.8012274200999991      -0.91129873260000016        14.286177276300000     
 H   2.6460438949999996       0.17873072520000005        14.322705604599999     
 H   3.4617472101999986       -1.1337902984999997        15.138487054200002     
 C   1.4575468843999999       -1.6198122723999990        14.485612229600001     
 H   1.6086383938999986       -2.7114618941999993        14.474375613799999     
 H  0.79967115859999938       -1.4108988592999996        13.627195826100003     
 C  0.75475604219999926       -1.2139747963000000        15.784802178100000     
 H  0.60784887169999946      -0.12257916789999979        15.796476269899999     
 H   1.4149937802999983       -1.4236954623000000        16.639910696600001     
 C -0.59225064210000111       -1.9090100239000001        15.993171111800001     
 H  -1.2523198438000012       -1.6880748580999994        15.139405957500001     
 H -0.44994251170000110       -3.0019559339000002        15.968554712400001     
 C  -1.3023961227000000       -1.5283308063000001        17.298427472499998     
 H  -1.4228906568999997      -0.43457324629999949        17.358988878300000     
 H -0.66695121340000108       -1.7994625935000002        18.156406447399998     
 C  -2.6681541242000009       -2.2133585235000002        17.418899055299999     
 H  -3.3087568800999998       -1.8921763854000000        16.582610611400000     
 H  -2.5380125539000011       -3.2981008233000000        17.274868065000000     
 C  -3.3982099302000006       -1.9852471342999998        18.745139699599999     
 H  -3.5617885137999998      -0.90896666439999951        18.919223454400001     
 H  -2.7579281832000007       -2.3260620986999991        19.571507197799999     
 C  -4.7394934646000015       -2.7278566827999993        18.806527371200001     
 H  -5.4551037206000004       -2.2431396320000001        18.126222954900001     
 H  -4.6020029106000022       -3.7423169025999981        18.408124970799999     
 C  -5.3255382723000020       -2.8111615319999994        20.218008134600002     
 H  -6.3234260992999998       -3.2720935419999995        20.212897596600001     
 H  -4.6824658480000023       -3.4176207101999991        20.871702595999999     
 H  -5.4259637320000014       -1.8179107771999998        20.670953518000001     
 Cl   8.4069988266000006        3.1619764650999991        9.3888244300000021E-002
 Co   5.7769399400000001        7.0989254715999985        23.930817721699999     
 N   7.0852066245999978        7.6582123857999980        22.377139180299999     
 N   7.7769943136999995        7.0393089716999988        24.786800717799998     
 N   4.5424839391000003        6.4433302585999996        22.430151440400003     
 N   5.2350973636999996        5.1359960413999994        24.505648880200006     
 N   4.9730862268999996        8.9052125304000000        23.404081948000002     
 N   4.9410394142999987        7.9310776017999993        25.740346419300000     
 O   6.6467132711000012        8.1689934233999999        21.182291668700000     
 C   8.3826828838999994        7.7568612638999994        22.579259669199999     
 N   8.4086647439999993        6.6458574377000001        25.918490746500002     
 C   8.7721139894999993        7.3284721062999996        23.903585901100001     
 O   4.4690202689999996        6.9948352366999993        21.195312967700001     
 C   3.9518995968999997        5.1517298755000001        22.492044378500001     
 N   5.3521933535999988        4.3208383518000000        25.587624850300003     
 C   4.3527324448000000        4.4806534376999991        23.650517296200000     
 O   4.6454544070999981        9.2626666948999965        22.127691066899999     
 C   4.3784952442999998        9.7796178912999956        24.368727498700000     
 N   4.8305613953000002        7.5890773216999987        27.045864117200001     
 C   4.3882783505999994        9.1956009378000001        25.637913529900000     
 B   5.1694000959000022        8.3405349996999991        21.046666760000001     
 C   9.3324255865999994        8.3404159290000006        21.591344292100004     
 H   7.8569140851999988        6.2846741288999999        26.737066954100001     
 C   9.7591953131999976        6.6748141379000003        25.782141899100001     
 C   10.035659081399999        7.1331585661999979        24.498909523199998     
 C   2.9295613641000000        4.7104349250999995        21.516968135300001     
 H   5.8493980030999984        4.6431912801999999        26.447851324999998     
 C   4.5995432469999988        3.1936339657000001        25.452246571800003     
 C   3.9624498265999994        3.2409030398000001        24.231718964100001     
 C   4.0069107793000018        11.170839645699996        24.037255673400008     
 H   5.3183172055999988        6.7474160423999985        27.412874416699999     
 C   4.2673004888000001        8.5952766416999999        27.782842849600002     
 C   3.9686206549999983        9.6375604344999957        26.931669920800001     
 C   4.7926352550000022        8.9412038505000009        19.617448682300004     
 H   10.345310507000001        8.4172369017000008        21.997205820200001     
 H   8.9877355074000000        9.3442551140999974        21.300913507700002     
 H   9.3613418958000025        7.7396530270999992        20.670224203200000     
 H   10.407728491600000        6.3380981087999988        26.585779404600000     
 H   11.010482385100003        7.2843869843000002        24.054960208899999     
 H   2.6887760668999992        3.6490846725999999        21.636244897600001     
 H   3.2694775561999996        4.8899423100999995        20.486988218200000     
 H   1.9948508595999992        5.2853144627999979        21.641334040000000     
 H   4.5658340305999987        2.4488051311999994        26.235246203900001     
 H   3.2821880731999999        2.5073613042999998        23.821783547300001     
 H   3.4548308304000006        11.623376591599998        24.863699815499999     
 H   3.3866995756000011        11.220474974000004        23.131678195399999     
 H   4.9029300138000007        11.787825126300000        23.852438397499999     
 H   4.1068285654999990        8.4867312467999998        28.848551647599997     
 H   3.5221069729999992        10.587512080999996        27.197962350600001     
 H   3.7351305477999981        8.6926325700000007        19.433891138700002     
 H   4.8259596731000016        10.040724832700000        19.660847766200000     
 C   5.6487277646000003        8.4554645666999999        18.432800468000000     
 H   5.0729206219999998        8.5488661076999968        17.499805464000001     
 H   5.8621978383000002        7.3793435324000001        18.537871173399999     
 C   6.9696473353000004        9.2166040576999961        18.256995223099999     
 H   7.5926669042999997        9.0956411652999964        19.153949211200000     
 H   6.7571687811999990        10.296590037300000        18.184790230000001     
 C   7.7475078035999996        8.7752015494999984        17.014144085900000     
 H   7.9296923747999992        7.6893112056999993        17.056049760499999     
 H   7.1227004916999999        8.9267110874999993        16.120376321700000     
 C   9.0796658081999997        9.5078111109999970        16.834822080700004     
 H   9.7293378085000004        9.3044344615999961        17.701160267100001     
 H   8.9076743554999993        10.596408389200000        16.850016471800000     
 C   9.8111989203000007        9.1309250360000007        15.543574134900002     
 H   9.9838410175000014        8.0431511855999993        15.518623168600000     
 H   9.1584752639999962        9.3368315341999999        14.680959351800000     
 C   11.144223069900001        9.8622480500999998        15.359249285300001     
 H   11.798214188899999        9.6573232866000005        16.221409950799998     
 H   10.975181779699998        10.951011357600001        15.377555012700000     
 C   11.866047834400000        9.4789849521999994        14.065768944400000     
 H   12.034774979700000        8.3904344890000004        14.046918709800000     
 H   11.209791814200003        9.6806763486999969        13.205059688000000     
 C   13.201001520700000        10.201662996700000        13.867167024400000     
 H   13.035523540300003        11.291321449700000        13.859198376000000     
 H   13.854894334900003        10.014980129300000        14.733718021000000     
 C   13.915966046499999        9.7831174441999984        12.580548891399999     
 H   14.081947221300002        8.6944362421999983        12.590890959299999     
 H   13.256376957400001        9.9639316097999959        11.718749141500000     
 C   15.250360140700000        10.495847718499997        12.363486907400000     
 H   15.913337899200002        10.298593248900000        13.220848167100000     
 H   15.091523451900001        11.586847035100000        12.369790487500000     
 C   15.964879403600001        10.102796146299999        11.065580908299999     
 H   16.091032874500002        9.0092127175000041        11.018243452300000     
 H   15.329378630099997        10.359880416799996        10.203634365699999     
 C   17.326384014200002        10.792520413700000        10.946718574400000     
 H   17.954697006099998        10.494846848600000        11.801101809500000     
 H   17.188888685499997        11.879838138499997        11.063246338900001     
 C   18.084950052400000        10.537450471200003        9.6426008904000007     
 H   18.237885546200001        9.4570845479999992        9.4862795395000017     
 H   17.475276066399999        10.874945598300000        8.7922217959999998     
 C   19.434417566499999        11.264256055999999        9.6201136668000000     
 H   20.117591102199999        10.783362235400000        10.335437741900000     
 H   19.291329904600001        12.285613653400000        9.9977080268999998     
 C   20.074659358900000        11.322689195800001        8.2327868635999994     
 H   21.059432117200007        11.808507570600000        8.2702804792000002     
 H   19.441882961400001        11.898645530700000        7.5432906355000009     
 H   20.215819090099998        10.319897722600000        7.8112085497999999     
 Cl   6.7382346026000004        5.4067582503000002        28.143285884499999     
         194

 Co   9.1541480629630119        1.4082713868816665        4.4009974294745309     
 N   7.8693305312439232       0.67945171644251745        5.7774881553814472     
 N   7.1902214897315089        1.7145889200899207        3.5455647308155500     
 N   10.222962042192579        2.2029410976026798        6.0459520397920734     
 N   9.9783998721575706        3.2859961197056391        3.6857512750647579     
 N   10.248145288943762      -0.34470636360963963        5.0436391703136803     
 N   9.8093631628985474       0.41475822711842719        2.6395450910207252     
 O   8.2012103362925153       0.34270047886358224        7.0529426872962322     
 C   6.4503268950721377       0.80079760402212274        5.6149665889476079     
 N   6.6084855089520209        2.2010230670229167        2.4185028529998038     
 C   6.1355525513110418        1.3681338506150631        4.3779887469728855     
 O   10.340298136465840        1.5575360756316270        7.2440411532293929     
 C   10.805800877326572        3.3723923417508046        5.9501890891433806     
 N   10.039598318414535        4.0593988789332123        2.5747280471143683     
 C   10.653596922126399        3.9766156383351987        4.6398762139656684     
 O   10.291245587108802      -0.76715741363426215        6.3460532246971848     
 C   10.761878377366779       -1.1629409906132446        4.1647157313818148     
 N   9.8470366101783160       0.68913675744375236        1.3168108709904098     
 C   10.582553830897442      -0.69145377241880623        2.8069387252670603     
 B   9.6906380138186066       0.20054446979123480        7.3314922738347894     
 C   5.4869178856540612       0.31523894215272769        6.6305251878463043     
 H   7.1884833367199210        2.5425608454421855        1.6182984792832813     
 C   5.2432566030967616        2.1936910507565703        2.5021772594866030     
 C   4.8987740175708812        1.6643875677429756        3.7270174120639257     
 C   11.612451422148784        4.0308563336148051        7.0131505916048100     
 H   9.5817322316803768        3.7534656003555593        1.6839836551542242     
 C   10.727785672856553        5.2036862579776075        2.7982985974465904     
 C   11.139075289800280        5.1921248297028999        4.1251022527389827     
 C   11.426380702389331       -2.4467492524013648        4.5118688500140101     
 H   9.3404370873459133        1.5106862447410867       0.91494215899584352     
 C   10.605708020989390      -0.21344276261877995       0.64542825848113361     
 C   11.093550503551914       -1.1293155909924280        1.5684327379708460     
 C   9.9364840896035105      -0.36706124707266879        8.8035414302981554     
 H   4.4563894731731732       0.52396342090869341        6.3272649336964824     
 H   5.5800118368825347      -0.77160870772534573        6.7903330733970435     
 H   5.6631964404221264       0.78978762139274450        7.6085567902672100     
 H   4.6415558551184235        2.5974214448754203        1.6926437497386719     
 H   3.9012814169732239        1.5073307623485659        4.1120592288408275     
 H   11.320707636306107        5.0810655519420393        7.1457713852884748     
 H   11.511564738395764        3.4977755535196557        7.9617882700304348     
 H   12.674961987209903        4.0471670077066983        6.7206178554675393     
 H   10.910551670066409        5.9173183188150640        2.0060962815701293     
 H   11.715337600843467        5.9521456582092069        4.6360568532466653     
 H   11.982495576646933       -2.8466080829463367        3.6611988622524243     
 H   12.109012512800724       -2.3103753462775320        5.3596790583321994     
 H   10.681199264731381       -3.1992680099164779        4.8134311837004677     
 H   10.753254360035926      -0.14055161199658789      -0.42383151523279139     
 H   11.713673940120247       -1.9924440833021329        1.3590275031868448     
 H   10.981153228036366      -0.12054874040880571        9.0539250394153434     
 H   9.9001674883726984       -1.4670694825191402        8.7817316559355127     
 C   9.0100149195914927       0.14869109516153337        9.9209608383946488     
 H   9.5373824842492425        8.9338120866929951E-002   10.884828681215305     
 H   8.7985941471507001        1.2201731818816073        9.7720885474455716     
 C   7.6848075133917488      -0.61345392502945062        10.066249093077451     
 H   7.0668638929122043      -0.47448788853798218        9.1673959135013448     
 H   7.8925830244578856       -1.6954705466549560        10.120014186188419     
 C   6.9030346167511842      -0.19455875101179293        11.317096110732530     
 H   6.7265931478328831       0.89261591503656035        11.298869985235610     
 H   7.5301765822526709      -0.36680442576276118        12.205668228286063     
 C   5.5673772964338255      -0.92333519527337649        11.490122419439670     
 H   4.9134092554449227      -0.70197490512917160        10.631289696613363     
 H   5.7337798040107133       -2.0121996669854494        11.456146238633636     
 C   4.8455422149732117      -0.56289688924812387        12.793423089770281     
 H   4.6820626926597608       0.52570669069884735        12.836735501566089     
 H   5.5036178073472373      -0.78708803658004856        13.647500785380455     
 C   3.5065274218184479       -1.2852006362107014        12.980058041795276     
 H   2.8466570544726331       -1.0624257677947397        12.126883081000491     
 H   3.6655157486298449       -2.3749785696233858        12.945127279066780     
 C   2.7986727964679208      -0.91372169200485343        14.286480886340158     
 H   2.6438010266180285       0.17635070827068638        14.323362705412626     
 H   3.4597342898277361       -1.1365608136406924        15.138286846542469     
 C   1.4548557394609904       -1.6219747689194359        14.486706991749367     
 H   1.6058487723504833       -2.7136572173482767        14.475764228862136     
 H  0.79674317463093947       -1.4133187081042016        13.628393523361696     
 C  0.75214286567266331       -1.2158274647488796        15.785975571150608     
 H  0.60478496608427268      -0.12446255417703782        15.797324707816662     
 H   1.4125648822545283       -1.4249992215082536        16.641099272147795     
 C -0.59464043736869687       -1.9114832648250260        15.994698377323024     
 H  -1.2545209106051611       -1.6920193479653849        15.140399875648223     
 H -0.45159410171598313       -3.0043775765546186        15.971496092487156     
 C  -1.3055009162115441       -1.5295263095810345        17.299220827634652     
 H  -1.4271540890824694      -0.43579076350894635        17.357916032631753     
 H -0.66979104550334456       -1.7984957848162078        18.157692934706422     
 C  -2.6706472265876764       -2.2156493179170784        17.421173775322035     
 H  -3.3114693774112451       -1.8972874399447504        16.583970877976530     
 H  -2.5394602079079571       -3.3006850893860240        17.280163075766634     
 C  -3.4008148778883607       -1.9844499808294409        18.746873240875424     
 H  -3.5646124475786243      -0.90777463894904298        18.918378000099711     
 H  -2.7602983227837496       -2.3228987706287376        19.573978526804900     
 C  -4.7418669088671930       -2.7273640966220039        18.810836451640562     
 H  -5.4586007077958909       -2.2436746375268526        18.130984565294764     
 H  -4.6046748778808677       -3.7423133762042551        18.413537503753361     
 C  -5.3256566059932497       -2.8089515909272484        20.223406953230391     
 H  -6.3238085530804851       -3.2693582846406293        20.220593805603727     
 H  -4.6816595930237197       -3.4149295927066712        20.876644230289294     
 H  -5.4247977874612054       -1.8151656548632340        20.675469204867035     
 Cl   8.4119143526103812        3.1623180890166238        9.1472599788194942E-002
 Co   5.7756971997720532        7.0992445160429369        23.933490295299485     
 N   7.0858985648673913        7.6599138162865090        22.381832116454227     
 N   7.7748879356741600        7.0385729611526413        24.791738757937161     
 N   4.5421606270155124        6.4467047779883506        22.431012981677679     
 N   5.2328112520901566        5.1355847669313315        24.504887902658904     
 N   4.9725476015166103        8.9062353191653969        23.408241688296354     
 N   4.9376432183136814        7.9280329693013405        25.742895327689315     
 O   6.6490563021291615        8.1729673659741930        21.187313390972118     
 C   8.3830898838932058        7.7582755858626982        22.585620485386539     
 N   8.4052909782835954        6.6428480564664056        25.923315794868845     
 C   8.7710060636257285        7.3279182577708113        23.909717714703017     
 O   4.4706783701859063        6.9995108281355192        21.196646114128153     
 C   3.9492410041401356        5.1561888142314798        22.491522460085243     
 N   5.3484016266766616        4.3188997842646879        25.585909533606106     
 C   4.3492696278219167        4.4828907221781815        23.649029745025388     
 O   4.6470688106226907        9.2660144481766462        22.131869569453691     
 C   4.3760106675944694        9.7785607851093079        24.373597152305905     
 N   4.8248454315104361        7.5833706031053358        27.047507447579527     
 C   4.3843131246826736        9.1924230857164417        25.641818852129454     
 B   5.1720554560230605        8.3449923806859090        21.050195908097631     
 C   9.3337922914684306        8.3436031041490590        21.599689013594382     
 H   7.8525564241790651        6.2808874903379222        26.740946033197009     
 C   9.7559354979116257        6.6704019498399916        25.788015185645893     
 C   10.033865561457397        7.1302968276551564        24.505656197820507     
 C   2.9244227932790565        4.7187909270633659        21.517354283179220     
 H   5.8456144574299538        4.6395809999451201        26.446699948483634     
 C   4.5937162715930322        3.1932479642674587        25.449215831287390     
 C   3.9567948371056119        3.2431595262196264        24.228702028000914     
 C   4.0030224972876347        11.169685182200491        24.043500508030579     
 H   5.3119099814204125        6.7410750471271346        27.413717371734201     
 C   4.2596052929333288        8.5877566115589996        27.785383988131471     
 C   3.9619772137090536        9.6315654115415441        26.935685678625088     
 C   4.7974161129617112        8.9471178303809467        19.621013644035461     
 H   10.346988234324906        8.4166114023361729        22.005444160644512     
 H   8.9911907784476117        9.3494619096287135        21.313566055815450     
 H   9.3608376070270101        7.7466125309176794        20.676064750496661     
 H   10.403553441868075        6.3317128999651970        26.591578361428564     
 H   11.009155158362439        7.2810783074177197        24.062617527797954     
 H   2.6822591609070225        3.6574988688463885        21.634573734465857     
 H   3.2627224718170598        4.9003815132775737        20.487223330135642     
 H   1.9907702973490036        5.2947531803721946        21.644996967394341     
 H   4.5585682227048823        2.4475143765961000        26.231317676718074     
 H   3.2754802014728610        2.5111341340982292        23.817825097769216     
 H   3.4535119118003292        11.621884512503657        24.871790876209452     
 H   3.3798617802454141        11.219405044257739        23.139900729950281     
 H   4.8983022671050387        11.786839070758893        23.855756210240706     
 H   4.0967534851236804        8.4768679879697100        28.850484398467582     
 H   3.5141011160882578        10.580652484814362        27.202785220080326     
 H   3.7391386443564389        8.7018095611885276        19.437500741752011     
 H   4.8339836669183933        10.046533946311017        19.664529700272993     
 C   5.6518406226192939        8.4589084993997758        18.435933708955510     
 H   5.0755301588793262        8.5532692347073009        17.503294769218432     
 H   5.8628510699031438        7.3823113956534439        18.541212772735797     
 C   6.9744632251674963        9.2169908519279300        18.258728481147045     
 H   7.5986772561586564        9.0935618417029627        19.154560543451367     
 H   6.7644774401103476        10.297581164538334        18.188133901857501     
 C   7.7492816585930413        8.7752881950235562        17.013881568206774     
 H   7.9300381921048615        7.6891173403142909        17.054593135773658     
 H   7.1228041166399896        8.9283435003968759        16.121521605292941     
 C   9.0821174846324020        9.5063253562367578        16.832309862709387     
 H   9.7328356808801590        9.3023671589249286        17.697728655781923     
 H   8.9113150471730513        10.595115042726912        16.847723560469255     
 C   9.8117991819828685        9.1287488398843255        15.540091946909525     
 H   9.9839329399879695        8.0408947332901910        15.515155764569556     
 H   9.1581627931625782        9.3348260482345253        14.678209203819749     
 C   11.145007808997516        9.8595727600944194        15.354257154991835     
 H   11.799277493625802        9.6555327189820943        16.216439069979096     
 H   10.976100785789308        10.948394291254379        15.371517609555752     
 C   11.866632968450828        9.4750489081459222        14.060936419808620     
 H   12.036092431744407        8.3865850010438265        14.043442196119386     
 H   11.210014172763023        9.6752436193213871        13.200158446826514     
 C   13.201101511035077        10.198477147056908        13.861139220910754     
 H   13.034621986546570        11.287994904269846        13.851304260119935     
 H   13.855037109917353        10.013903461972479        14.728123924064860     
 C   13.916866053997099        9.7786026746224053        12.575338732487353     
 H   14.084836967290917        8.6902424098710078        12.587850484407666     
 H   13.257054195425452        9.9565604426269321        11.713140834123454     
 C   15.250008693712859        10.493362002950263        12.357081228325649     
 H   15.913159549342044        10.299016880044562        13.214992482835989     
 H   15.089096723925053        11.584097830432329        12.361319591880635     
 C   15.965932117698539        10.099456413893181        11.060140130352901     
 H   16.094397277425461        9.0060564670849548        11.014756107480263     
 H   15.330438192715157        10.353773740636361        10.197367362890409     
 C   17.326099784365848        10.791881679598221        10.941535023358695     
 H   17.953968554484170        10.496845194978912        11.797181962894507     
 H   17.186067840566164        11.879076538647590        11.056421567855496     
 C   18.087505319161711        10.537002095355163        9.6389912250446219     
 H   18.242632454098171        9.4567973097553431        9.4837155903182584     
 H   17.479220870656562        10.873034547613413        8.7870575549957906     
 C   19.435726321742923        11.266196607864307        9.6195711916626490     
 H   20.117954409968082        10.786572644958129        10.336648877093761     
 H   19.289704148036865        12.287205301754534        9.9969347568467981     
 C   20.079687543321349        11.326302091229477        8.2340611123400578     
 H   21.063388904279027        11.814088205300949        8.2745660661320812     
 H   19.447692727362206        11.901378481378236        7.5431037709788429     
 H   20.223951465742047        10.323968378676620        7.8124448024154800     
 Cl   6.7334105440505008        5.4006004723076995        28.143944991515486     
         194

 Co   9.1588286326260206        1.4105453005633328        4.3993053411490619     
 N   7.8724039890878474       0.68417022368503488        5.7752403449628957     
 N   7.1942436678630166        1.7137922275798421        3.5407227793311002     
 N   10.227338844485153        2.2043784118053593        6.0449569504841465     
 N   9.9812934066151442        3.2886490231112782        3.6851565465295155     
 N   10.249835326287524      -0.34420628121927943        5.0430367065273609     
 N   9.8139366937970909       0.41637912573685448        2.6388744221414502     
 O   8.2031252442850313       0.34702702422716453        7.0507930893924637     
 C   6.4533968600442746       0.80385481604424580        5.6112830348952150     
 N   6.6129582772040392        2.1974496974458337        2.4122727094996073     
 C   6.1391787854220841        1.3681747361301262        4.3729102771457713     
 O   10.343908511931678        1.5588820945632542        7.2431395865587858     
 C   10.809449193753146        3.3742105653016097        5.9495286595867602     
 N   10.041389209529068        4.0628897557664247        2.5746665013287364     
 C   10.656815662852797        3.9788456352703978        4.6393757375313358     
 O   10.291983392117604      -0.76606869246852471        6.3456869444943695     
 C   10.761650913633558       -1.1639606036264891        4.1643342668636301     
 N   9.8513589776566324       0.68970102958750501        1.3159450726808199     
 C   10.583199314394889      -0.69255786273761244        2.8063859113341207     
 B   9.6919685556372119       0.20278741968246961        7.3305121483695785     
 C   5.4894259101081246       0.31978582240545528        6.6270125679926064     
 H   7.1932940916398431        2.5391513407843718        1.6123659643665629     
 C   5.2476220171935211        2.1892854158131412        2.4948994751732063     
 C   4.9025857330417617        1.6621477233859514        3.7204431856278513     
 C   11.614871336797567        4.0335853527296104        7.0128078254096202     
 H   9.5844295615607535        3.7565764076111186        1.6836975926084485     
 C   10.729357530413106        5.2072150425552151        2.7985591274931809     
 C   11.141366736800558        5.1949348164058007        4.1251536796779655     
 C   11.422893747778659       -2.4494982104027305        4.5114794602280197     
 H   9.3466885339918289        1.5122989745821733       0.91387640749168708     
 C   10.605844426578788      -0.21626834163755992       0.64442222996226706     
 C   11.091216257903826       -1.1333100214848562        1.5676328749416923     
 C   9.9347133902070208      -0.36544828384533767        8.8029253129963116     
 H   4.4590607608463477       0.52688295201738666        6.3220372463929646     
 H   5.5832598062650698      -0.76661108065069161        6.7894418541940862     
 H   5.6641200549442541       0.79681633368548899        7.6041296488344186     
 H   4.6461222536368458        2.5914405824508409        1.6844391913773435     
 H   3.9048947483464489        1.5054837352971320        4.1051875231816553     
 H   11.320614202012216        5.0830075014840785        7.1463281417769489     
 H   11.515337046291529        3.4995775196393115        7.9610531822608692     
 H   12.677276363019807        4.0528501689133973        6.7200875703350773     
 H   10.911343320832813        5.9215990654301276        2.0068335331402580     
 H   11.717463718086934        5.9549476016184144        4.6362742665933299     
 H   11.980972402893874       -2.8489473041926732        3.6618402661048486     
 H   12.103143935301446       -2.3157806867550645        5.3616270571643989     
 H   10.675431069662766       -3.2013420953329565        4.8092273877009353     
 H   10.752701624771854      -0.14443478439317581      -0.42500145056558275     
 H   11.708226576940497       -1.9987126085042659        1.3582575820736900     
 H   10.978643064772729      -0.11853275541761163        9.0560538276306843     
 H   9.8991624639453999       -1.4654881718382804        8.7801773981710269     
 C   9.0055742046829863       0.14877882402306658        9.9190047074892984     
 H   9.5315576754984885        8.9209990433859757E-002   10.883600163030613     
 H   8.7937336937013981        1.2202340725632146        9.7704937536911398     
 C   7.6803607348834984      -0.61392061885890137        10.062660996754900     
 H   7.0623983219244106      -0.47358633147596463        9.1640226065026891     
 H   7.8881864766157719       -1.6960160132099118        10.114873869676837     
 C   6.8988142568023703      -0.19666575702358594        11.314407033665059     
 H   6.7224427943657661       0.89055220057312068        11.297508879671222     
 H   7.5265240812053413      -0.36988224082552246        12.202401618072127     
 C   5.5631141697676485      -0.92537160724675305        11.487856208679339     
 H   4.9085591144898473      -0.70323043495834348        10.629681619226726     
 H   5.7293103022214256       -2.0142280276708986        11.452949595267272     
 C   4.8422572969464230      -0.56567892649624785        12.792074976440562     
 H   4.6791880591195234       0.52296352229769461        12.836222620632180     
 H   5.5010119213944773      -0.79060251366009748        13.645447323460909     
 C   3.5030230072368962       -1.2875624333214029        12.979662827390550     
 H   2.8425418136452669       -1.0644160229894799        12.127047378900981     
 H   3.6615989482596900       -2.3773982619467717        12.944387165933557     
 C   2.7961181728358424      -0.91614465140970680        14.286784496380315     
 H   2.6415581582360574       0.17397069134137269        14.324019806225252     
 H   3.4577213694554736       -1.1393313287813851        15.138086638884936     
 C   1.4521645945219808       -1.6241372654388730        14.487801753898733     
 H   1.6030591508009677       -2.7158525404965541        14.477152843924271     
 H  0.79381519066187944       -1.4157385569084036        13.629591220623388     
 C  0.74952968914532736       -1.2176801331977594        15.787148964201217     
 H  0.60172106046854579      -0.12634594045407585        15.798173145733323     
 H   1.4101359842090579       -1.4263029807165073        16.642287847695592     
 C -0.59703023263739263       -1.9139565057500521        15.996225642846049     
 H  -1.2567219774103211       -1.6959638378307704        15.141393793796446     
 H -0.45324569173196516       -3.0067992192092374        15.974437472574309     
 C  -1.3086057097230883       -1.5307218128620690        17.300014182769303     
 H  -1.4314175212649392      -0.43700828071789316        17.356843186963506     
 H -0.67263087760668805       -1.7975289761324154        18.158979422012845     
 C  -2.6731403289753515       -2.2179401123341562        17.423448495344076     
 H  -3.3141818747224909       -1.9023984944895007        16.585331144553063     
 H  -2.5409078619159131       -3.3032693554720480        17.285458086533264     
 C  -3.4034198255767212       -1.9836528273588818        18.748606782150848     
 H  -3.5674363813572487      -0.90658261349808644        18.917532545799421     
 H  -2.7626684623674986       -2.3197354425574761        19.576449855809805     
 C  -4.7442403531343835       -2.7268715104440080        18.815145532081122     
 H  -5.4620976949917814       -2.2442096430537046        18.135746175689523     
 H  -4.6073468451617332       -3.7423098498085126        18.418950036706722     
 C  -5.3257749396864975       -2.8067416498544975        20.228805771860781     
 H  -6.3241910068609712       -3.2666230272812586        20.228290014607456     
 H  -4.6808533380474371       -3.4122384752133432        20.881585864578589     
 H  -5.4236318429224086       -1.8124205325264682        20.679984891734069     
 Cl   8.4168298786207618        3.1626597129332485        8.9056955276389863E-002
 Co   5.7744544595441063        7.0995635604858753        23.936162868898972     
 N   7.0865905051347848        7.6616152467730210        22.386525052608455     
 N   7.7727815576483206        7.0378369506052838        24.796676798074323     
 N   4.5418373149310245        6.4500792973767007        22.431874522955354     
 N   5.2305251404803128        5.1351734924626635        24.504126925117802     
 N   4.9720089761332202        8.9072581079307955        23.412401428592709     
 N   4.9342470223273649        7.9249883368026808        25.745444236078633     
 O   6.6513993331583219        8.1769413085483844        21.192335113244241     
 C   8.3834968838864121        7.7596899078253978        22.591981301573078     
 N   8.4019172125671933        6.6398386752328111        25.928140843237689     
 C   8.7698981377514578        7.3273644092416230        23.915849528306030     
 O   4.4723364713718130        7.0041864195710399        21.197979260556302     
 C   3.9465824113802714        5.1606477529629595        22.491000541670481     
 N   5.3446098997533236        4.3169612167293758        25.584194216912209     
 C   4.3458068108438326        4.4851280066563639        23.647542193850775     
 O   4.6486832141453824        9.2693622014532959        22.136048072007387     
 C   4.3735260908889400        9.7775036789186203        24.378466805911810     
 N   4.8191294677208729        7.5776638845106730        27.049150777959049     
 C   4.3803478987653479        9.1892452336328834        25.645724174358907     
 B   5.1747108161461179        8.3494497616718188        21.053725056195258     
 C   9.3351589963368600        8.3467902792981157        21.608033735088764     
 H   7.8481987631581323        6.2771008517758435        26.744825112294016     
 C   9.7526756826232539        6.6659897617799828        25.793888472191782     
 C   10.032072041514796        7.1274350891103158        24.512402872441012     
 C   2.9192842224581130        4.7271469290267314        21.517740431058439     
 H   5.8418309117599092        4.6359707196902393        26.445548571967269     
 C   4.5878892961860664        3.1928619628349173        25.446185090774780     
 C   3.9511398476112243        3.2454160126392528        24.225685091901831     
 C   3.9991342152752680        11.168530718700985        24.049745342661154     
 H   5.3055027572408262        6.7347340518542707        27.414560326768399     
 C   4.2519100970666566        8.5802365814179975        27.787925126662941     
 C   3.9553337724181086        9.6255703885830908        26.939701436450175     
 C   4.8021969709234194        8.9530318102618924        19.624578605770918     
 H   10.348665961649813        8.4159859029723449        22.013682501089022     
 H   8.9946460494952234        9.3546687051574313        21.326218603930897     
 H   9.3603333182540194        7.7535720347353605        20.681905297793321     
 H   10.399378392136150        6.3253276911303962        26.597377318257127     
 H   11.007827931624876        7.2777696305354382        24.070274846695913     
 H   2.6757422549140455        3.6659130650927767        21.632902571331712     
 H   3.2559673874341204        4.9108207164551478        20.487458442071279     
 H   1.9866897350980082        5.3041918979443921        21.648659894788686     
 H   4.5513024148097667        2.4462236219922011        26.227389149536148     
 H   3.2687723297457216        2.5149069638964590        23.813866648238431     
 H   3.4521929932006579        11.620392433407314        24.879881936918910     
 H   3.3730239848908274        11.218335114515472        23.148123264500565     
 H   4.8936745204100758        11.785853015217784        23.859074022981410     
 H   4.0866784047473610        8.4670047291394184        28.852417149335164     
 H   3.5060952591765169        10.573792888628729        27.207608089560651     
 H   3.7431467409128794        8.7109865523770544        19.441110344804024     
 H   4.8420076607367850        10.052343059922034        19.668211634345983     
 C   5.6549534806385866        8.4623524320995518        18.439066949911023     
 H   5.0781396957586526        8.5576723617146069        17.506784074436862     
 H   5.8635043015062873        7.3852792589068876        18.544554372071595     
 C   6.9792791150349931        9.2173776461558639        18.260461739194092     
 H   7.6046876080173140        9.0914825181059307        19.155171875702734     
 H   6.7717860990206962        10.298572291776669        18.191477573714998     
 C   7.7510555135860830        8.7753748405471157        17.013619050513551     
 H   7.9303840094097229        7.6889234749285817        17.053136511047313     
 H   7.1229077415799793        8.9299759132937542        16.122666888885881     
 C   9.0845691610648043        9.5048396014735168        16.829797644718770     
 H   9.7363335532603195        9.3002998562498611        17.694297044463845     
 H   8.9149557388461034        10.593821696253823        16.845430649138510     
 C   9.8123994436657380        9.1265726437686485        15.536609758919047     
 H   9.9840248624759393        8.0386382809803827        15.511688360539111     
 H   9.1578503223251619        9.3328205622690525        14.675459055839498     
 C   11.145792548095033        9.8568974700888390        15.349265024683669     
 H   11.800340798351602        9.6537421513641881        16.211468189158193     
 H   10.977019791878620        10.945777224908760        15.365480206411503     
 C   11.867218102501658        9.4711128640918449        14.056103895217237     
 H   12.037409883788813        8.3827355130876544        14.039965682438771     
 H   11.210236531326043        9.6698108899427755        13.195257205653025     
 C   13.201201501370155        10.195291297413817        13.855111417421508     
 H   13.033720432793135        11.284668358839694        13.843410144239870     
 H   13.855179884934703        10.012826794644960        14.722529827129723     
 C   13.917766061494198        9.7740879050448122        12.570128573574705     
 H   14.087726713281830        8.6860485775420173        12.584810009515332     
 H   13.257731433450903        9.9491892754538682        11.707532526746908     
 C   15.249657246725720        10.490876287400528        12.350675549251296     
 H   15.912981199484086        10.299440511189124        13.209136798571977     
 H   15.086669995950107        11.581348625764660        12.352848696261271     
 C   15.966984831797079        10.096116681486363        11.054699352405800     
 H   16.097761680350917        9.0029002166699073        11.011268762660528     
 H   15.331497755330316        10.347667064472725        10.191100360080817     
 C   17.325815554531694        10.791242945496442        10.936351472317391     
 H   17.953240102868342        10.498843541357825        11.793262116289014     
 H   17.183246995632327        11.878314938795183        11.049596796810993     
 C   18.090060585923425        10.536553719510325        9.6353815596892431     
 H   18.247379361996341        9.4565100715106887        9.4811516411365151     
 H   17.483165674913121        10.871123496926826        8.7818933139915796     
 C   19.437035076985847        11.268137159728616        9.6190287165252979     
 H   20.118317717736165        10.789783054516260        10.337860012287521     
 H   19.288078391473729        12.288796950109068        9.9961614867935964     
 C   20.084715727742694        11.329914986658956        8.2353353610801143     
 H   21.067345691358046        11.819668840001899        8.2788516530641623     
 H   19.453502493324415        11.904111432056473        7.5429169064576858     
 H   20.232083841384096        10.328039034753239        7.8136810550309592     
 Cl   6.7285864855010020        5.3944426943153987        28.144604098530973     
         194

 Co   9.1635092022890294        1.4128192142449991        4.3976132528235938     
 N   7.8754774469317708       0.68888873092755232        5.7729925345443434     
 N   7.1982658459945243        1.7129955350697632        3.5358808278466500     
 N   10.231715646777729        2.2058157260080389        6.0439618611762205     
 N   9.9841869410727178        3.2913019265169168        3.6845618179942736     
 N   10.251525363631284      -0.34370619882891928        5.0424342427410416     
 N   9.8185102246956344       0.41800002435528177        2.6382037532621756     
 O   8.2050401522775473       0.35135356959074676        7.0486434914886962     
 C   6.4564668250164106       0.80691202806636886        5.6075994808428229     
 N   6.6174310454560583        2.1938763278687512        2.4060425659994111     
 C   6.1428050195331263        1.3682156216451893        4.3678318073186562     
 O   10.347518887397518        1.5602281134948812        7.2422380198881777     
 C   10.813097510179718        3.3760287888524143        5.9488682300301408     
 N   10.043180100643603        4.0663806325996372        2.5746049555431041     
 C   10.660034403579195        3.9810756322055973        4.6388752610970041     
 O   10.292721197126404      -0.76497997130278728        6.3453206642915552     
 C   10.761423449900336       -1.1649802166397338        4.1639528023454462     
 N   9.8556813451349470       0.69026530173125755        1.3150792743712298     
 C   10.583844797892334      -0.69366195305641876        2.8058330974011807     
 B   9.6932990974558173       0.20503036957370438        7.3295320229043677     
 C   5.4919339345621871       0.32433270265818293        6.6234999481389094     
 H   7.1981048465597643        2.5357418361265580        1.6064334494498442     
 C   5.2519874312902814        2.1848797808697125        2.4876216908598092     
 C   4.9063974485126431        1.6599078790289274        3.7138689591917764     
 C   11.617291251446350        4.0363143718444165        7.0124650592144304     
 H   9.5871268914411285        3.7596872148666778        1.6834115300626726     
 C   10.730929387969660        5.2107438271328226        2.7988196575397710     
 C   11.143658183800838        5.1977448031087015        4.1252051066169484     
 C   11.419406793167989       -2.4522471684040963        4.5110900704420294     
 H   9.3529399806377462        1.5139117044232602       0.91281065598753064     
 C   10.605980832168184      -0.21909392065633987       0.64341620144340061     
 C   11.088882012255739       -1.1373044519772841        1.5668330119125384     
 C   9.9329426908105312      -0.36383532061800650        8.8023091956944679     
 H   4.4617320485195213       0.52980248312608003        6.3168095590894469     
 H   5.5865077756476040      -0.76161345357603749        6.7885506349911298     
 H   5.6650436694663808       0.80384504597823347        7.5997025074016280     
 H   4.6506886521552691        2.5854597200262619        1.6762346330160152     
 H   3.9085080797196734        1.5036367082456978        4.0983158175224830     
 H   11.320520767718323        5.0849494510261177        7.1468848982654238     
 H   11.519109354187293        3.5013794857589673        7.9603180944913046     
 H   12.679590738829710        4.0585333301200972        6.7195572852026162     
 H   10.912134971599219        5.9258798120451912        2.0075707847103872     
 H   11.719589835330401        5.9577495450276210        4.6364916799399953     
 H   11.979449229140814       -2.8512865254390101        3.6624816699572729     
 H   12.097275357802170       -2.3211860272325970        5.3635750559965985     
 H   10.669662874594151       -3.2034161807494352        4.8050235917014028     
 H   10.752148889507781      -0.14831795678976370      -0.42617138589837417     
 H   11.702779213760747       -2.0049811337063992        1.3574876609605349     
 H   10.976132901509095      -0.11651677042641756        9.0581826158460270     
 H   9.8981574395181013       -1.4639068611574209        8.7786231404065393     
 C   9.0011334897744781       0.14886655288459980        9.9170485765839498     
 H   9.5257328667477346        8.9081860000789576E-002   10.882371644845918     
 H   8.7888732402520979        1.2202949632448219        9.7688989599367062     
 C   7.6759139563752470      -0.61438731268835201        10.059072900432351     
 H   7.0579327509366161      -0.47268477441394702        9.1606492995040334     
 H   7.8837899287736590       -1.6965614797648676        10.109733553165254     
 C   6.8945938968535554      -0.19877276303537891        11.311717956597590     
 H   6.7182924408986491       0.88848848610968112        11.296147774106831     
 H   7.5228715801580117      -0.37296005588828368        12.199135007858191     
 C   5.5588510431014724      -0.92740801922012950        11.485589997919011     
 H   4.9037089735347710      -0.70448596478751524        10.628073541840090     
 H   5.7248408004321387       -2.0162563883563478        11.449752951900908     
 C   4.8389723789196344      -0.56846096374437172        12.790726863110843     
 H   4.6763134255792860       0.52022035389654175        12.835709739698268     
 H   5.4984060354417164      -0.79411699074014652        13.643393861541361     
 C   3.4995185926553445       -1.2899242304321041        12.979267612985826     
 H   2.8384265728179003       -1.0664062781842198        12.127211676801469     
 H   3.6576821478895352       -2.3798179542701572        12.943647052800337     
 C   2.7935635492037645      -0.91856761081456006        14.287088106420473     
 H   2.6393152898540864       0.17159067441205902        14.324676907037878     
 H   3.4557084490832111       -1.1421018439220780        15.137886431227402     
 C   1.4494734495829713       -1.6262997619583099        14.488896516048097     
 H   1.6002695292514524       -2.7180478636448315        14.478541458986408     
 H  0.79088720669281953       -1.4181584057126055        13.630788917885081     
 C  0.74691651261799141       -1.2195328016466389        15.788322357251825     
 H  0.59865715485281901      -0.12822932673111387        15.799021583649985     
 H   1.4077070861635879       -1.4276067399247609        16.643476423243385     
 C -0.59942002790608839       -1.9164297466750779        15.997752908369073     
 H  -1.2589230442154811       -1.6999083276961562        15.142387711944668     
 H -0.45489728174794719       -3.0092208618638558        15.977378852661463     
 C  -1.3117105032346323       -1.5319173161431034        17.300807537903957     
 H  -1.4356809534474089      -0.43822579792684002        17.355770341295258     
 H -0.67547070971003154       -1.7965621674486227        18.160265909319268     
 C  -2.6756334313630270       -2.2202309067512345        17.425723215366112     
 H  -3.3168943720337363       -1.9075095490342511        16.586691411129593     
 H  -2.5423555159238691       -3.3058536215580721        17.290753097299898     
 C  -3.4060247732650812       -1.9828556738883230        18.750340323426276     
 H  -3.5702603151358732      -0.90539058804712991        18.916687091499131     
 H  -2.7650386019512476       -2.3165721144862141        19.578921184814707     
 C  -4.7466137974015750       -2.7263789242660126        18.819454612521682     
 H  -5.4655946821876720       -2.2447446485805571        18.140507786084285     
 H  -4.6100188124425987       -3.7423063234127696        18.424362569660083     
 C  -5.3258932733797453       -2.8045317087817461        20.234204590491171     
 H  -6.3245734606414565       -3.2638877699218884        20.235986223611182     
 H  -4.6800470830711536       -3.4095473577200157        20.886527498867885     
 H  -5.4224658983836127       -1.8096754101897026        20.684500578601103     
 Cl   8.4217454046311406        3.1630013368498733        8.6641310764584784E-002
 Co   5.7732117193161594        7.0998826049288128        23.938835442498458     
 N   7.0872824454021783        7.6633166772595320        22.391217988762683     
 N   7.7706751796224802        7.0371009400579263        24.801614838211485     
 N   4.5415140028465366        6.4534538167650517        22.432736064233033     
 N   5.2282390288704699        5.1347622179939956        24.503365947576700     
 N   4.9714703507498310        8.9082808966961924        23.416561168889061     
 N   4.9308508263410475        7.9219437043040219        25.747993144467948     
 O   6.6537423641874822        8.1809152511225776        21.197356835516359     
 C   8.3839038838796203        7.7611042297880966        22.598342117759614     
 N   8.3985434468507894        6.6368292939992166        25.932965891606532     
 C   8.7687902118771870        7.3268105607124348        23.921981341909046     
 O   4.4739945725577197        7.0088620110065598        21.199312406984454     
 C   3.9439238186204073        5.1651066916944384        22.490478623255722     
 N   5.3408181728299864        4.3150226491940629        25.582478900218312     
 C   4.3423439938657493        4.4873652911345463        23.646054642676162     
 O   4.6502976176680750        9.2727099547299456        22.140226574561080     
 C   4.3710415141834096        9.7764465727279308        24.383336459517711     
 N   4.8134135039313088        7.5719571659160101        27.050794108338575     
 C   4.3763826728480213        9.1860673815493250        25.649629496588361     
 B   5.1773661762691763        8.3539071426577287        21.057254204292889     
 C   9.3365257012052911        8.3499774544471741        21.616378456583142     
 H   7.8438411021371985        6.2733142132137658        26.748704191391020     
 C   9.7494158673348821        6.6615775737199741        25.799761758737674     
 C   10.030278521572194        7.1245733505654743        24.519149547061520     
 C   2.9141456516371695        4.7355029309900978        21.518126578937657     
 H   5.8380473660898646        4.6323604394353595        26.444397195450904     
 C   4.5820623207790998        3.1924759614023763        25.443154350262166     
 C   3.9454848581168367        3.2476724990588788        24.222668155802744     
 C   3.9952459332629009        11.167376255201480        24.055990177291726     
 H   5.2990955330612408        6.7283930565814067        27.415403281802600     
 C   4.2442149011999852        8.5727165512769972        27.790466265194407     
 C   3.9486903311271639        9.6195753656246392        26.943717194275262     
 C   4.8069778288851284        8.9589457901428400        19.628143567506370     
 H   10.350343688974718        8.4153604036085152        22.021920841533532     
 H   8.9981013205428351        9.3598755006861474        21.338871152046348     
 H   9.3598290294810269        7.7605315385530407        20.687745845089982     
 H   10.395203342404226        6.3189424822955944        26.603176275085691     
 H   11.006500704887312        7.2744609536531577        24.077932165593868     
 H   2.6692253489210689        3.6743272613391653        21.631231408197564     
 H   3.2492123030511806        4.9212599196327220        20.487693554006920     
 H   1.9826091728470125        5.3136306155165887        21.652322822183027     
 H   4.5440366069146503        2.4449328673883017        26.223460622354221     
 H   3.2620644580185827        2.5186797936946883        23.809908198707646     
 H   3.4508740746009865        11.618900354310973        24.887972997628363     
 H   3.3661861895362404        11.217265184773208        23.156345799050847     
 H   4.8890467737151138        11.784866959676677        23.862391835722118     
 H   4.0766033243710424        8.4571414703091286        28.854349900202749     
 H   3.4980894022647755        10.566933292443094        27.212430959040976     
 H   3.7471548374693202        8.7201635435655813        19.444719947856033     
 H   4.8500316545551767        10.058152173533051        19.671893568418977     
 C   5.6580663386578802        8.4657963647993295        18.442200190866533     
 H   5.0807492326379791        8.5620754887219110        17.510273379655295     
 H   5.8641575331094309        7.3882471221603314        18.547895971407389     
 C   6.9840950049024890        9.2177644403837959        18.262194997241139     
 H   7.6106979598759708        9.0894031945088969        19.155783207954101     
 H   6.7790947579310448        10.299563419015003        18.194821245572498     
 C   7.7528293685791256        8.7754614860706734        17.013356532820325     
 H   7.9307298267145852        7.6887296095428734        17.051679886320972     
 H   7.1230113665199699        8.9316083261906307        16.123812172478818     
 C   9.0870208374972066        9.5033538467102776        16.827285426728153     
 H   9.7398314256404781        9.2982325535747918        17.690865433145767     
 H   8.9185964305191554        10.592528349780732        16.843137737807766     
 C   9.8129997053486058        9.1243964476529733        15.533127570928571     
 H   9.9841167849639074        8.0363818286705726        15.508220956508667     
 H   9.1575378514877439        9.3308150763035780        14.672708907859247     
 C   11.146577287192548        9.8542221800832586        15.344272894375504     
 H   11.801404103077404        9.6519515837462819        16.206497308337294     
 H   10.977938797967930        10.943160158563138        15.359442803267255     
 C   11.867803236552486        9.4671768200377677        14.051271370625857     
 H   12.038727335833221        8.3788860251314805        14.036489168758157     
 H   11.210458889889065        9.6643781605641657        13.190355964479538     
 C   13.201301491705232        10.192105447770725        13.849083613932262     
 H   13.032818879039702        11.281341813409540        13.835516028359805     
 H   13.855322659952055        10.011750127317439        14.716935730194583     
 C   13.918666068991298        9.7695731354672191        12.564918414662058     
 H   14.090616459272745        8.6818547452130268        12.581769534622998     
 H   13.258408671476355        9.9418181082808044        11.701924219370362     
 C   15.249305799738579        10.488390571850795        12.344269870176944     
 H   15.912802849626129        10.299864142333687        13.203281114307966     
 H   15.084243267975159        11.578599421096989        12.344377800641906     
 C   15.968037545895617        10.092776949079544        11.049258574458701     
 H   16.101126083276377        8.9997439662548580        11.007781417840791     
 H   15.332557317945476        10.341560388309091        10.184833357271227     
 C   17.325531324697543        10.790604211394665        10.931167921276085     
 H   17.952511651252511        10.500841887736737        11.789342269683520     
 H   17.180426150698494        11.877553338942777        11.042772025766489     
 C   18.092615852685135        10.536105343665485        9.6317718943338626     
 H   18.252126269894511        9.4562228332660325        9.4785876919547718     
 H   17.487110479169683        10.869212446240239        8.7767290729873704     
 C   19.438343832228771        11.270077711592922        9.6184862413879486     
 H   20.118681025504248        10.792993464074389        10.339071147481283     
 H   19.286452634910589        12.290388598463602        9.9953882167403965     
 C   20.089743912164042        11.333527882088433        8.2366096098201727     
 H   21.071302478437065        11.825249474702851        8.2831372399962433     
 H   19.459312259286619        11.906844382734709        7.5427300419365277     
 H   20.240216217026145        10.332109690829860        7.8149173076464393     
 Cl   6.7237624269515024        5.3882849163230970        28.145263205546463     
         194

 Co   9.1681897719520382        1.4150931279266652        4.3959211644981249     
 N   7.8785509047756941       0.69360723817006975        5.7707447241257910     
 N   7.2022880241260321        1.7121988425596846        3.5310388763621998     
 N   10.236092449070306        2.2072530402107184        6.0429667718682936     
 N   9.9870804755302913        3.2939548299225558        3.6839670894590317     
 N   10.253215400975046      -0.34320611643855914        5.0418317789547213     
 N   9.8230837555941779       0.41962092297370907        2.6375330843829010     
 O   8.2069550602700634       0.35568011495432905        7.0464938935849277     
 C   6.4595367899885474       0.80996924008849192        5.6039159267904299     
 N   6.6219038137080775        2.1903029582916682        2.3998124224992146     
 C   6.1464312536441685        1.3682565071602524        4.3627533374915419     
 O   10.351129262863356        1.5615741324265082        7.2413364532175706     
 C   10.816745826606290        3.3778470124032189        5.9482078004735213     
 N   10.044970991758138        4.0698715094328497        2.5745434097574722     
 C   10.663253144305592        3.9833056291407964        4.6383747846626715     
 O   10.293459002135206      -0.76389125013704984        6.3449543840887399     
 C   10.761195986167115       -1.1659998296529783        4.1635713378272614     
 N   9.8600037126132634       0.69082957387501009        1.3142134760616400     
 C   10.584490281389781      -0.69476604337522507        2.8052802834682411     
 B   9.6946296392744244       0.20727331946493918        7.3285518974391577     
 C   5.4944419590162505       0.32887958291091052        6.6199873282852115     
 H   7.2029156014796865        2.5323323314687443        1.6005009345331256     
 C   5.2563528453870410        2.1804741459262837        2.4803439065464126     
 C   4.9102091639835246        1.6576680346719033        3.7072947327557020     
 C   11.619711166095133        4.0390433909592227        7.0121222930192406     
 H   9.5898242213215052        3.7627980221222370        1.6831254675168970     
 C   10.732501245526212        5.2142726117104301        2.7990801875863616     
 C   11.145949630801118        5.2005547898116022        4.1252565335559312     
 C   11.415919838557317       -2.4549961264054625        4.5107006806560390     
 H   9.3591914272836618        1.5155244342643470       0.91174490448337420     
 C   10.606117237757582      -0.22191949967511984       0.64241017292453417     
 C   11.086547766607653       -1.1412988824697121        1.5660331488833847     
 C   9.9311719914140433      -0.36222235739067532        8.8016930783926242     
 H   4.4644033361926949       0.53272201423477339        6.3115818717859291     
 H   5.5897557450301392      -0.75661582650138337        6.7876594157881724     
 H   5.6659672839885085       0.81087375827097796        7.5952753659688375     
 H   4.6552550506736914        2.5794788576016829        1.6680300746546868     
 H   3.9121214110928983        1.5017896811942637        4.0914441118633107     
 H   11.320427333424432        5.0868914005681569        7.1474416547538988     
 H   11.522881662083057        3.5031814518786231        7.9595830067217390     
 H   12.681905114639614        4.0642164913267962        6.7190270000701542     
 H   10.912926622365624        5.9301605586602548        2.0083080362805159     
 H   11.721715952573868        5.9605514884368276        4.6367090932866608     
 H   11.977926055387753       -2.8536257466853470        3.6631230738096967     
 H   12.091406780302892       -2.3265913677101300        5.3655230548287980     
 H   10.663894679525535       -3.2054902661659135        4.8008197957018703     
 H   10.751596154243709      -0.15220112918635159      -0.42734132123116553     
 H   11.697331850580996       -2.0112496589085320        1.3567177398473798     
 H   10.973622738245460      -0.11450078543522348        9.0603114040613679     
 H   9.8971524150908046       -1.4623255504765613        8.7770688826420518     
 C   8.9966927748659717       0.14895428174613304        9.9150924456785994     
 H   9.5199080579969806        8.8953729567719381E-002   10.881143126661224     
 H   8.7840127868027977        1.2203558539264292        9.7673041661822744     
 C   7.6714671778669965      -0.61485400651780275        10.055484804109801     
 H   7.0534671799488216      -0.47178321735192946        9.1572759925053777     
 H   7.8793933809315453       -1.6971069463198234        10.104593236653672     
 C   6.8903735369047414      -0.20087976904717189        11.309028879530119     
 H   6.7141420874315330       0.88642477164624156        11.294786668542441     
 H   7.5192190791106821      -0.37603787095104496        12.195868397644253     
 C   5.5545879164352954      -0.92944443119350606        11.483323787158680     
 H   4.8988588325796956      -0.70574149461668712        10.626465464453453     
 H   5.7203712986428519       -2.0182847490417970        11.446556308534545     
 C   4.8356874608928457      -0.57124300099249570        12.789378749781124     
 H   4.6734387920390494       0.51747718549538890        12.835196858764357     
 H   5.4958001494889555      -0.79763146782019556        13.641340399621814     
 C   3.4960141780737923       -1.2922860275428056        12.978872398581100     
 H   2.8343113319905342       -1.0683965333789598        12.127375974701957     
 H   3.6537653475193803       -2.3822376465935431        12.942906939667115     
 C   2.7910089255716861      -0.92099057021941333        14.287391716460631     
 H   2.6370724214721157       0.16921065748274536        14.325334007850502     
 H   3.4536955287109485       -1.1448723590627707        15.137686223569867     
 C   1.4467823046439616       -1.6284622584777471        14.489991278197463     
 H   1.5974799077019370       -2.7202431867931089        14.479930074048545     
 H  0.78795922272375951       -1.4205782545168077        13.631986615146772     
 C  0.74430333609065547       -1.2213854700955187        15.789495750302434     
 H  0.59559324923709223      -0.13011271300815189        15.799870021566646     
 H   1.4052781881181176       -1.4289104991330146        16.644664998791178     
 C -0.60180982317478415       -1.9189029876001038        15.999280173892098     
 H  -1.2611241110206410       -1.7038528175615417        15.143381630092890     
 H -0.45654887176392922       -3.0116425045184743        15.980320232748616     
 C  -1.3148152967461764       -1.5331128194241379        17.301600893038611     
 H  -1.4399443856298786      -0.43944331513578683        17.354697495627011     
 H -0.67831054181337502       -1.7955953587648303        18.161552396625691     
 C  -2.6781265337507025       -2.2225217011683123        17.427997935388152     
 H  -3.3196068693449816       -1.9126206035790014        16.588051677706126     
 H  -2.5438031699318251       -3.3084378876440961        17.296048108066532     
 C  -3.4086297209534417       -1.9820585204177641        18.752073864701700     
 H  -3.5730842489144976      -0.90419856259617337        18.915841637198842     
 H  -2.7674087415349966       -2.3134087864149526        19.581392513819612     
 C  -4.7489872416687664       -2.7258863380880167        18.823763692962238     
 H  -5.4690916693835625       -2.2452796541074092        18.145269396479044     
 H  -4.6126907797234642       -3.7423027970170271        18.429775102613444     
 C  -5.3260116070729930       -2.8023217677089951        20.239603409121560     
 H  -6.3249559144219427       -3.2611525125625178        20.243682432614907     
 H  -4.6792408280948710       -3.4068562402266878        20.891469133157180     
 H  -5.4212999538448168       -1.8069302878529367        20.689016265468137     
 Cl   8.4266609306415212        3.1633429607664980        8.4225666252779705E-002
 Co   5.7719689790882125        7.1002016493717512        23.941508016097941     
 N   7.0879743856695718        7.6650181077460431        22.395910924916908     
 N   7.7685688015966408        7.0363649295105688        24.806552878348651     
 N   4.5411906907620487        6.4568283361534027        22.433597605510709     
 N   5.2259529172606261        5.1343509435253276        24.502604970035595     
 N   4.9709317253664409        8.9093036854615892        23.420720909185416     
 N   4.9274546303547302        7.9188990718053622        25.750542052857266     
 O   6.6560853952166417        8.1848891936967689        21.202378557788478     
 C   8.3843108838728266        7.7625185517507962        22.604702933946154     
 N   8.3951696811343872        6.6338199127656230        25.937790939975375     
 C   8.7676822860029162        7.3262567121832456        23.928113155512058     
 O   4.4756526737436264        7.0135376024420797        21.200645553412603     
 C   3.9412652258605432        5.1695656304259181        22.489956704840964     
 N   5.3370264459066483        4.3130840816587508        25.580763583524416     
 C   4.3388811768876661        4.4896025756127296        23.644567091501550     
 O   4.6519120211907667        9.2760577080065936        22.144405077114772     
 C   4.3685569374778792        9.7753894665372432        24.388206113123616     
 N   4.8076975401417448        7.5662504473213472        27.052437438718098     
 C   4.3724174469306956        9.1828895294657666        25.653534818817818     
 B   5.1800215363922337        8.3583645236436386        21.060783352390516     
 C   9.3378924060737205        8.3531646295962325        21.624723178077524     
 H   7.8394834411162657        6.2695275746516881        26.752583270488028     
 C   9.7461560520465085        6.6571653856599644        25.805635045283566     
 C   10.028485001629594        7.1217116120206327        24.525896221682025     
 C   2.9090070808162261        4.7438589329534633        21.518512726816876     
 H   5.8342638204198192        4.6287501591804796        26.443245818934539     
 C   4.5762353453721332        3.1920899599698349        25.440123609749552     
 C   3.9398298686224491        3.2499289854785052        24.219651219703657     
 C   3.9913576512505342        11.166221791701977        24.062235011922297     
 H   5.2926883088816545        6.7220520613085428        27.416246236836802     
 C   4.2365197053333139        8.5651965211359951        27.793007403725877     
 C   3.9420468898362189        9.6135803426661859        26.947732952100349     
 C   4.8117586868468374        8.9648597700237858        19.631708529241827     
 H   10.352021416299623        8.4147349042446873        22.030159181978043     
 H   9.0015565915904467        9.3650822962148652        21.351523700161795     
 H   9.3593247407080344        7.7674910423707209        20.693586392386642     
 H   10.391028292672301        6.3125572734607935        26.608975231914254     
 H   11.005173478149748        7.2711522767708772        24.085589484491823     
 H   2.6627084429280923        3.6827414575855535        21.629560245063420     
 H   3.2424572186682408        4.9316991228102953        20.487928665942562     
 H   1.9785286105960171        5.3230693330887862        21.655985749577368     
 H   4.5367707990195347        2.4436421127844024        26.219532095172294     
 H   3.2553565862914433        2.5224526234929181        23.805949749176865     
 H   3.4495551560013156        11.617408275214633        24.896064058337821     
 H   3.3593483941816538        11.216195255030941        23.164568333601128     
 H   4.8844190270201517        11.783880904135568        23.865709648462822     
 H   4.0665282439947230        8.4472782114788387        28.856282651070334     
 H   3.4900835453530346        10.560073696257460        27.217253828521301     
 H   3.7511629340257606        8.7293405347541082        19.448329550908042     
 H   4.8580556483735684        10.063961287144068        19.675575502491970     
 C   5.6611791966771738        8.4692402974991055        18.445333431822046     
 H   5.0833587695173055        8.5664786157292170        17.513762684873726     
 H   5.8648107647125745        7.3912149854137752        18.551237570743186     
 C   6.9889108947699858        9.2181512346117298        18.263928255288185     
 H   7.6167083117346275        9.0873238709118631        19.156394540205469     
 H   6.7864034168413934        10.300554546253336        18.198164917429999     
 C   7.7546032235721674        8.7755481315942312        17.013094015127098     
 H   7.9310756440194474        7.6885357441571642        17.050223261594628     
 H   7.1231149914599596        8.9332407390875073        16.124957456071758     
 C   9.0894725139296089        9.5018680919470366        16.824773208737536     
 H   9.7433292980206385        9.2961652508997243        17.687433821827689     
 H   8.9222371221922074        10.591235003307643        16.840844826477021     
 C   9.8135999670314735        9.1222202515372981        15.529645382938094     
 H   9.9842087074518755        8.0341253763607643        15.504753552478224     
 H   9.1572253806503277        9.3288095903381052        14.669958759878996     
 C   11.147362026290063        9.8515468900776781        15.339280764067338     
 H   11.802467407803206        9.6501610161283757        16.201526427516391     
 H   10.978857804057242        10.940543092217519        15.353405400123007     
 C   11.868388370603316        9.4632407759836905        14.046438846034476     
 H   12.040044787877626        8.3750365371753066        14.033012655077544     
 H   11.210681248452085        9.6589454311855540        13.185454723306052     
 C   13.201401482040310        10.188919598127635        13.843055810443015     
 H   13.031917325286267        11.278015267979386        13.827621912479740     
 H   13.855465434969405        10.010673459989919        14.711341633259446     
 C   13.919566076488397        9.7650583658896259        12.559708255749410     
 H   14.093506205263658        8.6776609128840363        12.578729059730666     
 H   13.259085909501806        9.9344469411077405        11.696315911993814     
 C   15.248954352751440        10.485904856301062        12.337864191102593     
 H   15.912624499768171        10.300287773478249        13.197425430043955     
 H   15.081816540000212        11.575850216429320        12.335906905022542     
 C   15.969090259994156        10.089437216672726        11.043817796511600     
 H   16.104490486201833        8.9965877158398104        11.004294073021056     
 H   15.333616880560635        10.335453712145455        10.178566354461635     
 C   17.325247094863389        10.789965477292887        10.925984370234781     
 H   17.951783199636683        10.502840234115650        11.785422423078026     
 H   17.177605305764658        11.876791739090368        11.035947254721986     
 C   18.095171119446846        10.535656967820644        9.6281622289784838     
 H   18.256873177792681        9.4559355950213764        9.4760237427730285     
 H   17.491055283426245        10.867301395553651        8.7715648319831594     
 C   19.439652587471695        11.272018263457230        9.6179437662505975     
 H   20.119044333272331        10.796203873632518        10.340282282675044     
 H   19.284826878347452        12.291980246818136        9.9946149466871947     
 C   20.094772096585388        11.337140777517911        8.2378838585602310     
 H   21.075259265516085        11.830830109403800        8.2874228269283226     
 H   19.465122025248824        11.909577333412946        7.5425431774153706     
 H   20.248348592668194        10.336180346906479        7.8161535602619185     
 Cl   6.7189383684020028        5.3821271383307963        28.145922312561950     
         194

 Co   9.1728703416150470        1.4173670416083315        4.3942290761726559     
 N   7.8816243626196174       0.69832574541258718        5.7684969137072395     
 N   7.2063102022575398        1.7114021500496057        3.5261969248777500     
 N   10.240469251362882        2.2086903544133976        6.0419716825603667     
 N   9.9899740099878649        3.2966077333281949        3.6833723609237894     
 N   10.254905438318808      -0.34270603404819894        5.0412293151684020     
 N   9.8276572864927214       0.42124182159213636        2.6368624155036264     
 O   8.2088699682625794       0.36000666031791129        7.0443442956811602     
 C   6.4626067549606834       0.81302645211061497        5.6002323727380379     
 N   6.6263765819600966        2.1867295887145857        2.3935822789990180     
 C   6.1500574877552108        1.3682973926753152        4.3576748676644277     
 O   10.354739638329196        1.5629201513581352        7.2404348865469634     
 C   10.820394143032862        3.3796652359540236        5.9475473709169009     
 N   10.046761882872671        4.0733623862660622        2.5744818639718403     
 C   10.666471885031990        3.9855356260759960        4.6378743082283398     
 O   10.294196807144008      -0.76280252897131240        6.3445881038859246     
 C   10.760968522433894       -1.1670194426662230        4.1631898733090766     
 N   9.8643260800915797       0.69139384601876275        1.3133476777520499     
 C   10.585135764887227      -0.69587013369403128        2.8047274695353015     
 B   9.6959601810930298       0.20951626935617398        7.3275717719739468     
 C   5.4969499834703139       0.33342646316363816        6.6164747084315136     
 H   7.2077263563996086        2.5289228268109305        1.5945684196164069     
 C   5.2607182594838013        2.1760685109828546        2.4730661222330155     
 C   4.9140208794544060        1.6554281903148793        3.7007205063196271     
 C   11.622131080743916        4.0417724100740289        7.0117795268240508     
 H   9.5925215512018820        3.7659088293777963        1.6828394049711213     
 C   10.734073103082766        5.2178013962880367        2.7993407176329521     
 C   11.148241077801398        5.2033647765145030        4.1253079604949132     
 C   11.412432883946646       -2.4577450844068283        4.5103112908700478     
 H   9.3654428739295792        1.5171371641054336       0.91067915297921775     
 C   10.606253643346978      -0.22474507869389981       0.64140414440566762     
 C   11.084213520959565       -1.1452933129621401        1.5652332858542308     
 C   9.9294012920175536      -0.36060939416334420        8.8010769610907804     
 H   4.4670746238658694       0.53564154534346664        6.3063541844824114     
 H   5.5930037144126734      -0.75161819942672925        6.7867681965852151     
 H   5.6668908985106352       0.81790247056372256        7.5908482245360469     
 H   4.6598214491921146        2.5734979951771035        1.6598255162933584     
 H   3.9157347424661229        1.4999426541428298        4.0845724062041384     
 H   11.320333899130539        5.0888333501101961        7.1479984112423738     
 H   11.526653969978822        3.5049834179982788        7.9588479189521735     
 H   12.684219490449516        4.0698996525334961        6.7184967149376931     
 H   10.913718273132028        5.9344413052753184        2.0090452878506451     
 H   11.723842069817337        5.9633534318460351        4.6369265066333263     
 H   11.976402881634694       -2.8559649679316839        3.6637644776621210     
 H   12.085538202803615       -2.3319967081876625        5.3674710536609975     
 H   10.658126484456920       -3.2075643515823922        4.7966159997023379     
 H   10.751043418979636      -0.15608430158293948      -0.42851125656395694     
 H   11.691884487401246       -2.0175181841106653        1.3559478187342249     
 H   10.971112574981825      -0.11248480044402939        9.0624401922767088     
 H   9.8961473906635060       -1.4607442397957016        8.7755146248775642     
 C   8.9922520599574636       0.14904201060766625        9.9131363147732490     
 H   9.5140832492462266        8.8825599134649200E-002   10.879914608476529     
 H   8.7791523333534975        1.2204167446080365        9.7657093724278425     
 C   7.6670203993587451      -0.61532070034725339        10.051896707787252     
 H   7.0490016089610279      -0.47088166028991191        9.1539026855067220     
 H   7.8749968330894324       -1.6976524128747792        10.099452920142090     
 C   6.8861531769559265      -0.20298677505896490        11.306339802462649     
 H   6.7099917339644159       0.88436105718280200        11.293425562978051     
 H   7.5155665780633525      -0.37911568601380624        12.192601787430316     
 C   5.5503247897691192      -0.93148084316688262        11.481057576398349     
 H   4.8940086916246193      -0.70699702444585888        10.624857387066816     
 H   5.7159017968535650       -2.0203131097272458        11.443359665168181     
 C   4.8324025428660571      -0.57402503824061957        12.788030636451403     
 H   4.6705641584988120       0.51473401709423605        12.834683977830448     
 H   5.4931942635361954      -0.80114594490024449        13.639286937702266     
 C   3.4925097634922406       -1.2946478246535069        12.978477184176375     
 H   2.8301960911631676       -1.0703867885737000        12.127540272602447     
 H   3.6498485471492255       -2.3846573389169290        12.942166826533894     
 C   2.7884543019396077      -0.92341352962426659        14.287695326500788     
 H   2.6348295530901447       0.16683064055343166        14.325991108663128     
 H   3.4516826083386865       -1.1476428742034634        15.137486015912334     
 C   1.4440911597049522       -1.6306247549971840        14.491086040346829     
 H   1.5946902861524217       -2.7224385099413864        14.481318689110681     
 H  0.78503123875469960       -1.4229981033210097        13.633184312408465     
 C  0.74169015956331941       -1.2232381385443982        15.790669143353043     
 H  0.59252934362136533      -0.13199609928518991        15.800718459483308     
 H   1.4028492900726475       -1.4302142583412683        16.645853574338975     
 C -0.60419961844347991       -1.9213762285251299        16.000807439415123     
 H  -1.2633251778258010       -1.7077973074269273        15.144375548241113     
 H -0.45820046177991125       -3.0140641471730931        15.983261612835770     
 C  -1.3179200902577204       -1.5343083227051726        17.302394248173265     
 H  -1.4442078178123483      -0.44066083234473369        17.353624649958761
[truncated: 874,336 more chars]
