# Supplementary material for: Unraveling the Contributions to Spin–Lattice Relaxation in Kramers Single-Molecule Magnets
Source: J Am Chem Soc. 2022 Dec 9;144(50):22965–75. doi: 10.1021/jacs.2c08876 (PMC9782788; doi:10.1021/jacs.2c08876)
Supplement: Supplementary file 2 — ja2c08876_si_002.zip [file ja2c08876_si_002.zip › phonon_Co/mol-3/mode-1-10/13/Cart_disp.xyz]

         194

 Co   9.1343191004888258        1.4023413239692255        4.3612824107182808     
 N   7.8424475976402022       0.68078786596151086        5.7438037001479563     
 N   7.1866202786106541        1.7412991984400674        3.5149775193873594     
 N   10.165766075779548        2.2477495210052436        6.0149561730440260     
 N   9.9799217871594070        3.2680502530981164        3.6218400397463628     
 N   10.247544674968644      -0.31692034831073457        5.0404243097733064     
 N   9.7924114265159936       0.36321158324528230        2.6139021072776654     
 O   8.1662163698509431       0.35069761640974612        7.0235389705152897     
 C   6.4265049128690706       0.84600739857888529        5.5862387454031595     
 N   6.6139147422600697        2.2432017418233565        2.3897929775729043     
 C   6.1246391507702187        1.4182374151986950        4.3489859228203613     
 O   10.258364830169873        1.6327061943608694        7.2313417560208642     
 C   10.728618751325895        3.4270126445554063        5.9117384119972165     
 N   10.078717335402422        4.0064486095561742        2.4889450740967050     
 C   10.614914559933220        3.9930481975158072        4.5796327546434661     
 O   10.303242568498099      -0.70379793655976641        6.3536145905221391     
 C   10.790037067714932       -1.1423695795287776        4.1847745812670620     
 N   9.7955638570994772       0.57796762218284470        1.2772110731106783     
 C   10.591826206731103      -0.71964742786113822        2.8128381620819125     
 B   9.6561843341470404       0.25334084083264674        7.3207763072722853     
 C   5.4492800348548105       0.41391724229513094        6.6143938474905433     
 H   7.2005854911306439        2.5531351934629525        1.5816222553986217     
 C   5.2490120146931307        2.2606578765475875        2.4737289990937330     
 C   4.8941832185395731        1.7394406798618598        3.6987832222403054     
 C   11.481846281835987        4.1303093068223049        6.9888023792747873     
 H   9.6340475454027601        3.6800851135730408        1.5983735809051958     
 C   10.749577183587235        5.1634045920547083        2.7034718503488517     
 C   11.111522483818881        5.1963709804175835        4.0455787148444973     
 C   11.502354669765351       -2.3919965976425024        4.5682334557432611     
 H   9.2909875883756534        1.3934183909205848       0.86018772275251865     
 C   10.562885343492960      -0.33560524038916123       0.62915718174158874     
 C   11.089980367598340       -1.1987935566121515        1.5832301085032530     
 C   9.9079223567956678      -0.29866324871223582        8.7979356620613878     
 H   4.4261790343758767       0.66809678099890091        6.3176608111550197     
 H   5.4901255402681564      -0.67568556835018478        6.7854292295838192     
 H   5.6568505891999550       0.88976768948098062        7.5859561551752703     
 H   4.6561290960862456        2.6722298490823522        1.6621351089715040     
 H   3.8931027184336826        1.5988559985154531        4.0815594185439394     
 H   11.167444435648301        5.1794330610287167        7.0791888121216742     
 H   11.352493826782698        3.6239637196274765        7.9497481755408250     
 H   12.556137746049876        4.1571323352438965        6.7395246770116088     
 H   10.961098583820549        5.8512569627954649        1.8952792464599448     
 H   11.666576659453735        5.9752094823321089        4.5538402750358404     
 H   12.026870749753590       -2.8257119424287027        3.7126085852276938     
 H   12.224049837982525       -2.1912409496985004        5.3737465335446686     
 H   10.792712616653745       -3.1460598233136863        4.9518278272284748     
 H   10.683318560337554      -0.31060247767814397      -0.44787278918952000     
 H   11.724543325893624       -2.0565902721358826        1.3962871379892006     
 H   10.949488887420491       -3.6118962796130055E-002   9.0455331531712275     
 H   9.8877748976882494       -1.3995888293281415        8.7824834312843016     
 C   8.9756835233328882       0.20687356794199874        9.9149044676068545     
 H   9.5099457831289769       0.16780708708286851        10.876159709452578     
 H   8.7374730713501432        1.2719476814600656        9.7573640199557516     
 C   7.6706113733226644      -0.58809312919864443        10.072876694236927     
 H   7.0427896934358021      -0.46973897348652238        9.1772236620076928     
 H   7.9078015788078231       -1.6645241997797187        10.130019966339608     
 C   6.8859358159976258      -0.18598551607392946        11.327308352969087     
 H   6.6760494707777278       0.89598258941364861        11.303949023264300     
 H   7.5248000636644816      -0.33429167045441632        12.212385467364705     
 C   5.5727688357800904      -0.95389517752109099        11.512849415487466     
 H   4.9072006491359401      -0.75637808281550356        10.656834800286596     
 H   5.7703187335939301       -2.0384818680882000        11.484396529498376     
 C   4.8482482943333460      -0.60583840851358839        12.817943386384343     
 H   4.6662472435078968       0.48027221813838561        12.860949726113153     
 H   5.5115563899109787      -0.81833470809874509        13.671178271838365     
 C   3.5207377925536845       -1.3491820915799377        13.005898733637048     
 H   2.8538524672446215       -1.1295023288767601        12.157134002200232     
 H   3.6946749398479755       -2.4365653537090846        12.964223936167228     
 C   2.8151844940126738      -0.99274269469915100        14.317350780044162     
 H   2.6625872502290733        9.7502058692258364E-002   14.366189034279865     
 H   3.4771187525758753       -1.2259597348441553        15.165803661869527     
 C   1.4686281458503081       -1.6972006846461019        14.512876070510124     
 H   1.6093250050986956       -2.7896685662606013        14.475569327453384     
 H  0.80400324082947527       -1.4614377047666538        13.666162284459745     
 C  0.78636190766607217       -1.3096333661613071        15.828476932757720     
 H  0.68933805191736430      -0.21201345604345220        15.879056545281195     
 H   1.4407467699551371       -1.5795822592032516        16.673705353281566     
 C -0.59364141072673027       -1.9463716961230466        16.021014651974667     
 H  -1.2479703456054902       -1.6659208852105787        15.178434996437526     
 H -0.50719788375469932       -3.0454011785134272        15.964149355818458     
 C  -1.2678925696953021       -1.5622341054258058        17.343922595821461     
 H  -1.3205537848107478      -0.46285329096534999        17.438015628868694     
 H -0.63495836055485078       -1.8937571248683320        18.184434000373354     
 C  -2.6740874242872121       -2.1657565685698348        17.480757393604822     
 H  -3.3282898785412525       -1.7688966221710911        16.684400951628589     
 H  -2.6208265340627035       -3.2531521036402089        17.290598555241839     
 C  -3.3153910540929972       -1.9351305608297216        18.854411443555396     
 H  -3.4109139107337705      -0.85421840915445568        19.062698915062903     
 H  -2.6317243110402657       -2.3237300235075247        19.625725025707759     
 C  -4.6920401804234135       -2.6070722930757100        19.019881168371750     
 H  -5.4713864811722548       -2.0308683756381063        18.471983979699925     
 H  -4.6665001713857990       -3.6020027793087497        18.531685480996504     
 C  -5.0828303400955024       -2.7554984231075812        20.509873642592389     
 H  -6.1245111223512936       -3.1201316065699851        20.616930042858694     
 H  -4.3960531194758206       -3.4739819699857959        21.014760843287760     
 H  -5.0246255030496991       -1.7915224074443066        21.061788880455275     
 Cl   8.4443144538646440        3.0808686272732411        3.4326780344703045E-002
 Co   5.8321920333334010        7.1073736218525063        23.907484530254081     
 N   7.1115434981989125        7.7502961890597071        22.363629683631935     
 N   7.8537521281642269        7.0176708740108520        24.733641366706969     
 N   4.6474499257180337        6.4102387955218871        22.400259896853594     
 N   5.1894924745462196        5.1550650252773504        24.549828152683730     
 N   4.9084588352193297        8.8657292456541796        23.407495292677506     
 N   5.0404615322550761        7.9411788024112084        25.757147987157619     
 O   6.6537339051387576        8.2884681485680698        21.188213735728407     
 C   8.4127139110217435        7.8410242427579950        22.547349986790270     
 N   8.5120656744498397        6.5350564028273901        25.819431567862321     
 C   8.8299615058858567        7.3387355539030601        23.839569125091465     
 O   4.5470683532425857        6.9729906972705074        21.173462918412177     
 C   4.0044122794542130        5.1411130716459450        22.480018693690855     
 N   5.2158715035654621        4.3817844838496454        25.670203274827024     
 C   4.3261361945750076        4.4980276323587249        23.680285041806894     
 O   4.5898139138575837        9.2414082304401628        22.135440395069303     
 C   4.2839427816074256        9.7169009843632832        24.375187017967818     
 N   4.9589344916558673        7.5970717965396277        27.062932390390568     
 C   4.3739319495710554        9.1565777913471820        25.650538884986961     
 B   5.1651453449794804        8.3613081821759323        21.044366033165165     
 C   9.3428645814010345        8.4631005693692654        21.565333619388319     
 H   7.9750017576057894        6.1751403474240290        26.646424071795437     
 C   9.8586001656272320        6.5411545151491115        25.646522032025892     
 C   10.106522791609665        7.0727735413921895        24.383216642439507     
 C   2.9833722848996604        4.7171568519565348        21.497897196539821     
 H   5.7548599650694463        4.6837728348070966        26.511228228582453     
 C   4.4364431086690361        3.2710377203614032        25.542509597060750     
 C   3.8597537258701524        3.2950366399427575        24.290438043828498     
 C   3.7156725279581355        11.045990185431918        24.008779471537647     
 H   5.5001826416257567        6.7853382455325901        27.429992014723531     
 C   4.3034707940090389        8.5557261231213708        27.797473489202631     
 C   3.9134055046207568        9.5668905784666194        26.943167034379361     
 C   4.7540361096734269        8.9503902103171171        19.620847299430974     
 H   10.368122725968774        8.5065107633068653        21.946330926697371     
 H   9.0026868963362592        9.4865206182245085        21.336386322481260     
 H   9.3375160010904796        7.9105480777175785        20.611806308861723     
 H   10.521573895661568        6.1498197623143422        26.416219058244693     
 H   11.071891891233921        7.2310195426312207        23.920831622218408     
 H   2.6792833428501828        3.6741144790173808        21.656310914252025     
 H   3.3544341645790636        4.8325607271922530        20.466971768563237     
 H   2.0801913469636273        5.3542138211318031        21.575346102466511     
 H   4.3361950114718857        2.5615650966424597        26.355810993294458     
 H   3.1753697056058652        2.5683062710582534        23.874897208085411     
 H   3.3806123165146085        11.538911591031711        24.956048358579050     
 H   2.8164494251653021        10.968017574774395        23.285633935798113     
 H   4.5085840281654921        11.708561844133664        23.482955461514333     
 H   4.1533008092313057        8.4382402339570088        28.863717037750561     
 H   3.3843558813185668        10.479287594173851        27.204170020884415     
 H   3.6996463060355573        8.6801092675098701        19.449405065494279     
 H   4.7698135862846840        10.050339160455454        19.652741041566056     
 C   5.6158163914757759        8.4642867054687017        18.443068209264041     
 H   5.0405670509253895        8.5254370707909715        17.506725367148611     
 H   5.8567019801726685        7.3960466405960359        18.569496254576972     
 C   6.9163170400805569        9.2567011679199407        18.262875793809705     
 H   7.5159872400393031        9.2059657295209565        19.184970159891719     
 H   6.6713739172123505        10.325400786019523        18.123643056445964     
 C   7.7447506444426457        8.7685247339813746        17.071661175511981     
 H   7.9391986307820206        7.6868261614828333        17.171057566761963     
 H   7.1530380040946273        8.8697202247187210        16.146210611464479     
 C   9.0743931447175932        9.5083299487384974        16.907846643029817     
 H   9.7072141294496177        9.3332561076153979        17.793891497052066     
 H   8.8948481754970956        10.596336621479812        16.887321159504605     
 C   9.8288807676270675        9.0971604139628077        15.641657008569702     
 H   10.003663475880268        8.0090277863065111        15.648369796529057     
 H   9.1894410437135914        9.2783222184954610        14.762817112087513     
 C   11.161026661050556        9.8260010058792524        15.457376614322968     
 H   11.812174817679544        9.6301198028468775        16.323687595594276     
 H   10.992153652601788        10.914948748334915        15.461789031171294     
 C   11.879535577329269        9.4263498401996575        14.168238512950650     
 H   12.047581905491404        8.3373223500601181        14.161165808357165     
 H   11.220106810643504        9.6191562291807884        13.307477741506171     
 C   13.212202515397271        10.147078188157298        13.958188029539841     
 H   13.049718014773333        11.237235370856908        13.967048372219375     
 H   13.879721920820934        9.9466614890045992        14.811333433212198     
 C   13.902200116582302        9.7436768686733544        12.653860504075691     
 H   14.059099430752825        8.6531947507669091        12.643359191507990     
 H   13.229835801252461        9.9464141138858313        11.805894308587693     
 C   15.238800245699695        10.449562929915963        12.430673990167422     
 H   15.913288403662630        10.230126040310033        13.274040181484271     
 H   15.087949282552051        11.541622645579343        12.460964567330070     
 C   15.929640375817387        10.077402798335017        11.114464285994378     
 H   16.059597984125666        8.9848684742522646        11.049858531716271     
 H   15.277791259682205        10.343427977418877        10.267091642981407     
 C   17.285531898314989        10.774693171486021        10.975534702954437     
 H   17.939678203547736        10.464133141325435        11.806566289355944     
 H   17.146517251380281        11.859509430243222        11.114370116958639     
 C   18.001731362593315        10.543570706210588        9.6428737494371735     
 H   18.156470052929240        9.4658023465230716        9.4694403079844953     
 H   17.355648981617801        10.885462270621867        8.8196122795472185     
 C   19.346444147436582        11.278571805149426        9.5736876495768701     
 H   20.068693129530246        10.787297656360613        10.245347168172454     
 H   19.216284999134025        12.292190927996053        9.9782383642816619     
 C   19.913104925911298        11.368886707964499        8.1532293400257156     
 H   20.895531380001284        11.862338750924046        8.1475309223429910     
 H   19.238986997289796        11.952994450469866        7.5096438607391800     
 H   20.041690520733308        10.375254394276801        7.7048314173530388     
 Cl   6.8548089686910334        5.4095559018792656        28.117882034260528     
         194

 Co   9.1350765201293846        1.4025241314307642        4.3633527660723672     
 N   7.8436380714281926       0.68048513312343539        5.7456003134305584     
 N   7.1865992302601214        1.7400035191480641        3.5167489775329916     
 N   10.168407033985570        2.2454372341249815        6.0165557208468252     
 N   9.9797010146864373        3.2688149012582106        3.6250653379390450     
 N   10.247490203800211      -0.31833465319519783        5.0406151759896405     
 N   9.7930303367901939       0.36570787050801817        2.6152177899087818     
 O   8.1678703227733962       0.35008143226425881        7.0251166362495256     
 C   6.4275425137306170       0.84359404824994100        5.5878593152830014     
 N   6.6134196421820661        2.2412714765621891        2.3915399785192593     
 C   6.1250035090917079        1.4157301926937602        4.3506899875193428     
 O   10.262280976711379        1.6288803874778259        7.2320218042148214     
 C   10.732295441804599        3.4241907182376359        5.9136939673323559     
 N   10.076671839997301        4.0089215791833652        2.4932373000368697     
 C   10.616687741006558        3.9921150697100170        4.5826699514312930     
 O   10.302605829178194      -0.70702034647177803        6.3532548362410317     
 C   10.788640506384185       -1.1433471694323387        4.1837907119987081     
 N   9.7979213763795041       0.58349786533870240        1.2792343529201442     
 C   10.591330313764548      -0.71818254057308129        2.8125708309378168     
 B   9.6578404910396873       0.25058887478601444        7.3213611118736708     
 C   5.4510365261720706       0.40875598327537438        6.6153760455010158     
 H   7.1997398456641113        2.5527769512948049        1.5837526923386906     
 C   5.2485059734084745        2.2575298170052083        2.4755153013290463     
 C   4.8942221727175941        1.7358000164737668        3.7005236430532902     
 C   11.488255543119188        4.1252002072061904        6.9900369282010484     
 H   9.6312969132226218        3.6835985975493890        1.6026683877449359     
 C   10.748409015172873        5.1652422361219728        2.7082001612014088     
 C   11.112785551767937        5.1960181735467046        4.0495523203922721     
 C   11.498730319127084       -2.3945967824803773        4.5654346949460978     
 H   9.2931474909918705        1.3992011471195558       0.86297873213989262     
 C   10.565019657088312      -0.32935583754970321       0.63002103700450929     
 C   11.090275586678423       -1.1951199368065439        1.5825302331280904     
 C   9.9094389784058841      -0.30216379679162403        8.7982467563383189     
 H   4.4275559919320822       0.66074413643895580        6.3184024016472682     
 H   5.4944574566297488      -0.68073160667267552        6.7857189827346280     
 H   5.6571217010349573       0.88441725046193165        7.5873075440015070     
 H   4.6551721141119335        2.6687884719932344        1.6640707689279288     
 H   3.8933309867919985        1.5943720880596803        4.0834279943417426     
 H   11.175112267395885        5.1744175880972811        7.0824901029555907     
 H   11.360258756968564        3.6175642130161028        7.9503869346537837     
 H   12.561963239317381        4.1513499108067018        6.7386058501910284     
 H   10.958531655594522        5.8543459932656914        1.9007832356369474     
 H   11.668908400661049        5.9739161939555041        4.5579402332790480     
 H   12.024728149785910       -2.8266397883922676        3.7100060288863088     
 H   12.218591400598399       -2.1969274025035754        5.3729457598424348     
 H   10.787425358811056       -3.1486165283730019        4.9451181848520509     
 H   10.686842987085676      -0.30190577577423683      -0.44661222872504402     
 H   11.724272224763942       -2.0530695364340885        1.3944626523047405     
 H   10.951197612614468       -4.0441250926323544E-002   9.0458463080726670     
 H   9.8884447784438372       -1.4030419275217345        8.7825235554050867     
 C   8.9776221288912446       0.20396005785989879        9.9153050926915114     
 H   9.5116088586225267       0.16389004529372508        10.876654583949948     
 H   8.7407721478126366        1.2693559119470623        9.7581799860179643     
 C   7.6715435192515313      -0.58933783429871223        10.072724718995081     
 H   7.0442166819590115      -0.47002149709219626        9.1769009399323078     
 H   7.9072604784824323       -1.6660442437957328        10.129776693157627     
 C   6.8870017740327443      -0.18630882752023298        11.326932194710633     
 H   6.6787841723038417       0.89591744141796614        11.303763126641085     
 H   7.5252515146462580      -0.33576341746669547        12.212212935921469     
 C   5.5727124151460865      -0.95226535781003641        11.511826376223093     
 H   4.9077535864991431      -0.75359514743972844        10.655637948972267     
 H   5.7687152622042337       -2.0370663399987903        11.483143847123458     
 C   4.8482772362666786      -0.60355223068790886        12.816784777220125     
 H   4.6671817476425019       0.48268110018646632        12.859764658932495     
 H   5.5112897550804298      -0.81659665066880782        13.670097070611446     
 C   3.5202024947460000       -1.3458649289559408        13.004626459765195     
 H   2.8536984586473904       -1.1260489880629221        12.155613241245220     
 H   3.6934128203055767       -2.4333650298886305        12.963306108968867     
 C   2.8144866403170399      -0.98867049659419348        14.315792104856953     
 H   2.6617600824676200       0.10156349201764545        14.364014862795871     
 H   3.4763501754570814       -1.2213512630269474        15.164437831486051     
 C   1.4680740827777927       -1.6933312640337967        14.511512878464618     
 H   1.6092906745387607       -2.7857582326575714        14.475509641770715     
 H  0.80378663671800155       -1.4589107624933211        13.664213961541758     
 C  0.78478161439276850       -1.3048504376682419        15.826293195024833     
 H  0.68526359290649608      -0.20754174163627959        15.874927531512135     
 H   1.4394591204723801       -1.5717879193580888        16.672015620447489     
 C -0.59357187229539377       -1.9445036125118942        16.019622474965935     
 H  -1.2481878205152157       -1.6670285838550496        15.176483544490649     
 H -0.50433511515196439       -3.0432289162827559        15.964369623647535     
 C  -1.2696177473455370       -1.5605389404695156        17.341647839655387     
 H  -1.3256706284152104      -0.46143928873208251        17.434064291340260     
 H -0.63655800319710831       -1.8890423982999156        18.183032622724685     
 C  -2.6737907592828516       -2.1681366663163431        17.477664476689583     
 H  -3.3273132286191895       -1.7750606103325366        16.679311434617162     
 H  -2.6166858350545681       -3.2553995396231983        17.289812030729745     
 C  -3.3195319978983471       -1.9376363895032354        18.848947856357629     
 H  -3.4184576408870817      -0.85695582191673281        19.055525142029758     
 H  -2.6380345046482523       -2.3238466272671485        19.623014134312371     
 C  -4.6944128446322431       -2.6131115125619244        19.009213478513161     
 H  -5.4705723431436422       -2.0414819384562009        18.454695928459927     
 H  -4.6632753083465097       -3.6090184854733121        18.525507455486679     
 C  -5.0949657367057268       -2.7582815785522019        20.495280367192770     
 H  -6.1344568711987293       -3.1277297033414859        20.596728420545759     
 H  -4.4103737559020297       -3.4711639069965057        21.007607930923374     
 H  -5.0446924144972147       -1.7928418259320913        21.042247112332511     
 Cl   8.4424486725014116        3.0849240191645793        3.7304853542467896E-002
 Co   5.8294294286667308        7.1069512143398805        23.908651189826376     
 N   7.1102266545189670        7.7456919988967217        22.364305158465339     
 N   7.8499142374410154        7.0187527788953092        24.736299334261620     
 N   4.6422016263871324        6.4118933686757931        22.401754474030913     
 N   5.1917727190039091        5.1541115760834826        24.547619189059542     
 N   4.9116902048033637        8.8677034098914707        23.407324625443632     
 N   5.0354904263573221        7.9406737423806479        25.756307908764740     
 O   6.6533828734368194        8.2824944123096653        21.187917632376987     
 C   8.4112123596656563        7.8368160938150950        22.548945470910756     
 N   8.5068956279273475        6.5405964545710207        25.824384526794205     
 C   8.8270691300665654        7.3382223815229066        23.842769963891893     
 O   4.5431659490304561        6.9740829242419826        21.174555420876565     
 C   4.0017866453265016        5.1416439118386474        22.480619977931312     
 N   5.2226875960671890        4.3787371772471628        25.666074353600671     
 C   4.3274660070862572        4.4971589226257889        23.678796654526550     
 O   4.5925959385197039        9.2424711536631552        22.135052928660837     
 C   4.2886704047420539        9.7200368297101196        24.374864042004429     
 N   4.9525158368380744        7.5966720727976469        27.062078976731041     
 C   4.3746492696225028        9.1585289486698223        25.649907617232614     
 B   5.1653580825255068        8.3602695230521356        21.044481069506908     
 C   9.3423426316609834        8.4569663373508028        21.566634153023902     
 H   7.9690973739855000        6.1806170364978277        26.650956215910664     
 C   9.8536299230058706        6.5478374962866557        25.653303025379596     
 C   10.102979606099181        7.0757927926325799        24.389001286477534     
 C   2.9806817388596776        4.7168207556137078        21.498850743477828     
 H   5.7595868669709738        4.6817437570767417        26.508059383403332     
 C   4.4445981155855838        3.2671675326283327        25.537996445797713     
 C   3.8648885309066450        3.2923299599356195        24.287502089842075     
 C   3.7302344405252290        11.052232658445323        24.010203281630766     
 H   5.4910893698244685        6.7834421353759602        27.429136134822354     
 C   4.3016622787485872        8.5577036490503016        27.796741957222498     
 C   3.9161662621397189        9.5704240712682882        26.942592178700394     
 C   4.7559660669397559        8.9499308923262610        19.620677368574427     
 H   10.366982115020337        8.5020470702265207        21.948874671372504     
 H   9.0019393268894472        9.4794073430182841        21.334612681742197     
 H   9.3387072958259552        7.9020033251866995        20.614727203578639     
 H   10.515881625458491        6.1592336796386249        26.424697075562456     
 H   11.068821415927225        7.2336879147146593        23.927538051552489     
 H   2.6797579790526735        3.6728629886965116        21.655307613419424     
 H   3.3501863341601106        4.8354298063376406        20.467972591045076     
 H   2.0759243225954460        5.3507688532152127        21.578645499343185     
 H   4.3476769624282916        2.5559270983703368        26.349782753824734     
 H   3.1807106239855720        2.5652590227203405        23.872241525046142     
 H   3.3843232422088780        11.543134841060125        24.951430931425097     
 H   2.8449619326870370        10.980640444735675        23.277936148778206     
 H   4.5283013274472168        11.712525008241979        23.501429608313614     
 H   4.1509771970447407        8.4406647845991571        28.862958768243033     
 H   3.3912434359026382        10.484698818515160        27.203859637370194     
 H   3.7014205181237791        8.6807354326343766        19.448629369154563     
 H   4.7726208906254497        10.049858444067681        19.653146377797754     
 C   5.6174619601319868        8.4638455985302663        18.442554822200837     
 H   5.0421847294791204        8.5266085226364225        17.506379371991180     
 H   5.8569767730790350        7.3952114851862341        18.567915000518123     
 C   6.9189835548415290        9.2546963124089441        18.262581765274220     
 H   7.5198212232523378        9.2004495013099081        19.183419112457130     
 H   6.6756636604117325        10.323960248583548        18.126700415123665     
 C   7.7448885024005136        8.7688585747573047        17.068785321031381     
 H   7.9387233179829195        7.6869504136936913        17.165307176448863     
 H   7.1515211284748963        8.8725697678577848        16.144918896976254     
 C   9.0746567778917129        9.5083040068515707        16.904195414913325     
 H   9.7083203134021367        9.3318150253146293        17.789254935554464     
 H   8.8954894844972401        10.596340209865822        16.885455925119373     
 C   9.8279966752607137        9.0988486450646668        15.636752864886216     
 H   10.002672352961255        8.0107339562711850        15.641882465132603     
 H   9.1878927547279119        9.2812476842806877        14.758724224073136     
 C   11.160186481493028        9.8278133580902889        15.452470247871819     
 H   11.811476786240567        9.6314799770345338        16.318573713354564     
 H   10.991305058956698        10.916751878798168        15.457577330247728     
 C   11.878861190182807        9.4289815957996730        14.163115034523118     
 H   12.046941559201834        8.3399779570071129        14.155453453429306     
 H   11.219591060821330        9.6222322351567495        13.302356838830862     
 C   13.211642465662408        10.149807428584435        13.953636979282848     
 H   13.049008291049667        11.239939674799063        13.961655872408407     
 H   13.878480541524889        9.9500774210193690        14.807452662601587     
 C   13.902888413078188        9.7456488974496871        12.650194923441907     
 H   14.060241820280183        8.6552568253385633        12.640735779897591     
 H   13.231162859059838        9.9472899886815380        11.801537050233307     
 C   15.239378240449708        10.451877169345163        12.427314636029051     
 H   15.913290878439497        10.233549400739532        13.271380580765056     
 H   15.088127991019448        11.543883865055376        12.456405863338567     
 C   15.931402327206518        10.078672465733266        11.112020117109658     
 H   16.061169728644384        8.9860856864146506        11.048277777745458     
 H   15.280370628203096        10.344250599387932        10.263918779117338     
 C   17.287574504109241        10.775584533596719        10.974093896526714     
 H   17.940429143675349        10.465668826689162        11.806293065363146     
 H   17.148635823086270        11.860525865656061        11.111813928055708     
 C   18.005892297083648        10.543264694460060        9.6428601064853154     
 H   18.160540827592776        9.4653664565969180        9.4702822695602702     
 H   17.361630335856912        10.884936437005774        8.8182427553698570     
 C   19.350842818389754        11.277856017691954        9.5760089504380268     
 H   20.071138028163734        10.787100885312581        10.249851696858832     
 H   19.220037244407322        12.291862064266249        9.9792118474125786     
 C   19.921182647560734        11.366576832356273        8.1572072162044300     
 H   20.903726416861218        11.859647191907843        8.1536684001858415     
 H   19.249131795495305        11.950277004481373        7.5113261994772209     
 H   20.050396949201641        10.372486560692963        7.7101502739753869     
 Cl   6.8489802503864823        5.4094160193003020        28.119152226772499     
         194

 Co   9.1358339397699435        1.4027069388923030        4.3654231214264527     
 N   7.8448285452161821       0.68018240028535981        5.7473969267131606     
 N   7.1865781819095886        1.7387078398560607        3.5185204356786235     
 N   10.171047992191593        2.2431249472447194        6.0181552686496236     
 N   9.9794802422134676        3.2695795494183049        3.6282906361317266     
 N   10.247435732631780      -0.31974895807966108        5.0408060422059755     
 N   9.7936492470643941       0.36820415777075410        2.6165334725398988     
 O   8.1695242756958493       0.34946524811877150        7.0266943019837607     
 C   6.4285801145921644       0.84118069792099670        5.5894798851628433     
 N   6.6129245421040626        2.2393412113010212        2.3932869794656142     
 C   6.1253678674131971        1.4132229701888255        4.3523940522183251     
 O   10.266197123252885        1.6250545805947825        7.2327018524087778     
 C   10.735972132283305        3.4213687919198654        5.9156495226674952     
 N   10.074626344592179        4.0113945488105571        2.4975295259770345     
 C   10.618460922079898        3.9911819419042263        4.5857071482191198     
 O   10.301969089858289      -0.71024275638378964        6.3528950819599252     
 C   10.787243945053438       -1.1443247593358998        4.1828068427303551     
 N   9.8002788956595293       0.58902810849456022        1.2812576327296104     
 C   10.590834420797991      -0.71671765328502446        2.8123034997937211     
 B   9.6594966479323361       0.24783690873938208        7.3219459164750571     
 C   5.4527930174893298       0.40359472425561782        6.6163582435114892     
 H   7.1988942001975795        2.5524187091266572        1.5858831292787594     
 C   5.2479999321238182        2.2544017574628286        2.4773016035643600     
 C   4.8942611268956151        1.7321593530856738        3.7022640638662749     
 C   11.494664804402388        4.1200911075900750        6.9912714771273086     
 H   9.6285462810424836        3.6871120815257368        1.6069631945846763     
 C   10.747240846758512        5.1670798801892373        2.7129284720539664     
 C   11.114048619716993        5.1956653666758257        4.0535259259400469     
 C   11.495105968488815       -2.3971969673182518        4.5626359341489344     
 H   9.2953073936080877        1.4049839033185265       0.86576974152726671     
 C   10.567153970683664      -0.32310643471024514       0.63088489226742983     
 C   11.090570805758505       -1.1914463170009364        1.5818303577529276     
 C   9.9109556000161003      -0.30566434487101224        8.7985578506152482     
 H   4.4289329494882885       0.65339149187901080        6.3191439921395176     
 H   5.4987893729913404      -0.68577764499516625        6.7860087358854368     
 H   5.6573928128699595       0.87906681144288257        7.5886589328277436     
 H   4.6542151321376206        2.6653470949041167        1.6660064288843537     
 H   3.8935592551503144        1.5898881776039078        4.0852965701395449     
 H   11.182780099143470        5.1694021151658447        7.0857913937895063     
 H   11.368023687154428        3.6111647064047290        7.9510256937667423     
 H   12.567788732584887        4.1455674863695062        6.7376870233704480     
 H   10.955964727368494        5.8574350237359187        1.9062872248139502     
 H   11.671240141868362        5.9726229055788984        4.5620401915222564     
 H   12.022585549818229       -2.8275676343558325        3.7074034725449243     
 H   12.213132963214273       -2.2026138553086501        5.3721449861402020     
 H   10.782138100968369       -3.1511732334323175        4.9384085424756270     
 H   10.690367413833799      -0.29320907387032957      -0.44535166826056799     
 H   11.724001123634260       -2.0495488007322944        1.3926381666202805     
 H   10.952906337808443       -4.4763539056517032E-002   9.0461594629741047     
 H   9.8891146591994250       -1.4064950257153275        8.7825636795258717     
 C   8.9795607344495991       0.20104654777779887        9.9157057177761683     
 H   9.5132719341160783       0.15997300350458168        10.877149458447320     
 H   8.7440712242751299        1.2667641424340590        9.7589959520801770     
 C   7.6724756651803983      -0.59058253939878003        10.072572743753234     
 H   7.0456436704822218      -0.47030402069787014        9.1765782178569228     
 H   7.9067193781570406       -1.6675642878117469        10.129533419975647     
 C   6.8880677320678627      -0.18663213896653649        11.326556036452178     
 H   6.6815188738299556       0.89585229342228379        11.303577230017870     
 H   7.5257029656280334      -0.33723516447897467        12.212040404478234     
 C   5.5726559945120817      -0.95063553809898182        11.510803336958720     
 H   4.9083065238623460      -0.75081221206395321        10.654441097657937     
 H   5.7671117908145373       -2.0356508119093801        11.481891164748539     
 C   4.8483061782000121      -0.60126605286222945        12.815626168055907     
 H   4.6681162517771071       0.48508998223454702        12.858579591751838     
 H   5.5110231202498809      -0.81485859323887055        13.669015869384527     
 C   3.5196671969383160       -1.3425477663319438        13.003354185893343     
 H   2.8535444500501592       -1.1225956472490841        12.154092480290208     
 H   3.6921507007631780       -2.4301647060681759        12.962388281770506     
 C   2.8137887866214064      -0.98459829848923586        14.314233429669745     
 H   2.6609329147061662       0.10562492534303254        14.361840691311878     
 H   3.4755815983382878       -1.2167427912097397        15.163072001102575     
 C   1.4675200197052773       -1.6894618434214916        14.510149686419112     
 H   1.6092563439788259       -2.7818478990545410        14.475449956088045     
 H  0.80357003260652771       -1.4563838202199884        13.662265638623770     
 C  0.78320132111946483       -1.3000675091751765        15.824109457291948     
 H  0.68118913389562785      -0.20307002722910697        15.870798517743076     
 H   1.4381714709896232       -1.5639935795129263        16.670325887613409     
 C -0.59350233386405737       -1.9426355289007420        16.018230297957203     
 H  -1.2484052954249412       -1.6681362824995207        15.174532092543773     
 H -0.50147234654922945       -3.0410566540520843        15.964589891476612     
 C  -1.2713429249957720       -1.5588437755132252        17.339373083489313     
 H  -1.3307874720196731      -0.46002528649881497        17.430112953811825     
 H -0.63815764583936574       -1.8843276717314990        18.181631245076019     
 C  -2.6734940942784911       -2.1705167640628513        17.474571559774340     
 H  -3.3263365786971271       -1.7812245984939821        16.674221917605731     
 H  -2.6125451360464331       -3.2576469756061877        17.289025506217655     
 C  -3.3236729417036974       -1.9401422181767494        18.843484269159859     
 H  -3.4260013710403934      -0.85969323467901004        19.048351368996613     
 H  -2.6443446982562389       -2.3239632310267724        19.620303242916982     
 C  -4.6967855088410726       -2.6191507320481389        18.998545788654575     
 H  -5.4697582051150295       -2.0520955012742959        18.437407877219933     
 H  -4.6600504453072196       -3.6160341916378744        18.519329429976853     
 C  -5.1071011333159522       -2.7610647339968231        20.480687091793151     
 H  -6.1444026200461641       -3.1353278001129863        20.576526798232827     
 H  -4.4246943923282389       -3.4683458440072159        21.000455018558984     
 H  -5.0647593259447294       -1.7941612444198758        21.022705344209747     
 Cl   8.4405828911381793        3.0889794110559170        4.0282926740232747E-002
 Co   5.8266668240000614        7.1065288068272556        23.909817849398674     
 N   7.1089098108390214        7.7410878087337363        22.364980633298742     
 N   7.8460763467178039        7.0198346837797665        24.738957301816271     
 N   4.6369533270562302        6.4135479418296981        22.403249051208235     
 N   5.1940529634615977        5.1531581268896156        24.545410225435358     
 N   4.9149215743873969        8.8696775741287617        23.407153958209758     
 N   5.0305193204595682        7.9401686823500874        25.755467830371856     
 O   6.6530318417348822        8.2765206760512626        21.187621529025567     
 C   8.4097108083095691        7.8326079448721950        22.550540955031241     
 N   8.5017255814048553        6.5461365063146513        25.829337485726089     
 C   8.8241767542472722        7.3377092091427540        23.845970802692317     
 O   4.5392635448183274        6.9751751512134570        21.175647923340957     
 C   3.9991610111987912        5.1421747520313508        22.481221262171768     
 N   5.2295036885689159        4.3756898706446812        25.661945432374321     
 C   4.3287958195975067        4.4962902128928528        23.677308267246204     
 O   4.5953779631818250        9.2435340768861458        22.134665462252372     
 C   4.2933980278766830        9.7231726750569560        24.374541066041036     
 N   4.9460971820202806        7.5962723490556652        27.061225563071513     
 C   4.3753665896739502        9.1604801059924643        25.649276349478267     
 B   5.1655708200715322        8.3592308639283388        21.044596105848647     
 C   9.3418206819209306        8.4508321053323385        21.567934686659488     
 H   7.9631929903652106        6.1860937255716264        26.655488360025895     
 C   9.8486596803845092        6.5545204774241999        25.660084018733304     
 C   10.099436420588699        7.0788120438729702        24.394785930515557     
 C   2.9779911928196943        4.7164846592708809        21.499804290415838     
 H   5.7643137688725012        4.6797146793463869        26.504890538224206     
 C   4.4527531225021324        3.2632973448952627        25.533483294534676     
 C   3.8700233359431371        3.2896232799284815        24.284566135855648     
 C   3.7447963530923225        11.058475131458726        24.011627091723884     
 H   5.4819960980231812        6.7815460252193311        27.428280254921177     
 C   4.2998537634881355        8.5596811749792323        27.796010425242368     
 C   3.9189270196586810        9.5739575640699570        26.942017323021425     
 C   4.7578960242060848        8.9494715743354067        19.620507437717876     
 H   10.365841504071899        8.4975833771461780        21.951418416047634     
 H   9.0011917574426334        9.4722940678120580        21.332839041003133     
 H   9.3398985905614307        7.8934585726558204        20.617648098295550     
 H   10.510189355255411        6.1686475969629075        26.433175092880223     
 H   11.065750940620529        7.2363562867980988        23.934244480886566     
 H   2.6802326152551643        3.6716114983756425        21.654304312586820     
 H   3.3459385037411575        4.8382988854830273        20.468973413526914     
 H   2.0716572982272647        5.3473238852986222        21.581944896219859     
 H   4.3591589133846966        2.5502891000982135        26.343754514355012     
 H   3.1860515423652789        2.5622117743824280        23.869585842006870     
 H   3.3880341679031476        11.547358091088540        24.946813504271145     
 H   2.8734744402087720        10.993263314696955        23.270238361758302     
 H   4.5480186267289424        11.716488172350296        23.519903755112900     
 H   4.1486535848581747        8.4430893352413072        28.862200498735504     
 H   3.3981309904867101        10.490110042856466        27.203549253855975     
 H   3.7031947302120014        8.6813615977588832        19.447853672814851     
 H   4.7754281949662163        10.049377727679909        19.653551714029451     
 C   5.6191075287881977        8.4634044915918309        18.442041435137636     
 H   5.0438024080328505        8.5277799744818736        17.506033376833749     
 H   5.8572515659854014        7.3943763297764322        18.566333746459275     
 C   6.9216500696025012        9.2526914568979475        18.262287736738735     
 H   7.5236552064653734        9.1949332730988598        19.181868065022545     
 H   6.6799534036111154        10.322519711147571        18.129757773801366     
 C   7.7450263603583815        8.7691924155332366        17.065909466550782     
 H   7.9382480051838185        7.6870746659045492        17.159556786135767     
 H   7.1500042528551644        8.8754193109968487        16.143627182488029     
 C   9.0749204110658344        9.5082780649646459        16.900544186796836     
 H   9.7094264973546558        9.3303739430138588        17.784618374056858     
 H   8.8961307934973863        10.596343798251832        16.883590690734145     
 C   9.8271125828943600        9.1005368761665260        15.631848721202731     
 H   10.001681230042241        8.0124401262358589        15.635395133736150     
 H   9.1863444657422306        9.2841731500659144        14.754631336058761     
 C   11.159346301935500        9.8296257103013271        15.447563881420670     
 H   11.810778754801589        9.6328401512221902        16.313459831114848     
 H   10.990456465311610        10.918555009261423        15.453365629324164     
 C   11.878186803036343        9.4316133513996903        14.157991556095585     
 H   12.046301212912264        8.3426335639541076        14.149741098501448     
 H   11.219075310999154        9.6253082411327089        13.297235936155554     
 C   13.211082415927544        10.152536669011569        13.949085929025856     
 H   13.048298567326000        11.242643978741217        13.956263372597439     
 H   13.877239162228841        9.9534933530341387        14.803571891990979     
 C   13.903576709574072        9.7476209262260181        12.646529342808122     
 H   14.061384209807542        8.6573188999102175        12.638112368287191     
 H   13.232489916867216        9.9481658634772465        11.797179791878923     
 C   15.239956235199724        10.454191408774365        12.423955281890679     
 H   15.913293353216366        10.236972761169030        13.268720980045844     
 H   15.088306699486846        11.546145084531409        12.451847159347063     
 C   15.933164278595648        10.079942133131516        11.109575948224940     
 H   16.062741473163101        8.9873028985770382        11.046697023774644     
 H   15.282949996723985        10.345073221356989        10.260745915253267     
 C   17.289617109903489        10.776475895707419        10.972653090098992     
 H   17.941180083802962        10.467204512052891        11.806019841370349     
 H   17.150754394792255        11.861542301068900        11.109257739152776     
 C   18.010053231573984        10.542958682709530        9.6428464635334556     
 H   18.164611602256315        9.4649305666707644        9.4711242311360451     
 H   17.367611690096020        10.884410603389680        8.8168732311924973     
 C   19.355241489342927        11.277140230234483        9.5783302512991835     
 H   20.073582926797219        10.786904114264551        10.254356225545209     
 H   19.223789489680623        12.291533200536447        9.9801853305434953     
 C   19.929260369210169        11.364266956748049        8.1611850923831444     
 H   20.911921453721156        11.856955632891641        8.1598058780286920     
 H   19.259276593700815        11.947559558492879        7.5130085382152618     
 H   20.059103377669977        10.369718727109122        7.7154691305977350     
 Cl   6.8431515320819303        5.4092761367213393        28.120422419284473     
         194

 Co   9.1365913594105024        1.4028897463538417        4.3674934767805391     
 N   7.8460190190041716       0.67987966744728423        5.7491935399957628     
 N   7.1865571335590559        1.7374121605640573        3.5202918938242558     
 N   10.173688950397615        2.2408126603644569        6.0197548164524219     
 N   9.9792594697404962        3.2703441975783991        3.6315159343244083     
 N   10.247381261463348      -0.32116326296412434        5.0409969084223105     
 N   9.7942681573385943       0.37070044503348998        2.6178491551710152     
 O   8.1711782286183023       0.34884906397328419        7.0282719677179966     
 C   6.4296177154537109       0.83876734759205240        5.5911004550426853     
 N   6.6124294420260590        2.2374109460398532        2.3950339804119687     
 C   6.1257322257346862        1.4107157476838907        4.3540981169173065     
 O   10.270113269794392        1.6212287737117390        7.2333819006027351     
 C   10.739648822762010        3.4185468656020954        5.9176050780026346     
 N   10.072580849187059        4.0138675184377481        2.5018217519171992     
 C   10.620234103153237        3.9902488140984360        4.5887443450069458     
 O   10.301332350538384      -0.71346516629580137        6.3525353276788179     
 C   10.785847383722691       -1.1453023492394609        4.1818229734620020     
 N   9.8026364149395562       0.59455835165041793        1.2832809125390765     
 C   10.590338527831436      -0.71525276599696752        2.8120361686496254     
 B   9.6611528048249848       0.24508494269274975        7.3225307210764425     
 C   5.4545495088065890       0.39843346523586132        6.6173404415219617     
 H   7.1980485547310469        2.5520604669585096        1.5880135662188284     
 C   5.2474938908391611        2.2512736979204493        2.4790879057996733     
 C   4.8943000810736370        1.7285186896975808        3.7040044846792597     
 C   11.501074065685588        4.1149820079739596        6.9925060260535696     
 H   9.6257956488623471        3.6906255655020850        1.6112580014244164     
 C   10.746072678344149        5.1689175242565017        2.7176567829065239     
 C   11.115311687666049        5.1953125598049459        4.0574995314878226     
 C   11.491481617850548       -2.3997971521561268        4.5598371733517720     
 H   9.2974672962243048        1.4107666595174972       0.86856075091464080     
 C   10.569288284279015      -0.31685703187078706       0.63174874753035037     
 C   11.090866024838588       -1.1877726971953289        1.5811304823777650     
 C   9.9124722216263166      -0.30916489295040045        8.7988689448921793     
 H   4.4303099070444949       0.64603884731906569        6.3198855826317661     
 H   5.5031212893529329      -0.69082368331765698        6.7862984890362466     
 H   5.6576639247049618       0.87371637242383349        7.5900103216539803     
 H   4.6532581501633086        2.6619057178149994        1.6679420888407783     
 H   3.8937875235086303        1.5854042671481352        4.0871651459373481     
 H   11.190447930891056        5.1643866422344091        7.0890926846234228     
 H   11.375788617340294        3.6047651997933552        7.9516644528797018     
 H   12.573614225852394        4.1397850619323115        6.7367681965498676     
 H   10.953397799142467        5.8605240542061452        1.9117912139909530     
 H   11.673571883075676        5.9713296172022927        4.5661401497654639     
 H   12.020442949850551       -2.8284954803193973        3.7048009162035398     
 H   12.207674525830146       -2.2083003081137251        5.3713442124379682     
 H   10.776850843125683       -3.1537299384916331        4.9316989000992031     
 H   10.693891840581921      -0.28451237196642243      -0.44409110779609201     
 H   11.723730022504579       -2.0460280650305003        1.3908136809358205     
 H   10.954615063002418       -4.9085827186710521E-002   9.0464726178755441     
 H   9.8897845399550111       -1.4099481239089204        8.7826038036466567     
 C   8.9814993400079555       0.19813303769569895        9.9161063428608269     
 H   9.5149350096096299       0.15605596171543826        10.877644332944691     
 H   8.7473703007376216        1.2641723729210557        9.7598119181423897     
 C   7.6734078111092652      -0.59182724449884772        10.072420768511389     
 H   7.0470706590054313      -0.47058654430354402        9.1762554957815379     
 H   7.9061782778316498       -1.6690843318277608        10.129290146793666     
 C   6.8891336901029820      -0.18695545041284004        11.326179878193724     
 H   6.6842535753560686       0.89578714542660132        11.303391333394655     
 H   7.5261544166098098      -0.33870691149125387        12.211867873034999     
 C   5.5725995738780769      -0.94900571838792736        11.509780297694347     
 H   4.9088594612255489      -0.74802927668817798        10.653244246343608     
 H   5.7655083194248409       -2.0342352838199700        11.480638482373619     
 C   4.8483351201333447      -0.59897987503655004        12.814467558891691     
 H   4.6690507559117123       0.48749886428262779        12.857394524571180     
 H   5.5107564854193312      -0.81312053580893329        13.667934668157610     
 C   3.5191318991306315       -1.3392306037079471        13.002081912021490     
 H   2.8533904414529281       -1.1191423064352461        12.152571719335198     
 H   3.6908885812207792       -2.4269643822477218        12.961470454572144     
 C   2.8130909329257725      -0.98052610038427834        14.312674754482538     
 H   2.6601057469447125       0.10968635866841962        14.359666519827885     
 H   3.4748130212194939       -1.2121343193925318        15.161706170719098     
 C   1.4669659566327620       -1.6855924228091865        14.508786494373606     
 H   1.6092220134188910       -2.7779375654515110        14.475390270405375     
 H  0.80335342849505398       -1.4538568779466556        13.660317315705784     
 C  0.78162102784616116       -1.2952845806821112        15.821925719559061     
 H  0.67711467488475963      -0.19859831282193435        15.866669503974016     
 H   1.4368838215068662       -1.5561992396677637        16.668636154779332     
 C -0.59343279543272087       -1.9407674452895896        16.016838120948467     
 H  -1.2486227703346668       -1.6692439811439916        15.172580640596896     
 H -0.49860957794649458       -3.0388843918214130        15.964810159305690     
 C  -1.2730681026460067       -1.5571486105569350        17.337098327323240     
 H  -1.3359043156241357      -0.45861128426554743        17.426161616283391     
 H -0.63975728848162328       -1.8796129451630823        18.180229867427350     
 C  -2.6731974292741305       -2.1728968618093596        17.471478642859100     
 H  -3.3253599287750646       -1.7873885866554275        16.669132400594300     
 H  -2.6084044370382982       -3.2598944115891775        17.288238981705561     
 C  -3.3278138855090478       -1.9426480468502632        18.838020681962089     
 H  -3.4335451011937046      -0.86243064744128717        19.041177595963465     
 H  -2.6506548918642259       -2.3240798347863958        19.617592351521594     
 C  -4.6991581730499012       -2.6251899515343533        18.987878098795989     
 H  -5.4689440670864169       -2.0627090640923904        18.420119825979935     
 H  -4.6568255822679294       -3.6230498978024372        18.513151404467028     
 C  -5.1192365299261775       -2.7638478894414438        20.466093816393531     
 H  -6.1543483688935998       -3.1429258968844871        20.556325175919891     
 H  -4.4390150287544481       -3.4655277810179261        20.993302106194598     
 H  -5.0848262373922450       -1.7954806629076605        21.003163576086983     
 Cl   8.4387171097749469        3.0930348029472547        4.3260999937997591E-002
 Co   5.8239042193333912        7.1061063993146298        23.910984508970969     
 N   7.1075929671590750        7.7364836185707508        22.365656108132146     
 N   7.8422384559945923        7.0209165886642237        24.741615269370921     
 N   4.6317050277253289        6.4152025149836041        22.404743628385553     
 N   5.1963332079192872        5.1522046776957477        24.543201261811170     
 N   4.9181529439714300        8.8716517383660527        23.406983290975880     
 N   5.0255482145618142        7.9396636223195269        25.754627751978976     
 O   6.6526808100329440        8.2705469397928582        21.187325425674146     
 C   8.4082092569534819        7.8283997959292959        22.552136439151731     
 N   8.4965555348823631        6.5516765580582819        25.834290444657970     
 C   8.8212843784279791        7.3371960367626006        23.849171641492745     
 O   4.5353611406061978        6.9762673781849314        21.176740425805349     
 C   3.9965353770710808        5.1427055922240532        22.481822546412225     
 N   5.2363197810706428        4.3726425640421986        25.657816511147971     
 C   4.3301256321087562        4.4954215031599158        23.675819879965861     
 O   4.5981599878439461        9.2445970001091382        22.134277995843906     
 C   4.2981256510113113        9.7263085204037907        24.374218090077644     
 N   4.9396785272024877        7.5958726253136835        27.060372149411982     
 C   4.3760839097253976        9.1624312633151046        25.648645081723917     
 B   5.1657835576175586        8.3581922048045421        21.044711142190391     
 C   9.3412987321808796        8.4446978733138760        21.569235220295070     
 H   7.9572886067449211        6.1915704146454251        26.660020504141123     
 C   9.8436894377631479        6.5612034585617449        25.666865012087008     
 C   10.095893235078215        7.0818312951133606        24.400570574553580     
 C   2.9753006467797114        4.7161485629280540        21.500757837353849     
 H   5.7690406707740287        4.6776856016160320        26.501721693045084     
 C   4.4609081294186801        3.2594271571621927        25.528970143271639     
 C   3.8751581409796296        3.2869165999213439        24.281630181869225     
 C   3.7593582656594156        11.064717604472131        24.013050901817003     
 H   5.4729028262218931        6.7796499150627012        27.427424375020003     
 C   4.2980452482276830        8.5616587009081648        27.795278893262235     
 C   3.9216877771776431        9.5774910568716258        26.941442467342458     
 C   4.7598259814724138        8.9490122563445507        19.620337506861329     
 H   10.364700893123459        8.4931196840658352        21.953962160722767     
 H   9.0004441879958197        9.4651807926058318        21.331065400264073     
 H   9.3410898852969080        7.8849138201249414        20.620568993012466     
 H   10.504497085052334        6.1780615142871902        26.441653110197986     
 H   11.062680465313832        7.2390246588815375        23.940950910220646     
 H   2.6807072514576551        3.6703600080547738        21.653301011754220     
 H   3.3416906733222040        4.8411679646284149        20.469974236008753     
 H   2.0673902738590830        5.3438789173820318        21.585244293096533     
 H   4.3706408643411025        2.5446511018260907        26.337726274885288     
 H   3.1913924607449857        2.5591645260445151        23.866930158967602     
 H   3.3917450935974172        11.551581341116954        24.942196077117192     
 H   2.9019869477305069        11.005886184658237        23.262540574738395     
 H   4.5677359260106680        11.720451336458613        23.538377901912181     
 H   4.1463299726716096        8.4455138858834573        28.861442229227976     
 H   3.4050185450707815        10.495521267197773        27.203238870341753     
 H   3.7049689423002232        8.6819877628833897        19.447077976475136     
 H   4.7782354993069820        10.048897011292135        19.653957050261148     
 C   5.6207530974444095        8.4629633846533956        18.441528048074435     
 H   5.0454200865865815        8.5289514263273247        17.505687381676321     
 H   5.8575263588917679        7.3935411743666304        18.564752492400427     
 C   6.9243165843634742        9.2506866013869491        18.261993708203249     
 H   7.5274891896784082        9.1894170448878132        19.180317017587960     
 H   6.6842431468104975        10.321079173711595        18.132815132479070     
 C   7.7451642183162486        8.7695262563091667        17.063033612070186     
 H   7.9377726923847174        7.6871989181154081        17.153806395822667     
 H   7.1484873772354334        8.8782688541359125        16.142335467999807     
 C   9.0751840442399541        9.5082521230777211        16.896892958680343     
 H   9.7105326813071748        9.3289328607130884        17.779981812559257     
 H   8.8967721024975308        10.596347386637841        16.881725456348914     
 C   9.8262284905280062        9.1022251072683851        15.626944577519247     
 H   10.000690107123228        8.0141462962005345        15.628907802339697     
 H   9.1847961767565511        9.2870986158511428        14.750538448044384     
 C   11.158506122377974        9.8314380625123636        15.442657514969522     
 H   11.810080723362613        9.6342003254098465        16.308345948875136     
 H   10.989607871666520        10.920358139724677        15.449153928400600     
 C   11.877512415889880        9.4342451069997075        14.152868077668053     
 H   12.045660866622693        8.3452891709011006        14.144028743573589     
 H   11.218559561176979        9.6283842471086700        13.292115033480245     
 C   13.210522366192681        10.155265909438704        13.944534878768865     
 H   13.047588843602332        11.245348282683372        13.950870872786469     
 H   13.875997782932794        9.9569092850489103        14.799691121380368     
 C   13.904265006069958        9.7495929550023508        12.642863762174338     
 H   14.062526599334902        8.6593809744818735        12.635488956676792     
 H   13.233816974674593        9.9490417382729550        11.792822533524539     
 C   15.240534229949739        10.456505648203567        12.420595927752309     
 H   15.913295827993235        10.240396121598529        13.266061379326629     
 H   15.088485407954243        11.548406304007441        12.447288455355560     
 C   15.934926229984779        10.081211800529765        11.107131779340222     
 H   16.064313217681818        8.9885201107394241        11.045116269803831     
 H   15.285529365244875        10.345895843326044        10.257573051389196     
 C   17.291659715697740        10.777367257818117        10.971212283671271     
 H   17.941931023930575        10.468740197416620        11.805746617377553     
 H   17.152872966498240        11.862558736481738        11.106701550249845     
 C   18.014214166064317        10.542652670959001        9.6428328205815976     
 H   18.168682376919854        9.4644946767446108        9.4719661927118199     
 H   17.373593044335131        10.883884769773587        8.8155037070151359     
 C   19.359640160296095        11.276424442777012        9.5806515521603401     
 H   20.076027825430707        10.786707343216520        10.258860754231586     
 H   19.227541734953920        12.291204336806645        9.9811588136744120     
 C   19.937338090859605        11.361957081139824        8.1651629685618587     
 H   20.920116490581091        11.854264073875438        8.1659433558715424     
 H   19.269421391906327        11.944842112504386        7.5146908769533027     
 H   20.067809806138310        10.366950893525281        7.7207879872200831     
 Cl   6.8373228137773783        5.4091362541423758        28.121692611796448     
         194

 Co   9.1373487790510612        1.4030725538153803        4.3695638321346246     
 N   7.8472094927921621       0.67957693460920876        5.7509901532783649     
 N   7.1865360852085232        1.7361164812720538        3.5220633519698876     
 N   10.176329908603639        2.2385003734841948        6.0213543642552212     
 N   9.9790386972675265        3.2711088457384934        3.6347412325170905     
 N   10.247326790294915      -0.32257756784858760        5.0411877746386446     
 N   9.7948870676127946       0.37319673229622585        2.6191648378021322     
 O   8.1728321815407554       0.34823287982779688        7.0298496334522316     
 C   6.4306553163152573       0.83635399726310811        5.5927210249225272     
 N   6.6119343419480563        2.2354806807786853        2.3967809813583236     
 C   6.1260965840561754        1.4082085251789560        4.3558021816162888     
 O   10.274029416335898        1.6174029668286956        7.2340619487966915     
 C   10.743325513240714        3.4157249392843250        5.9195606333377730     
 N   10.070535353781938        4.0163404880649392        2.5061139778573640     
 C   10.622007284226576        3.9893156862926458        4.5917815417947727     
 O   10.300695611218480      -0.71668757620781298        6.3521755733977114     
 C   10.784450822391944       -1.1462799391430221        4.1808391041936490     
 N   9.8049939342195813       0.60008859480627574        1.2853041923485427     
 C   10.589842634864882      -0.71378787870891058        2.8117688375055296     
 B   9.6628089617176318       0.24233297664611742        7.3231155256778280     
 C   5.4563060001238481       0.39327220621610476        6.6183226395324350     
 H   7.1972029092645142        2.5517022247903620        1.5901440031588974     
 C   5.2469878495545048        2.2481456383780700        2.4808742080349866     
 C   4.8943390352516580        1.7248780263094878        3.7057449054922444     
 C   11.507483326968789        4.1098729083578442        6.9937405749798298     
 H   9.6230450166822088        3.6941390494784327        1.6155528082641566     
 C   10.744904509929787        5.1707551683237662        2.7223850937590814     
 C   11.116574755615105        5.1949597529340670        4.0614731370355974     
 C   11.487857267212281       -2.4023973369940017        4.5570384125546086     
 H   9.2996271988405219        1.4165494157164680       0.87135176030201489     
 C   10.571422597874367      -0.31060762903132899       0.63261260279327103     
 C   11.091161243918672       -1.1840990773897213        1.5804306070026024     
 C   9.9139888432365328      -0.31266544102978866        8.7991800391691104     
 H   4.4316868646007013       0.63868620275912069        6.3206271731240156     
 H   5.5074532057145253      -0.69586972164014771        6.7865882421870554     
 H   5.6579350365399641       0.86836593340478452        7.5913617104802169     
 H   4.6523011681889965        2.6584643407258817        1.6698777487972032     
 H   3.8940157918669458        1.5809203566923624        4.0890337217351513     
 H   11.198115762638640        5.1593711693029736        7.0923939754573393     
 H   11.383553547526159        3.5983656931819814        7.9523032119926604     
 H   12.579439719119900        4.1340026374951169        6.7358493697292872     
 H   10.950830870916439        5.8636130846763717        1.9172952031679558     
 H   11.675903624282988        5.9700363288256870        4.5702401080086723     
 H   12.018300349882871       -2.8294233262829622        3.7021983598621548     
 H   12.202216088446020       -2.2139867609188002        5.3705434387357345     
 H   10.771563585282994       -3.1562866435509487        4.9249892577227801     
 H   10.697416267330043      -0.27581567006251517      -0.44283054733161598     
 H   11.723458921374897       -2.0425073293287062        1.3889891952513604     
 H   10.956323788196393       -5.3408115316904009E-002   9.0467857727769818     
 H   9.8904544207105989       -1.4134012221025132        8.7826439277674417     
 C   8.9834379455663100       0.19521952761359901        9.9165069679454838     
 H   9.5165980851031797       0.15213891992629486        10.878139207442061     
 H   8.7506693772001150        1.2615806034080526        9.7606278842046024     
 C   7.6743399570381321      -0.59307194959891552        10.072268793269542     
 H   7.0484976475286416      -0.47086906790921784        9.1759327737061547     
 H   7.9056371775062582       -1.6706043758437750        10.129046873611687     
 C   6.8901996481381005      -0.18727876185914355        11.325803719935269     
 H   6.6869882768821824       0.89572199743091885        11.303205436771441     
 H   7.5266058675915852      -0.34017865850353302        12.211695341591764     
 C   5.5725431532440730      -0.94737589867687277        11.508757258429974     
 H   4.9094123985887519      -0.74524634131240286        10.652047395029278     
 H   5.7639048480351445       -2.0328197557305603        11.479385799998701     
 C   4.8483640620666772      -0.59669369721087062        12.813308949727473     
 H   4.6699852600463174       0.48990774633070849        12.856209457390522     
 H   5.5104898505887823      -0.81138247837899591        13.666853466930691     
 C   3.5185966013229475       -1.3359134410839502        13.000809638149638     
 H   2.8532364328556969       -1.1156889656214080        12.151050958380186     
 H   3.6896264616783805       -2.4237640584272677        12.960552627373783     
 C   2.8123930792301390      -0.97645390227932083        14.311116079295330     
 H   2.6592785791832587       0.11374779199380670        14.357492348343891     
 H   3.4740444441006999       -1.2075258475753241        15.160340340335622     
 C   1.4664118935602466       -1.6817230021968814        14.507423302328100     
 H   1.6091876828589562       -2.7740272318484811        14.475330584722707     
 H  0.80313682438358014       -1.4513299356733229        13.658368992787796     
 C  0.78004073457285761       -1.2905016521890458        15.819741981826176     
 H  0.67304021587389129      -0.19412659841476171        15.862540490204957     
 H   1.4355961720241093       -1.5484048998226012        16.666946421945251     
 C -0.59336325700138448       -1.9388993616784371        16.015445943939735     
 H  -1.2488402452443923       -1.6703516797884628        15.170629188650020     
 H -0.49574680934375964       -3.0367121295907418        15.965030427134767     
 C  -1.2747932802962416       -1.5554534456006446        17.334823571157166     
 H  -1.3410211592285981      -0.45719728203227994        17.422210278754957     
 H -0.64135693112388081       -1.8748982185946657        18.178828489778684     
 C  -2.6729007642697700       -2.1752769595558679        17.468385725943858     
 H  -3.3243832788530017       -1.7935525748168730        16.664042883582873     
 H  -2.6042637380301628       -3.2621418475721669        17.287452457193471     
 C  -3.3319548293143977       -1.9451538755237772        18.832557094764319     
 H  -3.4410888313470163      -0.86516806020356440        19.034003822930320     
 H  -2.6569650854722124       -2.3241964385460196        19.614881460126206     
 C  -4.7015308372587308       -2.6312291710205677        18.977210408937399     
 H  -5.4681299290578043       -2.0733226269104850        18.402831774739941     
 H  -4.6536007192286402       -3.6300656039669996        18.506973378957202     
 C  -5.1313719265364020       -2.7666310448860649        20.451500540993912     
 H  -6.1642941177410346       -3.1505239936559879        20.536123553606956     
 H  -4.4533356651806573       -3.4627097180286364        20.986149193830208     
 H  -5.1048931488397598       -1.7968000813954452        20.983621807964219     
 Cl   8.4368513284117146        3.0970901948385929        4.6239073135762442E-002
 Co   5.8211416146667210        7.1056839918020049        23.912151168543264     
 N   7.1062761234791294        7.7318794284077654        22.366331582965547     
 N   7.8384005652713817        7.0219984935486810        24.744273236925572     
 N   4.6264567283944267        6.4168570881375100        22.406238205562875     
 N   5.1986134523769758        5.1512512285018799        24.540992298186985     
 N   4.9213843135554640        8.8736259026033437        23.406812623742006     
 N   5.0205771086640603        7.9391585622889664        25.753787673586096     
 O   6.6523297783310058        8.2645732035344555        21.187029322322726     
 C   8.4067077055973947        7.8241916469863959        22.553731923272217     
 N   8.4913854883598709        6.5572166098019125        25.839243403589855     
 C   8.8183920026086859        7.3366828643824480        23.852372480293173     
 O   4.5314587363940682        6.9773596051564057        21.177832928269741     
 C   3.9939097429433699        5.1432364324167557        22.482423830652685     
 N   5.2431358735723697        4.3695952574397161        25.653687589921621     
 C   4.3314554446200058        4.4945527934269798        23.674331492685514     
 O   4.6009420125060663        9.2456599233321306        22.133890529435440     
 C   4.3028532741459404        9.7294443657506271        24.373895114114255     
 N   4.9332598723846939        7.5954729015717017        27.059518735752455     
 C   4.3768012297768442        9.1643824206377449        25.648013813969570     
 B   5.1659962951635849        8.3571535456807453        21.044826178532134     
 C   9.3407767824408285        8.4385636412954135        21.570535753930656     
 H   7.9513842231246317        6.1970471037192230        26.664552648256350     
 C   9.8387191951417865        6.5678864396992891        25.673646005440713     
 C   10.092350049567731        7.0848505463537510        24.406355218591607     
 C   2.9726101007397285        4.7158124665852270        21.501711384291855     
 H   5.7737675726755571        4.6756565238856771        26.498552847865962     
 C   4.4690631363352287        3.2555569694291226        25.524456992008599     
 C   3.8802929460161217        3.2842099199142059        24.278694227882799     
 C   3.7739201782265090        11.070960077485534        24.014474711910118     
 H   5.4638095544206049        6.7777538049060722        27.426568495118826     
 C   4.2962367329672313        8.5636362268370956        27.794547361282103     
 C   3.9244485346966052        9.5810245496732946        26.940867611663489     
 C   4.7617559387387427        8.9485529383536946        19.620167576004782     
 H   10.363560282175021        8.4886559909854924        21.956505905397897     
 H   8.9996966185490077        9.4580675173996074        21.329291759525010     
 H   9.3422811800323835        7.8763690675940623        20.623489887729381     
 H   10.498804814849255        6.1874754316114728        26.450131127515753     
 H   11.059609990007138        7.2416930309649770        23.947657339554727     
 H   2.6811818876601459        3.6691085177339047        21.652297710921619     
 H   3.3374428429032510        4.8440370437738025        20.470975058490591     
 H   2.0631232494909018        5.3404339494654423        21.588543689973211     
 H   4.3821228152975085        2.5390131035539678        26.331698035415567     
 H   3.1967333791246921        2.5561172777066026        23.864274475928330     
 H   3.3954560192916867        11.555804591145369        24.937578649963239     
 H   2.9304994552522419        11.018509054619518        23.254842787718491     
 H   4.5874532252923936        11.724414500566930        23.556852048711466     
 H   4.1440063604850446        8.4479384365256074        28.860683959720447     
 H   3.4119060996548534        10.500932491539080        27.202928486827531     
 H   3.7067431543884455        8.6826139280078962        19.446302280135424     
 H   4.7810428036477477        10.048416294904364        19.654362386492846     
 C   5.6223986661006204        8.4625222777149602        18.441014661011231     
 H   5.0470377651403115        8.5301228781727776        17.505341386518889     
 H   5.8578011517981343        7.3927060189568286        18.563171238341578     
 C   6.9269830991244463        9.2486817458759525        18.261699679667764     
 H   7.5313231728914429        9.1839008166767648        19.178765970153375     
 H   6.6885328900098804        10.319638636275618        18.135872491156771     
 C   7.7453020762741165        8.7698600970850986        17.060157757589586     
 H   7.9372973795856163        7.6873231703262661        17.148056005509570     
 H   7.1469705016157024        8.8811183972749763        16.141043753511582     
 C   9.0754476774140738        9.5082261811907962        16.893241730563854     
 H   9.7116388652596939        9.3274917784123179        17.775345251061651     
 H   8.8974134114976771        10.596350975023851        16.879860221963682     
 C   9.8253443981616542        9.1039133383702460        15.622040433835762     
 H   9.9996989842042154        8.0158524661652084        15.622420470943245     
 H   9.1832478877708716        9.2900240816363695        14.746445560030010     
 C   11.157665942820445        9.8332504147234019        15.437751148518373     
 H   11.809382691923636        9.6355604995975028        16.303232066635420     
 H   10.988759278021430        10.922161270187932        15.444942227477036     
 C   11.876838028743416        9.4368768625997248        14.147744599240520     
 H   12.045020520333123        8.3479447778480953        14.138316388645732     
 H   11.218043811354804        9.6314602530846312        13.286994130804937     
 C   13.209962316457817        10.157995149865839        13.939983828511872     
 H   13.046879119878666        11.248052586625526        13.945478372975501     
 H   13.874756403636749        9.9603252170636800        14.795810350769758     
 C   13.904953302565842        9.7515649837786835        12.639198181540552     
 H   14.063668988862259        8.6614430490535277        12.632865545066393     
 H   13.235144032481969        9.9499176130686635        11.788465275170154     
 C   15.241112224699755        10.458819887632769        12.417236573613938     
 H   15.913298302770103        10.243819482028027        13.263401778607415     
 H   15.088664116421640        11.550667523483474        12.442729751364055     
 C   15.936688181373910        10.082481467928014        11.104687610455501     
 H   16.065884962200531        8.9897373229018118        11.043535515833018     
 H   15.288108733765764        10.346718465295099        10.254400187525126     
 C   17.293702321491992        10.778258619928817        10.969771477243549     
 H   17.942681964058188        10.470275882780347        11.805473393384755     
 H   17.154991538204225        11.863575171894578        11.104145361346912     
 C   18.018375100554653        10.542346659208471        9.6428191776297396     
 H   18.172753151583393        9.4640587868184571        9.4728081542875966     
 H   17.379574398574242        10.883358936157494        8.8141341828377744     
 C   19.364038831249268        11.275708655319541        9.5829728530214968     
 H   20.078472724064195        10.786510572168490        10.263365282917963     
 H   19.231293980227221        12.290875473076841        9.9821322968053288     
 C   19.945415812509040        11.359647205531600        8.1691408447405713     
 H   20.928311527441029        11.851572514859235        8.1720808337143929     
 H   19.279566190111836        11.942124666515893        7.5163732156913436     
 H   20.076516234606643        10.364183059941443        7.7261068438424312     
 Cl   6.8314940954728272        5.4089963715634122        28.122962804308422     
         194

 Co   9.1381061986916201        1.4032553612769192        4.3716341874887110     
 N   7.8483999665801516       0.67927420177113318        5.7527867665609671     
 N   7.1865150368579904        1.7348208019800504        3.5238348101155195     
 N   10.178970866809662        2.2361880866039328        6.0229539120580196     
 N   9.9788179247945550        3.2718734938985876        3.6379665307097722     
 N   10.247272319126484      -0.32399187273305086        5.0413786408549797     
 N   9.7955059778869966       0.37569301955896173        2.6204805204332491     
 O   8.1744861344632085       0.34761669568230957        7.0314272991864675     
 C   6.4316929171768038       0.83394064693416381        5.5943415948023691     
 N   6.6114392418700527        2.2335504155175174        2.3985279823046786     
 C   6.1264609423776646        1.4057013026740213        4.3575062463152712     
 O   10.277945562877404        1.6135771599456521        7.2347419969906488     
 C   10.747002203719420        3.4129030129665545        5.9215161886729124     
 N   10.068489858376816        4.0188134576921302        2.5104062037975288     
 C   10.623780465299914        3.9883825584868551        4.5948187385825996     
 O   10.300058871898575      -0.71990998611982471        6.3518158191166041     
 C   10.783054261061199       -1.1472575290465832        4.1798552349252960     
 N   9.8073514534996082       0.60561883796213345        1.2873274721580086     
 C   10.589346741898327      -0.71232299142085365        2.8115015063614344     
 B   9.6644651186102806       0.23958101059948508        7.3237003302792143     
 C   5.4580624914411073       0.38811094719634820        6.6193048375429075     
 H   7.1963572637979825        2.5513439826222144        1.5922744400989661     
 C   5.2464818082698486        2.2450175788356903        2.4826605102702999     
 C   4.8943779894296791        1.7212373629213946        3.7074853263052292     
 C   11.513892588251990        4.1047638087417289        6.9949751239060909     
 H   9.6202943845020705        3.6976525334547810        1.6198476151038967     
 C   10.743736341515426        5.1725928123910307        2.7271134046116385     
 C   11.117837823564161        5.1946069460631872        4.0654467425833722     
 C   11.484232916574014       -2.4049975218318767        4.5542396517574453     
 H   9.3017871014567390        1.4223321719154387       0.87414276968938898     
 C   10.573556911469719      -0.30435822619187092       0.63347645805619157     
 C   11.091456462998755       -1.1804254575841135        1.5797307316274396     
 C   9.9155054648467509      -0.31616598910917687        8.7994911334460415     
 H   4.4330638221569068       0.63133355819917569        6.3213687636162641     
 H   5.5117851220761169      -0.70091575996263855        6.7868779953378642     
 H   5.6582061483749664       0.86301549438573555        7.5927130993064536     
 H   4.6513441862146845        2.6550229636367639        1.6718134087536280     
 H   3.8942440602252617        1.5764364462365899        4.0909022975329545     
 H   11.205783594386226        5.1543556963715380        7.0956952662912558     
 H   11.391318477712025        3.5919661865706076        7.9529419711056191     
 H   12.585265212387407        4.1282202130579222        6.7349305429087067     
 H   10.948263942690412        5.8667021151465990        1.9227991923449586     
 H   11.678235365490302        5.9687430404490822        4.5743400662518798     
 H   12.016157749915191       -2.8303511722465271        3.6995958035207703     
 H   12.196757651061894       -2.2196732137238753        5.3697426650335016     
 H   10.766276327440307       -3.1588433486102643        4.9182796153463562     
 H   10.700940694078165      -0.26711896815860803      -0.44156998686714000     
 H   11.723187820245217       -2.0389865936269120        1.3871647095669004     
 H   10.958032513390370       -5.7730403447097497E-002   9.0470989276784213     
 H   9.8911243014661867       -1.4168543202961061        8.7826840518882268     
 C   8.9853765511246664       0.19230601753149906        9.9169075930301407     
 H   9.5182611605967313       0.14822187813715143        10.878634081939433     
 H   8.7539684536626083        1.2589888338950492        9.7614438502668150     
 C   7.6752721029669981      -0.59431665469898332        10.072116818027695     
 H   7.0499246360518510      -0.47115159151489172        9.1756100516307697     
 H   7.9050960771808674       -1.6721244198597891        10.128803600429706     
 C   6.8912656061732189      -0.18760207330544709        11.325427561676817     
 H   6.6897229784082963       0.89565684943523649        11.303019540148226     
 H   7.5270573185733616      -0.34165040551581222        12.211522810148528     
 C   5.5724867326100682      -0.94574607896581819        11.507734219165600     
 H   4.9099653359519548      -0.74246340593662763        10.650850543714947     
 H   5.7623013766454481       -2.0314042276411501        11.478133117623782     
 C   4.8483930040000098      -0.59440751938519121        12.812150340563257     
 H   4.6709197641809226       0.49231662837878926        12.855024390209865     
 H   5.5102232157582334      -0.80964442094905864        13.665772265703774     
 C   3.5180613035152630       -1.3325962784599532        12.999537364277785     
 H   2.8530824242584658       -1.1122356248075700        12.149530197425175     
 H   3.6883643421359813       -2.4205637346068132        12.959634800175422     
 C   2.8116952255345051      -0.97238170417436331        14.309557404108121     
 H   2.6584514114218050       0.11780922531919379        14.355318176859898     
 H   3.4732758669819064       -1.2029173757581164        15.158974509952145     
 C   1.4658578304877312       -1.6778535815845761        14.506060110282593     
 H   1.6091533522990213       -2.7701168982454507        14.475270899040037     
 H  0.80292022027210630       -1.4488029933999902        13.656420669869810     
 C  0.77846044129955394       -1.2857187236959804        15.817558244093290     
 H  0.66896575686302306      -0.18965488400758912        15.858411476435897     
 H   1.4343085225413523       -1.5406105599774387        16.665256689111175     
 C -0.59329371857004798       -1.9370312780672849        16.014053766931003     
 H  -1.2490577201541180       -1.6714593784329337        15.168677736703144     
 H -0.49288404074102476       -3.0345398673600705        15.965250694963844     
 C  -1.2765184579464766       -1.5537582806443544        17.332548814991096     
 H  -1.3461380028330607      -0.45578327979901240        17.418258941226522     
 H -0.64295657376613835       -1.8701834920262490        18.177427112130015     
 C  -2.6726040992654094       -2.1776570573023761        17.465292809028618     
 H  -3.3234066289309392       -1.7997165629783183        16.658953366571442     
 H  -2.6001230390220278       -3.2643892835551567        17.286665932681377     
 C  -3.3360957731197480       -1.9476597041972910        18.827093507566548     
 H  -3.4486325615003279      -0.86790547296584164        19.026830049897175     
 H  -2.6632752790801995       -2.3243130423056435        19.612170568730818     
 C  -4.7039035014675603       -2.6372683905067822        18.966542719078813     
 H  -5.4673157910291916       -2.0839361897285800        18.385543723499943     
 H  -4.6503758561893500       -3.6370813101315620        18.500795353447376     
 C  -5.1435073231466273       -2.7694142003306856        20.436907265594293     
 H  -6.1742398665884703       -3.1581220904274887        20.515921931294020     
 H  -4.4676563016068664       -3.4598916550393466        20.978996281465822     
 H  -5.1249600602872745       -1.7981194998832299        20.964080039841456     
 Cl   8.4349855470484822        3.1011455867299307        4.9217146333527292E-002
 Co   5.8183790100000508        7.1052615842893792        23.913317828115559     
 N   7.1049592797991838        7.7272752382447800        22.367007057798951     
 N   7.8345626745481702        7.0230803984331382        24.746931204480227     
 N   4.6212084290635254        6.4185116612914150        22.407732782740194     
 N   5.2008936968346653        5.1502977793080129        24.538783334562797     
 N   4.9246156831394972        8.8756000668406347        23.406641956508132     
 N   5.0156060027663072        7.9386535022584059        25.752947595193216     
 O   6.6519787466290685        8.2585994672760510        21.186733218971305     
 C   8.4052061542413075        7.8199834980434959        22.555327407392703     
 N   8.4862154418373787        6.5627566615455430        25.844196362521739     
 C   8.8154996267893928        7.3361696920022945        23.855573319093601     
 O   4.5275563321819394        6.9784518321278810        21.178925430734132     
 C   3.9912841088156594        5.1437672726094590        22.483025114893142     
 N   5.2499519660740965        4.3665479508372345        25.649558668695267     
 C   4.3327852571312553        4.4936840836940437        23.672843105405171     
 O   4.6037240371681873        9.2467228465551212        22.133503063026975     
 C   4.3075808972805687        9.7325802110974617        24.373572138150863     
 N   4.9268412175669010        7.5950731778297209        27.058665322092928     
 C   4.3775185498282916        9.1663335779603869        25.647382546215223     
 B   5.1662090327096113        8.3561148865569486        21.044941214873873     
 C   9.3402548327007757        8.4324294092769492        21.571836287566239     
 H   7.9454798395043422        6.2025237927930217        26.669084792371578     
 C   9.8337489525204234        6.5745694208368333        25.680426998794420     
 C   10.088806864057249        7.0878697975941414        24.412139862629630     
 C   2.9699195546997452        4.7154763702424010        21.502664931229866     
 H   5.7784944745770845        4.6736274461553222        26.495384002686841     
 C   4.4772181432517764        3.2516867816960522        25.519943840745562     
 C   3.8854277510526143        3.2815032399070678        24.275758273896376     
 C   3.7884820907936021        11.077202550498939        24.015898522003237     
 H   5.4547162826193176        6.7758576947494422        27.425712615217648     
 C   4.2944282177067796        8.5656137527660281        27.793815829301973     
 C   3.9272092922155672        9.5845580424749635        26.940292755984522     
 C   4.7636858960050708        8.9480936203628385        19.619997645148231     
 H   10.362419671226581        8.4841922979051478        21.959049650073030     
 H   8.9989490491021940        9.4509542421933812        21.327518118785946     
 H   9.3434724747678590        7.8678243150631841        20.626410782446293     
 H   10.493112544646177        6.1968893489357564        26.458609144833517     
 H   11.056539514700441        7.2443614030484156        23.954363768888804     
 H   2.6816565238626366        3.6678570274130355        21.651294410089019     
 H   3.3331950124842979        4.8469061229191901        20.471975880972426     
 H   2.0588562251227205        5.3369889815488518        21.591843086849885     
 H   4.3936047662539135        2.5333751052818445        26.325669795945842     
 H   3.2020742975043990        2.5530700293686901        23.861618792889061     
 H   3.3991669449859563        11.560027841173783        24.932961222809286     
 H   2.9590119627739768        11.031131924580798        23.247145000698584     
 H   4.6071705245741192        11.728377664675246        23.575326195510748     
 H   4.1416827482984786        8.4503629871677557        28.859925690212918     
 H   3.4187936542389248        10.506343715880387        27.202618103313313     
 H   3.7085173664766673        8.6832400931324027        19.445526583795708     
 H   4.7838501079885134        10.047935578516590        19.654767722724543     
 C   5.6240442347568322        8.4620811707765249        18.440501273948030     
 H   5.0486554436940425        8.5312943300182287        17.504995391361458     
 H   5.8580759447045008        7.3918708635470267        18.561589984282730     
 C   6.9296496138854184        9.2466768903649559        18.261405651132279     
 H   7.5351571561044777        9.1783845884657165        19.177214922718790     
 H   6.6928226332092624        10.318198098839643        18.138929849834472     
 C   7.7454399342319844        8.7701939378610305        17.057281903108986     
 H   7.9368220667865153        7.6874474225371250        17.142305615196470     
 H   7.1454536259959704        8.8839679404140401        16.139752039023357     
 C   9.0757113105881952        9.5082002393038714        16.889590502447362     
 H   9.7127450492122129        9.3260506961115475        17.770708689564049     
 H   8.8980547204978215        10.596354563409861        16.877994987578454     
 C   9.8244603057953004        9.1056015694721051        15.617136290152276     
 H   9.9987078612852009        8.0175586361298823        15.615933139546792     
 H   9.1816995987851922        9.2929495474215962        14.742352672015635     
 C   11.156825763262917        9.8350627669344384        15.432844782067226     
 H   11.808684660484658        9.6369206737851574        16.298118184395708     
 H   10.987910684376340        10.923964400651185        15.440730526553471     
 C   11.876163641596952        9.4395086181997421        14.142621120812988     
 H   12.044380174043553        8.3506003847950900        14.132604033717874     
 H   11.217528061532629        9.6345362590605905        13.281873228129628     
 C   13.209402266722954        10.160724390292973        13.935432778254880     
 H   13.046169396154999        11.250756890567681        13.940085873164533     
 H   13.873515024340701        9.9637411490784498        14.791929580159149     
 C   13.905641599061726        9.7535370125550145        12.635532600906767     
 H   14.064811378389619        8.6635051236251819        12.630242133455992     
 H   13.236471090289346        9.9507934878643720        11.784108016815770     
 C   15.241690219449771        10.461134127061971        12.413877219475566     
 H   15.913300777546972        10.247242842457524        13.260742177888202     
 H   15.088842824889038        11.552928742959507        12.438171047372553     
 C   15.938450132763041        10.083751135326263        11.102243441570783     
 H   16.067456706719248        8.9909545350641995        11.041954761862204     
 H   15.290688102286653        10.347541087264156        10.251227323661055     
 C   17.295744927286243        10.779149982039515        10.968330670815828     
 H   17.943432904185801        10.471811568144076        11.805200169391957     
 H   17.157110109910210        11.864591607307416        11.101589172443980     
 C   18.022536035044986        10.542040647457942        9.6428055346778798     
 H   18.176823926246929        9.4636228968923035        9.4736501158633715     
 H   17.385555752813350        10.882833102541399        8.8127646586604129     
 C   19.368437502202436        11.274992867862069        9.5852941538826535     
 H   20.080917622697683        10.786313801120459        10.267869811604340     
 H   19.235046225500518        12.290546609347039        9.9831057799362455     
 C   19.953493534158476        11.357337329923373        8.1731187209192857     
 H   20.936506564300963        11.848880955843034        8.1782183115572433     
 H   19.289710988317346        11.939407220527400        7.5180555544293846     
 H   20.085222663074980        10.361415226357602        7.7314257004647793     
 Cl   6.8256653771682751        5.4088564889844495        28.124232996820396     
         194

 Co   9.1388636183321790        1.4034381687384578        4.3737045428427965     
 N   7.8495904403681420       0.67897146893305760        5.7545833798435693     
 N   7.1864939885074577        1.7335251226880470        3.5256062682611518     
 N   10.181611825015684        2.2338757997236707        6.0245534598608179     
 N   9.9785971523215853        3.2726381420586814        3.6411918289024539     
 N   10.247217847958051      -0.32540617761751417        5.0415695070713138     
 N   9.7961248881611969       0.37818930682169760        2.6217962030643656     
 O   8.1761400873856598       0.34700051153682232        7.0330049649207025     
 C   6.4327305180383503       0.83152729660521962        5.5959621646822111     
 N   6.6109441417920491        2.2316201502563495        2.4002749832510331     
 C   6.1268253006991529        1.4031940801690865        4.3592103110142526     
 O   10.281861709418910        1.6097513530626086        7.2354220451846052     
 C   10.750678894198126        3.4100810866487841        5.9234717440080518     
 N   10.066444362971696        4.0212864273193221        2.5146984297376935     
 C   10.625553646373254        3.9874494306810648        4.5978559353704265     
 O   10.299422132578670      -0.72313239603183632        6.3514560648354976     
 C   10.781657699730452       -1.1482351189501443        4.1788713656569429     
 N   9.8097089727796352       0.61114908111799127        1.2893507519674747     
 C   10.588850848931770      -0.71085810413279671        2.8112341752173386     
 B   9.6661212755029275       0.23682904455285275        7.3242851348805997     
 C   5.4598189827583665       0.38294968817659164        6.6202870355533809     
 H   7.1955116183314498        2.5509857404540668        1.5944048770390351     
 C   5.2459757669851923        2.2418895192933110        2.4844468125056132     
 C   4.8944169436077010        1.7175966995333016        3.7092257471182140     
 C   11.520301849535191        4.0996547091256135        6.9962096728323511     
 H   9.6175437523219323        3.7011660174311287        1.6241424219436371     
 C   10.742568173101064        5.1744304564582952        2.7318417154641961     
 C   11.119100891513217        5.1942541391923083        4.0694203481311479     
 C   11.480608565935746       -2.4075977066697511        4.5514408909602828     
 H   9.3039470040729562        1.4281149281144094       0.87693377907676306     
 C   10.575691225065070      -0.29810882335241284       0.63434031331911211     
 C   11.091751682078838       -1.1767518377785060        1.5790308562522770     
 C   9.9170220864569671      -0.31966653718856508        8.7998022277229708     
 H   4.4344407797131131       0.62398091363923058        6.3221103541085135     
 H   5.5161170384377094      -0.70596179828512928        6.7871677484886739     
 H   5.6584772602099687       0.85766505536668647        7.5940644881326893     
 H   4.6503872042403716        2.6515815865476462        1.6737490687100529     
 H   3.8944723285835776        1.5719525357808171        4.0927708733307577     
 H   11.213451426133810        5.1493402234401016        7.0989965571251714     
 H   11.399083407897889        3.5855666799592338        7.9535807302185777     
 H   12.591090705654914        4.1224377886207266        6.7340117160881263     
 H   10.945697014464384        5.8697911456168255        1.9283031815219613     
 H   11.680567106697614        5.9674497520724765        4.5784400244950882     
 H   12.014015149947511       -2.8312790182100920        3.6969932471793854     
 H   12.191299213677768       -2.2253596665289499        5.3689418913312679     
 H   10.760989069597620       -3.1614000536695803        4.9115699729699323     
 H   10.704465120826288      -0.25842226625470077      -0.44030942640266402     
 H   11.722916719115535       -2.0354658579251179        1.3853402238824404     
 H   10.959741238584344       -6.2052691577290986E-002   9.0474120825798607     
 H   9.8917941822217745       -1.4203074184896991        8.7827241760090118     
 C   8.9873151566830227       0.18939250744939914        9.9173082181147976     
 H   9.5199242360902829       0.14430483634800800        10.879128956436803     
 H   8.7572675301251000        1.2563970643820459        9.7622598163290277     
 C   7.6762042488958651      -0.59556135979905112        10.071964842785849     
 H   7.0513516245750614      -0.47143411512056560        9.1752873295553847     
 H   7.9045549768554757       -1.6736444638758032        10.128560327247726     
 C   6.8923315642083374      -0.18792538475175061        11.325051403418362     
 H   6.6924576799344093       0.89559170143955402        11.302833643525011     
 H   7.5275087695551370      -0.34312215252809136        12.211350278705293     
 C   5.5724303119760643      -0.94411625925476361        11.506711179901227     
 H   4.9105182733151578      -0.73968047056085251        10.649653692400618     
 H   5.7606979052557516       -2.0299886995517400        11.476880435248864     
 C   4.8484219459333424      -0.59212134155951179        12.810991731399039     
 H   4.6718542683155277       0.49472551042686996        12.853839323029208     
 H   5.5099565809276845      -0.80790636351912137        13.664691064476855     
 C   3.5175260057075790       -1.3292791158359565        12.998265090405933     
 H   2.8529284156612347       -1.1087822839937320        12.148009436470163     
 H   3.6871022225935826       -2.4173634107863591        12.958716972977060     
 C   2.8109973718388712      -0.96830950606940569        14.307998728920913     
 H   2.6576242436603512       0.12187065864458088        14.353144005375905     
 H   3.4725072898631124       -1.1983089039409085        15.157608679568670     
 C   1.4653037674152156       -1.6739841609722710        14.504696918237087     
 H   1.6091190217390865       -2.7662065646424208        14.475211213357369     
 H  0.80270361616063257       -1.4462760511266575        13.654472346951822     
 C  0.77688014802625027       -1.2809357952029150        15.815374506360403     
 H  0.66489129785215484      -0.18518316960041648        15.854282462666836     
 H   1.4330208730585954       -1.5328162201322759        16.663566956277098     
 C -0.59322418013871148       -1.9351631944561325        16.012661589922267     
 H  -1.2492751950638434       -1.6725670770774048        15.166726284756269     
 H -0.49002127213828983       -3.0323676051293988        15.965470962792921     
 C  -1.2782436355967115       -1.5520631156880640        17.330274058825022     
 H  -1.3512548464375234      -0.45436927756574486        17.414307603698084     
 H -0.64455621640839589       -1.8654687654578326        18.176025734481346     
 C  -2.6723074342610489       -2.1800371550488844        17.462199892113375     
 H  -3.3224299790088767       -1.8058805511397638        16.653863849560015     
 H  -2.5959823400138928       -3.2666367195381460        17.285879408169286     
 C  -3.3402367169250979       -1.9501655328708050        18.821629920368778     
 H  -3.4561762916536392      -0.87064288572811876        19.019656276864030     
 H  -2.6695854726881860       -2.3244296460652669        19.609459677335430     
 C  -4.7062761656763898       -2.6433076099929966        18.955875029220223     
 H  -5.4665016530005790       -2.0945497525466745        18.368255672259949     
 H  -4.6471509931500599       -3.6440970162961244        18.494617327937551     
 C  -5.1556427197568517       -2.7721973557753068        20.422313990194674     
 H  -6.1841856154359061       -3.1657201871989895        20.495720308981088     
 H  -4.4819769380330756       -3.4570735920500568        20.971843369101432     
 H  -5.1450269717347901       -1.7994389183710144        20.944538271718692     
 Cl   8.4331197656852499        3.1052009786212684        5.2195219531292136E-002
 Co   5.8156164053333805        7.1048391767767543        23.914484487687858     
 N   7.1036424361192383        7.7226710480817946        22.367682532632355     
 N   7.8307247838249587        7.0241623033175964        24.749589172034877     
 N   4.6159601297326240        6.4201662344453210        22.409227359917516     
 N   5.2031739412923539        5.1493443301141451        24.536574370938613     
 N   4.9278470527235312        8.8775742310779258        23.406471289274254     
 N   5.0106348968685532        7.9381484422278454        25.752107516800333     
 O   6.6516277149271303        8.2526257310176483        21.186437115619885     
 C   8.4037046028852203        7.8157753491005959        22.556922891513189     
 N   8.4810453953148865        6.5682967132891728        25.849149321453623     
 C   8.8126072509700997        7.3356565196221419        23.858774157894025     
 O   4.5236539279698098        6.9795440590993554        21.180017933198524     
 C   3.9886584746879490        5.1442981128021614        22.483626399133598     
 N   5.2567680585758234        4.3635006442347519        25.645429747468917     
 C   4.3341150696425048        4.4928153739611076        23.671354718124825     
 O   4.6065060618303075        9.2477857697781136        22.133115596618509     
 C   4.3123085204151979        9.7357160564442982        24.373249162187474     
 N   4.9204225627491072        7.5946734540877392        27.057811908433397     
 C   4.3782358698797390        9.1682847352830272        25.646751278460872     
 B   5.1664217702556368        8.3550762274331518        21.045056251215616     
 C   9.3397328829607247        8.4262951772584866        21.573136821201825     
 H   7.9395754558840519        6.2080004818668204        26.673616936486805     
 C   9.8287787098990620        6.5812524019743783        25.687207992148124     
 C   10.085263678546765        7.0908890488345317        24.417924506667656     
 C   2.9672290086597624        4.7151402738995740        21.503618478167873     
 H   5.7832213764786120        4.6715983684249673        26.492215157507715     
 C   4.4853731501683249        3.2478165939629822        25.515430689482525     
 C   3.8905625560891068        3.2787965598999302        24.272822319909949     
 C   3.8030440033606956        11.083445023512342        24.017322332096356     
 H   5.4456230108180295        6.7739615845928123        27.424856735316471     
 C   4.2926197024463271        8.5675912786949588        27.793084297321840     
 C   3.9299700497345293        9.5880915352766323        26.939717900305553     
 C   4.7656158532713997        8.9476343023719824        19.619827714291684     
 H   10.361279060278143        8.4797286048248051        21.961593394748160     
 H   8.9982014796553820        9.4438409669871550        21.325744478046882     
 H   9.3446637695033363        7.8592795625323051        20.629331677163208     
 H   10.487420274443098        6.2063032662600390        26.467087162151284     
 H   11.053469039393745        7.2470297751318542        23.961070198222885     
 H   2.6821311600651274        3.6666055370921664        21.650291109256418     
 H   3.3289471820653445        4.8497752020645768        20.472976703454265     
 H   2.0545892007545388        5.3335440136322614        21.595142483726558     
 H   4.4050867172103194        2.5277371070097217        26.319641556476121     
 H   3.2074152158841058        2.5500227810307772        23.858963109849789     
 H   3.4028778706802263        11.564251091202197        24.928343795655334     
 H   2.9875244702957118        11.043754794542078        23.239447213678677     
 H   4.6268878238558440        11.732340828783563        23.593800342310033     
 H   4.1393591361119135        8.4527875378099058        28.859167420705390     
 H   3.4256812088229966        10.511754940221694        27.202307719799091     
 H   3.7102915785648896        8.6838662582569093        19.444750887455996     
 H   4.7866574123292791        10.047454862128818        19.655173058956240     
 C   5.6256898034130431        8.4616400638380913        18.439987886884829     
 H   5.0502731222477726        8.5324657818636798        17.504649396204027     
 H   5.8583507376108681        7.3910357081372249        18.560008730223881     
 C   6.9323161286463906        9.2446720348539575        18.261111622596793     
 H   7.5389911393175124        9.1728683602546681        19.175663875284201     
 H   6.6971123764086453        10.316757561403666        18.141987208512173     
 C   7.7455777921898523        8.7705277786369606        17.054406048628387     
 H   7.9363467539874142        7.6875716747479830        17.136555224883374     
 H   7.1439367503762394        8.8868174835531040        16.138460324535135     
 C   9.0759749437623150        9.5081742974169465        16.885939274330873     
 H   9.7138512331647320        9.3246096138107770        17.766072128066448     
 H   8.8986960294979660        10.596358151795869        16.876129753193222     
 C   9.8235762134289466        9.1072898005739642        15.612232146468791     
 H   9.9977167383661882        8.0192648060945579        15.609445808150339     
 H   9.1801513097995127        9.2958750132068229        14.738259784001258     
 C   11.155985583705389        9.8368751191454766        15.427938415616078     
 H   11.807986629045681        9.6382808479728137        16.293004302155992     
 H   10.987062090731252        10.925767531114440        15.436518825629905     
 C   11.875489254450489        9.4421403737997593        14.137497642385455     
 H   12.043739827753983        8.3532559917420830        14.126891678790015     
 H   11.217012311710453        9.6376122650365517        13.276752325454320     
 C   13.208842216988090        10.163453630720110        13.930881727997889     
 H   13.045459672431333        11.253461194509836        13.934693373353563     
 H   13.872273645044656        9.9671570810932195        14.788048809548538     
 C   13.906329895557612        9.7555090413313472        12.631867020272983     
 H   14.065953767916978        8.6655671981968361        12.627618721845593     
 H   13.237798148096724        9.9516693626600805        11.779750758461384     
 C   15.242268214199786        10.463448366491173        12.410517865337194     
 H   15.913303252323841        10.250666202887023        13.258082577168988     
 H   15.089021533356435        11.555189962435540        12.433612343381048     
 C   15.940212084152170        10.085020802724513        11.099799272686065     
 H   16.069028451237966        8.9921717472265854        11.040374007891391     
 H   15.293267470807542        10.348363709233212        10.248054459796986     
 C   17.297787533080491        10.780041344150215        10.966889864388106     
 H   17.944183844313415        10.473347253507804        11.804926945399160     
 H   17.159228681616199        11.865608042720254        11.099032983541049     
 C   18.026696969535319        10.541734635707412        9.6427918917260218     
 H   18.180894700910468        9.4631870069661499        9.4744920774391463     
 H   17.391537107052461        10.882307268925306        8.8113951344830532     
 C   19.372836173155608        11.274277080404598        9.5876154547438102     
 H   20.083362521331171        10.786117030072429        10.272374340290717     
 H   19.238798470773816        12.290217745617237        9.9840792630671622     
 C   19.961571255807907        11.355027454315149        8.1770965970980001     
 H   20.944701601160901        11.846189396826832        8.1843557894000938     
 H   19.299855786522858        11.936689774538905        7.5197378931674264     
 H   20.093929091543313        10.358647392773761        7.7367445570871265     
 Cl   6.8198366588637231        5.4087166064054859        28.125503189332370     
         194

 Co   9.1396210379727378        1.4036209761999967        4.3757748981968829     
 N   7.8507809141561316       0.67866873609498213        5.7563799931261714     
 N   7.1864729401569258        1.7322294433960437        3.5273777264067836     
 N   10.184252783221707        2.2315635128434086        6.0261530076636172     
 N   9.9783763798486138        3.2734027902187757        3.6444171270951360     
 N   10.247163376789619      -0.32682048250197743        5.0417603732876488     
 N   9.7967437984353971       0.38068559408443348        2.6231118856954825     
 O   8.1777940403081129       0.34638432739133501        7.0345826306549384     
 C   6.4337681188998967       0.82911394627627533        5.5975827345620539     
 N   6.6104490417140456        2.2296898849951816        2.4020219841973880     
 C   6.1271896590206421        1.4006868576641518        4.3609143757132349     
 O   10.285777855960417        1.6059255461795652        7.2361020933785616     
 C   10.754355584676832        3.4072591603310141        5.9254272993431911     
 N   10.064398867566574        4.0237593969465131        2.5189906556778583     
 C   10.627326827446593        3.9865163028752746        4.6008931321582534     
 O   10.298785393258765      -0.72635480594384794        6.3510963105543903     
 C   10.780261138399705       -1.1492127088537054        4.1778874963885899     
 N   9.8120664920596603       0.61667932427384897        1.2913740317769409     
 C   10.588354955965215      -0.70939321684473988        2.8109668440732429     
 B   9.6677774323955763       0.23407707850622039        7.3248699394819852     
 C   5.4615754740756266       0.37778842915683508        6.6212692335638534     
 H   7.1946659728649180        2.5506274982859187        1.5965353139791041     
 C   5.2454697257005352        2.2387614597509318        2.4862331147409265     
 C   4.8944558977857220        1.7139560361452086        3.7109661679311987     
 C   11.526711110818392        4.0945456095094981        6.9974442217586121     
 H   9.6147931201417940        3.7046795014074765        1.6284372287833773     
 C   10.741400004686703        5.1762681005255597        2.7365700263167536     
 C   11.120363959462273        5.1939013323214294        4.0733939536789228     
 C   11.476984215297477       -2.4101978915076261        4.5486421301631195     
 H   9.3061069066891733        1.4338976843133802       0.87972478846413704     
 C   10.577825538660422      -0.29185942051295477       0.63520416858203266     
 C   11.092046901158922       -1.1730782179728985        1.5783309808771144     
 C   9.9185387080671834      -0.32316708526795329        8.8001133219999019     
 H   4.4358177372693195       0.61662826907928558        6.3228519446007629     
 H   5.5204489547993019      -0.71100783660762001        6.7874575016394827     
 H   5.6587483720449709       0.85231461634763739        7.5954158769589259     
 H   4.6494302222660595        2.6481402094585285        1.6756847286664778     
 H   3.8947005969418935        1.5674686253250445        4.0946394491285600     
 H   11.221119257881394        5.1443247505086660        7.1022978479590879     
 H   11.406848338083755        3.5791671733478601        7.9542194893315363     
 H   12.596916198922418        4.1166553641835320        6.7330928892675459     
 H   10.943130086238357        5.8728801760870519        1.9338071706989641     
 H   11.682898847904928        5.9661564636958708        4.5825399827382958     
 H   12.011872549979831       -2.8322068641736569        3.6943906908380009     
 H   12.185840776293642       -2.2310461193340250        5.3681411176290341     
 H   10.755701811754932       -3.1639567587288959        4.9048603305935083     
 H   10.707989547574410      -0.24972556435079360      -0.43904886593818798     
 H   11.722645617985854       -2.0319451222233238        1.3835157381979803     
 H   10.961449963778319       -6.6374979707484461E-002   9.0477252374812984     
 H   9.8924640629773606       -1.4237605166832918        8.7827643001297968     
 C   8.9892537622413773       0.18647899736729923        9.9177088431994544     
 H   9.5215873115838328       0.14038779455886458        10.879623830934175     
 H   8.7605666065875933        1.2538052948690426        9.7630757823912404     
 C   7.6771363948247320      -0.59680606489911892        10.071812867544002     
 H   7.0527786130982708      -0.47171663872623948        9.1749646074799998     
 H   7.9040138765300849       -1.6751645078918171        10.128317054065745     
 C   6.8933975222434567      -0.18824869619805412        11.324675245159908     
 H   6.6951923814605232       0.89552655344387155        11.302647746901796     
 H   7.5279602205369134      -0.34459389954037056        12.211177747262058     
 C   5.5723738913420595      -0.94248643954370914        11.505688140636854     
 H   4.9110712106783607      -0.73689753518507728        10.648456841086288     
 H   5.7590944338660544       -2.0285731714623303        11.475627752873944     
 C   4.8484508878666750      -0.58983516373383238        12.809833122234823     
 H   4.6727887724501329       0.49713439247495073        12.852654255848549     
 H   5.5096899460971356      -0.80616830608918411        13.663609863249938     
 C   3.5169907078998945       -1.3259619532119595        12.996992816534082     
 H   2.8527744070640035       -1.1053289431798941        12.146488675515151     
 H   3.6858401030511838       -2.4141630869659050        12.957799145778699     
 C   2.8102995181432378      -0.96423730796444818        14.306440053733706     
 H   2.6567970758988975       0.12593209196996796        14.350969833891911     
 H   3.4717387127443184       -1.1937004321237008        15.156242849185194     
 C   1.4647497043427002       -1.6701147403599659        14.503333726191581     
 H   1.6090846911791516       -2.7622962310393908        14.475151527674699     
 H  0.80248701204915873       -1.4437491088533247        13.652524024033836     
 C  0.77529985475294660       -1.2761528667098496        15.813190768627518     
 H  0.66081683884128661      -0.18071145519324386        15.850153448897776     
 H   1.4317332235758384       -1.5250218802871134        16.661877223443017     
 C -0.59315464170737509       -1.9332951108449803        16.011269412913535     
 H  -1.2494926699735691       -1.6736747757218760        15.164774832809393     
 H -0.48715850353555490       -3.0301953428987276        15.965691230621998     
 C  -1.2799688132469464       -1.5503679507317738        17.327999302658949     
 H  -1.3563716900419860      -0.45295527533247731        17.410356266169650     
 H -0.64615585905065331       -1.8607540388894159        18.174624356832680     
 C  -2.6720107692566883       -2.1824172527953927        17.459106975198136     
 H  -3.3214533290868138       -1.8120445393012092        16.648774332548584     
 H  -2.5918416410057574       -3.2688841555211359        17.285092883657196     
 C  -3.3443776607304483       -1.9526713615443190        18.816166333171008     
 H  -3.4637200218069508      -0.87338029849039600        19.012482503830885     
 H  -2.6758956662961726       -2.3245462498248908        19.606748785940042     
 C  -4.7086488298852194       -2.6493468294792111        18.945207339361637     
 H  -5.4656875149719655       -2.1051633153647691        18.350967621019951     
 H  -4.6439261301107706       -3.6511127224606867        18.488439302427725     
 C  -5.1677781163670771       -2.7749805112199275        20.407720714795055     
 H  -6.1941313642833409       -3.1733182839704899        20.475518686668153     
 H  -4.4962975744592848       -3.4542555290607670        20.964690456737046     
 H  -5.1650938831823048       -1.8007583368587992        20.924996503595928     
 Cl   8.4312539843220176        3.1092563705126066        5.5173292729056987E-002
 Co   5.8128538006667112        7.1044167692641285        23.915651147260153     
 N   7.1023255924392927        7.7180668579188092        22.368358007465758     
 N   7.8268868931017472        7.0252442082020536        24.752247139589528     
 N   4.6107118304017218        6.4218208075992269        22.410721937094838     
 N   5.2054541857500425        5.1483908809202772        24.534365407314425     
 N   4.9310784223075643        8.8795483953152168        23.406300622040380     
 N   5.0056637909707993        7.9376433821972849        25.751267438407453     
 O   6.6512766832251931        8.2466519947592456        21.186141012268465     
 C   8.4022030515291330        7.8115672001576968        22.558518375633675     
 N   8.4758753487923961        6.5738367650328033        25.854102280385508     
 C   8.8097148751508065        7.3351433472419885        23.861974996694453     
 O   4.5197515237576811        6.9806362860708298        21.181110435662916     
 C   3.9860328405602381        5.1448289529948639        22.484227683374055     
 N   5.2635841510775503        4.3604533376322694        25.641300826242567     
 C   4.3354448821537543        4.4919466642281707        23.669866330844481     
 O   4.6092880864924286        9.2488486930011042        22.132728130210047     
 C   4.3170361435498261        9.7388519017911328        24.372926186224081     
 N   4.9140039079313143        7.5942737303457575        27.056958494773870     
 C   4.3789531899311855        9.1702358926056675        25.646120010706525     
 B   5.1666345078016631        8.3540375683093551        21.045171287557359     
 C   9.3392109332206719        8.4201609452400223        21.574437354837407     
 H   7.9336710722637624        6.2134771709406191        26.678149080602036     
 C   9.8238084672777006        6.5879353831119225        25.693988985501829     
 C   10.081720493036281        7.0939083000749221        24.423709150705680     
 C   2.9645384626197795        4.7148041775567471        21.504572025105883     
 H   5.7879482783801395        4.6695692906946125        26.489046312328593     
 C   4.4935281570848726        3.2439464062299121        25.510917538219488     
 C   3.8956973611255989        3.2760898798927922        24.269886365923526     
 C   3.8176059159277886        11.089687496525746        24.018746142189475     
 H   5.4365297390167413        6.7720654744361832        27.424000855415294     
 C   4.2908111871858754        8.5695688046238914        27.792352765341711     
 C   3.9327308072534910        9.5916250280783011        26.939143044626586     
 C   4.7675458105377286        8.9471749843811264        19.619657783435134     
 H   10.360138449329705        8.4752649117444623        21.964137139423293     
 H   8.9974539102085682        9.4367276917809306        21.323970837307819     
 H   9.3458550642388118        7.8507348100014260        20.632252571880120     
 H   10.481728004240020        6.2157171835843217        26.475565179469051     
 H   11.050398564087050        7.2496981472152937        23.967776627556965     
 H   2.6826057962676186        3.6653540467712973        21.649287808423814     
 H   3.3246993516463914        4.8526442812099644        20.473977525936103     
 H   2.0503221763863575        5.3300990457156709        21.598441880603232     
 H   4.4165686681667253        2.5220991087375988        26.313613317006396     
 H   3.2127561342638122        2.5469755326928647        23.856307426810517     
 H   3.4065887963744959        11.568474341230612        24.923726368501381     
 H   3.0160369778174467        11.056377664503358        23.231749426658773     
 H   4.6466051231375696        11.736303992891880        23.612274489109314     
 H   4.1370355239253485        8.4552120884520559        28.858409151197865     
 H   3.4325687634070681        10.517166164563003        27.201997336284872     
 H   3.7120657906531114        8.6844924233814158        19.443975191116280     
 H   4.7894647166700457        10.046974145741045        19.655578395187938     
 C   5.6273353720692540        8.4611989568996560        18.439474499821625     
 H   5.0518908008015035        8.5336372337091309        17.504303401046599     
 H   5.8586255305172346        7.3902005527274230        18.558427476165033     
 C   6.9349826434073627        9.2426671793429609        18.260817594061308     
 H   7.5428251225305472        9.1673521320436198        19.174112827849616     
 H   6.7014021196080273        10.315317023967690        18.145044567189878     
 C   7.7457156501477193        8.7708616194128926        17.051530194147787     
 H   7.9358714411883131        7.6876959269588410        17.130804834570274     
 H   7.1424198747565075        8.8896670266921678        16.137168610046910     
 C   9.0762385769364347        9.5081483555300217        16.882288046214381     
 H   9.7149574171172510        9.3231685315100083        17.761435566568842     
 H   8.8993373384981123        10.596361740181878        16.874264518807994     
 C   9.8226921210625928        9.1089780316758251        15.607328002785307     
 H   9.9967256154471755        8.0209709760592318        15.602958476753887     
 H   9.1786030208138332        9.2988004789920495        14.734166895986883     
 C   11.155145404147861        9.8386874713565131        15.423032049164929     
 H   11.807288597606703        9.6396410221604700        16.287890419916280     
 H   10.986213497086162        10.927570661577695        15.432307124706341     
 C   11.874814867304025        9.4447721293997766        14.132374163957923     
 H   12.043099481464413        8.3559115986890777        14.121179323862156     
 H   11.216496561888279        9.6406882710125110        13.271631422779011     
 C   13.208282167253227        10.166182871147244        13.926330677740896     
 H   13.044749948707667        11.256165498451990        13.929300873542594     
 H   13.871032265748608        9.9705730131079893        14.784168038937928     
 C   13.907018192053496        9.7574810701076800        12.628201439639199     
 H   14.067096157444336        8.6676292727684903        12.624995310235194     
 H   13.239125205904100        9.9525452374557890        11.775393500107000     
 C   15.242846208949802        10.465762605920375        12.407158511198825     
 H   15.913305727100710        10.254089563316521        13.255422976449776     
 H   15.089200241823834        11.557451181911572        12.429053639389545     
 C   15.941974035541302        10.086290470122760        11.097355103801345     
 H   16.070600195756683        8.9933889593889731        11.038793253920577     
 H   15.295846839328433        10.349186331202269        10.244881595932915     
 C   17.299830138874743        10.780932706260913        10.965449057960384     
 H   17.944934784441028        10.474882938871533        11.804653721406364     
 H   17.161347253322184        11.866624478133094        11.096476794638116     
 C   18.030857904025655        10.541428623956884        9.6427782487741638     
 H   18.184965475574007        9.4627511170399963        9.4753340390149212     
 H   17.397518461291572        10.881781435309213        8.8100256103056918     
 C   19.377234844108777        11.273561292947125        9.5899367556049668     
 H   20.085807419964659        10.785920259024397        10.276878868977095     
 H   19.242550716047116        12.289888881887434        9.9850527461980807     
 C   19.969648977457343        11.352717578706924        8.1810744732767144     
 H   20.952896638020835        11.843497837810629        8.1904932672429442     
 H   19.310000584728368        11.933972328550412        7.5214202319054673     
 H   20.102635520011649        10.355879559189921        7.7420634137094746     
 Cl   6.8140079405591720        5.4085767238265223        28.126773381844341     
         194

 Co   9.1403784576132967        1.4038037836615354        4.3778452535509684     
 N   7.8519713879441211       0.67836600325690655        5.7581766064087736     
 N   7.1864518918063931        1.7309337641040403        3.5291491845524159     
 N   10.186893741427729        2.2292512259631461        6.0277525554664155     
 N   9.9781556073756441        3.2741674383788699        3.6476424252878177     
 N   10.247108905621186      -0.32823478738644069        5.0419512395039838     
 N   9.7973627087095974       0.38318188134716935        2.6244275683265990     
 O   8.1794479932305659       0.34576814324584770        7.0361602963891743     
 C   6.4348057197614432       0.82670059594733103        5.5992033044418958     
 N   6.6099539416360420        2.2277596197340137        2.4037689851437429     
 C   6.1275540173421312        1.3981796351592171        4.3626184404122164     
 O   10.289694002501923        1.6020997392965217        7.2367821415725189     
 C   10.758032275155536        3.4044372340132436        5.9273828546783296     
 N   10.062353372161454        4.0262323665737041        2.5232828816180231     
 C   10.629100008519933        3.9855831750694839        4.6039303289460793     
 O   10.298148653938860      -0.72957721585585966        6.3507365562732838     
 C   10.778864577068958       -1.1501902987572665        4.1769036271202369     
 N   9.8144240113396872       0.62220956742970679        1.2933973115864068     
 C   10.587859062998660      -0.70792832955668294        2.8106995129291472     
 B   9.6694335892882251       0.23132511245958806        7.3254547440833715     
 C   5.4633319653928858       0.37262717013707858        6.6222514315743268     
 H   7.1938203273983854        2.5502692561177711        1.5986657509191731     
 C   5.2449636844158789        2.2356334002085521        2.4880194169762397     
 C   4.8944948519637439        1.7103153727571156        3.7127065887441835     
 C   11.533120372101592        4.0894365098933827        6.9986787706848723     
 H   9.6120424879616557        3.7081929853838247        1.6327320356231174     
 C   10.740231836272340        5.1781057445928251        2.7412983371693107     
 C   11.121627027411328        5.1935485254505496        4.0773675592266976     
 C   11.473359864659210       -2.4127980763455010        4.5458433693659570     
 H   9.3082668093053904        1.4396804405123509       0.88251579785151113     
 C   10.579959852255774      -0.28561001767349675       0.63606802384495320     
 C   11.092342120239003       -1.1694045981672909        1.5776311055019518     
 C   9.9200553296773997      -0.32666763334734150        8.8004244162768330     
 H   4.4371946948255259       0.60927562451934048        6.3235935350930115     
 H   5.5247808711608943      -0.71605387493011075        6.7877472547902915     
 H   5.6590194838799732       0.84696417732858842        7.5967672657851626     
 H   4.6484732402917475        2.6446988323694112        1.6776203886229024     
 H   3.8949288653002094        1.5629847148692719        4.0965080249263632     
 H   11.228787089628980        5.1393092775772304        7.1055991387930044     
 H   11.414613268269619        3.5727676667364858        7.9548582484444950     
 H   12.602741692189925        4.1108729397463373        6.7321740624469655     
 H   10.940563158012331        5.8759692065572793        1.9393111598759669     
 H   11.685230589112241        5.9648631753192660        4.5866399409815042     
 H   12.009729950012151       -2.8331347101372217        3.6917881344966164     
 H   12.180382338909515       -2.2367325721391000        5.3673403439268013     
 H   10.750414553912245       -3.1665134637882115        4.8981506882170844     
 H   10.711513974322532      -0.24102886244688640      -0.43778830547371200     
 H   11.722374516856172       -2.0284243865215297        1.3816912525135203     
 H   10.963158688972296       -7.0697267837677963E-002   9.0480383923827379     
 H   9.8931339437329484       -1.4272136148768848        8.7828044242505818     
 C   8.9911923677997336       0.18356548728519928        9.9181094682841131     
 H   9.5232503870773844       0.13647075276972115        10.880118705431546     
 H   8.7638656830500867        1.2512135253560395        9.7638917484534531     
 C   7.6780685407535989      -0.59805076999918660        10.071660892302155     
 H   7.0542056016214802      -0.47199916233191330        9.1746418854046148     
 H   7.9034727762046932       -1.6766845519078313        10.128073780883765     
 C   6.8944634802785751      -0.18857200764435766        11.324299086901453     
 H   6.6979270829866371       0.89546140544818909        11.302461850278581     
 H   7.5284116715186888      -0.34606564655264976        12.211005215818822     
 C   5.5723174707080547      -0.94085661983265456        11.504665101372479     
 H   4.9116241480415637      -0.73411459980930205        10.647259989771959     
 H   5.7574909624763579       -2.0271576433729201        11.474375070499025     
 C   4.8484798298000076      -0.58754898590815297        12.808674513070605     
 H   4.6737232765847372       0.49954327452303143        12.851469188667892     
 H   5.5094233112665867      -0.80443024865924684        13.662528662023020     
 C   3.5164554100922105       -1.3226447905879626        12.995720542662228     
 H   2.8526203984667728       -1.1018756023660561        12.144967914560141     
 H   3.6845779835087851       -2.4109627631454504        12.956881318580336     
 C   2.8096016644476038      -0.96016510985949066        14.304881378546497     
 H   2.6559699081374437       0.12999352529535504        14.348795662407918     
 H   3.4709701356255245       -1.1890919603064931        15.154877018801717     
 C   1.4641956412701849       -1.6662453197476608        14.501970534146075     
 H   1.6090503606192168       -2.7583858974363604        14.475091841992031     
 H  0.80227040793768489       -1.4412221665799920        13.650575701115848     
 C  0.77371956147964294       -1.2713699382167842        15.811007030894631     
 H  0.65674237983041839      -0.17623974078607124        15.846024435128717     
 H   1.4304455740930815       -1.5172275404419509        16.660187490608941     
 C -0.59308510327603858       -1.9314270272338279        16.009877235904803     
 H  -1.2497101448832946       -1.6747824743663469        15.162823380862516     
 H -0.48429573493282002       -3.0280230806680564        15.965911498451076     
 C  -1.2816939908971812       -1.5486727857754836        17.325724546492875     
 H  -1.3614885336464486      -0.45154127309920983        17.406404928641216     
 H -0.64775550169291085       -1.8560393123209993        18.173222979184011     
 C  -2.6717141042523278       -2.1847973505419009        17.456014058282893     
 H  -3.3204766791647513       -1.8182085274626547        16.643684815537153     
 H  -2.5877009419976225       -3.2711315915041252        17.284306359145102     
 C  -3.3485186045357986       -1.9551771902178328        18.810702745973238     
 H  -3.4712637519602620      -0.87611771125267324        19.005308730797740     
 H  -2.6822058599041596       -2.3246628535845146        19.604037894544653     
 C  -4.7110214940940489       -2.6553860489654255        18.934539649503051     
 H  -5.4648733769433528       -2.1157768781828636        18.333679569779957     
 H  -4.6407012670714805       -3.6581284286252491        18.482261276917903     
 C  -5.1799135129773024       -2.7777636666645487        20.393127439395435     
 H  -6.2040771131307766       -3.1809163807419907        20.455317064355217     
 H  -4.5106182108854931       -3.4514374660714773        20.957537544372656     
 H  -5.1851607946298204       -1.8020777553465839        20.905454735473164     
 Cl   8.4293882029587870        3.1133117624039444        5.8151365926821838E-002
 Co   5.8100911960000410        7.1039943617515036        23.916817806832448     
 N   7.1010087487593463        7.7134626677558238        22.369033482299162     
 N   7.8230490023785357        7.0263261130865109        24.754905107144179     
 N   4.6054635310708205        6.4234753807531320        22.412216514272156     
 N   5.2077344302077320        5.1474374317264102        24.532156443690241     
 N   4.9343097918915975        8.8815225595525078        23.406129954806506     
 N   5.0006926850730453        7.9371383221667244        25.750427360014573     
 O   6.6509256515232549        8.2406782585008411        21.185844908917044     
 C   8.4007015001730458        7.8073590512147968        22.560113859754161     
 N   8.4707053022699039        6.5793768167764339        25.859055239317392     
 C   8.8068224993315134        7.3346301748618359        23.865175835494881     
 O   4.5158491195455515        6.9817285130423041        21.182202938127308     
 C   3.9834072064325277        5.1453597931875672        22.484828967614511     
 N   5.2704002435792772        4.3574060310297869        25.637171905016213     
 C   4.3367746946650048        4.4910779544952346        23.668377943564135     
 O   4.6120701111545497        9.2499116162240966        22.132340663801582     
 C   4.3217637666844553        9.7419877471379692        24.372603210260692     
 N   4.9075852531135205        7.5938740066037766        27.056105081114342     
 C   4.3796705099826330        9.1721870499283096        25.645488742952178     
 B   5.1668472453476895        8.3529989091855583        21.045286323899099     
 C   9.3386889834806208        8.4140267132215598        21.575737888472993     
 H   7.9277666886434730        6.2189538600144179        26.682681224717264     
 C   9.8188382246563393        6.5946183642494667        25.700769978855536     
 C   10.078177307525799        7.0969275513153125        24.429493794743703     
 C   2.9618479165797962        4.7144680812139201        21.505525572043894     
 H   5.7926751802816669        4.6675402129642576        26.485877467149471     
 C   4.5016831640014212        3.2400762184968417        25.506404386956451     
 C   3.9008321661620915        3.2733831998856546        24.266950411937099     
 C   3.8321678284948821        11.095929969539149        24.020169952282593     
 H   5.4274364672154531        6.7701693642795533        27.423144975514120     
 C   4.2890026719254237        8.5715463305528221        27.791621233361578     
 C   3.9354915647724531        9.5951585208799699        26.938568188947617     
 C   4.7694757678040576        8.9467156663902703        19.619487852578587     
 H   10.358997838381265        8.4708012186641195        21.966680884098423     
 H   8.9967063407617562        9.4296144165747044        21.322197196568759     
 H   9.3470463589742891        7.8421900574705470        20.635173466597035     
 H   10.476035734036941        6.2251311009086043        26.484043196786814     
 H   11.047328088780354        7.2523665192987323        23.974483056891046     
 H   2.6830804324701094        3.6641025564504286        21.648284507591214     
 H   3.3204515212274379        4.8555133603553520        20.474978348417942     
 H   2.0460551520181762        5.3266540777990805        21.601741277479906     
 H   4.4280506191231304        2.5164611104654755        26.307585077536675     
 H   3.2180970526435191        2.5439282843549518        23.853651743771248     
 H   3.4102997220687654        11.572697591259026        24.919108941347428     
 H   3.0445494853391817        11.069000534464639        23.224051639638866     
 H   4.6663224224192952        11.740267157000197        23.630748635908599     
 H   4.1347119117387834        8.4576366390942042        28.857650881690336     
 H   3.4394563179911399        10.522577388904310        27.201686952770650     
 H   3.7138400027413336        8.6851185885059223        19.443199494776568     
 H   4.7922720210108114        10.046493429353273        19.655983731419635     
 C   5.6289809407254658        8.4607578499612206        18.438961112758424     
 H   5.0535084793552336        8.5348086855545819        17.503957405889167     
 H   5.8589003234236010        7.3893653973176212        18.556846222106184     
 C   6.9376491581683348        9.2406623238319625        18.260523565525823     
 H   7.5466591057435819        9.1618359038325732        19.172561780415030     
 H   6.7056918628074094        10.313876486531715        18.148101925867579     
 C   7.7458535081055873        8.7711954601888245        17.048654339667188     
 H   7.9353961283892120        7.6878201791696998        17.125054444257177     
 H   7.1409029991367765        8.8925165698312316        16.135876895558688     
 C   9.0765022101105561        9.5081224136430968        16.878636818097892     
 H   9.7160636010697701        9.3217274492092379        17.756799005071240     
 H   8.8999786474982567        10.596365328567888        16.872399284422762     
 C   9.8218080286962408        9.1106662627776842        15.602423859101821     
 H   9.9957344925281610        8.0226771460239057        15.596471145357434     
 H   9.1770547318281537        9.3017259447772762        14.730074007972508     
 C   11.154305224590335        9.8404998235675514        15.418125682713780     
 H   11.806590566167726        9.6410011963481264        16.282776537676565     
 H   10.985364903441072        10.929373792040948        15.428095423782777     
 C   11.874140480157562        9.4474038849997939        14.127250685530390     
 H   12.042459135174843        8.3585672056360707        14.115466968934298     
 H   11.215980812066103        9.6437642769884722        13.266510520103703     
 C   13.207722117518363        10.168912111574379        13.921779627483904     
 H   13.044040224984000        11.258869802394145        13.923908373731626     
 H   13.869790886452561        9.9739889451227590        14.780287268327319     
 C   13.907706488549382        9.7594530988840127        12.624535859005414     
 H   14.068238546971696        8.6696913473401445        12.622371898624793     
 H   13.240452263711477        9.9534211122514975        11.771036241752615     
 C   15.243424203699817        10.468076845349577        12.403799157060453     
 H   15.913308201877578        10.257512923746020        13.252763375730561     
 H   15.089378950291231        11.559712401387605        12.424494935398041     
 C   15.943735986930433        10.087560137521010        11.094910934916626     
 H   16.072171940275400        8.9946061715513608        11.037212499949764     
 H   15.298426207849323        10.350008953171324        10.241708732068844     
 C   17.301872744668994        10.781824068371613        10.964008251532663     
 H   17.945685724568641        10.476418624235261        11.804380497413566     
 H   17.163465825028169        11.867640913545932        11.093920605735184     
 C   18.035018838515988        10.541122612206355        9.6427646058223040     
 H   18.189036250237542        9.4623152271138427        9.4761760005906979     
 H   17.403499815530679        10.881255601693120        8.8086560861283303     
 C   19.381633515061949        11.272845505489654        9.5922580564661217     
 H   20.088252318598148        10.785723487976368        10.281383397663472     
 H   19.246302961320414        12.289560018157632        9.9860262293289974     
 C   19.977726699106778        11.350407703098700        8.1850523494554288     
 H   20.961091674880773        11.840806278794426        8.1966307450857947     
 H   19.320145382933877        11.931254882561920        7.5231025706435082     
 H   20.111341948479982        10.353111725606082        7.7473822703318227     
 Cl   6.8081792222546200        5.4084368412475596        28.128043574356315     
         194

 Co   9.1411358772538556        1.4039865911230740        4.3799156089050548     
 N   7.8531618617321115       0.67806327041883097        5.7599732196913758     
 N   7.1864308434558604        1.7296380848120370        3.5309206426980477     
 N   10.189534699633752        2.2269389390828840        6.0293521032692148     
 N   9.9779348349026726        3.2749320865389642        3.6508677234804994     
 N   10.247054434452755      -0.32964909227090394        5.0421421057203180     
 N   9.7979816189837976       0.38567816860990523        2.6257432509577159     
 O   8.1811019461530190       0.34515195910036039        7.0377379621234093     
 C   6.4358433206229897       0.82428724561838673        5.6008238743217378     
 N   6.6094588415580393        2.2258293544728458        2.4055159860900974     
 C   6.1279183756636204        1.3956724126542823        4.3643225051111987     
 O   10.293610149043429        1.5982739324134783        7.2374621897664753     
 C   10.761708965634242        3.4016153076954732        5.9293384100134690     
 N   10.060307876756333        4.0287053362008960        2.5275751075581878     
 C   10.630873189593272        3.9846500472636937        4.6069675257339062     
 O   10.297511914618955      -0.73279962576787128        6.3503768019921765     
 C   10.777468015738213       -1.1511678886608276        4.1759197578518839     
 N   9.8167815306197124       0.62773981058556449        1.2954205913958730     
 C   10.587363170032106      -0.70646344226862601        2.8104321817850519     
 B   9.6710897461808720       0.22857314641295573        7.3260395486847569     
 C   5.4650884567101450       0.36746591111732202        6.6232336295847993     
 H   7.1929746819318536        2.5499110139496235        1.6007961878592418     
 C   5.2444576431312226        2.2325053406661728        2.4898057192115535     
 C   4.8945338061417649        1.7066747093690227        3.7144470095571682     
 C   11.539529633384793        4.0843274102772673        6.9999133196111334     
 H   9.6092918557815175        3.7117064693601725        1.6370268424628576     
 C   10.739063667857979        5.1799433886600896        2.7460266480218682     
 C   11.122890095360384        5.1931957185796707        4.0813411647744733     
 C   11.469735514020943       -2.4153982611833760        4.5430446085687937     
 H   9.3104267119216075        1.4454631967113216       0.88530680723888522     
 C   10.582094165851125      -0.27936061483403868       0.63693187910787386     
 C   11.092637339319086       -1.1657309783616834        1.5769312301267890     
 C   9.9215719512876177      -0.33016818142672971        8.8007355105537624     
 H   4.4385716523817322       0.60192297995939548        6.3243351255852609     
 H   5.5291127875224859      -0.72109991325260148        6.7880370079411003     
 H   5.6592905957149755       0.84161373830953934        7.5981186546113992     
 H   4.6475162583174354        2.6412574552802934        1.6795560485793273     
 H   3.8951571336585253        1.5585008044134991        4.0983766007241664     
 H   11.236454921376565        5.1342938046457940        7.1089004296269209     
 H   11.422378198455485        3.5663681601251120        7.9554970075574536     
 H   12.608567185457431        4.1050905153091426        6.7312552356263851     
 H   10.937996229786304        5.8790582370275057        1.9448151490529697     
 H   11.687562330319555        5.9635698869426603        4.5907398992247117     
 H   12.007587350044471       -2.8340625561007866        3.6891855781552314     
 H   12.174923901525389       -2.2424190249441751        5.3665395702245675     
 H   10.745127296069558       -3.1690701688475271        4.8914410458406614     
 H   10.715038401070654      -0.23233216054297920      -0.43652774500923597     
 H   11.722103415726490       -2.0249036508197356        1.3798667668290603     
 H   10.964867414166271       -7.5019555967871437E-002   9.0483515472841756     
 H   9.8938038244885362       -1.4306667130704778        8.7828445483713669     
 C   8.9931309733580882       0.18065197720309936        9.9185100933687700     
 H   9.5249134625709360       0.13255371098057775        10.880613579928918     
 H   8.7671647595125801        1.2486217558430361        9.7647077145156658     
 C   7.6790006866824658      -0.59929547509925440        10.071508917060310     
 H   7.0556325901446906      -0.47228168593758718        9.1743191633292316     
 H   7.9029316758793025       -1.6782045959238454        10.127830507701784     
 C   6.8955294383136936      -0.18889531909066118        11.323922928642999     
 H   6.7006617845127501       0.89539625745250673        11.302275953655366     
 H   7.5288631225004652      -0.34753739356492891        12.210832684375587     
 C   5.5722610500740508      -0.93922680012159998        11.503642062108106     
 H   4.9121770854047666      -0.73133166443352693        10.646063138457627     
 H   5.7558874910866615       -2.0257421152835100        11.473122388124107     
 C   4.8485087717333410      -0.58526280808247355        12.807515903906388     
 H   4.6746577807193423       0.50195215657111214        12.850284121487235     
 H   5.5091566764360378      -0.80269219122930957        13.661447460796101     
 C   3.5159201122845261       -1.3193276279639659        12.994448268790377     
 H   2.8524663898695417       -1.0984222615522179        12.143447153605129     
 H   3.6833158639663863       -2.4077624393249963        12.955963491381976     
 C   2.8089038107519704      -0.95609291175453315        14.303322703359289     
 H   2.6551427403759904       0.13405495862074213        14.346621490923924     
 H   3.4702015585067310       -1.1844834884892852        15.153511188418241     
 C   1.4636415781976695       -1.6623758991353557        14.500607342100569     
 H   1.6090160300592820       -2.7544755638333305        14.475032156309361     
 H  0.80205380382621116       -1.4386952243066593        13.648627378197862     
 C  0.77213926820633938       -1.2665870097237191        15.808823293161746     
 H  0.65266792081955016      -0.17176802637889863        15.841895421359657     
 H   1.4291579246103248       -1.5094332005967883        16.658497757774860     
 C -0.59301556484470219       -1.9295589436226757        16.008485058896067     
 H  -1.2499276197930200       -1.6758901730108180        15.160871928915640     
 H -0.48143296633008509       -3.0258508184373851        15.966131766280153     
 C  -1.2834191685474161       -1.5469776208191932        17.323449790326801     
 H  -1.3666053772509112      -0.45012727086594229        17.402453591112781     
 H -0.64935514433516839       -1.8513245857525826        18.171821601535346     
 C  -2.6714174392479673       -2.1871774482884092        17.452921141367653     
 H  -3.3195000292426888       -1.8243725156241002        16.638595298525725     
 H  -2.5835602429894875       -3.2733790274871146        17.283519834633012     
 C  -3.3526595483411485       -1.9576830188913468        18.805239158775468     
 H  -3.4788074821135737      -0.87885512401495036        18.998134957764595     
 H  -2.6885160535121462       -2.3247794573441380        19.601327003149265     
 C  -4.7133941583028784       -2.6614252684516400        18.923871959644462     
 H  -5.4640592389147402       -2.1263904410009586        18.316391518539959     
 H  -4.6374764040321903       -3.6651441347898115        18.476083251408078     
 C  -5.1920489095875269       -2.7805468221091694        20.378534163995816     
 H  -6.2140228619782114       -3.1885144775134915        20.435115442042282     
 H  -4.5249388473117023       -3.4486194030821871        20.950384632008269     
 H  -5.2052277060773351       -1.8033971738343686        20.885912967350400     
 Cl   8.4275224215955546        3.1173671542952821        6.1129439124586682E-002
 Co   5.8073285913333708        7.1035719542388778        23.917984466404743     
 N   7.0996919050794007        7.7088584775928384        22.369708957132563     
 N   7.8192111116553242        7.0274080179709681        24.757563074698833     
 N   4.6002152317399183        6.4251299539070379        22.413711091449478     
 N   5.2100146746654206        5.1464839825325424        24.529947480066053     
 N   4.9375411614756315        8.8834967237897988        23.405959287572628     
 N   4.9957215791752914        7.9366332621361639        25.749587281621690     
 O   6.6505746198213167        8.2347045222424384        21.185548805565624     
 C   8.3991999488169586        7.8031509022718968        22.561709343874647     
 N   8.4655352557474117        6.5849168685200645        25.864008198249277     
 C   8.8039301235122220        7.3341170024816824        23.868376674295305     
 O   4.5119467153334218        6.9828207400137794        21.183295440591696     
 C   3.9807815723048168        5.1458906333802696        22.485430251854972     
 N   5.2772163360810040        4.3543587244273052        25.633042983789863     
 C   4.3381045071762543        4.4902092447622985        23.666889556283792     
 O   4.6148521358166699        9.2509745394470890        22.131953197393116     
 C   4.3264913898190835        9.7451235924848039        24.372280234297300     
 N   4.9011665982957275        7.5934742828617949        27.055251667454812     
 C   4.3803878300340804        9.1741382072509499        25.644857475197828     
 B   5.1670599828937149        8.3519602500617633        21.045401360240842     
 C   9.3381670337405680        8.4078924812030973        21.577038422108576     
 H   7.9218623050231836        6.2244305490882157        26.687213368832492     
 C   9.8138679820349761        6.6013013453870117        25.707550972209241     
 C   10.074634122015315        7.0999468025557029        24.435278438781729     
 C   2.9591573705398133        4.7141319848710941        21.506479118981900     
 H   5.7974020821831944        4.6655111352339027        26.482708621970350     
 C   4.5098381709179689        3.2362060307637717        25.501891235693414     
 C   3.9059669711985836        3.2706765198785166        24.264014457950676     
 C   3.8467297410619756        11.102172442552554        24.021593762375709     
 H   5.4183431954141659        6.7682732541229242        27.422289095612943     
 C   4.2871941566649712        8.5735238564817529        27.790889701381445     
 C   3.9382523222914152        9.5986920136816387        26.937993333268651     
 C   4.7714057250703856        8.9462563483994160        19.619317921722040     
 H   10.357857227432827        8.4663375255837767        21.969224628773556     
 H   8.9959587713149425        9.4225011413684783        21.320423555829695     
 H   9.3482376537097647        7.8336453049396679        20.638094361313950     
 H   10.470343463833863        6.2345450182328879        26.492521214104581     
 H   11.044257613473658        7.2550348913821718        23.981189486225123     
 H   2.6835550686726002        3.6628510661295595        21.647281206758613     
 H   3.3162036908084849        4.8583824395007387        20.475979170899780     
 H   2.0417881276499945        5.3232091098824910        21.605040674356580     
 H   4.4395325700795363        2.5108231121933526        26.301556838066951     
 H   3.2234379710232259        2.5408810360170393        23.850996060731976     
 H   3.4140106477630350        11.576920841287441        24.914491514193475     
 H   3.0730619928609166        11.081623404425919        23.216353852618962     
 H   4.6860397217010208        11.744230321108514        23.649222782707881     
 H   4.1323882995522174        8.4600611897363542        28.856892612182808     
 H   3.4463438725752114        10.527988613245617        27.201376569256428     
 H   3.7156142148295555        8.6857447536304289        19.442423798436852     
 H   4.7950793253515771        10.046012712965499        19.656389067651332     
 C   5.6306265093816767        8.4603167430227852        18.438447725695223     
 H   5.0551261579089646        8.5359801374000330        17.503611410731736     
 H   5.8591751163299675        7.3885302419078194        18.555264968047336     
 C   6.9403156729293070        9.2386574683209659        18.260229536990337     
 H   7.5504930889566166        9.1563196756215248        19.171010732980445     
 H   6.7099816060067923        10.312435949095738        18.151159284545280     
 C   7.7459913660634552        8.7715293009647546        17.045778485186588     
 H   7.9349208155901110        7.6879444313805578        17.119304053944077     
 H   7.1393861235170455        8.8953661129702954        16.134585181070463     
 C   9.0767658432846758        9.5080964717561720        16.874985589981399     
 H   9.7171697850222891        9.3202863669084675        17.752162443573635     
 H   8.9006199564984030        10.596368916953898        16.870534050037531     
 C   9.8209239363298870        9.1123544938795433        15.597519715418336     
 H   9.9947433696091483        8.0243833159885796        15.589983813960981     
 H   9.1755064428424724        9.3046514105625029        14.725981119958131     
 C   11.153465045032807        9.8423121757785879        15.413219316262632     
 H   11.805892534728748        9.6423613705357827        16.277662655436853     
 H   10.984516309795982        10.931176922504203        15.423883722859212     
 C   11.873466093011098        9.4500356405998112        14.122127207102858     
 H   12.041818788885273        8.3612228125830654        14.109754614006441     
 H   11.215465062243929        9.6468402829644333        13.261389617428394     
 C   13.207162067783500        10.171641352001513        13.917228577226913     
 H   13.043330501260334        11.261574106336299        13.918515873920656     
 H   13.868549507156516        9.9774048771375288        14.776406497716708     
 C   13.908394785045266        9.7614251276603436        12.620870278371630     
 H   14.069380936499055        8.6717534219117987        12.619748487014395     
 H   13.241779321518854        9.9542969870472042        11.766678983398231     
 C   15.244002198449831        10.470391084778777        12.400439802922081     
 H   15.913310676654447        10.260936284175518        13.250103775011349     
 H   15.089557658758627        11.561973620863638        12.419936231406538     
 C   15.945497938319564        10.088829804919259        11.092466766031908     
 H   16.073743684794117        8.9958233837137467        11.035631745978950     
 H   15.301005576370212        10.350831575140379        10.238535868204774     
 C   17.303915350463246        10.782715430482311        10.962567445104940     
 H   17.946436664696254        10.477954309598989        11.804107273420769     
 H   17.165584396734154        11.868657348958770        11.091364416832253     
 C   18.039179773006325        10.540816600455825        9.6427509628704460     
 H   18.193107024901082        9.4618793371876890        9.4770179621664727     
 H   17.409481169769791        10.880729768077027        8.8072865619509706     
 C   19.386032186015122        11.272129718032183        9.5945793573272784     
 H   20.090697217231632        10.785526716928336        10.285887926349849     
 H   19.250055206593714        12.289231154427830        9.9869997124599141     
 C   19.985804420756214        11.348097827490475        8.1890302256341432     
 H   20.969286711740708        11.838114719778225        8.2027682229286452     
 H   19.330290181139389        11.928537436573427        7.5247849093815491     
 H   20.120048376948318        10.350343892022241        7.7527011269541708     
 Cl   6.8023505039500689        5.4082969586685961        28.129313766868290     
         194

 Co   9.1418932968944144        1.4041693985846129        4.3819859642591403     
 N   7.8543523355201010       0.67776053758075550        5.7617698329739779     
 N   7.1864097951053276        1.7283424055200336        3.5326921008436800     
 N   10.192175657839774        2.2246266522026219        6.0309516510720131     
 N   9.9777140624297029        3.2756967346990584        3.6540930216731815     
 N   10.246999963284322      -0.33106339715536720        5.0423329719366530     
 N   9.7986005292579978       0.38817445587264110        2.6270589335888324     
 O   8.1827558990754721       0.34453577495487309        7.0393156278576452     
 C   6.4368809214845362       0.82187389528944244        5.6024444442015797     
 N   6.6089637414800357        2.2238990892116779        2.4072629870364524     
 C   6.1282827339851096        1.3931651901493476        4.3660265698101801     
 O   10.297526295584936        1.5944481255304348        7.2381422379604325     
 C   10.765385656112947        3.3987933813777031        5.9312939653486083     
 N   10.058262381351211        4.0311783058280870        2.5318673334983526     
 C   10.632646370666610        3.9837169194579034        4.6100047225217331     
 O   10.296875175299050      -0.73602203567988300        6.3500170477110691     
 C   10.776071454407466       -1.1521454785643888        4.1749358885835308     
 N   9.8191390498997393       0.63327005374142220        1.2974438712053391     
 C   10.586867277065549      -0.70499855498056907        2.8101648506409562     
 B   9.6727459030735208       0.22582118036632337        7.3266243532861424     
 C   5.4668449480274042       0.36230465209756546        6.6242158275952727     
 H   7.1921290364653210        2.5495527717814759        1.6029266247993108     
 C   5.2439516018465664        2.2293772811237935        2.4915920214468668     
 C   4.8945727603197859        1.7030340459809297        3.7161874303701530     
 C   11.545938894667993        4.0792183106611519        7.0011478685373936     
 H   9.6065412236013810        3.7152199533365207        1.6413216493025979     
 C   10.737895499443617        5.1817810327273541        2.7507549588744258     
 C   11.124153163309440        5.1928429117087918        4.0853147703222481     
 C   11.466111163382676       -2.4179984460212505        4.5402458477716303     
 H   9.3125866145378247        1.4512459529102923       0.88809781662625931     
 C   10.584228479446477      -0.27311121199458060       0.63779573437079440     
 C   11.092932558399170       -1.1620573585560758        1.5762313547516265     
 C   9.9230885728978340      -0.33366872950611792        8.8010466048306935     
 H   4.4399486099379377       0.59457033539945048        6.3250767160775094     
 H   5.5334447038840784      -0.72614595157509232        6.7883267610919100     
 H   5.6595617075499778       0.83626329929049037        7.5994700434376359     
 H   4.6465592763431225        2.6378160781911757        1.6814917085357521     
 H   3.8953854020168412        1.5540168939577266        4.1002451765219696     
 H   11.244122753124151        5.1292783317143584        7.1122017204608365     
 H   11.430143128641349        3.5599686535137383        7.9561357666704131     
 H   12.614392678724938        4.0993080908719470        6.7303364088058046     
 H   10.935429301560276        5.8821472674977322        1.9503191382299725     
 H   11.689894071526869        5.9622765985660546        4.5948398574679201     
 H   12.005444750076792       -2.8349904020643515        3.6865830218138469     
 H   12.169465464141263       -2.2481054777492497        5.3657387965223338     
 H   10.739840038226870       -3.1716268739068427        4.8847314034642375     
 H   10.718562827818777      -0.22363545863907200      -0.43526718454475999     
 H   11.721832314596810       -2.0213829151179414        1.3780422811446003     
 H   10.966576139360246       -7.9341844098064926E-002   9.0486647021856150     
 H   9.8944737052441241       -1.4341198112640707        8.7828846724921519     
 C   8.9950695789164445       0.17773846712099944        9.9189107184534269     
 H   9.5265765380644858       0.12863666919143432        10.881108454426288     
 H   8.7704638359750717        1.2460299863300328        9.7655236805778785     
 C   7.6799328326113327      -0.60054018019932220        10.071356941818463     
 H   7.0570595786679000      -0.47256420954326106        9.1739964412538466     
 H   7.9023905755539108       -1.6797246399398595        10.127587234519805     
 C   6.8965953963488120      -0.18921863053696469        11.323546770384544     
 H   6.7033964860388640       0.89533110945682426        11.302090057032151     
 H   7.5293145734822415      -0.34900914057720811        12.210660152932352     
 C   5.5722046294400460      -0.93759698041054540        11.502619022843733     
 H   4.9127300227679696      -0.72854872905775170        10.644866287143298     
 H   5.7542840196969651       -2.0243265871941003        11.471869705749189     
 C   4.8485377136666736      -0.58297663025679414        12.806357294742170     
 H   4.6755922848539475       0.50436103861919290        12.849099054306576     
 H   5.5088900416054880      -0.80095413379937230        13.660366259569184     
 C   3.5153848144768420       -1.3160104653399689        12.993175994918523     
 H   2.8523123812723106       -1.0949689207383799        12.141926392650117     
 H   3.6820537444239876       -2.4045621155045422        12.955045664183615     
 C   2.8082059570563365      -0.95202071364957552        14.301764028172080     
 H   2.6543155726145367       0.13811639194612921        14.344447319439931     
 H   3.4694329813879370       -1.1798750166720775        15.152145358034765     
 C   1.4630875151251541       -1.6585064785230506        14.499244150055063     
 H   1.6089816994993471       -2.7505652302303005        14.474972470626692     
 H  0.80183719971473733       -1.4361682820333266        13.646679055279874     
 C  0.77055897493303571       -1.2618040812306537        15.806639555428859     
 H  0.64859346180868194      -0.16729631197172601        15.837766407590598     
 H   1.4278702751275678       -1.5016388607516258        16.656808024940783     
 C -0.59294602641336569       -1.9276908600115232        16.007092881887335     
 H  -1.2501450947027457       -1.6769978716552889        15.158920476968763     
 H -0.47857019772735021       -3.0236785562067134        15.966352034109230     
 C  -1.2851443461976511       -1.5452824558629030        17.321175034160728     
 H  -1.3717222208553739      -0.44871326863267474        17.398502253584347     
 H -0.65095478697742593       -1.8466098591841662        18.170420223886676     
 C  -2.6711207742436067       -2.1895575460349175        17.449828224452411     
 H  -3.3185233793206259       -1.8305365037855457        16.633505781514295     
 H  -2.5794195439813521       -3.2756264634701044        17.282733310120918     
 C  -3.3568004921464989       -1.9601888475648606        18.799775571577698     
 H  -3.4863512122668849      -0.88159253677722760        18.990961184731450     
 H  -2.6948262471201332       -2.3248960611037619        19.598616111753877     
 C  -4.7157668225117071       -2.6674644879378544        18.913204269785876     
 H  -5.4632451008861276       -2.1370040038190532        18.299103467299961     
 H  -4.6342515409929010       -3.6721598409543739        18.469905225898252     
 C  -5.2041843061977522       -2.7833299775537901        20.363940888596197     
 H  -6.2239686108256471       -3.1961125742849923        20.414913819729350     
 H  -4.5392594837379114       -3.4458013400928973        20.943231719643880     
 H  -5.2252946175248507       -1.8047165923221531        20.866371199227636     
 Cl   8.4256566402323223        3.1214225461866203        6.4107512322351540E-002
 Co   5.8045659866667005        7.1031495467262520        23.919151125977042     
 N   7.0983750613994552        7.7042542874298530        22.370384431965967     
 N   7.8153732209321127        7.0284899228554254        24.760221042253484     
 N   4.5949669324090170        6.4267845270609438        22.415205668626797     
 N   5.2122949191231100        5.1455305333386754        24.527738516441868     
 N   4.9407725310596646        8.8854708880270898        23.405788620338754     
 N   4.9907504732775374        7.9361282021056043        25.748747203228810     
 O   6.6502235881193794        8.2287307859840340        21.185252702214203     
 C   8.3976983974608714        7.7989427533289968        22.563304827995136     
 N   8.4603652092249195        6.5904569202636951        25.868961157181161     
 C   8.8010377476929289        7.3336038301015298        23.871577513095733     
 O   4.5080443111212931        6.9839129669852538        21.184387943056088     
 C   3.9781559381771063        5.1464214735729730        22.486031536095428     
 N   5.2840324285827309        4.3513114178248227        25.628914062563513     
 C   4.3394343196875038        4.4893405350293625        23.665401169003445     
 O   4.6176341604787909        9.2520374626700796        22.131565730984651     
 C   4.3312190129537127        9.7482594378316403        24.371957258333911     
 N   4.8947479434779337        7.5930745591198132        27.054398253795284     
 C   4.3811051500855278        9.1760893645735919        25.644226207443481     
 B   5.1672727204397413        8.3509215909379666        21.045516396582585     
 C   9.3376450840005170        8.4017582491846330        21.578338955744162     
 H   7.9159579214028941        6.2299072381620144        26.691745512947719     
 C   9.8088977394136148        6.6079843265245559        25.714331965562948     
 C   10.071090936504831        7.1029660537960932        24.441063082819753     
 C   2.9564668244998304        4.7137958885282671        21.507432665919911     
 H   5.8021289840847219        4.6634820575035478        26.479539776791224     
 C   4.5179931778345175        3.2323358430307016        25.497378084430377     
 C   3.9111017762350762        3.2679698398713786        24.261078503964249     
 C   3.8612916536290687        11.108414915565957        24.023017572468827     
 H   5.4092499236128777        6.7663771439662943        27.421433215711765     
 C   4.2853856414045195        8.5755013824106854        27.790158169401316     
 C   3.9410130798103773        9.6022255064833075        26.937418477589681     
 C   4.7733356823367146        8.9457970304085599        19.619147990865489     
 H   10.356716616484388        8.4618738325034322        21.971768373448686     
 H   8.9952112018681305        9.4153878661622539        21.318649915090631     
 H   9.3494289484452402        7.8251005524087889        20.641015256030862     
 H   10.464651193630784        6.2439589355571705        26.500999231422345     
 H   11.041187138166961        7.2577032634656105        23.987895915559204     
 H   2.6840297048750910        3.6615995758086903        21.646277905926013     
 H   3.3119558603895318        4.8612515186461263        20.476979993381619     
 H   2.0375211032818132        5.3197641419659005        21.608340071233258     
 H   4.4510145210359422        2.5051851139212298        26.295528598597230     
 H   3.2287788894029328        2.5378337876791264        23.848340377692708     
 H   3.4177215734573045        11.581144091315855        24.909874087039523     
 H   3.1015745003826516        11.094246274387199        23.208656065599055     
 H   4.7057570209827464        11.748193485216831        23.667696929507166     
 H   4.1300646873656524        8.4624857403785043        28.856134342675279     
 H   3.4532314271592828        10.533399837586924        27.201066185742210     
 H   3.7173884269177777        8.6863709187549354        19.441648102097140     
 H   4.7978866296923428        10.045531996577727        19.656794403883030     
 C   5.6322720780378877        8.4598756360843499        18.437934338632019     
 H   5.0567438364626947        8.5371515892454841        17.503265415574305     
 H   5.8594499092363339        7.3876950864980175        18.553683713988487     
 C   6.9429821876902791        9.2366526128099693        18.259935508454852     
 H   7.5543270721696514        9.1508034474104765        19.169459685545860     
 H   6.7142713492061743        10.310995411659762        18.154216643222981     
 C   7.7461292240213231        8.7718631417406865        17.042902630705992     
 H   7.9344455027910099        7.6880686835914158        17.113553663630981     
 H   7.1378692478973136        8.8982156561093593        16.133293466582238     
 C   9.0770294764587955        9.5080705298692472        16.871334361864911     
 H   9.7182759689748082        9.3188452846076970        17.747525882076033     
 H   8.9012612654985475        10.596372505339907        16.868668815652303     
 C   9.8200398439635332        9.1140427249814042        15.592615571734852     
 H   9.9937522466901356        8.0260894859532552        15.583496482564527     
 H   9.1739581538567929        9.3075768763477313        14.721888231943757     
 C   11.152624865475278        9.8441245279896261        15.408312949811483     
 H   11.805194503289773        9.6437215447234390        16.272548773197137     
 H   10.983667716150894        10.932980052967457        15.419672021935646     
 C   11.872791705864636        9.4526673961998284        14.117003728675325     
 H   12.041178442595703        8.3638784195300602        14.104042259078582     
 H   11.214949312421753        9.6499162889403927        13.256268714753086     
 C   13.206602018048635        10.174370592428650        13.912677526969921     
 H   13.042620777536667        11.264278410278454        13.913123374109688     
 H   13.867308127860468        9.9808208091523003        14.772525727106098     
 C   13.909083081541151        9.7633971564366764        12.617204697737845     
 H   14.070523326026413        8.6738154964834546        12.617125075403994     
 H   13.243106379326232        9.9551728618429127        11.762321725043845     
 C   15.244580193199846        10.472705324207979        12.397080448783711     
 H   15.913313151431316        10.264359644605017        13.247444174292134     
 H   15.089736367226026        11.564234840339672        12.415377527415034     
 C   15.947259889708693        10.090099472317508        11.090022597147188     
 H   16.075315429312834        8.9970405958761344        11.034050992008137     
 H   15.303584944891101        10.351654197109436        10.235363004340703     
 C   17.305957956257494        10.783606792593011        10.961126638677218     
 H   17.947187604823867        10.479489994962718        11.803834049427971     
 H   17.167702968440139        11.869673784371610        11.088808227929320     
 C   18.043340707496657        10.540510588705295        9.6427373199185880     
 H   18.197177799564621        9.4614434472615354        9.4778599237422476     
 H   17.415462524008898        10.880203934460933        8.8059170377736091     
 C   19.390430856968290        11.271413930574711        9.5969006581884351     
 H   20.093142115865120        10.785329945880306        10.290392455036226     
 H   19.253807451867011        12.288902290698026        9.9879731955908309     
 C   19.993882142405649        11.345787951882249        8.1930081018128575     
 H   20.977481748600646        11.835423160762023        8.2089057007714956     
 H   19.340434979344899        11.925819990584932        7.5264672481195900     
 H   20.128754805416651        10.347576058438401        7.7580199835765189     
 Cl   6.7965217856455169        5.4081570760896325        28.130583959380264     
         194

 Co   9.1426507165349733        1.4043522060461515        4.3840563196132267     
 N   7.8555428093080906       0.67745780474267991        5.7635664462565801     
 N   7.1863887467547949        1.7270467262280300        3.5344635589893119     
 N   10.194816616045799        2.2223143653223598        6.0325511988748115     
 N   9.9774932899567315        3.2764613828591527        3.6573183198658632     
 N   10.246945492115890      -0.33247770203983046        5.0425238381529880     
 N   9.7992194395321999       0.39067074313537697        2.6283746162199493     
 O   8.1844098519979251       0.34391959080938578        7.0408932935918802     
 C   6.4379185223460826       0.81946054496049814        5.6040650140814217     
 N   6.6084686414020322        2.2219688239505100        2.4090099879828073     
 C   6.1286470923065988        1.3906579676444129        4.3677306345091624     
 O   10.301442442126442        1.5906223186473913        7.2388222861543889     
 C   10.769062346591653        3.3959714550599327        5.9332495206837477     
 N   10.056216885946091        4.0336512754552780        2.5361595594385173     
 C   10.634419551739949        3.9827837916521127        4.6130419193095600     
 O   10.296238435979145      -0.73924444559189462        6.3496572934299627     
 C   10.774674893076719       -1.1531230684679499        4.1739520193151778     
 N   9.8214965691797644       0.63880029689728002        1.2994671510148053     
 C   10.586371384098994      -0.70353366769251213        2.8098975194968605     
 B   9.6744020599661678       0.22306921431969104        7.3272091578875287     
 C   5.4686014393446634       0.35714339307780896        6.6251980256057452     
 H   7.1912833909987892        2.5491945296133283        1.6050570617393798     
 C   5.2434455605619092        2.2262492215814138        2.4933783236821800     
 C   4.8946117144978079        1.6993933825928367        3.7179278511831377     
 C   11.552348155951194        4.0741092110450365        7.0023824174636546     
 H   9.6037905914212427        3.7187334373128684        1.6456164561423381     
 C   10.736727331029256        5.1836186767946186        2.7554832697269833     
 C   11.125416231258496        5.1924901048379120        4.0892883758700238     
 C   11.462486812744409       -2.4205986308591254        4.5374470869744679     
 H   9.3147465171540418        1.4570287091092631       0.89088882601363339     
 C   10.586362793041829      -0.26686180915512253       0.63865958963371494     
 C   11.093227777479253       -1.1583837387504681        1.5755314793764639     
 C   9.9246051945080502      -0.33716927758550608        8.8013576991076246     
 H   4.4413255674941441       0.58721769083950537        6.3258183065697589     
 H   5.5377766202456709      -0.73119198989758305        6.7886165142427188     
 H   5.6598328193849792       0.83091286027144129        7.6008214322638725     
 H   4.6456022943688104        2.6343747011020580        1.6834273684921770     
 H   3.8956136703751567        1.5495329835019540        4.1021137523197728     
 H   11.251790584871735        5.1242628587829229        7.1155030112947530     
 H   11.437908058827215        3.5535691469023645        7.9567745257833717     
 H   12.620218171992445        4.0935256664347524        6.7294175819852242     
 H   10.932862373334249        5.8852362979679596        1.9558231274069753     
 H   11.692225812734181        5.9609833101894489        4.5989398157111276     
 H   12.003302150109112       -2.8359182480279164        3.6839804654724624     
 H   12.164007026757137       -2.2537919305543248        5.3649380228201009     
 H   10.734552780384183       -3.1741835789661583        4.8780217610878136     
 H   10.722087254566899      -0.21493875673516480      -0.43400662408028401     
 H   11.721561213467128       -2.0178621794161469        1.3762177954601402     
 H   10.968284864554221       -8.3664132228258414E-002   9.0489778570870545     
 H   9.8951435859997101       -1.4375729094576635        8.7829247966129369     
 C   8.9970081844748009       0.17482495703889950        9.9193113435380837     
 H   9.5282396135580374       0.12471962740229091        10.881603328923660     
 H   8.7737629124375651        1.2434382168170295        9.7663396466400911     
 C   7.6808649785401988      -0.60178488529939000        10.071204966576618     
 H   7.0584865671911103      -0.47284673314893494        9.1736737191784616     
 H   7.9018494752285200       -1.6812446839558735        10.127343961337823     
 C   6.8976613543839314      -0.18954194198326824        11.323170612126090     
 H   6.7061311875649778       0.89526596146114179        11.301904160408936     
 H   7.5297660244640170      -0.35048088758948726        12.210487621489117     
 C   5.5721482088060421      -0.93596716069949093        11.501595983579360     
 H   4.9132829601311725      -0.72576579368197658        10.643669435828969     
 H   5.7526805483072687       -2.0229110591046902        11.470617023374269     
 C   4.8485666556000062      -0.58069045243111472        12.805198685577954     
 H   4.6765267889885527       0.50676992066727367        12.847913987125919     
 H   5.5086234067749391      -0.79921607636943504        13.659285058342265     
 C   3.5148495166691576       -1.3126933027159720        12.991903721046672     
 H   2.8521583726750794       -1.0915155799245420        12.140405631695106     
 H   3.6807916248815888       -2.4013617916840881        12.954127836985252     
 C   2.8075081033607026      -0.94794851554461801        14.300205352984873     
 H   2.6534884048530829       0.14217782527151629        14.342273147955938     
 H   3.4686644042691430       -1.1752665448548696        15.150779527651288     
 C   1.4625334520526387       -1.6546370579107452        14.497880958009556     
 H   1.6089473689394123       -2.7466548966272701        14.474912784944022     
 H  0.80162059560326360       -1.4336413397599939        13.644730732361888     
 C  0.76897868165973204       -1.2570211527375883        15.804455817695974     
 H  0.64451900279781360      -0.16282459756455336        15.833637393821538     
 H   1.4265826256448109       -1.4938445209064632        16.655118292106707     
 C -0.59287648798202919       -1.9258227764003710        16.005700704878603     
 H  -1.2503625696124712       -1.6781055702997600        15.156969025021887     
 H -0.47570742912461528       -3.0215062939760422        15.966572301938307     
 C  -1.2868695238478860       -1.5435872909066126        17.318900277994658     
 H  -1.3768390644598363      -0.44729926639940726        17.394550916055913     
 H -0.65255442961968346       -1.8418951326157496        18.169018846238007     
 C  -2.6708241092392462       -2.1919376437814257        17.446735307537171     
 H  -3.3175467293985634       -1.8367004919469909        16.628416264502867     
 H  -2.5752788449732171       -3.2778738994530938        17.281946785608827     
 C  -3.3609414359518492       -1.9626946762383746        18.794311984379927     
 H  -3.4938949424201966      -0.88432994953950472        18.983787411698305     
 H  -2.7011364407281198       -2.3250126648633858        19.595905220358489     
 C  -4.7181394867205366       -2.6735037074240688        18.902536579927290     
 H  -5.4624309628575149       -2.1476175666371478        18.281815416059967     
 H  -4.6310266779536109       -3.6791755471189362        18.463727200388426     
 C  -5.2163197028079766       -2.7861131329984112        20.349347613196578     
 H  -6.2339143596730819       -3.2037106710564931        20.394712197416414     
 H  -4.5535801201641206       -3.4429832771036075        20.936078807279493     
 H  -5.2453615289723654       -1.8060360108099378        20.846829431104872     
 Cl   8.4237908588690900        3.1254779380779580        6.7085585520116384E-002
 Co   5.8018033820000303        7.1027271392136271        23.920317785549337     
 N   7.0970582177195096        7.6996500972668667        22.371059906799371     
 N   7.8115353302089021        7.0295718277398827        24.762879009808135     
 N   4.5897186330781157        6.4284391002148489        22.416700245804119     
 N   5.2145751635807986        5.1445770841448075        24.525529552817680     
 N   4.9440039006436987        8.8874450522643809        23.405617953104880     
 N   4.9857793673797834        7.9356231420750438        25.747907124835930     
 O   6.6498725564174412        8.2227570497256313        21.184956598862783     
 C   8.3961968461047842        7.7947346043860977        22.564900312115622     
 N   8.4551951627024273        6.5959969720073257        25.873914116113045     
 C   8.7981453718736358        7.3330906577213764        23.874778351896161     
 O   4.5041419069091635        6.9850051939567281        21.185480445520479     
 C   3.9755303040493954        5.1469523137656754        22.486632820335885     
 N   5.2908485210844569        4.3482641112223401        25.624785141337163     
 C   4.3407641321987533        4.4884718252964255        23.663912781723102     
 O   4.6204161851409120        9.2531003858930720        22.131178264576185     
 C   4.3359466360883410        9.7513952831784749        24.371634282370518     
 N   4.8883292886601408        7.5926748353778315        27.053544840135757     
 C   4.3818224701369743        9.1780405218962322        25.643594939689134     
 B   5.1674854579857676        8.3498829318141699        21.045631432924324     
 C   9.3371231342604659        8.3956240171661705        21.579639489379744     
 H   7.9100535377826047        6.2353839272358131        26.696277657062947     
 C   9.8039274967922534        6.6146673076621001        25.721112958916653     
 C   10.067547750994349        7.1059853050364836        24.446847726857779     
 C   2.9537762784598471        4.7134597921854402        21.508386212857918     
 H   5.8068558859862502        4.6614529797731938        26.476370931612102     
 C   4.5261481847510652        3.2284656552976316        25.492864933167340     
 C   3.9162365812715683        3.2652631598642410        24.258142549977826     
 C   3.8758535661961622        11.114657388579362        24.024441382561946     
 H   5.4001566518115895        6.7644810338096644        27.420577335810588     
 C   4.2835771261440678        8.5774789083396161        27.789426637421183     
 C   3.9437738373293394        9.6057589992849763        26.936843621910715     
 C   4.7752656396030435        8.9453377124177038        19.618978060008942     
 H   10.355576005535950        8.4574101394230894        21.974312118123819     
 H   8.9944636324213167        9.4082745909560277        21.316876274351568     
 H   9.3506202431807175        7.8165557998779098        20.643936150747777     
 H   10.458958923427707        6.2533728528814532        26.509477248740112     
 H   11.038116662860267        7.2603716355490491        23.994602344893284     
 H   2.6845043410775817        3.6603480854878212        21.645274605093412     
 H   3.3077080299705783        4.8641205977915138        20.477980815863457     
 H   2.0332540789136320        5.3163191740493101        21.611639468109932     
 H   4.4624964719923481        2.4995471156491065        26.289500359127505     
 H   3.2341198077826392        2.5347865393412139        23.845684694653436     
 H   3.4214324991515741        11.585367341344268        24.905256659885570     
 H   3.1300870079043865        11.106869144348479        23.200958278579151     
 H   4.7254743202644720        11.752156649325148        23.686171076306447     
 H   4.1277410751790873        8.4649102910206544        28.855376073167751     
 H   3.4601189817433546        10.538811061928230        27.200755802227988     
 H   3.7191626390059995        8.6869970838794419        19.440872405757425     
 H   4.8006939340331085        10.045051280189954        19.657199740114727     
 C   5.6339176466940994        8.4594345291459145        18.437420951568818     
 H   5.0583615150164256        8.5383230410909352        17.502919420416877     
 H   5.8597247021427004        7.3868599310882166        18.552102459929639     
 C   6.9456487024512512        9.2346477572989709        18.259641479919367     
 H   7.5581610553826861        9.1452872191994281        19.167908638111275     
 H   6.7185610924055572        10.309554874223785        18.157274001900685     
 C   7.7462670819791901        8.7721969825166166        17.040026776225393     
 H   7.9339701899919088        7.6881929358022747        17.107803273317881     
 H   7.1363523722775826        8.9010651992484249        16.132001752094016     
 C   9.0772931096329170        9.5080445879823223        16.867683133748418     
 H   9.7193821529273272        9.3174042023069266        17.742889320578431     
 H   8.9019025744986919        10.596376093725917        16.866803581267071     
 C   9.8191557515971812        9.1157309560832633        15.587711428051367     
 H   9.9927611237711211        8.0277956559179291        15.577009151168076     
 H   9.1724098648711134        9.3105023421329580        14.717795343929380     
 C   11.151784685917750        9.8459368802006626        15.403406583360336     
 H   11.804496471850795        9.6450817189110953        16.267434890957425     
 H   10.982819122505804        10.934783183430712        15.415460321012082     
 C   11.872117318718171        9.4552991517998457        14.111880250247793     
 H   12.040538096306131        8.3665340264770531        14.098329904150724     
 H   11.214433562599579        9.6529922949163538        13.251147812077777     
 C   13.206041968313771        10.177099832855784        13.908126476712928     
 H   13.041911053813001        11.266982714220608        13.907730874298720     
 H   13.866066748564423        9.9842367411670701        14.768644956495489     
 C   13.909771378037036        9.7653691852130091        12.613539117104061     
 H   14.071665715553772        8.6758775710551088        12.614501663793595     
 H   13.244433437133608        9.9560487366386212        11.757964466689462     
 C   15.245158187949862        10.475019563637181        12.393721094645340     
 H   15.913315626208185        10.267783005034515        13.244784573572922     
 H   15.089915075693423        11.566496059815705        12.410818823423531     
 C   15.949021841097824        10.091369139715757        11.087578428262470     
 H   16.076887173831551        8.9982578080385203        11.032470238037323     
 H   15.306164313411990        10.352476819078491        10.232190140476632     
 C   17.308000562051745        10.784498154703709        10.959685832249496     
 H   17.947938544951480        10.481025680326445        11.803560825435175     
 H   17.169821540146124        11.870690219784448        11.086252039026389     
 C   18.047501641986990        10.540204576954766        9.6427236769667282     
 H   18.201248574228160        9.4610075573353818        9.4787018853180243     
 H   17.421443878248009        10.879678100844840        8.8045475135962477     
 C   19.394829527921463        11.270698143117240        9.5992219590495917     
 H   20.095587014498609        10.785133174832275        10.294896983722603     
 H   19.257559697140312        12.288573426968224        9.9889466787217476     
 C   20.001959864055085        11.343478076274025        8.1969859779915719     
 H   20.985676785460580        11.832731601745820        8.2150431786143461     
 H   19.350579777550408        11.923102544596439        7.5281495868576309     
 H   20.137461233884988        10.344808224854562        7.7633388401988670     
 Cl   6.7906930673409649        5.4080171935106698        28.131854151892238     
         194

 Co   9.1434081361755322        1.4045350135076904        4.3861266749673122     
 N   7.8567332830960810       0.67715507190460433        5.7653630595391823     
 N   7.1863676984042621        1.7257510469360267        3.5362350171349437     
 N   10.197457574251821        2.2200020784420977        6.0341507466776108     
 N   9.9772725174837618        3.2772260310192465        3.6605436180585449     
 N   10.246891020947459      -0.33389200692429372        5.0427147043693221     
 N   9.7998383498064001       0.39316703039811285        2.6296902988510658     
 O   8.1860638049203764       0.34330340666389847        7.0424709593261161     
 C   6.4389561232076291       0.81704719463155395        5.6056855839612636     
 N   6.6079735413240286        2.2200385586893421        2.4107569889291622     
 C   6.1290114506280871        1.3881507451394781        4.3694346992081448     
 O   10.305358588667948        1.5867965117643479        7.2395023343483462     
 C   10.772739037070357        3.3931495287421622        5.9352050760188870     
 N   10.054171390540969        4.0361242450824699        2.5404517853786821     
 C   10.636192732813289        3.9818506638463225        4.6160791160973869     
 O   10.295601696659240      -0.74246685550390634        6.3492975391488553     
 C   10.773278331745972       -1.1541006583715110        4.1729681500468248     
 N   9.8238540884597914       0.64433054005313772        1.3014904308242712     
 C   10.585875491132439      -0.70206878040445519        2.8096301883527648     
 B   9.6760582168588165       0.22031724827305871        7.3277939624889141     
 C   5.4703579306619234       0.35198213405805240        6.6261802236162186     
 H   7.1904377455322566        2.5488362874451806        1.6071874986794485     
 C   5.2429395192772530        2.2231211620390345        2.4951646259174933     
 C   4.8946506686758289        1.6957527192047437        3.7196682719961225     
 C   11.558757417234395        4.0690001114289212        7.0036169663899148     
 H   9.6010399592411044        3.7222469212892166        1.6499112629820782     
 C   10.735559162614894        5.1854563208618831        2.7602115805795404     
 C   11.126679299207552        5.1921372979670330        4.0932619814177986     
 C   11.458862462106142       -2.4231988156970004        4.5346483261773045     
 H   9.3169064197702589        1.4628114653082338       0.89367983540100737     
 C   10.588497106637181      -0.26061240631566451       0.63952344489663548     
 C   11.093522996559336       -1.1547101189448605        1.5748316040013011     
 C   9.9261218161182665      -0.34066982566489429        8.8016687933845539     
 H   4.4427025250503505       0.57986504627956037        6.3265598970620074     
 H   5.5421085366072624      -0.73623802822007378        6.7889062673935276     
 H   5.6601039312199815       0.82556242125239221        7.6021728210901083     
 H   4.6446453123944984        2.6309333240129402        1.6853630284486019     
 H   3.8958419387334726        1.5450490730461812        4.1039823281175751     
 H   11.259458416619321        5.1192473858514864        7.1188043021286695     
 H   11.445672989013080        3.5471696402909907        7.9574132848963304     
 H   12.626043665259949        4.0877432419975577        6.7284987551646438     
 H   10.930295445108221        5.8883253284381860        1.9613271165839781     
 H   11.694557553941495        5.9596900218128441        4.6030397739543361     
 H   12.001159550141432       -2.8368460939914808        3.6813779091310774     
 H   12.158548589373011       -2.2594783833593999        5.3641372491178672     
 H   10.729265522541496       -3.1767402840254739        4.8713121187113897     
 H   10.725611681315021      -0.20624205483125760      -0.43274606361580797     
 H   11.721290112337448       -2.0143414437143528        1.3743933097756802     
 H   10.969993589748197       -8.7986420358451903E-002   9.0492910119884922     
 H   9.8958134667552979       -1.4410260076512564        8.7829649207337219     
 C   8.9989467900331555       0.17191144695679958        9.9197119686227406     
 H   9.5299026890515890       0.12080258561314750        10.882098203421030     
 H   8.7770619889000585        1.2408464473040262        9.7671556127023020     
 C   7.6817971244690657      -0.60302959039945780        10.071052991334771     
 H   7.0599135557143198      -0.47312925675460882        9.1733509971030767     
 H   7.9013083749031283       -1.6827647279718876        10.127100688155844     
 C   6.8987273124190498      -0.18986525342957175        11.322794453867635     
 H   6.7088658890910908       0.89520081346545943        11.301718263785721     
 H   7.5302174754457933      -0.35195263460176646        12.210315090045881     
 C   5.5720917881720373      -0.93433734098843635        11.500572944314987     
 H   4.9138358974943754      -0.72298285830620135        10.642472584514639     
 H   5.7510770769175723       -2.0214955310152800        11.469364340999350     
 C   4.8485955975333388      -0.57840427460543531        12.804040076413736     
 H   4.6774612931231578       0.50917880271535432        12.846728919945262     
 H   5.5083567719443902      -0.79747801893949777        13.658203857115348     
 C   3.5143142188614735       -1.3093761400919752        12.990631447174819     
 H   2.8520043640778483       -1.0880622391107040        12.138884870740094     
 H   3.6795295053391901       -2.3981614678636336        12.953210009786892     
 C   2.8068102496650691      -0.94387631743966049        14.298646677797665     
 H   2.6526612370916292       0.14623925859690337        14.340098976471944     
 H   3.4678958271503495       -1.1706580730376619        15.149413697267812     
 C   1.4619793889801231       -1.6507676372984401        14.496517765964050     
 H   1.6089130383794774       -2.7427445630242402        14.474853099261352     
 H  0.80140399149178976       -1.4311143974866611        13.642782409443900     
 C  0.76739838838642838       -1.2522382242445229        15.802272079963087     
 H  0.64044454378694537      -0.15835288315738075        15.829508380052477     
 H   1.4252949761620539       -1.4860501810613005        16.653428559272626     
 C -0.59280694955069280       -1.9239546927892186        16.004308527869867     
 H  -1.2505800445221968       -1.6792132689442310        15.155017573075011     
 H -0.47284466052188040       -3.0193340317453710        15.966792569767383     
 C  -1.2885947014981209       -1.5418921259503224        17.316625521828584     
 H  -1.3819559080642989      -0.44588526416613972        17.390599578527478     
 H -0.65415407226194100       -1.8371804060473329        18.167617468589341     
 C  -2.6705274442348856       -2.1943177415279340        17.443642390621928     
 H  -3.3165700794765010       -1.8428644801084364        16.623326747491436     
 H  -2.5711381459650822       -3.2801213354360836        17.281160261096733     
 C  -3.3650823797571991       -1.9652005049118884        18.788848397182157     
 H  -3.5014386725735083      -0.88706736230178196        18.976613638665160     
 H  -2.7074466343361068       -2.3251292686230092        19.593194328963101     
 C  -4.7205121509293662       -2.6795429269102837        18.891868890068700     
 H  -5.4616168248289023       -2.1582311294552428        18.264527364819969     
 H  -4.6278018149143207       -3.6861912532834986        18.457549174878601     
 C  -5.2284550994182020       -2.7888962884430319        20.334754337796959     
 H  -6.2438601085205176       -3.2113087678279939        20.374510575103479     
 H  -4.5679007565903298       -3.4401652141143177        20.928925894915103     
 H  -5.2654284404198801       -1.8073554292977225        20.827287662982108     
 Cl   8.4219250775058576        3.1295333299692958        7.0063658717881228E-002
 Co   5.7990407773333601        7.1023047317010013        23.921484445121632     
 N   7.0957413740395641        7.6950459071038813        22.371735381632774     
 N   7.8076974394856906        7.0306537326243399        24.765536977362785     
 N   4.5844703337472135        6.4300936733687548        22.418194822981437     
 N   5.2168554080384881        5.1436236349509397        24.523320589193496     
 N   4.9472352702277318        8.8894192165016719        23.405447285871006     
 N   4.9808082614820295        7.9351180820444833        25.747067046443046     
 O   6.6495215247155040        8.2167833134672268        21.184660495511363     
 C   8.3946952947486970        7.7905264554431977        22.566495796236108     
 N   8.4500251161799351        6.6015370237509563        25.878867075044930     
 C   8.7952529960543426        7.3325774853412238        23.877979190696585     
 O   4.5002395026970339        6.9860974209282025        21.186572947984871     
 C   3.9729046699216850        5.1474831539583779        22.487234104576341     
 N   5.2976646135861838        4.3452168046198585        25.620656220110810     
 C   4.3420939447100029        4.4876031155634895        23.662424394442759     
 O   4.6231982098030322        9.2541633091160627        22.130790798167720     
 C   4.3406742592229701        9.7545311285253113        24.371311306407126     
 N   4.8819106338423470        7.5922751116358507        27.052691426476226     
 C   4.3825397901884218        9.1799916792188725        25.642963671934783     
 B   5.1676981955317931        8.3488442726903731        21.045746469266067     
 C   9.3366011845204131        8.3894897851477062        21.580940023015330     
 H   7.9041491541623152        6.2408606163096119        26.700809801178174     
 C   9.7989572541708920        6.6213502887996443        25.727893952270357     
 C   10.064004565483865        7.1090045562768749        24.452632370895802     
 C   2.9510857324198643        4.7131236958426133        21.509339759795928     
 H   5.8115827878877777        4.6594239020428390        26.473202086432980     
 C   4.5343031916676138        3.2245954675645612        25.488351781904303     
 C   3.9213713863080608        3.2625564798571030        24.255206595991400     
 C   3.8904154787632552        11.120899861592765        24.025865192655065     
 H   5.3910633800103023        6.7625849236530353        27.419721455909411     
 C   4.2817686108836153        8.5794564342685486        27.788695105441054     
 C   3.9465345948483015        9.6092924920866452        26.936268766231745     
 C   4.7771955968693725        8.9448783944268477        19.618808129152391     
 H   10.354435394587510        8.4529464463427466        21.976855862798949     
 H   8.9937160629745030        9.4011613157498015        21.315102633612504     
 H   9.3518115379161930        7.8080110473470308        20.646857045464689     
 H   10.453266653224627        6.2627867702057358        26.517955266057875     
 H   11.035046187553570        7.2630400076324886        24.001308774227361     
 H   2.6849789772800725        3.6590965951669521        21.644271304260808     
 H   3.3034601995516253        4.8669896769369005        20.478981638345296     
 H   2.0289870545454507        5.3128742061327197        21.614938864986605     
 H   4.4739784229487531        2.4939091173769836        26.283472119657784     
 H   3.2394607261623460        2.5317392910033010        23.843029011614167     
 H   3.4251434248458437        11.589590591372684        24.900639232731617     
 H   3.1585995154261215        11.119492014309760        23.193260491559244     
 H   4.7451916195461967        11.756119813433465        23.704645223105732     
 H   4.1254174629925213        8.4673348416628027        28.854617803660222     
 H   3.4670065363274261        10.544222286269539        27.200445418713766     
 H   3.7209368510942218        8.6876232490039484        19.440096709417713     
 H   4.8035012383738742        10.044570563802182        19.657605076346421     
 C   5.6355632153503104        8.4589934222074810        18.436907564505617     
 H   5.0599791935701557        8.5394944929363863        17.502573425259445     
 H   5.8599994950490677        7.3860247756784148        18.550521205870790     
 C   6.9483152172122233        9.2326429017879743        18.259347451383881     
 H   7.5619950385957209        9.1397709909883798        19.166357590676686     
 H   6.7228508356049392        10.308114336787810        18.160331360578386     
 C   7.7464049399370580        8.7725308232925485        17.037150921744793     
 H   7.9334948771928078        7.6883171880131327        17.102052883004784     
 H   7.1348354966578507        8.9039147423874887        16.130710037605791     
 C   9.0775567428070367        9.5080186460953975        16.864031905631929     
 H   9.7204883368798463        9.3159631200061579        17.738252759080826     
 H   8.9025438834988382        10.596379682111925        16.864938346881843     
 C   9.8182716592308275        9.1174191871851225        15.582807284367881     
 H   9.9917700008521084        8.0295018258826030        15.570521819771622     
 H   9.1708615758854339        9.3134278079181847        14.713702455915005     
 C   11.150944506360222        9.8477492324117009        15.398500216909188     
 H   11.803798440411818        9.6464418930987517        16.262321008717709     
 H   10.981970528860714        10.936586313893965        15.411248620088518     
 C   11.871442931571709        9.4579309073998630        14.106756771820260     
 H   12.039897750016561        8.3691896334240479        14.092617549222865     
 H   11.213917812777403        9.6560683008923132        13.246026909402469     
 C   13.205481918578908        10.179829073282919        13.903575426455935     
 H   13.041201330089335        11.269687018162763        13.902338374487750     
 H   13.864825369268376        9.9876526731818398        14.764764185884879     
 C   13.910459674532921        9.7673412139893401        12.609873536470277     
 H   14.072808105081132        8.6779396456267630        12.611878252183196     
 H   13.245760494940985        9.9569246114343297        11.753607208335078     
 C   15.245736182699877        10.477333803066383        12.390361740506968     
 H   15.913318100985054        10.271206365464012        13.242124972853707     
 H   15.090093784160821        11.568757279291738        12.406260119432028     
 C   15.950783792486956        10.092638807114007        11.085134259377751     
 H   16.078458918350268        8.9994750202009079        11.030889484066510     
 H   15.308743681932881        10.353299441047549        10.229017276612563     
 C   17.310043167845997        10.785389516814408        10.958245025821775     
 H   17.948689485079093        10.482561365690174        11.803287601442378     
 H   17.171940111852113        11.871706655197286        11.083695850123457     
 C   18.051662576477327        10.539898565204238        9.6427100340148701     
 H   18.205319348891695        9.4605716674092282        9.4795438468937991     
 H   17.427425232487121        10.879152267228747        8.8031779894188880     
 C   19.399228198874631        11.269982355659769        9.6015432599107484     
 H   20.098031913132097        10.784936403784245        10.299401512408981     
 H   19.261311942413609        12.288244563238422        9.9899201618526643     
 C   20.010037585704520        11.341168200665800        8.2009638541702863     
 H   20.993871822320518        11.830040042729618        8.2211806564571965     
 H   19.360724575755917        11.920385098607946        7.5298319255956727     
 H   20.146167662353321        10.342040391270721        7.7686576968212151     
 Cl   6.7848643490364138        5.4078773109317062        28.133124344404209     
         194

 Co   9.1441655558160910        1.4047178209692290        4.3881970303213986     
 N   7.8579237568840705       0.67685233906652886        5.7671596728217844     
 N   7.1863466500537294        1.7244553676440233        3.5380064752805760     
 N   10.200098532457844        2.2176897915618352        6.0357502944804091     
 N   9.9770517450107903        3.2779906791793407        3.6637689162512270     
 N   10.246836549779026      -0.33530631180875697        5.0429055705856571     
 N   9.8004572600806004       0.39566331766084872        2.6310059814821827     
 O   8.1877177578428295       0.34268722251841116        7.0440486250603511     
 C   6.4399937240691756       0.81463384430260966        5.6073061538411055     
 N   6.6074784412460250        2.2181082934281742        2.4125039898755167     
 C   6.1293758089495762        1.3856435226345432        4.3711387639071262     
 O   10.309274735209456        1.5829707048813044        7.2401823825423026     
 C   10.776415727549063        3.3903276024243922        5.9371606313540255     
 N   10.052125895135848        4.0385972147096609        2.5447440113188469     
 C   10.637965913886628        3.9809175360405318        4.6191163128852128     
 O   10.294964957339335      -0.74568926541591796        6.3489377848677488     
 C   10.771881770415225       -1.1550782482750721        4.1719842807784717     
 N   9.8262116077398165       0.64986078320899554        1.3035137106337373     
 C   10.585379598165884      -0.70060389311639837        2.8093628572086691     
 B   9.6777143737514653       0.21756528222642638        7.3283787670902996     
 C   5.4721144219791826       0.34682087503829584        6.6271624216266911     
 H   7.1895921000657248        2.5484780452770330        1.6093179356195175     
 C   5.2424334779925967        2.2199931024966548        2.4969509281528066     
 C   4.8946896228538499        1.6921120558166507        3.7214086928091072     
 C   11.565166678517595        4.0638910118128058        7.0048515153161759     
 H   9.5982893270609662        3.7257604052655644        1.6542060698218184     
 C   10.734390994200531        5.1872939649291476        2.7649398914320980     
 C   11.127942367156608        5.1917844910961541        4.0972355869655734     
 C   11.455238111467873       -2.4257990005348753        4.5318495653801412     
 H   9.3190663223864760        1.4685942215072045       0.89647084478838146     
 C   10.590631420232532      -0.25436300347620644       0.64038730015955603     
 C   11.093818215639418       -1.1510364991392530        1.5741317286261385     
 C   9.9276384377284828      -0.34417037374428250        8.8019798876614850     
 H   4.4440794826065568       0.57251240171961537        6.3273014875542568     
 H   5.5464404529688549      -0.74128406654256451        6.7891960205443374     
 H   5.6603750430549837       0.82021198223334324        7.6035242099163449     
 H   4.6436883304201864        2.6274919469238229        1.6872986884050265     
 H   3.8960702070917885        1.5405651625904087        4.1058509039153783     
 H   11.267126248366905        5.1142319129200509        7.1221055929625861     
 H   11.453437919198945        3.5407701336796169        7.9580520440092890     
 H   12.631869158527456        4.0819608175603630        6.7275799283440634     
 H   10.927728516882194        5.8914143589084134        1.9668311057609809     
 H   11.696889295148807        5.9583967334362384        4.6071397321975436     
 H   11.999016950173752       -2.8377739399550457        3.6787753527896929     
 H   12.153090151988884       -2.2651648361644749        5.3633364754156343     
 H   10.723978264698808       -3.1792969890847895        4.8646024763349658     
 H   10.729136108063143      -0.19754535292735040      -0.43148550315133199     
 H   11.721019011207765       -2.0108207080125586        1.3725688240912202     
 H   10.971702314942172       -9.2308708488645391E-002   9.0496041668899316     
 H   9.8964833475108858       -1.4444791058448494        8.7830050448545052     
 C   9.0008853955915118       0.16899793687469966        9.9201125937073993     
 H   9.5315657645451388       0.11688554382400407        10.882593077918402     
 H   8.7803610653625501        1.2382546777910231        9.7679715787645147     
 C   7.6827292703979326      -0.60427429549952549        10.070901016092924     
 H   7.0613405442375301      -0.47341178036028264        9.1730282750276935     
 H   7.9007672745777375       -1.6842847719879017        10.126857414973863     
 C   6.8997932704541682      -0.19018856487587527        11.322418295609181     
 H   6.7116005906172047       0.89513566546977696        11.301532367162505     
 H   7.5306689264275688      -0.35342438161404566        12.210142558602646     
 C   5.5720353675380325      -0.93270752127738177        11.499549905050614     
 H   4.9143888348575784      -0.72019992293042612        10.641275733200310     
 H   5.7494736055278759       -2.0200800029258703        11.468111658624432     
 C   4.8486245394666714      -0.57611809677975589        12.802881467249520     
 H   4.6783957972577630       0.51158768476343508        12.845543852764603     
 H   5.5080901371138413      -0.79573996150956050        13.657122655888429     
 C   3.5137789210537891       -1.3060589774679783        12.989359173302967     
 H   2.8518503554806172       -1.0846088982968660        12.137364109785082     
 H   3.6782673857967914       -2.3949611440431795        12.952292182588531     
 C   2.8061123959694352      -0.93980411933470298        14.297088002610456     
 H   2.6518340693301754       0.15030069192229045        14.337924804987953     
 H   3.4671272500315555       -1.1660496012204542        15.148047866884337     
 C   1.4614253259076078       -1.6468982166861350        14.495154573918544     
 H   1.6088787078195426       -2.7388342294212098        14.474793413578684     
 H  0.80118738738031592       -1.4285874552133286        13.640834086525913     
 C  0.76581809511312471       -1.2474552957514575        15.800088342230202     
 H  0.63637008477607715      -0.15388116875020813        15.825379366283418     
 H   1.4240073266792970       -1.4782558412161380        16.651738826438550     
 C -0.59273741111935629       -1.9220866091780664        16.002916350861135     
 H  -1.2507975194319223       -1.6803209675887021        15.153066121128134     
 H -0.46998189191914547       -3.0171617695146997        15.967012837596462     
 C  -1.2903198791483557       -1.5401969609940320        17.314350765662510     
 H  -1.3870727516687615      -0.44447126193287217        17.386648240999044     
 H -0.65575371490419843       -1.8324656794789163        18.166216090940672     
 C  -2.6702307792305247       -2.1966978392744423        17.440549473706689     
 H  -3.3155934295544380       -1.8490284682698819        16.618237230480005     
 H  -2.5669974469569468       -3.2823687714190730        17.280373736584643     
 C  -3.3692233235625495       -1.9677063335854024        18.783384809984387     
 H  -3.5089824027268195      -0.88980477506405919        18.969439865632015     
 H  -2.7137568279440933       -2.3252458723826330        19.590483437567716     
 C  -4.7228848151381957       -2.6855821463964982        18.881201200210114     
 H  -5.4608026868002897       -2.1688446922733373        18.247239313579975     
 H  -4.6245769518750315       -3.6932069594480610        18.451371149368775     
 C  -5.2405904960284273       -2.7916794438876531        20.320161062397339     
 H  -6.2538058573679525       -3.2189068645994943        20.354308952790543     
 H  -4.5822213930165390       -3.4373471511250280        20.921772982550717     
 H  -5.2854953518673957       -1.8086748477855072        20.807745894859345     
 Cl   8.4200592961426253        3.1335887218606340        7.3041731915646085E-002
 Co   5.7962781726666908        7.1018823241883764        23.922651104693927     
 N   7.0944245303596176        7.6904417169408958        22.372410856466178     
 N   7.8038595487624791        7.0317356375087972        24.768194944917436     
 N   4.5792220344163121        6.4317482465226608        22.419689400158759     
 N   5.2191356524961767        5.1426701857570727        24.521111625569308     
 N   4.9504666398117649        8.8913933807389629        23.405276618637128     
 N   4.9758371555842755        7.9346130220139228        25.746226968050166     
 O   6.6491704930135658        8.2108095772088241        21.184364392159942     
 C   8.3931937433926098        7.7863183065002977        22.568091280356594     
 N   8.4448550696574429        6.6070770754945869        25.883820033976814     
 C   8.7923606202350495        7.3320643129610703        23.881180029497013     
 O   4.4963370984849051        6.9871896478996769        21.187665450449263     
 C   3.9702790357939741        5.1480139941510812        22.487835388816798     
 N   5.3044807060879107        4.3421694980173760        25.616527298884460     
 C   4.3434237572212524        4.4867344058305534        23.660936007162412     
 O   4.6259802344651533        9.2552262323390551        22.130403331759254     
 C   4.3454018823575984        9.7576669738721460        24.370988330443737     
 N   4.8754919790245541        7.5918753878938690        27.051838012816699     
 C   4.3832571102398692        9.1819428365415146        25.642332404180436     
 B   5.1679109330778195        8.3478056135665764        21.045861505607807     
 C   9.3360792347803621        8.3833555531292436        21.582240556650913     
 H   7.8982447705420258        6.2463373053834097        26.705341945293405     
 C   9.7939870115495307        6.6280332699371893        25.734674945624064     
 C   10.060461379973383        7.1120238075172653        24.458417014933826     
 C   2.9483951863798814        4.7127875994997863        21.510293306733939     
 H   5.8163096897893052        4.6573948243124841        26.470033241253859     
 C   4.5424581985841614        3.2207252798314912        25.483838630641266     
 C   3.9265061913445529        3.2598497998499649        24.252270642004977     
 C   3.9049773913303487        11.127142334606170        24.027289002748180     
 H   5.3819701082090141        6.7606888134964054        27.418865576008237     
 C   4.2799600956231636        8.5814339601974794        27.787963573460921     
 C   3.9492953523672636        9.6128259848883140        26.935693910552779     
 C   4.7791255541357014        8.9444190764359917        19.618638198295844     
 H   10.353294783639072        8.4484827532624038        21.979399607474083     
 H   8.9929684935276910        9.3940480405435771        21.313328992873444     
 H   9.3530028326516685        7.7994662948161517        20.649777940181604     
 H   10.447574383021550        6.2722006875300185        26.526433283375642     
 H   11.031975712246874        7.2657083797159272        24.008015203561442     
 H   2.6854536134825633        3.6578451048460834        21.643268003428208     
 H   3.2992123691326722        4.8698587560822881        20.479982460827134     
 H   2.0247200301772690        5.3094292382161301        21.618238261863279     
 H   4.4854603739051591        2.4882711191048603        26.277443880188059     
 H   3.2448016445420529        2.5286920426653885        23.840373328574895     
 H   3.4288543505401132        11.593813841401097        24.896021805577668     
 H   3.1871120229478564        11.132114884271040        23.185562704539340     
 H   4.7649089188279223        11.760082977541781        23.723119369905014     
 H   4.1230938508059563        8.4697593923049528        28.853859534152694     
 H   3.4738940909114979        10.549633510610846        27.200135035199548     
 H   3.7227110631824436        8.6882494141284550        19.439321013077997     
 H   4.8063085427146408        10.044089847414408        19.658010412578118     
 C   5.6372087840065213        8.4585523152690456        18.436394177442413     
 H   5.0615968721238866        8.5406659447818374        17.502227430102014     
 H   5.8602742879554341        7.3851896202686129        18.548939951811938     
 C   6.9509817319731955        9.2306380462769777        18.259053422848396     
 H   7.5658290218087556        9.1342547627773332        19.164806543242101     
 H   6.7271405788043221        10.306673799351833        18.163388719256087     
 C   7.7465427978949259        8.7728646640684804        17.034275067264193     
 H   7.9330195643937067        7.6884414402239907        17.096302492691684     
 H   7.1333186210381196        8.9067642855265525        16.129418323117566     
 C   9.0778203759811564        9.5079927042084726        16.860380677515437     
 H   9.7215945208323671        9.3145220377053874        17.733616197583224     
 H   8.9031851924989827        10.596383270497935        16.863073112496611     
 C   9.8173875668644737        9.1191074182869833        15.577903140684397     
 H   9.9907788779330939        8.0312079958472786        15.564034488375169     
 H   9.1693132868997544        9.3163532737034114        14.709609567900630     
 C   11.150104326802696        9.8495615846227373        15.393593850458039     
 H   11.803100408972840        9.6478020672864080        16.257207126477997     
 H   10.981121935215624        10.938389444357220        15.407036919164954     
 C   11.870768544425244        9.4605626629998802        14.101633293392728     
 H   12.039257403726991        8.3718452403710426        14.086905194295007     
 H   11.213402062955229        9.6591443068682743        13.240906006727160     
 C   13.204921868844044        10.182558313710054        13.899024376198945     
 H   13.040491606365668        11.272391322104918        13.896945874676781     
 H   13.863583989972328        9.9910686051966096        14.760883415274268     
 C   13.911147971028806        9.7693132427656728        12.606207955836492     
 H   14.073950494608489        8.6800017201984172        12.609254840572795     
 H   13.247087552748361        9.9578004862300382        11.749249949980692     
 C   15.246314177449893        10.479648042495585        12.387002386368598     
 H   15.913320575761922        10.274629725893512        13.239465372134495     
 H   15.090272492628218        11.571018498767771        12.401701415440524     
 C   15.952545743876087        10.093908474512256        11.082690090493031     
 H   16.080030662868985        9.0006922323632956        11.029308730095694     
 H   15.311323050453771        10.354122063016604        10.225844412748492     
 C   17.312085773640248        10.786280878925107        10.956804219394053     
 H   17.949440425206706        10.484097051053903        11.803014377449580     
 H   17.174058683558098        11.872723090610126        11.081139661220524     
 C   18.055823510967659        10.539592553453708        9.6426963910630104     
 H   18.209390123555234        9.4601357774830745        9.4803858084695740     
 H   17.433406586726228        10.878626433612654        8.8018084652415265     
 C   19.403626869827804        11.269266568202298        9.6038645607719051     
 H   20.100476811765585        10.784739632736214        10.303906041095360     
 H   19.265064187686910        12.287915699508618        9.9908936449835810     
 C   20.018115307353956        11.338858325057576        8.2049417303490007     
 H   21.002066859180452        11.827348483713415        8.2273181343000470     
 H   19.370869373961430        11.917667652619453        7.5315142643337136     
 H   20.154874090821657        10.339272557686881        7.7739765534435632     
 Cl   6.7790356307318618        5.4077374283527435        28.134394536916183     
         194

 Co   9.1449229754566499        1.4049006284307679        4.3902673856754841     
 N   7.8591142306720609       0.67654960622845328        5.7689562861043866     
 N   7.1863256017031967        1.7231596883520199        3.5397779334262078     
 N   10.202739490663866        2.2153775046815731        6.0373498422832084     
 N   9.9768309725378206        3.2787553273394350        3.6669942144439087     
 N   10.246782078610593      -0.33672061669322023        5.0430964368019913     
 N   9.8010761703548006       0.39815960492358460        2.6323216641132996     
 O   8.1893717107652826       0.34207103837292385        7.0456262907945870     
 C   6.4410313249307229       0.81222049397366536        5.6089267237209475     
 N   6.6069833411680223        2.2161780281670067        2.4142509908218717     
 C   6.1297401672710654        1.3831363001296084        4.3728428286061085     
 O   10.313190881750963        1.5791448979982607        7.2408624307362590     
 C   10.780092418027769        3.3875056761066218        5.9391161866891649     
 N   10.050080399730726        4.0410701843368519        2.5490362372590116     
 C   10.639739094959966        3.9799844082347415        4.6221535096730397     
 O   10.294328218019430      -0.74891167532792957        6.3485780305866415     
 C   10.770485209084480       -1.1560558381786332        4.1710004115101178     
 N   9.8285691270198434       0.65539102636485325        1.3055369904432035     
 C   10.584883705199328      -0.69913900582834143        2.8090955260645738     
 B   9.6793705306441122       0.21481331617979404        7.3289635716916859     
 C   5.4738709132964418       0.34165961601853928        6.6281446196371645     
 H   7.1887464545991921        2.5481198031088854        1.6114483725595865     
 C   5.2419274367079405        2.2168650429542756        2.4987372303881199     
 C   4.8947285770318718        1.6884713924285577        3.7231491136220920     
 C   11.571575939800796        4.0587819121966913        7.0060860642424361     
 H   9.5955386948808279        3.7292738892419122        1.6585008766615588     
 C   10.733222825786170        5.1891316089964121        2.7696682022846555     
 C   11.129205435105664        5.1914316842252743        4.1012091925133491     
 C   11.451613760829606       -2.4283991853727498        4.5290508045829787     
 H   9.3212262250026932        1.4743769777061755       0.89926185417575555     
 C   10.592765733827884      -0.24811360063674837       0.64125115542247668     
 C   11.094113434719501       -1.1473628793336454        1.5734318532509759     
 C   9.9291550593387008      -0.34767092182367071        8.8022909819384161     
 H   4.4454564401627623       0.56515975715967026        6.3280430780465062     
 H   5.5507723693304474      -0.74633010486505535        6.7894857736951462     
 H   5.6606461548899860       0.81486154321429416        7.6048755987425816     
 H   4.6427313484458734        2.6240505698347052        1.6892343483614514     
 H   3.8962984754501044        1.5360812521346359        4.1077194797131815     
 H   11.274794080114489        5.1092164399886153        7.1254068837965017     
 H   11.461202849384810        3.5343706270682431        7.9586908031222476     
 H   12.637694651794963        4.0761783931231674        6.7266611015234830     
 H   10.925161588656167        5.8945033893786398        1.9723350949379834     
 H   11.699221036356121        5.9571034450596327        4.6112396904407520     
 H   11.996874350206072       -2.8387017859186106        3.6761727964483080     
 H   12.147631714604758       -2.2708512889695496        5.3625357017134005     
 H   10.718691006856121       -3.1818536941441051        4.8578928339585428     
 H   10.732660534811266      -0.18884865102344320      -0.43022494268685596     
 H   11.720747910078083       -2.0072999723107645        1.3707443384067601     
 H   10.973411040136147       -9.6630996618838880E-002   9.0499173217913693     
 H   9.8971532282664736       -1.4479322040384424        8.7830451689752902     
 C   9.0028240011498664       0.16608442679259972        9.9205132187920562     
 H   9.5332288400386904       0.11296850203486064        10.883087952415773     
 H   8.7836601418250435        1.2356629082780197        9.7687875448267274     
 C   7.6836614163267996      -0.60551900059959329        10.070749040851078     
 H   7.0627675327607395      -0.47369430396595652        9.1727055529523085     
 H   7.9002261742523459       -1.6858048160039159        10.126614141791883     
 C   6.9008592284892867      -0.19051187632217881        11.322042137350726     
 H   6.7143352921433186       0.89507051747409450        11.301346470539290     
 H   7.5311203774093451      -0.35489612862632480        12.209970027159411     
 C   5.5719789469040286      -0.93107770156632719        11.498526865786241     
 H   4.9149417722207813      -0.71741698755465100        10.640078881885978     
 H   5.7478701341381795       -2.0186644748364602        11.466858976249513     
 C   4.8486534814000040      -0.57383191895407648        12.801722858085302     
 H   4.6793303013923682       0.51399656681151584        12.844358785583946     
 H   5.5078235022832924      -0.79400190407962323        13.656041454661512     
 C   3.5132436232461051       -1.3027418148439813        12.988086899431115     
 H   2.8516963468833860       -1.0811555574830278        12.135843348830072     
 H   3.6770052662543926       -2.3917608202227254        12.951374355390168     
 C   2.8054145422738017      -0.93573192122974536        14.295529327423248     
 H   2.6510069015687217       0.15436212524767756        14.335750633503960     
 H   3.4663586729127616       -1.1614411294032463        15.146682036500859     
 C   1.4608712628350924       -1.6430287960738299        14.493791381873038     
 H   1.6088443772596077       -2.7349238958181799        14.474733727896014     
 H  0.80097078326884219       -1.4260605129399959        13.638885763607925     
 C  0.76423780183982115       -1.2426723672583921        15.797904604497315     
 H  0.63229562576520892      -0.14940945434303551        15.821250352514358     
 H   1.4227196771965400       -1.4704615013709754        16.650049093604469     
 C -0.59266787268801990       -1.9202185255669140        16.001524173852403     
 H  -1.2510149943416478       -1.6814286662331732        15.151114669181258     
 H -0.46711912331641059       -3.0149895072840280        15.967233105425539     
 C  -1.2920450567985906       -1.5385017960377418        17.312076009496437     
 H  -1.3921895952732242      -0.44305725969960463        17.382696903470610     
 H -0.65735335754645596       -1.8277509529104998        18.164814713292007     
 C  -2.6699341142261641       -2.1990779370209506        17.437456556791446     
 H  -3.3146167796323756       -1.8551924564313274        16.613147713468578     
 H  -2.5628567479488118       -3.2846162074020624        17.279587212072553     
 C  -3.3733642673678994       -1.9702121622589164        18.777921222786620     
 H  -3.5165261328801312      -0.89254218782633632        18.962266092598870     
 H  -2.7200670215520799       -2.3253624761422569        19.587772546172328     
 C  -4.7252574793470252       -2.6916213658827126        18.870533510351525     
 H  -5.4599885487716771       -2.1794582550914319        18.229951262339977     
 H  -4.6213520888357413       -3.7002226656126234        18.445193123858949     
 C  -5.2527258926386518       -2.7944625993322738        20.305567786997717     
 H  -6.2637516062153882       -3.2265049613709951        20.334107330477611     
 H  -4.5965420294427481       -3.4345290881357382        20.914620070186327     
 H  -5.3055622633149104       -1.8099942662732917        20.788204126736584     
 Cl   8.4181935147793929        3.1376441137519717        7.6019805113410929E-002
 Co   5.7935155680000205        7.1014599166757506        23.923817764266225     
 N   7.0931076866796721        7.6858375267779104        22.373086331299579     
 N   7.8000216580392676        7.0328175423932544        24.770852912472090     
 N   4.5739737350854099        6.4334028196765658        22.421183977336081     
 N   5.2214158969538653        5.1417167365632048        24.518902661945123     
 N   4.9536980093957990        8.8933675449762539        23.405105951403254     
 N   4.9708660496865216        7.9341079619833623        25.745386889657286     
 O   6.6488194613116285        8.2048358409504214        21.184068288808522     
 C   8.3916921920365226        7.7821101575573977        22.569686764477080     
 N   8.4396850231349507        6.6126171272382175        25.888772992908699     
 C   8.7894682444157564        7.3315511405809177        23.884380868297441     
 O   4.4924346942727755        6.9882818748711522        21.188757952913654     
 C   3.9676534016662637        5.1485448343437836        22.488436673057258     
 N   5.3112967985896375        4.3391221914148934        25.612398377658110     
 C   4.3447535697325019        4.4858656960976173        23.659447619882069     
 O   4.6287622591272735        9.2562891555620457        22.130015865350789     
 C   4.3501295054922275        9.7608028192189824        24.370665354480344     
 N   4.8690733242067603        7.5914756641518872        27.050984599157172     
 C   4.3839744302913166        9.1838939938641548        25.641701136426089     
 B   5.1681236706238458        8.3467669544427796        21.045976541949550     
 C   9.3355572850403092        8.3772213211107811        21.583541090286499     
 H   7.8923403869217363        6.2518139944572084        26.709874089408633     
 C   9.7890167689281675        6.6347162510747335        25.741455938977769     
 C   10.056918194462899        7.1150430587576556        24.464201658971852     
 C   2.9457046403398981        4.7124515031569603        21.511246853671945     
 H   5.8210365916908327        4.6553657465821292        26.466864396074733     
 C   4.5506132055007100        3.2168550920984211        25.479325479378229     
 C   3.9316409963810455        3.2571431198428273        24.249334688018550     
 C   3.9195393038974418        11.133384807619572        24.028712812841299     
 H   5.3728768364077260        6.7587927033397763        27.418009696107060     
 C   4.2781515803627119        8.5834114861264101        27.787232041480792     
 C   3.9520561098862257        9.6163594776899828        26.935119054873809     
 C   4.7810555114020294        8.9439597584451356        19.618468267439294     
 H   10.352154172690634        8.4440190601820593        21.981943352149212     
 H   8.9922209240808773        9.3869347653373509        21.311555352134381     
 H   9.3541941273871458        7.7909215422852727        20.652698834898516     
 H   10.441882112818471        6.2816146048543020        26.534911300693409     
 H   11.028905236940178        7.2683767517993667        24.014721632895522     
 H   2.6859282496850541        3.6565936145252143        21.642264702595607     
 H   3.2949645387137187        4.8727278352276757        20.480983283308973     
 H   2.0204530058090877        5.3059842702995397        21.621537658739953     
 H   4.4969423248615650        2.4826331208327375        26.271415640718338     
 H   3.2501425629217597        2.5256447943274760        23.837717645535623     
 H   3.4325652762343828        11.598037091429513        24.891404378423715     
 H   3.2156245304695914        11.144737754232320        23.177864917519432     
 H   4.7846262181096479        11.764046141650098        23.741593516704299     
 H   4.1207702386193912        8.4721839429471029        28.853101264645165     
 H   3.4807816454955693        10.555044734952153        27.199824651685326     
 H   3.7244852752706659        8.6888755792529615        19.438545316738285     
 H   4.8091158470554065        10.043609131026637        19.658415748809816     
 C   5.6388543526627330        8.4581112083306103        18.435880790379212     
 H   5.0632145506776167        8.5418373966272885        17.501881434944583     
 H   5.8605490808618006        7.3843544648588111        18.547358697753090     
 C   6.9536482467341676        9.2286331907659793        18.258759394312911     
 H   7.5696630050217912        9.1287385345662848        19.163255495807515     
 H   6.7314303220037042        10.305233261915857        18.166446077933788     
 C   7.7466806558527939        8.7731985048444106        17.031399212783594     
 H   7.9325442515946056        7.6885656924348496        17.090552102378588     
 H   7.1318017454183877        8.9096138286656164        16.128126608629344     
 C   9.0780840091552779        9.5079667623215460        16.856729449398948     
 H   9.7227007047848861        9.3130809554046170        17.728979636085619     
 H   8.9038265014991289        10.596386858883944        16.861207878111383     
 C   9.8165034744981199        9.1207956493888425        15.572998997000912     
 H   9.9897877550140812        8.0329141658119525        15.557547156978716     
 H   9.1677649979140750        9.3192787394886381        14.705516679886253     
 C   11.149264147245168        9.8513739368337756        15.388687484006891     
 H   11.802402377533863        9.6491622414740643        16.252093244238281     
 H   10.980273341570536        10.940192574820475        15.402825218241388     
 C   11.870094157278780        9.4631944185998957        14.096509814965195     
 H   12.038617057437420        8.3745008473180356        14.081192839367150     
 H   11.212886313133053        9.6622203128442337        13.235785104051851     
 C   13.204361819109181        10.185287554137190        13.894473325941952     
 H   13.039781882642002        11.275095626047072        13.891553374865813     
 H   13.862342610676283        9.9944845372113793        14.757002644663659     
 C   13.911836267524690        9.7712852715420055        12.602542375202708     
 H   14.075092884135849        8.6820637947700714        12.606631428962396     
 H   13.248414610555740        9.9586763610257467        11.744892691626308     
 C   15.246892172199908        10.481962281924787        12.383643032230227     
 H   15.913323050538789        10.278053086323009        13.236805771415280     
 H   15.090451201095616        11.573279718243803        12.397142711449021     
 C   15.954307695265216        10.095178141910505        11.080245921608313     
 H   16.081602407387702        9.0019094445256815        11.027727976124881     
 H   15.313902418974660        10.354944684985661        10.222671548884422     
 C   17.314128379434496        10.787172241035806        10.955363412966332     
 H   17.950191365334319        10.485632736417630        11.802741153456783     
 H   17.176177255264083        11.873739526022964        11.078583472317593     
 C   18.059984445457996        10.539286541703179        9.6426827481111523     
 H   18.213460898218774        9.4596998875569209        9.4812277700453489     
 H   17.439387940965339        10.878100599996561        8.8004389410641650     
 C   19.408025540780976        11.268550780744826        9.6061858616330618     
 H   20.102921710399073        10.784542861688184        10.308410569781737     
 H   19.268816432960207        12.287586835778816        9.9918671281144977     
 C   20.026193029003391        11.336548449449349        8.2089196065277150     
 H   21.010261896040390        11.824656924697214        8.2334556121428975     
 H   19.381014172166939        11.914950206630959        7.5331966030717545     
 H   20.163580519289990        10.336504724103040        7.7792954100659113     
 Cl   6.7732069124273107        5.4075975457737799        28.135664729428157     
         194

 Co   9.1456803950972088        1.4050834358923066        4.3923377410295705     
 N   7.8603047044600505       0.67624687339037770        5.7707528993869888     
 N   7.1863045533526639        1.7218640090600166        3.5415493915718401     
 N   10.205380448869889        2.2130652178013110        6.0389493900860067     
 N   9.9766102000648491        3.2795199754995292        3.6702195126365904     
 N   10.246727607442162      -0.33813492157768349        5.0432873030183263     
 N   9.8016950806290009       0.40065589218632053        2.6336373467444161     
 O   8.1910256636877357       0.34145485422743654        7.0472039565288220     
 C   6.4420689257922694       0.80980714364472106        5.6105472936007894     
 N   6.6064882410900188        2.2142477629058388        2.4159979917682266     
 C   6.1301045255925546        1.3806290776246737        4.3745468933050899     
 O   10.317107028292469        1.5753190911152173        7.2415424789302163     
 C   10.783769108506473        3.3846837497888513        5.9410717420243042     
 N   10.048034904325606        4.0435431539640430        2.5533284631991764     
 C   10.641512276033305        3.9790512804289513        4.6251907064608666     
 O   10.293691478699525      -0.75213408523994130        6.3482182763055350     
 C   10.769088647753733       -1.1570334280821943        4.1700165422417648     
 N   9.8309266462998686       0.66092126952071106        1.3075602702526694     
 C   10.584387812232773      -0.69767411854028449        2.8088281949204781     
 B   9.6810266875367610       0.21206135013316169        7.3295483762930713     
 C   5.4756274046137010       0.33649835699878278        6.6291268176476370     
 H   7.1879008091326604        2.5477615609407378        1.6135788094996553     
 C   5.2414213954232833        2.2137369834118963        2.5005235326234332     
 C   4.8947675312098928        1.6848307290404645        3.7248895344350768     
 C   11.577985201083997        4.0536728125805759        7.0073206131686971     
 H   9.5927880627006896        3.7327873732182604        1.6627956835012989     
 C   10.732054657371808        5.1909692530636766        2.7743965131372126     
 C   11.130468503054720        5.1910788773543954        4.1051827980611240     
 C   11.447989410191338       -2.4309993702106247        4.5262520437858154     
 H   9.3233861276189103        1.4801597339051462       0.90205286356312964     
 C   10.594900047423236      -0.24186419779729029       0.64211501068539723     
 C   11.094408653799585       -1.1436892595280379        1.5727319778758131     
 C   9.9306716809489171      -0.35117146990305892        8.8026020762153472     
 H   4.4468333977189687       0.55780711259972526        6.3287846685387548     
 H   5.5551042856920390      -0.75137614318754609        6.7897755268459550     
 H   5.6609172667249883       0.80951110419524519        7.6062269875688182     
 H   4.6417743664715614        2.6206091927455875        1.6911700083178762     
 H   3.8965267438084203        1.5315973416788633        4.1095880555109847     
 H   11.282461911862075        5.1042009670571797        7.1287081746304182     
 H   11.468967779570676        3.5279711204568693        7.9593295622352063     
 H   12.643520145062469        4.0703959686859728        6.7257422747029025     
 H   10.922594660430139        5.8975924198488663        1.9778390841149862     
 H   11.701552777563434        5.9558101566830279        4.6153396486839595     
 H   11.994731750238392       -2.8396296318821754        3.6735702401069235     
 H   12.142173277220632       -2.2765377417746246        5.3617349280111668     
 H   10.713403749013434       -3.1844103992034207        4.8511831915821189     
 H   10.736184961559388      -0.18015194911953600      -0.42896438222237998     
 H   11.720476808948403       -2.0037792366089704        1.3689198527223001     
 H   10.975119765330124      -0.10095328474903237        9.0502304766928088     
 H   9.8978231090220596       -1.4513853022320351        8.7830852930960752     
 C   9.0047626067082227       0.16317091671049980        9.9209138438767130     
 H   9.5348919155322420       0.10905146024571723        10.883582826913145     
 H   8.7869592182875369        1.2330711387650164        9.7696035108889401     
 C   7.6845935622556665      -0.60676370569966109        10.070597065609231     
 H   7.0641945212839499      -0.47397682757163040        9.1723828308769235     
 H   7.8996850739269551       -1.6873248600199298        10.126370868609902     
 C   6.9019251865244060      -0.19083518776848232        11.321665979092273     
 H   6.7170699936694325       0.89500536947841214        11.301160573916075     
 H   7.5315718283911206      -0.35636787563860400        12.209797495716176     
 C   5.5719225262700238      -0.92944788185527272        11.497503826521868     
 H   4.9154947095839843      -0.71463405217887577        10.638882030571649     
 H   5.7462666627484831       -2.0172489467470500        11.465606293874593     
 C   4.8486824233333365      -0.57154574112839707        12.800564248921086     
 H   4.6802648055269733       0.51640544885959649        12.843173718403289     
 H   5.5075568674527435      -0.79226384664968585        13.654960253434593     
 C   3.5127083254384206       -1.2994246522199844        12.986814625559262     
 H   2.8515423382861549       -1.0777022166691899        12.134322587875060     
 H   3.6757431467119934       -2.3885604964022709        12.950456528191808     
 C   2.8047166885781678      -0.93165972312478784        14.293970652236041     
 H   2.6501797338072679       0.15842355857306462        14.333576462019966     
 H   3.4655900957939680       -1.1568326575860386        15.145316206117384     
 C   1.4603171997625770       -1.6391593754615248        14.492428189827532     
 H   1.6088100466996729       -2.7310135622151499        14.474674042213346     
 H  0.80075417915736835       -1.4235335706666632        13.636937440689939     
 C  0.76265750856651748       -1.2378894387653268        15.795720866764430     
 H  0.62822116675434070      -0.14493773993586290        15.817121338745299     
 H   1.4214320277137831       -1.4626671615258129        16.648359360770392     
 C -0.59259833425668340       -1.9183504419557618        16.000131996843667     
 H  -1.2512324692513734       -1.6825363648776441        15.149163217234381     
 H -0.46425635471367566       -3.0128172450533568        15.967453373254616     
 C  -1.2937702344488256       -1.5368066310814514        17.309801253330363     
 H  -1.3973064388776868      -0.44164325746633715        17.378745565942175     
 H -0.65895300018871350       -1.8230362263420832        18.163413335643337     
 C  -2.6696374492218036       -2.2014580347674588        17.434363639876207     
 H  -3.3136401297103131       -1.8613564445927728        16.608058196457147     
 H  -2.5587160489406768       -3.2868636433850522        17.278800687560459     
 C  -3.3775052111732498       -1.9727179909324302        18.772457635588850     
 H  -3.5240698630334424      -0.89527960058861356        18.955092319565725     
 H  -2.7263772151600669       -2.3254790799018807        19.585061654776940     
 C  -4.7276301435558548       -2.6976605853689271        18.859865820492939     
 H  -5.4591744107430644       -2.1900718179095269        18.212663211099983     
 H  -4.6181272257964512       -3.7072383717771862        18.439015098349124     
 C  -5.2648612892488771       -2.7972457547768950        20.290974511598098     
 H  -6.2736973550628230       -3.2341030581424959        20.313905708164675     
 H  -4.6108626658689573       -3.4317110251464484        20.907467157821941     
 H  -5.3256291747624260       -1.8113136847610765        20.768662358613820     
 Cl   8.4163277334161606        3.1416995056433095        7.8997878311175773E-002
 Co   5.7907529633333503        7.1010375091631257        23.924984423838520     
 N   7.0917908429997265        7.6812333366149250        22.373761806132983     
 N   7.7961837673160561        7.0338994472777117        24.773510880026741     
 N   4.5687254357545086        6.4350573928304717        22.422678554513400     
 N   5.2236961414115548        5.1407632873693370        24.516693698320935     
 N   4.9569293789798321        8.8953417092135449        23.404935284169380     
 N   4.9658949437887685        7.9336029019528018        25.744546811264406     
 O   6.6484684296096903        8.1988621046920169        21.183772185457102     
 C   8.3901906406804354        7.7779020086144985        22.571282248597566     
 N   8.4345149766124585        6.6181571789818481        25.893725951840580     
 C   8.7865758685964632        7.3310379682007643        23.887581707097869     
 O   4.4885322900606459        6.9893741018426265        21.189850455378046     
 C   3.9650277675385528        5.1490756745364861        22.489037957297715     
 N   5.3181128910913644        4.3360748848124118        25.608269456431756     
 C   4.3460833822437515        4.4849969863646804        23.657959232601723     
 O   4.6315442837893945        9.2573520787850381        22.129628398942323     
 C   4.3548571286268558        9.7639386645658170        24.370342378516956     
 N   4.8626546693889674        7.5910759404099064        27.050131185497644     
 C   4.3846917503427632        9.1858451511867951        25.641069868671742     
 B   5.1683364081698722        8.3457282953189829        21.046091578291293     
 C   9.3350353353002582        8.3710870890923168        21.584841623922081     
 H   7.8864360033014469        6.2572906835310071        26.714406233523860     
 C   9.7840465263068062        6.6413992322122777        25.748236932331473     
 C   10.053375008952415        7.1180623099980460        24.469986303009875     
 C   2.9430140942999152        4.7121154068141333        21.512200400609956     
 H   5.8257634935923601        4.6533366688517743        26.463695550895611     
 C   4.5587682124172577        3.2129849043653507        25.474812328115188     
 C   3.9367758014175376        3.2544364398356893        24.246398734032127     
 C   3.9341012164645353        11.139627280632977        24.030136622934418     
 H   5.3637835646064387        6.7568965931831464        27.417153816205882     
 C   4.2763430651022603        8.5853890120553427        27.786500509500659     
 C   3.9548168674051878        9.6198929704916516        26.934544199194843     
 C   4.7829854686683584        8.9435004404542795        19.618298336582747     
 H   10.351013561742194        8.4395553671017165        21.984487096824346     
 H   8.9914733546340653        9.3798214901311248        21.309781711395317     
 H   9.3553854221226214        7.7823767897543945        20.655619729615431     
 H   10.436189842615393        6.2910285221785847        26.543389318011172     
 H   11.025834761633483        7.2710451238828053        24.021428062229599     
 H   2.6864028858875448        3.6553421242043451        21.641261401763007     
 H   3.2907167082947657        4.8755969143730633        20.481984105790808     
 H   2.0161859814409064        5.3025393023829492        21.624837055616627     
 H   4.5084242758179700        2.4769951225606146        26.265387401248613     
 H   3.2554834813014661        2.5225975459895631        23.835061962496354     
 H   3.4362762019286528        11.602260341457926        24.886786951269762     
 H   3.2441370379913264        11.157360624193602        23.170167130499529     
 H   4.8043435173913736        11.768009305758415        23.760067663503580     
 H   4.1184466264328252        8.4746084935892512        28.852342995137636     
 H   3.4876692000796412        10.560455959293460        27.199514268171104     
 H   3.7262594873588877        8.6895017443774680        19.437769620398569     
 H   4.8119231513961722        10.043128414638863        19.658821085041513     
 C   5.6404999213189440        8.4576701013921749        18.435367403316011     
 H   5.0648322292313477        8.5430088484727413        17.501535439787155     
 H   5.8608238737681670        7.3835193094490092        18.545777443694242     
 C   6.9563147614951397        9.2266283352549827        18.258465365777425     
 H   7.5734969882348260        9.1232223063552365        19.161704448372930     
 H   6.7357200652030871        10.303792724479880        18.169503436611492     
 C   7.7468185138106609        8.7735323456203425        17.028523358302994     
 H   7.9320689387955046        7.6886899446457075        17.084801712065488     
 H   7.1302848697986567        8.9124633718046802        16.126834894141119     
 C   9.0783476423293976        9.5079408204346212        16.853078221282455     
 H   9.7238068887374052        9.3116398731038466        17.724343074588017     
 H   8.9044678104992734        10.596390447269954        16.859342643726151     
 C   9.8156193821317679        9.1224838804907016        15.568094853317426     
 H   9.9887966320950685        8.0346203357766264        15.551059825582264     
 H   9.1662167089283955        9.3222042052738647        14.701423791871878     
 C   11.148423967687640        9.8531862890448121        15.383781117555742     
 H   11.801704346094885        9.6505224156617189        16.246979361998569     
 H   10.979424747925446        10.941995705283729        15.398613517317823     
 C   11.869419770132318        9.4658261741999130        14.091386336537663     
 H   12.037976711147850        8.3771564542650303        14.075480484439291     
 H   11.212370563310879        9.6652963188201948        13.230664201376543     
 C   13.203801769374317        10.188016794564325        13.889922275684960     
 H   13.039072158918335        11.277799929989227        13.886160875054845     
 H   13.861101231380236        9.9979004692261491        14.753121874053049     
 C   13.912524564020575        9.7732573003183365        12.598876794568922     
 H   14.076235273663208        8.6841258693417256        12.604008017351997     
 H   13.249741668363116        9.9595522358214552        11.740535433271923     
 C   15.247470166949924        10.484276521353989        12.380283678091855     
 H   15.913325525315658        10.281476446752508        13.234146170696068     
 H   15.090629909563013        11.575540937719836        12.392584007457517     
 C   15.956069646654347        10.096447809308755        11.077801752723595     
 H   16.083174151906416        9.0031266566880692        11.026147222154068     
 H   15.316481787495549        10.355767306954716        10.219498685020351     
 C   17.316170985228748        10.788063603146504        10.953922606538610     
 H   17.950942305461933        10.487168421781359        11.802467929463987     
 H   17.178295826970068        11.874755961435802        11.076027283414660     
 C   18.064145379948329        10.538980529952649        9.6426691051592943     
 H   18.217531672882309        9.4592639976307673        9.4820697316211255     
 H   17.445369295204451        10.877574766380466        8.7990694168868036     
 C   19.412424211734145        11.267834993287355        9.6085071624942184     
 H   20.105366609032561        10.784346090640152        10.312915098468114     
 H   19.272568678233508        12.287257972049014        9.9928406112454145     
 C   20.034270750652826        11.334238573841125        8.2128974827064276     
 H   21.018456932900325        11.821965365681011        8.2395930899857479     
 H   19.391158970372448        11.912232760642466        7.5348789418097954     
 H   20.172286947758327        10.333736890519202        7.7846142666882594     
 Cl   6.7673781941227587        5.4074576631948164        28.136934921940131     
         194

 Co   9.1464378147377676        1.4052662433538452        4.3944080963836560     
 N   7.8614951782480400       0.67594414055230223        5.7725495126695909     
 N   7.1862835050021321        1.7205683297680132        3.5433208497174720     
 N   10.208021407075911        2.2107529309210490        6.0405489378888051     
 N   9.9763894275918794        3.2802846236596235        3.6734448108292725     
 N   10.246673136273730      -0.33954922646214675        5.0434781692346613     
 N   9.8023139909032011       0.40315217944905640        2.6349530293755330     
 O   8.1926796166101887       0.34083867008194924        7.0487816222630579     
 C   6.4431065266538159       0.80739379331577676        5.6121678634806322     
 N   6.6059931410120152        2.2123174976446709        2.4177449927145811     
 C   6.1304688839140438        1.3781218551197389        4.3762509580040723     
 O   10.321023174833975        1.5714932842321738        7.2422225271241727     
 C   10.787445798985178        3.3818618234710813        5.9430272973594436     
 N   10.045989408920486        4.0460161235912349        2.5576206891393412     
 C   10.643285457106645        3.9781181526231606        4.6282279032486935     
 O   10.293054739379620      -0.75535649515195291        6.3478585220244277     
 C   10.767692086422986       -1.1580110179857555        4.1690326729734117     
 N   9.8332841655798955       0.66645151267656877        1.3095835500621356     
 C   10.583891919266218      -0.69620923125222756        2.8085608637763824     
 B   9.6826828444294097       0.20930938408652935        7.3301331808944576     
 C   5.4773838959309602       0.33133709797902622        6.6301090156581104     
 H   7.1870551636661277        2.5474033187725897        1.6157092464397242     
 C   5.2409153541386271        2.2106089238695166        2.5023098348587465     
 C   4.8948064853879147        1.6811900656523715        3.7266299552480615     
 C   11.584394462367198        4.0485637129644605        7.0085551620949573     
 H   9.5900374305205514        3.7363008571946081        1.6670904903410391     
 C   10.730886488957447        5.1928068971309420        2.7791248239897701     
 C   11.131731571003776        5.1907260704835156        4.1091564036088997     
 C   11.444365059553071       -2.4335995550484997        4.5234532829886529     
 H   9.3255460302351274        1.4859424901041169       0.90484387295050372     
 C   10.597034361018586      -0.23561479495783222       0.64297886594831777     
 C   11.094703872879668       -1.1400156397224304        1.5720321025006505     
 C   9.9321883025591333      -0.35467201798244713        8.8029131704922765     
 H   4.4482103552751751       0.55045446803978026        6.3295262590310042     
 H   5.5594362020536314      -0.75642218151003682        6.7900652799967647     
 H   5.6611883785599906       0.80416066517619611        7.6075783763950549     
 H   4.6408173844972493        2.6171678156564697        1.6931056682743011     
 H   3.8967550121667363        1.5271134312230907        4.1114566313087879     
 H   11.290129743609659        5.0991854941257433        7.1320094654643347     
 H   11.476732709756540        3.5215716138454951        7.9599683213481649     
 H   12.649345638329976        4.0646135442487781        6.7248234478823221     
 H   10.920027732204113        5.9006814503190936        1.9833430732919890     
 H   11.703884518770748        5.9545168683064222        4.6194396069271679     
 H   11.992589150270712       -2.8405574778457403        3.6709676837655389     
 H   12.136714839836506       -2.2822241945796997        5.3609341543089339     
 H   10.708116491170745       -3.1869671042627368        4.8444735492056950     
 H   10.739709388307510      -0.17145524721562880      -0.42770382175790400     
 H   11.720205707818721       -2.0002585009071763        1.3670953670378401     
 H   10.976828490524099      -0.10527557287922584        9.0505436315942482     
 H   9.8984929897776475       -1.4548384004256281        8.7831254172168602     
 C   9.0067012122665790       0.16025740662839988        9.9213144689613699     
 H   9.5365549910257918       0.10513441845657381        10.884077701410515     
 H   8.7902582947500285        1.2304793692520131        9.7704194769511528     
 C   7.6855257081845334      -0.60800841079972889        10.070445090367384     
 H   7.0656215098071593      -0.47425935117730428        9.1720601088015385     
 H   7.8991439736015634       -1.6888449040359439        10.126127595427922     
 C   6.9029911445595245      -0.19115849921478587        11.321289820833819     
 H   6.7198046951955455       0.89494022148272967        11.300974677292860     
 H   7.5320232793728970      -0.35783962265088320        12.209624964272940     
 C   5.5718661056360190      -0.92781806214421814        11.496480787257493     
 H   4.9160476469471872      -0.71185111680310054        10.637685179257319     
 H   5.7446631913587858       -2.0158334186576403        11.464353611499675     
 C   4.8487113652666691      -0.56925956330271765        12.799405639756868     
 H   4.6811993096615776       0.51881433090767726        12.841988651222630     
 H   5.5072902326221946      -0.79052578921974859        13.653879052207675     
 C   3.5121730276307366       -1.2961074895959876        12.985542351687410     
 H   2.8513883296889242       -1.0742488758553519        12.132801826920049     
 H   3.6744810271695947       -2.3853601725818168        12.949538700993445     
 C   2.8040188348825339      -0.92758752501983033        14.292411977048832     
 H   2.6493525660458142       0.16248499189845172        14.331402290535973     
 H   3.4648215186751741       -1.1522241857688309        15.143950375733906     
 C   1.4597631366900616       -1.6352899548492197        14.491064997782026     
 H   1.6087757161397380       -2.7271032286121195        14.474614356530676     
 H  0.80053757504589451       -1.4210066283933305        13.634989117771951     
 C  0.76107721529321382       -1.2331065102722614        15.793537129031543     
 H  0.62414670774347247      -0.14046602552869028        15.812992324976239     
 H   1.4201443782310261       -1.4548728216806504        16.646669627936316     
 C -0.59252879582534690       -1.9164823583446093        15.998739819834935     
 H  -1.2514499441610989       -1.6836440635221153        15.147211765287507     
 H -0.46139358611094072       -3.0106449828226856        15.967673641083692     
 C  -1.2954954120990605       -1.5351114661251613        17.307526497164289     
 H  -1.4024232824821494      -0.44022925523306961        17.374794228413737     
 H -0.66055264283097104       -1.8183214997736665        18.162011957994668     
 C  -2.6693407842174430       -2.2038381325139671        17.431270722960964     
 H  -3.3126634797882502       -1.8675204327542183        16.602968679445716     
 H  -2.5545753499325414       -3.2891110793680416        17.278014163048368     
 C  -3.3816461549786001       -1.9752238196059442        18.766994048391080     
 H  -3.5316135931867541      -0.89801701335089079        18.947918546532581     
 H  -2.7326874087680535       -2.3255956836615042        19.582350763381552     
 C  -4.7300028077646843       -2.7036998048551415        18.849198130634353     
 H  -5.4583602727144509       -2.2006853807276214        18.195375159859985     
 H  -4.6149023627571619       -3.7142540779417486        18.432837072839302     
 C  -5.2769966858591024       -2.8000289102215157        20.276381236198478     
 H  -6.2836431039102587       -3.2417011549139967        20.293704085851740     
 H  -4.6251833022951656       -3.4288929621571587        20.900314245457551     
 H  -5.3456960862099407       -1.8126331032488612        20.749120590491057     
 Cl   8.4144619520529300        3.1457548975346477        8.1975951508940631E-002
 Co   5.7879903586666801        7.1006151016504999        23.926151083410815     
 N   7.0904739993197810        7.6766291464519396        22.374437280966387     
 N   7.7923458765928446        7.0349813521621698        24.776168847581392     
 N   4.5634771364236073        6.4367119659843768        22.424173131690722     
 N   5.2259763858692434        5.1398098381754700        24.514484734696751     
 N   4.9601607485638652        8.8973158734508360        23.404764616935502     
 N   4.9609238378910145        7.9330978419222413        25.743706732871523     
 O   6.6481173979077521        8.1928883684336142        21.183476082105681     
 C   8.3886890893243482        7.7736938596715985        22.572877732718052     
 N   8.4293449300899681        6.6236972307254778        25.898678910772464     
 C   8.7836834927771701        7.3305247958206117        23.890782545898293     
 O   4.4846298858485172        6.9904663288141009        21.190942957842438     
 C   3.9624021334108424        5.1496065147291894        22.489639241538171     
 N   5.3249289835930913        4.3330275782099292        25.604140535205406     
 C   4.3474131947550019        4.4841282766317443        23.656470845321380     
 O   4.6343263084515156        9.2584150020080305        22.129240932533861     
 C   4.3595847517614850        9.7670745099126535        24.370019402553563     
 N   4.8562360145711736        7.5906762166679247        27.049277771838113     
 C   4.3854090703942106        9.1877963085094372        25.640438600917392     
 B   5.1685491457158976        8.3446896361951861        21.046206614633032     
 C   9.3345133855602072        8.3649528570738543        21.586142157557667     
 H   7.8805316196811566        6.2627673726048059        26.718938377639088     
 C   9.7790762836854448        6.6480822133498227        25.755017925685181     
 C   10.049831823441933        7.1210815612384364        24.475770947047899     
 C   2.9403235482599319        4.7117793104713064        21.513153947547966     
 H   5.8304903954938876        4.6513075911214194        26.460526705716489     
 C   4.5669232193338063        3.2091147166322807        25.470299176852151     
 C   3.9419106064540301        3.2517297598285517        24.243462780045700     
 C   3.9486631290316287        11.145869753646380        24.031560433027536     
 H   5.3546902928051505        6.7550004830265165        27.416297936304705     
 C   4.2745345498418077        8.5873665379842734        27.785768977520526     
 C   3.9575776249241499        9.6234264632933204        26.933969343515873     
 C   4.7849154259346873        8.9430411224634234        19.618128405726200     
 H   10.349872950793756        8.4350916740213737        21.987030841499475     
 H   8.9907257851872515        9.3727082149249004        21.308008070656253     
 H   9.3565767168580987        7.7738320372235155        20.658540624332346     
 H   10.430497572412314        6.3004424395028673        26.551867335328939     
 H   11.022764286326787        7.2737134959662439        24.028134491563680     
 H   2.6868775220900361        3.6540906338834760        21.640258100930406     
 H   3.2864688778758122        4.8784659935184500        20.482984928272646     
 H   2.0119189570727247        5.2990943344663588        21.628136452493301     
 H   4.5199062267743759        2.4713571242884913        26.259359161778892     
 H   3.2608243996811730        2.5195502976516506        23.832406279457082     
 H   3.4399871276229224        11.606483591486340        24.882169524115810     
 H   3.2726495455130613        11.169983494154883        23.162469343479621     
 H   4.8240608166730992        11.771972469866732        23.778541810302865     
 H   4.1161230142462601        8.4770330442314012        28.851584725630111     
 H   3.4945567546637126        10.565867183634767        27.199203884656885     
 H   3.7280336994471099        8.6901279095019746        19.436993924058857     
 H   4.8147304557369379        10.042647698251091        19.659226421273210     
 C   5.6421454899751557        8.4572289944537395        18.434854016252807     
 H   5.0664499077850778        8.5441803003181924        17.501189444629723     
 H   5.8610986666745335        7.3826841540392074        18.544196189635393     
 C   6.9589812762561118        9.2246234797439843        18.258171337241940     
 H   7.5773309714478607        9.1177060781441881        19.160153400938345     
 H   6.7400098084024691        10.302352187043905        18.172560795289193     
 C   7.7469563717685288        8.7738661863962744        17.025647503822395     
 H   7.9315936259964035        7.6888141968565664        17.079051321752392     
 H   7.1287679941789257        8.9153129149437440        16.125543179652897     
 C   9.0786112755035191        9.5079148785476963        16.849426993165967     
 H   9.7249130726899242        9.3101987908030761        17.719706513090415     
 H   8.9051091194994179        10.596394035655964        16.857477409340920     
 C   9.8147352897654141        9.1241721115925625        15.563190709633941     
 H   9.9878055091760540        8.0363265057413020        15.544572494185811     
 H   9.1646684199427160        9.3251296710590914        14.697330903857504     
 C   11.147583788130111        9.8549986412558503        15.378874751104593     
 H   11.801006314655908        9.6518825898493752        16.241865479758854     
 H   10.978576154280356        10.943798835746984        15.394401816394259     
 C   11.868745382985853        9.4684579297999303        14.086262858110130     
 H   12.037336364858280        8.3798120612120233        14.069768129511433     
 H   11.211854813488703        9.6683723247961559        13.225543298701234     
 C   13.203241719639454        10.190746034991459        13.885371225427969     
 H   13.038362435194669        11.280504233931381        13.880768375243875     
 H   13.859859852084188        10.001316401240919        14.749241103442440     
 C   13.913212860516460        9.7752293290946692        12.595211213935137     
 H   14.077377663190566        8.6861879439133798        12.601384605741597     
 H   13.251068726170493        9.9604281106171637        11.736178174917539     
 C   15.248048161699939        10.486590760783191        12.376924323953485     
 H   15.913328000092527        10.284899807182006        13.231486569976854     
 H   15.090808618030410        11.577802157195869        12.388025303466014     
 C   15.957831598043478        10.097717476707002        11.075357583838874     
 H   16.084745896425133        9.0043438688504569        11.024566468183254     
 H   15.319061156016438        10.356589928923771        10.216325821156280     
 C   17.318213591023000        10.788954965257204        10.952481800110888     
 H   17.951693245589546        10.488704107145088        11.802194705471189     
 H   17.180414398676053        11.875772396848642        11.073471094511728     
 C   18.068306314438662        10.538674518202120        9.6426554622074345     
 H   18.221602447545848        9.4588281077046137        9.4829116931969004     
 H   17.451350649443558        10.877048932764373        8.7976998927094439     
 C   19.416822882687317        11.267119205829884        9.6108284633553733     
 H   20.107811507666050        10.784149319592123        10.317419627154491     
 H   19.276320923506805        12.286929108319210        9.9938140943763329     
 C   20.042348472302258        11.331928698232900        8.2168753588851420     
 H   21.026651969760263        11.819273806664809        8.2457305678285984     
 H   19.401303768577961        11.909515314653973        7.5365612805478364     
 H   20.180993376226660        10.330969056935361        7.7899331233106075     
 Cl   6.7615494758182066        5.4073177806158537        28.138205114452106     
         194

 Co   9.1471952343783265        1.4054490508153841        4.3964784517377424     
 N   7.8626856520360304       0.67564140771422665        5.7743461259521931     
 N   7.1862624566515994        1.7192726504760096        3.5450923078631043     
 N   10.210662365281935        2.2084406440407869        6.0421484856916043     
 N   9.9761686551189079        3.2810492718197177        3.6766701090219542     
 N   10.246618665105297      -0.34096353134661000        5.0436690354509954     
 N   9.8029329011774031       0.40564846671179228        2.6362687120066495     
 O   8.1943335695326418       0.34022248593646193        7.0503592879972929     
 C   6.4441441275153624       0.80498044298683247        5.6137884333604742     
 N   6.6054980409340116        2.2103872323835030        2.4194919936609360     
 C   6.1308332422355329        1.3756146326148042        4.3779550227030537     
 O   10.324939321375481        1.5676674773491304        7.2429025753181300     
 C   10.791122489463884        3.3790398971533109        5.9449828526945829     
 N   10.043943913515363        4.0484890932184259        2.5619129150795059     
 C   10.645058638179984        3.9771850248173704        4.6312651000365204     
 O   10.292418000059715      -0.75857890506396464        6.3474987677433212     
 C   10.766295525092239       -1.1589886078893166        4.1680488037050587     
 N   9.8356416848599206       0.67198175583242659        1.3116068298716017     
 C   10.583396026299663      -0.69474434396417062        2.8082935326322866     
 B   9.6843390013220567       0.20655741803989702        7.3307179854958431     
 C   5.4791403872482194       0.32617583895926966        6.6310912136685829     
 H   7.1862095181995960        2.5470450766044421        1.6178396833797932     
 C   5.2404093128539708        2.2074808643271373        2.5040961370940602     
 C   4.8948454395659358        1.6775494022642785        3.7283703760610463     
 C   11.590803723650398        4.0434546133483451        7.0097897110212184     
 H   9.5872867983404149        3.7398143411709563        1.6713852971807792     
 C   10.729718320543085        5.1946445411982065        2.7838531348423277     
 C   11.132994638952832        5.1903732636126367        4.1131300091566745     
 C   11.440740708914804       -2.4361997398863746        4.5206545221914896     
 H   9.3277059328513445        1.4917252463030877       0.90763488233787781     
 C   10.599168674613939      -0.22936539211837417       0.64384272121123831     
 C   11.094999091959751       -1.1363420199168226        1.5713322271254879     
 C   9.9337049241693496      -0.35817256606183534        8.8032242647692076     
 H   4.4495873128313814       0.54310182347983516        6.3302678495232527     
 H   5.5637681184152239      -0.76146821983252755        6.7903550331475735     
 H   5.6614594903949929       0.79881022615714714        7.6089297652212915     
 H   4.6398604025229373        2.6137264385673520        1.6950413282307260     
 H   3.8969832805250517        1.5226295207673179        4.1133252071065911     
 H   11.297797575357245        5.0941700211943077        7.1353107562982512     
 H   11.484497639942406        3.5151721072341213        7.9606070804611244     
 H   12.655171131597482        4.0588311198115834        6.7239046210617417     
 H   10.917460803978086        5.9037704807893201        1.9888470624689918     
 H   11.706216259978060        5.9532235799298165        4.6235395651703755     
 H   11.990446550303034       -2.8414853238093052        3.6683651274241540     
 H   12.131256402452379       -2.2879106473847748        5.3601333806067002     
 H   10.702829233328059       -3.1895238093220524        4.8377639068292710     
 H   10.743233815055632      -0.16275854531172160      -0.42644326129342797     
 H   11.719934606689041       -1.9967377652053822        1.3652708813533800     
 H   10.978537215718074      -0.10959786100941933        9.0508567864956859     
 H   9.8991628705332353       -1.4582914986192210        8.7831655413376453     
 C   9.0086398178249336       0.15734389654629993        9.9217150940460268     
 H   9.5382180665193435       0.10121737666743039        10.884572575907887     
 H   8.7935573712125219        1.2278875997390097        9.7712354430133654     
 C   7.6864578541133994      -0.60925311589979669        10.070293115125539     
 H   7.0670484983303696      -0.47454187478297816        9.1717373867261536     
 H   7.8986028732761726       -1.6903649480519580        10.125884322245941     
 C   6.9040571025946429      -0.19148181066108938        11.320913662575364     
 H   6.7225393967216593       0.89487507348704720        11.300788780669645     
 H   7.5324747303546724      -0.35931136966316235        12.209452432829705     
 C   5.5718096850020151      -0.92618824243316356        11.495457747993120     
 H   4.9166005843103902      -0.70906818142732542        10.636488327942990     
 H   5.7430597199690894       -2.0144178905682302        11.463100929124757     
 C   4.8487403072000026      -0.56697338547703824        12.798247030592652     
 H   4.6821338137961828       0.52122321295575802        12.840803584041973     
 H   5.5070235977916449      -0.78878773178981132        13.652797850980757     
 C   3.5116377298230521       -1.2927903269719907        12.984270077815557     
 H   2.8512343210916931       -1.0707955350415139        12.131281065965037     
 H   3.6732189076271959       -2.3821598487613627        12.948620873795084     
 C   2.8033209811869004      -0.92351532691487281        14.290853301861624     
 H   2.6485253982843608       0.16654642522383881        14.329228119051979     
 H   3.4640529415563801       -1.1476157139516230        15.142584545350431     
 C   1.4592090736175463       -1.6314205342369144        14.489701805736519     
 H   1.6087413855798032       -2.7231928950090896        14.474554670848008     
 H  0.80032097093442078       -1.4184796861199978        13.633040794853965     
 C  0.75949692201991015       -1.2283235817791962        15.791353391298658     
 H  0.62007224873260414      -0.13599431112151766        15.808863311207180     
 H   1.4188567287482692       -1.4470784818354878        16.644979895102235     
 C -0.59245925739401051       -1.9146142747334571        15.997347642826201     
 H  -1.2516674190708246       -1.6847517621665862        15.145260313340630     
 H -0.45853081750820585       -3.0084727205920143        15.967893908912769     
 C  -1.2972205897492954       -1.5334163011688708        17.305251740998219     
 H  -1.4075401260866118      -0.43881525299980206        17.370842890885303     
 H -0.66215228547322857       -1.8136067732052499        18.160610580346003     
 C  -2.6690441192130825       -2.2062182302604754        17.428177806045724     
 H  -3.3116868298661877       -1.8736844209156636        16.597879162434289     
 H  -2.5504346509244065       -3.2913585153510314        17.277227638536274     
 C  -3.3857870987839500       -1.9777296482794580        18.761530461193310     
 H  -3.5391573233400653      -0.90075442611316792        18.940744773499436     
 H  -2.7389976023760405       -2.3257122874211280        19.579639871986164     
 C  -4.7323754719735129       -2.7097390243413559        18.838530440775763     
 H  -5.4575461346858383       -2.2112989435457160        18.178087108619991     
 H  -4.6116774997178718       -3.7212697841063109        18.426659047329476     
 C  -5.2891320824693269       -2.8028120656661368        20.261787960798859     
 H  -6.2935888527576935       -3.2492992516854975        20.273502463538804     
 H  -4.6395039387213748       -3.4260748991678684        20.893161333093165     
 H  -5.3657629976574563       -1.8139525217366459        20.729578822368293     
 Cl   8.4125961706896977        3.1498102894259854        8.4954024706705475E-002
 Co   5.7852277540000099        7.1001926941378750        23.927317742983110     
 N   7.0891571556398354        7.6720249562889542        22.375112755799790     
 N   7.7885079858696340        7.0360632570466271        24.778826815136043     
 N   4.5582288370927051        6.4383665391382827        22.425667708868041     
 N   5.2282566303269329        5.1388563889816021        24.512275771072563     
 N   4.9633921181478993        8.8992900376881270        23.404593949701628     
 N   4.9559527319932606        7.9325927818916808        25.742866654478643     
 O   6.6477663662058148        8.1869146321752098        21.183179978754261     
 C   8.3871875379682610        7.7694857107286985        22.574473216838541     
 N   8.4241748835674759        6.6292372824691084        25.903631869704348     
 C   8.7807911169578787        7.3300116234404582        23.893983384698721     
 O   4.4807274816363876        6.9915585557855753        21.192035460306826     
 C   3.9597764992831315        5.1501373549218918        22.490240525778628     
 N   5.3317450760948182        4.3299802716074467        25.600011613979056     
 C   4.3487430072662514        4.4832595668988082        23.654982458041033     
 O   4.6371083331136358        9.2594779252310211        22.128853466125395     
 C   4.3643123748961132        9.7702103552594881        24.369696426590174     
 N   4.8498173597533807        7.5902764929259430        27.048424358178586     
 C   4.3861263904456580        9.1897474658320775        25.639807333163045     
 B   5.1687618832619240        8.3436509770713894        21.046321650974775     
 C   9.3339914358201543        8.3588186250553900        21.587442691193250     
 H   7.8746272360608671        6.2682440616786046        26.723470521754315     
 C   9.7741060410640834        6.6547651944873669        25.761798919038885     
 C   10.046288637931449        7.1241008124788268        24.481555591085925     
 C   2.9376330022199491        4.7114432141284794        21.514107494485973     
 H   5.8352172973954159        4.6492785133910646        26.457357860537368     
 C   4.5750782262503540        3.2052445288992106        25.465786025589114     
 C   3.9470454114905222        3.2490230798214137        24.240526826059277     
 C   3.9632250415987218        11.152112226659785        24.032984243120655     
 H   5.3455970210038624        6.7531043728698874        27.415442056403528     
 C   4.2727260345813560        8.5893440639132059        27.785037445540397     
 C   3.9603383824431120        9.6269599560949892        26.933394487836907     
 C   4.7868453832010163        8.9425818044725691        19.617958474869649     
 H   10.348732339845316        8.4306279809410309        21.989574586174609     
 H   8.9899782157404395        9.3655949397186742        21.306234429917190     
 H   9.3577680115935742        7.7652872846926364        20.661461519049258     
 H   10.424805302209236        6.3098563568271500        26.560345352646703     
 H   11.019693811020090        7.2763818680496835        24.034840920897761     
 H   2.6873521582925268        3.6528391435626069        21.639254800097806     
 H   3.2822210474568592        4.8813350726638376        20.483985750754485     
 H   2.0076519327045435        5.2956493665497684        21.631435849369979     
 H   4.5313881777307818        2.4657191260163684        26.253330922309168     
 H   3.2661653180608798        2.5165030493137377        23.829750596417814     
 H   3.4436980533171919        11.610706841514755        24.877552096961857     
 H   3.3011620530347963        11.182606364116163        23.154771556459718     
 H   4.8437781159548248        11.775935633975049        23.797015957102147     
 H   4.1137994020596951        8.4794575948735513        28.850826456122583     
 H   3.5014443092477845        10.571278407976074        27.198893501142663     
 H   3.7298079115353318        8.6907540746264811        19.436218227719142     
 H   4.8175377600777036        10.042166981863318        19.659631757504908     
 C   5.6437910586313667        8.4567878875153042        18.434340629189606     
 H   5.0680675863388087        8.5453517521636435        17.500843449472292     
 H   5.8613734595808999        7.3818489986294056        18.542614935576545     
 C   6.9616477910170840        9.2226186242329877        18.257877308706455     
 H   7.5811649546608955        9.1121898499331397        19.158602353503760     
 H   6.7442995516018520        10.300911649607928        18.175618153966894     
 C   7.7470942297263967        8.7742000271722045        17.022771649341799     
 H   7.9311183131973024        7.6889384490674244        17.073300931439292     
 H   7.1272511185591938        8.9181624580828078        16.124251465164672     
 C   9.0788749086776388        9.5078889366607715        16.845775765049474     
 H   9.7260192566424433        9.3087577085023057        17.715069951592810     
 H   8.9057504284995641        10.596397624041973        16.855612174955692     
 C   9.8138511973990603        9.1258603426944216        15.558286565950457     
 H   9.9868143862570413        8.0380326757059759        15.538085162789358     
 H   9.1631201309570347        9.3280551368443199        14.693238015843127     
 C   11.146743608572583        9.8568109934668868        15.373968384653447     
 H   11.800308283216932        9.6532427640370315        16.236751597519142     
 H   10.977727560635266        10.945601966210237        15.390190115470695     
 C   11.868070995839391        9.4710896853999476        14.081139379682599     
 H   12.036696018568710        8.3824676681590180        14.064055774583574     
 H   11.211339063666529        9.6714483307721153        13.220422396025926     
 C   13.202681669904591        10.193475275418594        13.880820175170976     
 H   13.037652711471003        11.283208537873536        13.875375875432907     
 H   13.858618472788143        10.004732333255690        14.745360332831829     
 C   13.913901157012345        9.7772013578710020        12.591545633301353     
 H   14.078520052717925        8.6882500184850358        12.598761194131198     
 H   13.252395783977869        9.9613039854128704        11.731820916563153     
 C   15.248626156449953        10.488905000212391        12.373564969815114     
 H   15.913330474869396        10.288323167611505        13.228826969257641     
 H   15.090987326497808        11.580063376671902        12.383466599474509     
 C   15.959593549432610        10.098987144105251        11.072913414954156     
 H   16.086317640943850        9.0055610810128428        11.022985714212441     
 H   15.321640524537328        10.357412550892828        10.213152957292211     
 C   17.320256196817251        10.789846327367902        10.951040993683165     
 H   17.952444185717159        10.490239792508815        11.801921481478391     
 H   17.182532970382038        11.876788832261481        11.070914905608797     
 C   18.072467248928998        10.538368506451590        9.6426418192555765     
 H   18.225673222209387        9.4583922177784601        9.4837536547726753     
 H   17.457332003682669        10.876523099148280        8.7963303685320824     
 C   19.421221553640486        11.266403418372413        9.6131497642165300     
 H   20.110256406299534        10.783952548544091        10.321924155840868     
 H   19.280073168780106        12.286600244589408        9.9947875775072497     
 C   20.050426193951694        11.329618822624676        8.2208532350638563     
 H   21.034847006620197        11.816582247648606        8.2518680456714488     
 H   19.411448566783470        11.906797868665480        7.5382436192858773     
 H   20.189699804694996        10.328201223351520        7.7952519799329556     
 Cl   6.7557207575136555        5.4071778980368901        28.139475306964080     
         194

 Co   9.1479526540188854        1.4056318582769227        4.3985488070918279     
 N   7.8638761258240200       0.67533867487615107        5.7761427392347953     
 N   7.1862414083010666        1.7179769711840063        3.5468637660087361     
 N   10.213303323487958        2.2061283571605244        6.0437480334944027     
 N   9.9759478826459382        3.2818139199798115        3.6798954072146359     
 N   10.246564193936864      -0.34237783623107326        5.0438599016673304     
 N   9.8035518114516034       0.40814475397452815        2.6375843946377664     
 O   8.1959875224550931       0.33960630179097462        7.0519369537315288     
 C   6.4451817283769088       0.80256709265788828        5.6154090032403161     
 N   6.6050029408560089        2.2084569671223351        2.4212389946072910     
 C   6.1311976005570212        1.3731074101098695        4.3796590874020360     
 O   10.328855467916988        1.5638416704660869        7.2435826235120864     
 C   10.794799179942590        3.3762179708355404        5.9469384080297214     
 N   10.041898418110243        4.0509620628456169        2.5662051410196707     
 C   10.646831819253322        3.9762518970115801        4.6343022968243464     
 O   10.291781260739810      -0.76180131497597625        6.3471390134622139     
 C   10.764898963761494       -1.1599661977928777        4.1670649344367057     
 N   9.8379992041399476       0.67751199898828429        1.3136301096810679     
 C   10.582900133333107      -0.69327945667611379        2.8080262014881914     
 B   9.6859951582147055       0.20380545199326466        7.3313027900972285     
 C   5.4808968785654795       0.32101457993951310        6.6320734116790563     
 H   7.1853638727330633        2.5466868344362945        1.6199701203198622     
 C   5.2399032715693146        2.2043528047847580        2.5058824393293735     
 C   4.8948843937439568        1.6739087388761855        3.7301107968740310     
 C   11.597212984933599        4.0383455137322297        7.0110242599474786     
 H   9.5845361661602766        3.7433278251473041        1.6756801040205196     
 C   10.728550152128722        5.1964821852654710        2.7885814456948852     
 C   11.134257706901888        5.1900204567417578        4.1171036147044493     
 C   11.437116358276535       -2.4387999247242491        4.5178557613943262     
 H   9.3298658354675617        1.4975080025020584       0.91042589172525179     
 C   10.601302988209291      -0.22311598927891610       0.64470657647415897     
 C   11.095294311039833       -1.1326684001112151        1.5706323517503253     
 C   9.9352215457795676      -0.36167311414122355        8.8035353590461387     
 H   4.4509642703875869       0.53574917891989016        6.3310094400155021     
 H   5.5681000347768164      -0.76651425815501839        6.7906447862983823     
 H   5.6617306022299951       0.79345978713809806        7.6102811540475273     
 H   4.6389034205486244        2.6102850614782347        1.6969769881871506     
 H   3.8972115488833676        1.5181456103115454        4.1151937829043934     
 H   11.305465407104830        5.0891545482628722        7.1386120471321668     
 H   11.492262570128270        3.5087726006227475        7.9612458395740830     
 H   12.660996624864987        4.0530486953743878        6.7229857942411613     
 H   10.914893875752059        5.9068595112595466        1.9943510516459946     
 H   11.708548001185374        5.9519302915532108        4.6276395234135839     
 H   11.988303950335354       -2.8424131697728701        3.6657625710827695     
 H   12.125797965068253       -2.2935971001898494        5.3593326069044664     
 H   10.697541975485372       -3.1920805143813680        4.8310542644528480     
 H   10.746758241803755      -0.15406184340781440      -0.42518270082895199     
 H   11.719663505559359       -1.9932170295035880        1.3634463956689200     
 H   10.980245940912049      -0.11392014913961282        9.0511699413971254     
 H   9.8998327512888231       -1.4617445968128140        8.7832056654584303     
 C   9.0105784233832900       0.15443038646420001        9.9221157191306855     
 H   9.5398811420128951        9.7300334878286973E-002   10.885067450405257     
 H   8.7968564476750153        1.2252958302260066        9.7720514090755781     
 C   7.6873900000422664      -0.61049782099986438        10.070141139883692     
 H   7.0684754868535791      -0.47482439838865198        9.1714146646507704     
 H   7.8980617729507809       -1.6918849920679722        10.125641049063962     
 C   6.9051230606297613      -0.19180512210739289        11.320537504316910     
 H   6.7252740982477732       0.89480992549136473        11.300602884046430     
 H   7.5329261813364488      -0.36078311667544155        12.209279901386470     
 C   5.5717532643680103      -0.92455842272210897        11.494434708728747     
 H   4.9171535216735931      -0.70628524605155019        10.635291476628659     
 H   5.7414562485793930       -2.0130023624788200        11.461848246749838     
 C   4.8487692491333352      -0.56468720765135882        12.797088421428434     
 H   4.6830683179307879       0.52363209500383878        12.839618516861316     
 H   5.5067569629610960      -0.78704967435987405        13.651716649753839     
 C   3.5111024320153681       -1.2894731643479937        12.982997803943706     
 H   2.8510803124944619       -1.0673421942276757        12.129760305010025     
 H   3.6719567880847972       -2.3789595249409086        12.947703046596724     
 C   2.8026231274912665      -0.91944312880991519        14.289294626674415     
 H   2.6476982305229071       0.17060785854922589        14.327053947567986     
 H   3.4632843644375861       -1.1430072421344153        15.141218714966955     
 C   1.4586550105450307       -1.6275511136246092        14.488338613691013     
 H   1.6087070550198683       -2.7192825614060596        14.474494985165338     
 H  0.80010436682294694       -1.4159527438466650        13.631092471935977     
 C  0.75791662874660659       -1.2235406532861308        15.789169653565772     
 H  0.61599778972173591      -0.13152259671434502        15.804734297438118     
 H   1.4175690792655122       -1.4392841419903251        16.643290162268158     
 C -0.59238971896267401       -1.9127461911223047        15.995955465817467     
 H  -1.2518848939805500       -1.6858594608110573        15.143308861393754     
 H -0.45566804890547091       -3.0063004583613426        15.968114176741848     
 C  -1.2989457673995302       -1.5317211362125807        17.302976984832146     
 H  -1.4126569696910745      -0.43740125076653452        17.366891553356869     
 H -0.66375192811548600       -1.8088920466368335        18.159209202697333     
 C  -2.6687474542087219       -2.2085983280069836        17.425084889130481     
 H  -3.3107101799441252       -1.8798484090771090        16.592789645422858     
 H  -2.5462939519162715       -3.2936059513340208        17.276441114024184     
 C  -3.3899280425893004       -1.9802354769529720        18.756066873995540     
 H  -3.5467010534933769      -0.90349183887544515        18.933571000466291     
 H  -2.7453077959840271       -2.3258288911807519        19.576928980590775     
 C  -4.7347481361823425       -2.7157782438275704        18.827862750917177     
 H  -5.4567319966572256       -2.2219125063638105        18.160799057379993     
 H  -4.6084526366785816       -3.7282854902708733        18.420481021819651     
 C  -5.3012674790795522       -2.8055952211107575        20.247194685399240     
 H  -6.3035346016051292       -3.2568973484569979        20.253300841225872     
 H  -4.6538245751475840       -3.4232568361785787        20.886008420728775     
 H  -5.3858299091049711       -1.8152719402244304        20.710037054245529     
 Cl   8.4107303893264653        3.1538656813173231        8.7932097904470319E-002
 Co   5.7824651493333405        7.0997702866252492        23.928484402555409     
 N   7.0878403119598890        7.6674207661259688        22.375788230633191     
 N   7.7846700951464225        7.0371451619310843        24.781484782690697     
 N   4.5529805377618038        6.4400211122921887        22.427162286045363     
 N   5.2305368747846215        5.1379029397877343        24.510066807448379     
 N   4.9666234877319324        8.9012642019254180        23.404423282467754     
 N   4.9509816260955066        7.9320877218611203        25.742026576085763     
 O   6.6474153345038767        8.1809408959168071        21.182883875402840     
 C   8.3856859866121738        7.7652775617857985        22.576068700959027     
 N   8.4190048370449837        6.6347773342127390        25.908584828636233     
 C   8.7778987411385856        7.3294984510603056        23.897184223499149     
 O   4.4768250774242579        6.9926507827570505        21.193127962771218     
 C   3.9571508651554210        5.1506681951145943        22.490841810019088     
 N   5.3385611685965451        4.3269329650049642        25.595882692752706     
 C   4.3500728197775009        4.4823908571658722        23.653494070760690     
 O   4.6398903577757569        9.2605408484540135        22.128465999716930     
 C   4.3690399980307424        9.7733462006063245        24.369373450626782     
 N   4.8433987049355869        7.5898767691839613        27.047570944519059     
 C   4.3868437104971054        9.1916986231547178        25.639176065408698     
 B   5.1689746208079503        8.3426123179475926        21.046436687316518     
 C   9.3334694860801033        8.3526843930369274        21.588743224828836     
 H   7.8687228524405777        6.2737207507524024        26.728002665869546     
 C   9.7691357984427203        6.6614481756249111        25.768579912392589     
 C   10.042745452420965        7.1271200637192171        24.487340235123948     
 C   2.9349424561799662        4.7111071177856534        21.515061041423984     
 H   5.8399441992969434        4.6472494356607097        26.454189015358242     
 C   4.5832332331669026        3.2013743411661406        25.461272874326077     
 C   3.9521802165270148        3.2463163998142757        24.237590872072850     
 C   3.9777869541658153        11.158354699673188        24.034408053213770     
 H   5.3365037492025742        6.7512082627132575        27.414586176502354     
 C   4.2709175193209044        8.5913215898421367        27.784305913560264     
 C   3.9630991399620741        9.6304934488966580        26.932819632157937     
 C   4.7887753404673443        8.9421224864817130        19.617788544013102     
 H   10.347591728896878        8.4261642878606864        21.992118330849738     
 H   8.9892306462936258        9.3584816645124480        21.304460789178130     
 H   9.3589593063290497        7.7567425321617574        20.664382413766173     
 H   10.419113032006157        6.3192702741514335        26.568823369964470     
 H   11.016623335713394        7.2790502401331221        24.041547350231841     
 H   2.6878267944950176        3.6515876532417382        21.638251499265202     
 H   3.2779732170379061        4.8842041518092252        20.484986573236323     
 H   2.0033849083363622        5.2922043986331788        21.634735246246652     
 H   4.5428701286871878        2.4600811277442456        26.247302682839447     
 H   3.2715062364405867        2.5134558009758252        23.827094913378541     
 H   3.4474089790114615        11.614930091543169        24.872934669807904     
 H   3.3296745605565312        11.195229234077443        23.147073769439810     
 H   4.8634954152365495        11.779898798083366        23.815490103901432     
 H   4.1114757898731300        8.4818821455157014        28.850068186615054     
 H   3.5083318638318559        10.576689632317382        27.198583117628441     
 H   3.7315821236235540        8.6913802397509876        19.435442531379429     
 H   4.8203450644184702        10.041686265475546        19.660037093736605     
 C   5.6454366272875776        8.4563467805768706        18.433827242126405     
 H   5.0696852648925388        8.5465232040090946        17.500497454314861     
 H   5.8616482524872673        7.3810138432196037        18.541033681517696     
 C   6.9643143057780561        9.2206137687219911        18.257583280170969     
 H   7.5849989378739302        9.1066736217220932        19.157051306069171     
 H   6.7485892948012340        10.299471112171952        18.178675512644595     
 C   7.7472320876842646        8.7745338679481364        17.019895794861199     
 H   7.9306430003982014        7.6890627012782824        17.067550541126195     
 H   7.1257342429394628        8.9210120012218717        16.122959750676447     
 C   9.0791385418517585        9.5078629947738467        16.842124536932985     
 H   9.7271254405949623        9.3073166262015370        17.710433390095208     
 H   8.9063917374997086        10.596401212427981        16.853746940570460     
 C   9.8129671050327065        9.1275485737962807        15.553382422266973     
 H   9.9858232633380286        8.0397388456706498        15.531597831392904     
 H   9.1615718419713552        9.3309806026295465        14.689145127828752     
 C   11.145903429015057        9.8586233456779251        15.369062018202298     
 H   11.799610251777954        9.6546029382246878        16.231637715279426     
 H   10.976878966990178        10.947405096673492        15.385978414547129     
 C   11.867396608692927        9.4737214409999648        14.076015901255065     
 H   12.036055672279140        8.3851232751060127        14.058343419655717     
 H   11.210823313844353        9.6745243367480764        13.215301493350617     
 C   13.202121620169727        10.196204515845730        13.876269124913984     
 H   13.036942987747336        11.285912841815691        13.869983375621938     
 H   13.857377093492095        10.008148265270460        14.741479562221219     
 C   13.914589453508230        9.7791733866473347        12.587880052667568     
 H   14.079662442245285        8.6903120930566899        12.596137782520799     
 H   13.253722841785248        9.9621798602085789        11.727463658208769     
 C   15.249204151199969        10.491219239641593        12.370205615676742     
 H   15.913332949646264        10.291746528041003        13.226167368538427     
 H   15.091166034965205        11.582324596147934        12.378907895483007     
 C   15.961355500821739        10.100256811503501        11.070469246069438     
 H   16.087889385462567        9.0067782931752305        11.021404960241627     
 H   15.324219893058219        10.358235172861884        10.209980093428140     
 C   17.322298802611499        10.790737689478602        10.949600187255443     
 H   17.953195125844772        10.491775477872544        11.801648257485594     
 H   17.184651542088027        11.877805267674319        11.068358716705864     
 C   18.076628183419331        10.538062494701062        9.6426281763037185     
 H   18.229743996872926        9.4579563278523064        9.4845956163484502     
 H   17.463313357921781        10.875997265532186        8.7949608443547209     
 C   19.425620224593658        11.265687630914941        9.6154710650776867     
 H   20.112701304933022        10.783755777496062        10.326428684527245     
 H   19.283825414053403        12.286271380859606        9.9957610606381664     
 C   20.058503915601129        11.327308947016450        8.2248311112425707     
 H   21.043042043480135        11.813890688632405        8.2580055235142993     
 H   19.421593364988979        11.904080422676985        7.5399259580239191     
 H   20.198406233163329        10.325433389767680        7.8005708365553037     
 Cl   6.7498920392091035        5.4070380154579265        28.140745499476051     
         194

 Co   9.1487100736594442        1.4058146657384616        4.4006191624459143     
 N   7.8650665996120104       0.67503594203807560        5.7779393525173974     
 N   7.1862203599505339        1.7166812918920029        3.5486352241543684     
 N   10.215944281693980        2.2038160702802623        6.0453475812972020     
 N   9.9757271101729668        3.2825785681399058        3.6831207054073181     
 N   10.246509722768433      -0.34379214111553652        5.0440507678836646     
 N   9.8041707217258036       0.41064104123726403        2.6389000772688829     
 O   8.1976414753775462       0.33899011764548731        7.0535146194657639     
 C   6.4462193292384553       0.80015374232894398        5.6170295731201580     
 N   6.6045078407780053        2.2065267018611672        2.4229859955536455     
 C   6.1315619588785104        1.3706001876049347        4.3813631521010175     
 O   10.332771614458494        1.5600158635830434        7.2442626717060437     
 C   10.798475870421294        3.3733960445177704        5.9488939633648608     
 N   10.039852922705121        4.0534350324728088        2.5704973669598354     
 C   10.648605000326661        3.9753187692057894        4.6373394936121732     
 O   10.291144521419906      -0.76502372488798798        6.3467792591811074     
 C   10.763502402430747       -1.1609437876964388        4.1660810651683526     
 N   9.8403567234199727       0.68304224214414211        1.3156533894905338     
 C   10.582404240366552      -0.69181456938805685        2.8077588703440957     
 B   9.6876513151073524       0.20105348594663233        7.3318875946986148     
 C   5.4826533698827387       0.31585332091975660        6.6330556096895288     
 H   7.1845182272665316        2.5463285922681469        1.6221005572599310     
 C   5.2393972302846574        2.2012247452423783        2.5076687415646868     
 C   4.8949233479219787        1.6702680754880925        3.7318512176870158     
 C   11.603622246216799        4.0332364141161143        7.0122588088737396     
 H   9.5817855339801383        3.7468413091236523        1.6799749108602597     
 C   10.727381983714361        5.1983198293327355        2.7933097565474423     
 C   11.135520774850944        5.1896676498708780        4.1210772202522250     
 C   11.433492007638268       -2.4414001095621241        4.5150570005971637     
 H   9.3320257380837788        1.5032907587010291       0.91321690111262588     
 C   10.603437301804641      -0.21686658643945805       0.64557043173707951     
 C   11.095589530119916       -1.1289947803056075        1.5699324763751625     
 C   9.9367381673897839      -0.36517366222061176        8.8038464533230680     
 H   4.4523412279437933       0.52839653435994505        6.3317510305077507     
 H   5.5724319511384079      -0.77156029647750912        6.7909345394491920     
 H   5.6620017140649974       0.78810934811904909        7.6116325428737639     
 H   4.6379464385743123        2.6068436843891170        1.6989126481435755     
 H   3.8974398172416835        1.5136616998557726        4.1170623587021966     
 H   11.313133238852416        5.0841390753314357        7.1419133379660833     
 H   11.500027500314136        3.5023730940113738        7.9618845986870417     
 H   12.666822118132494        4.0472662709371932        6.7220669674205809     
 H   10.912326947526031        5.9099485417297739        1.9998550408229974     
 H   11.710879742392686        5.9506370031766060        4.6317394816567914     
 H   11.986161350367674       -2.8433410157364349        3.6631600147413845     
 H   12.120339527684127       -2.2992835529949245        5.3585318332022336     
 H   10.692254717642683       -3.1946372194406836        4.8243446220764241     
 H   10.750282668551877      -0.14536514150390720      -0.42392214036447595     
 H   11.719392404429678       -1.9896962938017939        1.3616219099844600     
 H   10.981954666106025      -0.11824243726980631        9.0514830962985631     
 H   9.9005026320444092       -1.4651976950064067        8.7832457895792153     
 C   9.0125170289416445       0.15151687638210007        9.9225163442153423     
 H   9.5415442175064449        9.3383293089143546E-002   10.885562324902629     
 H   8.8001555241375069        1.2227040607130033        9.7728673751377908     
 C   7.6883221459711333      -0.61174252609993218        10.069989164641846     
 H   7.0699024753767894      -0.47510692199432586        9.1710919425753854     
 H   7.8975206726253901       -1.6934050360839861        10.125397775881980     
 C   6.9061890186648807      -0.19212843355369644        11.320161346058455     
 H   6.7280087997738862       0.89474477749568238        11.300416987423215     
 H   7.5333776323182242      -0.36225486368772070        12.209107369943235     
 C   5.5716968437340064      -0.92292860301105450        11.493411669464374     
 H   4.9177064590367960      -0.70350231067577507        10.634094625314329     
 H   5.7398527771896966       -2.0115868343894103        11.460595564374918     
 C   4.8487981910666678      -0.56240102982567941        12.795929812264218     
 H   4.6840028220653931       0.52604097705191943        12.838433449680657     
 H   5.5064903281305471      -0.78531161692993678        13.650635448526922     
 C   3.5105671342076836       -1.2861560017239970        12.981725530071852     
 H   2.8509263038972308       -1.0638888534138378        12.128239544055015     
 H   3.6706946685423985       -2.3757592011204540        12.946785219398361     
 C   2.8019252737956331      -0.91537093070495767        14.287735951487209     
 H   2.6468710627614533       0.17466929187461297        14.324879776083993     
 H   3.4625157873187926       -1.1383987703172074        15.139852884583478     
 C   1.4581009474725153       -1.6236816930123041        14.486975421645507     
 H   1.6086727244599335       -2.7153722278030292        14.474435299482669     
 H  0.79988776271147322       -1.4134258015733323        13.629144149017991     
 C  0.75633633547330292       -1.2187577247930654        15.786985915832886     
 H  0.61192333071086769      -0.12705088230717240        15.800605283669059     
 H   1.4162814297827553       -1.4314898021451625        16.641600429434078     
 C -0.59232018053133761       -1.9108781075111525        15.994563288808735     
 H  -1.2521023688902757       -1.6869671594555282        15.141357409446877     
 H -0.45280528030273604       -3.0041281961306714        15.968334444570925     
 C  -1.3006709450497651       -1.5300259712562903        17.300702228666072     
 H  -1.4177738132955371      -0.43598724853326704        17.362940215828434     
 H -0.66535157075774354       -1.8041773200684168        18.157807825048668     
 C  -2.6684507892043614       -2.2109784257534919        17.421991972215242     
 H  -3.3097335300220623       -1.8860123972385545        16.587700128411431     
 H  -2.5421532529081361       -3.2958533873170106        17.275654589512090     
 C  -3.3940689863946503       -1.9827413056264858        18.750603286797769     
 H  -3.5542447836466882      -0.90622925163772228        18.926397227433146     
 H  -2.7516179895920141       -2.3259454949403753        19.574218089195387     
 C  -4.7371208003911720       -2.7218174633137848        18.817195061058587     
 H  -5.4559178586286130       -2.2325260691819055        18.143511006139999     
 H  -4.6052277736392924       -3.7353011964354357        18.414302996309825     
 C  -5.3134028756897766       -2.8083783765553787        20.232601409999621     
 H  -6.3134803504525641       -3.2644954452284987        20.233099218912937     
 H  -4.6681452115737931       -3.4204387731892889        20.878855508364389     
 H  -5.4058968205524867       -1.8165913587122151        20.690495286122765     
 Cl   8.4088646079632330        3.1579210732086613        9.0910171102235177E-002
 Co   5.7797025446666703        7.0993478791126243        23.929651062127704     
 N   7.0865234682799434        7.6628165759629834        22.376463705466595     
 N   7.7808322044232110        7.0382270668155416        24.784142750245348     
 N   4.5477322384309016        6.4416756854460937        22.428656863222681     
 N   5.2328171192423110        5.1369494905938673        24.507857843824191     
 N   4.9698548573159664        8.9032383661627090        23.404252615233876     
 N   4.9460105201977527        7.9315826618305598        25.741186497692880     
 O   6.6470643028019394        8.1749671596584026        21.182587772051420     
 C   8.3841844352560866        7.7610694128428994        22.577664185079513     
 N   8.4138347905224915        6.6403173859563696        25.913537787568117     
 C   8.7750063653192925        7.3289852786801521        23.900385062299573     
 O   4.4729226732121292        6.9937430097285249        21.194220465235610     
 C   3.9545252310277101        5.1511990353072976        22.491443094259544     
 N   5.3453772610982719        4.3238856584024825        25.591753771526353     
 C   4.3514026322887505        4.4815221474329352        23.652005683480343     
 O   4.6426723824378771        9.2616037716770041        22.128078533308464     
 C   4.3737676211653707        9.7764820459531592        24.369050474663393     
 N   4.8369800501177940        7.5894770454419804        27.046717530859528     
 C   4.3875610305485520        9.1936497804773598        25.638544797654347     
 B   5.1691873583539758        8.3415736588237959        21.046551723658258     
 C   9.3329475363400505        8.3465501610184631        21.590043758464418     
 H   7.8628184688202882        6.2791974398262012        26.732534809984774     
 C   9.7641655558213589        6.6681311567624562        25.775360905746297     
 C   10.039202266910483        7.1301393149596075        24.493124879161975     
 C   2.9322519101399829        4.7107710214428264        21.516014588361990     
 H   5.8446711011984709        4.6452203579303548        26.451020170179120     
 C   4.5913882400834503        3.1975041534330702        25.456759723063040     
 C   3.9573150215635069        3.2436097198071381        24.234654918086427     
 C   3.9923488667329083        11.164597172686593        24.035831863306889     
 H   5.3274104774012869        6.7493121525566284        27.413730296601177     
 C   4.2691090040604518        8.5932991157710692        27.783574381580134     
 C   3.9658598974810362        9.6340269416983269        26.932244776478971     
 C   4.7907052977336733        8.9416631684908570        19.617618613156552     
 H   10.346451117948439        8.4217005947803436        21.994662075524872     
 H   8.9884830768468138        9.3513683893062236        21.302687148439066     
 H   9.3601506010645270        7.7481977796308783        20.667303308483085     
 H   10.413420761803080        6.3286841914757161        26.577301387282233     
 H   11.013552860406699        7.2817186122165616        24.048253779565918     
 H   2.6883014306975084        3.6503361629208690        21.637248198432601     
 H   3.2737253866189526        4.8870732309546119        20.485987395718162     
 H   1.9991178839681807        5.2887594307165884        21.638034643123326     
 H   4.5543520796435928        2.4544431294721223        26.241274443369722     
 H   3.2768471548202931        2.5104085526379123        23.824439230339273     
 H   3.4511199047057310        11.619153341571584        24.868317242653951     
 H   3.3581870680782662        11.207852104038723        23.139375982419907     
 H   4.8832127145182751        11.783861962191683        23.833964250700713     
 H   4.1091521776865640        8.4843066961578497        28.849309917107526     
 H   3.5152194184159278        10.582100856658689        27.198272734114223     
 H   3.7333563357117758        8.6920064048754941        19.434666835039714     
 H   4.8231523687592359        10.041205549087772        19.660442429968302     
 C   5.6470821959437894        8.4559056736384353        18.433313855063201     
 H   5.0713029434462698        8.5476946558545457        17.500151459157433     
 H   5.8619230453936337        7.3801786878098019        18.539452427458848     
 C   6.9669808205390282        9.2186089132109927        18.257289251635484     
 H   7.5888329210869649        9.1011573935110448        19.155500258634586     
 H   6.7528790380006170        10.298030574735975        18.181732871322300     
 C   7.7473699456421317        8.7748677087240665        17.017019940380600     
 H   7.9301676875991003        7.6891869534891413        17.061800150813095     
 H   7.1242173673197309        8.9238615443609355        16.121668036188225     
 C   9.0794021750258800        9.5078370528869218        16.838473308816493     
 H   9.7282316245474814        9.3058755439007665        17.705796828597602     
 H   8.9070330464998548        10.596404800813991        16.851881706185232     
 C   9.8120830126663545        9.1292368048981416        15.548478278583486     
 H   9.9848321404190141        8.0414450156353254        15.525110499996453     
 H   9.1600235529856757        9.3339060684147732        14.685052239814375     
 C   11.145063249457529        9.8604356978889616        15.364155651751149     
 H   11.798912220338977        9.6559631124123442        16.226523833039714     
 H   10.976030373345088        10.949208227136745        15.381766713623565     
 C   11.866722221546464        9.4763531965999821        14.070892422827534     
 H   12.035415325989570        8.3877788820530057        14.052631064727859     
 H   11.210307564022179        9.6776003427240358        13.210180590675309     
 C   13.201561570434864        10.198933756272865        13.871718074656993     
 H   13.036233264023670        11.288617145757845        13.864590875810968     
 H   13.856135714196050        10.011564197285230        14.737598791610610     
 C   13.915277750004115        9.7811454154236657        12.584214472033784     
 H   14.080804831772642        8.6923741676283441        12.593514370910398     
 H   13.255049899592624        9.9630557350042874        11.723106399854384     
 C   15.249782145949984        10.493533479070795        12.366846261538372     
 H   15.913335424423133        10.295169888470502        13.223507767819214     
 H   15.091344743432604        11.584585815623967        12.374349191491502     
 C   15.963117452210870        10.101526478901750        11.068025077184718     
 H   16.089461129981284        9.0079955053376164        11.019824206270814     
 H   15.326799261579108        10.359057794830941        10.206807229564070     
 C   17.324341408405751        10.791629051589300        10.948159380827722     
 H   17.953946065972385        10.493311163236271        11.801375033492798     
 H   17.186770113794012        11.878821703087159        11.065802527802933     
 C   18.080789117909667        10.537756482950533        9.6426145333518587     
 H   18.233814771536462        9.4575204379261528        9.4854375779242268     
 H   17.469294712160888        10.875471431916093        8.7935913201773612     
 C   19.430018895546826        11.264971843457470        9.6177923659388433     
 H   20.115146203566511        10.783559006448030        10.330933213213623     
 H   19.287577659326704        12.285942517129802        9.9967345437690831     
 C   20.066581637250565        11.324999071408225        8.2288089874212851     
 H   21.051237080340069        11.811199129616202        8.2641430013571497     
 H   19.431738163194492        11.901362976688493        7.5416082967619600     
 H   20.207112661631665        10.322665556183841        7.8058896931776518     
 Cl   6.7440633209045524        5.4068981328789638        28.142015691988025     
         194

 Co   9.1494674933000031        1.4059974732000002        4.4026895177999998     
 N   7.8662570733999999       0.67473320920000002        5.7797359657999996     
 N   7.1861993116000011        1.7153856125999996        3.5504066823000002     
 N   10.218585239900003        2.2015037834000002        6.0469471291000003     
 N   9.9755063376999971        3.2833432163000000        3.6863460035999998     
 N   10.246455251600000      -0.34520644599999978        5.0442416340999996     
 N   9.8047896320000039       0.41313732849999990        2.6402157598999998     
 O   8.1992954282999992       0.33837393350000000        7.0550922851999998     
 C   6.4472569301000018       0.79774039199999969        5.6186501430000000     
 N   6.6040127407000018        2.2045964365999993        2.4247329965000004     
 C   6.1319263171999996        1.3680929651000000        4.3830672167999998     
 O   10.336687761000000        1.5561900567000000        7.2449427199000000     
 C   10.802152560900000        3.3705741182000000        5.9508495187000001     
 N   10.037807427300001        4.0559080020999998        2.5747895929000002     
 C   10.650378181400001        3.9743856413999992        4.6403766904000001     
 O   10.290507782100001      -0.76824613479999959        6.3464195049000001     
 C   10.762105841100000       -1.1619213775999999        4.1650971958999996     
 N   9.8427142426999996       0.68857248529999981        1.3176766692999999     
 C   10.581908347399997      -0.69034968209999992        2.8074915391999999     
 B   9.6893074720000012       0.19830151990000000        7.3324723993000003     
 C   5.4844098611999978       0.31069206190000004        6.6340378077000022     
 H   7.1836725817999989        2.5459703500999993        1.6242309941999999     
 C   5.2388911890000012        2.1980966856999991        2.5094550438000001     
 C   4.8949623020999997        1.6666274120999995        3.7335916385000005     
 C   11.610031507500000        4.0281273144999989        7.0134933577999998     
 H   9.5790349018000001        3.7503547931000001        1.6842697176999999     
 C   10.726213815300000        5.2001574734000000        2.7980380673999998     
 C   11.136783842800000        5.1893148429999991        4.1250508257999998     
 C   11.429867657000001       -2.4440002943999990        4.5122582398000004     
 H   9.3341856406999959        1.5090735148999999       0.91600791049999997     
 C   10.605571615399993      -0.21061718359999998       0.64643428700000005     
 C   11.095884749200000       -1.1253211605000000        1.5692326009999999     
 C   9.9382547890000001      -0.36867421029999997        8.8041575475999991     
 H   4.4537181854999996       0.52104388980000005        6.3324926210000001     
 H   5.5767638675000004      -0.77660633479999985        6.7912242926000008     
 H   5.6622728258999997       0.78275890910000001        7.6129839317000005     
 H   4.6369894566000003        2.6034023072999992        1.7008483081000003     
 H   3.8976680855999994        1.5091777894000000        4.1189309344999998     
 H   11.320801070600000        5.0791236024000002        7.1452146287999998     
 H   11.507792430500000        3.4959735874000000        7.9625233578000003     
 H   12.672647611400000        4.0414838464999985        6.7211481406000004     
 H   10.909760019300004        5.9130375722000004        2.0053590300000002     
 H   11.713211483600000        5.9493437148000003        4.6358394398999998     
 H   11.984018750399994       -2.8442688616999998        3.6605574584000000     
 H   12.114881090300001       -2.3049700057999996        5.3577310594999998     
 H   10.686967459799996       -3.1971939244999992        4.8176349797000002     
 H   10.753807095299999      -0.13666843960000000      -0.42266157989999997     
 H   11.719121303299996       -1.9861755580999998        1.3597974242999999     
 H   10.983663391300000      -0.12256472539999980        9.0517962512000025     
 H   9.9011725127999970       -1.4686507931999997        8.7832859137000003     
 C   9.0144556345000009       0.14860336630000015        9.9229169692999992     
 H   9.5432072929999965        8.9466251300000132E-002   10.886057199400000     
 H   8.8034546006000003        1.2201122912000000        9.7736833412000035     
 C   7.6892542919000002      -0.61298723119999998        10.069837189399999     
 H   7.0713294638999988      -0.47538944559999974        9.1707692205000004     
 H   7.8969795722999985       -1.6949250801000002        10.125154502700001     
 C   6.9072549766999991      -0.19245174499999995        11.319785187800001     
 H   6.7307435013000001       0.89467962949999991        11.300231090800001     
 H   7.5338290833000006      -0.36372661069999990        12.208934838499999     
 C   5.5716404231000016      -0.92129878329999992        11.492388630200001     
 H   4.9182593963999990      -0.70071937529999984        10.632897774000000     
 H   5.7382493058000001       -2.0101713063000002        11.459342882000000     
 C   4.8488271330000003      -0.56011485200000000        12.794771203100000     
 H   4.6849373261999983       0.52844985910000020        12.837248382500000     
 H   5.5062236932999982      -0.78357355949999952        13.649554247300003     
 C   3.5100318363999996       -1.2828388391000001        12.980453256200001     
 H   2.8507722952999996       -1.0604355125999998        12.126718783100003     
 H   3.6694325489999997       -2.3725588772999999        12.945867392200000     
 C   2.8012274200999991      -0.91129873260000016        14.286177276300000     
 H   2.6460438949999996       0.17873072520000005        14.322705604599999     
 H   3.4617472101999986       -1.1337902984999997        15.138487054200002     
 C   1.4575468843999999       -1.6198122723999990        14.485612229600001     
 H   1.6086383938999986       -2.7114618941999993        14.474375613799999     
 H  0.79967115859999938       -1.4108988592999996        13.627195826100003     
 C  0.75475604219999926       -1.2139747963000000        15.784802178100000     
 H  0.60784887169999946      -0.12257916789999979        15.796476269899999     
 H   1.4149937802999983       -1.4236954623000000        16.639910696600001     
 C -0.59225064210000111       -1.9090100239000001        15.993171111800001     
 H  -1.2523198438000012       -1.6880748580999994        15.139405957500001     
 H -0.44994251170000110       -3.0019559339000002        15.968554712400001     
 C  -1.3023961227000000       -1.5283308063000001        17.298427472499998     
 H  -1.4228906568999997      -0.43457324629999949        17.358988878300000     
 H -0.66695121340000108       -1.7994625935000002        18.156406447399998     
 C  -2.6681541242000009       -2.2133585235000002        17.418899055299999     
 H  -3.3087568800999998       -1.8921763854000000        16.582610611400000     
 H  -2.5380125539000011       -3.2981008233000000        17.274868065000000     
 C  -3.3982099302000006       -1.9852471342999998        18.745139699599999     
 H  -3.5617885137999998      -0.90896666439999951        18.919223454400001     
 H  -2.7579281832000007       -2.3260620986999991        19.571507197799999     
 C  -4.7394934646000015       -2.7278566827999993        18.806527371200001     
 H  -5.4551037206000004       -2.2431396320000001        18.126222954900001     
 H  -4.6020029106000022       -3.7423169025999981        18.408124970799999     
 C  -5.3255382723000020       -2.8111615319999994        20.218008134600002     
 H  -6.3234260992999998       -3.2720935419999995        20.212897596600001     
 H  -4.6824658480000023       -3.4176207101999991        20.871702595999999     
 H  -5.4259637320000014       -1.8179107771999998        20.670953518000001     
 Cl   8.4069988266000006        3.1619764650999991        9.3888244300000021E-002
 Co   5.7769399400000001        7.0989254715999985        23.930817721699999     
 N   7.0852066245999978        7.6582123857999980        22.377139180299999     
 N   7.7769943136999995        7.0393089716999988        24.786800717799998     
 N   4.5424839391000003        6.4433302585999996        22.430151440400003     
 N   5.2350973636999996        5.1359960413999994        24.505648880200006     
 N   4.9730862268999996        8.9052125304000000        23.404081948000002     
 N   4.9410394142999987        7.9310776017999993        25.740346419300000     
 O   6.6467132711000012        8.1689934233999999        21.182291668700000     
 C   8.3826828838999994        7.7568612638999994        22.579259669199999     
 N   8.4086647439999993        6.6458574377000001        25.918490746500002     
 C   8.7721139894999993        7.3284721062999996        23.903585901100001     
 O   4.4690202689999996        6.9948352366999993        21.195312967700001     
 C   3.9518995968999997        5.1517298755000001        22.492044378500001     
 N   5.3521933535999988        4.3208383518000000        25.587624850300003     
 C   4.3527324448000000        4.4806534376999991        23.650517296200000     
 O   4.6454544070999981        9.2626666948999965        22.127691066899999     
 C   4.3784952442999998        9.7796178912999956        24.368727498700000     
 N   4.8305613953000002        7.5890773216999987        27.045864117200001     
 C   4.3882783505999994        9.1956009378000001        25.637913529900000     
 B   5.1694000959000022        8.3405349996999991        21.046666760000001     
 C   9.3324255865999994        8.3404159290000006        21.591344292100004     
 H   7.8569140851999988        6.2846741288999999        26.737066954100001     
 C   9.7591953131999976        6.6748141379000003        25.782141899100001     
 C   10.035659081399999        7.1331585661999979        24.498909523199998     
 C   2.9295613641000000        4.7104349250999995        21.516968135300001     
 H   5.8493980030999984        4.6431912801999999        26.447851324999998     
 C   4.5995432469999988        3.1936339657000001        25.452246571800003     
 C   3.9624498265999994        3.2409030398000001        24.231718964100001     
 C   4.0069107793000018        11.170839645699996        24.037255673400008     
 H   5.3183172055999988        6.7474160423999985        27.412874416699999     
 C   4.2673004888000001        8.5952766416999999        27.782842849600002     
 C   3.9686206549999983        9.6375604344999957        26.931669920800001     
 C   4.7926352550000022        8.9412038505000009        19.617448682300004     
 H   10.345310507000001        8.4172369017000008        21.997205820200001     
 H   8.9877355074000000        9.3442551140999974        21.300913507700002     
 H   9.3613418958000025        7.7396530270999992        20.670224203200000     
 H   10.407728491600000        6.3380981087999988        26.585779404600000     
 H   11.010482385100003        7.2843869843000002        24.054960208899999     
 H   2.6887760668999992        3.6490846725999999        21.636244897600001     
 H   3.2694775561999996        4.8899423100999995        20.486988218200000     
 H   1.9948508595999992        5.2853144627999979        21.641334040000000     
 H   4.5658340305999987        2.4488051311999994        26.235246203900001     
 H   3.2821880731999999        2.5073613042999998        23.821783547300001     
 H   3.4548308304000006        11.623376591599998        24.863699815499999     
 H   3.3866995756000011        11.220474974000004        23.131678195399999     
 H   4.9029300138000007        11.787825126300000        23.852438397499999     
 H   4.1068285654999990        8.4867312467999998        28.848551647599997     
 H   3.5221069729999992        10.587512080999996        27.197962350600001     
 H   3.7351305477999981        8.6926325700000007        19.433891138700002     
 H   4.8259596731000016        10.040724832700000        19.660847766200000     
 C   5.6487277646000003        8.4554645666999999        18.432800468000000     
 H   5.0729206219999998        8.5488661076999968        17.499805464000001     
 H   5.8621978383000002        7.3793435324000001        18.537871173399999     
 C   6.9696473353000004        9.2166040576999961        18.256995223099999     
 H   7.5926669042999997        9.0956411652999964        19.153949211200000     
 H   6.7571687811999990        10.296590037300000        18.184790230000001     
 C   7.7475078035999996        8.7752015494999984        17.014144085900000     
 H   7.9296923747999992        7.6893112056999993        17.056049760499999     
 H   7.1227004916999999        8.9267110874999993        16.120376321700000     
 C   9.0796658081999997        9.5078111109999970        16.834822080700004     
 H   9.7293378085000004        9.3044344615999961        17.701160267100001     
 H   8.9076743554999993        10.596408389200000        16.850016471800000     
 C   9.8111989203000007        9.1309250360000007        15.543574134900002     
 H   9.9838410175000014        8.0431511855999993        15.518623168600000     
 H   9.1584752639999962        9.3368315341999999        14.680959351800000     
 C   11.144223069900001        9.8622480500999998        15.359249285300001     
 H   11.798214188899999        9.6573232866000005        16.221409950799998     
 H   10.975181779699998        10.951011357600001        15.377555012700000     
 C   11.866047834400000        9.4789849521999994        14.065768944400000     
 H   12.034774979700000        8.3904344890000004        14.046918709800000     
 H   11.209791814200003        9.6806763486999969        13.205059688000000     
 C   13.201001520700000        10.201662996700000        13.867167024400000     
 H   13.035523540300003        11.291321449700000        13.859198376000000     
 H   13.854894334900003        10.014980129300000        14.733718021000000     
 C   13.915966046499999        9.7831174441999984        12.580548891399999     
 H   14.081947221300002        8.6944362421999983        12.590890959299999     
 H   13.256376957400001        9.9639316097999959        11.718749141500000     
 C   15.250360140700000        10.495847718499997        12.363486907400000     
 H   15.913337899200002        10.298593248900000        13.220848167100000     
 H   15.091523451900001        11.586847035100000        12.369790487500000     
 C   15.964879403600001        10.102796146299999        11.065580908299999     
 H   16.091032874500002        9.0092127175000041        11.018243452300000     
 H   15.329378630099997        10.359880416799996        10.203634365699999     
 C   17.326384014200002        10.792520413700000        10.946718574400000     
 H   17.954697006099998        10.494846848600000        11.801101809500000     
 H   17.188888685499997        11.879838138499997        11.063246338900001     
 C   18.084950052400000        10.537450471200003        9.6426008904000007     
 H   18.237885546200001        9.4570845479999992        9.4862795395000017     
 H   17.475276066399999        10.874945598300000        8.7922217959999998     
 C   19.434417566499999        11.264256055999999        9.6201136668000000     
 H   20.117591102199999        10.783362235400000        10.335437741900000     
 H   19.291329904600001        12.285613653400000        9.9977080268999998     
 C   20.074659358900000        11.322689195800001        8.2327868635999994     
 H   21.059432117200007        11.808507570600000        8.2702804792000002     
 H   19.441882961400001        11.898645530700000        7.5432906355000009     
 H   20.215819090099998        10.319897722600000        7.8112085497999999     
 Cl   6.7382346026000004        5.4067582503000002        28.143285884499999     
         194

 Co   9.1502249129405619        1.4061802806615389        4.4047598731540853     
 N   7.8674475471879894       0.67443047636192444        5.7815325790826018     
 N   7.1861782632494684        1.7140899333079962        3.5521781404456321     
 N   10.221226198106026        2.1991914965197381        6.0485466769027987     
 N   9.9752855652270274        3.2841078644600943        3.6895713017926814     
 N   10.246400780431568      -0.34662075088446304        5.0444325003163346     
 N   9.8054085422742041       0.41563361576273578        2.6415314425311167     
 O   8.2009493812224523       0.33775774935451269        7.0566699509342357     
 C   6.4482945309615483       0.79532704167105539        5.6202707128798419     
 N   6.6035176406219982        2.2026661713388314        2.4264799974463553     
 C   6.1322906755214888        1.3655857425950653        4.3847712814989821     
 O   10.340603907541507        1.5523642498169565        7.2456227680939564     
 C   10.805829251378706        3.3677521918822295        5.9528050740351395     
 N   10.035761931894880        4.0583809717271908        2.5790818188401650     
 C   10.652151362473340        3.9734525135942089        4.6434138871878270     
 O   10.289871042780096      -0.77146854471201121        6.3460597506188927     
 C   10.760709279769253       -1.1628989675035610        4.1641133266316466     
 N   9.8450717619800265       0.69410272845585752        1.3196999491094661     
 C   10.581412454433442      -0.68888479481194298        2.8072242080559042     
 B   9.6909636288926500       0.19554955385336767        7.3330572039013857     
 C   5.4861663525172570       0.30553080288024348        6.6350200057104756     
 H   7.1828269363334663        2.5456121079318517        1.6263614311400689     
 C   5.2383851477153449        2.1949686261576198        2.5112413460353133     
 C   4.8950012562780207        1.6629867487119065        3.7353320593129853     
 C   11.616440768783201        4.0230182148838836        7.0147279067262600     
 H   9.5762842696198618        3.7538682770763478        1.6885645245397400     
 C   10.725045646885638        5.2019951174672645        2.8027663782525574     
 C   11.138046910749056        5.1889620361291202        4.1290244313477746     
 C   11.426243306361734       -2.4466004792378739        4.5094594790028371     
 H   9.3363455433162130        1.5148562710989706       0.91879891988737405     
 C   10.607705928995346      -0.20436778076054191       0.64729814226292059     
 C   11.096179968280083       -1.1216475406943924        1.5685327256248374     
 C   9.9397714106102164      -0.37217475837938818        8.8044686418769302     
 H   4.4550951430562060       0.51369124524005505        6.3332342114922495     
 H   5.5810957838615929      -0.78165237312249058        6.7915140457508096     
 H   5.6625439377350020       0.77740847008095093        7.6143353205262372     
 H   4.6360324746256882        2.5999609302108815        1.7027839680564252     
 H   3.8978963539583154        1.5046938789442275        4.1207995102978030     
 H   11.328468902347584        5.0741081294685646        7.1485159196339163     
 H   11.515557360685865        3.4895740807886262        7.9631621169129589     
 H   12.678473104667507        4.0357014220628038        6.7202293137794200     
 H   10.907193091073976        5.9161266026702268        2.0108630191770027     
 H   11.715543224807314        5.9480504264233947        4.6399393981432082     
 H   11.981876150432313       -2.8451967076635647        3.6579549020586155     
 H   12.109422652915875       -2.3106564586050746        5.3569302857977661     
 H   10.681680201957310       -3.1997506295593148        4.8109253373235763     
 H   10.757331522048121      -0.12797173769609280      -0.42140101943552399     
 H   11.718850202170314       -1.9826548223982057        1.3579729386155399     
 H   10.985372116493975      -0.12688701353019327        9.0521094061014420     
 H   9.9018423935555848       -1.4721038913935927        8.7833260378207854     
 C   9.0163942400583572       0.14568985621790023        9.9233175943846561     
 H   9.5448703684935481        8.5549209510856719E-002   10.886552073897370     
 H   8.8067536770624937        1.2175205216869966        9.7744993072622162     
 C   7.6901864378288671      -0.61423193630006778        10.069685214158152     
 H   7.0727564524232083      -0.47567196920567362        9.1704464984246155     
 H   7.8964384719746068       -1.6964451241160143        10.124911229518021     
 C   6.9083209347351175      -0.19277505644630347        11.319409029541546     
 H   6.7334782028261140       0.89461448150431744        11.300045194176786     
 H   7.5342805342817769      -0.36519835771227910        12.208762307056764     
 C   5.5715840024659968      -0.91966896358894534        11.491365590935628     
 H   4.9188123337632019      -0.69793643992422461        10.631700922685670     
 H   5.7366458344103037       -2.0087557782105900        11.458090199625081     
 C   4.8488560749333329      -0.55782867417432058        12.793612593935782     
 H   4.6858718303346034       0.53085874114808096        12.836063315319343     
 H   5.5059570584694493      -0.78183550207006225        13.648473046073084     
 C   3.5094965385923156       -1.2795216764760031        12.979180982328149     
 H   2.8506182867027685       -1.0569821717861618        12.125198022144991     
 H   3.6681704294576010       -2.3693585534795458        12.944949565001640     
 C   2.8005295664043652      -0.90722653449504265        14.284618601112792     
 H   2.6452167272385458       0.18279215852538713        14.320531433116006     
 H   3.4609786330812047       -1.1291818266827920        15.137121223816527     
 C   1.4569928213274845       -1.6159428517876939        14.484249037554495     
 H   1.6086040633400638       -2.7075515605969693        14.474315928117329     
 H  0.79945455448852554       -1.4083719170266669        13.625247503182015     
 C  0.75317574892669559       -1.2091918678069347        15.782618440367113     
 H  0.60377441268913123      -0.11810745349282717        15.792347256130940     
 H   1.4137061308172414       -1.4159011224548375        16.638220963765924     
 C -0.59218110366866461       -1.9071419402888476        15.991778934791267     
 H  -1.2525373187097266       -1.6891825567444705        15.137454505553125     
 H -0.44707974309726617       -2.9997836716693289        15.968774980229078     
 C  -1.3041213003502350       -1.5266356413437099        17.296152716333925     
 H  -1.4280075005044623      -0.43315924406673195        17.355037540771566     
 H -0.66855085604225861       -1.7947478669315835        18.155005069751329     
 C  -2.6678574591956403       -2.2157386212465084        17.415806138384756     
 H  -3.3077802301779373       -1.8983403735614455        16.577521094388569     
 H  -2.5338718548918662       -3.3003482592829894        17.274081540487909     
 C  -3.4023508740053510       -1.9877529629735138        18.739676112402229     
 H  -3.5693322439533115      -0.91170407716227675        18.912049681366856     
 H  -2.7642383768079872       -2.3261787024596230        19.568796306404611     
 C  -4.7418661288088311       -2.7338959022862137        18.795859681341415     
 H  -5.4542895825713877       -2.2537531948180947        18.108934903660003     
 H  -4.5987780475607121       -3.7493326087645604        18.401946945290174     
 C  -5.3376736689102273       -2.8139446874446201        20.203414859200382     
 H  -6.3333718481474355       -3.2796916387715003        20.192695974287066     
 H  -4.6967864844262115       -3.4148026472107094        20.864549683635609     
 H  -5.4460306434475161       -1.8192301956877845        20.651411749877237     
 Cl   8.4051330452367683        3.1660318569913368        9.6866317497764864E-002
 Co   5.7741773353333299        7.0985030640873727        23.931984381272294     
 N   7.0838897809200523        7.6536081956370126        22.377814655133403     
 N   7.7731564229767880        7.0403908765844561        24.789458685354649     
 N   4.5372356397690989        6.4449848317539056        22.431646017577325     
 N   5.2373776081576882        5.1350425922061316        24.503439916575822     
 N   4.9763175964840327        8.9071866946372911        23.403911280766128     
 N   4.9360683084022448        7.9305725417694388        25.739506340907120     
 O   6.6463622393980630        8.1630196871415972        21.181995565348579     
 C   8.3811813325439122        7.7526531149570994        22.580855153320485     
 N   8.4034946974775071        6.6513974894436307        25.923443705431886     
 C   8.7692216136807062        7.3279589339198470        23.906786739900429     
 O   4.4651178647878700        6.9959274636714737        21.196405470164393     
 C   3.9492739627722893        5.1522607156927025        22.492645662740458     
 N   5.3590094461017257        4.3177910451975174        25.583495929073653     
 C   4.3540622573112495        4.4797847279670631        23.649028908919657     
 O   4.6482364317621192        9.2637296181229889        22.127303600491533     
 C   4.3832228674346290        9.7827537366468320        24.368404522736608     
 N   4.8241427404822064        7.5886775979580170        27.045010703540473     
 C   4.3889956706514468        9.1975520951226404        25.637282262145654     
 B   5.1696128334460285        8.3394963405762024        21.046781796341744     
 C   9.3319036368599484        8.3342816969815381        21.592644825735590     
 H   7.8510097015797093        6.2901508179737986        26.741599098215229     
 C   9.7542250705786362        6.6814971190375445        25.788922892453705     
 C   10.032115895889515        7.1361778174403883        24.504694167238021     
 C   2.9268708180600171        4.7100988287571726        21.517921682238011     
 H   5.8541249050015258        4.6411622024696451        26.444682479820877     
 C   4.6076982539165474        3.1897637779669301        25.447733420536967     
 C   3.9675846316364920        3.2381963597928620        24.228783010113574     
 C   4.0214726918670953        11.177082118713399        24.038679483493127     
 H   5.3092239337987106        6.7455199322433685        27.412018536798822     
 C   4.2654919735395485        8.5972541676289307        27.782111317619869     
 C   3.9713814125189604        9.6410939273016645        26.931095065121031     
 C   4.7945652122663311        8.9407445325091448        19.617278751443457     
 H   10.344169896051563        8.4127732086196580        21.999749564875131     
 H   8.9869879379531863        9.3371418388937713        21.299139866960939     
 H   9.3625331905354781        7.7311082745691202        20.673145097916915     
 H   10.402036221396921        6.3475120261242814        26.594257421917767     
 H   11.007411909793307        7.2870553563834388        24.061666638234080     
 H   2.6892507031024899        3.6478331822791308        21.635241596767401     
 H   3.2652297257810465        4.8928113892453871        20.487989040681839     
 H   1.9905838352318177        5.2818694948834075        21.644633436876674     
 H   4.5773159815564046        2.4431671329278766        26.229217964430280     
 H   3.2875289915797068        2.5043140559620873        23.819127864260729     
 H   3.4585417560942702        11.627599841628411        24.859082388346046     
 H   3.4152120831217361        11.233097843961284        23.123980408380092     
 H   4.9226473130817263        11.791788290408316        23.870912544299284     
 H   4.1045049533134339        8.4891557974421499        28.847793378092469     
 H   3.5289945275840706        10.592923305341303        27.197651967085779     
 H   3.7369047598882204        8.6932587351245072        19.433115442360290     
 H   4.8287669774407673        10.040244116312229        19.661253102431697     
 C   5.6503733332562112        8.4550234597615646        18.432287080936799     
 H   5.0745383005537299        8.5500375595454479        17.499459468842570     
 H   5.8624726312063666        7.3785083769901982        18.536289919341151     
 C   6.9723138500609725        9.2145992021889995        18.256701194564513     
 H   7.5965008875130344        9.0901249370889481        19.152398163765415     
 H   6.7614585243993810        10.295149499864024        18.187847588677702     
 C   7.7476456615578675        8.7755353902759303        17.011268231419400     
 H   7.9292170620008982        7.6894354579108573        17.050299370186902     
 H   7.1211836160802688        8.9295606306390631        16.119084607211775     
 C   9.0799294413741194        9.5077851691130721        16.831170852583515     
 H   9.7304439924525195        9.3029933792992257        17.696523705602399     
 H   8.9083156645001438        10.596411977586010        16.848151237414768     
 C   9.8103148279336470        9.1326132671018598        15.538669991216517     
 H   9.9828498945809887        8.0448573555646732        15.512135837203546     
 H   9.1569269750143167        9.3397569999852266        14.676866463785625     
 C   11.143382890342473        9.8640604023110381        15.354342918848852     
 H   11.797516157461022        9.6586834607876568        16.216296068560283     
 H   10.974333186054908        10.952814488063256        15.373343311776436     
 C   11.865373447253535        9.4816167078000166        14.060645465972467     
 H   12.034134633410430        8.3930900959469952        14.041206354872141     
 H   11.209276064377827        9.6837523546759581        13.199938785324692     
 C   13.200441470965137        10.204392237127134        13.862615974143008     
 H   13.034813816576337        11.294025753642154        13.853805876189032     
 H   13.853652955603955        10.018396061314769        14.729837250389389     
 C   13.916654342995884        9.7850894729763311        12.576883310766215     
 H   14.083089610827361        8.6964983167716525        12.588267547689600     
 H   13.257704015207377        9.9648074845957044        11.714391883145616     
 C   15.250938135450015        10.498161957929199        12.360127553261629     
 H   15.913340373976871        10.302016609329497        13.218188566380785     
 H   15.091702160367397        11.589108254576033        12.365231783508497     
 C   15.966641354989132        10.104065813698249        11.063136739415281     
 H   16.092604619018719        9.0104299296623918        11.016662698329187     
 H   15.331957998620886        10.360703038769051        10.200461501835928     
 C   17.328426619994254        10.793411775810700        10.945277767972279     
 H   17.955447946227611        10.496382533963729        11.800828585507203     
 H   17.191007257205982        11.880854573912835        11.060690149997068     
 C   18.089110986890333        10.537144459449474        9.6425872474481427     
 H   18.241956320863540        9.4566486580738456        9.4871215010757766     
 H   17.481257420639110        10.874419764683907        8.7908522718226383     
 C   19.438816237453171        11.263540268542528        9.6224349676611567     
 H   20.120036000833487        10.783165464351971        10.339942270586377     
 H   19.295082149873299        12.285284789670198        9.9986815100309165     
 C   20.082737080549435        11.320379320191776        8.2367647397787138     
 H   21.067627154059945        11.805816011583797        8.2764179570428507     
 H   19.452027759605510        11.895928084711507        7.5449729742380418     
 H   20.224525518568331        10.317129889016160        7.8165274064223480     
 Cl   6.7324058842954484        5.4066183677210367        28.144556077011973     
         194

 Co   9.1509823325811208        1.4063630881230778        4.4068302285081717     
 N   7.8686380209759799       0.67412774352384897        5.7833291923652039     
 N   7.1861572148989357        1.7127942540159928        3.5539495985912644     
 N   10.223867156312048        2.1968792096394760        6.0501462247055979     
 N   9.9750647927540559        3.2848725126201885        3.6927965999853636     
 N   10.246346309263137      -0.34803505576892629        5.0446233665326687     
 N   9.8060274525484044       0.41812990302547165        2.6428471251622332     
 O   8.2026033341449054       0.33714156520902538        7.0582476166684707     
 C   6.4493321318230947       0.79291369134211109        5.6218912827596839     
 N   6.6030225405439946        2.2007359060776635        2.4282269983927098     
 C   6.1326550338429779        1.3630785200901305        4.3864753461979635     
 O   10.344520054083013        1.5485384429339131        7.2463028162879137     
 C   10.809505941857410        3.3649302655644595        5.9547606293702788     
 N   10.033716436489758        4.0608539413543827        2.5833740447803297     
 C   10.653924543546680        3.9725193857884182        4.6464510839756539     
 O   10.289234303460191      -0.77469095462402293        6.3456999963377863     
 C   10.759312718438506       -1.1638765574071221        4.1631294573632935     
 N   9.8474292812600517       0.69963297161171534        1.3217232289189320     
 C   10.580916561466887      -0.68741990752388604        2.8069568769118085     
 B   9.6926197857852969       0.19279758780673534        7.3336420085027720     
 C   5.4879228438345162       0.30036954386048698        6.6360022037209481     
 H   7.1819812908669345        2.5452538657637040        1.6284918680801377     
 C   5.2378791064306878        2.1918405666152401        2.5130276482706266     
 C   4.8950402104560427        1.6593460853238136        3.7370724801259700     
 C   11.622850030066402        4.0179091152677682        7.0159624556525211     
 H   9.5735336374397235        3.7573817610526961        1.6928593313794802     
 C   10.723877478471277        5.2038327615345290        2.8074946891051145     
 C   11.139309978698112        5.1886092292582404        4.1329980368955503     
 C   11.422618955723467       -2.4492006640757489        4.5066607182056746     
 H   9.3385054459324301        1.5206390272979413       0.92158992927474814     
 C   10.609840242590696      -0.19811837792108386       0.64816199752584114     
 C   11.096475187360166       -1.1179739208887849        1.5678328502496746     
 C   9.9412880322204327      -0.37567530645877639        8.8047797361538596     
 H   4.4564721006124124       0.50633860068010994        6.3339758019844981     
 H   5.5854277002231845      -0.78669841144498132        6.7918037989016193     
 H   5.6628150495700043       0.77205803106190196        7.6156867093524738     
 H   4.6350754926513762        2.5965195531217637        1.7047196280128500     
 H   3.8981246223166313        1.5002099684884547        4.1226680860956062     
 H   11.336136734095170        5.0690926565371281        7.1518172104678328     
 H   11.523322290871731        3.4831745741772524        7.9638008760259176     
 H   12.684298597935014        4.0299189976256091        6.7193104869588396     
 H   10.904626162847949        5.9192156331404542        2.0163670083540057     
 H   11.717874966014627        5.9467571380467898        4.6440393563864157     
 H   11.979733550464633       -2.8461245536271296        3.6553523457172306     
 H   12.103964215531748       -2.3163429114101497        5.3561295120955332     
 H   10.676392944114621       -3.2023073346186304        4.8042156949471524     
 H   10.760855948796243      -0.11927503579218560      -0.42014045897104796     
 H   11.718579101040634       -1.9791340866964116        1.3561484529310799     
 H   10.987080841687952      -0.13120930166038677        9.0524225610028797     
 H   9.9025122743111709       -1.4755569895871854        8.7833661619415704     
 C   9.0183328456167118       0.14277634613580029        9.9237182194693130     
 H   9.5465334439870979        8.1632167721713292E-002   10.887046948394742     
 H   8.8100527535249853        1.2149287521739933        9.7753152733244288     
 C   7.6911185837577341      -0.61547664140013558        10.069533238916307     
 H   7.0741834409464186      -0.47595449281134750        9.1701237763492305     
 H   7.8958973716492160       -1.6979651681320282        10.124667956336040     
 C   6.9093868927702369      -0.19309836789260701        11.319032871283092     
 H   6.7362129043522270       0.89454933350863508        11.299859297553571     
 H   7.5347319852635524      -0.36667010472455824        12.208589775613529     
 C   5.5715275818319929      -0.91803914387789087        11.490342551671255     
 H   4.9193652711264049      -0.69515350454844949        10.630504071371341     
 H   5.7350423630206073       -2.0073402501211803        11.456837517250161     
 C   4.8488850168666655      -0.55554249634864117        12.792453984771566     
 H   4.6868063344692086       0.53326762319616161        12.834878248138684     
 H   5.5056904236389004      -0.78009744464012498        13.647391844846167     
 C   3.5089612407846311       -1.2762045138520064        12.977908708456296     
 H   2.8504642781055374       -1.0535288309723239        12.123677261189981     
 H   3.6669083099152022       -2.3661582296590913        12.944031737803277     
 C   2.7998317127087318      -0.90315433639008513        14.283059925925585     
 H   2.6443895594770921       0.18685359185077421        14.318357261632013     
 H   3.4602100559624112       -1.1245733548655841        15.135755393433049     
 C   1.4564387582549692       -1.6120734311753888        14.482885845508989     
 H   1.6085697327801289       -2.7036412269939389        14.474256242434661     
 H  0.79923795037705181       -1.4058449747533341        13.623299180264029     
 C  0.75159545565339192       -1.2044089393138693        15.780434702634228     
 H  0.59969995367826301      -0.11363573908565454        15.788218242361880     
 H   1.4124184813344844       -1.4081067826096749        16.636531230931844     
 C -0.59211156523732822       -1.9052738566776954        15.990386757782534     
 H  -1.2527547936194523       -1.6902902553889414        15.135503053606248     
 H -0.44421697449453129       -2.9976114094386577        15.968995248058155     
 C  -1.3058464780004699       -1.5249404763874195        17.293877960167851     
 H  -1.4331243441089250      -0.43174524183346447        17.351086203243131     
 H -0.67015049868451615       -1.7900331403631669        18.153603692102664     
 C  -2.6675607941912798       -2.2181187189930167        17.412713221469517     
 H  -3.3068035802558744       -1.9045043617228909        16.572431577377142     
 H  -2.5297311558837308       -3.3025956952659792        17.273295015975815     
 C  -3.4064918178107009       -1.9902587916470276        18.734212525204459     
 H  -3.5768759741066227      -0.91444148992455387        18.904875908333711     
 H  -2.7705485704159742       -2.3262953062192464        19.566085415009223     
 C  -4.7442387930176606       -2.7399351217724282        18.785191991482826     
 H  -5.4534754445427751       -2.2643667576361897        18.091646852420009     
 H  -4.5955531845214228       -3.7563483149291228        18.395768919780348     
 C  -5.3498090655204518       -2.8167278428892413        20.188821583800763     
 H  -6.3433175969948703       -3.2872897355430011        20.172494351974130     
 H  -4.7111071208524207       -3.4119845842214196        20.857396771271222     
 H  -5.4660975548950317       -1.8205496141755693        20.631869981754473     
 Cl   8.4032672638735360        3.1700872488826750        9.9844390695529722E-002
 Co   5.7714147306666597        7.0980806565747478        23.933151040844589     
 N   7.0825729372401067        7.6490040054740271        22.378490129966806     
 N   7.7693185322535765        7.0414727814689133        24.792116652909300     
 N   4.5319873404381967        6.4466394049078106        22.433140594754644     
 N   5.2396578526153776        5.1340891430122646        24.501230952951634     
 N   4.9795489660680667        8.9091608588745821        23.403740613532250     
 N   4.9310972025044908        7.9300674817388783        25.738666262514236     
 O   6.6460112076961257        8.1570459508831927        21.181699461997159     
 C   8.3796797811878250        7.7484449660142003        22.582450637440971     
 N   8.3983246509550149        6.6569375411872613        25.928396664363770     
 C   8.7663292378614130        7.3274457615396935        23.909987578700854     
 O   4.4612154605757413        6.9970196906429480        21.197497972628785     
 C   3.9466483286445784        5.1527915558854058        22.493246946980914     
 N   5.3658255386034526        4.3147437385950358        25.579367007847299     
 C   4.3553920698224990        4.4789160182341261        23.647540521639311     
 O   4.6510184564242394        9.2647925413459795        22.126916134083068     
 C   4.3879504905692572        9.7858895819936667        24.368081546773219     
 N   4.8177240856644135        7.5882778742160362        27.044157289880943     
 C   4.3897129907028933        9.1995032524452824        25.636650994391303     
 B   5.1698255709920540        8.3384576814524056        21.046896832683483     
 C   9.3313816871198956        8.3281474649630738        21.593945359371173     
 H   7.8451053179594199        6.2956275070475973        26.746131242330456     
 C   9.7492548279572748        6.6881801001750896        25.795703885807413     
 C   10.028572710379033        7.1391970686807786        24.510478811276048     
 C   2.9241802720200338        4.7097627324143456        21.518875229176018     
 H   5.8588518069030533        4.6391331247392902        26.441513634641755     
 C   4.6158532608330951        3.1858935902338597        25.443220269273930     
 C   3.9727194366729841        3.2354896797857244        24.225847056127151     
 C   4.0360346044341888        11.183324591726803        24.040103293586245     
 H   5.3001306619974233        6.7436238220867395        27.411162656897645     
 C   4.2636834582790959        8.5992316935578632        27.781379785639739     
 C   3.9741421700379225        9.6446274201033333        26.930520209442065     
 C   4.7964951695326601        8.9402852145182887        19.617108820586907     
 H   10.343029285103123        8.4083095155393153        22.002293309550264     
 H   8.9862403685063743        9.3300285636875468        21.297366226221875     
 H   9.3637244852709554        7.7225635220382411        20.676065992633827     
 H   10.396343951193844        6.3569259434485641        26.602735439235531     
 H   11.004341434486612        7.2897237284668783        24.068373067568157     
 H   2.6897253393049807        3.6465816919582617        21.634238295934800     
 H   3.2609818953620930        4.8956804683907738        20.488989863163678     
 H   1.9863168108636364        5.2784245269668171        21.647932833753348     
 H   4.5887979325128097        2.4375291346557533        26.223189724960555     
 H   3.2928699099594132        2.5012668076241744        23.816472181221460     
 H   3.4622526817885397        11.631823091656827        24.854464961192093     
 H   3.4437245906434710        11.245720713922564        23.116282621360188     
 H   4.9423646123634519        11.795751454516633        23.889386691098565     
 H   4.1021813411268679        8.4915803480842982        28.847035108584940     
 H   3.5358820821681425        10.598334529682610        27.197341583571561     
 H   3.7386789719764422        8.6938849002490137        19.432339746020574     
 H   4.8315742817815330        10.039763399924455        19.661658438663395     
 C   5.6520189019124230        8.4545823528231292        18.431773693873595     
 H   5.0761559791074609        8.5512090113908990        17.499113473685142     
 H   5.8627474241127331        7.3776732215803964        18.534708665282302     
 C   6.9749803648219446        9.2125943466780011        18.256407166029028     
 H   7.6003348707260692        9.0846087088778997        19.150847116330830     
 H   6.7657482675987639        10.293708962428047        18.190904947355406     
 C   7.7477835195157345        8.7758692310518605        17.008392376938801     
 H   7.9287417492017971        7.6895597101217161        17.044548979873802     
 H   7.1196667404605369        8.9324101737781270        16.117792892723553     
 C   9.0801930745482409        9.5077592272261473        16.827519624467023     
 H   9.7315501764050385        9.3015522969984552        17.691887144104793     
 H   8.9089569735002900        10.596415565972020        16.846286003029540     
 C   9.8094307355672949        9.1343014982037207        15.533765847533031     
 H   9.9818587716619742        8.0465635255293488        15.505648505807095     
 H   9.1553786860286372        9.3426824657704532        14.672773575771249     
 C   11.142542710784944        9.8658727545220746        15.349436552397703     
 H   11.796818126022044        9.6600436349753132        16.211182186320571     
 H   10.973484592409818        10.954617618526509        15.369131610852872     
 C   11.864699060107073        9.4842484634000339        14.055521987544935     
 H   12.033494287120860        8.3957457028939881        14.035493999944283     
 H   11.208760314555652        9.6868283606519174        13.194817882649383     
 C   13.199881421230273        10.207121477554269        13.858064923886017     
 H   13.034104092852671        11.296730057584309        13.848413376378062     
 H   13.852411576307910        10.021811993329539        14.725956479778780     
 C   13.917342639491769        9.7870615017526621        12.573217730132431     
 H   14.084232000354719        8.6985603913433067        12.585644136079200     
 H   13.259031073014754        9.9656833593914129        11.710034624791231     
 C   15.251516130200031        10.500476197358401        12.356768199123259     
 H   15.913342848753739        10.305439969758996        13.215528965661573     
 H   15.091880868834796        11.591369474052065        12.360673079516992     
 C   15.968403306378264        10.105335481096498        11.060692570530561     
 H   16.094176363537436        9.0116471418247777        11.015081944358373     
 H   15.334537367141776        10.361525660738108        10.197288637971859     
 C   17.330469225788505        10.794303137921398        10.943836961544557     
 H   17.956198886355224        10.497918219327456        11.800555361514407     
 H   17.193125828911967        11.881871009325675        11.058133961094137     
 C   18.093271921380669        10.536838447698944        9.6425736044962829     
 H   18.246027095527076        9.4562127681476920        9.4879634626515532     
 H   17.487238774878218        10.873893931067814        8.7894827476452786     
 C   19.443214908406340        11.262824481085056        9.6247562685223134     
 H   20.122480899466975        10.782968693303939        10.344446799272754     
 H   19.298834395146599        12.284955925940395        9.9996549931618333     
 C   20.090814802198871        11.318069444583552        8.2407426159574282     
 H   21.075822190919880        11.803124452567594        8.2825554348857011     
 H   19.462172557811023        11.893210638723014        7.5466553129760827     
 H   20.233231947036668        10.314362055432321        7.8218462630446961     
 Cl   6.7265771659908973        5.4064784851420740        28.145826269523948     
         194

 Co   9.1517397522216797        1.4065458955846164        4.4089005838622572     
 N   7.8698284947639694       0.67382501068577338        5.7851258056478061     
 N   7.1861361665484029        1.7114985747239895        3.5557210567368962     
 N   10.226508114518071        2.1945669227592135        6.0517457725083963     
 N   9.9748440202810862        3.2856371607802823        3.6960218981780453     
 N   10.246291838094704      -0.34944936065338955        5.0448142327490038     
 N   9.8066463628226046       0.42062619028820752        2.6441628077933501     
 O   8.2042572870673567       0.33652538106353808        7.0598252824027066     
 C   6.4503697326846412       0.79050034101316691        5.6235118526395258     
 N   6.6025274404659919        2.1988056408164955        2.4299739993390648     
 C   6.1330193921644662        1.3605712975851958        4.3881794108969459     
 O   10.348436200624519        1.5447126360508696        7.2469828644818701     
 C   10.813182632336115        3.3621083392466891        5.9567161847054173     
 N   10.031670941084638        4.0633269109815737        2.5876662707204945     
 C   10.655697724620017        3.9715862579826280        4.6494882807634799     
 O   10.288597564140286      -0.77791336453603455        6.3453402420566789     
 C   10.757916157107761       -1.1648541473106833        4.1621455880949405     
 N   9.8497868005400786       0.70516321476757304        1.3237465087283982     
 C   10.580420668500331      -0.68595502023582922        2.8066895457677132     
 B   9.6942759426779457       0.19004562176010298        7.3342268131041575     
 C   5.4896793351517763       0.29520828484073042        6.6369844017314215     
 H   7.1811356454004018        2.5448956235955564        1.6306223050202067     
 C   5.2373730651460315        2.1887125070728608        2.5148139505059399     
 C   4.8950791646340637        1.6557054219357206        3.7388129009389548     
 C   11.629259291349603        4.0128000156516528        7.0171970045787813     
 H   9.5707830052595853        3.7608952450290438        1.6971541382192206     
 C   10.722709310056914        5.2056704056017935        2.8122229999576720     
 C   11.140573046647168        5.1882564223873615        4.1369716424433252     
 C   11.418994605085198       -2.4518008489136234        4.5038619574085113     
 H   9.3406653485486473        1.5264217834969120       0.92438093866212212     
 C   10.611974556186048      -0.19186897508162579       0.64902585278876179     
 C   11.096770406440248       -1.1143003010831773        1.5671329748745120     
 C   9.9428046538306507      -0.37917585453816460        8.8050908304307907     
 H   4.4578490581686179       0.49898595612016494        6.3347173924767475     
 H   5.5897596165847769      -0.79174444976747216        6.7920935520524282     
 H   5.6630861614050065       0.76670759204285288        7.6170380981787096     
 H   4.6341185106770633        2.5930781760326465        1.7066552879692747     
 H   3.8983528906749472        1.4957260580326821        4.1245366618934085     
 H   11.343804565842754        5.0640771836056926        7.1551185013017484     
 H   11.531087221057595        3.4767750675658786        7.9644396351388762     
 H   12.690124091202518        4.0241365731884136        6.7183916601382592     
 H   10.902059234621921        5.9223046636106806        2.0218709975310083     
 H   11.720206707221941        5.9454638496701842        4.6481393146296242     
 H   11.977590950496953       -2.8470523995906944        3.6527497893758460     
 H   12.098505778147622       -2.3220293642152243        5.3553287383932995     
 H   10.671105686271934       -3.2048640396779460        4.7975060525707294     
 H   10.764380375544366      -0.11057833388827840      -0.41887989850657198     
 H   11.718307999910952       -1.9756133509946174        1.3543239672466199     
 H   10.988789566881927      -0.13553158979058025        9.0527357159043191     
 H   9.9031821550667587       -1.4790100877807784        8.7834062860623554     
 C   9.0202714511750681       0.13986283605370037        9.9241188445539716     
 H   9.5481965194806495        7.7715125932569878E-002   10.887541822892112     
 H   8.8133518299874787        1.2123369826609902        9.7761312393866415     
 C   7.6920507296866010      -0.61672134650020327        10.069381263674460     
 H   7.0756104294696280      -0.47623701641702132        9.1698010542738473     
 H   7.8953562713238243       -1.6994852121480424        10.124424683154061     
 C   6.9104528508053553      -0.19342167933891052        11.318656713024637     
 H   6.7389476058783409       0.89448418551295261        11.299673400930356     
 H   7.5351834362453287      -0.36814185173683744        12.208417244170294     
 C   5.5714711611979881      -0.91640932416683629        11.489319512406881     
 H   4.9199182084896078      -0.69237056917267426        10.629307220057010     
 H   5.7334388916309109       -2.0059247220317702        11.455584834875243     
 C   4.8489139587999981      -0.55325631852296175        12.791295375607348     
 H   4.6877408386038137       0.53567650524424237        12.833693180958027     
 H   5.5054237888083515      -0.77835938721018771        13.646310643619248     
 C   3.5084259429769471       -1.2728873512280094        12.976636434584444     
 H   2.8503102695083062       -1.0500754901584857        12.122156500234968     
 H   3.6656461903728035       -2.3629579058386372        12.943113910604916     
 C   2.7991338590130979      -0.89908213828512751        14.281501250738376     
 H   2.6435623917156383       0.19091502517616130        14.316183090148019     
 H   3.4594414788436172       -1.1199648830483764        15.134389563049574     
 C   1.4558846951824536       -1.6082040105630837        14.481522653463482     
 H   1.6085354022201941       -2.6997308933909090        14.474196556751991     
 H  0.79902134626557797       -1.4033180324800014        13.621350857346041     
 C  0.75001516238008836       -1.1996260108208039        15.778250964901341     
 H  0.59562549466739478      -0.10916402467848192        15.784089228592819     
 H   1.4111308318517275       -1.4003124427645122        16.634841498097767     
 C -0.59204202680599172       -1.9034057730665430        15.988994580773801     
 H  -1.2529722685291778       -1.6913979540334125        15.133551601659372     
 H -0.44135420589179636       -2.9954391472079860        15.969215515887234     
 C  -1.3075716556507047       -1.5232453114311293        17.291603204001778     
 H  -1.4382411877133876      -0.43033123960019692        17.347134865714697     
 H -0.67175014132677358       -1.7853184137947504        18.152202314453994     
 C  -2.6672641291869192       -2.2204988167395250        17.409620304554274     
 H  -3.3058269303338119       -1.9106683498843364        16.567342060365711     
 H  -2.5255904568755958       -3.3048431312489686        17.272508491463725     
 C  -3.4106327616160512       -1.9927646203205416        18.728748938006689     
 H  -3.5844197042599344      -0.91717890268683111        18.897702135300566     
 H  -2.7768587640239608       -2.3264119099788703        19.563374523613835     
 C  -4.7466114572264901       -2.7459743412586426        18.774524301624240     
 H  -5.4526613065141625       -2.2749803204542842        18.074358801180011     
 H  -4.5923283214821327       -3.7633640210936852        18.389590894270523     
 C  -5.3619444621306771       -2.8195109983338620        20.174228308401144     
 H  -6.3532633458423060       -3.2948878323145014        20.152292729661198     
 H  -4.7254277572786298       -3.4091665212321298        20.850243858906833     
 H  -5.4861644663425464       -1.8218690326633538        20.612328213631709     
 Cl   8.4014014825103036        3.1741426407740128       0.10282246389329457     
 Co   5.7686521259999903        7.0976582490621221        23.934317700416887     
 N   7.0812560935601603        7.6443998153110417        22.379165604800207     
 N   7.7654806415303650        7.0425546863533706        24.794774620463954     
 N   4.5267390411072954        6.4482939780617166        22.434635171931966     
 N   5.2419380970730662        5.1331356938183967        24.499021989327449     
 N   4.9827803356520999        8.9111350231118731        23.403569946298376     
 N   4.9261260966067368        7.9295624217083178        25.737826184121356     
 O   6.6456601759941876        8.1510722146247900        21.181403358645738     
 C   8.3781782298317378        7.7442368170713003        22.584046121561457     
 N   8.3931546044325227        6.6624775929308919        25.933349623295655     
 C   8.7634368620421199        7.3269325891595409        23.913188417501281     
 O   4.4573130563636116        6.9981119176144233        21.198590475093177     
 C   3.9440226945168679        5.1533223960781083        22.493848231221374     
 N   5.3726416311051794        4.3116964319925533        25.575238086620949     
 C   4.3567218823337486        4.4780473085011900        23.646052134358968     
 O   4.6538004810863605        9.2658554645689719        22.126528667674602     
 C   4.3926781137038864        9.7890254273405031        24.367758570809826     
 N   4.8113054308466197        7.5878781504740545        27.043303876221415     
 C   4.3904303107543408        9.2014544097679227        25.636019726636956     
 B   5.1700383085380803        8.3374190223286089        21.047011869025226     
 C   9.3308597373798445        8.3220132329446113        21.595245893006759     
 H   7.8392009343391305        6.3011041961213952        26.750663386445687     
 C   9.7442845853359117        6.6948630813126337        25.802484879161117     
 C   10.025029524868549        7.1422163199211690        24.516263455314071     
 C   2.9214897259800510        4.7094266360715196        21.519828776114029     
 H   5.8635787088045808        4.6371040470089353        26.438344789462629     
 C   4.6240082677496437        3.1820234025007896        25.438707118010893     
 C   3.9778542417094767        3.2327829997785864        24.222911102140724     
 C   4.0505965170012814        11.189567064740206        24.041527103679361     
 H   5.2910373901961352        6.7417277119301096        27.410306776996471     
 C   4.2618749430186442        8.6012092194867940        27.780648253659606     
 C   3.9769029275568846        9.6481609129050021        26.929945353763095     
 C   4.7984251267989881        8.9398258965274326        19.616938889730360     
 H   10.341888674154685        8.4038458224589707        22.004837054225394     
 H   8.9854927990595606        9.3229152884813207        21.295592585482815     
 H   9.3649157800064309        7.7140187695073621        20.678986887350742     
 H   10.390651680990764        6.3663398607728476        26.611213456553298     
 H   11.001270959179916        7.2923921005503169        24.075079496902237     
 H   2.6901999755074715        3.6453302016373930        21.633234995102196     
 H   3.2567340649431400        4.8985495475361613        20.489990685645516     
 H   1.9820497864954549        5.2749795590502275        21.651232230630022     
 H   4.6002798834692156        2.4318911363836304        26.217161485490834     
 H   3.2982108283391200        2.4982195592862619        23.813816498182188     
 H   3.4659636074828093        11.636046341685240        24.849847534038140     
 H   3.4722370981652060        11.258343583883844        23.108584834340281     
 H   4.9620819116451766        11.799714618624950        23.907860837897850     
 H   4.0998577289403029        8.4940048987264483        28.846276839077412     
 H   3.5427696367522139        10.603745754023919        27.197031200057339     
 H   3.7404531840646644        8.6945110653735203        19.431564049680862     
 H   4.8343815861222996        10.039282683536683        19.662063774895092     
 C   5.6536644705686339        8.4541412458846956        18.431260306810394     
 H   5.0777736576611909        8.5523804632363500        17.498767478527711     
 H   5.8630222170191004        7.3768380661705946        18.533127411223454     
 C   6.9776468795829167        9.2105894911670045        18.256113137493543     
 H   7.6041688539391039        9.0790924806668531        19.149296068896241     
 H   6.7700380107981459        10.292268424992072        18.193962306033107     
 C   7.7479213774736024        8.7762030718277924        17.005516522458201     
 H   7.9282664364026960        7.6896839623325741        17.038798589560706     
 H   7.1181498648408059        8.9352597169171908        16.116501178235328     
 C   9.0804567077223606        9.5077332853392225        16.823868396350534     
 H   9.7326563603575575        9.3001112146976865        17.687250582607192     
 H   8.9095982825004345        10.596419154358028        16.844420768644309     
 C   9.8085466432009412        9.1359897293055798        15.528861703849547     
 H   9.9808676487429615        8.0482696954940227        15.499161174410641     
 H   9.1538303970429578        9.3456079315556799        14.668680687756874     
 C   11.141702531227418        9.8676851067331128        15.344530185946555     
 H   11.796120094583067        9.6614038091629695        16.206068304080855     
 H   10.972635998764730        10.956420748989764        15.364919909929306     
 C   11.864024672960609        9.4868802190000512        14.050398509117402     
 H   12.032853940831290        8.3984013098409829        14.029781645016426     
 H   11.208244564733477        9.6899043666278786        13.189696979974075     
 C   13.199321371495410        10.209850717981405        13.853513873629025     
 H   13.033394369129004        11.299434361526464        13.843020876567094     
 H   13.851170197011863        10.025227925344309        14.722075709168170     
 C   13.918030935987654        9.7890335305289948        12.569552149498646     
 H   14.085374389882078        8.7006224659149609        12.583020724468801     
 H   13.260358130822132        9.9665592341871214        11.705677366436847     
 C   15.252094124950046        10.502790436787603        12.353408844984887     
 H   15.913345323530608        10.308863330188494        13.212869364942359     
 H   15.092059577302193        11.593630693528098        12.356114375525490     
 C   15.970165257767393        10.106605148494747        11.058248401645843     
 H   16.095748108056153        9.0128643539871653        11.013501190387560     
 H   15.337116735662667        10.362348282707163        10.194115774107788     
 C   17.332511831582753        10.795194500032098        10.942396155116835     
 H   17.956949826482838        10.499453904691185        11.800282137521609     
 H   17.195244400617955        11.882887444738513        11.055577772191205     
 C   18.097432855871002        10.536532435948416        9.6425599615444249     
 H   18.250097870190615        9.4557768782215383        9.4888054242273281     
 H   17.493220129117329        10.873368097451721        8.7881132234679171     
 C   19.447613579359512        11.262108693627585        9.6270775693834700     
 H   20.124925798100463        10.782771922255909        10.348951327959131     
 H   19.302586640419896        12.284627062210593        10.000628476292750     
 C   20.098892523848306        11.315759568975325        8.2447204921361426     
 H   21.084017227779817        11.800432893551394        8.2886929127285516     
 H   19.472317356016532        11.890493192734519        7.5483376517141245     
 H   20.241938375505001        10.311594221848480        7.8271651196670442     
 Cl   6.7207484476863453        5.4063386025631104        28.147096462035918     
         194

 Co   9.1524971718622385        1.4067287030461553        4.4109709392163436     
 N   7.8710189685519598       0.67352227784769780        5.7869224189304083     
 N   7.1861151181978702        1.7102028954319859        3.5574925148825285     
 N   10.229149072724095        2.1922546358789514        6.0533453203111955     
 N   9.9746232478081147        3.2864018089403766        3.6992471963707270     
 N   10.246237366926271      -0.35086366553785281        5.0450050989653379     
 N   9.8072652730968066       0.42312247755094340        2.6454784904244666     
 O   8.2059112399898098       0.33590919691805077        7.0614029481369416     
 C   6.4514073335461877       0.78808699068422261        5.6251324225193677     
 N   6.6020323403879884        2.1968753755553276        2.4317210002854197     
 C   6.1333837504859554        1.3580640750802611        4.3898834755959273     
 O   10.352352347166025        1.5408868291678262        7.2476629126758274     
 C   10.816859322814821        3.3592864129289186        5.9586717400405567     
 N   10.029625445679516        4.0657998806087647        2.5919584966606593     
 C   10.657470905693357        3.9706531301768377        4.6525254775513067     
 O   10.287960824820381      -0.78113577444804627        6.3449804877755724     
 C   10.756519595777014       -1.1658317372142444        4.1611617188265875     
 N   9.8521443198201037       0.71069345792343086        1.3257697885378643     
 C   10.579924775533776      -0.68449013294777228        2.8064222146236175     
 B   9.6959320995705927       0.18729365571347065        7.3348116177055429     
 C   5.4914358264690355       0.29004702582097386        6.6379665997418940     
 H   7.1802899999338701        2.5445373814274088        1.6327527419602756     
 C   5.2368670238613753        2.1855844475304815        2.5166002527412537     
 C   4.8951181188120847        1.6520647585476276        3.7405533217519396     
 C   11.635668552632803        4.0076909160355374        7.0184315535050423     
 H   9.5680323730794488        3.7644087290053920        1.7014489450589607     
 C   10.721541141642552        5.2075080496690580        2.8169513108102295     
 C   11.141836114596224        5.1879036155164826        4.1409452479911000     
 C   11.415370254446930       -2.4544010337514983        4.5010631966113479     
 H   9.3428252511648644        1.5322045396958828       0.92717194804949621     
 C   10.614108869781401      -0.18561957224216774       0.64988970805168234     
 C   11.097065625520331       -1.1106266812775696        1.5664330994993494     
 C   9.9443212754408670      -0.38267640261755281        8.8054019247077218     
 H   4.4592260157248242       0.49163331156021989        6.3354589829689960     
 H   5.5940915329463694      -0.79679048808996289        6.7923833052032370     
 H   5.6633572732400088       0.76135715302380391        7.6183894870049462     
 H   4.6331615287027512        2.5896367989435287        1.7085909479256995     
 H   3.8985811590332626        1.4912421475769093        4.1264052376912117     
 H   11.351472397590340        5.0590617106742570        7.1584197921356649     
 H   11.538852151243461        3.4703755609545048        7.9650783942518357     
 H   12.695949584470025        4.0183541487512189        6.7174728333176787     
 H   10.899492306395894        5.9253936940809071        2.0273749867080113     
 H   11.722538448429253        5.9441705612935785        4.6522392728728317     
 H   11.975448350529275       -2.8479802455542593        3.6501472330344611     
 H   12.093047340763496       -2.3277158170202994        5.3545279646910657     
 H   10.665818428429247       -3.2074207447372616        4.7907964101943055     
 H   10.767904802292488      -0.10188163198437120      -0.41761933804209594     
 H   11.718036898781271       -1.9720926152928233        1.3524994815621598     
 H   10.990498292075902      -0.13985387792077375        9.0530488708057568     
 H   9.9038520358223465       -1.4824631859743713        8.7834464101831404     
 C   9.0222100567334227       0.13694932597160042        9.9245194696386285     
 H   9.5498595949742011        7.3798084143426451E-002   10.888036697389484     
 H   8.8166509064499721        1.2097452131479869        9.7769472054488542     
 C   7.6929828756154670      -0.61796605160027107        10.069229288432615     
 H   7.0770374179928384      -0.47651954002269520        9.1694783321984623     
 H   7.8948151709984336       -1.7010052561640565        10.124181409972079     
 C   6.9115188088404738      -0.19374499078521404        11.318280554766183     
 H   6.7416823074044547       0.89441903751727014        11.299487504307141     
 H   7.5356348872271042      -0.36961359874911659        12.208244712727058     
 C   5.5714147405639842      -0.91477950445578171        11.488296473142508     
 H   4.9204711458528108      -0.68958763379689914        10.628110368742680     
 H   5.7318354202412145       -2.0045091939423600        11.454332152500324     
 C   4.8489429007333316      -0.55097014069728234        12.790136766443132     
 H   4.6886753427384189       0.53808538729232314        12.832508113777370     
 H   5.5051571539778017      -0.77662132978025045        13.645229442392331     
 C   3.5078906451692626       -1.2695701886040125        12.975364160712591     
 H   2.8501562609110751       -1.0466221493446477        12.120635739279956     
 H   3.6643840708304047       -2.3597575820181831        12.942196083406555     
 C   2.7984360053174644      -0.89500994018016999        14.279942575551168     
 H   2.6427352239541850       0.19497645850154838        14.314008918664026     
 H   3.4586729017248232       -1.1153564112311685        15.133023732666098     
 C   1.4553306321099382       -1.6043345899507784        14.480159461417976     
 H   1.6085010716602592       -2.6958205597878790        14.474136871069323     
 H  0.79880474215410424       -1.4007910902066687        13.619402534428055     
 C  0.74843486910678469       -1.1948430823277387        15.776067227168456     
 H  0.59155103565652645      -0.10469231027130931        15.779960214823760     
 H   1.4098431823689705       -1.3925181029193496        16.633151765263687     
 C -0.59197248837465533       -1.9015376894553908        15.987602403765067     
 H  -1.2531897434389034       -1.6925056526778834        15.131600149712495     
 H -0.43849143728906148       -2.9932668849773147        15.969435783716310     
 C  -1.3092968333009396       -1.5215501464748389        17.289328447835707     
 H  -1.4433580313178500      -0.42891723736692938        17.343183528186263     
 H -0.67334978396903111       -1.7806036872263338        18.150800936805329     
 C  -2.6669674641825587       -2.2228789144860333        17.406527387639034     
 H  -3.3048502804117494       -1.9168323380457817        16.562252543354283     
 H  -2.5214497578674608       -3.3070905672319584        17.271721966951631     
 C  -3.4147737054214011       -1.9952704489940554        18.723285350808919     
 H  -3.5919634344132456      -0.91991631544910824        18.890528362267421     
 H  -2.7831689576319478       -2.3265285137384941        19.560663632218446     
 C  -4.7489841214353188       -2.7520135607448570        18.763856611765650     
 H  -5.4518471684855498       -2.2855938832723788        18.057070749940017     
 H  -4.5891034584428425       -3.7703797272582475        18.383412868760697     
 C  -5.3740798587409015       -2.8222941537784831        20.159635033001525     
 H  -6.3632090946897408       -3.3024859290860022        20.132091107348263     
 H  -4.7397483937048390       -3.4063484582428396        20.843090946542446     
 H  -5.5062313777900620       -1.8231884511511385        20.592786445508946     
 Cl   8.3995357011470713        3.1781980326653505       0.10580053709105941     
 Co   5.7658895213333201        7.0972358415494972        23.935484359989182     
 N   7.0799392498802147        7.6397956251480563        22.379841079633611     
 N   7.7616427508071544        7.0436365912378278        24.797432588018605     
 N   4.5214907417763932        6.4499485512156225        22.436129749109284     
 N   5.2442183415307557        5.1321822446245289        24.496813025703261     
 N   4.9860117052361339        8.9131091873491641        23.403399279064502     
 N   4.9211549907089829        7.9290573616777573        25.736986105728477     
 O   6.6453091442922503        8.1450984783663856        21.181107255294318     
 C   8.3766766784756506        7.7400286681284003        22.585641605681946     
 N   8.3879845579100305        6.6680176446745225        25.938302582227539     
 C   8.7605444862228286        7.3264194167793875        23.916389256301709     
 O   4.4534106521514820        6.9992041445858977        21.199682977557565     
 C   3.9413970603891570        5.1538532362708107        22.494449515461831     
 N   5.3794577236069063        4.3086491253900707        25.571109165394599     
 C   4.3580516948449981        4.4771785987682540        23.644563747078621     
 O   4.6565825057484806        9.2669183877919625        22.126141201266137     
 C   4.3974057368385147        9.7921612726873377        24.367435594846437     
 N   4.8048867760288267        7.5874784267320727        27.042450462561888     
 C   4.3911476308057882        9.2034055670905630        25.635388458882609     
 B   5.1702510460841067        8.3363803632048121        21.047126905366969     
 C   9.3303377876397917        8.3158790009261470        21.596546426642341     
 H   7.8332965507188410        6.3065808851951939        26.755195530560915     
 C   9.7393143427145503        6.7015460624501779        25.809265872514821     
 C   10.021486339358065        7.1452355711615594        24.522048099352098     
 C   2.9187991799400681        4.7090905397286926        21.520782323052035     
 H   5.8683056107061091        4.6350749692785804        26.435175944283507     
 C   4.6321632746661914        3.1781532147677196        25.434193966747856     
 C   3.9829890467459688        3.2300763197714484        24.219975148154301     
 C   4.0651584295683749        11.195809537753611        24.042950913772479     
 H   5.2819441183948470        6.7398316017734805        27.409450897095294     
 C   4.2600664277581926        8.6031867454157265        27.779916721679477     
 C   3.9796636850758467        9.6516944057066709        26.929370498084129     
 C   4.8003550840653171        8.9393665785365783        19.616768958873809     
 H   10.340748063206245        8.3993821293786279        22.007380798900527     
 H   8.9847452296127486        9.3158020132750945        21.293818944743752     
 H   9.3661070747419064        7.7054740169764830        20.681907782067654     
 H   10.384959410787687        6.3757537780971303        26.619691473871061     
 H   10.998200483873219        7.2950604726337565        24.081785926236318     
 H   2.6906746117099622        3.6440787113165238        21.632231694269596     
 H   3.2524862345241869        4.9014186266815489        20.490991508127355     
 H   1.9777827621272734        5.2715345911336371        21.654531627506699     
 H   4.6117618344256215        2.4262531381115076        26.211133246021109     
 H   3.3035517467188269        2.4951723109483490        23.811160815142919     
 H   3.4696745331770789        11.640269591713656        24.845230106884188     
 H   3.5007496056869409        11.270966453845125        23.100887047320377     
 H   4.9817992109269023        11.803677782733267        23.926334984697132     
 H   4.0975341167537378        8.4964294493685983        28.845518569569883     
 H   3.5496571913362858        10.609156978365226        27.196720816543117     
 H   3.7422273961528862        8.6951372304980268        19.430788353341146     
 H   4.8371888904630653        10.038801967148910        19.662469111126789     
 C   5.6553100392248448        8.4537001389462603        18.430746919747193     
 H   5.0793913362149219        8.5535519150818011        17.498421483370279     
 H   5.8632970099254669        7.3760029107607927        18.531546157164605     
 C   6.9803133943438889        9.2085846356560079        18.255819108958057     
 H   7.6080028371521387        9.0735762524558048        19.147745021461656     
 H   6.7743277539975288        10.290827887556095        18.197019664710808     
 C   7.7480592354314703        8.7765369126037225        17.002640667977605     
 H   7.9277911236035949        7.6898082145434321        17.033048199247606     
 H   7.1166329892210740        8.9381092600562546        16.115209463747103     
 C   9.0807203408964803        9.5077073434522976        16.820217168234041     
 H   9.7337625443100766        9.2986701323969161        17.682614021109586     
 H   8.9102395915005808        10.596422742744037        16.842555534259080     
 C   9.8076625508345874        9.1376779604074390        15.523957560166062     
 H   9.9798765258239488        8.0499758654586966        15.492673843014188     
 H   9.1522821080572765        9.3485333973409084        14.664587799742497     
 C   11.140862351669890        9.8694974589441493        15.339623819495408     
 H   11.795422063144091        9.6627639833506258        16.200954421841143     
 H   10.971787405119640        10.958223879453017        15.360708209005741     
 C   11.863350285814146        9.4895119746000685        14.045275030689870     
 H   12.032213594541719        8.4010569167879776        14.024069290088567     
 H   11.207728814911302        9.6929803726038379        13.184576077298766     
 C   13.198761321760546        10.212579958408540        13.848962823372032     
 H   13.032684645405338        11.302138665468618        13.837628376756125     
 H   13.849928817715817        10.028643857359080        14.718194938557559     
 C   13.918719232483539        9.7910055593053276        12.565886568864862     
 H   14.086516779409438        8.7026845404866169        12.580397312858402     
 H   13.261685188629508        9.9674351089828281        11.701320108082461     
 C   15.252672119700060        10.505104676216803        12.350049490846516     
 H   15.913347798307477        10.312286690617993        13.210209764223146     
 H   15.092238285769591        11.595891913004131        12.351555671533985     
 C   15.971927209156524        10.107874815892997        11.055804232761124     
 H   16.097319852574870        9.0140815661495513        11.011920436416746     
 H   15.339696104183556        10.363170904676220        10.190942910243718     
 C   17.334554437377005        10.796085862142796        10.940955348689112     
 H   17.957700766610451        10.500989590054912        11.800008913528812     
 H   17.197362972323941        11.883903880151351        11.053021583288274     
 C   18.101593790361338        10.536226424197887        9.6425463185925668     
 H   18.254168644854154        9.4553409882953847        9.4896473858031030     
 H   17.499201483356440        10.872842263835627        8.7867436992905557     
 C   19.452012250312681        11.261392906170114        9.6293988702446267     
 H   20.127370696733948        10.782575151207878        10.353455856645509     
 H   19.306338885693197        12.284298198480791        10.001601959423667     
 C   20.106970245497742        11.313449693367101        8.2486983683148569     
 H   21.092212264639752        11.797741334535191        8.2948303905714020     
 H   19.482462154222041        11.887775746746026        7.5500199904521654     
 H   20.250644803973337        10.308826388264640        7.8324839762893923     
 Cl   6.7149197293817942        5.4061987199841468        28.148366654547893     
         194

 Co   9.1532545915027974        1.4069115105076939        4.4130412945704292     
 N   7.8722094423399493       0.67321954500962233        5.7887190322130104     
 N   7.1860940698473383        1.7089072161399825        3.5592639730281603     
 N   10.231790030930117        2.1899423489986893        6.0549448681139939     
 N   9.9744024753351450        3.2871664571004708        3.7024724945634091     
 N   10.246182895757839      -0.35227797042231607        5.0451959651816729     
 N   9.8078841833710069       0.42561876481367927        2.6467941730555835     
 O   8.2075651929122628       0.33529301277256346        7.0629806138711775     
 C   6.4524449344077341       0.78567364035527831        5.6267529923992106     
 N   6.6015372403099848        2.1949451102941597        2.4334680012317742     
 C   6.1337481088074446        1.3555568525753263        4.3915875402949096     
 O   10.356268493707532        1.5370610222847827        7.2483429608697838     
 C   10.820536013293527        3.3564644866111486        5.9606272953756960     
 N   10.027579950274395        4.0682728502359566        2.5962507226008240     
 C   10.659244086766696        3.9697200023710471        4.6555626743391336     
 O   10.287324085500476      -0.78435818436005789        6.3446207334944651     
 C   10.755123034446267       -1.1668093271178055        4.1601778495582344     
 N   9.8545018391001307       0.71622370107928857        1.3277930683473305     
 C   10.579428882567221      -0.68302524565971534        2.8061548834795218     
 B   9.6975882564632414       0.18454168966683832        7.3353964223069292     
 C   5.4931923177862947       0.28488576680121730        6.6389487977523673     
 H   7.1794443544673374        2.5441791392592608        1.6348831789003446     
 C   5.2363609825767190        2.1824563879881018        2.5183865549765669     
 C   4.8951570729901066        1.6484240951595346        3.7422937425649243     
 C   11.642077813916003        4.0025818164194220        7.0196661024313025     
 H   9.5652817408993105        3.7679222129817398        1.7057437518987009     
 C   10.720372973228191        5.2093456937363234        2.8216796216627871     
 C   11.143099182545280        5.1875508086456028        4.1449188535388757     
 C   11.411745903808663       -2.4570012185893733        4.4982644358141854     
 H   9.3449851537810815        1.5379872958948535       0.92996295743687030     
 C   10.616243183376751      -0.17937016940270967       0.65075356331460288     
 C   11.097360844600415       -1.1069530614719620        1.5657332241241868     
 C   9.9458378970510832      -0.38617695069694102        8.8057130189846511     
 H   4.4606029732810306       0.48428066700027483        6.3362005734612454     
 H   5.5984234493079619      -0.80183652641245362        6.7926730583540467     
 H   5.6636283850750111       0.75600671400475483        7.6197408758311829     
 H   4.6322045467284392        2.5861954218544110        1.7105266078821244     
 H   3.8988094273915785        1.4867582371211367        4.1282738134890149     
 H   11.359140229337925        5.0540462377428206        7.1617210829695814     
 H   11.546617081429325        3.4639760543431306        7.9657171533647944     
 H   12.701775077737532        4.0125717243140242        6.7165540064970983     
 H   10.896925378169868        5.9284827245511345        2.0328789758850139     
 H   11.724870189636567        5.9428772729169728        4.6563392311160401     
 H   11.973305750561595       -2.8489080915178242        3.6475446766930766     
 H   12.087588903379370       -2.3334022698253745        5.3537271909888329     
 H   10.660531170586559       -3.2099774497965776        4.7840867678178816     
 H   10.771429229040610       -9.3184930080463996E-002 -0.41635877757761997     
 H   11.717765797651589       -1.9685718795910290        1.3506749958776998     
 H   10.992207017269877      -0.14417616605096722        9.0533620257071963     
 H   9.9045219165779343       -1.4859162841679643        8.7834865343039255     
 C   9.0241486622917790       0.13403581588950050        9.9249200947232854     
 H   9.5515226704677509        6.9881042354283038E-002   10.888531571886855     
 H   8.8199499829124637        1.2071534436349836        9.7777631715110669     
 C   7.6939150215443339      -0.61921075670033887        10.069077313190768     
 H   7.0784644065160478      -0.47680206362836908        9.1691556101230773     
 H   7.8942740706730419       -1.7025253001800706        10.123938136790100     
 C   6.9125847668755922      -0.19406830223151758        11.317904396507728     
 H   6.7444170089305677       0.89435388952158767        11.299301607683926     
 H   7.5360863382088805      -0.37108534576139579        12.208072181283823     
 C   5.5713583199299794      -0.91314968474472713        11.487273433878133     
 H   4.9210240832160137      -0.68680469842112390        10.626913517428351     
 H   5.7302319488515172       -2.0030936658529503        11.453079470125406     
 C   4.8489718426666641      -0.54868396287160293        12.788978157278914     
 H   4.6896098468730232       0.54049426934040390        12.831323046596712     
 H   5.5048905191472528      -0.77488327235031318        13.644148241165412     
 C   3.5073553473615786       -1.2662530259800158        12.974091886840739     
 H   2.8500022523138444       -1.0431688085308097        12.119114978324946     
 H   3.6631219512880060       -2.3565572581977290        12.941278256208193     
 C   2.7977381516218305      -0.89093774207521248        14.278383900363959     
 H   2.6419080561927313       0.19903789182693549        14.311834747180033     
 H   3.4579043246060293       -1.1107479394139608        15.131657902282621     
 C   1.4547765690374228       -1.6004651693384733        14.478796269372470     
 H   1.6084667411003244       -2.6919102261848487        14.474077185386653     
 H  0.79858813804263040       -1.3982641479333360        13.617454211510067     
 C  0.74685457583348103       -1.1900601538346733        15.773883489435569     
 H  0.58747657664565822      -0.10022059586413667        15.775831201054700     
 H   1.4085555328862136       -1.3847237630741871        16.631462032429610     
 C -0.59190294994331882       -1.8996696058442384        15.986210226756334     
 H  -1.2534072183486289       -1.6936133513223546        15.129648697765621     
 H -0.43562866868632655       -2.9910946227466435        15.969656051545387     
 C  -1.3110220109511745       -1.5198549815185487        17.287053691669634     
 H  -1.4484748749223126      -0.42750323513366184        17.339232190657825
[truncated: 874,336 more chars]
